# Supplementary material for: Variations of VEGFR2 Chemical Space: Stimulator and Inhibitory Peptides
Source: Int J Mol Sci. 2024 Jul 16;25(14):7787. doi: 10.3390/ijms25147787 (PMC11276785; doi:10.3390/ijms25147787)
Supplement: Supplementary file 1 [file ijms-25-07787-s001.zip]

Archive with 37 entries (33 files):
- Supplimenal material - proteins- S1/
- Supplimenal material - proteins- S1/protein inhibitors S1/
- Supplimenal material - proteins- S1/protein inhibitors S1/1au1 Interferon prepared for docking.pdb
- Supplimenal material - proteins- S1/protein inhibitors S1/1bbn IL4 prepared for docking.pdb
- Supplimenal material - proteins- S1/protein inhibitors S1/1f45 IL12 prepared for docking.pdb
- Supplimenal material - proteins- S1/protein inhibitors S1/1imv PEDF prepared for docking.pdb
- Supplimenal material - proteins- S1/protein inhibitors S1/1ki0 Angiostatin prepared for docking.pdb
- Supplimenal material - proteins- S1/protein inhibitors S1/1koe Endostatin prepared for docking.pdb
- Supplimenal material - proteins- S1/protein inhibitors S1/1lsl Thrombospondin1 prepared for docking.pdb
- Supplimenal material - proteins- S1/protein inhibitors S1/1ytz Troponin prepared for docking.pdb
- Supplimenal material - proteins- S1/protein inhibitors S1/2rph Thrombospondinum prepared fro docking.pdb
- Supplimenal material - proteins- S1/protein inhibitors S1/3VNT  VEGFR2 prepared for docking.pdb
- Supplimenal material - proteins- S1/protein inhibitors S1/4eb1 Antitrombin 3 prepared for docking.pdb
- Supplimenal material - proteins- S1/protein inhibitors S1/model 04 Vasosotatin prepared for docking.pdb
- Supplimenal material - proteins- S1/protein stimulants S1/
- Supplimenal material - proteins- S1/protein stimulants S1/1gp9 HGF prepared for docking.pdb
- Supplimenal material - proteins- S1/protein stimulants S1/1jl9 EGF prepared for docking.pdb
- Supplimenal material - proteins- S1/protein stimulants S1/1pdg PDGF8 prepared for docking.pdb
- Supplimenal material - proteins- S1/protein stimulants S1/1z3s Angiopoietin 2 prepared for docking.pdb
- Supplimenal material - proteins- S1/protein stimulants S1/2c7w VEGFB prepared for docking.pdb
- Supplimenal material - proteins- S1/protein stimulants S1/2tgf TGF alpha prepared for docking.pdb
- Supplimenal material - proteins- S1/protein stimulants S1/2x1w VEGFC prepared for docking.pdb
- Supplimenal material - proteins- S1/protein stimulants S1/2xv7 VEGFD prepared for docking.pdb
- Supplimenal material - proteins- S1/protein stimulants S1/3il8 IL8 prepared for docking.pdb
- Supplimenal material - proteins- S1/protein stimulants S1/3mjk PDGF A prepared for docking.pdb
- Supplimenal material - proteins- S1/protein stimulants S1/3VNT  VEGFR2 prepared for docking.pdb
- Supplimenal material - proteins- S1/protein stimulants S1/4jyo Angiopoietin 1 prepared for docking.pdb
- Supplimenal material - proteins- S1/protein stimulants S1/4tgf TNF aplha prepared for docking.pdb
- Supplimenal material - proteins- S1/protein stimulants S1/6z13  VEGFA prepared for docking.pdb
- Supplimenal material - proteins- S1/protein stimulants S1/model 01 PDGF C prepared for docking.pdb
- Supplimenal material - proteins- S1/protein stimulants S1/model 02 PIGF prepared for docking.pdb
- Supplimenal material - proteins- S1/protein stimulants S1/model 03 PDGF D  prepared for docking.pdb
- Supplimental material - ligands -S3.xlsx
- Supplimental material -chimeric model -S2/
- Supplimental material -chimeric model -S2/CHIMERIC MODEL INHIBITOR.pdb
- Supplimental material -chimeric model -S2/CHIMERIC MODEL STIMULANT.pdb
- Supplmental  material-chemical spaces- S4.xlsx
