# Supplementary material for: Variations of VEGFR2 Chemical Space: Stimulator and Inhibitory Peptides
Source: Int J Mol Sci. 2024 Jul 16;25(14):7787. doi: 10.3390/ijms25147787 (PMC11276785; doi:10.3390/ijms25147787)
Supplement: Supplementary file 1 [file ijms-25-07787-s001.zip › Supplimenal material - proteins- S1/protein inhibitors S1/1au1 Interferon prepared for docking.pdb]

HEADER    INTERFERON                                          1AU1    
REMARK  99                                                                      
REMARK  99 MOE v2022.02 (Chemical Computing Group ULC) Sun Nov 19 13:02:38 2023 
SEQRES   1 A  166  MET SER TYR ASN LEU LEU GLY PHE LEU GLN ARG SER SER
SEQRES   2 A  166  ASN PHE GLN CYS GLN LYS LEU LEU TRP GLN LEU ASN GLY
SEQRES   3 A  166  ARG LEU GLU TYR CYS LEU LYS ASP ARG MET ASN PHE ASP
SEQRES   4 A  166  ILE PRO GLU GLU ILE LYS GLN LEU GLN GLN PHE GLN LYS
SEQRES   5 A  166  GLU ASP ALA ALA LEU THR ILE TYR GLU MET LEU GLN ASN
SEQRES   6 A  166  ILE PHE ALA ILE PHE ARG GLN ASP SER SER SER THR GLY
SEQRES   7 A  166  TRP ASN GLU THR ILE VAL GLU ASN LEU LEU ALA ASN VAL
SEQRES   8 A  166  TYR HIS GLN ILE ASN HIS LEU LYS THR VAL LEU GLU GLU
SEQRES   9 A  166  LYS LEU GLU LYS GLU ASP PHE THR ARG GLY LYS LEU MET
SEQRES  10 A  166  SER SER LEU HIS LEU LYS ARG TYR TYR GLY ARG ILE LEU
SEQRES  11 A  166  HIS TYR LEU LYS ALA LYS GLU TYR SER HIS CYS ALA TRP
SEQRES  12 A  166  THR ILE VAL ARG VAL GLU ILE LEU ARG ASN PHE TYR PHE
SEQRES  13 A  166  ILE ASN ARG LEU THR GLY TYR LEU ARG ASN
SEQRES   1 B  166  MET SER TYR ASN LEU LEU GLY PHE LEU GLN ARG SER SER
SEQRES   2 B  166  ASN PHE GLN CYS GLN LYS LEU LEU TRP GLN LEU ASN GLY
SEQRES   3 B  166  ARG LEU GLU TYR CYS LEU LYS ASP ARG MET ASN PHE ASP
SEQRES   4 B  166  ILE PRO GLU GLU ILE LYS GLN LEU GLN GLN PHE GLN LYS
SEQRES   5 B  166  GLU ASP ALA ALA LEU THR ILE TYR GLU MET LEU GLN ASN
SEQRES   6 B  166  ILE PHE ALA ILE PHE ARG GLN ASP SER SER SER THR GLY
SEQRES   7 B  166  TRP ASN GLU THR ILE VAL GLU ASN LEU LEU ALA ASN VAL
SEQRES   8 B  166  TYR HIS GLN ILE ASN HIS LEU LYS THR VAL LEU GLU GLU
SEQRES   9 B  166  LYS LEU GLU LYS GLU ASP PHE THR ARG GLY LYS LEU MET
SEQRES  10 B  166  SER SER LEU HIS LEU LYS ARG TYR TYR GLY ARG ILE LEU
SEQRES  11 B  166  HIS TYR LEU LYS ALA LYS GLU TYR SER HIS CYS ALA TRP
SEQRES  12 B  166  THR ILE VAL ARG VAL GLU ILE LEU ARG ASN PHE TYR PHE
SEQRES  13 B  166  ILE ASN ARG LEU THR GLY TYR LEU ARG ASN
HELIX    1   1 TYR A    3  LEU A   21  1               Generated by MOE   19
HELIX    2   2 TYR A   30  ASP A   34  5               Generated by MOE    5
HELIX    3   3 GLU A   42  GLN A   46  1               Generated by MOE    5
HELIX    4   4 LYS A   52  PHE A   70  1               Generated by MOE   19
HELIX    5   5 SER A   75  THR A   77  5               Generated by MOE    3
HELIX    6   6 GLU A   81  LEU A  106  1               Generated by MOE   26
HELIX    7   7 SER A  119  ALA A  135  1               Generated by MOE   17
HELIX    8   8 HIS A  140  THR A  161  1               Generated by MOE   22
HELIX    9   9 TYR B    3  GLN B   23  1               Generated by MOE   21
HELIX   10  10 GLU B   42  LYS B   45  1               Generated by MOE    4
HELIX   11  11 LYS B   52  ARG B   71  1               Generated by MOE   20
HELIX   12  12 GLU B   81  GLU B  104  1               Generated by MOE   24
HELIX   13  13 ARG B  113  ALA B  135  1               Generated by MOE   23
HELIX   14  14 HIS B  140  THR B  161  1               Generated by MOE   22
SSBOND   1 CYS A   31    CYS A  141                          1555   1555  2.03
SSBOND   2 CYS B   31    CYS B  141                          1555   1555  2.04
ATOM      1  N   MET A   1      26.261  27.688   6.299  1.00 40.48           N1+
ATOM      2  CA  MET A   1      24.887  27.143   6.222  1.00 41.36           C  
ATOM      3  C   MET A   1      23.964  28.232   6.688  1.00 37.94           C  
ATOM      4  O   MET A   1      24.248  28.905   7.664  1.00 39.93           O  
ATOM      5  CB  MET A   1      24.754  25.939   7.141  1.00 41.07           C  
ATOM      6  CG  MET A   1      23.341  25.397   7.273  1.00 40.94           C  
ATOM      7  SD  MET A   1      23.194  24.310   8.686  1.00 41.47           S  
ATOM      8  CE  MET A   1      23.960  22.786   8.091  1.00 37.79           C  
ATOM      9  H1  MET A   1      26.340  28.022   7.285  1.00 40.48           H  
ATOM     10  H2  MET A   1      26.961  26.969   6.050  1.00 40.48           H  
ATOM     11  H3  MET A   1      26.301  28.500   5.659  1.00 40.48           H  
ATOM     12  HA  MET A   1      24.649  26.826   5.206  1.00 41.36           H  
ATOM     13  HB2 MET A   1      25.101  26.228   8.133  1.00 41.07           H  
ATOM     14  HB3 MET A   1      25.389  25.143   6.752  1.00 41.07           H  
ATOM     15  HG2 MET A   1      23.087  24.842   6.370  1.00 40.94           H  
ATOM     16  HG3 MET A   1      22.650  26.231   7.393  1.00 40.94           H  
ATOM     17  HE1 MET A   1      23.416  22.422   7.220  1.00 37.79           H  
ATOM     18  HE2 MET A   1      24.996  22.983   7.816  1.00 37.79           H  
ATOM     19  HE3 MET A   1      23.930  22.033   8.879  1.00 37.79           H  
ATOM     20  N   SER A   2      22.866  28.423   5.985  1.00 37.89           N  
ATOM     21  CA  SER A   2      21.921  29.455   6.354  1.00 38.39           C  
ATOM     22  C   SER A   2      21.088  28.935   7.505  1.00 33.77           C  
ATOM     23  O   SER A   2      21.080  27.733   7.794  1.00 30.86           O  
ATOM     24  CB  SER A   2      21.031  29.778   5.160  1.00 40.78           C  
ATOM     25  OG  SER A   2      20.232  28.661   4.753  1.00 46.47           O  
ATOM     26  H   SER A   2      22.613  27.842   5.227  1.00 37.89           H  
ATOM     27  HA  SER A   2      22.440  30.366   6.653  1.00 38.39           H  
ATOM     28  HB2 SER A   2      21.663  30.079   4.324  1.00 40.78           H  
ATOM     29  HB3 SER A   2      20.369  30.601   5.430  1.00 40.78           H  
ATOM     30  HG  SER A   2      19.389  29.050   4.506  1.00 46.47           H  
ATOM     31  N   TYR A   3      20.391  29.837   8.175  1.00 34.03           N  
ATOM     32  CA  TYR A   3      19.576  29.424   9.292  1.00 35.92           C  
ATOM     33  C   TYR A   3      18.477  28.538   8.807  1.00 39.10           C  
ATOM     34  O   TYR A   3      18.153  27.554   9.452  1.00 38.47           O  
ATOM     35  CB  TYR A   3      19.033  30.621  10.069  1.00 36.35           C  
ATOM     36  CG  TYR A   3      19.989  31.110  11.135  1.00 37.56           C  
ATOM     37  CD1 TYR A   3      20.126  30.433  12.353  1.00 38.24           C  
ATOM     38  CD2 TYR A   3      20.793  32.218  10.912  1.00 38.23           C  
ATOM     39  CE1 TYR A   3      21.033  30.844  13.305  1.00 37.02           C  
ATOM     40  CE2 TYR A   3      21.712  32.645  11.873  1.00 36.99           C  
ATOM     41  CZ  TYR A   3      21.821  31.949  13.060  1.00 36.79           C  
ATOM     42  OH  TYR A   3      22.726  32.386  13.993  1.00 37.46           O  
ATOM     43  H   TYR A   3      20.438  30.786   7.945  1.00 34.03           H  
ATOM     44  HA  TYR A   3      20.198  28.862   9.988  1.00 35.92           H  
ATOM     45  HB2 TYR A   3      18.846  31.435   9.369  1.00 36.35           H  
ATOM     46  HB3 TYR A   3      18.097  30.331  10.547  1.00 36.35           H  
ATOM     47  HD1 TYR A   3      19.507  29.570  12.550  1.00 38.24           H  
ATOM     48  HD2 TYR A   3      20.707  32.759   9.981  1.00 38.23           H  
ATOM     49  HE1 TYR A   3      21.126  30.305  14.236  1.00 37.02           H  
ATOM     50  HE2 TYR A   3      22.331  33.511  11.689  1.00 36.99           H  
ATOM     51  HH  TYR A   3      23.246  33.105  13.614  1.00 37.46           H  
ATOM     52  N   ASN A   4      17.984  28.823   7.608  1.00 47.45           N  
ATOM     53  CA  ASN A   4      16.907  28.037   7.002  1.00 57.45           C  
ATOM     54  C   ASN A   4      17.251  26.541   6.862  1.00 50.03           C  
ATOM     55  O   ASN A   4      16.402  25.669   7.078  1.00 45.42           O  
ATOM     56  CB  ASN A   4      16.522  28.648   5.652  1.00 71.99           C  
ATOM     57  CG  ASN A   4      15.512  27.782   4.870  1.00 88.64           C  
ATOM     58  OD1 ASN A   4      14.989  26.775   5.371  1.00 97.51           O  
ATOM     59  ND2 ASN A   4      15.217  28.194   3.643  1.00 96.56           N  
ATOM     60  H   ASN A   4      18.356  29.565   7.112  1.00 47.45           H  
ATOM     61  HA  ASN A   4      16.052  28.079   7.677  1.00 57.45           H  
ATOM     62  HB2 ASN A   4      17.424  28.760   5.050  1.00 71.99           H  
ATOM     63  HB3 ASN A   4      16.078  29.628   5.827  1.00 71.99           H  
ATOM     64 HD21 ASN A   4      14.544  27.640   3.180  1.00 96.56           H  
ATOM     65 HD22 ASN A   4      15.624  28.985   3.286  1.00 96.56           H  
ATOM     66  N   LEU A   5      18.493  26.246   6.510  1.00 43.04           N  
ATOM     67  CA  LEU A   5      18.927  24.865   6.368  1.00 40.19           C  
ATOM     68  C   LEU A   5      19.043  24.207   7.738  1.00 38.53           C  
ATOM     69  O   LEU A   5      18.685  23.048   7.919  1.00 40.23           O  
ATOM     70  CB  LEU A   5      20.270  24.807   5.658  1.00 39.98           C  
ATOM     71  CG  LEU A   5      20.617  23.357   5.344  1.00 38.58           C  
ATOM     72  CD1 LEU A   5      19.478  22.777   4.525  1.00 41.19           C  
ATOM     73  CD2 LEU A   5      21.942  23.247   4.606  1.00 38.98           C  
ATOM     74  H   LEU A   5      19.121  26.969   6.316  1.00 43.04           H  
ATOM     75  HA  LEU A   5      18.187  24.328   5.775  1.00 40.19           H  
ATOM     76  HB2 LEU A   5      20.215  25.376   4.730  1.00 39.98           H  
ATOM     77  HB3 LEU A   5      21.040  25.234   6.301  1.00 39.98           H  
ATOM     78  HG  LEU A   5      20.738  22.795   6.270  1.00 38.58           H  
ATOM     79 HD11 LEU A   5      18.553  22.831   5.099  1.00 41.19           H  
ATOM     80 HD12 LEU A   5      19.367  23.347   3.602  1.00 41.19           H  
ATOM     81 HD13 LEU A   5      19.696  21.736   4.285  1.00 41.19           H  
ATOM     82 HD21 LEU A   5      21.880  23.794   3.665  1.00 38.98           H  
ATOM     83 HD22 LEU A   5      22.737  23.670   5.221  1.00 38.98           H  
ATOM     84 HD23 LEU A   5      22.159  22.198   4.403  1.00 38.98           H  
ATOM     85  N   LEU A   6      19.559  24.953   8.706  1.00 38.03           N  
ATOM     86  CA  LEU A   6      19.693  24.434  10.057  1.00 35.62           C  
ATOM     87  C   LEU A   6      18.305  24.146  10.634  1.00 36.80           C  
ATOM     88  O   LEU A   6      18.065  23.073  11.185  1.00 39.43           O  
ATOM     89  CB  LEU A   6      20.429  25.451  10.931  1.00 29.91           C  
ATOM     90  CG  LEU A   6      20.690  25.026  12.371  1.00 24.98           C  
ATOM     91  CD1 LEU A   6      21.682  23.878  12.412  1.00 24.23           C  
ATOM     92  CD2 LEU A   6      21.185  26.216  13.145  1.00 20.78           C  
ATOM     93  H   LEU A   6      19.867  25.873   8.497  1.00 38.03           H  
ATOM     94  HA  LEU A   6      20.268  23.508  10.036  1.00 35.62           H  
ATOM     95  HB2 LEU A   6      21.392  25.658  10.464  1.00 29.91           H  
ATOM     96  HB3 LEU A   6      19.834  26.364  10.955  1.00 29.91           H  
ATOM     97  HG  LEU A   6      19.768  24.669  12.829  1.00 24.98           H  
ATOM     98 HD11 LEU A   6      21.280  23.030  11.857  1.00 24.23           H  
ATOM     99 HD12 LEU A   6      22.623  24.194  11.961  1.00 24.23           H  
ATOM    100 HD13 LEU A   6      21.856  23.585  13.447  1.00 24.23           H  
ATOM    101 HD21 LEU A   6      22.108  26.583  12.696  1.00 20.78           H  
ATOM    102 HD22 LEU A   6      20.432  27.004  13.122  1.00 20.78           H  
ATOM    103 HD23 LEU A   6      21.374  25.924  14.178  1.00 20.78           H  
ATOM    104  N   GLY A   7      17.386  25.087  10.445  1.00 39.83           N  
ATOM    105  CA  GLY A   7      16.030  24.939  10.944  1.00 41.60           C  
ATOM    106  C   GLY A   7      15.310  23.731  10.370  1.00 42.01           C  
ATOM    107  O   GLY A   7      14.581  23.042  11.093  1.00 44.22           O  
ATOM    108  H   GLY A   7      17.609  25.898   9.965  1.00 39.83           H  
ATOM    109  HA2 GLY A   7      16.069  24.836  12.028  1.00 41.60           H  
ATOM    110  HA3 GLY A   7      15.466  25.835  10.684  1.00 41.60           H  
ATOM    111  N   PHE A   8      15.502  23.471   9.081  1.00 44.13           N  
ATOM    112  CA  PHE A   8      14.886  22.320   8.443  1.00 41.52           C  
ATOM    113  C   PHE A   8      15.535  21.044   8.968  1.00 32.67           C  
ATOM    114  O   PHE A   8      14.856  20.041   9.203  1.00 30.30           O  
ATOM    115  CB  PHE A   8      15.059  22.404   6.928  1.00 54.04           C  
ATOM    116  CG  PHE A   8      14.655  21.150   6.208  1.00 67.91           C  
ATOM    117  CD1 PHE A   8      13.312  20.872   5.970  1.00 74.65           C  
ATOM    118  CD2 PHE A   8      15.616  20.238   5.772  1.00 72.82           C  
ATOM    119  CE1 PHE A   8      12.928  19.692   5.318  1.00 79.23           C  
ATOM    120  CE2 PHE A   8      15.244  19.061   5.124  1.00 76.67           C  
ATOM    121  CZ  PHE A   8      13.895  18.790   4.891  1.00 79.97           C  
ATOM    122  H   PHE A   8      16.039  24.089   8.549  1.00 44.13           H  
ATOM    123  HA  PHE A   8      13.821  22.309   8.674  1.00 41.52           H  
ATOM    124  HB2 PHE A   8      14.449  23.227   6.556  1.00 54.04           H  
ATOM    125  HB3 PHE A   8      16.108  22.603   6.711  1.00 54.04           H  
ATOM    126  HD1 PHE A   8      12.557  21.574   6.292  1.00 74.65           H  
ATOM    127  HD2 PHE A   8      16.663  20.446   5.939  1.00 72.82           H  
ATOM    128  HE1 PHE A   8      11.882  19.484   5.148  1.00 79.23           H  
ATOM    129  HE2 PHE A   8      15.999  18.359   4.802  1.00 76.67           H  
ATOM    130  HZ  PHE A   8      13.604  17.883   4.381  1.00 79.97           H  
ATOM    131  N   LEU A   9      16.853  21.082   9.145  1.00 27.59           N  
ATOM    132  CA  LEU A   9      17.609  19.938   9.650  1.00 20.64           C  
ATOM    133  C   LEU A   9      17.199  19.611  11.085  1.00 19.94           C  
ATOM    134  O   LEU A   9      17.202  18.461  11.507  1.00 17.30           O  
ATOM    135  CB  LEU A   9      19.115  20.208   9.496  1.00 20.12           C  
ATOM    136  CG  LEU A   9      19.648  20.076   8.048  1.00 19.00           C  
ATOM    137  CD1 LEU A   9      21.142  20.363   7.941  1.00 18.25           C  
ATOM    138  CD2 LEU A   9      19.384  18.672   7.564  1.00 21.11           C  
ATOM    139  H   LEU A   9      17.344  21.901   8.911  1.00 27.59           H  
ATOM    140  HA  LEU A   9      17.378  19.050   9.061  1.00 20.64           H  
ATOM    141  HB2 LEU A   9      19.316  21.222   9.841  1.00 20.12           H  
ATOM    142  HB3 LEU A   9      19.654  19.497  10.123  1.00 20.12           H  
ATOM    143  HG  LEU A   9      19.130  20.815   7.436  1.00 19.00           H  
ATOM    144 HD11 LEU A   9      21.345  21.370   8.305  1.00 18.25           H  
ATOM    145 HD12 LEU A   9      21.695  19.641   8.542  1.00 18.25           H  
ATOM    146 HD13 LEU A   9      21.454  20.283   6.900  1.00 18.25           H  
ATOM    147 HD21 LEU A   9      19.916  17.963   8.198  1.00 21.11           H  
ATOM    148 HD22 LEU A   9      18.314  18.467   7.609  1.00 21.11           H  
ATOM    149 HD23 LEU A   9      19.730  18.571   6.535  1.00 21.11           H  
ATOM    150  N   GLN A  10      16.771  20.645  11.800  1.00 22.50           N  
ATOM    151  CA  GLN A  10      16.270  20.529  13.166  1.00 22.57           C  
ATOM    152  C   GLN A  10      14.876  19.912  13.167  1.00 26.66           C  
ATOM    153  O   GLN A  10      14.682  18.864  13.767  1.00 25.32           O  
ATOM    154  CB  GLN A  10      16.245  21.888  13.858  1.00 25.64           C  
ATOM    155  CG  GLN A  10      17.555  22.262  14.528  1.00 27.34           C  
ATOM    156  CD  GLN A  10      18.060  21.191  15.504  1.00 27.65           C  
ATOM    157  NE2 GLN A  10      17.329  20.707  16.408  1.00 26.47           N  
ATOM    158  OE1 GLN A  10      19.289  20.724  15.241  1.00 27.12           O  
ATOM    159  H   GLN A  10      16.814  21.542  11.393  1.00 22.50           H  
ATOM    160  HA  GLN A  10      16.946  19.878  13.720  1.00 22.57           H  
ATOM    161  HB2 GLN A  10      16.012  22.648  13.113  1.00 25.64           H  
ATOM    162  HB3 GLN A  10      15.463  21.872  14.618  1.00 25.64           H  
ATOM    163  HG2 GLN A  10      17.410  23.192  15.078  1.00 27.34           H  
ATOM    164  HG3 GLN A  10      18.310  22.411  13.756  1.00 27.34           H  
ATOM    165 HE21 GLN A  10      17.663  19.936  16.969  1.00 26.47           H  
ATOM    166 HE22 GLN A  10      16.409  21.090  16.572  1.00 26.47           H  
ATOM    167  N   ARG A  11      13.923  20.523  12.459  1.00 28.42           N  
ATOM    168  CA  ARG A  11      12.547  19.990  12.387  1.00 20.55           C  
ATOM    169  C   ARG A  11      12.593  18.532  12.047  1.00 32.19           C  
ATOM    170  O   ARG A  11      11.848  17.719  12.593  1.00 30.28           O  
ATOM    171  CB  ARG A  11      11.736  20.711  11.313  1.00 27.72           C  
ATOM    172  CG  ARG A  11      11.594  22.185  11.557  1.00 28.00           C  
ATOM    173  CD  ARG A  11      10.901  22.888  10.410  1.00 27.05           C  
ATOM    174  NE  ARG A  11      11.237  24.309  10.385  1.00 25.68           N  
ATOM    175  CZ  ARG A  11      11.833  24.915   9.363  1.00 24.65           C  
ATOM    176  NH1 ARG A  11      12.150  24.226   8.270  1.00 25.59           N  
ATOM    177  NH2 ARG A  11      12.143  26.211   9.456  1.00 24.78           N1+
ATOM    178  H   ARG A  11      14.128  21.357  11.979  1.00 28.42           H  
ATOM    179  HA  ARG A  11      12.073  20.144  13.356  1.00 20.55           H  
ATOM    180  HB2 ARG A  11      12.231  20.567  10.352  1.00 27.72           H  
ATOM    181  HB3 ARG A  11      10.740  20.270  11.279  1.00 27.72           H  
ATOM    182  HG2 ARG A  11      12.586  22.617  11.686  1.00 28.00           H  
ATOM    183  HG3 ARG A  11      11.011  22.336  12.466  1.00 28.00           H  
ATOM    184  HD2 ARG A  11       9.823  22.779  10.525  1.00 27.05           H  
ATOM    185  HD3 ARG A  11      11.214  22.431   9.471  1.00 27.05           H  
ATOM    186  HE  ARG A  11      10.979  24.857  11.163  1.00 25.68           H  
ATOM    187 HH11 ARG A  11      11.965  23.250   8.221  1.00 25.59           H  
ATOM    188 HH12 ARG A  11      12.609  24.702   7.522  1.00 25.59           H  
ATOM    189 HH21 ARG A  11      11.837  26.738  10.253  1.00 24.78           H  
ATOM    190 HH22 ARG A  11      12.536  26.693   8.678  1.00 24.78           H  
ATOM    191  N   SER A  12      13.493  18.224  11.128  1.00 31.61           N  
ATOM    192  CA  SER A  12      13.705  16.896  10.648  1.00 32.63           C  
ATOM    193  C   SER A  12      14.250  15.937  11.711  1.00 30.06           C  
ATOM    194  O   SER A  12      13.825  14.789  11.812  1.00 25.70           O  
ATOM    195  CB  SER A  12      14.639  16.974   9.458  1.00 38.95           C  
ATOM    196  OG  SER A  12      14.621  15.771   8.714  1.00 47.70           O  
ATOM    197  H   SER A  12      14.030  18.944  10.714  1.00 31.61           H  
ATOM    198  HA  SER A  12      12.739  16.479  10.361  1.00 32.63           H  
ATOM    199  HB2 SER A  12      15.653  17.157   9.813  1.00 38.95           H  
ATOM    200  HB3 SER A  12      14.326  17.795   8.813  1.00 38.95           H  
ATOM    201  HG  SER A  12      15.340  15.728   8.067  1.00 47.70           H  
ATOM    202  N   SER A  13      15.211  16.368  12.507  1.00 29.42           N  
ATOM    203  CA  SER A  13      15.739  15.467  13.525  1.00 29.30           C  
ATOM    204  C   SER A  13      14.800  15.369  14.719  1.00 25.58           C  
ATOM    205  O   SER A  13      14.670  14.319  15.336  1.00 26.68           O  
ATOM    206  CB  SER A  13      17.121  15.918  13.950  1.00 32.76           C  
ATOM    207  OG  SER A  13      17.078  17.279  14.332  1.00 38.09           O  
ATOM    208  H   SER A  13      15.610  17.268  12.428  1.00 29.42           H  
ATOM    209  HA  SER A  13      15.817  14.469  13.095  1.00 29.30           H  
ATOM    210  HB2 SER A  13      17.814  15.796  13.118  1.00 32.76           H  
ATOM    211  HB3 SER A  13      17.456  15.315  14.794  1.00 32.76           H  
ATOM    212  HG  SER A  13      16.179  17.649  14.257  1.00 38.09           H  
ATOM    213  N   ASN A  14      14.104  16.454  15.016  1.00 26.34           N  
ATOM    214  CA  ASN A  14      13.164  16.441  16.117  1.00 25.02           C  
ATOM    215  C   ASN A  14      12.184  15.356  15.816  1.00 24.19           C  
ATOM    216  O   ASN A  14      11.980  14.425  16.600  1.00 23.25           O  
ATOM    217  CB  ASN A  14      12.405  17.751  16.206  1.00 25.18           C  
ATOM    218  CG  ASN A  14      13.257  18.858  16.689  1.00 27.04           C  
ATOM    219  OD1 ASN A  14      14.430  18.655  16.998  1.00 29.29           O  
ATOM    220  ND2 ASN A  14      12.696  20.051  16.753  1.00 28.73           N  
ATOM    221  H   ASN A  14      14.225  17.272  14.483  1.00 26.34           H  
ATOM    222  HA  ASN A  14      13.693  16.289  17.058  1.00 25.02           H  
ATOM    223  HB2 ASN A  14      11.569  17.626  16.894  1.00 25.18           H  
ATOM    224  HB3 ASN A  14      12.027  18.005  15.216  1.00 25.18           H  
ATOM    225 HD21 ASN A  14      13.264  20.778  17.069  1.00 28.73           H  
ATOM    226 HD22 ASN A  14      11.764  20.133  16.467  1.00 28.73           H  
ATOM    227  N   PHE A  15      11.594  15.465  14.646  1.00 24.50           N  
ATOM    228  CA  PHE A  15      10.618  14.504  14.237  1.00 27.24           C  
ATOM    229  C   PHE A  15      11.149  13.071  14.342  1.00 24.12           C  
ATOM    230  O   PHE A  15      10.454  12.169  14.778  1.00 22.76           O  
ATOM    231  CB  PHE A  15      10.166  14.866  12.833  1.00 33.67           C  
ATOM    232  CG  PHE A  15       8.965  14.118  12.378  1.00 43.07           C  
ATOM    233  CD1 PHE A  15       9.091  12.847  11.795  1.00 46.62           C  
ATOM    234  CD2 PHE A  15       7.700  14.689  12.510  1.00 47.59           C  
ATOM    235  CE1 PHE A  15       7.979  12.160  11.344  1.00 48.97           C  
ATOM    236  CE2 PHE A  15       6.574  14.012  12.064  1.00 51.15           C  
ATOM    237  CZ  PHE A  15       6.717  12.751  11.480  1.00 51.05           C  
ATOM    238  H   PHE A  15      11.799  16.230  14.051  1.00 24.50           H  
ATOM    239  HA  PHE A  15       9.758  14.533  14.906  1.00 27.24           H  
ATOM    240  HB2 PHE A  15       9.937  15.931  12.810  1.00 33.67           H  
ATOM    241  HB3 PHE A  15      10.984  14.655  12.144  1.00 33.67           H  
ATOM    242  HD1 PHE A  15      10.069  12.400  11.698  1.00 46.62           H  
ATOM    243  HD2 PHE A  15       7.596  15.664  12.962  1.00 47.59           H  
ATOM    244  HE1 PHE A  15       8.082  11.184  10.894  1.00 48.97           H  
ATOM    245  HE2 PHE A  15       5.595  14.456  12.167  1.00 51.15           H  
ATOM    246  HZ  PHE A  15       5.842  12.225  11.129  1.00 51.05           H  
ATOM    247  N   GLN A  16      12.412  12.878  14.011  1.00 26.02           N  
ATOM    248  CA  GLN A  16      13.020  11.552  14.082  1.00 29.06           C  
ATOM    249  C   GLN A  16      13.186  11.105  15.530  1.00 27.60           C  
ATOM    250  O   GLN A  16      12.956   9.931  15.868  1.00 25.19           O  
ATOM    251  CB  GLN A  16      14.386  11.551  13.370  1.00 36.86           C  
ATOM    252  CG  GLN A  16      15.098  10.198  13.398  1.00 51.66           C  
ATOM    253  CD  GLN A  16      14.311   9.085  12.706  1.00 59.33           C  
ATOM    254  OE1 GLN A  16      13.385   9.342  11.928  1.00 65.29           O  
ATOM    255  NE2 GLN A  16      14.723   7.842  12.936  1.00 65.15           N  
ATOM    256  H   GLN A  16      12.959  13.639  13.709  1.00 26.02           H  
ATOM    257  HA  GLN A  16      12.356  10.849  13.579  1.00 29.06           H  
ATOM    258  HB2 GLN A  16      14.231  11.836  12.329  1.00 36.86           H  
ATOM    259  HB3 GLN A  16      15.027  12.286  13.856  1.00 36.86           H  
ATOM    260  HG2 GLN A  16      15.258   9.913  14.438  1.00 51.66           H  
ATOM    261  HG3 GLN A  16      16.061  10.303  12.898  1.00 51.66           H  
ATOM    262 HE21 GLN A  16      14.242   7.149  12.452  1.00 65.15           H  
ATOM    263 HE22 GLN A  16      15.478   7.715  13.533  1.00 65.15           H  
ATOM    264  N   CYS A  17      13.604  12.065  16.355  1.00 23.33           N  
ATOM    265  CA  CYS A  17      13.815  11.887  17.777  1.00 20.44           C  
ATOM    266  C   CYS A  17      12.449  11.548  18.393  1.00 21.24           C  
ATOM    267  O   CYS A  17      12.317  10.559  19.102  1.00 24.33           O  
ATOM    268  CB  CYS A  17      14.428  13.168  18.375  1.00 18.77           C  
ATOM    269  SG  CYS A  17      16.229  13.403  18.003  1.00 17.67           S  
ATOM    270  H   CYS A  17      13.735  12.948  15.994  1.00 23.33           H  
ATOM    271  HA  CYS A  17      14.516  11.080  17.989  1.00 20.44           H  
ATOM    272  HB2 CYS A  17      14.306  13.131  19.457  1.00 18.77           H  
ATOM    273  HB3 CYS A  17      13.883  14.024  17.977  1.00 18.77           H  
ATOM    274  HG  CYS A  17      16.404  13.484  16.681  1.00 17.67           H  
ATOM    275  N   GLN A  18      11.409  12.297  18.060  1.00 21.88           N  
ATOM    276  CA  GLN A  18      10.090  12.011  18.607  1.00 19.66           C  
ATOM    277  C   GLN A  18       9.602  10.633  18.183  1.00 20.93           C  
ATOM    278  O   GLN A  18       8.974   9.922  18.930  1.00 19.81           O  
ATOM    279  CB  GLN A  18       9.093  13.063  18.159  1.00 20.11           C  
ATOM    280  CG  GLN A  18       9.331  14.445  18.726  1.00 20.70           C  
ATOM    281  CD  GLN A  18       8.275  15.422  18.271  1.00 22.30           C  
ATOM    282  OE1 GLN A  18       8.468  16.121  17.284  1.00 25.72           O  
ATOM    283  NE2 GLN A  18       7.159  15.492  18.994  1.00 20.65           N  
ATOM    284  H   GLN A  18      11.495  12.993  17.423  1.00 21.88           H  
ATOM    285  HA  GLN A  18      10.172  12.029  19.694  1.00 19.66           H  
ATOM    286  HB2 GLN A  18       9.137  13.130  17.072  1.00 20.11           H  
ATOM    287  HB3 GLN A  18       8.098  12.738  18.463  1.00 20.11           H  
ATOM    288  HG2 GLN A  18      10.307  14.800  18.395  1.00 20.70           H  
ATOM    289  HG3 GLN A  18       9.315  14.388  19.814  1.00 20.70           H  
ATOM    290 HE21 GLN A  18       6.484  16.112  18.677  1.00 20.65           H  
ATOM    291 HE22 GLN A  18       7.073  14.923  19.785  1.00 20.65           H  
ATOM    292  N   LYS A  19       9.887  10.267  16.953  1.00 21.97           N  
ATOM    293  CA  LYS A  19       9.495   8.976  16.428  1.00 21.84           C  
ATOM    294  C   LYS A  19      10.101   7.832  17.256  1.00 21.33           C  
ATOM    295  O   LYS A  19       9.425   6.854  17.579  1.00 18.88           O  
ATOM    296  CB  LYS A  19       9.915   8.879  14.955  1.00 26.77           C  
ATOM    297  CG  LYS A  19       9.179   7.792  14.204  1.00 34.30           C  
ATOM    298  CD  LYS A  19       9.448   7.796  12.707  1.00 39.84           C  
ATOM    299  CE  LYS A  19       8.755   6.594  12.068  1.00 42.81           C  
ATOM    300  NZ  LYS A  19       8.774   6.587  10.586  1.00 47.57           N1+
ATOM    301  H   LYS A  19      10.369  10.895  16.361  1.00 21.97           H  
ATOM    302  HA  LYS A  19       8.411   8.879  16.495  1.00 21.84           H  
ATOM    303  HB2 LYS A  19       9.712   9.835  14.472  1.00 26.77           H  
ATOM    304  HB3 LYS A  19      10.984   8.670  14.911  1.00 26.77           H  
ATOM    305  HG2 LYS A  19       9.486   6.827  14.607  1.00 34.30           H  
ATOM    306  HG3 LYS A  19       8.109   7.928  14.362  1.00 34.30           H  
ATOM    307  HD2 LYS A  19      10.522   7.734  12.530  1.00 39.84           H  
ATOM    308  HD3 LYS A  19       9.060   8.716  12.269  1.00 39.84           H  
ATOM    309  HE2 LYS A  19       7.715   6.588  12.395  1.00 42.81           H  
ATOM    310  HE3 LYS A  19       9.251   5.689  12.419  1.00 42.81           H  
ATOM    311  HZ1 LYS A  19       8.306   7.431  10.205  1.00 47.57           H  
ATOM    312  HZ2 LYS A  19       9.762   6.541  10.266  1.00 47.57           H  
ATOM    313  HZ3 LYS A  19       8.285   5.730  10.255  1.00 47.57           H  
ATOM    314  N   LEU A  20      11.375   7.961  17.602  1.00 20.27           N  
ATOM    315  CA  LEU A  20      12.081   6.930  18.381  1.00 19.22           C  
ATOM    316  C   LEU A  20      11.513   6.808  19.779  1.00 18.95           C  
ATOM    317  O   LEU A  20      11.354   5.724  20.322  1.00 18.60           O  
ATOM    318  CB  LEU A  20      13.592   7.226  18.416  1.00 17.77           C  
ATOM    319  CG  LEU A  20      14.336   6.951  17.104  1.00 15.95           C  
ATOM    320  CD1 LEU A  20      15.661   7.614  17.128  1.00 17.44           C  
ATOM    321  CD2 LEU A  20      14.466   5.445  16.922  1.00 16.95           C  
ATOM    322  H   LEU A  20      11.852   8.776  17.339  1.00 20.27           H  
ATOM    323  HA  LEU A  20      11.931   5.970  17.888  1.00 19.22           H  
ATOM    324  HB2 LEU A  20      13.725   8.279  18.666  1.00 17.77           H  
ATOM    325  HB3 LEU A  20      14.040   6.608  19.195  1.00 17.77           H  
ATOM    326  HG  LEU A  20      13.781   7.358  16.259  1.00 15.95           H  
ATOM    327 HD11 LEU A  20      15.527   8.690  17.243  1.00 17.44           H  
ATOM    328 HD12 LEU A  20      16.245   7.229  17.964  1.00 17.44           H  
ATOM    329 HD13 LEU A  20      16.186   7.411  16.194  1.00 17.44           H  
ATOM    330 HD21 LEU A  20      15.020   5.024  17.761  1.00 16.95           H  
ATOM    331 HD22 LEU A  20      13.473   4.997  16.881  1.00 16.95           H  
ATOM    332 HD23 LEU A  20      14.998   5.236  15.994  1.00 16.95           H  
ATOM    333  N   LEU A  21      11.159   7.950  20.331  1.00 20.81           N  
ATOM    334  CA  LEU A  21      10.578   7.996  21.644  1.00 21.76           C  
ATOM    335  C   LEU A  21       9.253   7.259  21.659  1.00 21.77           C  
ATOM    336  O   LEU A  21       8.868   6.672  22.671  1.00 22.98           O  
ATOM    337  CB  LEU A  21      10.364   9.439  22.074  1.00 23.38           C  
ATOM    338  CG  LEU A  21      11.634  10.163  22.488  1.00 25.53           C  
ATOM    339  CD1 LEU A  21      11.375  11.680  22.464  1.00 26.66           C  
ATOM    340  CD2 LEU A  21      12.095   9.670  23.859  1.00 24.07           C  
ATOM    341  H   LEU A  21      11.305   8.786  19.846  1.00 20.81           H  
ATOM    342  HA  LEU A  21      11.263   7.513  22.341  1.00 21.76           H  
ATOM    343  HB2 LEU A  21       9.918   9.981  21.240  1.00 23.38           H  
ATOM    344  HB3 LEU A  21       9.677   9.445  22.920  1.00 23.38           H  
ATOM    345  HG  LEU A  21      12.441   9.949  21.788  1.00 25.53           H  
ATOM    346 HD11 LEU A  21      11.091  11.984  21.457  1.00 26.66           H  
ATOM    347 HD12 LEU A  21      10.570  11.922  23.157  1.00 26.66           H  
ATOM    348 HD13 LEU A  21      12.281  12.208  22.761  1.00 26.66           H  
ATOM    349 HD21 LEU A  21      11.316   9.864  24.596  1.00 24.07           H  
ATOM    350 HD22 LEU A  21      12.292   8.599  23.812  1.00 24.07           H  
ATOM    351 HD23 LEU A  21      13.006  10.195  24.147  1.00 24.07           H  
ATOM    352  N   TRP A  22       8.548   7.300  20.538  1.00 22.81           N  
ATOM    353  CA  TRP A  22       7.274   6.627  20.456  1.00 23.15           C  
ATOM    354  C   TRP A  22       7.341   5.139  20.181  1.00 24.91           C  
ATOM    355  O   TRP A  22       6.304   4.502  20.036  1.00 25.86           O  
ATOM    356  CB  TRP A  22       6.353   7.338  19.488  1.00 19.22           C  
ATOM    357  CG  TRP A  22       5.617   8.402  20.178  1.00 18.95           C  
ATOM    358  CD1 TRP A  22       5.947   9.740  20.257  1.00 17.76           C  
ATOM    359  CD2 TRP A  22       4.413   8.247  20.932  1.00 16.27           C  
ATOM    360  NE1 TRP A  22       4.996  10.414  21.016  1.00 17.40           N  
ATOM    361  CE2 TRP A  22       4.049   9.514  21.437  1.00 15.80           C  
ATOM    362  CE3 TRP A  22       3.602   7.141  21.224  1.00 16.56           C  
ATOM    363  CZ2 TRP A  22       2.925   9.707  22.231  1.00 14.64           C  
ATOM    364  CZ3 TRP A  22       2.487   7.339  22.012  1.00 14.95           C  
ATOM    365  CH2 TRP A  22       2.154   8.608  22.501  1.00 13.16           C  
ATOM    366  H   TRP A  22       8.885   7.806  19.772  1.00 22.81           H  
ATOM    367  HA  TRP A  22       6.855   6.688  21.461  1.00 23.15           H  
ATOM    368  HB2 TRP A  22       6.944   7.773  18.682  1.00 19.22           H  
ATOM    369  HB3 TRP A  22       5.645   6.621  19.073  1.00 19.22           H  
ATOM    370  HD1 TRP A  22       6.813  10.195  19.799  1.00 17.76           H  
ATOM    371  HE1 TRP A  22       4.960  11.381  21.196  1.00 17.40           H  
ATOM    372  HE3 TRP A  22       3.844   6.160  20.842  1.00 16.56           H  
ATOM    373  HZ2 TRP A  22       2.670  10.682  22.619  1.00 14.64           H  
ATOM    374  HZ3 TRP A  22       1.857   6.497  22.257  1.00 14.95           H  
ATOM    375  HH2 TRP A  22       1.267   8.723  23.106  1.00 13.16           H  
ATOM    376  N   GLN A  23       8.544   4.568  20.186  1.00 30.14           N  
ATOM    377  CA  GLN A  23       8.712   3.129  19.916  1.00 35.15           C  
ATOM    378  C   GLN A  23       9.270   2.402  21.110  1.00 33.95           C  
ATOM    379  O   GLN A  23       9.798   1.311  20.968  1.00 35.60           O  
ATOM    380  CB  GLN A  23       9.676   2.884  18.738  1.00 39.01           C  
ATOM    381  CG  GLN A  23       9.327   3.543  17.404  1.00 42.96           C  
ATOM    382  CD  GLN A  23      10.490   3.480  16.458  1.00 44.38           C  
ATOM    383  NE2 GLN A  23      11.174   2.456  16.367  1.00 44.00           N  
ATOM    384  OE1 GLN A  23      10.762   4.586  15.783  1.00 43.07           O  
ATOM    385  H   GLN A  23       9.351   5.102  20.339  1.00 30.14           H  
ATOM    386  HA  GLN A  23       7.718   2.752  19.677  1.00 35.15           H  
ATOM    387  HB2 GLN A  23      10.659   3.248  19.037  1.00 39.01           H  
ATOM    388  HB3 GLN A  23       9.723   1.808  18.570  1.00 39.01           H  
ATOM    389  HG2 GLN A  23       9.065   4.586  17.579  1.00 42.96           H  
ATOM    390  HG3 GLN A  23       8.477   3.024  16.961  1.00 42.96           H  
ATOM    391 HE21 GLN A  23      11.979   2.439  15.758  1.00 44.00           H  
ATOM    392 HE22 GLN A  23      10.928   1.635  16.902  1.00 44.00           H  
ATOM    393  N   LEU A  24       9.146   2.997  22.283  1.00 37.35           N  
ATOM    394  CA  LEU A  24       9.685   2.398  23.495  1.00 41.28           C  
ATOM    395  C   LEU A  24       8.682   1.778  24.475  1.00 51.44           C  
ATOM    396  O   LEU A  24       8.976   0.755  25.128  1.00 51.05           O  
ATOM    397  CB  LEU A  24      10.420   3.479  24.297  1.00 28.29           C  
ATOM    398  CG  LEU A  24      11.519   4.338  23.703  1.00 20.63           C  
ATOM    399  CD1 LEU A  24      11.836   5.458  24.636  1.00 15.58           C  
ATOM    400  CD2 LEU A  24      12.739   3.505  23.422  1.00 16.36           C  
ATOM    401  H   LEU A  24       8.682   3.850  22.331  1.00 37.35           H  
ATOM    402  HA  LEU A  24      10.307   1.586  23.119  1.00 41.28           H  
ATOM    403  HB2 LEU A  24       9.652   4.170  24.645  1.00 28.29           H  
ATOM    404  HB3 LEU A  24      10.865   2.970  25.152  1.00 28.29           H  
ATOM    405  HG  LEU A  24      11.178   4.759  22.757  1.00 20.63           H  
ATOM    406 HD11 LEU A  24      10.942   6.060  24.798  1.00 15.58           H  
ATOM    407 HD12 LEU A  24      12.178   5.052  25.588  1.00 15.58           H  
ATOM    408 HD13 LEU A  24      12.619   6.080  24.204  1.00 15.58           H  
ATOM    409 HD21 LEU A  24      13.104   3.069  24.352  1.00 16.36           H  
ATOM    410 HD22 LEU A  24      12.482   2.708  22.724  1.00 16.36           H  
ATOM    411 HD23 LEU A  24      13.516   4.134  22.986  1.00 16.36           H  
ATOM    412  N   ASN A  25       7.489   2.370  24.526  1.00 65.28           N  
ATOM    413  CA  ASN A  25       6.478   2.022  25.533  1.00 78.95           C  
ATOM    414  C   ASN A  25       5.133   1.385  25.106  1.00 84.18           C  
ATOM    415  O   ASN A  25       4.882   1.158  23.917  1.00 83.09           O  
ATOM    416  CB  ASN A  25       6.206   3.352  26.279  1.00 87.95           C  
ATOM    417  CG  ASN A  25       5.591   3.167  27.639  1.00 95.41           C  
ATOM    418  OD1 ASN A  25       5.642   2.083  28.230  1.00 99.06           O  
ATOM    419  ND2 ASN A  25       5.098   4.274  28.195  1.00 98.81           N  
ATOM    420  H   ASN A  25       7.223   2.957  23.811  1.00 65.28           H  
ATOM    421  HA  ASN A  25       6.905   1.201  26.109  1.00 78.95           H  
ATOM    422  HB2 ASN A  25       5.528   3.954  25.674  1.00 87.95           H  
ATOM    423  HB3 ASN A  25       7.152   3.880  26.398  1.00 87.95           H  
ATOM    424 HD21 ASN A  25       4.665   4.198  29.059  1.00 98.81           H  
ATOM    425 HD22 ASN A  25       5.199   5.114  27.700  1.00 98.81           H  
ATOM    426  N   GLY A  26       4.328   1.056  26.127  1.00 83.09           N  
ATOM    427  CA  GLY A  26       2.956   0.548  26.030  1.00 84.18           C  
ATOM    428  C   GLY A  26       2.357   1.217  27.277  1.00 81.76           C  
ATOM    429  O   GLY A  26       2.764   0.885  28.383  1.00 86.10           O  
ATOM    430  H   GLY A  26       4.665   1.026  27.034  1.00 83.09           H  
ATOM    431  HA2 GLY A  26       2.463   0.876  25.115  1.00 84.18           H  
ATOM    432  HA3 GLY A  26       2.918  -0.540  26.093  1.00 84.18           H  
ATOM    433  N   ARG A  27       1.444   2.174  27.112  1.00 76.81           N  
ATOM    434  CA  ARG A  27       0.900   2.958  28.233  1.00 71.29           C  
ATOM    435  C   ARG A  27       0.823   2.332  29.604  1.00 69.01           C  
ATOM    436  O   ARG A  27       0.227   1.261  29.775  1.00 69.50           O  
ATOM    437  CB  ARG A  27      -0.474   3.516  27.913  1.00 63.13           C  
ATOM    438  CG  ARG A  27      -1.030   4.400  29.007  1.00 56.02           C  
ATOM    439  CD  ARG A  27      -2.507   4.412  28.878  1.00 49.81           C  
ATOM    440  NE  ARG A  27      -3.213   4.921  30.043  1.00 44.43           N  
ATOM    441  CZ  ARG A  27      -4.445   4.521  30.339  1.00 41.42           C  
ATOM    442  NH1 ARG A  27      -5.036   3.604  29.582  1.00 41.96           N  
ATOM    443  NH2 ARG A  27      -5.163   5.152  31.255  1.00 39.41           N1+
ATOM    444  H   ARG A  27       1.029   2.263  26.227  1.00 76.81           H  
ATOM    445  HA  ARG A  27       1.673   3.721  28.317  1.00 71.29           H  
ATOM    446  HB2 ARG A  27      -0.405   4.102  26.996  1.00 63.13           H  
ATOM    447  HB3 ARG A  27      -1.159   2.682  27.760  1.00 63.13           H  
ATOM    448  HG2 ARG A  27      -0.641   5.412  28.899  1.00 56.02           H  
ATOM    449  HG3 ARG A  27      -0.747   4.004  29.982  1.00 56.02           H  
ATOM    450  HD2 ARG A  27      -2.841   3.390  28.698  1.00 49.81           H  
ATOM    451  HD3 ARG A  27      -2.768   5.035  28.023  1.00 49.81           H  
ATOM    452  HE  ARG A  27      -2.745   5.487  30.686  1.00 44.43           H  
ATOM    453 HH11 ARG A  27      -4.622   3.306  28.717  1.00 41.96           H  
ATOM    454 HH12 ARG A  27      -6.031   3.431  29.711  1.00 41.96           H  
ATOM    455 HH21 ARG A  27      -4.791   5.974  31.713  1.00 39.41           H  
ATOM    456 HH22 ARG A  27      -6.128   4.920  31.429  1.00 39.41           H  
ATOM    457  N   LEU A  28       1.330   3.072  30.589  1.00 69.76           N  
ATOM    458  CA  LEU A  28       1.324   2.632  31.984  1.00 73.03           C  
ATOM    459  C   LEU A  28       0.478   3.551  32.873  1.00 65.74           C  
ATOM    460  O   LEU A  28       0.861   4.688  33.168  1.00 65.10           O  
ATOM    461  CB  LEU A  28       2.750   2.564  32.531  1.00 80.55           C  
ATOM    462  CG  LEU A  28       3.677   1.542  31.866  1.00 89.14           C  
ATOM    463  CD1 LEU A  28       5.104   1.753  32.363  1.00 93.36           C  
ATOM    464  CD2 LEU A  28       3.205   0.112  32.147  1.00 94.27           C  
ATOM    465  H   LEU A  28       1.693   3.941  30.393  1.00 69.76           H  
ATOM    466  HA  LEU A  28       0.877   1.638  32.003  1.00 73.03           H  
ATOM    467  HB2 LEU A  28       3.200   3.550  32.412  1.00 80.55           H  
ATOM    468  HB3 LEU A  28       2.689   2.318  33.591  1.00 80.55           H  
ATOM    469  HG  LEU A  28       3.652   1.688  30.786  1.00 89.14           H  
ATOM    470 HD11 LEU A  28       5.427   2.766  32.122  1.00 93.36           H  
ATOM    471 HD12 LEU A  28       5.138   1.608  33.443  1.00 93.36           H  
ATOM    472 HD13 LEU A  28       5.767   1.036  31.879  1.00 93.36           H  
ATOM    473 HD21 LEU A  28       3.217  -0.070  33.222  1.00 94.27           H  
ATOM    474 HD22 LEU A  28       2.191  -0.017  31.768  1.00 94.27           H  
ATOM    475 HD23 LEU A  28       3.871  -0.594  31.651  1.00 94.27           H  
ATOM    476  N   GLU A  29      -0.677   3.037  33.287  1.00 60.54           N  
ATOM    477  CA  GLU A  29      -1.603   3.775  34.143  1.00 56.00           C  
ATOM    478  C   GLU A  29      -1.116   3.812  35.576  1.00 56.45           C  
ATOM    479  O   GLU A  29      -1.319   4.797  36.294  1.00 53.74           O  
ATOM    480  CB  GLU A  29      -2.965   3.101  34.126  1.00 51.01           C  
ATOM    481  CG  GLU A  29      -4.035   3.838  34.917  1.00 47.52           C  
ATOM    482  CD  GLU A  29      -4.583   5.006  34.157  1.00 45.51           C  
ATOM    483  OE1 GLU A  29      -3.900   5.501  33.235  1.00 43.28           O  
ATOM    484  OE2 GLU A  29      -5.694   5.440  34.484  1.00 47.98           O1-
ATOM    485  H   GLU A  29      -0.929   2.106  33.003  1.00 60.54           H  
ATOM    486  HA  GLU A  29      -1.668   4.793  33.758  1.00 56.00           H  
ATOM    487  HB2 GLU A  29      -3.296   3.026  33.090  1.00 51.01           H  
ATOM    488  HB3 GLU A  29      -2.857   2.101  34.546  1.00 51.01           H  
ATOM    489  HG2 GLU A  29      -3.600   4.197  35.850  1.00 47.52           H  
ATOM    490  HG3 GLU A  29      -4.849   3.147  35.138  1.00 47.52           H  
ATOM    491  N   TYR A  30      -0.545   2.689  36.006  1.00 60.40           N  
ATOM    492  CA  TYR A  30      -0.026   2.556  37.356  1.00 65.23           C  
ATOM    493  C   TYR A  30       0.964   3.688  37.668  1.00 57.55           C  
ATOM    494  O   TYR A  30       0.914   4.294  38.740  1.00 54.07           O  
ATOM    495  CB  TYR A  30       0.609   1.163  37.538  1.00 79.57           C  
ATOM    496  CG  TYR A  30       1.139   0.922  38.934  1.00 93.29           C  
ATOM    497  CD1 TYR A  30       0.299   0.465  39.960  1.00 98.49           C  
ATOM    498  CD2 TYR A  30       2.469   1.220  39.252  1.00 98.63           C  
ATOM    499  CE1 TYR A  30       0.771   0.326  41.265  1.00 98.00           C  
ATOM    500  CE2 TYR A  30       2.950   1.083  40.545  1.00 98.13           C  
ATOM    501  CZ  TYR A  30       2.105   0.640  41.554  1.00 98.30           C  
ATOM    502  OH  TYR A  30       2.596   0.551  42.844  1.00 97.37           O  
ATOM    503  H   TYR A  30      -0.500   1.907  35.418  1.00 60.40           H  
ATOM    504  HA  TYR A  30      -0.846   2.644  38.069  1.00 65.23           H  
ATOM    505  HB2 TYR A  30      -0.146   0.408  37.320  1.00 79.57           H  
ATOM    506  HB3 TYR A  30       1.435   1.065  36.833  1.00 79.57           H  
ATOM    507  HD1 TYR A  30      -0.728   0.217  39.736  1.00 98.49           H  
ATOM    508  HD2 TYR A  30       3.134   1.564  38.474  1.00 98.63           H  
ATOM    509  HE1 TYR A  30       0.112  -0.021  42.047  1.00 98.00           H  
ATOM    510  HE2 TYR A  30       3.980   1.320  40.767  1.00 98.13           H  
ATOM    511  HH  TYR A  30       1.978   0.047  43.415  1.00 97.37           H  
ATOM    512  N   CYS A  31       1.789   4.025  36.685  1.00 49.06           N  
ATOM    513  CA  CYS A  31       2.797   5.069  36.844  1.00 46.40           C  
ATOM    514  C   CYS A  31       2.287   6.481  37.019  1.00 43.40           C  
ATOM    515  O   CYS A  31       3.045   7.352  37.435  1.00 39.53           O  
ATOM    516  CB  CYS A  31       3.757   5.067  35.670  1.00 41.05           C  
ATOM    517  SG  CYS A  31       4.615   3.489  35.510  1.00 41.36           S  
ATOM    518  H   CYS A  31       1.742   3.563  35.830  1.00 49.06           H  
ATOM    519  HA  CYS A  31       3.281   4.802  37.784  1.00 46.40           H  
ATOM    520  HB2 CYS A  31       4.494   5.856  35.816  1.00 41.05           H  
ATOM    521  HB3 CYS A  31       3.196   5.258  34.755  1.00 41.05           H  
ATOM    522  N   LEU A  32       1.011   6.721  36.733  1.00 39.45           N  
ATOM    523  CA  LEU A  32       0.465   8.061  36.869  1.00 38.57           C  
ATOM    524  C   LEU A  32       0.610   8.575  38.304  1.00 41.27           C  
ATOM    525  O   LEU A  32       0.558   9.782  38.547  1.00 42.36           O  
ATOM    526  CB  LEU A  32      -0.987   8.080  36.414  1.00 39.90           C  
ATOM    527  CG  LEU A  32      -1.164   7.627  34.964  1.00 37.64           C  
ATOM    528  CD1 LEU A  32      -2.588   7.899  34.540  1.00 39.45           C  
ATOM    529  CD2 LEU A  32      -0.195   8.342  34.034  1.00 39.76           C  
ATOM    530  H   LEU A  32       0.415   6.002  36.432  1.00 39.45           H  
ATOM    531  HA  LEU A  32       1.034   8.735  36.229  1.00 38.57           H  
ATOM    532  HB2 LEU A  32      -1.562   7.415  37.058  1.00 39.90           H  
ATOM    533  HB3 LEU A  32      -1.368   9.097  36.509  1.00 39.90           H  
ATOM    534  HG  LEU A  32      -0.950   6.560  34.901  1.00 37.64           H  
ATOM    535 HD11 LEU A  32      -3.272   7.358  35.195  1.00 39.45           H  
ATOM    536 HD12 LEU A  32      -2.789   8.968  34.608  1.00 39.45           H  
ATOM    537 HD13 LEU A  32      -2.731   7.567  33.512  1.00 39.45           H  
ATOM    538 HD21 LEU A  32      -0.381   9.415  34.071  1.00 39.76           H  
ATOM    539 HD22 LEU A  32       0.828   8.139  34.350  1.00 39.76           H  
ATOM    540 HD23 LEU A  32      -0.339   7.984  33.015  1.00 39.76           H  
ATOM    541  N   LYS A  33       0.842   7.647  39.232  1.00 43.31           N  
ATOM    542  CA  LYS A  33       1.031   7.962  40.642  1.00 42.91           C  
ATOM    543  C   LYS A  33       2.315   8.765  40.881  1.00 43.95           C  
ATOM    544  O   LYS A  33       2.391   9.533  41.837  1.00 40.28           O  
ATOM    545  CB  LYS A  33       1.093   6.668  41.457  1.00 43.31           C  
ATOM    546  CG  LYS A  33       2.334   5.802  41.179  1.00 45.51           C  
ATOM    547  CD  LYS A  33       2.540   4.777  42.290  1.00 45.14           C  
ATOM    548  CE  LYS A  33       3.983   4.320  42.411  1.00 44.47           C  
ATOM    549  NZ  LYS A  33       4.424   3.722  41.144  1.00 43.63           N1+
ATOM    550  H   LYS A  33       0.870   6.704  38.978  1.00 43.31           H  
ATOM    551  HA  LYS A  33       0.184   8.571  40.958  1.00 42.91           H  
ATOM    552  HB2 LYS A  33       1.090   6.931  42.515  1.00 43.31           H  
ATOM    553  HB3 LYS A  33       0.206   6.077  41.227  1.00 43.31           H  
ATOM    554  HG2 LYS A  33       2.200   5.280  40.232  1.00 45.51           H  
ATOM    555  HG3 LYS A  33       3.212   6.445  41.119  1.00 45.51           H  
ATOM    556  HD2 LYS A  33       1.916   3.908  42.082  1.00 45.14           H  
ATOM    557  HD3 LYS A  33       2.236   5.224  43.237  1.00 45.14           H  
ATOM    558  HE2 LYS A  33       4.063   3.580  43.207  1.00 44.47           H  
ATOM    559  HE3 LYS A  33       4.615   5.176  42.646  1.00 44.47           H  
ATOM    560  HZ1 LYS A  33       3.681   3.067  40.848  1.00 43.63           H  
ATOM    561  HZ2 LYS A  33       4.528   4.442  40.409  1.00 43.63           H  
ATOM    562  HZ3 LYS A  33       5.305   3.191  41.276  1.00 43.63           H  
ATOM    563  N   ASP A  34       3.319   8.573  40.019  1.00 42.58           N  
ATOM    564  CA  ASP A  34       4.618   9.271  40.104  1.00 44.96           C  
ATOM    565  C   ASP A  34       4.637  10.582  39.307  1.00 46.52           C  
ATOM    566  O   ASP A  34       5.689  11.215  39.137  1.00 51.28           O  
ATOM    567  CB  ASP A  34       5.730   8.367  39.574  1.00 41.98           C  
ATOM    568  CG  ASP A  34       5.921   7.149  40.417  1.00 37.73           C  
ATOM    569  OD1 ASP A  34       6.305   7.332  41.587  1.00 33.21           O  
ATOM    570  OD2 ASP A  34       5.668   6.022  39.924  1.00 34.50           O1-
ATOM    571  H   ASP A  34       3.177   7.959  39.287  1.00 42.58           H  
ATOM    572  HA  ASP A  34       4.777   9.510  41.156  1.00 44.96           H  
ATOM    573  HB2 ASP A  34       6.662   8.931  39.557  1.00 41.98           H  
ATOM    574  HB3 ASP A  34       5.476   8.056  38.561  1.00 41.98           H  
ATOM    575  N   ARG A  35       3.477  10.941  38.779  1.00 51.60           N  
ATOM    576  CA  ARG A  35       3.315  12.128  37.986  1.00 52.67           C  
ATOM    577  C   ARG A  35       3.844  13.337  38.767  1.00 49.35           C  
ATOM    578  O   ARG A  35       3.624  13.459  39.978  1.00 46.38           O  
ATOM    579  CB  ARG A  35       1.826  12.248  37.664  1.00 58.63           C  
ATOM    580  CG  ARG A  35       1.419  13.295  36.648  1.00 72.53           C  
ATOM    581  CD  ARG A  35       0.011  12.991  36.111  1.00 84.76           C  
ATOM    582  NE  ARG A  35      -0.896  12.549  37.171  1.00 91.87           N  
ATOM    583  CZ  ARG A  35      -2.119  12.067  36.969  1.00 95.92           C  
ATOM    584  NH1 ARG A  35      -2.605  11.962  35.736  1.00 98.10           N  
ATOM    585  NH2 ARG A  35      -2.841  11.661  38.006  1.00 94.36           N1+
ATOM    586  H   ARG A  35       2.688  10.420  38.991  1.00 51.60           H  
ATOM    587  HA  ARG A  35       3.880  12.083  37.055  1.00 52.67           H  
ATOM    588  HB2 ARG A  35       1.493  11.280  37.289  1.00 58.63           H  
ATOM    589  HB3 ARG A  35       1.307  12.475  38.595  1.00 58.63           H  
ATOM    590  HG2 ARG A  35       2.129  13.290  35.821  1.00 72.53           H  
ATOM    591  HG3 ARG A  35       1.420  14.277  37.122  1.00 72.53           H  
ATOM    592  HD2 ARG A  35       0.083  12.205  35.359  1.00 84.76           H  
ATOM    593  HD3 ARG A  35      -0.394  13.894  35.655  1.00 84.76           H  
ATOM    594  HE  ARG A  35      -0.581  12.611  38.099  1.00 91.87           H  
ATOM    595 HH11 ARG A  35      -2.065  12.266  34.955  1.00 98.10           H  
ATOM    596 HH12 ARG A  35      -3.528  11.605  35.605  1.00 98.10           H  
ATOM    597 HH21 ARG A  35      -2.422  11.657  38.914  1.00 94.36           H  
ATOM    598 HH22 ARG A  35      -3.738  11.255  37.857  1.00 94.36           H  
ATOM    599  N   MET A  36       4.618  14.180  38.074  1.00 42.19           N  
ATOM    600  CA  MET A  36       5.192  15.386  38.652  1.00 39.50           C  
ATOM    601  C   MET A  36       5.414  16.476  37.627  1.00 37.85           C  
ATOM    602  O   MET A  36       5.894  16.195  36.531  1.00 38.36           O  
ATOM    603  CB  MET A  36       6.509  15.096  39.333  1.00 38.78           C  
ATOM    604  CG  MET A  36       7.008  16.330  40.045  1.00 37.12           C  
ATOM    605  SD  MET A  36       8.577  16.098  40.756  1.00 36.37           S  
ATOM    606  CE  MET A  36       9.172  17.781  40.835  1.00 34.19           C  
ATOM    607  H   MET A  36       4.854  13.992  37.147  1.00 42.19           H  
ATOM    608  HA  MET A  36       4.462  15.737  39.382  1.00 39.50           H  
ATOM    609  HB2 MET A  36       7.241  14.790  38.586  1.00 38.78           H  
ATOM    610  HB3 MET A  36       6.371  14.293  40.057  1.00 38.78           H  
ATOM    611  HG2 MET A  36       6.301  16.589  40.834  1.00 37.12           H  
ATOM    612  HG3 MET A  36       7.067  17.148  39.327  1.00 37.12           H  
ATOM    613  HE1 MET A  36       9.209  18.201  39.830  1.00 34.19           H  
ATOM    614  HE2 MET A  36       8.499  18.376  41.453  1.00 34.19           H  
ATOM    615  HE3 MET A  36      10.171  17.793  41.271  1.00 34.19           H  
ATOM    616  N   ASN A  37       5.067  17.714  37.993  1.00 34.09           N  
ATOM    617  CA  ASN A  37       5.257  18.865  37.124  1.00 28.09           C  
ATOM    618  C   ASN A  37       6.665  19.373  37.279  1.00 25.08           C  
ATOM    619  O   ASN A  37       7.068  19.728  38.372  1.00 23.36           O  
ATOM    620  CB  ASN A  37       4.283  19.968  37.481  1.00 32.25           C  
ATOM    621  CG  ASN A  37       2.861  19.555  37.262  1.00 34.78           C  
ATOM    622  OD1 ASN A  37       2.584  18.711  36.430  1.00 38.17           O  
ATOM    623  ND2 ASN A  37       1.943  20.132  38.027  1.00 36.98           N  
ATOM    624  H   ASN A  37       4.720  17.855  38.894  1.00 34.09           H  
ATOM    625  HA  ASN A  37       5.079  18.562  36.092  1.00 28.09           H  
ATOM    626  HB2 ASN A  37       4.496  20.839  36.861  1.00 32.25           H  
ATOM    627  HB3 ASN A  37       4.416  20.228  38.531  1.00 32.25           H  
ATOM    628 HD21 ASN A  37       1.021  19.854  37.866  1.00 36.98           H  
ATOM    629 HD22 ASN A  37       2.209  20.795  38.692  1.00 36.98           H  
ATOM    630  N   PHE A  38       7.409  19.399  36.181  1.00 24.52           N  
ATOM    631  CA  PHE A  38       8.803  19.846  36.182  1.00 21.69           C  
ATOM    632  C   PHE A  38       8.935  21.295  35.817  1.00 21.31           C  
ATOM    633  O   PHE A  38      10.021  21.846  35.885  1.00 21.61           O  
ATOM    634  CB  PHE A  38       9.607  19.023  35.200  1.00 21.72           C  
ATOM    635  CG  PHE A  38       9.618  17.595  35.531  1.00 23.33           C  
ATOM    636  CD1 PHE A  38      10.487  17.108  36.518  1.00 21.82           C  
ATOM    637  CD2 PHE A  38       8.728  16.726  34.918  1.00 22.68           C  
ATOM    638  CE1 PHE A  38      10.460  15.779  36.885  1.00 22.78           C  
ATOM    639  CE2 PHE A  38       8.702  15.375  35.288  1.00 24.30           C  
ATOM    640  CZ  PHE A  38       9.568  14.914  36.270  1.00 21.32           C  
ATOM    641  H   PHE A  38       7.016  19.105  35.343  1.00 24.52           H  
ATOM    642  HA  PHE A  38       9.181  19.714  37.196  1.00 21.69           H  
ATOM    643  HB2 PHE A  38       9.176  19.147  34.207  1.00 21.72           H  
ATOM    644  HB3 PHE A  38      10.634  19.388  35.198  1.00 21.72           H  
ATOM    645  HD1 PHE A  38      11.184  17.780  36.995  1.00 21.82           H  
ATOM    646  HD2 PHE A  38       8.055  17.090  34.156  1.00 22.68           H  
ATOM    647  HE1 PHE A  38      11.131  15.414  37.648  1.00 22.78           H  
ATOM    648  HE2 PHE A  38       8.011  14.695  34.811  1.00 24.30           H  
ATOM    649  HZ  PHE A  38       9.547  13.873  36.557  1.00 21.32           H  
ATOM    650  N   ASP A  39       7.823  21.891  35.412  1.00 22.60           N  
ATOM    651  CA  ASP A  39       7.755  23.290  35.003  1.00 23.73           C  
ATOM    652  C   ASP A  39       8.828  23.784  34.064  1.00 24.17           C  
ATOM    653  O   ASP A  39       9.762  24.451  34.478  1.00 22.56           O  
ATOM    654  CB  ASP A  39       7.701  24.218  36.205  1.00 25.47           C  
ATOM    655  CG  ASP A  39       6.647  23.810  37.223  1.00 27.62           C  
ATOM    656  OD1 ASP A  39       5.552  23.328  36.846  1.00 29.25           O  
ATOM    657  OD2 ASP A  39       6.934  23.969  38.427  1.00 32.39           O1-
ATOM    658  H   ASP A  39       7.003  21.368  35.362  1.00 22.60           H  
ATOM    659  HA  ASP A  39       6.830  23.317  34.428  1.00 23.73           H  
ATOM    660  HB2 ASP A  39       7.475  25.226  35.856  1.00 25.47           H  
ATOM    661  HB3 ASP A  39       8.676  24.212  36.693  1.00 25.47           H  
ATOM    662  N   ILE A  40       8.660  23.509  32.785  1.00 21.63           N  
ATOM    663  CA  ILE A  40       9.623  23.951  31.806  1.00 22.08           C  
ATOM    664  C   ILE A  40       9.556  25.477  31.896  1.00 21.40           C  
ATOM    665  O   ILE A  40       8.489  26.044  32.139  1.00 23.51           O  
ATOM    666  CB  ILE A  40       9.289  23.338  30.389  1.00 24.64           C  
ATOM    667  CG1 ILE A  40      10.422  23.618  29.383  1.00 24.75           C  
ATOM    668  CG2 ILE A  40       7.962  23.802  29.916  1.00 23.23           C  
ATOM    669  CD1 ILE A  40      10.376  22.744  28.108  1.00 29.57           C  
ATOM    670  H   ILE A  40       7.863  22.999  32.519  1.00 21.63           H  
ATOM    671  HA  ILE A  40      10.645  23.616  31.983  1.00 22.08           H  
ATOM    672  HB  ILE A  40       9.225  22.254  30.481  1.00 24.64           H  
ATOM    673 HG12 ILE A  40      10.359  24.664  29.082  1.00 24.75           H  
ATOM    674 HG13 ILE A  40      11.374  23.440  29.884  1.00 24.75           H  
ATOM    675 HG21 ILE A  40       7.198  23.518  30.640  1.00 23.23           H  
ATOM    676 HG22 ILE A  40       7.974  24.887  29.807  1.00 23.23           H  
ATOM    677 HG23 ILE A  40       7.739  23.343  28.953  1.00 23.23           H  
ATOM    678 HD11 ILE A  40      10.463  21.693  28.384  1.00 29.57           H  
ATOM    679 HD12 ILE A  40       9.431  22.906  27.590  1.00 29.57           H  
ATOM    680 HD13 ILE A  40      11.202  23.017  27.451  1.00 29.57           H  
ATOM    681  N   PRO A  41      10.725  26.159  31.815  1.00 19.58           N  
ATOM    682  CA  PRO A  41      10.661  27.624  31.920  1.00 20.74           C  
ATOM    683  C   PRO A  41       9.643  28.220  30.989  1.00 23.26           C  
ATOM    684  O   PRO A  41       9.555  27.903  29.819  1.00 22.53           O  
ATOM    685  CB  PRO A  41      12.071  28.062  31.552  1.00 17.33           C  
ATOM    686  CG  PRO A  41      12.901  26.909  31.926  1.00 16.25           C  
ATOM    687  CD  PRO A  41      12.085  25.707  31.543  1.00 18.06           C  
ATOM    688  HA  PRO A  41      10.350  27.955  32.911  1.00 20.74           H  
ATOM    689  HB2 PRO A  41      12.148  28.267  30.484  1.00 17.33           H  
ATOM    690  HB3 PRO A  41      12.362  28.949  32.114  1.00 17.33           H  
ATOM    691  HG2 PRO A  41      13.101  26.912  32.997  1.00 16.25           H  
ATOM    692  HG3 PRO A  41      13.844  26.922  31.380  1.00 16.25           H  
ATOM    693  HD2 PRO A  41      12.344  24.842  32.154  1.00 18.06           H  
ATOM    694  HD3 PRO A  41      12.216  25.460  30.490  1.00 18.06           H  
ATOM    695  N   GLU A  42       8.862  29.105  31.563  1.00 26.38           N  
ATOM    696  CA  GLU A  42       7.801  29.824  30.894  1.00 30.57           C  
ATOM    697  C   GLU A  42       8.213  30.501  29.550  1.00 26.65           C  
ATOM    698  O   GLU A  42       7.415  30.622  28.625  1.00 22.81           O  
ATOM    699  CB  GLU A  42       7.285  30.850  31.920  1.00 40.90           C  
ATOM    700  CG  GLU A  42       5.968  31.516  31.626  1.00 56.04           C  
ATOM    701  CD  GLU A  42       5.740  32.712  32.527  1.00 63.25           C  
ATOM    702  OE1 GLU A  42       6.444  32.819  33.561  1.00 64.79           O  
ATOM    703  OE2 GLU A  42       4.866  33.549  32.198  1.00 65.47           O1-
ATOM    704  H   GLU A  42       9.014  29.265  32.525  1.00 26.38           H  
ATOM    705  HA  GLU A  42       7.028  29.121  30.582  1.00 30.57           H  
ATOM    706  HB2 GLU A  42       7.186  30.336  32.876  1.00 40.90           H  
ATOM    707  HB3 GLU A  42       8.037  31.634  32.005  1.00 40.90           H  
ATOM    708  HG2 GLU A  42       5.164  30.796  31.782  1.00 56.04           H  
ATOM    709  HG3 GLU A  42       5.962  31.848  30.588  1.00 56.04           H  
ATOM    710  N   GLU A  43       9.450  30.955  29.434  1.00 22.14           N  
ATOM    711  CA  GLU A  43       9.868  31.617  28.206  1.00 21.75           C  
ATOM    712  C   GLU A  43      10.033  30.638  27.049  1.00 21.50           C  
ATOM    713  O   GLU A  43       9.840  30.981  25.891  1.00 23.68           O  
ATOM    714  CB  GLU A  43      11.158  32.430  28.412  1.00 18.83           C  
ATOM    715  CG  GLU A  43      12.411  31.632  28.806  1.00 16.10           C  
ATOM    716  CD  GLU A  43      12.595  31.488  30.308  1.00 14.59           C  
ATOM    717  OE1 GLU A  43      11.645  31.617  31.073  1.00 17.87           O  
ATOM    718  OE2 GLU A  43      13.712  31.231  30.754  1.00 15.13           O1-
ATOM    719  H   GLU A  43      10.039  30.827  30.185  1.00 22.14           H  
ATOM    720  HA  GLU A  43       9.067  32.307  27.941  1.00 21.75           H  
ATOM    721  HB2 GLU A  43      11.375  32.950  27.479  1.00 18.83           H  
ATOM    722  HB3 GLU A  43      10.968  33.160  29.199  1.00 18.83           H  
ATOM    723  HG2 GLU A  43      13.285  32.140  28.399  1.00 16.10           H  
ATOM    724  HG3 GLU A  43      12.335  30.635  28.371  1.00 16.10           H  
ATOM    725  N   ILE A  44      10.341  29.396  27.368  1.00 24.07           N  
ATOM    726  CA  ILE A  44      10.541  28.394  26.341  1.00 24.96           C  
ATOM    727  C   ILE A  44       9.234  28.126  25.628  1.00 24.52           C  
ATOM    728  O   ILE A  44       9.211  27.724  24.466  1.00 26.75           O  
ATOM    729  CB  ILE A  44      11.085  27.083  26.950  1.00 23.61           C  
ATOM    730  CG1 ILE A  44      12.489  27.310  27.547  1.00 21.28           C  
ATOM    731  CG2 ILE A  44      11.041  25.946  25.919  1.00 23.21           C  
ATOM    732  CD1 ILE A  44      13.553  27.742  26.571  1.00 20.93           C  
ATOM    733  H   ILE A  44      10.421  29.125  28.307  1.00 24.07           H  
ATOM    734  HA  ILE A  44      11.274  28.771  25.628  1.00 24.96           H  
ATOM    735  HB  ILE A  44      10.442  26.773  27.774  1.00 23.61           H  
ATOM    736 HG12 ILE A  44      12.406  28.080  28.314  1.00 21.28           H  
ATOM    737 HG13 ILE A  44      12.814  26.375  28.004  1.00 21.28           H  
ATOM    738 HG21 ILE A  44      10.015  25.801  25.582  1.00 23.21           H  
ATOM    739 HG22 ILE A  44      11.670  26.203  25.067  1.00 23.21           H  
ATOM    740 HG23 ILE A  44      11.407  25.027  26.376  1.00 23.21           H  
ATOM    741 HD11 ILE A  44      13.680  26.973  25.809  1.00 20.93           H  
ATOM    742 HD12 ILE A  44      13.254  28.677  26.098  1.00 20.93           H  
ATOM    743 HD13 ILE A  44      14.494  27.888  27.101  1.00 20.93           H  
ATOM    744  N   LYS A  45       8.140  28.358  26.335  1.00 29.16           N  
ATOM    745  CA  LYS A  45       6.831  28.144  25.770  1.00 29.10           C  
ATOM    746  C   LYS A  45       6.153  29.419  25.271  1.00 32.82           C  
ATOM    747  O   LYS A  45       5.464  29.415  24.241  1.00 32.01           O  
ATOM    748  CB  LYS A  45       5.937  27.505  26.813  1.00 27.60           C  
ATOM    749  CG  LYS A  45       6.542  26.329  27.482  1.00 27.10           C  
ATOM    750  CD  LYS A  45       5.565  25.732  28.444  1.00 27.10           C  
ATOM    751  CE  LYS A  45       5.163  26.741  29.492  1.00 26.14           C  
ATOM    752  NZ  LYS A  45       4.188  26.157  30.448  1.00 28.26           N1+
ATOM    753  H   LYS A  45       8.212  28.629  27.270  1.00 29.16           H  
ATOM    754  HA  LYS A  45       6.976  27.499  24.903  1.00 29.10           H  
ATOM    755  HB2 LYS A  45       5.708  28.252  27.573  1.00 27.60           H  
ATOM    756  HB3 LYS A  45       5.015  27.187  26.326  1.00 27.60           H  
ATOM    757  HG2 LYS A  45       6.811  25.585  26.732  1.00 27.10           H  
ATOM    758  HG3 LYS A  45       7.436  26.641  28.022  1.00 27.10           H  
ATOM    759  HD2 LYS A  45       6.024  24.872  28.932  1.00 27.10           H  
ATOM    760  HD3 LYS A  45       4.678  25.410  27.899  1.00 27.10           H  
ATOM    761  HE2 LYS A  45       4.709  27.602  29.002  1.00 26.14           H  
ATOM    762  HE3 LYS A  45       6.051  27.060  30.039  1.00 26.14           H  
ATOM    763  HZ1 LYS A  45       4.598  25.305  30.878  1.00 28.26           H  
ATOM    764  HZ2 LYS A  45       3.996  26.858  31.194  1.00 28.26           H  
ATOM    765  HZ3 LYS A  45       3.321  25.934  29.928  1.00 28.26           H  
ATOM    766  N   GLN A  46       6.331  30.510  25.998  1.00 36.63           N  
ATOM    767  CA  GLN A  46       5.653  31.719  25.616  1.00 41.00           C  
ATOM    768  C   GLN A  46       6.426  32.864  25.038  1.00 38.29           C  
ATOM    769  O   GLN A  46       5.815  33.761  24.485  1.00 38.58           O  
ATOM    770  CB  GLN A  46       4.839  32.226  26.782  1.00 50.35           C  
ATOM    771  CG  GLN A  46       3.655  31.387  27.097  1.00 62.89           C  
ATOM    772  CD  GLN A  46       2.915  31.903  28.315  1.00 68.34           C  
ATOM    773  OE1 GLN A  46       3.057  33.063  28.722  1.00 73.25           O  
ATOM    774  NE2 GLN A  46       2.098  31.046  28.896  1.00 71.94           N  
ATOM    775  H   GLN A  46       6.942  30.504  26.756  1.00 36.63           H  
ATOM    776  HA  GLN A  46       5.066  31.379  24.763  1.00 41.00           H  
ATOM    777  HB2 GLN A  46       5.482  32.257  27.662  1.00 50.35           H  
ATOM    778  HB3 GLN A  46       4.494  33.233  26.548  1.00 50.35           H  
ATOM    779  HG2 GLN A  46       3.986  30.366  27.290  1.00 62.89           H  
ATOM    780  HG3 GLN A  46       2.978  31.394  26.242  1.00 62.89           H  
ATOM    781 HE21 GLN A  46       1.579  31.365  29.662  1.00 71.94           H  
ATOM    782 HE22 GLN A  46       2.030  30.138  28.533  1.00 71.94           H  
ATOM    783  N   LEU A  47       7.744  32.885  25.167  1.00 31.86           N  
ATOM    784  CA  LEU A  47       8.472  34.019  24.630  1.00 29.19           C  
ATOM    785  C   LEU A  47       8.238  34.133  23.118  1.00 31.25           C  
ATOM    786  O   LEU A  47       8.443  33.163  22.391  1.00 29.06           O  
ATOM    787  CB  LEU A  47       9.968  33.934  24.963  1.00 23.19           C  
ATOM    788  CG  LEU A  47      10.808  35.152  24.527  1.00 19.04           C  
ATOM    789  CD1 LEU A  47      10.335  36.375  25.263  1.00 18.87           C  
ATOM    790  CD2 LEU A  47      12.273  34.939  24.776  1.00 16.57           C  
ATOM    791  H   LEU A  47       8.235  32.129  25.552  1.00 31.86           H  
ATOM    792  HA  LEU A  47       8.092  34.925  25.103  1.00 29.19           H  
ATOM    793  HB2 LEU A  47      10.067  33.825  26.043  1.00 23.19           H  
ATOM    794  HB3 LEU A  47      10.374  33.051  24.470  1.00 23.19           H  
ATOM    795  HG  LEU A  47      10.674  35.287  23.454  1.00 19.04           H  
ATOM    796 HD11 LEU A  47       9.279  36.540  25.051  1.00 18.87           H  
ATOM    797 HD12 LEU A  47      10.473  36.230  26.335  1.00 18.87           H  
ATOM    798 HD13 LEU A  47      10.911  37.241  24.937  1.00 18.87           H  
ATOM    799 HD21 LEU A  47      12.444  34.800  25.844  1.00 16.57           H  
ATOM    800 HD22 LEU A  47      12.608  34.054  24.236  1.00 16.57           H  
ATOM    801 HD23 LEU A  47      12.831  35.809  24.429  1.00 16.57           H  
ATOM    802  N   GLN A  48       7.823  35.327  22.666  1.00 34.15           N  
ATOM    803  CA  GLN A  48       7.513  35.614  21.251  1.00 38.99           C  
ATOM    804  C   GLN A  48       8.648  36.171  20.402  1.00 43.31           C  
ATOM    805  O   GLN A  48       8.630  36.093  19.187  1.00 42.79           O  
ATOM    806  CB  GLN A  48       6.343  36.601  21.146  1.00 40.18           C  
ATOM    807  CG  GLN A  48       5.096  36.273  21.933  1.00 40.84           C  
ATOM    808  CD  GLN A  48       4.526  34.910  21.591  1.00 42.93           C  
ATOM    809  NE2 GLN A  48       3.813  34.306  22.401  1.00 45.02           N  
ATOM    810  OE1 GLN A  48       4.902  34.373  20.427  1.00 43.38           O  
ATOM    811  H   GLN A  48       7.698  36.025  23.326  1.00 34.15           H  
ATOM    812  HA  GLN A  48       7.280  34.628  20.849  1.00 38.99           H  
ATOM    813  HB2 GLN A  48       6.701  37.573  21.487  1.00 40.18           H  
ATOM    814  HB3 GLN A  48       6.061  36.666  20.095  1.00 40.18           H  
ATOM    815  HG2 GLN A  48       4.341  37.030  21.720  1.00 40.84           H  
ATOM    816  HG3 GLN A  48       5.340  36.292  22.995  1.00 40.84           H  
ATOM    817 HE21 GLN A  48       3.493  33.371  22.193  1.00 45.02           H  
ATOM    818 HE22 GLN A  48       3.551  34.748  23.271  1.00 45.02           H  
ATOM    819  N   GLN A  49       9.611  36.804  21.046  1.00 52.76           N  
ATOM    820  CA  GLN A  49      10.721  37.428  20.327  1.00 58.24           C  
ATOM    821  C   GLN A  49      12.028  36.718  20.549  1.00 51.99           C  
ATOM    822  O   GLN A  49      12.675  36.943  21.582  1.00 50.36           O  
ATOM    823  CB  GLN A  49      10.863  38.891  20.761  1.00 72.26           C  
ATOM    824  CG  GLN A  49       9.642  39.749  20.483  1.00 89.61           C  
ATOM    825  CD  GLN A  49       9.290  39.779  19.003  1.00 96.76           C  
ATOM    826  NE2 GLN A  49      10.089  40.232  18.184  1.00 96.81           N  
ATOM    827  OE1 GLN A  49       8.100  39.289  18.653  1.00 99.06           O  
ATOM    828  H   GLN A  49       9.626  36.817  22.017  1.00 52.76           H  
ATOM    829  HA  GLN A  49      10.487  37.364  19.264  1.00 58.24           H  
ATOM    830  HB2 GLN A  49      11.057  38.911  21.833  1.00 72.26           H  
ATOM    831  HB3 GLN A  49      11.711  39.323  20.230  1.00 72.26           H  
ATOM    832  HG2 GLN A  49       9.844  40.767  20.817  1.00 89.61           H  
ATOM    833  HG3 GLN A  49       8.795  39.346  21.038  1.00 89.61           H  
ATOM    834 HE21 GLN A  49       9.854  40.243  17.202  1.00 96.81           H  
ATOM    835 HE22 GLN A  49      10.980  40.593  18.494  1.00 96.81           H  
ATOM    836  N   PHE A  50      12.417  35.895  19.571  1.00 46.03           N  
ATOM    837  CA  PHE A  50      13.666  35.135  19.621  1.00 41.30           C  
ATOM    838  C   PHE A  50      14.497  35.526  18.418  1.00 42.00           C  
ATOM    839  O   PHE A  50      14.030  35.374  17.301  1.00 42.81           O  
ATOM    840  CB  PHE A  50      13.395  33.623  19.485  1.00 32.33           C  
ATOM    841  CG  PHE A  50      13.222  32.898  20.781  1.00 24.51           C  
ATOM    842  CD1 PHE A  50      14.318  32.527  21.555  1.00 21.21           C  
ATOM    843  CD2 PHE A  50      11.948  32.569  21.231  1.00 22.13           C  
ATOM    844  CE1 PHE A  50      14.135  31.842  22.766  1.00 19.00           C  
ATOM    845  CE2 PHE A  50      11.765  31.879  22.453  1.00 20.08           C  
ATOM    846  CZ  PHE A  50      12.851  31.518  23.211  1.00 18.27           C  
ATOM    847  H   PHE A  50      11.894  35.831  18.753  1.00 46.03           H  
ATOM    848  HA  PHE A  50      14.162  35.344  20.569  1.00 41.30           H  
ATOM    849  HB2 PHE A  50      12.485  33.493  18.900  1.00 32.33           H  
ATOM    850  HB3 PHE A  50      14.235  33.174  18.955  1.00 32.33           H  
ATOM    851  HD1 PHE A  50      15.316  32.768  21.221  1.00 21.21           H  
ATOM    852  HD2 PHE A  50      11.087  32.844  20.640  1.00 22.13           H  
ATOM    853  HE1 PHE A  50      14.994  31.563  23.359  1.00 19.00           H  
ATOM    854  HE2 PHE A  50      10.768  31.636  22.790  1.00 20.08           H  
ATOM    855  HZ  PHE A  50      12.714  30.989  24.142  1.00 18.27           H  
ATOM    856  N   GLN A  51      15.716  36.007  18.622  1.00 47.28           N  
ATOM    857  CA  GLN A  51      16.583  36.336  17.487  1.00 52.45           C  
ATOM    858  C   GLN A  51      17.134  34.990  17.032  1.00 48.04           C  
ATOM    859  O   GLN A  51      17.231  34.057  17.818  1.00 45.09           O  
ATOM    860  CB  GLN A  51      17.745  37.201  17.937  1.00 64.67           C  
ATOM    861  CG  GLN A  51      17.304  38.294  18.850  1.00 84.30           C  
ATOM    862  CD  GLN A  51      18.456  39.163  19.249  1.00 94.42           C  
ATOM    863  NE2 GLN A  51      19.618  38.789  19.045  1.00 98.51           N  
ATOM    864  OE1 GLN A  51      18.158  40.355  19.775  1.00 97.60           O  
ATOM    865  H   GLN A  51      16.047  36.052  19.547  1.00 47.28           H  
ATOM    866  HA  GLN A  51      16.043  36.877  16.710  1.00 52.45           H  
ATOM    867  HB2 GLN A  51      18.468  36.575  18.460  1.00 64.67           H  
ATOM    868  HB3 GLN A  51      18.215  37.644  17.059  1.00 64.67           H  
ATOM    869  HG2 GLN A  51      16.864  37.854  19.745  1.00 84.30           H  
ATOM    870  HG3 GLN A  51      16.558  38.904  18.340  1.00 84.30           H  
ATOM    871 HE21 GLN A  51      20.392  39.395  19.279  1.00 98.51           H  
ATOM    872 HE22 GLN A  51      19.792  37.878  18.645  1.00 98.51           H  
ATOM    873  N   LYS A  52      17.546  34.884  15.790  1.00 44.09           N  
ATOM    874  CA  LYS A  52      18.039  33.605  15.275  1.00 44.96           C  
ATOM    875  C   LYS A  52      19.105  32.925  16.126  1.00 40.09           C  
ATOM    876  O   LYS A  52      18.989  31.747  16.449  1.00 31.00           O  
ATOM    877  CB  LYS A  52      18.464  33.760  13.800  1.00 53.16           C  
ATOM    878  CG  LYS A  52      19.319  34.950  13.575  1.00 69.08           C  
ATOM    879  CD  LYS A  52      19.271  35.455  12.160  1.00 79.09           C  
ATOM    880  CE  LYS A  52      19.963  36.840  12.149  1.00 85.86           C  
ATOM    881  NZ  LYS A  52      20.199  37.457  10.837  1.00 93.37           N1+
ATOM    882  H   LYS A  52      17.447  35.663  15.189  1.00 44.09           H  
ATOM    883  HA  LYS A  52      17.200  32.911  15.335  1.00 44.96           H  
ATOM    884  HB2 LYS A  52      19.018  32.870  13.501  1.00 53.16           H  
ATOM    885  HB3 LYS A  52      17.568  33.853  13.186  1.00 53.16           H  
ATOM    886  HG2 LYS A  52      18.985  35.747  14.239  1.00 69.08           H  
ATOM    887  HG3 LYS A  52      20.349  34.686  13.814  1.00 69.08           H  
ATOM    888  HD2 LYS A  52      18.236  35.551  11.832  1.00 79.09           H  
ATOM    889  HD3 LYS A  52      19.799  34.768  11.499  1.00 79.09           H  
ATOM    890  HE2 LYS A  52      20.930  36.728  12.639  1.00 85.86           H  
ATOM    891  HE3 LYS A  52      19.340  37.523  12.727  1.00 85.86           H  
ATOM    892  HZ1 LYS A  52      19.295  37.526  10.358  1.00 93.37           H  
ATOM    893  HZ2 LYS A  52      20.611  38.410  11.006  1.00 93.37           H  
ATOM    894  HZ3 LYS A  52      20.888  36.871  10.339  1.00 93.37           H  
ATOM    895  N   GLU A  53      20.065  33.700  16.606  1.00 34.37           N  
ATOM    896  CA  GLU A  53      21.147  33.163  17.453  1.00 35.50           C  
ATOM    897  C   GLU A  53      20.703  32.669  18.826  1.00 34.46           C  
ATOM    898  O   GLU A  53      21.270  31.730  19.364  1.00 31.71           O  
ATOM    899  CB  GLU A  53      22.242  34.210  17.678  1.00 43.67           C  
ATOM    900  CG  GLU A  53      22.738  34.899  16.435  1.00 53.06           C  
ATOM    901  CD  GLU A  53      21.910  36.130  16.047  1.00 58.97           C  
ATOM    902  OE1 GLU A  53      21.157  36.677  16.896  1.00 61.14           O  
ATOM    903  OE2 GLU A  53      22.040  36.570  14.885  1.00 60.68           O1-
ATOM    904  H   GLU A  53      20.004  34.672  16.418  1.00 34.37           H  
ATOM    905  HA  GLU A  53      21.514  32.304  16.892  1.00 35.50           H  
ATOM    906  HB2 GLU A  53      21.847  34.972  18.350  1.00 43.67           H  
ATOM    907  HB3 GLU A  53      23.090  33.714  18.149  1.00 43.67           H  
ATOM    908  HG2 GLU A  53      22.706  34.187  15.610  1.00 53.06           H  
ATOM    909  HG3 GLU A  53      23.768  35.215  16.603  1.00 53.06           H  
ATOM    910  N   ASP A  54      19.744  33.361  19.431  1.00 39.83           N  
ATOM    911  CA  ASP A  54      19.231  32.991  20.760  1.00 44.47           C  
ATOM    912  C   ASP A  54      18.413  31.705  20.706  1.00 35.61           C  
ATOM    913  O   ASP A  54      18.604  30.802  21.514  1.00 30.59           O  
ATOM    914  CB  ASP A  54      18.379  34.118  21.352  1.00 63.21           C  
ATOM    915  CG  ASP A  54      19.208  35.329  21.761  1.00 82.55           C  
ATOM    916  OD1 ASP A  54      19.593  36.124  20.877  1.00 94.10           O  
ATOM    917  OD2 ASP A  54      19.478  35.485  22.971  1.00 89.91           O1-
ATOM    918  H   ASP A  54      19.322  34.121  18.963  1.00 39.83           H  
ATOM    919  HA  ASP A  54      20.096  32.824  21.402  1.00 44.47           H  
ATOM    920  HB2 ASP A  54      17.860  33.737  22.232  1.00 63.21           H  
ATOM    921  HB3 ASP A  54      17.648  34.431  20.606  1.00 63.21           H  
ATOM    922  N   ALA A  55      17.487  31.626  19.758  1.00 27.70           N  
ATOM    923  CA  ALA A  55      16.692  30.415  19.570  1.00 23.70           C  
ATOM    924  C   ALA A  55      17.676  29.234  19.391  1.00 23.97           C  
ATOM    925  O   ALA A  55      17.583  28.206  20.069  1.00 24.78           O  
ATOM    926  CB  ALA A  55      15.792  30.573  18.307  1.00 20.49           C  
ATOM    927  H   ALA A  55      17.368  32.381  19.136  1.00 27.70           H  
ATOM    928  HA  ALA A  55      16.044  30.235  20.428  1.00 23.70           H  
ATOM    929  HB1 ALA A  55      15.113  31.414  18.448  1.00 20.49           H  
ATOM    930  HB2 ALA A  55      16.419  30.754  17.434  1.00 20.49           H  
ATOM    931  HB3 ALA A  55      15.214  29.661  18.156  1.00 20.49           H  
ATOM    932  N   ALA A  56      18.637  29.425  18.493  1.00 25.36           N  
ATOM    933  CA  ALA A  56      19.656  28.440  18.213  1.00 27.25           C  
ATOM    934  C   ALA A  56      20.426  28.015  19.473  1.00 26.60           C  
ATOM    935  O   ALA A  56      20.557  26.822  19.765  1.00 25.96           O  
ATOM    936  CB  ALA A  56      20.608  29.001  17.164  1.00 27.41           C  
ATOM    937  H   ALA A  56      18.660  30.276  18.004  1.00 25.36           H  
ATOM    938  HA  ALA A  56      19.168  27.542  17.835  1.00 27.25           H  
ATOM    939  HB1 ALA A  56      20.049  29.251  16.262  1.00 27.41           H  
ATOM    940  HB2 ALA A  56      21.090  29.898  17.553  1.00 27.41           H  
ATOM    941  HB3 ALA A  56      21.367  28.255  16.926  1.00 27.41           H  
ATOM    942  N   LEU A  57      20.925  28.984  20.229  1.00 25.06           N  
ATOM    943  CA  LEU A  57      21.669  28.674  21.444  1.00 25.98           C  
ATOM    944  C   LEU A  57      20.780  27.976  22.490  1.00 27.22           C  
ATOM    945  O   LEU A  57      21.254  27.193  23.325  1.00 27.82           O  
ATOM    946  CB  LEU A  57      22.252  29.943  22.040  1.00 25.45           C  
ATOM    947  CG  LEU A  57      23.454  30.557  21.340  1.00 24.44           C  
ATOM    948  CD1 LEU A  57      23.682  31.973  21.876  1.00 25.75           C  
ATOM    949  CD2 LEU A  57      24.668  29.683  21.551  1.00 22.77           C  
ATOM    950  H   LEU A  57      20.804  29.908  19.960  1.00 25.06           H  
ATOM    951  HA  LEU A  57      22.475  27.993  21.171  1.00 25.98           H  
ATOM    952  HB2 LEU A  57      21.461  30.693  22.050  1.00 25.45           H  
ATOM    953  HB3 LEU A  57      22.550  29.716  23.064  1.00 25.45           H  
ATOM    954  HG  LEU A  57      23.271  30.622  20.267  1.00 24.44           H  
ATOM    955 HD11 LEU A  57      22.798  32.581  21.684  1.00 25.75           H  
ATOM    956 HD12 LEU A  57      23.867  31.930  22.949  1.00 25.75           H  
ATOM    957 HD13 LEU A  57      24.543  32.416  21.376  1.00 25.75           H  
ATOM    958 HD21 LEU A  57      24.875  29.600  22.618  1.00 22.77           H  
ATOM    959 HD22 LEU A  57      24.478  28.692  21.140  1.00 22.77           H  
ATOM    960 HD23 LEU A  57      25.527  30.127  21.048  1.00 22.77           H  
ATOM    961  N   THR A  58      19.494  28.293  22.455  1.00 24.34           N  
ATOM    962  CA  THR A  58      18.544  27.713  23.372  1.00 22.92           C  
ATOM    963  C   THR A  58      18.318  26.242  23.037  1.00 21.46           C  
ATOM    964  O   THR A  58      18.484  25.371  23.922  1.00 22.69           O  
ATOM    965  CB  THR A  58      17.227  28.510  23.371  1.00 22.89           C  
ATOM    966  OG1 THR A  58      17.469  29.849  23.847  1.00 21.71           O  
ATOM    967  CG2 THR A  58      16.235  27.864  24.259  1.00 22.57           C  
ATOM    968  H   THR A  58      19.178  28.940  21.801  1.00 24.34           H  
ATOM    969  HA  THR A  58      18.951  27.765  24.382  1.00 22.92           H  
ATOM    970  HB  THR A  58      16.841  28.538  22.352  1.00 22.89           H  
ATOM    971 HG21 THR A  58      16.047  26.847  23.915  1.00 22.57           H  
ATOM    972 HG22 THR A  58      16.622  27.837  25.277  1.00 22.57           H  
ATOM    973 HG23 THR A  58      15.305  28.432  24.239  1.00 22.57           H  
ATOM    974  HG1 THR A  58      18.064  30.306  23.244  1.00 21.71           H  
ATOM    975  N   ILE A  59      18.030  25.949  21.768  1.00 20.83           N  
ATOM    976  CA  ILE A  59      17.801  24.575  21.348  1.00 22.90           C  
ATOM    977  C   ILE A  59      19.051  23.736  21.643  1.00 19.34           C  
ATOM    978  O   ILE A  59      18.957  22.591  22.103  1.00 18.04           O  
ATOM    979  CB  ILE A  59      17.472  24.507  19.852  1.00 23.49           C  
ATOM    980  CG1 ILE A  59      16.140  25.196  19.574  1.00 24.82           C  
ATOM    981  CG2 ILE A  59      17.387  23.060  19.385  1.00 26.38           C  
ATOM    982  CD1 ILE A  59      15.827  25.334  18.100  1.00 27.85           C  
ATOM    983  H   ILE A  59      17.988  26.673  21.121  1.00 20.83           H  
ATOM    984  HA  ILE A  59      16.951  24.179  21.903  1.00 22.90           H  
ATOM    985  HB  ILE A  59      18.270  25.014  19.309  1.00 23.49           H  
ATOM    986 HG12 ILE A  59      15.346  24.614  20.042  1.00 24.82           H  
ATOM    987 HG13 ILE A  59      16.168  26.192  20.015  1.00 24.82           H  
ATOM    988 HG21 ILE A  59      18.336  22.560  19.578  1.00 26.38           H  
ATOM    989 HG22 ILE A  59      16.590  22.550  19.926  1.00 26.38           H  
ATOM    990 HG23 ILE A  59      17.174  23.035  18.316  1.00 26.38           H  
ATOM    991 HD11 ILE A  59      16.600  25.933  17.619  1.00 27.85           H  
ATOM    992 HD12 ILE A  59      15.795  24.346  17.641  1.00 27.85           H  
ATOM    993 HD13 ILE A  59      14.861  25.823  17.978  1.00 27.85           H  
ATOM    994  N   TYR A  60      20.221  24.342  21.417  1.00 18.19           N  
ATOM    995  CA  TYR A  60      21.545  23.728  21.654  1.00 19.17           C  
ATOM    996  C   TYR A  60      21.701  23.221  23.082  1.00 20.64           C  
ATOM    997  O   TYR A  60      22.203  22.123  23.328  1.00 19.21           O  
ATOM    998  CB  TYR A  60      22.659  24.748  21.358  1.00 19.15           C  
ATOM    999  CG  TYR A  60      24.051  24.246  21.611  1.00 21.72           C  
ATOM   1000  CD1 TYR A  60      24.553  23.178  20.880  1.00 22.90           C  
ATOM   1001  CD2 TYR A  60      24.864  24.818  22.592  1.00 22.23           C  
ATOM   1002  CE1 TYR A  60      25.820  22.680  21.100  1.00 26.07           C  
ATOM   1003  CE2 TYR A  60      26.165  24.316  22.827  1.00 24.81           C  
ATOM   1004  CZ  TYR A  60      26.627  23.233  22.073  1.00 26.07           C  
ATOM   1005  OH  TYR A  60      27.858  22.649  22.318  1.00 28.03           O  
ATOM   1006  H   TYR A  60      20.209  25.256  21.045  1.00 18.19           H  
ATOM   1007  HA  TYR A  60      21.625  22.873  20.983  1.00 19.17           H  
ATOM   1008  HB2 TYR A  60      22.587  25.035  20.309  1.00 19.15           H  
ATOM   1009  HB3 TYR A  60      22.494  25.623  21.986  1.00 19.15           H  
ATOM   1010  HD1 TYR A  60      23.935  22.725  20.119  1.00 22.90           H  
ATOM   1011  HD2 TYR A  60      24.497  25.649  23.175  1.00 22.23           H  
ATOM   1012  HE1 TYR A  60      26.182  21.853  20.508  1.00 26.07           H  
ATOM   1013  HE2 TYR A  60      26.795  24.764  23.581  1.00 24.81           H  
ATOM   1014  HH  TYR A  60      28.266  23.043  23.095  1.00 28.03           H  
ATOM   1015  N   GLU A  61      21.270  24.046  24.023  1.00 21.50           N  
ATOM   1016  CA  GLU A  61      21.347  23.710  25.411  1.00 22.63           C  
ATOM   1017  C   GLU A  61      20.311  22.698  25.809  1.00 20.35           C  
ATOM   1018  O   GLU A  61      20.543  21.876  26.679  1.00 19.51           O  
ATOM   1019  CB  GLU A  61      21.180  24.942  26.245  1.00 29.67           C  
ATOM   1020  CG  GLU A  61      21.424  24.650  27.684  1.00 40.65           C  
ATOM   1021  CD  GLU A  61      21.574  25.909  28.485  1.00 45.91           C  
ATOM   1022  OE1 GLU A  61      22.172  26.887  27.959  1.00 44.94           O  
ATOM   1023  OE2 GLU A  61      21.086  25.918  29.633  1.00 46.25           O  
ATOM   1024  H   GLU A  61      20.920  24.919  23.753  1.00 21.50           H  
ATOM   1025  HA  GLU A  61      22.329  23.269  25.581  1.00 22.63           H  
ATOM   1026  HB2 GLU A  61      21.890  25.698  25.910  1.00 29.67           H  
ATOM   1027  HB3 GLU A  61      20.164  25.318  26.125  1.00 29.67           H  
ATOM   1028  HG2 GLU A  61      22.337  24.062  27.776  1.00 40.65           H  
ATOM   1029  HG3 GLU A  61      20.583  24.079  28.077  1.00 40.65           H  
ATOM   1030  HE2 GLU A  61      21.194  26.742  30.113  1.00 46.25           H  
ATOM   1031  N   MET A  62      19.127  22.802  25.233  1.00 17.08           N  
ATOM   1032  CA  MET A  62      18.065  21.858  25.522  1.00 19.79           C  
ATOM   1033  C   MET A  62      18.549  20.482  25.066  1.00 17.04           C  
ATOM   1034  O   MET A  62      18.522  19.518  25.835  1.00 16.93           O  
ATOM   1035  CB  MET A  62      16.774  22.253  24.803  1.00 16.99           C  
ATOM   1036  CG  MET A  62      16.125  23.510  25.368  1.00 18.05           C  
ATOM   1037  SD  MET A  62      14.506  23.888  24.740  1.00 19.07           S  
ATOM   1038  CE  MET A  62      13.609  22.413  25.154  1.00 20.81           C  
ATOM   1039  H   MET A  62      18.952  23.555  24.634  1.00 17.08           H  
ATOM   1040  HA  MET A  62      17.839  21.848  26.588  1.00 19.79           H  
ATOM   1041  HB2 MET A  62      16.065  21.430  24.890  1.00 16.99           H  
ATOM   1042  HB3 MET A  62      17.003  22.426  23.752  1.00 16.99           H  
ATOM   1043  HG2 MET A  62      16.777  24.354  25.143  1.00 18.05           H  
ATOM   1044  HG3 MET A  62      16.046  23.390  26.448  1.00 18.05           H  
ATOM   1045  HE1 MET A  62      14.072  21.557  24.663  1.00 20.81           H  
ATOM   1046  HE2 MET A  62      13.628  22.267  26.234  1.00 20.81           H  
ATOM   1047  HE3 MET A  62      12.576  22.510  24.819  1.00 20.81           H  
ATOM   1048  N   LEU A  63      19.032  20.393  23.827  1.00 17.43           N  
ATOM   1049  CA  LEU A  63      19.540  19.120  23.303  1.00 19.06           C  
ATOM   1050  C   LEU A  63      20.628  18.543  24.171  1.00 17.77           C  
ATOM   1051  O   LEU A  63      20.605  17.370  24.470  1.00 19.77           O  
ATOM   1052  CB  LEU A  63      20.051  19.266  21.869  1.00 16.10           C  
ATOM   1053  CG  LEU A  63      18.933  19.461  20.858  1.00 12.97           C  
ATOM   1054  CD1 LEU A  63      19.525  19.572  19.488  1.00 11.88           C  
ATOM   1055  CD2 LEU A  63      17.967  18.302  20.941  1.00 12.72           C  
ATOM   1056  H   LEU A  63      19.056  21.192  23.271  1.00 17.43           H  
ATOM   1057  HA  LEU A  63      18.696  18.430  23.308  1.00 19.06           H  
ATOM   1058  HB2 LEU A  63      20.715  20.129  21.823  1.00 16.10           H  
ATOM   1059  HB3 LEU A  63      20.606  18.366  21.604  1.00 16.10           H  
ATOM   1060  HG  LEU A  63      18.384  20.377  21.076  1.00 12.97           H  
ATOM   1061 HD11 LEU A  63      20.201  20.426  19.452  1.00 11.88           H  
ATOM   1062 HD12 LEU A  63      20.078  18.662  19.256  1.00 11.88           H  
ATOM   1063 HD13 LEU A  63      18.728  19.709  18.758  1.00 11.88           H  
ATOM   1064 HD21 LEU A  63      18.495  17.373  20.726  1.00 12.72           H  
ATOM   1065 HD22 LEU A  63      17.542  18.255  21.943  1.00 12.72           H  
ATOM   1066 HD23 LEU A  63      17.168  18.442  20.213  1.00 12.72           H  
ATOM   1067  N   GLN A  64      21.601  19.365  24.547  1.00 22.23           N  
ATOM   1068  CA  GLN A  64      22.686  18.917  25.414  1.00 23.69           C  
ATOM   1069  C   GLN A  64      22.120  18.202  26.650  1.00 20.40           C  
ATOM   1070  O   GLN A  64      22.528  17.081  27.004  1.00 21.46           O  
ATOM   1071  CB  GLN A  64      23.531  20.106  25.872  1.00 25.07           C  
ATOM   1072  CG  GLN A  64      24.330  20.779  24.780  1.00 29.77           C  
ATOM   1073  CD  GLN A  64      25.224  21.868  25.343  1.00 31.71           C  
ATOM   1074  OE1 GLN A  64      24.762  22.829  25.972  1.00 34.10           O  
ATOM   1075  NE2 GLN A  64      26.515  21.708  25.147  1.00 33.53           N  
ATOM   1076  H   GLN A  64      21.585  20.298  24.236  1.00 22.23           H  
ATOM   1077  HA  GLN A  64      23.309  18.227  24.845  1.00 23.69           H  
ATOM   1078  HB2 GLN A  64      22.862  20.848  26.308  1.00 25.07           H  
ATOM   1079  HB3 GLN A  64      24.228  19.753  26.632  1.00 25.07           H  
ATOM   1080  HG2 GLN A  64      23.643  21.221  24.058  1.00 29.77           H  
ATOM   1081  HG3 GLN A  64      24.949  20.033  24.282  1.00 29.77           H  
ATOM   1082 HE21 GLN A  64      27.088  22.387  25.583  1.00 33.53           H  
ATOM   1083 HE22 GLN A  64      26.846  20.957  24.639  1.00 33.53           H  
ATOM   1084  N   ASN A  65      21.105  18.813  27.239  1.00 19.91           N  
ATOM   1085  CA  ASN A  65      20.492  18.253  28.415  1.00 20.03           C  
ATOM   1086  C   ASN A  65      19.672  17.019  28.186  1.00 20.97           C  
ATOM   1087  O   ASN A  65      19.651  16.138  29.038  1.00 21.91           O  
ATOM   1088  CB  ASN A  65      19.671  19.303  29.103  1.00 20.02           C  
ATOM   1089  CG  ASN A  65      20.525  20.233  29.928  1.00 19.84           C  
ATOM   1090  ND2 ASN A  65      21.034  19.826  30.956  1.00 20.62           N  
ATOM   1091  OD1 ASN A  65      20.720  21.465  29.469  1.00 20.08           O  
ATOM   1092  H   ASN A  65      20.768  19.643  26.856  1.00 19.91           H  
ATOM   1093  HA  ASN A  65      21.318  17.925  29.046  1.00 20.03           H  
ATOM   1094  HB2 ASN A  65      18.949  18.814  29.757  1.00 20.02           H  
ATOM   1095  HB3 ASN A  65      19.141  19.886  28.350  1.00 20.02           H  
ATOM   1096 HD21 ASN A  65      21.633  20.433  31.498  1.00 20.62           H  
ATOM   1097 HD22 ASN A  65      20.858  18.881  31.267  1.00 20.62           H  
ATOM   1098  N   ILE A  66      18.900  16.993  27.108  1.00 20.09           N  
ATOM   1099  CA  ILE A  66      18.091  15.818  26.795  1.00 19.62           C  
ATOM   1100  C   ILE A  66      19.054  14.627  26.623  1.00 19.61           C  
ATOM   1101  O   ILE A  66      18.778  13.513  27.095  1.00 17.42           O  
ATOM   1102  CB  ILE A  66      17.253  16.052  25.522  1.00 19.28           C  
ATOM   1103  CG1 ILE A  66      16.252  17.205  25.754  1.00 19.29           C  
ATOM   1104  CG2 ILE A  66      16.568  14.774  25.111  1.00 22.21           C  
ATOM   1105  CD1 ILE A  66      15.432  17.629  24.513  1.00 20.75           C  
ATOM   1106  H   ILE A  66      18.876  17.786  26.528  1.00 20.09           H  
ATOM   1107  HA  ILE A  66      17.384  15.614  27.599  1.00 19.62           H  
ATOM   1108  HB  ILE A  66      17.906  16.348  24.701  1.00 19.28           H  
ATOM   1109 HG12 ILE A  66      15.552  16.892  26.529  1.00 19.29           H  
ATOM   1110 HG13 ILE A  66      16.813  18.073  26.100  1.00 19.29           H  
ATOM   1111 HG21 ILE A  66      17.317  14.005  24.922  1.00 22.21           H  
ATOM   1112 HG22 ILE A  66      15.903  14.445  25.910  1.00 22.21           H  
ATOM   1113 HG23 ILE A  66      15.988  14.948  24.204  1.00 22.21           H  
ATOM   1114 HD11 ILE A  66      16.108  17.976  23.732  1.00 20.75           H  
ATOM   1115 HD12 ILE A  66      14.860  16.776  24.147  1.00 20.75           H  
ATOM   1116 HD13 ILE A  66      14.749  18.434  24.786  1.00 20.75           H  
ATOM   1117  N   PHE A  67      20.214  14.885  26.013  1.00 18.38           N  
ATOM   1118  CA  PHE A  67      21.225  13.862  25.832  1.00 21.69           C  
ATOM   1119  C   PHE A  67      21.635  13.320  27.200  1.00 22.75           C  
ATOM   1120  O   PHE A  67      21.698  12.116  27.418  1.00 22.87           O  
ATOM   1121  CB  PHE A  67      22.453  14.470  25.187  1.00 22.83           C  
ATOM   1122  CG  PHE A  67      23.522  13.458  24.855  1.00 25.34           C  
ATOM   1123  CD1 PHE A  67      23.374  12.599  23.761  1.00 26.65           C  
ATOM   1124  CD2 PHE A  67      24.677  13.361  25.621  1.00 26.70           C  
ATOM   1125  CE1 PHE A  67      24.351  11.676  23.432  1.00 25.46           C  
ATOM   1126  CE2 PHE A  67      25.674  12.425  25.292  1.00 26.21           C  
ATOM   1127  CZ  PHE A  67      25.503  11.589  24.198  1.00 26.52           C  
ATOM   1128  H   PHE A  67      20.399  15.805  25.703  1.00 18.38           H  
ATOM   1129  HA  PHE A  67      20.822  13.067  25.204  1.00 21.69           H  
ATOM   1130  HB2 PHE A  67      22.149  14.966  24.265  1.00 22.83           H  
ATOM   1131  HB3 PHE A  67      22.875  15.205  25.873  1.00 22.83           H  
ATOM   1132  HD1 PHE A  67      22.478  12.657  23.160  1.00 26.65           H  
ATOM   1133  HD2 PHE A  67      24.810  14.009  26.475  1.00 26.70           H  
ATOM   1134  HE1 PHE A  67      24.216  11.025  22.581  1.00 25.46           H  
ATOM   1135  HE2 PHE A  67      26.571  12.357  25.890  1.00 26.21           H  
ATOM   1136  HZ  PHE A  67      26.268  10.870  23.943  1.00 26.52           H  
ATOM   1137  N   ALA A  68      21.949  14.229  28.115  1.00 21.37           N  
ATOM   1138  CA  ALA A  68      22.343  13.862  29.464  1.00 20.31           C  
ATOM   1139  C   ALA A  68      21.253  13.145  30.243  1.00 22.88           C  
ATOM   1140  O   ALA A  68      21.541  12.292  31.077  1.00 23.06           O  
ATOM   1141  CB  ALA A  68      22.814  15.071  30.211  1.00 21.91           C  
ATOM   1142  H   ALA A  68      21.944  15.174  27.868  1.00 21.37           H  
ATOM   1143  HA  ALA A  68      23.161  13.148  29.363  1.00 20.31           H  
ATOM   1144  HB1 ALA A  68      23.635  15.538  29.666  1.00 21.91           H  
ATOM   1145  HB2 ALA A  68      21.993  15.781  30.308  1.00 21.91           H  
ATOM   1146  HB3 ALA A  68      23.158  14.775  31.202  1.00 21.91           H  
ATOM   1147  N   ILE A  69      20.003  13.483  30.001  1.00 20.34           N  
ATOM   1148  CA  ILE A  69      18.944  12.794  30.705  1.00 18.14           C  
ATOM   1149  C   ILE A  69      18.943  11.342  30.246  1.00 20.68           C  
ATOM   1150  O   ILE A  69      19.032  10.416  31.042  1.00 18.38           O  
ATOM   1151  CB  ILE A  69      17.563  13.353  30.374  1.00 18.01           C  
ATOM   1152  CG1 ILE A  69      17.471  14.837  30.753  1.00 18.86           C  
ATOM   1153  CG2 ILE A  69      16.502  12.569  31.094  1.00 17.28           C  
ATOM   1154  CD1 ILE A  69      17.669  15.111  32.203  1.00 20.81           C  
ATOM   1155  H   ILE A  69      19.803  14.200  29.364  1.00 20.34           H  
ATOM   1156  HA  ILE A  69      19.128  12.912  31.773  1.00 18.14           H  
ATOM   1157  HB  ILE A  69      17.405  13.263  29.299  1.00 18.01           H  
ATOM   1158 HG12 ILE A  69      18.234  15.380  30.195  1.00 18.86           H  
ATOM   1159 HG13 ILE A  69      16.484  15.202  30.468  1.00 18.86           H  
ATOM   1160 HG21 ILE A  69      16.563  11.521  30.801  1.00 17.28           H  
ATOM   1161 HG22 ILE A  69      16.654  12.655  32.170  1.00 17.28           H  
ATOM   1162 HG23 ILE A  69      15.520  12.963  30.833  1.00 17.28           H  
ATOM   1163 HD11 ILE A  69      16.899  14.596  32.778  1.00 20.81           H  
ATOM   1164 HD12 ILE A  69      18.652  14.753  32.509  1.00 20.81           H  
ATOM   1165 HD13 ILE A  69      17.601  16.184  32.383  1.00 20.81           H  
ATOM   1166  N   PHE A  70      18.862  11.152  28.936  1.00 21.49           N  
ATOM   1167  CA  PHE A  70      18.812   9.810  28.397  1.00 24.85           C  
ATOM   1168  C   PHE A  70      20.068   9.005  28.534  1.00 27.16           C  
ATOM   1169  O   PHE A  70      20.053   7.817  28.224  1.00 26.22           O  
ATOM   1170  CB  PHE A  70      18.249   9.792  26.977  1.00 21.99           C  
ATOM   1171  CG  PHE A  70      16.766   9.609  26.948  1.00 23.09           C  
ATOM   1172  CD1 PHE A  70      15.914  10.698  27.172  1.00 25.06           C  
ATOM   1173  CD2 PHE A  70      16.206   8.342  26.776  1.00 22.67           C  
ATOM   1174  CE1 PHE A  70      14.510  10.535  27.227  1.00 24.08           C  
ATOM   1175  CE2 PHE A  70      14.818   8.171  26.827  1.00 23.20           C  
ATOM   1176  CZ  PHE A  70      13.970   9.285  27.059  1.00 23.98           C  
ATOM   1177  H   PHE A  70      18.830  11.934  28.322  1.00 21.49           H  
ATOM   1178  HA  PHE A  70      18.111   9.284  29.045  1.00 24.85           H  
ATOM   1179  HB2 PHE A  70      18.493  10.737  26.493  1.00 21.99           H  
ATOM   1180  HB3 PHE A  70      18.713   8.972  26.428  1.00 21.99           H  
ATOM   1181  HD1 PHE A  70      16.338  11.682  27.305  1.00 25.06           H  
ATOM   1182  HD2 PHE A  70      16.847   7.490  26.603  1.00 22.67           H  
ATOM   1183  HE1 PHE A  70      13.869  11.387  27.400  1.00 24.08           H  
ATOM   1184  HE2 PHE A  70      14.391   7.189  26.689  1.00 23.20           H  
ATOM   1185  HZ  PHE A  70      12.900   9.149  27.103  1.00 23.98           H  
ATOM   1186  N   ARG A  71      21.141   9.637  29.016  1.00 28.15           N  
ATOM   1187  CA  ARG A  71      22.411   8.948  29.232  1.00 32.83           C  
ATOM   1188  C   ARG A  71      22.332   8.184  30.554  1.00 34.38           C  
ATOM   1189  O   ARG A  71      23.242   7.410  30.890  1.00 36.80           O  
ATOM   1190  CB  ARG A  71      23.509   9.986  29.298  1.00 20.00           C  
ATOM   1191  CG  ARG A  71      24.879   9.350  29.580  1.00 20.00           C  
ATOM   1192  CD  ARG A  71      26.002  10.393  29.619  1.00 20.00           C  
ATOM   1193  NE  ARG A  71      27.292   9.751  29.887  1.00 20.00           N  
ATOM   1194  CZ  ARG A  71      28.376  10.547  29.952  1.00 20.00           C  
ATOM   1195  NH1 ARG A  71      28.253  11.852  29.782  1.00 20.00           N  
ATOM   1196  NH2 ARG A  71      29.576  10.011  30.193  1.00 20.00           N1+
ATOM   1197  H   ARG A  71      21.073  10.620  29.238  1.00 28.15           H  
ATOM   1198  HA  ARG A  71      22.618   8.248  28.423  1.00 32.83           H  
ATOM   1199  HB2 ARG A  71      23.570  10.498  28.343  1.00 20.00           H  
ATOM   1200  HB3 ARG A  71      23.314  10.701  30.094  1.00 20.00           H  
ATOM   1201  HG2 ARG A  71      24.858   8.834  30.531  1.00 20.00           H  
ATOM   1202  HG3 ARG A  71      25.119   8.634  28.794  1.00 20.00           H  
ATOM   1203  HD2 ARG A  71      26.063  10.905  28.665  1.00 20.00           H  
ATOM   1204  HD3 ARG A  71      25.807  11.109  30.416  1.00 20.00           H  
ATOM   1205  HE  ARG A  71      27.325   8.742  30.006  1.00 20.00           H  
ATOM   1206 HH11 ARG A  71      27.366  12.246  29.610  1.00 20.00           H  
ATOM   1207 HH12 ARG A  71      29.043  12.437  29.829  1.00 20.00           H  
ATOM   1208 HH21 ARG A  71      29.666   9.048  30.315  1.00 20.00           H  
ATOM   1209 HH22 ARG A  71      30.362  10.588  30.236  1.00 20.00           H  
ATOM   1210  N   GLN A  72      21.244   8.384  31.299  1.00 36.32           N  
ATOM   1211  CA  GLN A  72      21.074   7.724  32.583  1.00 36.82           C  
ATOM   1212  C   GLN A  72      20.646   6.295  32.414  1.00 37.16           C  
ATOM   1213  O   GLN A  72      20.390   5.845  31.318  1.00 33.63           O  
ATOM   1214  CB  GLN A  72      20.054   8.459  33.442  1.00 37.70           C  
ATOM   1215  CG  GLN A  72      20.405   9.917  33.711  1.00 42.09           C  
ATOM   1216  CD  GLN A  72      21.807  10.106  34.300  1.00 43.22           C  
ATOM   1217  OE1 GLN A  72      22.279   9.297  35.116  1.00 45.13           O  
ATOM   1218  NE2 GLN A  72      22.483  11.178  33.881  1.00 42.88           N  
ATOM   1219  H   GLN A  72      20.514   8.957  30.980  1.00 36.32           H  
ATOM   1220  HA  GLN A  72      22.043   7.741  33.082  1.00 36.82           H  
ATOM   1221  HB2 GLN A  72      19.091   8.427  32.933  1.00 37.70           H  
ATOM   1222  HB3 GLN A  72      19.977   7.943  34.399  1.00 37.70           H  
ATOM   1223  HG2 GLN A  72      19.677  10.324  34.413  1.00 42.09           H  
ATOM   1224  HG3 GLN A  72      20.348  10.465  32.771  1.00 42.09           H  
ATOM   1225 HE21 GLN A  72      23.364  11.301  34.278  1.00 42.88           H  
ATOM   1226 HE22 GLN A  72      22.068  11.761  33.218  1.00 42.88           H  
ATOM   1227  N   ASP A  73      20.545   5.580  33.523  1.00 36.99           N  
ATOM   1228  CA  ASP A  73      20.160   4.171  33.485  1.00 39.65           C  
ATOM   1229  C   ASP A  73      18.677   3.930  33.276  1.00 38.94           C  
ATOM   1230  O   ASP A  73      17.864   4.141  34.188  1.00 43.61           O  
ATOM   1231  CB  ASP A  73      20.627   3.429  34.752  1.00 40.57           C  
ATOM   1232  CG  ASP A  73      20.575   1.910  34.590  1.00 38.73           C  
ATOM   1233  OD1 ASP A  73      19.473   1.355  34.502  1.00 38.96           O  
ATOM   1234  OD2 ASP A  73      21.637   1.270  34.544  1.00 36.23           O1-
ATOM   1235  H   ASP A  73      20.764   6.002  34.376  1.00 36.99           H  
ATOM   1236  HA  ASP A  73      20.668   3.771  32.607  1.00 39.65           H  
ATOM   1237  HB2 ASP A  73      19.982   3.715  35.583  1.00 40.57           H  
ATOM   1238  HB3 ASP A  73      21.653   3.723  34.971  1.00 40.57           H  
ATOM   1239  N   SER A  74      18.341   3.439  32.090  1.00 41.57           N  
ATOM   1240  CA  SER A  74      16.962   3.128  31.783  1.00 37.99           C  
ATOM   1241  C   SER A  74      16.766   1.628  31.865  1.00 38.43           C  
ATOM   1242  O   SER A  74      15.686   1.158  31.497  1.00 38.85           O  
ATOM   1243  CB  SER A  74      16.609   3.497  30.348  1.00 36.63           C  
ATOM   1244  OG  SER A  74      17.068   4.767  30.015  1.00 40.29           O  
ATOM   1245  H   SER A  74      19.023   3.344  31.397  1.00 41.57           H  
ATOM   1246  HA  SER A  74      16.344   3.684  32.488  1.00 37.99           H  
ATOM   1247  HB2 SER A  74      15.525   3.472  30.233  1.00 36.63           H  
ATOM   1248  HB3 SER A  74      17.063   2.770  29.675  1.00 36.63           H  
ATOM   1249  HG  SER A  74      16.997   5.410  30.729  1.00 40.29           H  
ATOM   1250  N   SER A  75      17.781   0.858  32.276  1.00 34.15           N  
ATOM   1251  CA  SER A  75      17.609  -0.596  32.297  1.00 34.15           C  
ATOM   1252  C   SER A  75      16.335  -1.108  32.954  1.00 34.31           C  
ATOM   1253  O   SER A  75      15.685  -1.992  32.409  1.00 34.73           O  
ATOM   1254  CB  SER A  75      18.849  -1.351  32.796  1.00 30.24           C  
ATOM   1255  OG  SER A  75      19.235  -0.937  34.075  1.00 24.50           O  
ATOM   1256  H   SER A  75      18.645   1.245  32.534  1.00 34.15           H  
ATOM   1257  HA  SER A  75      17.483  -0.831  31.240  1.00 34.15           H  
ATOM   1258  HB2 SER A  75      19.672  -1.171  32.105  1.00 30.24           H  
ATOM   1259  HB3 SER A  75      18.624  -2.417  32.824  1.00 30.24           H  
ATOM   1260  HG  SER A  75      19.306   0.013  33.946  1.00 24.50           H  
ATOM   1261  N   SER A  76      15.893  -0.474  34.028  1.00 32.78           N  
ATOM   1262  CA  SER A  76      14.683  -0.907  34.713  1.00 33.11           C  
ATOM   1263  C   SER A  76      13.408  -0.829  33.866  1.00 34.34           C  
ATOM   1264  O   SER A  76      12.359  -1.335  34.271  1.00 36.35           O  
ATOM   1265  CB  SER A  76      14.490   0.008  35.874  1.00 33.18           C  
ATOM   1266  OG  SER A  76      14.437   1.302  35.326  1.00 31.69           O  
ATOM   1267  H   SER A  76      16.329   0.339  34.359  1.00 32.78           H  
ATOM   1268  HA  SER A  76      14.825  -1.954  34.979  1.00 33.11           H  
ATOM   1269  HB2 SER A  76      15.325  -0.077  36.570  1.00 33.18           H  
ATOM   1270  HB3 SER A  76      13.560  -0.225  36.392  1.00 33.18           H  
ATOM   1271  HG  SER A  76      14.076   1.865  35.977  1.00 31.69           H  
ATOM   1272  N   THR A  77      13.478  -0.153  32.720  1.00 34.23           N  
ATOM   1273  CA  THR A  77      12.315   0.051  31.848  1.00 32.54           C  
ATOM   1274  C   THR A  77      12.056  -1.136  30.957  1.00 36.21           C  
ATOM   1275  O   THR A  77      10.916  -1.465  30.631  1.00 34.00           O  
ATOM   1276  CB  THR A  77      12.539   1.254  30.943  1.00 25.71           C  
ATOM   1277  OG1 THR A  77      13.561   0.926  29.995  1.00 21.14           O  
ATOM   1278  CG2 THR A  77      13.001   2.442  31.755  1.00 22.41           C  
ATOM   1279  H   THR A  77      14.323   0.238  32.462  1.00 34.23           H  
ATOM   1280  HA  THR A  77      11.460   0.203  32.507  1.00 32.54           H  
ATOM   1281  HB  THR A  77      11.605   1.504  30.440  1.00 25.71           H  
ATOM   1282 HG21 THR A  77      12.242   2.693  32.496  1.00 22.41           H  
ATOM   1283 HG22 THR A  77      13.935   2.196  32.260  1.00 22.41           H  
ATOM   1284 HG23 THR A  77      13.159   3.294  31.094  1.00 22.41           H  
ATOM   1285  HG1 THR A  77      14.366   0.712  30.499  1.00 21.14           H  
ATOM   1286  N   GLY A  78      13.145  -1.756  30.541  1.00 40.04           N  
ATOM   1287  CA  GLY A  78      13.051  -2.889  29.648  1.00 48.50           C  
ATOM   1288  C   GLY A  78      12.952  -2.398  28.215  1.00 50.43           C  
ATOM   1289  O   GLY A  78      12.644  -3.181  27.311  1.00 54.12           O  
ATOM   1290  H   GLY A  78      14.009  -1.468  30.885  1.00 40.04           H  
ATOM   1291  HA2 GLY A  78      13.938  -3.513  29.758  1.00 48.50           H  
ATOM   1292  HA3 GLY A  78      12.164  -3.473  29.894  1.00 48.50           H  
ATOM   1293  N   TRP A  79      13.208  -1.106  28.015  1.00 48.42           N  
ATOM   1294  CA  TRP A  79      13.144  -0.490  26.701  1.00 42.53           C  
ATOM   1295  C   TRP A  79      14.173  -1.121  25.799  1.00 41.89           C  
ATOM   1296  O   TRP A  79      15.201  -1.618  26.282  1.00 44.60           O  
ATOM   1297  CB  TRP A  79      13.441   1.001  26.805  1.00 40.05           C  
ATOM   1298  CG  TRP A  79      12.299   1.765  27.343  1.00 31.98           C  
ATOM   1299  CD1 TRP A  79      10.993   1.327  27.454  1.00 29.88           C  
ATOM   1300  CD2 TRP A  79      12.298   3.114  27.858  1.00 27.98           C  
ATOM   1301  NE1 TRP A  79      10.204   2.321  28.005  1.00 28.12           N  
ATOM   1302  CE2 TRP A  79      10.982   3.430  28.250  1.00 27.41           C  
ATOM   1303  CE3 TRP A  79      13.315   4.090  28.003  1.00 26.53           C  
ATOM   1304  CZ2 TRP A  79      10.627   4.678  28.803  1.00 24.32           C  
ATOM   1305  CZ3 TRP A  79      12.953   5.337  28.560  1.00 23.97           C  
ATOM   1306  CH2 TRP A  79      11.626   5.611  28.942  1.00 21.35           C  
ATOM   1307  H   TRP A  79      13.475  -0.567  28.778  1.00 48.42           H  
ATOM   1308  HA  TRP A  79      12.143  -0.637  26.295  1.00 42.53           H  
ATOM   1309  HB2 TRP A  79      14.298   1.142  27.463  1.00 40.05           H  
ATOM   1310  HB3 TRP A  79      13.679   1.381  25.812  1.00 40.05           H  
ATOM   1311  HD1 TRP A  79      10.640   0.351  27.154  1.00 29.88           H  
ATOM   1312  HE1 TRP A  79       9.240   2.247  28.150  1.00 28.12           H  
ATOM   1313  HE3 TRP A  79      14.331   3.888  27.698  1.00 26.53           H  
ATOM   1314  HZ2 TRP A  79       9.612   4.891  29.105  1.00 24.32           H  
ATOM   1315  HZ3 TRP A  79      13.710   6.096  28.695  1.00 23.97           H  
ATOM   1316  HH2 TRP A  79      11.387   6.580  29.355  1.00 21.35           H  
ATOM   1317  N   ASN A  80      13.880  -1.171  24.503  1.00 38.84           N  
ATOM   1318  CA  ASN A  80      14.844  -1.715  23.569  1.00 34.61           C  
ATOM   1319  C   ASN A  80      15.983  -0.718  23.555  1.00 33.82           C  
ATOM   1320  O   ASN A  80      15.872   0.366  23.024  1.00 31.34           O  
ATOM   1321  CB  ASN A  80      14.229  -1.885  22.185  1.00 32.43           C  
ATOM   1322  CG  ASN A  80      15.219  -2.414  21.194  1.00 29.82           C  
ATOM   1323  OD1 ASN A  80      16.405  -2.509  21.504  1.00 27.35           O  
ATOM   1324  ND2 ASN A  80      14.754  -2.773  20.006  1.00 36.50           N  
ATOM   1325  H   ASN A  80      13.022  -0.833  24.190  1.00 38.84           H  
ATOM   1326  HA  ASN A  80      15.185  -2.708  23.862  1.00 34.61           H  
ATOM   1327  HB2 ASN A  80      13.867  -0.917  21.839  1.00 32.43           H  
ATOM   1328  HB3 ASN A  80      13.393  -2.581  22.254  1.00 32.43           H  
ATOM   1329 HD21 ASN A  80      13.833  -2.700  19.700  1.00 36.50           H  
ATOM   1330 HD22 ASN A  80      15.421  -3.160  19.354  1.00 36.50           H  
ATOM   1331  N   GLU A  81      17.084  -1.093  24.172  1.00 37.81           N  
ATOM   1332  CA  GLU A  81      18.216  -0.194  24.277  1.00 39.47           C  
ATOM   1333  C   GLU A  81      18.796   0.266  22.965  1.00 40.94           C  
ATOM   1334  O   GLU A  81      19.471   1.291  22.927  1.00 40.76           O  
ATOM   1335  CB  GLU A  81      19.297  -0.745  25.219  1.00 49.20           C  
ATOM   1336  CG  GLU A  81      18.847  -0.926  26.710  1.00 58.54           C  
ATOM   1337  CD  GLU A  81      18.169   0.320  27.343  1.00 62.01           C  
ATOM   1338  OE1 GLU A  81      18.738   1.432  27.274  1.00 65.01           O  
ATOM   1339  OE2 GLU A  81      17.067   0.174  27.931  1.00 64.06           O1-
ATOM   1340  H   GLU A  81      17.123  -1.996  24.562  1.00 37.81           H  
ATOM   1341  HA  GLU A  81      17.802   0.712  24.721  1.00 39.47           H  
ATOM   1342  HB2 GLU A  81      19.612  -1.717  24.840  1.00 49.20           H  
ATOM   1343  HB3 GLU A  81      20.143  -0.057  25.202  1.00 49.20           H  
ATOM   1344  HG2 GLU A  81      19.729  -1.170  27.303  1.00 58.54           H  
ATOM   1345  HG3 GLU A  81      18.140  -1.755  26.752  1.00 58.54           H  
ATOM   1346  N   THR A  82      18.496  -0.456  21.888  1.00 39.76           N  
ATOM   1347  CA  THR A  82      18.987  -0.089  20.569  1.00 38.24           C  
ATOM   1348  C   THR A  82      18.336   1.213  20.183  1.00 32.78           C  
ATOM   1349  O   THR A  82      19.006   2.144  19.778  1.00 33.29           O  
ATOM   1350  CB  THR A  82      18.641  -1.163  19.508  1.00 39.42           C  
ATOM   1351  OG1 THR A  82      19.197  -2.431  19.894  1.00 42.49           O  
ATOM   1352  CG2 THR A  82      19.205  -0.792  18.170  1.00 43.30           C  
ATOM   1353  H   THR A  82      17.962  -1.281  21.936  1.00 39.76           H  
ATOM   1354  HA  THR A  82      20.073  -0.000  20.607  1.00 38.24           H  
ATOM   1355  HB  THR A  82      17.555  -1.228  19.441  1.00 39.42           H  
ATOM   1356 HG21 THR A  82      18.803   0.173  17.861  1.00 43.30           H  
ATOM   1357 HG22 THR A  82      20.291  -0.728  18.239  1.00 43.30           H  
ATOM   1358 HG23 THR A  82      18.932  -1.551  17.437  1.00 43.30           H  
ATOM   1359  HG1 THR A  82      18.930  -2.393  20.842  1.00 42.49           H  
ATOM   1360  N   ILE A  83      17.028   1.292  20.362  1.00 31.14           N  
ATOM   1361  CA  ILE A  83      16.276   2.492  20.040  1.00 30.07           C  
ATOM   1362  C   ILE A  83      16.778   3.665  20.870  1.00 28.54           C  
ATOM   1363  O   ILE A  83      16.888   4.797  20.387  1.00 28.60           O  
ATOM   1364  CB  ILE A  83      14.785   2.260  20.291  1.00 29.98           C  
ATOM   1365  CG1 ILE A  83      14.275   1.235  19.298  1.00 29.73           C  
ATOM   1366  CG2 ILE A  83      14.003   3.536  20.136  1.00 28.81           C  
ATOM   1367  CD1 ILE A  83      12.885   0.821  19.580  1.00 35.63           C  
ATOM   1368  H   ILE A  83      16.557   0.498  20.699  1.00 31.14           H  
ATOM   1369  HA  ILE A  83      16.420   2.727  18.985  1.00 30.07           H  
ATOM   1370  HB  ILE A  83      14.654   1.902  21.312  1.00 29.98           H  
ATOM   1371 HG12 ILE A  83      14.316   1.666  18.298  1.00 29.73           H  
ATOM   1372 HG13 ILE A  83      14.918   0.356  19.341  1.00 29.73           H  
ATOM   1373 HG21 ILE A  83      14.374   4.278  20.843  1.00 28.81           H  
ATOM   1374 HG22 ILE A  83      14.120   3.913  19.120  1.00 28.81           H  
ATOM   1375 HG23 ILE A  83      12.949   3.342  20.332  1.00 28.81           H  
ATOM   1376 HD11 ILE A  83      12.833   0.373  20.573  1.00 35.63           H  
ATOM   1377 HD12 ILE A  83      12.231   1.692  19.540  1.00 35.63           H  
ATOM   1378 HD13 ILE A  83      12.565   0.092  18.836  1.00 35.63           H  
ATOM   1379  N   VAL A  84      17.127   3.378  22.113  1.00 29.75           N  
ATOM   1380  CA  VAL A  84      17.641   4.411  22.999  1.00 31.28           C  
ATOM   1381  C   VAL A  84      18.962   4.963  22.435  1.00 32.34           C  
ATOM   1382  O   VAL A  84      19.192   6.168  22.412  1.00 30.96           O  
ATOM   1383  CB  VAL A  84      17.847   3.852  24.414  1.00 30.56           C  
ATOM   1384  CG1 VAL A  84      18.428   4.904  25.291  1.00 29.85           C  
ATOM   1385  CG2 VAL A  84      16.533   3.371  25.001  1.00 31.67           C  
ATOM   1386  H   VAL A  84      17.012   2.458  22.439  1.00 29.75           H  
ATOM   1387  HA  VAL A  84      16.916   5.223  23.060  1.00 31.28           H  
ATOM   1388  HB  VAL A  84      18.531   3.006  24.353  1.00 30.56           H  
ATOM   1389 HG11 VAL A  84      19.379   5.238  24.877  1.00 29.85           H  
ATOM   1390 HG12 VAL A  84      17.741   5.748  25.350  1.00 29.85           H  
ATOM   1391 HG13 VAL A  84      18.589   4.497  26.289  1.00 29.85           H  
ATOM   1392 HG21 VAL A  84      15.837   4.208  25.069  1.00 31.67           H  
ATOM   1393 HG22 VAL A  84      16.110   2.598  24.360  1.00 31.67           H  
ATOM   1394 HG23 VAL A  84      16.708   2.962  25.996  1.00 31.67           H  
ATOM   1395  N   GLU A  85      19.792   4.071  21.917  1.00 35.60           N  
ATOM   1396  CA  GLU A  85      21.067   4.463  21.333  1.00 41.67           C  
ATOM   1397  C   GLU A  85      20.869   5.335  20.100  1.00 40.69           C  
ATOM   1398  O   GLU A  85      21.657   6.242  19.833  1.00 35.42           O  
ATOM   1399  CB  GLU A  85      21.862   3.230  20.931  1.00 49.50           C  
ATOM   1400  CG  GLU A  85      22.207   2.309  22.079  1.00 64.89           C  
ATOM   1401  CD  GLU A  85      23.021   3.002  23.150  1.00 72.19           C  
ATOM   1402  OE1 GLU A  85      23.714   4.007  22.849  1.00 74.30           O  
ATOM   1403  OE2 GLU A  85      22.964   2.523  24.299  1.00 76.15           O1-
ATOM   1404  H   GLU A  85      19.559   3.117  21.960  1.00 35.60           H  
ATOM   1405  HA  GLU A  85      21.609   5.032  22.088  1.00 41.67           H  
ATOM   1406  HB2 GLU A  85      21.274   2.666  20.206  1.00 49.50           H  
ATOM   1407  HB3 GLU A  85      22.792   3.560  20.467  1.00 49.50           H  
ATOM   1408  HG2 GLU A  85      22.782   1.468  21.692  1.00 64.89           H  
ATOM   1409  HG3 GLU A  85      21.282   1.943  22.524  1.00 64.89           H  
ATOM   1410  N   ASN A  86      19.846   4.999  19.315  1.00 38.70           N  
ATOM   1411  CA  ASN A  86      19.507   5.739  18.099  1.00 38.17           C  
ATOM   1412  C   ASN A  86      19.108   7.110  18.534  1.00 35.00           C  
ATOM   1413  O   ASN A  86      19.531   8.096  17.928  1.00 37.50           O  
ATOM   1414  CB  ASN A  86      18.312   5.125  17.376  1.00 48.18           C  
ATOM   1415  CG  ASN A  86      18.689   3.961  16.517  1.00 52.95           C  
ATOM   1416  OD1 ASN A  86      18.537   4.014  15.311  1.00 54.91           O  
ATOM   1417  ND2 ASN A  86      19.132   2.878  17.129  1.00 54.56           N  
ATOM   1418  H   ASN A  86      19.313   4.226  19.606  1.00 38.70           H  
ATOM   1419  HA  ASN A  86      20.361   5.728  17.422  1.00 38.17           H  
ATOM   1420  HB2 ASN A  86      17.856   5.889  16.746  1.00 48.18           H  
ATOM   1421  HB3 ASN A  86      17.590   4.789  18.120  1.00 48.18           H  
ATOM   1422 HD21 ASN A  86      19.373   2.091  16.601  1.00 54.56           H  
ATOM   1423 HD22 ASN A  86      19.195   2.889  18.110  1.00 54.56           H  
ATOM   1424  N   LEU A  87      18.280   7.172  19.575  1.00 28.28           N  
ATOM   1425  CA  LEU A  87      17.837   8.448  20.049  1.00 20.19           C  
ATOM   1426  C   LEU A  87      19.013   9.313  20.462  1.00 20.48           C  
ATOM   1427  O   LEU A  87      19.075  10.496  20.150  1.00 16.73           O  
ATOM   1428  CB  LEU A  87      16.873   8.275  21.209  1.00 17.25           C  
ATOM   1429  CG  LEU A  87      16.333   9.590  21.791  1.00 17.19           C  
ATOM   1430  CD1 LEU A  87      15.720  10.544  20.761  1.00 15.32           C  
ATOM   1431  CD2 LEU A  87      15.315   9.195  22.823  1.00 18.16           C  
ATOM   1432  H   LEU A  87      17.958   6.358  20.013  1.00 28.28           H  
ATOM   1433  HA  LEU A  87      17.317   8.951  19.234  1.00 20.19           H  
ATOM   1434  HB2 LEU A  87      16.026   7.683  20.862  1.00 17.25           H  
ATOM   1435  HB3 LEU A  87      17.390   7.738  22.004  1.00 17.25           H  
ATOM   1436  HG  LEU A  87      17.164  10.158  22.208  1.00 17.19           H  
ATOM   1437 HD11 LEU A  87      16.467  10.795  20.008  1.00 15.32           H  
ATOM   1438 HD12 LEU A  87      14.868  10.062  20.281  1.00 15.32           H  
ATOM   1439 HD13 LEU A  87      15.388  11.454  21.261  1.00 15.32           H  
ATOM   1440 HD21 LEU A  87      14.513   8.632  22.345  1.00 18.16           H  
ATOM   1441 HD22 LEU A  87      15.790   8.576  23.584  1.00 18.16           H  
ATOM   1442 HD23 LEU A  87      14.903  10.090  23.289  1.00 18.16           H  
ATOM   1443  N   LEU A  88      19.969   8.699  21.143  1.00 18.15           N  
ATOM   1444  CA  LEU A  88      21.154   9.395  21.631  1.00 21.44           C  
ATOM   1445  C   LEU A  88      22.084   9.840  20.525  1.00 21.52           C  
ATOM   1446  O   LEU A  88      22.569  10.989  20.531  1.00 22.44           O  
ATOM   1447  CB  LEU A  88      21.921   8.523  22.644  1.00 19.25           C  
ATOM   1448  CG  LEU A  88      21.309   8.498  24.060  1.00 20.03           C  
ATOM   1449  CD1 LEU A  88      22.028   7.518  24.986  1.00 19.50           C  
ATOM   1450  CD2 LEU A  88      21.314   9.912  24.658  1.00 20.69           C  
ATOM   1451  H   LEU A  88      19.854   7.751  21.351  1.00 18.15           H  
ATOM   1452  HA  LEU A  88      20.792  10.297  22.124  1.00 21.44           H  
ATOM   1453  HB2 LEU A  88      21.944   7.501  22.265  1.00 19.25           H  
ATOM   1454  HB3 LEU A  88      22.939   8.905  22.720  1.00 19.25           H  
ATOM   1455  HG  LEU A  88      20.281   8.148  23.968  1.00 20.03           H  
ATOM   1456 HD11 LEU A  88      21.997   6.519  24.552  1.00 19.50           H  
ATOM   1457 HD12 LEU A  88      23.066   7.828  25.108  1.00 19.50           H  
ATOM   1458 HD13 LEU A  88      21.535   7.508  25.958  1.00 19.50           H  
ATOM   1459 HD21 LEU A  88      22.342  10.264  24.751  1.00 20.69           H  
ATOM   1460 HD22 LEU A  88      20.757  10.584  24.005  1.00 20.69           H  
ATOM   1461 HD23 LEU A  88      20.847   9.892  25.643  1.00 20.69           H  
ATOM   1462  N   ALA A  89      22.327   8.941  19.570  1.00 23.90           N  
ATOM   1463  CA  ALA A  89      23.206   9.210  18.428  1.00 25.91           C  
ATOM   1464  C   ALA A  89      22.624  10.360  17.629  1.00 25.08           C  
ATOM   1465  O   ALA A  89      23.330  11.311  17.288  1.00 27.65           O  
ATOM   1466  CB  ALA A  89      23.328   7.964  17.578  1.00 26.34           C  
ATOM   1467  H   ALA A  89      21.897   8.071  19.630  1.00 23.90           H  
ATOM   1468  HA  ALA A  89      24.204   9.485  18.770  1.00 25.91           H  
ATOM   1469  HB1 ALA A  89      23.756   7.158  18.174  1.00 26.34           H  
ATOM   1470  HB2 ALA A  89      22.341   7.668  17.223  1.00 26.34           H  
ATOM   1471  HB3 ALA A  89      23.975   8.168  16.725  1.00 26.34           H  
ATOM   1472  N   ASN A  90      21.312  10.303  17.425  1.00 25.67           N  
ATOM   1473  CA  ASN A  90      20.593  11.329  16.705  1.00 25.11           C  
ATOM   1474  C   ASN A  90      20.762  12.714  17.365  1.00 24.98           C  
ATOM   1475  O   ASN A  90      21.208  13.664  16.720  1.00 27.46           O  
ATOM   1476  CB  ASN A  90      19.119  10.977  16.601  1.00 21.99           C  
ATOM   1477  CG  ASN A  90      18.388  11.901  15.664  1.00 22.07           C  
ATOM   1478  ND2 ASN A  90      18.109  11.539  14.538  1.00 21.00           N  
ATOM   1479  OD1 ASN A  90      18.123  13.124  16.099  1.00 23.30           O  
ATOM   1480  H   ASN A  90      20.821   9.531  17.768  1.00 25.67           H  
ATOM   1481  HA  ASN A  90      21.018  11.381  15.703  1.00 25.11           H  
ATOM   1482  HB2 ASN A  90      18.668  11.049  17.591  1.00 21.99           H  
ATOM   1483  HB3 ASN A  90      19.025   9.955  16.233  1.00 21.99           H  
ATOM   1484 HD21 ASN A  90      17.660  12.179  13.899  1.00 21.00           H  
ATOM   1485 HD22 ASN A  90      18.326  10.598  14.242  1.00 21.00           H  
ATOM   1486  N   VAL A  91      20.430  12.825  18.650  1.00 25.26           N  
ATOM   1487  CA  VAL A  91      20.546  14.083  19.394  1.00 28.11           C  
ATOM   1488  C   VAL A  91      21.990  14.575  19.374  1.00 29.68           C  
ATOM   1489  O   VAL A  91      22.244  15.765  19.153  1.00 29.21           O  
ATOM   1490  CB  VAL A  91      20.077  13.921  20.896  1.00 24.39           C  
ATOM   1491  CG1 VAL A  91      20.397  15.193  21.702  1.00 23.15           C  
ATOM   1492  CG2 VAL A  91      18.587  13.653  20.967  1.00 22.50           C  
ATOM   1493  H   VAL A  91      20.069  12.033  19.130  1.00 25.26           H  
ATOM   1494  HA  VAL A  91      19.896  14.809  18.906  1.00 28.11           H  
ATOM   1495  HB  VAL A  91      20.616  13.075  21.323  1.00 24.39           H  
ATOM   1496 HG11 VAL A  91      21.469  15.388  21.663  1.00 23.15           H  
ATOM   1497 HG12 VAL A  91      19.858  16.039  21.275  1.00 23.15           H  
ATOM   1498 HG13 VAL A  91      20.091  15.053  22.739  1.00 23.15           H  
ATOM   1499 HG21 VAL A  91      18.045  14.497  20.541  1.00 22.50           H  
ATOM   1500 HG22 VAL A  91      18.353  12.750  20.404  1.00 22.50           H  
ATOM   1501 HG23 VAL A  91      18.291  13.519  22.007  1.00 22.50           H  
ATOM   1502  N   TYR A  92      22.929  13.651  19.578  1.00 31.86           N  
ATOM   1503  CA  TYR A  92      24.356  13.973  19.594  1.00 36.14           C  
ATOM   1504  C   TYR A  92      24.760  14.650  18.270  1.00 36.31           C  
ATOM   1505  O   TYR A  92      25.488  15.665  18.244  1.00 37.72           O  
ATOM   1506  CB  TYR A  92      25.173  12.687  19.840  1.00 39.25           C  
ATOM   1507  CG  TYR A  92      26.669  12.894  19.978  1.00 42.35           C  
ATOM   1508  CD1 TYR A  92      27.208  13.567  21.082  1.00 43.21           C  
ATOM   1509  CD2 TYR A  92      27.541  12.456  18.978  1.00 44.19           C  
ATOM   1510  CE1 TYR A  92      28.578  13.801  21.188  1.00 46.37           C  
ATOM   1511  CE2 TYR A  92      28.921  12.680  19.066  1.00 46.93           C  
ATOM   1512  CZ  TYR A  92      29.441  13.363  20.168  1.00 47.16           C  
ATOM   1513  OH  TYR A  92      30.803  13.632  20.217  1.00 48.77           O  
ATOM   1514  H   TYR A  92      22.651  12.722  19.728  1.00 31.86           H  
ATOM   1515  HA  TYR A  92      24.565  14.672  20.403  1.00 36.14           H  
ATOM   1516  HB2 TYR A  92      24.809  12.226  20.758  1.00 39.25           H  
ATOM   1517  HB3 TYR A  92      25.001  12.012  19.002  1.00 39.25           H  
ATOM   1518  HD1 TYR A  92      26.550  13.911  21.866  1.00 43.21           H  
ATOM   1519  HD2 TYR A  92      27.143  11.934  18.120  1.00 44.19           H  
ATOM   1520  HE1 TYR A  92      28.975  14.317  22.050  1.00 46.37           H  
ATOM   1521  HE2 TYR A  92      29.579  12.327  18.286  1.00 46.93           H  
ATOM   1522  HH  TYR A  92      31.245  13.157  19.510  1.00 48.77           H  
ATOM   1523  N   HIS A  93      24.251  14.115  17.171  1.00 34.95           N  
ATOM   1524  CA  HIS A  93      24.552  14.671  15.875  1.00 35.38           C  
ATOM   1525  C   HIS A  93      23.988  16.079  15.725  1.00 29.34           C  
ATOM   1526  O   HIS A  93      24.668  16.938  15.186  1.00 26.15           O  
ATOM   1527  CB  HIS A  93      24.027  13.753  14.792  1.00 42.51           C  
ATOM   1528  CG  HIS A  93      24.242  14.287  13.419  1.00 53.10           C  
ATOM   1529  ND1 HIS A  93      25.445  14.190  12.777  1.00 57.41           N  
ATOM   1530  CD2 HIS A  93      23.417  14.978  12.601  1.00 58.44           C  
ATOM   1531  CE1 HIS A  93      25.371  14.802  11.611  1.00 61.16           C  
ATOM   1532  NE2 HIS A  93      24.147  15.291  11.480  1.00 62.45           N  
ATOM   1533  H   HIS A  93      23.631  13.358  17.249  1.00 34.95           H  
ATOM   1534  HA  HIS A  93      25.635  14.751  15.776  1.00 35.38           H  
ATOM   1535  HB2 HIS A  93      22.957  13.612  14.946  1.00 42.51           H  
ATOM   1536  HB3 HIS A  93      24.536  12.793  14.874  1.00 42.51           H  
ATOM   1537  HD2 HIS A  93      22.385  15.234  12.792  1.00 58.44           H  
ATOM   1538  HE2 HIS A  93      23.791  15.751  10.707  1.00 62.45           H  
ATOM   1539  HE1 HIS A  93      26.169  14.889  10.889  1.00 61.16           H  
ATOM   1540  N   GLN A  94      22.745  16.300  16.178  1.00 27.73           N  
ATOM   1541  CA  GLN A  94      22.077  17.626  16.154  1.00 26.01           C  
ATOM   1542  C   GLN A  94      22.937  18.596  16.963  1.00 24.43           C  
ATOM   1543  O   GLN A  94      23.200  19.701  16.532  1.00 22.25           O  
ATOM   1544  CB  GLN A  94      20.677  17.587  16.834  1.00 31.10           C  
ATOM   1545  CG  GLN A  94      19.520  16.789  16.151  1.00 36.22           C  
ATOM   1546  CD  GLN A  94      18.156  16.804  16.945  1.00 37.60           C  
ATOM   1547  NE2 GLN A  94      17.563  15.739  17.226  1.00 39.28           N  
ATOM   1548  OE1 GLN A  94      17.640  18.006  17.228  1.00 36.95           O  
ATOM   1549  H   GLN A  94      22.276  15.545  16.596  1.00 27.73           H  
ATOM   1550  HA  GLN A  94      21.957  17.926  15.113  1.00 26.01           H  
ATOM   1551  HB2 GLN A  94      20.817  17.159  17.826  1.00 31.10           H  
ATOM   1552  HB3 GLN A  94      20.340  18.619  16.928  1.00 31.10           H  
ATOM   1553  HG2 GLN A  94      19.839  15.752  16.043  1.00 36.22           H  
ATOM   1554  HG3 GLN A  94      19.345  17.220  15.165  1.00 36.22           H  
ATOM   1555 HE21 GLN A  94      16.662  15.768  17.682  1.00 39.28           H  
ATOM   1556 HE22 GLN A  94      17.985  14.850  16.996  1.00 39.28           H  
ATOM   1557  N   ILE A  95      23.360  18.178  18.147  1.00 22.86           N  
ATOM   1558  CA  ILE A  95      24.194  19.005  19.013  1.00 23.25           C  
ATOM   1559  C   ILE A  95      25.472  19.441  18.309  1.00 22.39           C  
ATOM   1560  O   ILE A  95      25.740  20.637  18.253  1.00 23.73           O  
ATOM   1561  CB  ILE A  95      24.598  18.242  20.307  1.00 25.01           C  
ATOM   1562  CG1 ILE A  95      23.386  17.980  21.198  1.00 24.64           C  
ATOM   1563  CG2 ILE A  95      25.646  19.026  21.109  1.00 22.94           C  
ATOM   1564  CD1 ILE A  95      23.603  16.829  22.133  1.00 25.01           C  
ATOM   1565  H   ILE A  95      23.136  17.269  18.431  1.00 22.86           H  
ATOM   1566  HA  ILE A  95      23.595  19.880  19.267  1.00 23.25           H  
ATOM   1567  HB  ILE A  95      25.024  17.289  19.992  1.00 25.01           H  
ATOM   1568 HG12 ILE A  95      23.184  18.875  21.786  1.00 24.64           H  
ATOM   1569 HG13 ILE A  95      22.527  17.759  20.565  1.00 24.64           H  
ATOM   1570 HG21 ILE A  95      26.521  19.206  20.485  1.00 22.94           H  
ATOM   1571 HG22 ILE A  95      25.223  19.979  21.425  1.00 22.94           H  
ATOM   1572 HG23 ILE A  95      25.938  18.449  21.987  1.00 22.94           H  
ATOM   1573 HD11 ILE A  95      23.791  15.923  21.557  1.00 25.01           H  
ATOM   1574 HD12 ILE A  95      24.460  17.037  22.773  1.00 25.01           H  
ATOM   1575 HD13 ILE A  95      22.715  16.689  22.749  1.00 25.01           H  
ATOM   1576  N   ASN A  96      26.251  18.490  17.777  1.00 27.97           N  
ATOM   1577  CA  ASN A  96      27.499  18.835  17.097  1.00 31.93           C  
ATOM   1578  C   ASN A  96      27.293  19.619  15.823  1.00 28.26           C  
ATOM   1579  O   ASN A  96      28.123  20.444  15.424  1.00 24.76           O  
ATOM   1580  CB  ASN A  96      28.365  17.607  16.829  1.00 40.69           C  
ATOM   1581  CG  ASN A  96      29.250  17.262  18.015  1.00 50.28           C  
ATOM   1582  OD1 ASN A  96      30.127  18.039  18.417  1.00 56.52           O  
ATOM   1583  ND2 ASN A  96      28.997  16.108  18.606  1.00 56.56           N  
ATOM   1584  H   ASN A  96      25.982  17.552  17.872  1.00 27.97           H  
ATOM   1585  HA  ASN A  96      28.028  19.488  17.791  1.00 31.93           H  
ATOM   1586  HB2 ASN A  96      28.998  17.805  15.964  1.00 40.69           H  
ATOM   1587  HB3 ASN A  96      27.715  16.758  16.617  1.00 40.69           H  
ATOM   1588 HD21 ASN A  96      29.550  15.841  19.367  1.00 56.56           H  
ATOM   1589 HD22 ASN A  96      28.250  15.576  18.249  1.00 56.56           H  
ATOM   1590  N   HIS A  97      26.124  19.427  15.239  1.00 26.58           N  
ATOM   1591  CA  HIS A  97      25.718  20.111  14.012  1.00 27.75           C  
ATOM   1592  C   HIS A  97      25.449  21.574  14.295  1.00 24.33           C  
ATOM   1593  O   HIS A  97      25.820  22.456  13.530  1.00 22.30           O  
ATOM   1594  CB  HIS A  97      24.432  19.478  13.531  1.00 32.78           C  
ATOM   1595  CG  HIS A  97      24.344  19.326  12.051  1.00 39.18           C  
ATOM   1596  ND1 HIS A  97      23.540  18.379  11.452  1.00 40.83           N  
ATOM   1597  CD2 HIS A  97      24.923  20.026  11.045  1.00 41.26           C  
ATOM   1598  CE1 HIS A  97      23.624  18.508  10.138  1.00 43.12           C  
ATOM   1599  NE2 HIS A  97      24.459  19.503   9.874  1.00 42.40           N  
ATOM   1600  H   HIS A  97      25.520  18.782  15.657  1.00 26.58           H  
ATOM   1601  HA  HIS A  97      26.509  20.027  13.266  1.00 27.75           H  
ATOM   1602  HB2 HIS A  97      23.600  20.100  13.861  1.00 32.78           H  
ATOM   1603  HB3 HIS A  97      24.348  18.489  13.982  1.00 32.78           H  
ATOM   1604  HD2 HIS A  97      25.620  20.844  11.151  1.00 41.26           H  
ATOM   1605  HE2 HIS A  97      24.700  19.852   8.977  1.00 42.40           H  
ATOM   1606  HE1 HIS A  97      23.103  17.907   9.407  1.00 43.12           H  
ATOM   1607  N   LEU A  98      24.710  21.797  15.375  1.00 23.06           N  
ATOM   1608  CA  LEU A  98      24.339  23.119  15.852  1.00 21.29           C  
ATOM   1609  C   LEU A  98      25.612  23.818  16.284  1.00 24.01           C  
ATOM   1610  O   LEU A  98      25.828  24.970  15.951  1.00 24.18           O  
ATOM   1611  CB  LEU A  98      23.373  22.996  17.047  1.00 18.36           C  
ATOM   1612  CG  LEU A  98      21.885  23.317  16.885  1.00 15.28           C  
ATOM   1613  CD1 LEU A  98      21.147  22.917  18.129  1.00 12.60           C  
ATOM   1614  CD2 LEU A  98      21.678  24.780  16.596  1.00 14.99           C  
ATOM   1615  H   LEU A  98      24.392  21.025  15.904  1.00 23.06           H  
ATOM   1616  HA  LEU A  98      23.837  23.685  15.067  1.00 21.29           H  
ATOM   1617  HB2 LEU A  98      23.433  21.963  17.391  1.00 18.36           H  
ATOM   1618  HB3 LEU A  98      23.752  23.660  17.824  1.00 18.36           H  
ATOM   1619  HG  LEU A  98      21.494  22.752  16.038  1.00 15.28           H  
ATOM   1620 HD11 LEU A  98      21.285  21.850  18.306  1.00 12.60           H  
ATOM   1621 HD12 LEU A  98      21.535  23.480  18.978  1.00 12.60           H  
ATOM   1622 HD13 LEU A  98      20.085  23.130  18.006  1.00 12.60           H  
ATOM   1623 HD21 LEU A  98      22.060  25.372  17.428  1.00 14.99           H  
ATOM   1624 HD22 LEU A  98      22.210  25.049  15.684  1.00 14.99           H  
ATOM   1625 HD23 LEU A  98      20.614  24.978  16.468  1.00 14.99           H  
ATOM   1626  N   LYS A  99      26.468  23.098  17.001  1.00 28.35           N  
ATOM   1627  CA  LYS A  99      27.733  23.642  17.487  1.00 32.14           C  
ATOM   1628  C   LYS A  99      28.562  24.257  16.345  1.00 35.06           C  
ATOM   1629  O   LYS A  99      28.952  25.429  16.414  1.00 35.42           O  
ATOM   1630  CB  LYS A  99      28.530  22.552  18.223  1.00 33.44           C  
ATOM   1631  CG  LYS A  99      29.834  23.045  18.845  1.00 34.91           C  
ATOM   1632  CD  LYS A  99      30.731  21.899  19.308  1.00 40.01           C  
ATOM   1633  CE  LYS A  99      30.053  21.096  20.424  1.00 41.46           C  
ATOM   1634  NZ  LYS A  99      30.961  20.118  21.065  1.00 43.99           N1+
ATOM   1635  H   LYS A  99      26.234  22.181  17.227  1.00 28.35           H  
ATOM   1636  HA  LYS A  99      27.509  24.445  18.189  1.00 32.14           H  
ATOM   1637  HB2 LYS A  99      27.903  22.148  19.018  1.00 33.44           H  
ATOM   1638  HB3 LYS A  99      28.768  21.762  17.511  1.00 33.44           H  
ATOM   1639  HG2 LYS A  99      30.374  23.634  18.104  1.00 34.91           H  
ATOM   1640  HG3 LYS A  99      29.596  23.672  19.704  1.00 34.91           H  
ATOM   1641  HD2 LYS A  99      31.670  22.308  19.681  1.00 40.01           H  
ATOM   1642  HD3 LYS A  99      30.932  21.239  18.464  1.00 40.01           H  
ATOM   1643  HE2 LYS A  99      29.206  20.557  19.999  1.00 41.46           H  
ATOM   1644  HE3 LYS A  99      29.697  21.791  21.185  1.00 41.46           H  
ATOM   1645  HZ1 LYS A  99      31.790  20.608  21.458  1.00 43.99           H  
ATOM   1646  HZ2 LYS A  99      30.444  19.606  21.807  1.00 43.99           H  
ATOM   1647  HZ3 LYS A  99      31.272  19.438  20.336  1.00 43.99           H  
ATOM   1648  N   THR A 100      28.804  23.494  15.279  1.00 35.10           N  
ATOM   1649  CA  THR A 100      29.600  24.007  14.163  1.00 35.15           C  
ATOM   1650  C   THR A 100      28.981  25.256  13.537  1.00 33.87           C  
ATOM   1651  O   THR A 100      29.682  26.237  13.288  1.00 33.23           O  
ATOM   1652  CB  THR A 100      29.841  22.940  13.064  1.00 39.29           C  
ATOM   1653  OG1 THR A 100      28.584  22.522  12.545  1.00 44.51           O  
ATOM   1654  CG2 THR A 100      30.599  21.702  13.611  1.00 41.64           C  
ATOM   1655  H   THR A 100      28.460  22.576  15.246  1.00 35.10           H  
ATOM   1656  HA  THR A 100      30.564  24.276  14.595  1.00 35.15           H  
ATOM   1657  HB  THR A 100      30.456  23.391  12.285  1.00 39.29           H  
ATOM   1658 HG21 THR A 100      31.558  22.016  14.022  1.00 41.64           H  
ATOM   1659 HG22 THR A 100      30.006  21.229  14.394  1.00 41.64           H  
ATOM   1660 HG23 THR A 100      30.766  20.991  12.802  1.00 41.64           H  
ATOM   1661  HG1 THR A 100      28.053  22.090  13.224  1.00 44.51           H  
ATOM   1662  N   VAL A 101      27.667  25.250  13.336  1.00 30.53           N  
ATOM   1663  CA  VAL A 101      26.986  26.403  12.740  1.00 27.78           C  
ATOM   1664  C   VAL A 101      27.025  27.645  13.606  1.00 26.67           C  
ATOM   1665  O   VAL A 101      27.133  28.745  13.090  1.00 29.21           O  
ATOM   1666  CB  VAL A 101      25.523  26.100  12.377  1.00 26.38           C  
ATOM   1667  CG1 VAL A 101      24.864  27.311  11.684  1.00 22.77           C  
ATOM   1668  CG2 VAL A 101      25.467  24.882  11.473  1.00 24.54           C  
ATOM   1669  H   VAL A 101      27.155  24.451  13.567  1.00 30.53           H  
ATOM   1670  HA  VAL A 101      27.551  26.604  11.830  1.00 27.78           H  
ATOM   1671  HB  VAL A 101      24.970  25.897  13.294  1.00 26.38           H  
ATOM   1672 HG11 VAL A 101      24.903  28.175  12.347  1.00 22.77           H  
ATOM   1673 HG12 VAL A 101      25.399  27.537  10.761  1.00 22.77           H  
ATOM   1674 HG13 VAL A 101      23.825  27.077  11.454  1.00 22.77           H  
ATOM   1675 HG21 VAL A 101      26.020  25.085  10.556  1.00 24.54           H  
ATOM   1676 HG22 VAL A 101      25.913  24.029  11.985  1.00 24.54           H  
ATOM   1677 HG23 VAL A 101      24.429  24.658  11.229  1.00 24.54           H  
ATOM   1678  N   LEU A 102      26.907  27.478  14.917  1.00 28.65           N  
ATOM   1679  CA  LEU A 102      26.950  28.607  15.834  1.00 27.50           C  
ATOM   1680  C   LEU A 102      28.364  29.146  15.822  1.00 27.81           C  
ATOM   1681  O   LEU A 102      28.550  30.346  15.810  1.00 30.15           O  
ATOM   1682  CB  LEU A 102      26.547  28.178  17.255  1.00 27.00           C  
ATOM   1683  CG  LEU A 102      25.064  27.844  17.522  1.00 26.91           C  
ATOM   1684  CD1 LEU A 102      24.830  27.036  18.823  1.00 27.35           C  
ATOM   1685  CD2 LEU A 102      24.273  29.144  17.508  1.00 27.69           C  
ATOM   1686  H   LEU A 102      26.804  26.566  15.276  1.00 28.65           H  
ATOM   1687  HA  LEU A 102      26.243  29.375  15.520  1.00 27.50           H  
ATOM   1688  HB2 LEU A 102      27.128  27.289  17.502  1.00 27.00           H  
ATOM   1689  HB3 LEU A 102      26.822  28.990  17.928  1.00 27.00           H  
ATOM   1690  HG  LEU A 102      24.714  27.182  16.730  1.00 26.91           H  
ATOM   1691 HD11 LEU A 102      25.402  26.109  18.783  1.00 27.35           H  
ATOM   1692 HD12 LEU A 102      25.154  27.626  19.680  1.00 27.35           H  
ATOM   1693 HD13 LEU A 102      23.769  26.805  18.921  1.00 27.35           H  
ATOM   1694 HD21 LEU A 102      24.632  29.796  18.304  1.00 27.69           H  
ATOM   1695 HD22 LEU A 102      24.405  29.639  16.546  1.00 27.69           H  
ATOM   1696 HD23 LEU A 102      23.216  28.928  17.664  1.00 27.69           H  
ATOM   1697  N   GLU A 103      29.357  28.259  15.762  1.00 28.32           N  
ATOM   1698  CA  GLU A 103      30.765  28.672  15.735  1.00 30.00           C  
ATOM   1699  C   GLU A 103      31.054  29.635  14.581  1.00 30.15           C  
ATOM   1700  O   GLU A 103      31.734  30.667  14.755  1.00 29.75           O  
ATOM   1701  CB  GLU A 103      31.701  27.448  15.658  1.00 30.84           C  
ATOM   1702  CG  GLU A 103      31.778  26.588  16.930  1.00 32.45           C  
ATOM   1703  CD  GLU A 103      32.751  25.406  16.808  1.00 33.56           C  
ATOM   1704  OE1 GLU A 103      33.262  25.157  15.693  1.00 34.07           O  
ATOM   1705  OE2 GLU A 103      33.007  24.722  17.835  1.00 35.61           O1-
ATOM   1706  H   GLU A 103      29.152  27.297  15.736  1.00 28.32           H  
ATOM   1707  HA  GLU A 103      30.960  29.201  16.668  1.00 30.00           H  
ATOM   1708  HB2 GLU A 103      31.354  26.812  14.844  1.00 30.84           H  
ATOM   1709  HB3 GLU A 103      32.706  27.808  15.435  1.00 30.84           H  
ATOM   1710  HG2 GLU A 103      30.783  26.196  17.143  1.00 32.45           H  
ATOM   1711  HG3 GLU A 103      32.104  27.220  17.756  1.00 32.45           H  
ATOM   1712  N   GLU A 104      30.509  29.314  13.411  1.00 33.34           N  
ATOM   1713  CA  GLU A 104      30.683  30.149  12.228  1.00 33.99           C  
ATOM   1714  C   GLU A 104      29.973  31.470  12.368  1.00 33.71           C  
ATOM   1715  O   GLU A 104      30.606  32.507  12.278  1.00 26.48           O  
ATOM   1716  CB  GLU A 104      30.173  29.434  10.997  1.00 41.37           C  
ATOM   1717  CG  GLU A 104      30.722  28.040  10.865  1.00 57.15           C  
ATOM   1718  CD  GLU A 104      30.077  27.279   9.733  1.00 63.11           C  
ATOM   1719  OE1 GLU A 104      28.873  27.534   9.447  1.00 68.13           O  
ATOM   1720  OE2 GLU A 104      30.782  26.435   9.129  1.00 65.20           O1-
ATOM   1721  H   GLU A 104      29.970  28.502  13.339  1.00 33.34           H  
ATOM   1722  HA  GLU A 104      31.751  30.343  12.124  1.00 33.99           H  
ATOM   1723  HB2 GLU A 104      29.086  29.377  11.053  1.00 41.37           H  
ATOM   1724  HB3 GLU A 104      30.462  30.007  10.116  1.00 41.37           H  
ATOM   1725  HG2 GLU A 104      30.543  27.503  11.796  1.00 57.15           H  
ATOM   1726  HG3 GLU A 104      31.795  28.101  10.681  1.00 57.15           H  
ATOM   1727  N   LYS A 105      28.666  31.428  12.631  1.00 33.61           N  
ATOM   1728  CA  LYS A 105      27.830  32.634  12.804  1.00 37.59           C  
ATOM   1729  C   LYS A 105      28.416  33.576  13.868  1.00 38.72           C  
ATOM   1730  O   LYS A 105      28.786  34.715  13.553  1.00 44.82           O  
ATOM   1731  CB  LYS A 105      26.391  32.264  13.213  1.00 43.46           C  
ATOM   1732  CG  LYS A 105      25.635  31.363  12.245  1.00 42.45           C  
ATOM   1733  CD  LYS A 105      25.388  32.039  10.906  1.00 40.75           C  
ATOM   1734  CE  LYS A 105      24.622  31.101   9.983  1.00 40.80           C  
ATOM   1735  NZ  LYS A 105      24.557  31.626   8.579  1.00 42.57           N1+
ATOM   1736  H   LYS A 105      28.250  30.550  12.720  1.00 33.61           H  
ATOM   1737  HA  LYS A 105      27.815  33.143  11.840  1.00 37.59           H  
ATOM   1738  HB2 LYS A 105      26.438  31.755  14.176  1.00 43.46           H  
ATOM   1739  HB3 LYS A 105      25.825  33.190  13.319  1.00 43.46           H  
ATOM   1740  HG2 LYS A 105      26.219  30.458  12.079  1.00 42.45           H  
ATOM   1741  HG3 LYS A 105      24.674  31.100  12.688  1.00 42.45           H  
ATOM   1742  HD2 LYS A 105      26.344  32.294  10.449  1.00 40.75           H  
ATOM   1743  HD3 LYS A 105      24.806  32.947  11.062  1.00 40.75           H  
ATOM   1744  HE2 LYS A 105      23.607  30.984  10.363  1.00 40.80           H  
ATOM   1745  HE3 LYS A 105      25.120  30.132   9.974  1.00 40.80           H  
ATOM   1746  HZ1 LYS A 105      25.517  31.741   8.198  1.00 42.57           H  
ATOM   1747  HZ2 LYS A 105      24.052  30.947   7.977  1.00 42.57           H  
ATOM   1748  HZ3 LYS A 105      24.065  32.539   8.567  1.00 42.57           H  
ATOM   1749  N   LEU A 106      28.569  33.071  15.092  1.00 40.68           N  
ATOM   1750  CA  LEU A 106      29.079  33.853  16.203  1.00 37.09           C  
ATOM   1751  C   LEU A 106      30.500  34.370  16.148  1.00 34.08           C  
ATOM   1752  O   LEU A 106      30.798  35.342  16.833  1.00 29.23           O  
ATOM   1753  CB  LEU A 106      28.898  33.087  17.510  1.00 38.32           C  
ATOM   1754  CG  LEU A 106      27.461  32.669  17.850  1.00 43.85           C  
ATOM   1755  CD1 LEU A 106      27.407  32.023  19.232  1.00 50.54           C  
ATOM   1756  CD2 LEU A 106      26.527  33.880  17.776  1.00 46.54           C  
ATOM   1757  H   LEU A 106      28.351  32.133  15.240  1.00 40.68           H  
ATOM   1758  HA  LEU A 106      28.473  34.756  16.132  1.00 37.09           H  
ATOM   1759  HB2 LEU A 106      29.504  32.183  17.454  1.00 38.32           H  
ATOM   1760  HB3 LEU A 106      29.262  33.719  18.320  1.00 38.32           H  
ATOM   1761  HG  LEU A 106      27.126  31.933  17.119  1.00 43.85           H  
ATOM   1762 HD11 LEU A 106      28.060  31.151  19.251  1.00 50.54           H  
ATOM   1763 HD12 LEU A 106      27.738  32.741  19.982  1.00 50.54           H  
ATOM   1764 HD13 LEU A 106      26.384  31.716  19.450  1.00 50.54           H  
ATOM   1765 HD21 LEU A 106      26.845  34.629  18.501  1.00 46.54           H  
ATOM   1766 HD22 LEU A 106      26.563  34.306  16.773  1.00 46.54           H  
ATOM   1767 HD23 LEU A 106      25.508  33.567  18.001  1.00 46.54           H  
ATOM   1768  N   GLU A 107      31.380  33.763  15.356  1.00 32.26           N  
ATOM   1769  CA  GLU A 107      32.792  34.194  15.313  1.00 37.25           C  
ATOM   1770  C   GLU A 107      33.070  35.693  15.396  1.00 40.68           C  
ATOM   1771  O   GLU A 107      33.872  36.133  16.211  1.00 39.55           O  
ATOM   1772  CB  GLU A 107      33.553  33.641  14.091  1.00 38.29           C  
ATOM   1773  CG  GLU A 107      35.052  34.018  14.122  1.00 40.26           C  
ATOM   1774  CD  GLU A 107      35.844  33.737  12.837  1.00 40.39           C  
ATOM   1775  OE1 GLU A 107      35.317  33.893  11.709  1.00 39.04           O  
ATOM   1776  OE2 GLU A 107      37.043  33.413  12.974  1.00 42.65           O1-
ATOM   1777  H   GLU A 107      31.094  33.011  14.796  1.00 32.26           H  
ATOM   1778  HA  GLU A 107      33.160  33.760  16.243  1.00 37.25           H  
ATOM   1779  HB2 GLU A 107      33.464  32.555  14.083  1.00 38.29           H  
ATOM   1780  HB3 GLU A 107      33.106  34.049  13.184  1.00 38.29           H  
ATOM   1781  HG2 GLU A 107      35.520  33.458  14.931  1.00 40.26           H  
ATOM   1782  HG3 GLU A 107      35.123  35.085  14.331  1.00 40.26           H  
ATOM   1783  N   LYS A 108      32.391  36.478  14.573  1.00 45.96           N  
ATOM   1784  CA  LYS A 108      32.631  37.908  14.545  1.00 53.95           C  
ATOM   1785  C   LYS A 108      31.572  38.825  15.166  1.00 60.68           C  
ATOM   1786  O   LYS A 108      31.629  40.043  14.992  1.00 58.54           O  
ATOM   1787  CB  LYS A 108      32.957  38.324  13.100  1.00 52.98           C  
ATOM   1788  CG  LYS A 108      34.344  37.874  12.650  1.00 52.60           C  
ATOM   1789  CD  LYS A 108      35.374  38.333  13.685  1.00 51.39           C  
ATOM   1790  CE  LYS A 108      36.807  38.023  13.305  1.00 51.96           C  
ATOM   1791  NZ  LYS A 108      37.730  38.789  14.220  1.00 54.08           N1+
ATOM   1792  H   LYS A 108      31.721  36.087  13.988  1.00 45.96           H  
ATOM   1793  HA  LYS A 108      33.474  38.061  15.218  1.00 53.95           H  
ATOM   1794  HB2 LYS A 108      32.215  37.881  12.435  1.00 52.98           H  
ATOM   1795  HB3 LYS A 108      32.905  39.411  13.031  1.00 52.98           H  
ATOM   1796  HG2 LYS A 108      34.367  36.787  12.568  1.00 52.60           H  
ATOM   1797  HG3 LYS A 108      34.576  38.317  11.681  1.00 52.60           H  
ATOM   1798  HD2 LYS A 108      35.155  37.837  14.630  1.00 51.39           H  
ATOM   1799  HD3 LYS A 108      35.278  39.412  13.810  1.00 51.39           H  
ATOM   1800  HE2 LYS A 108      36.985  38.322  12.272  1.00 51.96           H  
ATOM   1801  HE3 LYS A 108      36.991  36.954  13.411  1.00 51.96           H  
ATOM   1802  HZ1 LYS A 108      37.570  38.529  15.216  1.00 54.08           H  
ATOM   1803  HZ2 LYS A 108      38.724  38.590  13.977  1.00 54.08           H  
ATOM   1804  HZ3 LYS A 108      37.578  39.816  14.121  1.00 54.08           H  
ATOM   1805  N   GLU A 109      30.645  38.259  15.934  1.00 67.32           N  
ATOM   1806  CA  GLU A 109      29.586  39.052  16.548  1.00 74.90           C  
ATOM   1807  C   GLU A 109      29.962  39.585  17.930  1.00 75.88           C  
ATOM   1808  O   GLU A 109      30.831  39.010  18.593  1.00 78.31           O  
ATOM   1809  CB  GLU A 109      28.290  38.246  16.609  1.00 83.05           C  
ATOM   1810  CG  GLU A 109      27.676  37.948  15.243  1.00 93.92           C  
ATOM   1811  CD  GLU A 109      26.522  36.949  15.312  1.00 97.75           C  
ATOM   1812  OE1 GLU A 109      25.999  36.705  16.428  1.00 99.80           O  
ATOM   1813  OE2 GLU A 109      26.139  36.404  14.248  1.00100.00           O1-
ATOM   1814  H   GLU A 109      30.684  37.295  16.145  1.00 67.32           H  
ATOM   1815  HA  GLU A 109      29.436  39.926  15.915  1.00 74.90           H  
ATOM   1816  HB2 GLU A 109      28.500  37.298  17.104  1.00 83.05           H  
ATOM   1817  HB3 GLU A 109      27.564  38.809  17.195  1.00 83.05           H  
ATOM   1818  HG2 GLU A 109      28.451  37.539  14.596  1.00 93.92           H  
ATOM   1819  HG3 GLU A 109      27.303  38.880  14.819  1.00 93.92           H  
ATOM   1820  N   ASP A 110      29.343  40.702  18.333  1.00 80.76           N  
ATOM   1821  CA  ASP A 110      29.580  41.345  19.630  1.00 85.94           C  
ATOM   1822  C   ASP A 110      29.112  40.424  20.695  1.00 86.24           C  
ATOM   1823  O   ASP A 110      27.975  40.512  21.190  1.00 80.63           O  
ATOM   1824  CB  ASP A 110      28.847  42.677  19.713  1.00 85.13           C  
ATOM   1825  CG  ASP A 110      29.487  43.719  18.842  1.00 91.38           C  
ATOM   1826  OD1 ASP A 110      30.483  43.384  18.145  1.00 96.27           O  
ATOM   1827  OD2 ASP A 110      29.016  44.872  18.844  1.00 97.08           O1-
ATOM   1828  H   ASP A 110      28.683  41.077  17.718  1.00 80.76           H  
ATOM   1829  HA  ASP A 110      30.643  41.549  19.754  1.00 85.94           H  
ATOM   1830  HB2 ASP A 110      28.860  43.024  20.746  1.00 85.13           H  
ATOM   1831  HB3 ASP A 110      27.815  42.533  19.392  1.00 85.13           H  
ATOM   1832  N   PHE A 111      30.073  39.633  21.138  1.00 85.93           N  
ATOM   1833  CA  PHE A 111      29.848  38.564  22.077  1.00 96.22           C  
ATOM   1834  C   PHE A 111      28.715  37.807  21.462  1.00 99.09           C  
ATOM   1835  O   PHE A 111      28.840  37.307  20.340  1.00 99.57           O  
ATOM   1836  CB  PHE A 111      29.627  38.929  23.546  1.00 98.40           C  
ATOM   1837  CG  PHE A 111      29.870  37.746  24.411  1.00 97.40           C  
ATOM   1838  CD1 PHE A 111      31.151  37.194  24.460  1.00 98.27           C  
ATOM   1839  CD2 PHE A 111      28.822  37.029  24.956  1.00 97.01           C  
ATOM   1840  CE1 PHE A 111      31.383  35.947  25.016  1.00 97.63           C  
ATOM   1841  CE2 PHE A 111      29.035  35.763  25.525  1.00 96.70           C  
ATOM   1842  CZ  PHE A 111      30.330  35.219  25.548  1.00 98.12           C  
ATOM   1843  H   PHE A 111      30.948  39.707  20.742  1.00 85.93           H  
ATOM   1844  HA  PHE A 111      30.762  37.983  22.203  1.00 96.22           H  
ATOM   1845  HB2 PHE A 111      30.315  39.727  23.826  1.00 98.40           H  
ATOM   1846  HB3 PHE A 111      28.601  39.270  23.682  1.00 98.40           H  
ATOM   1847  HD1 PHE A 111      31.981  37.753  24.054  1.00 98.27           H  
ATOM   1848  HD2 PHE A 111      27.826  37.448  24.944  1.00 97.01           H  
ATOM   1849  HE1 PHE A 111      32.384  35.542  25.035  1.00 97.63           H  
ATOM   1850  HE2 PHE A 111      28.207  35.210  25.943  1.00 96.70           H  
ATOM   1851  HZ  PHE A 111      30.504  34.243  25.976  1.00 98.12           H  
ATOM   1852  N   THR A 112      27.579  37.891  22.130  1.00100.00           N  
ATOM   1853  CA  THR A 112      26.339  37.286  21.726  1.00 99.40           C  
ATOM   1854  C   THR A 112      25.444  37.454  22.964  1.00 99.80           C  
ATOM   1855  O   THR A 112      24.213  37.301  22.849  1.00 99.99           O  
ATOM   1856  CB  THR A 112      26.446  35.732  21.430  1.00 99.84           C  
ATOM   1857  OG1 THR A 112      27.585  35.394  20.613  1.00 99.62           O  
ATOM   1858  CG2 THR A 112      25.176  35.256  20.674  1.00 99.91           C  
ATOM   1859  H   THR A 112      27.532  38.473  22.879  1.00100.00           H  
ATOM   1860  HA  THR A 112      25.983  37.747  20.805  1.00 99.40           H  
ATOM   1861  HB  THR A 112      26.553  35.242  22.398  1.00 99.84           H  
ATOM   1862 HG21 THR A 112      24.292  35.483  21.270  1.00 99.91           H  
ATOM   1863 HG22 THR A 112      25.110  35.770  19.715  1.00 99.91           H  
ATOM   1864 HG23 THR A 112      25.235  34.181  20.506  1.00 99.91           H  
ATOM   1865  HG1 THR A 112      28.194  36.077  20.315  1.00 99.62           H  
ATOM   1866  N   ARG A 113      26.054  37.832  24.112  1.00100.00           N  
ATOM   1867  CA  ARG A 113      25.344  37.954  25.406  1.00 99.78           C  
ATOM   1868  C   ARG A 113      24.367  36.770  25.364  1.00 99.83           C  
ATOM   1869  O   ARG A 113      23.154  36.880  25.588  1.00 99.94           O  
ATOM   1870  CB  ARG A 113      24.607  39.245  25.427  1.00 20.00           C  
ATOM   1871  CG  ARG A 113      23.753  39.368  26.698  1.00 20.00           C  
ATOM   1872  CD  ARG A 113      23.029  40.717  26.778  1.00 20.00           C  
ATOM   1873  NE  ARG A 113      22.228  40.800  28.003  1.00 20.00           N  
ATOM   1874  CZ  ARG A 113      21.532  41.933  28.209  1.00 20.00           C  
ATOM   1875  NH1 ARG A 113      21.582  42.914  27.325  1.00 20.00           N  
ATOM   1876  NH2 ARG A 113      20.786  42.059  29.311  1.00 20.00           N  
ATOM   1877  H   ARG A 113      27.042  38.041  24.085  1.00100.00           H  
ATOM   1878  HA  ARG A 113      25.990  37.939  26.284  1.00 99.78           H  
ATOM   1879  HB2 ARG A 113      25.332  40.053  25.434  1.00 20.00           H  
ATOM   1880  HB3 ARG A 113      23.938  39.350  24.576  1.00 20.00           H  
ATOM   1881  HG2 ARG A 113      23.012  38.580  26.723  1.00 20.00           H  
ATOM   1882  HG3 ARG A 113      24.392  39.282  27.578  1.00 20.00           H  
ATOM   1883  HD2 ARG A 113      23.753  41.525  26.784  1.00 20.00           H  
ATOM   1884  HD3 ARG A 113      22.360  40.822  25.926  1.00 20.00           H  
ATOM   1885  HE  ARG A 113      22.232  40.014  28.648  1.00 20.00           H  
ATOM   1886 HH11 ARG A 113      22.127  42.816  26.510  1.00 20.00           H  
ATOM   1887 HH12 ARG A 113      21.073  43.744  27.472  1.00 20.00           H  
ATOM   1888  HH2 ARG A 113      20.261  42.907  29.471  1.00 20.00           H  
ATOM   1889  N   GLY A 114      24.983  35.675  24.911  1.00 99.34           N  
ATOM   1890  CA  GLY A 114      24.371  34.390  24.628  1.00 99.83           C  
ATOM   1891  C   GLY A 114      23.028  33.949  25.137  1.00 99.40           C  
ATOM   1892  O   GLY A 114      21.958  34.409  24.718  1.00 99.90           O  
ATOM   1893  H   GLY A 114      25.942  35.750  24.807  1.00 99.34           H  
ATOM   1894  HA2 GLY A 114      24.305  34.332  23.542  1.00 99.83           H  
ATOM   1895  HA3 GLY A 114      25.079  33.644  24.989  1.00 99.83           H  
ATOM   1896  N   LYS A 115      23.112  32.880  25.911  1.00 98.53           N  
ATOM   1897  CA  LYS A 115      21.965  32.246  26.511  1.00 97.06           C  
ATOM   1898  C   LYS A 115      21.312  33.114  27.582  1.00 97.92           C  
ATOM   1899  O   LYS A 115      21.503  32.863  28.769  1.00 97.86           O  
ATOM   1900  CB  LYS A 115      22.421  30.932  27.145  1.00 20.00           C  
ATOM   1901  CG  LYS A 115      21.277  30.172  27.825  1.00 20.00           C  
ATOM   1902  CD  LYS A 115      21.740  28.854  28.451  1.00 20.00           C  
ATOM   1903  CE  LYS A 115      20.597  28.094  29.131  1.00 20.00           C  
ATOM   1904  NZ  LYS A 115      21.105  26.849  29.703  1.00 20.00           N  
ATOM   1905  H   LYS A 115      24.025  32.488  26.091  1.00 98.53           H  
ATOM   1906  HA  LYS A 115      21.223  32.080  25.730  1.00 97.06           H  
ATOM   1907  HB2 LYS A 115      22.831  30.281  26.365  1.00 20.00           H  
ATOM   1908  HB3 LYS A 115      23.181  31.125  27.895  1.00 20.00           H  
ATOM   1909  HG2 LYS A 115      20.852  30.796  28.615  1.00 20.00           H  
ATOM   1910  HG3 LYS A 115      20.502  29.940  27.094  1.00 20.00           H  
ATOM   1911  HD2 LYS A 115      22.151  28.204  27.672  1.00 20.00           H  
ATOM   1912  HD3 LYS A 115      22.501  29.048  29.201  1.00 20.00           H  
ATOM   1913  HE2 LYS A 115      20.172  28.719  29.921  1.00 20.00           H  
ATOM   1914  HE3 LYS A 115      19.815  27.867  28.393  1.00 20.00           H  
ATOM   1915  HZ1 LYS A 115      22.095  26.774  29.519  1.00 20.00           H  
ATOM   1916  HZ2 LYS A 115      20.624  26.065  29.285  1.00 20.00           H  
ATOM   1917  N   LEU A 116      20.617  34.173  27.156  1.00 94.21           N  
ATOM   1918  CA  LEU A 116      19.914  35.043  28.097  1.00 92.69           C  
ATOM   1919  C   LEU A 116      18.597  34.322  28.402  1.00 93.51           C  
ATOM   1920  O   LEU A 116      18.051  34.446  29.497  1.00 91.66           O  
ATOM   1921  CB  LEU A 116      19.636  36.363  27.440  1.00 20.00           C  
ATOM   1922  CG  LEU A 116      18.828  37.296  28.335  1.00 20.00           C  
ATOM   1923  CD1 LEU A 116      18.577  38.660  27.689  1.00 20.00           C  
ATOM   1924  CD2 LEU A 116      17.452  36.722  28.674  1.00 20.00           C  
ATOM   1925  H   LEU A 116      20.577  34.376  26.167  1.00 94.21           H  
ATOM   1926  HA  LEU A 116      20.492  35.234  29.001  1.00 92.69           H  
ATOM   1927  HB2 LEU A 116      20.592  36.845  27.231  1.00 20.00           H  
ATOM   1928  HB3 LEU A 116      19.089  36.233  26.507  1.00 20.00           H  
ATOM   1929  HG  LEU A 116      19.387  37.456  29.266  1.00 20.00           H  
ATOM   1930 HD11 LEU A 116      18.031  38.530  26.757  1.00 20.00           H  
ATOM   1931 HD12 LEU A 116      18.003  39.281  28.377  1.00 20.00           H  
ATOM   1932 HD13 LEU A 116      19.534  39.142  27.481  1.00 20.00           H  
ATOM   1933 HD21 LEU A 116      17.569  35.769  29.194  1.00 20.00           H  
ATOM   1934 HD22 LEU A 116      16.910  37.426  29.315  1.00 20.00           H  
ATOM   1935 HD23 LEU A 116      16.880  36.562  27.763  1.00 20.00           H  
ATOM   1936  N   MET A 117      18.103  33.572  27.412  1.00 92.48           N  
ATOM   1937  CA  MET A 117      16.867  32.788  27.520  1.00 92.40           C  
ATOM   1938  C   MET A 117      17.208  31.405  28.077  1.00 91.28           C  
ATOM   1939  O   MET A 117      16.548  30.893  28.986  1.00 97.70           O  
ATOM   1940  CB  MET A 117      16.269  32.652  26.139  1.00 20.00           C  
ATOM   1941  CG  MET A 117      14.987  31.809  26.144  1.00 20.00           C  
ATOM   1942  SD  MET A 117      14.253  31.666  24.509  1.00 20.00           S  
ATOM   1943  CE  MET A 117      12.844  30.641  24.960  1.00 20.00           C  
ATOM   1944  H   MET A 117      18.610  33.543  26.539  1.00 92.48           H  
ATOM   1945  HA  MET A 117      16.154  33.278  28.184  1.00 92.40           H  
ATOM   1946  HB2 MET A 117      16.013  33.647  25.769  1.00 20.00           H  
ATOM   1947  HB3 MET A 117      16.976  32.187  25.456  1.00 20.00           H  
ATOM   1948  HG2 MET A 117      15.222  30.807  26.503  1.00 20.00           H  
ATOM   1949  HG3 MET A 117      14.260  32.264  26.807  1.00 20.00           H  
ATOM   1950  HE1 MET A 117      12.228  31.158  25.702  1.00 20.00           H  
ATOM   1951  HE2 MET A 117      12.244  30.423  24.082  1.00 20.00           H  
ATOM   1952  HE3 MET A 117      13.205  29.697  25.391  1.00 20.00           H  
ATOM   1953  N   SER A 118      18.280  30.841  27.532  1.00 92.28           N  
ATOM   1954  CA  SER A 118      18.781  29.525  27.893  1.00 87.19           C  
ATOM   1955  C   SER A 118      19.364  29.385  29.327  1.00 83.06           C  
ATOM   1956  O   SER A 118      18.629  29.552  30.305  1.00 81.58           O  
ATOM   1957  CB  SER A 118      19.777  29.074  26.814  1.00 84.16           C  
ATOM   1958  OG  SER A 118      19.688  29.898  25.651  1.00 84.89           O1-
ATOM   1959  H   SER A 118      18.768  31.298  26.827  1.00 92.28           H  
ATOM   1960  HA  SER A 118      17.917  28.861  27.929  1.00 87.19           H  
ATOM   1961  HB2 SER A 118      19.558  28.043  26.537  1.00 84.16           H  
ATOM   1962  HB3 SER A 118      20.788  29.135  27.216  1.00 84.16           H  
ATOM   1963  N   SER A 119      20.665  29.074  29.431  1.00 78.02           N  
ATOM   1964  CA  SER A 119      21.398  28.860  30.697  1.00 73.39           C  
ATOM   1965  C   SER A 119      20.528  28.916  31.954  1.00 69.71           C  
ATOM   1966  O   SER A 119      19.988  27.895  32.387  1.00 76.46           O  
ATOM   1967  CB  SER A 119      22.588  29.822  30.802  1.00 72.64           C  
ATOM   1968  OG  SER A 119      23.593  29.533  29.840  1.00 65.84           O1-
ATOM   1969  H   SER A 119      21.257  29.005  28.659  1.00 78.02           H  
ATOM   1970  HA  SER A 119      21.764  27.834  30.654  1.00 73.39           H  
ATOM   1971  HB2 SER A 119      23.021  29.739  31.799  1.00 72.64           H  
ATOM   1972  HB3 SER A 119      22.232  30.840  30.644  1.00 72.64           H  
ATOM   1973  N   LEU A 120      20.387  30.121  32.497  1.00 63.98           N  
ATOM   1974  CA  LEU A 120      19.578  30.430  33.663  1.00 48.36           C  
ATOM   1975  C   LEU A 120      18.587  29.367  34.134  1.00 44.89           C  
ATOM   1976  O   LEU A 120      18.889  28.533  34.997  1.00 44.17           O  
ATOM   1977  CB  LEU A 120      18.823  31.749  33.395  1.00 43.54           C  
ATOM   1978  CG  LEU A 120      18.312  32.088  31.990  1.00 36.70           C  
ATOM   1979  CD1 LEU A 120      17.262  33.177  32.034  1.00 35.20           C  
ATOM   1980  CD2 LEU A 120      19.482  32.516  31.145  1.00 34.75           C  
ATOM   1981  H   LEU A 120      20.863  30.874  32.115  1.00 63.98           H  
ATOM   1982  HA  LEU A 120      20.292  30.496  34.484  1.00 48.36           H  
ATOM   1983  HB2 LEU A 120      17.952  31.748  34.051  1.00 43.54           H  
ATOM   1984  HB3 LEU A 120      19.495  32.557  33.685  1.00 43.54           H  
ATOM   1985  HG  LEU A 120      17.842  31.205  31.557  1.00 36.70           H  
ATOM   1986 HD11 LEU A 120      16.423  32.848  32.648  1.00 35.20           H  
ATOM   1987 HD12 LEU A 120      17.694  34.081  32.463  1.00 35.20           H  
ATOM   1988 HD13 LEU A 120      16.912  33.386  31.023  1.00 35.20           H  
ATOM   1989 HD21 LEU A 120      19.945  33.399  31.586  1.00 34.75           H  
ATOM   1990 HD22 LEU A 120      20.212  31.708  31.099  1.00 34.75           H  
ATOM   1991 HD23 LEU A 120      19.136  32.752  30.138  1.00 34.75           H  
ATOM   1992  N   HIS A 121      17.408  29.387  33.525  1.00 37.81           N  
ATOM   1993  CA  HIS A 121      16.347  28.485  33.897  1.00 31.13           C  
ATOM   1994  C   HIS A 121      16.408  27.079  33.345  1.00 27.71           C  
ATOM   1995  O   HIS A 121      15.842  26.168  33.945  1.00 26.81           O  
ATOM   1996  CB  HIS A 121      15.020  29.151  33.605  1.00 31.09           C  
ATOM   1997  CG  HIS A 121      14.916  30.529  34.190  1.00 30.81           C  
ATOM   1998  ND1 HIS A 121      14.522  31.639  33.492  1.00 32.24           N  
ATOM   1999  CD2 HIS A 121      15.202  30.971  35.439  1.00 29.86           C  
ATOM   2000  CE1 HIS A 121      14.579  32.696  34.324  1.00 30.51           C  
ATOM   2001  NE2 HIS A 121      14.989  32.338  35.522  1.00 29.89           N1-
ATOM   2002  H   HIS A 121      17.247  29.979  32.769  1.00 37.81           H  
ATOM   2003  HA  HIS A 121      16.478  28.307  34.964  1.00 31.13           H  
ATOM   2004  HB2 HIS A 121      14.223  28.535  34.022  1.00 31.09           H  
ATOM   2005  HB3 HIS A 121      14.897  29.222  32.524  1.00 31.09           H  
ATOM   2006  HD2 HIS A 121      15.546  30.348  36.252  1.00 29.86           H  
ATOM   2007  HE1 HIS A 121      14.322  33.707  34.044  1.00 30.51           H  
ATOM   2008  N   LEU A 122      17.107  26.865  32.233  1.00 24.76           N  
ATOM   2009  CA  LEU A 122      17.195  25.512  31.685  1.00 23.94           C  
ATOM   2010  C   LEU A 122      18.005  24.617  32.589  1.00 26.26           C  
ATOM   2011  O   LEU A 122      17.637  23.477  32.811  1.00 26.35           O  
ATOM   2012  CB  LEU A 122      17.769  25.482  30.257  1.00 16.18           C  
ATOM   2013  CG  LEU A 122      16.881  25.993  29.107  1.00 11.05           C  
ATOM   2014  CD1 LEU A 122      17.566  25.752  27.778  1.00  7.05           C  
ATOM   2015  CD2 LEU A 122      15.478  25.362  29.154  1.00  8.38           C  
ATOM   2016  H   LEU A 122      17.574  27.609  31.790  1.00 24.76           H  
ATOM   2017  HA  LEU A 122      16.173  25.137  31.629  1.00 23.94           H  
ATOM   2018  HB2 LEU A 122      18.675  26.088  30.260  1.00 16.18           H  
ATOM   2019  HB3 LEU A 122      18.025  24.446  30.033  1.00 16.18           H  
ATOM   2020  HG  LEU A 122      16.741  27.067  29.227  1.00 11.05           H  
ATOM   2021 HD11 LEU A 122      18.531  26.259  27.769  1.00  7.05           H  
ATOM   2022 HD12 LEU A 122      17.717  24.682  27.636  1.00  7.05           H  
ATOM   2023 HD13 LEU A 122      16.943  26.141  26.972  1.00  7.05           H  
ATOM   2024 HD21 LEU A 122      15.562  24.281  29.038  1.00  8.38           H  
ATOM   2025 HD22 LEU A 122      15.009  25.590  30.111  1.00  8.38           H  
ATOM   2026 HD23 LEU A 122      14.870  25.768  28.346  1.00  8.38           H  
ATOM   2027  N   LYS A 123      19.082  25.141  33.152  1.00 33.93           N  
ATOM   2028  CA  LYS A 123      19.926  24.338  34.031  1.00 41.71           C  
ATOM   2029  C   LYS A 123      19.139  23.804  35.211  1.00 38.00           C  
ATOM   2030  O   LYS A 123      19.175  22.599  35.498  1.00 32.53           O  
ATOM   2031  CB  LYS A 123      21.155  25.131  34.526  1.00 56.56           C  
ATOM   2032  CG  LYS A 123      22.172  25.576  33.442  1.00 77.18           C  
ATOM   2033  CD  LYS A 123      22.727  24.398  32.625  1.00 89.32           C  
ATOM   2034  CE  LYS A 123      23.703  24.862  31.539  1.00 93.13           C  
ATOM   2035  NZ  LYS A 123      23.858  23.837  30.430  1.00 98.29           N  
ATOM   2036  H   LYS A 123      19.336  26.075  32.950  1.00 33.93           H  
ATOM   2037  HA  LYS A 123      20.284  23.494  33.442  1.00 41.71           H  
ATOM   2038  HB2 LYS A 123      20.791  26.028  35.027  1.00 56.56           H  
ATOM   2039  HB3 LYS A 123      21.687  24.505  35.242  1.00 56.56           H  
ATOM   2040  HG2 LYS A 123      21.675  26.268  32.762  1.00 77.18           H  
ATOM   2041  HG3 LYS A 123      23.004  26.082  33.932  1.00 77.18           H  
ATOM   2042  HD2 LYS A 123      21.896  23.876  32.151  1.00 89.32           H  
ATOM   2043  HD3 LYS A 123      23.248  23.717  33.298  1.00 89.32           H  
ATOM   2044  HE2 LYS A 123      24.678  25.036  31.995  1.00 93.13           H  
ATOM   2045  HE3 LYS A 123      23.332  25.792  31.108  1.00 93.13           H  
ATOM   2046  HZ1 LYS A 123      24.208  22.972  30.817  1.00 98.29           H  
ATOM   2047  HZ2 LYS A 123      24.508  24.184  29.739  1.00 98.29           H  
ATOM   2048  N   ARG A 124      18.376  24.687  35.852  1.00 35.20           N  
ATOM   2049  CA  ARG A 124      17.585  24.297  37.012  1.00 37.23           C  
ATOM   2050  C   ARG A 124      16.480  23.358  36.614  1.00 30.23           C  
ATOM   2051  O   ARG A 124      16.280  22.333  37.245  1.00 25.84           O  
ATOM   2052  CB  ARG A 124      17.013  25.522  37.742  1.00 51.10           C  
ATOM   2053  CG  ARG A 124      18.076  26.517  38.184  1.00 72.42           C  
ATOM   2054  CD  ARG A 124      17.611  27.474  39.269  1.00 85.09           C  
ATOM   2055  NE  ARG A 124      18.383  28.720  39.215  1.00 94.90           N  
ATOM   2056  CZ  ARG A 124      17.906  29.873  38.738  1.00 97.88           C  
ATOM   2057  NH1 ARG A 124      16.651  29.954  38.291  1.00 99.72           N  
ATOM   2058  NH2 ARG A 124      18.706  30.924  38.595  1.00 99.70           N1+
ATOM   2059  H   ARG A 124      18.349  25.614  35.520  1.00 35.20           H  
ATOM   2060  HA  ARG A 124      18.250  23.778  37.702  1.00 37.23           H  
ATOM   2061  HB2 ARG A 124      16.321  26.031  37.071  1.00 51.10           H  
ATOM   2062  HB3 ARG A 124      16.475  25.177  38.625  1.00 51.10           H  
ATOM   2063  HG2 ARG A 124      18.379  27.103  37.316  1.00 72.42           H  
ATOM   2064  HG3 ARG A 124      18.932  25.959  38.563  1.00 72.42           H  
ATOM   2065  HD2 ARG A 124      17.750  27.007  40.244  1.00 85.09           H  
ATOM   2066  HD3 ARG A 124      16.555  27.699  39.121  1.00 85.09           H  
ATOM   2067  HE  ARG A 124      19.313  28.726  39.501  1.00 94.90           H  
ATOM   2068 HH11 ARG A 124      16.048  29.151  38.293  1.00 99.72           H  
ATOM   2069 HH12 ARG A 124      16.293  30.808  37.906  1.00 99.72           H  
ATOM   2070 HH21 ARG A 124      19.677  30.860  38.801  1.00 99.70           H  
ATOM   2071 HH22 ARG A 124      18.337  31.768  38.192  1.00 99.70           H  
ATOM   2072  N   TYR A 125      15.792  23.680  35.527  1.00 25.44           N  
ATOM   2073  CA  TYR A 125      14.696  22.847  35.025  1.00 19.66           C  
ATOM   2074  C   TYR A 125      15.132  21.388  34.865  1.00 19.68           C  
ATOM   2075  O   TYR A 125      14.464  20.478  35.350  1.00 19.30           O  
ATOM   2076  CB  TYR A 125      14.203  23.418  33.697  1.00 18.10           C  
ATOM   2077  CG  TYR A 125      13.344  22.485  32.878  1.00 16.28           C  
ATOM   2078  CD1 TYR A 125      12.161  21.966  33.386  1.00 16.42           C  
ATOM   2079  CD2 TYR A 125      13.717  22.117  31.600  1.00 17.01           C  
ATOM   2080  CE1 TYR A 125      11.370  21.102  32.642  1.00 17.39           C  
ATOM   2081  CE2 TYR A 125      12.938  21.254  30.849  1.00 17.80           C  
ATOM   2082  CZ  TYR A 125      11.758  20.745  31.369  1.00 18.43           C  
ATOM   2083  OH  TYR A 125      10.969  19.899  30.598  1.00 20.09           O  
ATOM   2084  H   TYR A 125      16.050  24.478  35.012  1.00 25.44           H  
ATOM   2085  HA  TYR A 125      13.882  22.859  35.749  1.00 19.66           H  
ATOM   2086  HB2 TYR A 125      13.620  24.314  33.910  1.00 18.10           H  
ATOM   2087  HB3 TYR A 125      15.075  23.686  33.100  1.00 18.10           H  
ATOM   2088  HD1 TYR A 125      11.849  22.241  34.383  1.00 16.42           H  
ATOM   2089  HD2 TYR A 125      14.631  22.509  31.180  1.00 17.01           H  
ATOM   2090  HE1 TYR A 125      10.454  20.711  33.059  1.00 17.39           H  
ATOM   2091  HE2 TYR A 125      13.251  20.976  29.853  1.00 17.80           H  
ATOM   2092  HH  TYR A 125      10.278  19.643  31.198  1.00 20.09           H  
ATOM   2093  N   TYR A 126      16.278  21.182  34.226  1.00 21.50           N  
ATOM   2094  CA  TYR A 126      16.787  19.841  33.999  1.00 20.90           C  
ATOM   2095  C   TYR A 126      17.306  19.177  35.259  1.00 23.31           C  
ATOM   2096  O   TYR A 126      17.294  17.943  35.369  1.00 22.05           O  
ATOM   2097  CB  TYR A 126      17.841  19.829  32.883  1.00 20.55           C  
ATOM   2098  CG  TYR A 126      17.265  20.123  31.504  1.00 21.05           C  
ATOM   2099  CD1 TYR A 126      16.412  19.222  30.864  1.00 18.54           C  
ATOM   2100  CD2 TYR A 126      17.555  21.325  30.853  1.00 20.33           C  
ATOM   2101  CE1 TYR A 126      15.859  19.525  29.610  1.00 19.80           C  
ATOM   2102  CE2 TYR A 126      17.013  21.633  29.602  1.00 21.20           C  
ATOM   2103  CZ  TYR A 126      16.168  20.734  28.989  1.00 20.12           C  
ATOM   2104  OH  TYR A 126      15.628  21.067  27.755  1.00 21.66           O  
ATOM   2105  H   TYR A 126      16.790  21.937  33.908  1.00 21.50           H  
ATOM   2106  HA  TYR A 126      15.937  19.242  33.672  1.00 20.90           H  
ATOM   2107  HB2 TYR A 126      18.594  20.583  33.111  1.00 20.55           H  
ATOM   2108  HB3 TYR A 126      18.308  18.845  32.860  1.00 20.55           H  
ATOM   2109  HD1 TYR A 126      16.175  18.281  31.339  1.00 18.54           H  
ATOM   2110  HD2 TYR A 126      18.215  22.035  31.329  1.00 20.33           H  
ATOM   2111  HE1 TYR A 126      15.195  18.823  29.127  1.00 19.80           H  
ATOM   2112  HE2 TYR A 126      17.255  22.569  29.120  1.00 21.20           H  
ATOM   2113  HH  TYR A 126      14.709  20.763  27.696  1.00 21.66           H  
ATOM   2114  N   GLY A 127      17.719  20.000  36.220  1.00 23.21           N  
ATOM   2115  CA  GLY A 127      18.195  19.485  37.487  1.00 22.94           C  
ATOM   2116  C   GLY A 127      17.042  18.764  38.165  1.00 24.87           C  
ATOM   2117  O   GLY A 127      17.224  17.728  38.832  1.00 25.42           O  
ATOM   2118  H   GLY A 127      17.720  20.969  36.062  1.00 23.21           H  
ATOM   2119  HA2 GLY A 127      19.018  18.790  37.318  1.00 22.94           H  
ATOM   2120  HA3 GLY A 127      18.537  20.307  38.115  1.00 22.94           H  
ATOM   2121  N   ARG A 128      15.842  19.315  38.019  1.00 21.82           N  
ATOM   2122  CA  ARG A 128      14.654  18.716  38.611  1.00 20.79           C  
ATOM   2123  C   ARG A 128      14.414  17.330  38.036  1.00 19.72           C  
ATOM   2124  O   ARG A 128      14.088  16.386  38.750  1.00 21.89           O  
ATOM   2125  CB  ARG A 128      13.438  19.579  38.310  1.00 19.42           C  
ATOM   2126  CG  ARG A 128      13.431  20.861  39.048  1.00 18.11           C  
ATOM   2127  CD  ARG A 128      12.305  21.692  38.543  1.00 17.67           C  
ATOM   2128  NE  ARG A 128      12.739  23.055  38.669  1.00 17.92           N  
ATOM   2129  CZ  ARG A 128      12.528  24.013  37.787  1.00 18.62           C  
ATOM   2130  NH1 ARG A 128      11.851  23.795  36.659  1.00 16.90           N  
ATOM   2131  NH2 ARG A 128      13.075  25.202  38.023  1.00 20.24           N1+
ATOM   2132  H   ARG A 128      15.763  20.153  37.509  1.00 21.82           H  
ATOM   2133  HA  ARG A 128      14.809  18.643  39.687  1.00 20.79           H  
ATOM   2134  HB2 ARG A 128      13.423  19.795  37.242  1.00 19.42           H  
ATOM   2135  HB3 ARG A 128      12.542  19.020  38.580  1.00 19.42           H  
ATOM   2136  HG2 ARG A 128      14.374  21.383  38.887  1.00 18.11           H  
ATOM   2137  HG3 ARG A 128      13.299  20.671  40.113  1.00 18.11           H  
ATOM   2138  HD2 ARG A 128      11.410  21.522  39.141  1.00 17.67           H  
ATOM   2139  HD3 ARG A 128      12.096  21.455  37.500  1.00 17.67           H  
ATOM   2140  HE  ARG A 128      13.239  23.316  39.466  1.00 17.92           H  
ATOM   2141 HH11 ARG A 128      11.507  22.888  36.435  1.00 16.90           H  
ATOM   2142 HH12 ARG A 128      11.727  24.531  35.977  1.00 16.90           H  
ATOM   2143 HH21 ARG A 128      13.576  25.357  38.861  1.00 20.24           H  
ATOM   2144 HH22 ARG A 128      12.909  25.951  37.392  1.00 20.24           H  
ATOM   2145  N   ILE A 129      14.489  17.246  36.718  1.00 19.67           N  
ATOM   2146  CA  ILE A 129      14.281  15.991  36.018  1.00 18.12           C  
ATOM   2147  C   ILE A 129      15.258  14.964  36.553  1.00 16.74           C  
ATOM   2148  O   ILE A 129      14.851  13.902  36.960  1.00 17.36           O  
ATOM   2149  CB  ILE A 129      14.444  16.178  34.470  1.00 17.67           C  
ATOM   2150  CG1 ILE A 129      13.372  17.141  33.931  1.00 16.66           C  
ATOM   2151  CG2 ILE A 129      14.262  14.858  33.758  1.00 16.23           C  
ATOM   2152  CD1 ILE A 129      13.432  17.304  32.469  1.00 17.51           C  
ATOM   2153  H   ILE A 129      14.677  18.072  36.223  1.00 19.67           H  
ATOM   2154  HA  ILE A 129      13.263  15.642  36.192  1.00 18.12           H  
ATOM   2155  HB  ILE A 129      15.443  16.576  34.290  1.00 17.67           H  
ATOM   2156 HG12 ILE A 129      12.389  16.752  34.198  1.00 16.66           H  
ATOM   2157 HG13 ILE A 129      13.515  18.116  34.396  1.00 16.66           H  
ATOM   2158 HG21 ILE A 129      14.998  14.143  34.125  1.00 16.23           H  
ATOM   2159 HG22 ILE A 129      13.259  14.477  33.950  1.00 16.23           H  
ATOM   2160 HG23 ILE A 129      14.397  15.002  32.686  1.00 16.23           H  
ATOM   2161 HD11 ILE A 129      14.404  17.710  32.188  1.00 17.51           H  
ATOM   2162 HD12 ILE A 129      13.290  16.336  31.989  1.00 17.51           H  
ATOM   2163 HD13 ILE A 129      12.646  17.987  32.147  1.00 17.51           H  
ATOM   2164  N   LEU A 130      16.538  15.326  36.633  1.00 17.85           N  
ATOM   2165  CA  LEU A 130      17.578  14.445  37.134  1.00 20.54           C  
ATOM   2166  C   LEU A 130      17.356  14.069  38.576  1.00 22.18           C  
ATOM   2167  O   LEU A 130      17.385  12.890  38.935  1.00 19.87           O  
ATOM   2168  CB  LEU A 130      18.950  15.083  36.935  1.00 21.78           C  
ATOM   2169  CG  LEU A 130      19.427  15.029  35.481  1.00 24.67           C  
ATOM   2170  CD1 LEU A 130      20.570  16.000  35.220  1.00 25.57           C  
ATOM   2171  CD2 LEU A 130      19.827  13.610  35.140  1.00 26.66           C  
ATOM   2172  H   LEU A 130      16.793  16.231  36.334  1.00 17.85           H  
ATOM   2173  HA  LEU A 130      17.536  13.520  36.559  1.00 20.54           H  
ATOM   2174  HB2 LEU A 130      18.897  16.127  37.245  1.00 21.78           H  
ATOM   2175  HB3 LEU A 130      19.672  14.556  37.558  1.00 21.78           H  
ATOM   2176  HG  LEU A 130      18.605  15.338  34.835  1.00 24.67           H  
ATOM   2177 HD11 LEU A 130      20.247  17.014  35.458  1.00 25.57           H  
ATOM   2178 HD12 LEU A 130      21.423  15.734  35.845  1.00 25.57           H  
ATOM   2179 HD13 LEU A 130      20.858  15.948  34.170  1.00 25.57           H  
ATOM   2180 HD21 LEU A 130      20.649  13.299  35.785  1.00 26.66           H  
ATOM   2181 HD22 LEU A 130      18.976  12.946  35.291  1.00 26.66           H  
ATOM   2182 HD23 LEU A 130      20.144  13.562  34.098  1.00 26.66           H  
ATOM   2183  N   HIS A 131      17.097  15.069  39.407  1.00 23.89           N  
ATOM   2184  CA  HIS A 131      16.826  14.828  40.817  1.00 28.00           C  
ATOM   2185  C   HIS A 131      15.627  13.874  40.950  1.00 24.82           C  
ATOM   2186  O   HIS A 131      15.646  12.955  41.779  1.00 23.03           O  
ATOM   2187  CB  HIS A 131      16.557  16.147  41.554  1.00 35.07           C  
ATOM   2188  CG  HIS A 131      16.179  15.966  42.996  1.00 43.38           C  
ATOM   2189  ND1 HIS A 131      16.466  14.819  43.707  1.00 45.42           N  
ATOM   2190  CD2 HIS A 131      15.512  16.777  43.851  1.00 46.98           C  
ATOM   2191  CE1 HIS A 131      15.992  14.931  44.933  1.00 47.86           C  
ATOM   2192  NE2 HIS A 131      15.409  16.109  45.047  1.00 48.77           N  
ATOM   2193  H   HIS A 131      17.073  15.974  39.044  1.00 23.89           H  
ATOM   2194  HA  HIS A 131      17.701  14.367  41.275  1.00 28.00           H  
ATOM   2195  HB2 HIS A 131      15.743  16.665  41.047  1.00 35.07           H  
ATOM   2196  HB3 HIS A 131      17.459  16.757  41.509  1.00 35.07           H  
ATOM   2197  HD2 HIS A 131      15.132  17.764  43.633  1.00 46.98           H  
ATOM   2198  HE2 HIS A 131      14.931  16.449  45.838  1.00 48.77           H  
ATOM   2199  HE1 HIS A 131      16.068  14.186  45.711  1.00 47.86           H  
ATOM   2200  N   TYR A 132      14.601  14.082  40.127  1.00 22.37           N  
ATOM   2201  CA  TYR A 132      13.423  13.234  40.136  1.00 21.73           C  
ATOM   2202  C   TYR A 132      13.814  11.793  39.830  1.00 23.45           C  
ATOM   2203  O   TYR A 132      13.390  10.874  40.508  1.00 21.02           O  
ATOM   2204  CB  TYR A 132      12.406  13.749  39.119  1.00 19.89           C  
ATOM   2205  CG  TYR A 132      11.242  12.805  38.881  1.00 18.57           C  
ATOM   2206  CD1 TYR A 132      11.313  11.820  37.911  1.00 19.23           C  
ATOM   2207  CD2 TYR A 132      10.054  12.914  39.613  1.00 18.93           C  
ATOM   2208  CE1 TYR A 132      10.238  10.981  37.678  1.00 17.05           C  
ATOM   2209  CE2 TYR A 132       8.978  12.078  39.373  1.00 15.56           C  
ATOM   2210  CZ  TYR A 132       9.081  11.121  38.406  1.00 17.49           C  
ATOM   2211  OH  TYR A 132       8.020  10.300  38.121  1.00 17.51           O  
ATOM   2212  H   TYR A 132      14.667  14.813  39.469  1.00 22.37           H  
ATOM   2213  HA  TYR A 132      12.967  13.261  41.126  1.00 21.73           H  
ATOM   2214  HB2 TYR A 132      12.010  14.698  39.480  1.00 19.89           H  
ATOM   2215  HB3 TYR A 132      12.919  13.907  38.170  1.00 19.89           H  
ATOM   2216  HD1 TYR A 132      12.216  11.705  37.330  1.00 19.23           H  
ATOM   2217  HD2 TYR A 132       9.975  13.668  40.383  1.00 18.93           H  
ATOM   2218  HE1 TYR A 132      10.308  10.213  36.921  1.00 17.05           H  
ATOM   2219  HE2 TYR A 132       8.067  12.182  39.944  1.00 15.56           H  
ATOM   2220  HH  TYR A 132       7.210  10.767  38.302  1.00 17.51           H  
ATOM   2221  N   LEU A 133      14.645  11.607  38.812  1.00 22.98           N  
ATOM   2222  CA  LEU A 133      15.107  10.286  38.413  1.00 25.16           C  
ATOM   2223  C   LEU A 133      15.847   9.581  39.547  1.00 31.20           C  
ATOM   2224  O   LEU A 133      15.581   8.404  39.865  1.00 28.24           O  
ATOM   2225  CB  LEU A 133      16.031  10.401  37.196  1.00 22.62           C  
ATOM   2226  CG  LEU A 133      15.365  10.623  35.834  1.00 21.94           C  
ATOM   2227  CD1 LEU A 133      16.446  10.913  34.790  1.00 17.85           C  
ATOM   2228  CD2 LEU A 133      14.490   9.419  35.459  1.00 17.13           C  
ATOM   2229  H   LEU A 133      14.974  12.404  38.310  1.00 22.98           H  
ATOM   2230  HA  LEU A 133      14.229   9.692  38.159  1.00 25.16           H  
ATOM   2231  HB2 LEU A 133      16.705  11.239  37.373  1.00 22.62           H  
ATOM   2232  HB3 LEU A 133      16.608   9.478  37.133  1.00 22.62           H  
ATOM   2233  HG  LEU A 133      14.700  11.485  35.878  1.00 21.94           H  
ATOM   2234 HD11 LEU A 133      17.003  11.804  35.081  1.00 17.85           H  
ATOM   2235 HD12 LEU A 133      17.127  10.064  34.726  1.00 17.85           H  
ATOM   2236 HD13 LEU A 133      15.979  11.078  33.819  1.00 17.85           H  
ATOM   2237 HD21 LEU A 133      15.109   8.524  35.401  1.00 17.13           H  
ATOM   2238 HD22 LEU A 133      13.720   9.279  36.217  1.00 17.13           H  
ATOM   2239 HD23 LEU A 133      14.020   9.599  34.492  1.00 17.13           H  
ATOM   2240  N   LYS A 134      16.791  10.297  40.149  1.00 37.12           N  
ATOM   2241  CA  LYS A 134      17.571   9.748  41.245  1.00 45.96           C  
ATOM   2242  C   LYS A 134      16.677   9.404  42.453  1.00 41.25           C  
ATOM   2243  O   LYS A 134      16.729   8.288  43.002  1.00 39.15           O  
ATOM   2244  CB  LYS A 134      18.685  10.731  41.626  1.00 61.01           C  
ATOM   2245  CG  LYS A 134      19.680  10.173  42.623  1.00 80.34           C  
ATOM   2246  CD  LYS A 134      20.678  11.216  43.125  1.00 90.91           C  
ATOM   2247  CE  LYS A 134      21.586  10.611  44.205  1.00 96.80           C  
ATOM   2248  NZ  LYS A 134      22.616  11.516  44.793  1.00 95.56           N1+
ATOM   2249  H   LYS A 134      16.949  11.206  39.846  1.00 37.12           H  
ATOM   2250  HA  LYS A 134      18.029   8.814  40.919  1.00 45.96           H  
ATOM   2251  HB2 LYS A 134      19.225  11.007  40.720  1.00 61.01           H  
ATOM   2252  HB3 LYS A 134      18.226  11.619  42.060  1.00 61.01           H  
ATOM   2253  HG2 LYS A 134      19.130   9.780  43.478  1.00 80.34           H  
ATOM   2254  HG3 LYS A 134      20.234   9.365  42.145  1.00 80.34           H  
ATOM   2255  HD2 LYS A 134      20.133  12.061  43.546  1.00 90.91           H  
ATOM   2256  HD3 LYS A 134      21.291  11.558  42.291  1.00 90.91           H  
ATOM   2257  HE2 LYS A 134      22.106   9.761  43.763  1.00 96.80           H  
ATOM   2258  HE3 LYS A 134      20.948  10.264  45.018  1.00 96.80           H  
ATOM   2259  HZ1 LYS A 134      22.172  12.328  45.256  1.00 95.56           H  
ATOM   2260  HZ2 LYS A 134      23.179  10.973  45.486  1.00 95.56           H  
ATOM   2261  HZ3 LYS A 134      23.258  11.813  44.031  1.00 95.56           H  
ATOM   2262  N   ALA A 135      15.800  10.333  42.811  1.00 35.65           N  
ATOM   2263  CA  ALA A 135      14.907  10.116  43.925  1.00 33.31           C  
ATOM   2264  C   ALA A 135      14.007   8.892  43.735  1.00 33.75           C  
ATOM   2265  O   ALA A 135      13.697   8.186  44.695  1.00 31.75           O  
ATOM   2266  CB  ALA A 135      14.099  11.352  44.179  1.00 30.25           C  
ATOM   2267  H   ALA A 135      15.742  11.155  42.288  1.00 35.65           H  
ATOM   2268  HA  ALA A 135      15.521   9.904  44.801  1.00 33.31           H  
ATOM   2269  HB1 ALA A 135      14.768  12.191  44.369  1.00 30.25           H  
ATOM   2270  HB2 ALA A 135      13.483  11.569  43.306  1.00 30.25           H  
ATOM   2271  HB3 ALA A 135      13.458  11.195  45.046  1.00 30.25           H  
ATOM   2272  N   LYS A 136      13.581   8.638  42.501  1.00 34.48           N  
ATOM   2273  CA  LYS A 136      12.733   7.484  42.198  1.00 38.81           C  
ATOM   2274  C   LYS A 136      13.569   6.245  41.877  1.00 44.00           C  
ATOM   2275  O   LYS A 136      13.039   5.259  41.350  1.00 45.57           O  
ATOM   2276  CB  LYS A 136      11.814   7.763  41.004  1.00 35.71           C  
ATOM   2277  CG  LYS A 136      10.823   8.860  41.204  1.00 30.63           C  
ATOM   2278  CD  LYS A 136       9.649   8.452  42.042  1.00 27.41           C  
ATOM   2279  CE  LYS A 136       8.724   9.643  42.209  1.00 27.76           C  
ATOM   2280  NZ  LYS A 136       7.551   9.325  43.046  1.00 27.58           N1+
ATOM   2281  H   LYS A 136      13.832   9.255  41.779  1.00 34.48           H  
ATOM   2282  HA  LYS A 136      12.133   7.302  43.090  1.00 38.81           H  
ATOM   2283  HB2 LYS A 136      12.440   8.026  40.152  1.00 35.71           H  
ATOM   2284  HB3 LYS A 136      11.264   6.849  40.782  1.00 35.71           H  
ATOM   2285  HG2 LYS A 136      11.325   9.695  41.694  1.00 30.63           H  
ATOM   2286  HG3 LYS A 136      10.457   9.178  40.228  1.00 30.63           H  
ATOM   2287  HD2 LYS A 136       9.996   8.119  43.020  1.00 27.41           H  
ATOM   2288  HD3 LYS A 136       9.114   7.640  41.550  1.00 27.41           H  
ATOM   2289  HE2 LYS A 136       8.378   9.959  41.225  1.00 27.76           H  
ATOM   2290  HE3 LYS A 136       9.279  10.456  42.677  1.00 27.76           H  
ATOM   2291  HZ1 LYS A 136       7.013   8.552  42.642  1.00 27.58           H  
ATOM   2292  HZ2 LYS A 136       7.878   9.032  43.996  1.00 27.58           H  
ATOM   2293  HZ3 LYS A 136       6.944  10.166  43.148  1.00 27.58           H  
ATOM   2294  N   GLU A 137      14.869   6.301  42.151  1.00 47.23           N  
ATOM   2295  CA  GLU A 137      15.756   5.164  41.899  1.00 49.77           C  
ATOM   2296  C   GLU A 137      15.642   4.580  40.481  1.00 48.35           C  
ATOM   2297  O   GLU A 137      15.627   3.354  40.296  1.00 51.45           O  
ATOM   2298  CB  GLU A 137      15.525   4.068  42.948  1.00 55.02           C  
ATOM   2299  CG  GLU A 137      15.738   4.542  44.382  1.00 62.33           C  
ATOM   2300  CD  GLU A 137      15.325   3.503  45.436  1.00 65.03           C  
ATOM   2301  OE1 GLU A 137      14.142   3.067  45.449  1.00 69.88           O  
ATOM   2302  OE2 GLU A 137      16.197   3.132  46.258  1.00 70.10           O1-
ATOM   2303  H   GLU A 137      15.245   7.105  42.554  1.00 47.23           H  
ATOM   2304  HA  GLU A 137      16.771   5.552  41.980  1.00 49.77           H  
ATOM   2305  HB2 GLU A 137      14.500   3.709  42.852  1.00 55.02           H  
ATOM   2306  HB3 GLU A 137      16.217   3.249  42.749  1.00 55.02           H  
ATOM   2307  HG2 GLU A 137      15.149   5.446  44.538  1.00 62.33           H  
ATOM   2308  HG3 GLU A 137      16.795   4.770  44.517  1.00 62.33           H  
ATOM   2309  N   TYR A 138      15.492   5.470  39.503  1.00 42.49           N  
ATOM   2310  CA  TYR A 138      15.425   5.107  38.090  1.00 34.94           C  
ATOM   2311  C   TYR A 138      14.434   4.028  37.761  1.00 30.64           C  
ATOM   2312  O   TYR A 138      14.670   3.206  36.882  1.00 28.14           O  
ATOM   2313  CB  TYR A 138      16.817   4.733  37.573  1.00 33.37           C  
ATOM   2314  CG  TYR A 138      17.750   5.878  37.769  1.00 34.28           C  
ATOM   2315  CD1 TYR A 138      18.285   6.138  39.025  1.00 34.56           C  
ATOM   2316  CD2 TYR A 138      17.990   6.788  36.738  1.00 35.59           C  
ATOM   2317  CE1 TYR A 138      19.017   7.273  39.266  1.00 36.09           C  
ATOM   2318  CE2 TYR A 138      18.698   7.927  36.964  1.00 36.87           C  
ATOM   2319  CZ  TYR A 138      19.218   8.164  38.229  1.00 37.09           C  
ATOM   2320  OH  TYR A 138      19.913   9.326  38.474  1.00 40.07           O  
ATOM   2321  H   TYR A 138      15.408   6.412  39.720  1.00 42.49           H  
ATOM   2322  HA  TYR A 138      15.058   5.997  37.578  1.00 34.94           H  
ATOM   2323  HB2 TYR A 138      17.186   3.867  38.122  1.00 33.37           H  
ATOM   2324  HB3 TYR A 138      16.757   4.492  36.512  1.00 33.37           H  
ATOM   2325  HD1 TYR A 138      18.121   5.433  39.827  1.00 34.56           H  
ATOM   2326  HD2 TYR A 138      17.609   6.585  35.748  1.00 35.59           H  
ATOM   2327  HE1 TYR A 138      19.428   7.466  40.246  1.00 36.09           H  
ATOM   2328  HE2 TYR A 138      18.854   8.640  36.168  1.00 36.87           H  
ATOM   2329  HH  TYR A 138      19.984   9.839  37.653  1.00 40.07           H  
ATOM   2330  N   SER A 139      13.280   4.089  38.405  1.00 30.12           N  
ATOM   2331  CA  SER A 139      12.252   3.098  38.173  1.00 28.38           C  
ATOM   2332  C   SER A 139      11.679   3.195  36.773  1.00 28.95           C  
ATOM   2333  O   SER A 139      11.827   4.194  36.067  1.00 27.52           O  
ATOM   2334  CB  SER A 139      11.133   3.249  39.203  1.00 30.65           C  
ATOM   2335  OG  SER A 139      10.569   4.545  39.151  1.00 32.07           O  
ATOM   2336  H   SER A 139      13.124   4.813  39.039  1.00 30.12           H  
ATOM   2337  HA  SER A 139      12.715   2.116  38.276  1.00 28.38           H  
ATOM   2338  HB2 SER A 139      11.540   3.077  40.199  1.00 30.65           H  
ATOM   2339  HB3 SER A 139      10.356   2.513  38.996  1.00 30.65           H  
ATOM   2340  HG  SER A 139      10.678   4.901  40.048  1.00 32.07           H  
ATOM   2341  N   HIS A 140      11.002   2.133  36.385  1.00 30.72           N  
ATOM   2342  CA  HIS A 140      10.356   2.073  35.099  1.00 33.67           C  
ATOM   2343  C   HIS A 140       9.327   3.233  34.950  1.00 33.78           C  
ATOM   2344  O   HIS A 140       9.240   3.882  33.895  1.00 34.07           O  
ATOM   2345  CB  HIS A 140       9.720   0.690  34.945  1.00 37.25           C  
ATOM   2346  CG  HIS A 140       9.080   0.462  33.615  1.00 41.86           C  
ATOM   2347  ND1 HIS A 140       9.096   1.398  32.604  1.00 43.50           N  
ATOM   2348  CD2 HIS A 140       8.391  -0.599  33.145  1.00 43.67           C  
ATOM   2349  CE1 HIS A 140       8.438   0.925  31.564  1.00 45.58           C  
ATOM   2350  NE2 HIS A 140       7.999  -0.288  31.867  1.00 45.30           N  
ATOM   2351  H   HIS A 140      10.968   1.357  36.976  1.00 30.72           H  
ATOM   2352  HA  HIS A 140      11.080   2.209  34.296  1.00 33.67           H  
ATOM   2353  HB2 HIS A 140       8.959   0.575  35.716  1.00 37.25           H  
ATOM   2354  HB3 HIS A 140      10.496  -0.062  35.086  1.00 37.25           H  
ATOM   2355  HD2 HIS A 140       8.187  -1.518  33.674  1.00 43.67           H  
ATOM   2356  HE2 HIS A 140       7.483  -0.855  31.255  1.00 45.30           H  
ATOM   2357  HE1 HIS A 140       8.283   1.438  30.626  1.00 45.58           H  
ATOM   2358  N   CYS A 141       8.595   3.520  36.021  1.00 33.40           N  
ATOM   2359  CA  CYS A 141       7.608   4.590  36.019  1.00 31.21           C  
ATOM   2360  C   CYS A 141       8.259   5.934  35.942  1.00 30.04           C  
ATOM   2361  O   CYS A 141       7.723   6.858  35.346  1.00 31.24           O  
ATOM   2362  CB  CYS A 141       6.777   4.552  37.287  1.00 34.92           C  
ATOM   2363  SG  CYS A 141       5.556   3.217  37.292  1.00 37.23           S  
ATOM   2364  H   CYS A 141       8.696   3.006  36.848  1.00 33.40           H  
ATOM   2365  HA  CYS A 141       6.978   4.435  35.143  1.00 31.21           H  
ATOM   2366  HB2 CYS A 141       6.253   5.502  37.387  1.00 34.92           H  
ATOM   2367  HB3 CYS A 141       7.446   4.414  38.137  1.00 34.92           H  
ATOM   2368  N   ALA A 142       9.376   6.073  36.630  1.00 27.91           N  
ATOM   2369  CA  ALA A 142      10.059   7.327  36.598  1.00 26.46           C  
ATOM   2370  C   ALA A 142      10.469   7.608  35.159  1.00 24.96           C  
ATOM   2371  O   ALA A 142      10.333   8.736  34.689  1.00 27.21           O  
ATOM   2372  CB  ALA A 142      11.243   7.299  37.509  1.00 23.14           C  
ATOM   2373  H   ALA A 142       9.726   5.356  37.207  1.00 27.91           H  
ATOM   2374  HA  ALA A 142       9.405   8.125  36.949  1.00 26.46           H  
ATOM   2375  HB1 ALA A 142      10.912   7.105  38.529  1.00 23.14           H  
ATOM   2376  HB2 ALA A 142      11.926   6.511  37.193  1.00 23.14           H  
ATOM   2377  HB3 ALA A 142      11.754   8.261  37.470  1.00 23.14           H  
ATOM   2378  N   TRP A 143      10.874   6.568  34.430  1.00 25.59           N  
ATOM   2379  CA  TRP A 143      11.288   6.736  33.038  1.00 24.89           C  
ATOM   2380  C   TRP A 143      10.127   7.016  32.117  1.00 25.25           C  
ATOM   2381  O   TRP A 143      10.267   7.714  31.114  1.00 26.88           O  
ATOM   2382  CB  TRP A 143      12.064   5.527  32.557  1.00 22.21           C  
ATOM   2383  CG  TRP A 143      13.499   5.647  32.891  1.00 19.66           C  
ATOM   2384  CD1 TRP A 143      14.191   4.902  33.781  1.00 18.34           C  
ATOM   2385  CD2 TRP A 143      14.408   6.595  32.336  1.00 18.64           C  
ATOM   2386  NE1 TRP A 143      15.503   5.322  33.823  1.00 17.73           N  
ATOM   2387  CE2 TRP A 143      15.677   6.363  32.938  1.00 17.27           C  
ATOM   2388  CE3 TRP A 143      14.320   7.633  31.392  1.00 17.91           C  
ATOM   2389  CZ2 TRP A 143      16.808   7.100  32.620  1.00 16.96           C  
ATOM   2390  CZ3 TRP A 143      15.439   8.370  31.075  1.00 17.17           C  
ATOM   2391  CH2 TRP A 143      16.669   8.103  31.687  1.00 17.27           C  
ATOM   2392  H   TRP A 143      10.951   5.685  34.855  1.00 25.59           H  
ATOM   2393  HA  TRP A 143      11.938   7.610  33.009  1.00 24.89           H  
ATOM   2394  HB2 TRP A 143      11.661   4.633  33.033  1.00 22.21           H  
ATOM   2395  HB3 TRP A 143      11.956   5.442  31.476  1.00 22.21           H  
ATOM   2396  HD1 TRP A 143      13.778   4.098  34.371  1.00 18.34           H  
ATOM   2397  HE1 TRP A 143      16.189   4.875  34.369  1.00 17.73           H  
ATOM   2398  HE3 TRP A 143      13.376   7.852  30.916  1.00 17.91           H  
ATOM   2399  HZ2 TRP A 143      17.761   6.895  33.086  1.00 16.96           H  
ATOM   2400  HZ3 TRP A 143      15.367   9.163  30.346  1.00 17.17           H  
ATOM   2401  HH2 TRP A 143      17.530   8.698  31.421  1.00 17.27           H  
ATOM   2402  N   THR A 144       8.969   6.497  32.487  1.00 26.51           N  
ATOM   2403  CA  THR A 144       7.760   6.720  31.722  1.00 23.19           C  
ATOM   2404  C   THR A 144       7.394   8.220  31.813  1.00 24.88           C  
ATOM   2405  O   THR A 144       7.160   8.891  30.777  1.00 24.14           O  
ATOM   2406  CB  THR A 144       6.665   5.800  32.259  1.00 24.91           C  
ATOM   2407  OG1 THR A 144       7.135   4.462  32.148  1.00 27.32           O  
ATOM   2408  CG2 THR A 144       5.396   5.901  31.478  1.00 25.95           C  
ATOM   2409  H   THR A 144       8.924   5.942  33.296  1.00 26.51           H  
ATOM   2410  HA  THR A 144       7.893   6.480  30.667  1.00 23.19           H  
ATOM   2411  HB  THR A 144       6.452   6.092  33.287  1.00 24.91           H  
ATOM   2412 HG21 THR A 144       5.031   6.927  31.510  1.00 25.95           H  
ATOM   2413 HG22 THR A 144       5.582   5.613  30.443  1.00 25.95           H  
ATOM   2414 HG23 THR A 144       4.649   5.236  31.911  1.00 25.95           H  
ATOM   2415  HG1 THR A 144       7.945   4.418  32.646  1.00 27.32           H  
ATOM   2416  N   ILE A 145       7.470   8.767  33.026  1.00 23.44           N  
ATOM   2417  CA  ILE A 145       7.141  10.178  33.274  1.00 20.82           C  
ATOM   2418  C   ILE A 145       8.131  11.128  32.614  1.00 23.36           C  
ATOM   2419  O   ILE A 145       7.771  12.179  32.102  1.00 24.54           O  
ATOM   2420  CB  ILE A 145       7.084  10.478  34.812  1.00 21.10           C  
ATOM   2421  CG1 ILE A 145       5.934   9.712  35.484  1.00 20.06           C  
ATOM   2422  CG2 ILE A 145       7.026  11.968  35.089  1.00 18.90           C  
ATOM   2423  CD1 ILE A 145       4.538  10.058  35.020  1.00 18.18           C  
ATOM   2424  H   ILE A 145       7.733   8.228  33.786  1.00 23.44           H  
ATOM   2425  HA  ILE A 145       6.160  10.347  32.830  1.00 20.82           H  
ATOM   2426  HB  ILE A 145       8.011  10.117  35.258  1.00 21.10           H  
ATOM   2427 HG12 ILE A 145       6.091   8.649  35.301  1.00 20.06           H  
ATOM   2428 HG13 ILE A 145       5.986   9.907  36.555  1.00 20.06           H  
ATOM   2429 HG21 ILE A 145       7.891  12.455  34.639  1.00 18.90           H  
ATOM   2430 HG22 ILE A 145       6.113  12.382  34.662  1.00 18.90           H  
ATOM   2431 HG23 ILE A 145       7.033  12.138  36.166  1.00 18.90           H  
ATOM   2432 HD11 ILE A 145       4.338  11.110  35.223  1.00 18.18           H  
ATOM   2433 HD12 ILE A 145       4.455   9.872  33.949  1.00 18.18           H  
ATOM   2434 HD13 ILE A 145       3.815   9.441  35.553  1.00 18.18           H  
ATOM   2435  N   VAL A 146       9.403  10.766  32.661  1.00 23.57           N  
ATOM   2436  CA  VAL A 146      10.419  11.596  32.056  1.00 21.44           C  
ATOM   2437  C   VAL A 146      10.281  11.590  30.541  1.00 24.04           C  
ATOM   2438  O   VAL A 146      10.292  12.658  29.918  1.00 22.85           O  
ATOM   2439  CB  VAL A 146      11.837  11.194  32.547  1.00 20.22           C  
ATOM   2440  CG1 VAL A 146      12.927  11.778  31.638  1.00 17.50           C  
ATOM   2441  CG2 VAL A 146      12.021  11.723  33.961  1.00 20.51           C  
ATOM   2442  H   VAL A 146       9.671   9.944  33.138  1.00 23.57           H  
ATOM   2443  HA  VAL A 146      10.273  12.627  32.378  1.00 21.44           H  
ATOM   2444  HB  VAL A 146      11.927  10.108  32.523  1.00 20.22           H  
ATOM   2445 HG11 VAL A 146      12.788  11.410  30.621  1.00 17.50           H  
ATOM   2446 HG12 VAL A 146      12.860  12.866  31.643  1.00 17.50           H  
ATOM   2447 HG13 VAL A 146      13.907  11.473  32.004  1.00 17.50           H  
ATOM   2448 HG21 VAL A 146      11.927  12.809  33.958  1.00 20.51           H  
ATOM   2449 HG22 VAL A 146      11.259  11.294  34.611  1.00 20.51           H  
ATOM   2450 HG23 VAL A 146      13.009  11.445  34.327  1.00 20.51           H  
ATOM   2451  N   ARG A 147      10.080  10.401  29.968  1.00 24.90           N  
ATOM   2452  CA  ARG A 147       9.937  10.248  28.522  1.00 25.13           C  
ATOM   2453  C   ARG A 147       8.839  11.171  28.030  1.00 23.90           C  
ATOM   2454  O   ARG A 147       8.977  11.839  26.995  1.00 24.25           O  
ATOM   2455  CB  ARG A 147       9.569   8.819  28.160  1.00 31.36           C  
ATOM   2456  CG  ARG A 147       9.681   8.521  26.668  1.00 37.85           C  
ATOM   2457  CD  ARG A 147       8.805   7.336  26.268  1.00 41.55           C  
ATOM   2458  NE  ARG A 147       7.436   7.766  25.990  1.00 45.91           N  
ATOM   2459  CZ  ARG A 147       6.550   7.076  25.270  1.00 47.46           C  
ATOM   2460  NH1 ARG A 147       6.872   5.888  24.742  1.00 48.40           N  
ATOM   2461  NH2 ARG A 147       5.346   7.605  25.031  1.00 52.32           N1+
ATOM   2462  H   ARG A 147      10.050   9.597  30.517  1.00 24.90           H  
ATOM   2463  HA  ARG A 147      10.889  10.497  28.054  1.00 25.13           H  
ATOM   2464  HB2 ARG A 147      10.235   8.144  28.698  1.00 31.36           H  
ATOM   2465  HB3 ARG A 147       8.540   8.638  28.472  1.00 31.36           H  
ATOM   2466  HG2 ARG A 147      10.719   8.291  26.430  1.00 37.85           H  
ATOM   2467  HG3 ARG A 147       9.366   9.400  26.106  1.00 37.85           H  
ATOM   2468  HD2 ARG A 147       8.792   6.611  27.082  1.00 41.55           H  
ATOM   2469  HD3 ARG A 147       9.221   6.871  25.374  1.00 41.55           H  
ATOM   2470  HE  ARG A 147       7.151   8.635  26.325  1.00 45.91           H  
ATOM   2471 HH11 ARG A 147       7.768   5.489  24.881  1.00 48.40           H  
ATOM   2472 HH12 ARG A 147       6.186   5.384  24.214  1.00 48.40           H  
ATOM   2473 HH21 ARG A 147       5.142   8.520  25.348  1.00 52.32           H  
ATOM   2474 HH22 ARG A 147       4.684   7.105  24.472  1.00 52.32           H  
ATOM   2475  N   VAL A 148       7.728  11.192  28.749  1.00 21.60           N  
ATOM   2476  CA  VAL A 148       6.657  12.069  28.352  1.00 19.98           C  
ATOM   2477  C   VAL A 148       7.101  13.535  28.424  1.00 21.15           C  
ATOM   2478  O   VAL A 148       6.813  14.306  27.519  1.00 18.83           O  
ATOM   2479  CB  VAL A 148       5.405  11.785  29.180  1.00 20.14           C  
ATOM   2480  CG1 VAL A 148       4.323  12.797  28.901  1.00 19.01           C  
ATOM   2481  CG2 VAL A 148       4.918  10.355  28.875  1.00 19.92           C  
ATOM   2482  H   VAL A 148       7.632  10.601  29.515  1.00 21.60           H  
ATOM   2483  HA  VAL A 148       6.400  11.875  27.311  1.00 19.98           H  
ATOM   2484  HB  VAL A 148       5.650  11.866  30.239  1.00 20.14           H  
ATOM   2485 HG11 VAL A 148       4.690  13.796  29.137  1.00 19.01           H  
ATOM   2486 HG12 VAL A 148       4.045  12.751  27.848  1.00 19.01           H  
ATOM   2487 HG13 VAL A 148       3.451  12.576  29.517  1.00 19.01           H  
ATOM   2488 HG21 VAL A 148       4.672  10.273  27.816  1.00 19.92           H  
ATOM   2489 HG22 VAL A 148       5.705   9.643  29.122  1.00 19.92           H  
ATOM   2490 HG23 VAL A 148       4.032  10.138  29.471  1.00 19.92           H  
ATOM   2491  N   GLU A 149       7.875  13.904  29.439  1.00 19.47           N  
ATOM   2492  CA  GLU A 149       8.349  15.272  29.553  1.00 21.44           C  
ATOM   2493  C   GLU A 149       9.352  15.585  28.451  1.00 22.94           C  
ATOM   2494  O   GLU A 149       9.396  16.702  27.935  1.00 22.15           O  
ATOM   2495  CB  GLU A 149       8.988  15.507  30.918  1.00 21.94           C  
ATOM   2496  CG  GLU A 149       9.497  16.953  31.147  1.00 23.04           C  
ATOM   2497  CD  GLU A 149       8.407  17.971  31.435  1.00 22.61           C  
ATOM   2498  OE1 GLU A 149       7.234  17.597  31.609  1.00 24.95           O  
ATOM   2499  OE2 GLU A 149       8.731  19.166  31.494  1.00 23.02           O1-
ATOM   2500  H   GLU A 149       8.113  13.234  30.116  1.00 19.47           H  
ATOM   2501  HA  GLU A 149       7.492  15.937  29.447  1.00 21.44           H  
ATOM   2502  HB2 GLU A 149       8.247  15.281  31.685  1.00 21.94           H  
ATOM   2503  HB3 GLU A 149       9.834  14.828  31.020  1.00 21.94           H  
ATOM   2504  HG2 GLU A 149      10.031  17.271  30.251  1.00 23.04           H  
ATOM   2505  HG3 GLU A 149      10.183  16.941  31.994  1.00 23.04           H  
ATOM   2506  N   ILE A 150      10.163  14.606  28.082  1.00 22.56           N  
ATOM   2507  CA  ILE A 150      11.144  14.818  27.031  1.00 22.69           C  
ATOM   2508  C   ILE A 150      10.411  15.061  25.721  1.00 23.47           C  
ATOM   2509  O   ILE A 150      10.770  15.980  24.974  1.00 27.00           O  
ATOM   2510  CB  ILE A 150      12.091  13.628  26.932  1.00 25.03           C  
ATOM   2511  CG1 ILE A 150      12.966  13.580  28.189  1.00 24.87           C  
ATOM   2512  CG2 ILE A 150      12.955  13.712  25.684  1.00 21.18           C  
ATOM   2513  CD1 ILE A 150      13.907  14.773  28.339  1.00 24.94           C  
ATOM   2514  H   ILE A 150      10.053  13.716  28.461  1.00 22.56           H  
ATOM   2515  HA  ILE A 150      11.754  15.691  27.262  1.00 22.69           H  
ATOM   2516  HB  ILE A 150      11.502  12.714  26.859  1.00 25.03           H  
ATOM   2517 HG12 ILE A 150      12.312  13.548  29.060  1.00 24.87           H  
ATOM   2518 HG13 ILE A 150      13.568  12.672  28.153  1.00 24.87           H  
ATOM   2519 HG21 ILE A 150      12.316  13.738  24.801  1.00 21.18           H  
ATOM   2520 HG22 ILE A 150      13.560  14.618  25.722  1.00 21.18           H  
ATOM   2521 HG23 ILE A 150      13.608  12.840  25.635  1.00 21.18           H  
ATOM   2522 HD11 ILE A 150      14.587  14.809  27.488  1.00 24.94           H  
ATOM   2523 HD12 ILE A 150      13.324  15.693  28.377  1.00 24.94           H  
ATOM   2524 HD13 ILE A 150      14.482  14.669  29.259  1.00 24.94           H  
ATOM   2525  N   LEU A 151       9.353  14.297  25.468  1.00 22.97           N  
ATOM   2526  CA  LEU A 151       8.588  14.492  24.248  1.00 19.92           C  
ATOM   2527  C   LEU A 151       8.041  15.926  24.246  1.00 19.70           C  
ATOM   2528  O   LEU A 151       8.017  16.617  23.190  1.00 19.95           O  
ATOM   2529  CB  LEU A 151       7.447  13.494  24.173  1.00 16.58           C  
ATOM   2530  CG  LEU A 151       7.718  12.061  23.689  1.00 15.12           C  
ATOM   2531  CD1 LEU A 151       6.526  11.157  24.038  1.00 14.59           C  
ATOM   2532  CD2 LEU A 151       7.972  12.086  22.165  1.00 13.17           C  
ATOM   2533  H   LEU A 151       9.083  13.603  26.092  1.00 22.97           H  
ATOM   2534  HA  LEU A 151       9.228  14.335  23.380  1.00 19.92           H  
ATOM   2535  HB2 LEU A 151       7.030  13.415  25.177  1.00 16.58           H  
ATOM   2536  HB3 LEU A 151       6.700  13.918  23.502  1.00 16.58           H  
ATOM   2537  HG  LEU A 151       8.600  11.658  24.186  1.00 15.12           H  
ATOM   2538 HD11 LEU A 151       6.380  11.149  25.118  1.00 14.59           H  
ATOM   2539 HD12 LEU A 151       5.627  11.538  23.553  1.00 14.59           H  
ATOM   2540 HD13 LEU A 151       6.725  10.143  23.691  1.00 14.59           H  
ATOM   2541 HD21 LEU A 151       7.095  12.488  21.657  1.00 13.17           H  
ATOM   2542 HD22 LEU A 151       8.836  12.715  21.951  1.00 13.17           H  
ATOM   2543 HD23 LEU A 151       8.164  11.073  21.812  1.00 13.17           H  
ATOM   2544  N   ARG A 152       7.643  16.381  25.438  1.00 19.89           N  
ATOM   2545  CA  ARG A 152       7.116  17.725  25.618  1.00 22.75           C  
ATOM   2546  C   ARG A 152       8.173  18.762  25.260  1.00 19.46           C  
ATOM   2547  O   ARG A 152       7.861  19.778  24.653  1.00 19.07           O  
ATOM   2548  CB  ARG A 152       6.614  17.902  27.035  1.00 24.52           C  
ATOM   2549  CG  ARG A 152       5.730  19.098  27.223  1.00 29.16           C  
ATOM   2550  CD  ARG A 152       4.901  18.999  28.497  1.00 33.33           C  
ATOM   2551  NE  ARG A 152       4.046  20.183  28.637  1.00 36.55           N  
ATOM   2552  CZ  ARG A 152       4.402  21.308  29.272  1.00 38.76           C  
ATOM   2553  NH1 ARG A 152       5.599  21.416  29.836  1.00 40.63           N  
ATOM   2554  NH2 ARG A 152       3.563  22.338  29.356  1.00 40.73           N1+
ATOM   2555  H   ARG A 152       7.682  15.766  26.194  1.00 19.89           H  
ATOM   2556  HA  ARG A 152       6.271  17.872  24.945  1.00 22.75           H  
ATOM   2557  HB2 ARG A 152       6.050  17.012  27.313  1.00 24.52           H  
ATOM   2558  HB3 ARG A 152       7.476  18.006  27.694  1.00 24.52           H  
ATOM   2559  HG2 ARG A 152       5.056  19.175  26.370  1.00 29.16           H  
ATOM   2560  HG3 ARG A 152       6.353  19.991  27.277  1.00 29.16           H  
ATOM   2561  HD2 ARG A 152       5.568  18.933  29.357  1.00 33.33           H  
ATOM   2562  HD3 ARG A 152       4.276  18.107  28.452  1.00 33.33           H  
ATOM   2563  HE  ARG A 152       3.158  20.167  28.238  1.00 36.55           H  
ATOM   2564 HH11 ARG A 152       6.248  20.653  29.834  1.00 40.63           H  
ATOM   2565 HH12 ARG A 152       5.825  22.241  30.355  1.00 40.63           H  
ATOM   2566 HH21 ARG A 152       2.650  22.274  28.952  1.00 40.73           H  
ATOM   2567 HH22 ARG A 152       3.818  23.160  29.868  1.00 40.73           H  
ATOM   2568  N   ASN A 153       9.428  18.468  25.598  1.00 20.00           N  
ATOM   2569  CA  ASN A 153      10.565  19.317  25.282  1.00 20.31           C  
ATOM   2570  C   ASN A 153      10.671  19.424  23.780  1.00 20.09           C  
ATOM   2571  O   ASN A 153      10.905  20.501  23.221  1.00 19.91           O  
ATOM   2572  CB  ASN A 153      11.844  18.674  25.772  1.00 20.78           C  
ATOM   2573  CG  ASN A 153      12.243  19.156  27.143  1.00 21.97           C  
ATOM   2574  OD1 ASN A 153      13.220  19.889  27.263  1.00 21.95           O  
ATOM   2575  ND2 ASN A 153      11.505  18.752  28.180  1.00 19.92           N  
ATOM   2576  H   ASN A 153       9.579  17.618  26.055  1.00 20.00           H  
ATOM   2577  HA  ASN A 153      10.427  20.290  25.753  1.00 20.31           H  
ATOM   2578  HB2 ASN A 153      12.645  18.910  25.071  1.00 20.78           H  
ATOM   2579  HB3 ASN A 153      11.701  17.594  25.809  1.00 20.78           H  
ATOM   2580 HD21 ASN A 153      11.741  19.140  29.040  1.00 19.92           H  
ATOM   2581 HD22 ASN A 153      10.762  18.148  28.048  1.00 19.92           H  
ATOM   2582  N   PHE A 154      10.563  18.284  23.120  1.00 20.18           N  
ATOM   2583  CA  PHE A 154      10.615  18.275  21.674  1.00 20.14           C  
ATOM   2584  C   PHE A 154       9.479  19.076  21.075  1.00 20.91           C  
ATOM   2585  O   PHE A 154       9.696  19.796  20.083  1.00 21.83           O  
ATOM   2586  CB  PHE A 154      10.666  16.868  21.110  1.00 18.18           C  
ATOM   2587  CG  PHE A 154      12.045  16.297  21.084  1.00 16.26           C  
ATOM   2588  CD1 PHE A 154      13.009  16.848  20.244  1.00 16.45           C  
ATOM   2589  CD2 PHE A 154      12.379  15.202  21.878  1.00 14.37           C  
ATOM   2590  CE1 PHE A 154      14.298  16.313  20.189  1.00 14.26           C  
ATOM   2591  CE2 PHE A 154      13.666  14.641  21.846  1.00 11.49           C  
ATOM   2592  CZ  PHE A 154      14.629  15.190  21.000  1.00 13.45           C  
ATOM   2593  H   PHE A 154      10.445  17.448  23.605  1.00 20.18           H  
ATOM   2594  HA  PHE A 154      11.548  18.761  21.387  1.00 20.14           H  
ATOM   2595  HB2 PHE A 154      10.036  16.225  21.724  1.00 18.18           H  
ATOM   2596  HB3 PHE A 154      10.280  16.889  20.091  1.00 18.18           H  
ATOM   2597  HD1 PHE A 154      12.757  17.699  19.628  1.00 16.45           H  
ATOM   2598  HD2 PHE A 154      11.633  14.776  22.532  1.00 14.37           H  
ATOM   2599  HE1 PHE A 154      15.039  16.748  19.535  1.00 14.26           H  
ATOM   2600  HE2 PHE A 154      13.907  13.793  22.470  1.00 11.49           H  
ATOM   2601  HZ  PHE A 154      15.621  14.766  20.960  1.00 13.45           H  
ATOM   2602  N   TYR A 155       8.298  19.026  21.682  1.00 19.87           N  
ATOM   2603  CA  TYR A 155       7.224  19.828  21.154  1.00 19.34           C  
ATOM   2604  C   TYR A 155       7.601  21.330  21.133  1.00 22.63           C  
ATOM   2605  O   TYR A 155       7.189  22.080  20.233  1.00 20.77           O  
ATOM   2606  CB  TYR A 155       5.965  19.638  21.985  1.00 18.88           C  
ATOM   2607  CG  TYR A 155       4.839  20.586  21.603  1.00 20.25           C  
ATOM   2608  CD1 TYR A 155       3.929  20.252  20.580  1.00 21.15           C  
ATOM   2609  CD2 TYR A 155       4.684  21.823  22.252  1.00 19.83           C  
ATOM   2610  CE1 TYR A 155       2.894  21.116  20.236  1.00 22.53           C  
ATOM   2611  CE2 TYR A 155       3.661  22.695  21.914  1.00 21.21           C  
ATOM   2612  CZ  TYR A 155       2.772  22.342  20.907  1.00 21.62           C  
ATOM   2613  OH  TYR A 155       1.738  23.193  20.569  1.00 22.48           O  
ATOM   2614  H   TYR A 155       8.172  18.456  22.462  1.00 19.87           H  
ATOM   2615  HA  TYR A 155       7.041  19.500  20.131  1.00 19.34           H  
ATOM   2616  HB2 TYR A 155       5.615  18.614  21.852  1.00 18.88           H  
ATOM   2617  HB3 TYR A 155       6.215  19.803  23.033  1.00 18.88           H  
ATOM   2618  HD1 TYR A 155       4.036  19.314  20.056  1.00 21.15           H  
ATOM   2619  HD2 TYR A 155       5.378  22.100  23.032  1.00 19.83           H  
ATOM   2620  HE1 TYR A 155       2.192  20.846  19.461  1.00 22.53           H  
ATOM   2621  HE2 TYR A 155       3.556  23.639  22.428  1.00 21.21           H  
ATOM   2622  HH  TYR A 155       1.211  22.809  19.865  1.00 22.48           H  
ATOM   2623  N   PHE A 156       8.350  21.789  22.137  1.00 21.63           N  
ATOM   2624  CA  PHE A 156       8.717  23.205  22.207  1.00 21.58           C  
ATOM   2625  C   PHE A 156       9.927  23.548  21.383  1.00 24.51           C  
ATOM   2626  O   PHE A 156      10.042  24.669  20.895  1.00 24.31           O  
ATOM   2627  CB  PHE A 156       8.863  23.677  23.652  1.00 21.87           C  
ATOM   2628  CG  PHE A 156       7.583  23.675  24.394  1.00 20.36           C  
ATOM   2629  CD1 PHE A 156       6.555  24.540  24.014  1.00 20.64           C  
ATOM   2630  CD2 PHE A 156       7.360  22.752  25.404  1.00 20.19           C  
ATOM   2631  CE1 PHE A 156       5.310  24.484  24.629  1.00 19.97           C  
ATOM   2632  CE2 PHE A 156       6.116  22.685  26.032  1.00 19.70           C  
ATOM   2633  CZ  PHE A 156       5.088  23.552  25.635  1.00 19.84           C  
ATOM   2634  H   PHE A 156       8.652  21.173  22.853  1.00 21.63           H  
ATOM   2635  HA  PHE A 156       7.888  23.753  21.760  1.00 21.58           H  
ATOM   2636  HB2 PHE A 156       9.562  23.016  24.164  1.00 21.87           H  
ATOM   2637  HB3 PHE A 156       9.260  24.692  23.647  1.00 21.87           H  
ATOM   2638  HD1 PHE A 156       6.730  25.263  23.231  1.00 20.64           H  
ATOM   2639  HD2 PHE A 156       8.152  22.083  25.706  1.00 20.19           H  
ATOM   2640  HE1 PHE A 156       4.522  25.159  24.328  1.00 19.97           H  
ATOM   2641  HE2 PHE A 156       5.945  21.968  26.821  1.00 19.70           H  
ATOM   2642  HZ  PHE A 156       4.121  23.495  26.113  1.00 19.84           H  
ATOM   2643  N   ILE A 157      10.849  22.604  21.257  1.00 24.19           N  
ATOM   2644  CA  ILE A 157      12.021  22.813  20.421  1.00 25.73           C  
ATOM   2645  C   ILE A 157      11.525  23.055  18.979  1.00 24.89           C  
ATOM   2646  O   ILE A 157      12.092  23.888  18.273  1.00 29.60           O  
ATOM   2647  CB  ILE A 157      12.954  21.584  20.453  1.00 23.46           C  
ATOM   2648  CG1 ILE A 157      13.532  21.401  21.860  1.00 19.57           C  
ATOM   2649  CG2 ILE A 157      14.033  21.679  19.356  1.00 19.66           C  
ATOM   2650  CD1 ILE A 157      14.534  20.293  21.970  1.00 16.65           C  
ATOM   2651  H   ILE A 157      10.754  21.786  21.779  1.00 24.19           H  
ATOM   2652  HA  ILE A 157      12.590  23.666  20.790  1.00 25.73           H  
ATOM   2653  HB  ILE A 157      12.379  20.686  20.227  1.00 23.46           H  
ATOM   2654 HG12 ILE A 157      14.017  22.332  22.155  1.00 19.57           H  
ATOM   2655 HG13 ILE A 157      12.710  21.188  22.543  1.00 19.57           H  
ATOM   2656 HG21 ILE A 157      13.553  21.752  18.380  1.00 19.66           H  
ATOM   2657 HG22 ILE A 157      14.647  22.563  19.526  1.00 19.66           H  
ATOM   2658 HG23 ILE A 157      14.662  20.789  19.386  1.00 19.66           H  
ATOM   2659 HD11 ILE A 157      14.061  19.348  21.702  1.00 16.65           H  
ATOM   2660 HD12 ILE A 157      15.366  20.487  21.294  1.00 16.65           H  
ATOM   2661 HD13 ILE A 157      14.903  20.237  22.994  1.00 16.65           H  
ATOM   2662  N   ASN A 158      10.463  22.357  18.560  1.00 25.44           N  
ATOM   2663  CA  ASN A 158       9.902  22.547  17.218  1.00 25.17           C  
ATOM   2664  C   ASN A 158       9.389  23.969  17.075  1.00 25.64           C  
ATOM   2665  O   ASN A 158       9.521  24.592  16.021  1.00 22.01           O  
ATOM   2666  CB  ASN A 158       8.760  21.571  16.908  1.00 23.21           C  
ATOM   2667  CG  ASN A 158       9.246  20.286  16.209  1.00 26.20           C  
ATOM   2668  OD1 ASN A 158      10.087  20.333  15.299  1.00 27.91           O  
ATOM   2669  ND2 ASN A 158       8.732  19.133  16.647  1.00 28.09           N  
ATOM   2670  H   ASN A 158      10.088  21.680  19.154  1.00 25.44           H  
ATOM   2671  HA  ASN A 158      10.705  22.351  16.508  1.00 25.17           H  
ATOM   2672  HB2 ASN A 158       8.042  22.071  16.258  1.00 23.21           H  
ATOM   2673  HB3 ASN A 158       8.273  21.296  17.844  1.00 23.21           H  
ATOM   2674 HD21 ASN A 158       9.035  18.293  16.231  1.00 28.09           H  
ATOM   2675 HD22 ASN A 158       8.085  19.166  17.375  1.00 28.09           H  
ATOM   2676  N   ARG A 159       8.821  24.499  18.149  1.00 25.01           N  
ATOM   2677  CA  ARG A 159       8.312  25.868  18.140  1.00 25.60           C  
ATOM   2678  C   ARG A 159       9.517  26.771  17.989  1.00 24.84           C  
ATOM   2679  O   ARG A 159       9.511  27.703  17.187  1.00 24.76           O  
ATOM   2680  CB  ARG A 159       7.604  26.197  19.461  1.00 29.35           C  
ATOM   2681  CG  ARG A 159       6.953  27.576  19.500  1.00 31.35           C  
ATOM   2682  CD  ARG A 159       6.453  27.901  20.896  1.00 32.66           C  
ATOM   2683  NE  ARG A 159       7.462  28.528  21.766  1.00 33.24           N  
ATOM   2684  CZ  ARG A 159       7.658  29.846  21.887  1.00 33.43           C  
ATOM   2685  NH1 ARG A 159       6.937  30.708  21.193  1.00 32.59           N  
ATOM   2686  NH2 ARG A 159       8.521  30.314  22.770  1.00 32.74           N1+
ATOM   2687  H   ARG A 159       8.746  23.971  18.956  1.00 25.01           H  
ATOM   2688  HA  ARG A 159       7.592  26.001  17.332  1.00 25.60           H  
ATOM   2689  HB2 ARG A 159       6.829  25.449  19.628  1.00 29.35           H  
ATOM   2690  HB3 ARG A 159       8.339  26.144  20.264  1.00 29.35           H  
ATOM   2691  HG2 ARG A 159       6.112  27.593  18.807  1.00 31.35           H  
ATOM   2692  HG3 ARG A 159       7.686  28.325  19.200  1.00 31.35           H  
ATOM   2693  HD2 ARG A 159       6.124  26.974  21.366  1.00 32.66           H  
ATOM   2694  HD3 ARG A 159       5.607  28.583  20.806  1.00 32.66           H  
ATOM   2695  HE  ARG A 159       8.003  27.933  22.320  1.00 33.24           H  
ATOM   2696 HH11 ARG A 159       6.250  30.366  20.559  1.00 32.59           H  
ATOM   2697 HH12 ARG A 159       7.115  31.689  21.265  1.00 32.59           H  
ATOM   2698 HH21 ARG A 159       8.982  29.670  23.380  1.00 32.74           H  
ATOM   2699 HH22 ARG A 159       8.656  31.293  22.873  1.00 32.74           H  
ATOM   2700  N   LEU A 160      10.559  26.483  18.761  1.00 26.53           N  
ATOM   2701  CA  LEU A 160      11.776  27.288  18.708  1.00 26.34           C  
ATOM   2702  C   LEU A 160      12.463  27.201  17.352  1.00 26.23           C  
ATOM   2703  O   LEU A 160      13.127  28.151  16.933  1.00 29.45           O  
ATOM   2704  CB  LEU A 160      12.761  26.895  19.816  1.00 23.98           C  
ATOM   2705  CG  LEU A 160      12.367  27.224  21.250  1.00 20.70           C  
ATOM   2706  CD1 LEU A 160      13.572  27.017  22.121  1.00 20.11           C  
ATOM   2707  CD2 LEU A 160      11.872  28.652  21.353  1.00 19.51           C  
ATOM   2708  H   LEU A 160      10.506  25.753  19.393  1.00 26.53           H  
ATOM   2709  HA  LEU A 160      11.466  28.321  18.866  1.00 26.34           H  
ATOM   2710  HB2 LEU A 160      12.908  25.817  19.756  1.00 23.98           H  
ATOM   2711  HB3 LEU A 160      13.704  27.402  19.611  1.00 23.98           H  
ATOM   2712  HG  LEU A 160      11.555  26.573  21.574  1.00 20.70           H  
ATOM   2713 HD11 LEU A 160      13.896  25.979  22.052  1.00 20.11           H  
ATOM   2714 HD12 LEU A 160      14.377  27.672  21.789  1.00 20.11           H  
ATOM   2715 HD13 LEU A 160      13.317  27.250  23.155  1.00 20.11           H  
ATOM   2716 HD21 LEU A 160      12.661  29.334  21.035  1.00 19.51           H  
ATOM   2717 HD22 LEU A 160      11.000  28.781  20.712  1.00 19.51           H  
ATOM   2718 HD23 LEU A 160      11.599  28.868  22.386  1.00 19.51           H  
ATOM   2719  N   THR A 161      12.289  26.082  16.660  1.00 26.16           N  
ATOM   2720  CA  THR A 161      12.907  25.889  15.348  1.00 26.81           C  
ATOM   2721  C   THR A 161      12.410  26.922  14.288  1.00 27.72           C  
ATOM   2722  O   THR A 161      13.164  27.328  13.372  1.00 28.36           O  
ATOM   2723  CB  THR A 161      12.730  24.440  14.879  1.00 22.07           C  
ATOM   2724  OG1 THR A 161      13.574  23.572  15.663  1.00 19.49           O  
ATOM   2725  CG2 THR A 161      13.121  24.311  13.475  1.00 22.76           C  
ATOM   2726  H   THR A 161      11.745  25.361  17.028  1.00 26.16           H  
ATOM   2727  HA  THR A 161      13.975  26.078  15.458  1.00 26.81           H  
ATOM   2728  HB  THR A 161      11.682  24.164  14.998  1.00 22.07           H  
ATOM   2729 HG21 THR A 161      12.503  24.969  12.864  1.00 22.76           H  
ATOM   2730 HG22 THR A 161      14.169  24.588  13.363  1.00 22.76           H  
ATOM   2731 HG23 THR A 161      12.982  23.279  13.152  1.00 22.76           H  
ATOM   2732  HG1 THR A 161      13.322  23.705  16.583  1.00 19.49           H  
ATOM   2733  N   GLY A 162      11.182  27.414  14.457  1.00 30.24           N  
ATOM   2734  CA  GLY A 162      10.638  28.386  13.523  1.00 33.01           C  
ATOM   2735  C   GLY A 162      11.182  29.807  13.631  1.00 34.28           C  
ATOM   2736  O   GLY A 162      10.665  30.698  12.983  1.00 35.07           O  
ATOM   2737  H   GLY A 162      10.635  27.101  15.210  1.00 30.24           H  
ATOM   2738  HA2 GLY A 162      10.843  28.028  12.514  1.00 33.01           H  
ATOM   2739  HA3 GLY A 162       9.560  28.430  13.680  1.00 33.01           H  
ATOM   2740  N   TYR A 163      12.143  30.050  14.516  1.00 35.13           N  
ATOM   2741  CA  TYR A 163      12.756  31.375  14.648  1.00 33.98           C  
ATOM   2742  C   TYR A 163      14.094  31.349  13.924  1.00 33.83           C  
ATOM   2743  O   TYR A 163      14.802  32.357  13.849  1.00 35.80           O  
ATOM   2744  CB  TYR A 163      12.940  31.784  16.111  1.00 33.53           C  
ATOM   2745  CG  TYR A 163      11.645  32.105  16.832  1.00 33.23           C  
ATOM   2746  CD1 TYR A 163      11.115  33.388  16.801  1.00 33.92           C  
ATOM   2747  CD2 TYR A 163      10.934  31.113  17.532  1.00 34.00           C  
ATOM   2748  CE1 TYR A 163       9.905  33.687  17.458  1.00 31.82           C  
ATOM   2749  CE2 TYR A 163       9.737  31.397  18.183  1.00 31.60           C  
ATOM   2750  CZ  TYR A 163       9.224  32.687  18.138  1.00 32.82           C  
ATOM   2751  OH  TYR A 163       8.039  32.995  18.782  1.00 31.28           O  
ATOM   2752  H   TYR A 163      12.444  29.331  15.125  1.00 35.13           H  
ATOM   2753  HA  TYR A 163      12.094  32.119  14.204  1.00 33.98           H  
ATOM   2754  HB2 TYR A 163      13.430  30.964  16.636  1.00 33.53           H  
ATOM   2755  HB3 TYR A 163      13.577  32.668  16.142  1.00 33.53           H  
ATOM   2756  HD1 TYR A 163      11.637  34.167  16.266  1.00 33.92           H  
ATOM   2757  HD2 TYR A 163      11.326  30.107  17.565  1.00 34.00           H  
ATOM   2758  HE1 TYR A 163       9.509  34.691  17.433  1.00 31.82           H  
ATOM   2759  HE2 TYR A 163       9.211  30.621  18.719  1.00 31.60           H  
ATOM   2760  HH  TYR A 163       7.874  33.947  18.709  1.00 31.28           H  
ATOM   2761  N   LEU A 164      14.407  30.185  13.360  1.00 37.18           N  
ATOM   2762  CA  LEU A 164      15.620  29.972  12.604  1.00 40.60           C  
ATOM   2763  C   LEU A 164      15.284  30.222  11.136  1.00 51.09           C  
ATOM   2764  O   LEU A 164      15.295  29.310  10.313  1.00 42.75           O  
ATOM   2765  CB  LEU A 164      16.121  28.541  12.806  1.00 33.81           C  
ATOM   2766  CG  LEU A 164      16.564  28.085  14.205  1.00 32.60           C  
ATOM   2767  CD1 LEU A 164      17.009  26.618  14.191  1.00 30.54           C  
ATOM   2768  CD2 LEU A 164      17.690  28.949  14.701  1.00 30.49           C  
ATOM   2769  H   LEU A 164      13.783  29.412  13.384  1.00 37.18           H  
ATOM   2770  HA  LEU A 164      16.410  30.646  12.935  1.00 40.60           H  
ATOM   2771  HB2 LEU A 164      15.315  27.876  12.496  1.00 33.81           H  
ATOM   2772  HB3 LEU A 164      16.976  28.408  12.144  1.00 33.81           H  
ATOM   2773  HG  LEU A 164      15.710  28.182  14.875  1.00 32.60           H  
ATOM   2774 HD11 LEU A 164      16.188  25.993  13.840  1.00 30.54           H  
ATOM   2775 HD12 LEU A 164      17.864  26.504  13.524  1.00 30.54           H  
ATOM   2776 HD13 LEU A 164      17.292  26.314  15.199  1.00 30.54           H  
ATOM   2777 HD21 LEU A 164      18.544  28.852  14.031  1.00 30.49           H  
ATOM   2778 HD22 LEU A 164      17.365  29.989  14.728  1.00 30.49           H  
ATOM   2779 HD23 LEU A 164      17.977  28.632  15.704  1.00 30.49           H  
ATOM   2780  N   ARG A 165      14.857  31.444  10.837  1.00 62.14           N  
ATOM   2781  CA  ARG A 165      14.527  31.815   9.464  1.00 81.69           C  
ATOM   2782  C   ARG A 165      15.598  32.780   8.991  1.00 89.73           C  
ATOM   2783  O   ARG A 165      16.067  33.659   9.745  1.00 93.29           O  
ATOM   2784  CB  ARG A 165      13.093  32.339   9.322  1.00 88.43           C  
ATOM   2785  CG  ARG A 165      12.103  31.177   9.369  1.00 93.42           C  
ATOM   2786  CD  ARG A 165      10.632  31.578   9.301  1.00 97.17           C  
ATOM   2787  NE  ARG A 165       9.769  30.519   9.866  1.00 98.70           N  
ATOM   2788  CZ  ARG A 165       8.428  30.531   9.896  1.00 99.53           C  
ATOM   2789  NH1 ARG A 165       7.739  31.552   9.387  1.00 99.76           N  
ATOM   2790  NH2 ARG A 165       7.760  29.520  10.463  1.00 98.38           N1+
ATOM   2791  H   ARG A 165      14.769  32.116  11.548  1.00 62.14           H  
ATOM   2792  HA  ARG A 165      14.531  30.939   8.815  1.00 81.69           H  
ATOM   2793  HB2 ARG A 165      12.879  33.029  10.138  1.00 88.43           H  
ATOM   2794  HB3 ARG A 165      12.992  32.860   8.370  1.00 88.43           H  
ATOM   2795  HG2 ARG A 165      12.263  30.635  10.301  1.00 93.42           H  
ATOM   2796  HG3 ARG A 165      12.313  30.520   8.525  1.00 93.42           H  
ATOM   2797  HD2 ARG A 165      10.356  31.746   8.260  1.00 97.17           H  
ATOM   2798  HD3 ARG A 165      10.486  32.497   9.868  1.00 97.17           H  
ATOM   2799  HE  ARG A 165      10.181  29.721  10.308  1.00 98.70           H  
ATOM   2800 HH11 ARG A 165       8.216  32.314   8.977  1.00 99.76           H  
ATOM   2801 HH12 ARG A 165       6.733  31.522   9.418  1.00 99.76           H  
ATOM   2802 HH21 ARG A 165       8.223  28.726  10.872  1.00 98.38           H  
ATOM   2803 HH22 ARG A 165       6.750  29.505  10.482  1.00 98.38           H  
ATOM   2804  N   ASN A 166      16.083  32.436   7.801  1.00 95.29           N  
ATOM   2805  CA  ASN A 166      17.165  33.087   7.080  1.00 98.47           C  
ATOM   2806  C   ASN A 166      17.221  34.599   6.905  1.00100.00           C  
ATOM   2807  O   ASN A 166      18.255  35.053   6.367  1.00100.00           O  
ATOM   2808  CB  ASN A 166      17.272  32.440   5.721  1.00 98.79           C  
ATOM   2809  CG  ASN A 166      18.674  32.043   5.382  1.00 97.51           C  
ATOM   2810  OD1 ASN A 166      18.857  31.134   4.584  1.00 99.03           O  
ATOM   2811  ND2 ASN A 166      19.673  32.699   5.979  1.00 97.26           N  
ATOM   2812  OXT ASN A 166      16.253  35.297   7.273  1.00100.00           O1-
ATOM   2813  H   ASN A 166      15.607  31.734   7.362  1.00 95.29           H  
ATOM   2814  HA  ASN A 166      18.001  32.934   7.763  1.00 98.47           H  
ATOM   2815  HB2 ASN A 166      16.917  33.145   4.970  1.00 98.79           H  
ATOM   2816  HB3 ASN A 166      16.644  31.549   5.708  1.00 98.79           H  
ATOM   2817 HD21 ASN A 166      20.591  32.489   5.750  1.00 97.26           H  
ATOM   2818 HD22 ASN A 166      19.438  33.429   6.601  1.00 97.26           H  
TER    2819      ASN A 166 
ATOM   2820  N   MET B   1      17.556  44.158  23.151  1.00 77.58           N1+
ATOM   2821  CA  MET B   1      18.500  43.019  23.084  1.00 80.42           C  
ATOM   2822  C   MET B   1      18.872  42.516  24.531  1.00 76.76           C  
ATOM   2823  O   MET B   1      19.895  42.870  25.140  1.00 74.21           O  
ATOM   2824  CB  MET B   1      19.789  43.324  22.270  1.00 87.39           C  
ATOM   2825  CG  MET B   1      20.443  42.020  21.685  1.00 96.24           C  
ATOM   2826  SD  MET B   1      21.794  42.210  20.336  1.00100.00           S  
ATOM   2827  CE  MET B   1      22.689  40.839  20.574  1.00 99.88           C  
ATOM   2828  H1  MET B   1      17.919  45.026  23.621  1.00 77.58           H  
ATOM   2829  H2  MET B   1      17.262  44.569  22.195  1.00 77.58           H  
ATOM   2830  H3  MET B   1      16.632  44.068  23.537  1.00 77.58           H  
ATOM   2831  HA  MET B   1      17.977  42.228  22.546  1.00 80.42           H  
ATOM   2832  HB2 MET B   1      20.509  43.815  22.924  1.00 87.39           H  
ATOM   2833  HB3 MET B   1      19.534  43.990  21.445  1.00 87.39           H  
ATOM   2834  HG2 MET B   1      19.640  41.420  21.256  1.00 96.24           H  
ATOM   2835  HG3 MET B   1      20.893  41.482  22.519  1.00 96.24           H  
ATOM   2836  HE1 MET B   1      23.089  40.837  21.588  1.00 99.88           H  
ATOM   2837  HE2 MET B   1      22.056  39.963  20.431  1.00 99.88           H  
ATOM   2838  HE3 MET B   1      23.512  40.814  19.859  1.00 99.88           H  
ATOM   2839  N   SER B   2      18.005  41.590  24.919  1.00 66.12           N  
ATOM   2840  CA  SER B   2      17.873  40.898  26.175  1.00 59.28           C  
ATOM   2841  C   SER B   2      16.820  41.724  26.900  1.00 53.34           C  
ATOM   2842  O   SER B   2      16.254  41.274  27.892  1.00 57.58           O  
ATOM   2843  CB  SER B   2      19.256  40.658  26.955  1.00 58.67           C  
ATOM   2844  OG  SER B   2      19.672  41.710  27.773  1.00 52.02           O  
ATOM   2845  H   SER B   2      17.358  41.259  24.334  1.00 66.12           H  
ATOM   2846  HA  SER B   2      17.562  39.859  26.068  1.00 59.28           H  
ATOM   2847  HB2 SER B   2      20.034  40.481  26.213  1.00 58.67           H  
ATOM   2848  HB3 SER B   2      19.141  39.772  27.579  1.00 58.67           H  
ATOM   2849  HG  SER B   2      20.192  41.376  28.514  1.00 52.02           H  
ATOM   2850  N   TYR B   3      16.453  42.852  26.276  1.00 49.09           N  
ATOM   2851  CA  TYR B   3      15.360  43.705  26.777  1.00 41.98           C  
ATOM   2852  C   TYR B   3      14.029  43.087  26.446  1.00 39.00           C  
ATOM   2853  O   TYR B   3      13.063  43.388  27.104  1.00 34.99           O  
ATOM   2854  CB  TYR B   3      15.421  45.138  26.247  1.00 35.24           C  
ATOM   2855  CG  TYR B   3      16.148  46.107  27.184  1.00 34.75           C  
ATOM   2856  CD1 TYR B   3      15.482  46.732  28.246  1.00 33.56           C  
ATOM   2857  CD2 TYR B   3      17.514  46.332  27.054  1.00 35.71           C  
ATOM   2858  CE1 TYR B   3      16.173  47.547  29.167  1.00 33.13           C  
ATOM   2859  CE2 TYR B   3      18.212  47.138  27.957  1.00 35.40           C  
ATOM   2860  CZ  TYR B   3      17.548  47.745  29.015  1.00 34.22           C  
ATOM   2861  OH  TYR B   3      18.286  48.544  29.890  1.00 32.66           O  
ATOM   2862  H   TYR B   3      16.986  43.216  25.567  1.00 49.09           H  
ATOM   2863  HA  TYR B   3      15.483  43.767  27.858  1.00 41.98           H  
ATOM   2864  HB2 TYR B   3      15.941  45.129  25.289  1.00 35.24           H  
ATOM   2865  HB3 TYR B   3      14.402  45.496  26.104  1.00 35.24           H  
ATOM   2866  HD1 TYR B   3      14.418  46.587  28.362  1.00 33.56           H  
ATOM   2867  HD2 TYR B   3      18.048  45.873  26.235  1.00 35.71           H  
ATOM   2868  HE1 TYR B   3      15.643  48.015  29.984  1.00 33.13           H  
ATOM   2869  HE2 TYR B   3      19.274  47.290  27.832  1.00 35.40           H  
ATOM   2870  HH  TYR B   3      17.718  48.902  30.573  1.00 32.66           H  
ATOM   2871  N   ASN B   4      13.981  42.247  25.415  1.00 41.90           N  
ATOM   2872  CA  ASN B   4      12.727  41.583  25.111  1.00 45.86           C  
ATOM   2873  C   ASN B   4      12.530  40.465  26.105  1.00 42.19           C  
ATOM   2874  O   ASN B   4      11.419  40.297  26.638  1.00 46.45           O  
ATOM   2875  CB  ASN B   4      12.651  41.091  23.665  1.00 55.22           C  
ATOM   2876  CG  ASN B   4      12.067  42.151  22.733  1.00 61.64           C  
ATOM   2877  OD1 ASN B   4      10.935  42.596  22.909  1.00 65.92           O  
ATOM   2878  ND2 ASN B   4      12.857  42.599  21.778  1.00 66.70           N  
ATOM   2879  H   ASN B   4      14.741  42.124  24.838  1.00 41.90           H  
ATOM   2880  HA  ASN B   4      11.914  42.303  25.203  1.00 45.86           H  
ATOM   2881  HB2 ASN B   4      12.020  40.203  23.628  1.00 55.22           H  
ATOM   2882  HB3 ASN B   4      13.655  40.838  23.326  1.00 55.22           H  
ATOM   2883 HD21 ASN B   4      12.483  43.316  21.220  1.00 66.70           H  
ATOM   2884 HD22 ASN B   4      13.743  42.228  21.683  1.00 66.70           H  
ATOM   2885  N   LEU B   5      13.593  39.717  26.402  1.00 36.21           N  
ATOM   2886  CA  LEU B   5      13.415  38.662  27.391  1.00 29.13           C  
ATOM   2887  C   LEU B   5      13.209  39.289  28.767  1.00 25.54           C  
ATOM   2888  O   LEU B   5      12.394  38.823  29.543  1.00 24.62           O  
ATOM   2889  CB  LEU B   5      14.570  37.674  27.401  1.00 22.76           C  
ATOM   2890  CG  LEU B   5      14.455  36.632  28.531  1.00 20.35           C  
ATOM   2891  CD1 LEU B   5      13.179  35.865  28.474  1.00 18.33           C  
ATOM   2892  CD2 LEU B   5      15.573  35.685  28.479  1.00 18.09           C  
ATOM   2893  H   LEU B   5      14.428  39.819  25.949  1.00 36.21           H  
ATOM   2894  HA  LEU B   5      12.530  38.087  27.119  1.00 29.13           H  
ATOM   2895  HB2 LEU B   5      14.589  37.150  26.445  1.00 22.76           H  
ATOM   2896  HB3 LEU B   5      15.500  38.227  27.531  1.00 22.76           H  
ATOM   2897  HG  LEU B   5      14.477  37.193  29.465  1.00 20.35           H  
ATOM   2898 HD11 LEU B   5      12.337  36.556  28.514  1.00 18.33           H  
ATOM   2899 HD12 LEU B   5      13.138  35.296  27.545  1.00 18.33           H  
ATOM   2900 HD13 LEU B   5      13.128  35.181  29.321  1.00 18.33           H  
ATOM   2901 HD21 LEU B   5      15.537  35.132  27.540  1.00 18.09           H  
ATOM   2902 HD22 LEU B   5      16.514  36.230  28.544  1.00 18.09           H  
ATOM   2903 HD23 LEU B   5      15.498  34.989  29.314  1.00 18.09           H  
ATOM   2904  N   LEU B   6      13.908  40.381  29.042  1.00 20.07           N  
ATOM   2905  CA  LEU B   6      13.763  41.060  30.312  1.00 19.50           C  
ATOM   2906  C   LEU B   6      12.345  41.520  30.528  1.00 17.23           C  
ATOM   2907  O   LEU B   6      11.781  41.292  31.582  1.00 17.74           O  
ATOM   2908  CB  LEU B   6      14.694  42.259  30.413  1.00 16.39           C  
ATOM   2909  CG  LEU B   6      14.538  43.074  31.723  1.00 15.42           C  
ATOM   2910  CD1 LEU B   6      14.946  42.281  32.950  1.00 13.32           C  
ATOM   2911  CD2 LEU B   6      15.390  44.325  31.608  1.00 15.93           C  
ATOM   2912  H   LEU B   6      14.552  40.734  28.400  1.00 20.07           H  
ATOM   2913  HA  LEU B   6      14.028  40.338  31.084  1.00 19.50           H  
ATOM   2914  HB2 LEU B   6      15.722  41.900  30.353  1.00 16.39           H  
ATOM   2915  HB3 LEU B   6      14.491  42.922  29.572  1.00 16.39           H  
ATOM   2916  HG  LEU B   6      13.485  43.328  31.849  1.00 15.42           H  
ATOM   2917 HD11 LEU B   6      14.336  41.380  33.020  1.00 13.32           H  
ATOM   2918 HD12 LEU B   6      15.997  42.003  32.870  1.00 13.32           H  
ATOM   2919 HD13 LEU B   6      14.798  42.890  33.842  1.00 13.32           H  
ATOM   2920 HD21 LEU B   6      16.435  44.042  31.483  1.00 15.93           H  
ATOM   2921 HD22 LEU B   6      15.065  44.908  30.746  1.00 15.93           H  
ATOM   2922 HD23 LEU B   6      15.281  44.923  32.513  1.00 15.93           H  
ATOM   2923  N   GLY B   7      11.795  42.230  29.559  1.00 16.16           N  
ATOM   2924  CA  GLY B   7      10.430  42.716  29.661  1.00 17.88           C  
ATOM   2925  C   GLY B   7       9.451  41.566  29.799  1.00 19.14           C  
ATOM   2926  O   GLY B   7       8.416  41.693  30.472  1.00 19.44           O  
ATOM   2927  H   GLY B   7      12.304  42.429  28.733  1.00 16.16           H  
ATOM   2928  HA2 GLY B   7      10.346  43.362  30.535  1.00 17.88           H  
ATOM   2929  HA3 GLY B   7      10.187  43.285  28.764  1.00 17.88           H  
ATOM   2930  N   PHE B   8       9.760  40.430  29.175  1.00 19.12           N  
ATOM   2931  CA  PHE B   8       8.891  39.267  29.266  1.00 20.43           C  
ATOM   2932  C   PHE B   8       8.939  38.845  30.714  1.00 19.85           C  
ATOM   2933  O   PHE B   8       7.905  38.776  31.375  1.00 20.97           O  
ATOM   2934  CB  PHE B   8       9.350  38.118  28.358  1.00 18.27           C  
ATOM   2935  CG  PHE B   8       8.562  36.848  28.559  1.00 16.83           C  
ATOM   2936  CD1 PHE B   8       8.920  35.936  29.562  1.00 16.65           C  
ATOM   2937  CD2 PHE B   8       7.426  36.578  27.798  1.00 15.43           C  
ATOM   2938  CE1 PHE B   8       8.164  34.766  29.806  1.00 14.07           C  
ATOM   2939  CE2 PHE B   8       6.668  35.412  28.033  1.00 13.11           C  
ATOM   2940  CZ  PHE B   8       7.039  34.510  29.043  1.00 12.55           C  
ATOM   2941  H   PHE B   8      10.564  40.390  28.619  1.00 19.12           H  
ATOM   2942  HA  PHE B   8       7.883  39.516  28.934  1.00 20.43           H  
ATOM   2943  HB2 PHE B   8       9.241  38.432  27.320  1.00 18.27           H  
ATOM   2944  HB3 PHE B   8      10.400  37.911  28.566  1.00 18.27           H  
ATOM   2945  HD1 PHE B   8       9.795  36.132  30.164  1.00 16.65           H  
ATOM   2946  HD2 PHE B   8       7.124  37.267  27.023  1.00 15.43           H  
ATOM   2947  HE1 PHE B   8       8.463  34.077  30.582  1.00 14.07           H  
ATOM   2948  HE2 PHE B   8       5.794  35.211  27.431  1.00 13.11           H  
ATOM   2949  HZ  PHE B   8       6.450  33.623  29.223  1.00 12.55           H  
ATOM   2950  N   LEU B   9      10.149  38.631  31.228  1.00 20.10           N  
ATOM   2951  CA  LEU B   9      10.336  38.218  32.618  1.00 21.56           C  
ATOM   2952  C   LEU B   9       9.739  39.249  33.555  1.00 23.35           C  
ATOM   2953  O   LEU B   9       9.141  38.883  34.559  1.00 24.49           O  
ATOM   2954  CB  LEU B   9      11.816  37.969  32.932  1.00 17.74           C  
ATOM   2955  CG  LEU B   9      12.502  36.862  32.123  1.00 13.58           C  
ATOM   2956  CD1 LEU B   9      14.008  36.756  32.351  1.00 10.00           C  
ATOM   2957  CD2 LEU B   9      11.814  35.578  32.417  1.00 16.09           C  
ATOM   2958  H   LEU B   9      10.922  38.754  30.656  1.00 20.10           H  
ATOM   2959  HA  LEU B   9       9.813  37.274  32.769  1.00 21.56           H  
ATOM   2960  HB2 LEU B   9      12.356  38.898  32.749  1.00 17.74           H  
ATOM   2961  HB3 LEU B   9      11.893  37.706  33.987  1.00 17.74           H  
ATOM   2962  HG  LEU B   9      12.410  37.117  31.067  1.00 13.58           H  
ATOM   2963 HD11 LEU B   9      14.479  37.711  32.118  1.00 10.00           H  
ATOM   2964 HD12 LEU B   9      14.201  36.501  33.393  1.00 10.00           H  
ATOM   2965 HD13 LEU B   9      14.420  35.981  31.705  1.00 10.00           H  
ATOM   2966 HD21 LEU B   9      11.919  35.344  33.476  1.00 16.09           H  
ATOM   2967 HD22 LEU B   9      10.757  35.667  32.167  1.00 16.09           H  
ATOM   2968 HD23 LEU B   9      12.262  34.781  31.823  1.00 16.09           H  
ATOM   2969  N   GLN B  10       9.774  40.519  33.169  1.00 25.00           N  
ATOM   2970  CA  GLN B  10       9.197  41.536  34.018  1.00 24.17           C  
ATOM   2971  C   GLN B  10       7.686  41.497  34.073  1.00 22.65           C  
ATOM   2972  O   GLN B  10       7.113  41.752  35.128  1.00 25.05           O  
ATOM   2973  CB  GLN B  10       9.628  42.912  33.619  1.00 25.67           C  
ATOM   2974  CG  GLN B  10       9.167  43.933  34.616  1.00 26.65           C  
ATOM   2975  CD  GLN B  10       9.951  43.883  35.926  1.00 26.89           C  
ATOM   2976  OE1 GLN B  10      11.167  43.705  35.915  1.00 26.01           O  
ATOM   2977  NE2 GLN B  10       9.263  44.035  37.051  1.00 28.00           N  
ATOM   2978  H   GLN B  10      10.165  40.754  32.307  1.00 25.00           H  
ATOM   2979  HA  GLN B  10       9.576  41.305  35.013  1.00 24.17           H  
ATOM   2980  HB2 GLN B  10      10.716  42.940  33.558  1.00 25.67           H  
ATOM   2981  HB3 GLN B  10       9.203  43.149  32.644  1.00 25.67           H  
ATOM   2982  HG2 GLN B  10       8.114  43.755  34.834  1.00 26.65           H  
ATOM   2983  HG3 GLN B  10       9.285  44.924  34.178  1.00 26.65           H  
ATOM   2984 HE21 GLN B  10       9.753  44.005  37.891  1.00 28.00           H  
ATOM   2985 HE22 GLN B  10       8.303  44.169  37.000  1.00 28.00           H  
ATOM   2986  N   ARG B  11       7.019  41.234  32.955  1.00 22.43           N  
ATOM   2987  CA  ARG B  11       5.555  41.155  32.975  1.00 22.37           C  
ATOM   2988  C   ARG B  11       5.100  39.978  33.857  1.00 22.87           C  
ATOM   2989  O   ARG B  11       4.120  40.050  34.602  1.00 21.40           O  
ATOM   2990  CB  ARG B  11       5.008  40.972  31.568  1.00 18.61           C  
ATOM   2991  CG  ARG B  11       5.232  42.131  30.633  1.00 19.54           C  
ATOM   2992  CD  ARG B  11       4.496  41.903  29.338  1.00 19.83           C  
ATOM   2993  NE  ARG B  11       5.271  41.108  28.403  1.00 20.74           N  
ATOM   2994  CZ  ARG B  11       6.302  41.589  27.723  1.00 22.28           C  
ATOM   2995  NH1 ARG B  11       6.688  42.849  27.886  1.00 25.38           N  
ATOM   2996  NH2 ARG B  11       6.914  40.826  26.836  1.00 19.06           N1+
ATOM   2997  H   ARG B  11       7.506  41.112  32.117  1.00 22.43           H  
ATOM   2998  HA  ARG B  11       5.170  42.088  33.386  1.00 22.37           H  
ATOM   2999  HB2 ARG B  11       5.484  40.093  31.134  1.00 18.61           H  
ATOM   3000  HB3 ARG B  11       3.934  40.804  31.644  1.00 18.61           H  
ATOM   3001  HG2 ARG B  11       6.298  42.229  30.429  1.00 19.54           H  
ATOM   3002  HG3 ARG B  11       4.866  43.046  31.099  1.00 19.54           H  
ATOM   3003  HD2 ARG B  11       4.279  42.869  28.882  1.00 19.83           H  
ATOM   3004  HD3 ARG B  11       3.562  41.383  29.551  1.00 19.83           H  
ATOM   3005  HE  ARG B  11       5.028  40.167  28.301  1.00 20.74           H  
ATOM   3006 HH11 ARG B  11       6.204  43.452  28.508  1.00 25.38           H  
ATOM   3007 HH12 ARG B  11       7.462  43.161  27.343  1.00 25.38           H  
ATOM   3008 HH21 ARG B  11       6.650  39.860  26.747  1.00 19.06           H  
ATOM   3009 HH22 ARG B  11       7.719  41.138  26.329  1.00 19.06           H  
ATOM   3010  N   SER B  12       5.860  38.896  33.769  1.00 25.60           N  
ATOM   3011  CA  SER B  12       5.648  37.660  34.513  1.00 28.40           C  
ATOM   3012  C   SER B  12       5.717  37.910  36.021  1.00 26.58           C  
ATOM   3013  O   SER B  12       4.906  37.396  36.785  1.00 27.51           O  
ATOM   3014  CB  SER B  12       6.745  36.683  34.094  1.00 32.15           C  
ATOM   3015  OG  SER B  12       6.245  35.378  33.900  1.00 36.87           O  
ATOM   3016  H   SER B  12       6.620  38.940  33.134  1.00 25.60           H  
ATOM   3017  HA  SER B  12       4.660  37.256  34.294  1.00 28.40           H  
ATOM   3018  HB2 SER B  12       7.508  36.656  34.872  1.00 32.15           H  
ATOM   3019  HB3 SER B  12       7.189  37.032  33.162  1.00 32.15           H  
ATOM   3020  HG  SER B  12       6.913  34.803  33.552  1.00 36.87           H  
ATOM   3021  N   SER B  13       6.735  38.665  36.429  1.00 25.17           N  
ATOM   3022  CA  SER B  13       6.963  39.060  37.818  1.00 21.34           C  
ATOM   3023  C   SER B  13       5.874  40.051  38.297  1.00 21.32           C  
ATOM   3024  O   SER B  13       5.336  39.929  39.401  1.00 21.21           O  
ATOM   3025  CB  SER B  13       8.365  39.690  37.955  1.00 20.73           C  
ATOM   3026  OG  SER B  13       8.673  40.071  39.297  1.00 19.37           O  
ATOM   3027  H   SER B  13       7.399  38.962  35.774  1.00 25.17           H  
ATOM   3028  HA  SER B  13       6.907  38.172  38.448  1.00 21.34           H  
ATOM   3029  HB2 SER B  13       8.412  40.576  37.322  1.00 20.73           H  
ATOM   3030  HB3 SER B  13       9.107  38.965  37.620  1.00 20.73           H  
ATOM   3031  HG  SER B  13       8.636  39.318  39.886  1.00 19.37           H  
ATOM   3032  N   ASN B  14       5.552  41.037  37.467  1.00 19.45           N  
ATOM   3033  CA  ASN B  14       4.514  41.987  37.810  1.00 20.87           C  
ATOM   3034  C   ASN B  14       3.206  41.228  38.091  1.00 21.66           C  
ATOM   3035  O   ASN B  14       2.489  41.515  39.053  1.00 20.50           O  
ATOM   3036  CB  ASN B  14       4.311  42.996  36.672  1.00 18.10           C  
ATOM   3037  CG  ASN B  14       5.486  43.959  36.507  1.00 17.52           C  
ATOM   3038  OD1 ASN B  14       6.421  43.994  37.313  1.00 18.92           O  
ATOM   3039  ND2 ASN B  14       5.444  44.739  35.455  1.00 16.91           N  
ATOM   3040  H   ASN B  14       6.038  41.136  36.625  1.00 19.45           H  
ATOM   3041  HA  ASN B  14       4.812  42.538  38.702  1.00 20.87           H  
ATOM   3042  HB2 ASN B  14       3.413  43.577  36.880  1.00 18.10           H  
ATOM   3043  HB3 ASN B  14       4.180  42.446  35.740  1.00 18.10           H  
ATOM   3044 HD21 ASN B  14       6.137  45.428  35.370  1.00 16.91           H  
ATOM   3045 HD22 ASN B  14       4.717  44.616  34.815  1.00 16.91           H  
ATOM   3046  N   PHE B  15       2.898  40.232  37.280  1.00 19.87           N  
ATOM   3047  CA  PHE B  15       1.666  39.493  37.468  1.00 21.14           C  
ATOM   3048  C   PHE B  15       1.618  38.717  38.747  1.00 23.49           C  
ATOM   3049  O   PHE B  15       0.677  38.829  39.515  1.00 21.57           O  
ATOM   3050  CB  PHE B  15       1.429  38.544  36.309  1.00 24.02           C  
ATOM   3051  CG  PHE B  15       0.077  37.919  36.313  1.00 24.77           C  
ATOM   3052  CD1 PHE B  15      -0.997  38.570  35.714  1.00 26.97           C  
ATOM   3053  CD2 PHE B  15      -0.139  36.709  36.953  1.00 25.11           C  
ATOM   3054  CE1 PHE B  15      -2.278  38.035  35.756  1.00 26.56           C  
ATOM   3055  CE2 PHE B  15      -1.404  36.169  37.001  1.00 24.70           C  
ATOM   3056  CZ  PHE B  15      -2.480  36.841  36.401  1.00 27.16           C  
ATOM   3057  H   PHE B  15       3.455  40.050  36.506  1.00 19.87           H  
ATOM   3058  HA  PHE B  15       0.880  40.246  37.515  1.00 21.14           H  
ATOM   3059  HB2 PHE B  15       1.548  39.100  35.379  1.00 24.02           H  
ATOM   3060  HB3 PHE B  15       2.175  37.751  36.356  1.00 24.02           H  
ATOM   3061  HD1 PHE B  15      -0.831  39.509  35.207  1.00 26.97           H  
ATOM   3062  HD2 PHE B  15       0.687  36.189  37.415  1.00 25.11           H  
ATOM   3063  HE1 PHE B  15      -3.103  38.551  35.288  1.00 26.56           H  
ATOM   3064  HE2 PHE B  15      -1.569  35.226  37.501  1.00 24.70           H  
ATOM   3065  HZ  PHE B  15      -3.472  36.416  36.447  1.00 27.16           H  
ATOM   3066  N   GLN B  16       2.640  37.919  38.975  1.00 26.16           N  
ATOM   3067  CA  GLN B  16       2.700  37.115  40.183  1.00 29.02           C  
ATOM   3068  C   GLN B  16       2.661  37.978  41.439  1.00 26.23           C  
ATOM   3069  O   GLN B  16       1.853  37.752  42.312  1.00 25.16           O  
ATOM   3070  CB  GLN B  16       3.967  36.252  40.192  1.00 34.35           C  
ATOM   3071  CG  GLN B  16       4.082  35.297  39.014  1.00 46.22           C  
ATOM   3072  CD  GLN B  16       3.016  34.192  39.013  1.00 50.15           C  
ATOM   3073  OE1 GLN B  16       2.086  34.211  39.820  1.00 53.97           O  
ATOM   3074  NE2 GLN B  16       3.194  33.189  38.151  1.00 53.14           N  
ATOM   3075  H   GLN B  16       3.384  37.878  38.322  1.00 26.16           H  
ATOM   3076  HA  GLN B  16       1.821  36.471  40.185  1.00 29.02           H  
ATOM   3077  HB2 GLN B  16       4.832  36.915  40.180  1.00 34.35           H  
ATOM   3078  HB3 GLN B  16       3.973  35.664  41.110  1.00 34.35           H  
ATOM   3079  HG2 GLN B  16       5.065  34.827  39.046  1.00 46.22           H  
ATOM   3080  HG3 GLN B  16       3.983  35.872  38.093  1.00 46.22           H  
ATOM   3081 HE21 GLN B  16       2.522  32.482  38.189  1.00 53.14           H  
ATOM   3082 HE22 GLN B  16       3.976  33.209  37.580  1.00 53.14           H  
ATOM   3083  N   CYS B  17       3.469  39.033  41.478  1.00 24.26           N  
ATOM   3084  CA  CYS B  17       3.555  39.900  42.650  1.00 22.94           C  
ATOM   3085  C   CYS B  17       2.262  40.561  42.956  1.00 22.94           C  
ATOM   3086  O   CYS B  17       1.842  40.593  44.122  1.00 26.04           O  
ATOM   3087  CB  CYS B  17       4.660  40.939  42.496  1.00 22.06           C  
ATOM   3088  SG  CYS B  17       6.310  40.197  42.561  1.00 19.69           S  
ATOM   3089  H   CYS B  17       4.030  39.249  40.688  1.00 24.26           H  
ATOM   3090  HA  CYS B  17       3.803  39.255  43.493  1.00 22.94           H  
ATOM   3091  HB2 CYS B  17       4.571  41.668  43.301  1.00 22.06           H  
ATOM   3092  HB3 CYS B  17       4.538  41.441  41.536  1.00 22.06           H  
ATOM   3093  HG  CYS B  17       6.440  39.313  41.568  1.00 19.69           H  
ATOM   3094  N   GLN B  18       1.585  41.030  41.919  1.00 24.22           N  
ATOM   3095  CA  GLN B  18       0.334  41.705  42.152  1.00 21.89           C  
ATOM   3096  C   GLN B  18      -0.708  40.732  42.606  1.00 22.27           C  
ATOM   3097  O   GLN B  18      -1.437  40.961  43.559  1.00 20.07           O  
ATOM   3098  CB  GLN B  18      -0.107  42.407  40.898  1.00 20.64           C  
ATOM   3099  CG  GLN B  18       0.817  43.540  40.528  1.00 22.39           C  
ATOM   3100  CD  GLN B  18       0.335  44.272  39.312  1.00 24.84           C  
ATOM   3101  NE2 GLN B  18      -0.312  45.321  39.426  1.00 25.17           N  
ATOM   3102  OE1 GLN B  18       0.568  43.683  38.125  1.00 24.63           O  
ATOM   3103  H   GLN B  18       1.920  40.932  40.999  1.00 24.22           H  
ATOM   3104  HA  GLN B  18       0.472  42.446  42.939  1.00 21.89           H  
ATOM   3105  HB2 GLN B  18      -0.125  41.687  40.080  1.00 20.64           H  
ATOM   3106  HB3 GLN B  18      -1.109  42.807  41.053  1.00 20.64           H  
ATOM   3107  HG2 GLN B  18       1.809  43.136  40.327  1.00 22.39           H  
ATOM   3108  HG3 GLN B  18       0.871  44.239  41.363  1.00 22.39           H  
ATOM   3109 HE21 GLN B  18      -0.691  45.772  38.606  1.00 25.17           H  
ATOM   3110 HE22 GLN B  18      -0.461  45.726  40.339  1.00 25.17           H  
ATOM   3111  N   LYS B  19      -0.716  39.589  41.961  1.00 23.17           N  
ATOM   3112  CA  LYS B  19      -1.675  38.558  42.286  1.00 27.44           C  
ATOM   3113  C   LYS B  19      -1.567  38.195  43.743  1.00 26.59           C  
ATOM   3114  O   LYS B  19      -2.575  38.124  44.436  1.00 23.25           O  
ATOM   3115  CB  LYS B  19      -1.435  37.331  41.413  1.00 35.80           C  
ATOM   3116  CG  LYS B  19      -2.557  36.352  41.451  1.00 45.96           C  
ATOM   3117  CD  LYS B  19      -2.438  35.341  40.338  1.00 54.15           C  
ATOM   3118  CE  LYS B  19      -3.793  34.691  40.098  1.00 58.47           C  
ATOM   3119  NZ  LYS B  19      -3.743  33.673  39.003  1.00 65.15           N1+
ATOM   3120  H   LYS B  19      -0.057  39.428  41.256  1.00 23.17           H  
ATOM   3121  HA  LYS B  19      -2.681  38.932  42.094  1.00 27.44           H  
ATOM   3122  HB2 LYS B  19      -1.298  37.661  40.383  1.00 35.80           H  
ATOM   3123  HB3 LYS B  19      -0.529  36.833  41.758  1.00 35.80           H  
ATOM   3124  HG2 LYS B  19      -2.541  35.830  42.408  1.00 45.96           H  
ATOM   3125  HG3 LYS B  19      -3.500  36.888  41.345  1.00 45.96           H  
ATOM   3126  HD2 LYS B  19      -1.712  34.577  40.617  1.00 54.15           H  
ATOM   3127  HD3 LYS B  19      -2.108  35.840  39.427  1.00 54.15           H  
ATOM   3128  HE2 LYS B  19      -4.511  35.465  39.826  1.00 58.47           H  
ATOM   3129  HE3 LYS B  19      -4.116  34.203  41.017  1.00 58.47           H  
ATOM   3130  HZ1 LYS B  19      -3.387  34.136  38.141  1.00 65.15           H  
ATOM   3131  HZ2 LYS B  19      -3.069  32.910  39.238  1.00 65.15           H  
ATOM   3132  HZ3 LYS B  19      -4.678  33.265  38.810  1.00 65.15           H  
ATOM   3133  N   LEU B  20      -0.331  38.014  44.196  1.00 23.93           N  
ATOM   3134  CA  LEU B  20      -0.027  37.663  45.575  1.00 25.12           C  
ATOM   3135  C   LEU B  20      -0.468  38.795  46.520  1.00 24.88           C  
ATOM   3136  O   LEU B  20      -1.180  38.559  47.510  1.00 27.25           O  
ATOM   3137  CB  LEU B  20       1.475  37.457  45.730  1.00 23.89           C  
ATOM   3138  CG  LEU B  20       2.123  36.296  45.002  1.00 21.43           C  
ATOM   3139  CD1 LEU B  20       3.656  36.379  45.067  1.00 17.49           C  
ATOM   3140  CD2 LEU B  20       1.623  35.006  45.599  1.00 21.33           C  
ATOM   3141  H   LEU B  20       0.411  38.134  43.578  1.00 23.93           H  
ATOM   3142  HA  LEU B  20      -0.561  36.747  45.828  1.00 25.12           H  
ATOM   3143  HB2 LEU B  20       1.963  38.368  45.382  1.00 23.89           H  
ATOM   3144  HB3 LEU B  20       1.674  37.322  46.793  1.00 23.89           H  
ATOM   3145  HG  LEU B  20       1.849  36.338  43.948  1.00 21.43           H  
ATOM   3146 HD11 LEU B  20       3.989  37.315  44.618  1.00 17.49           H  
ATOM   3147 HD12 LEU B  20       3.978  36.341  46.108  1.00 17.49           H  
ATOM   3148 HD13 LEU B  20       4.089  35.540  44.522  1.00 17.49           H  
ATOM   3149 HD21 LEU B  20       1.896  34.964  46.653  1.00 21.33           H  
ATOM   3150 HD22 LEU B  20       0.538  34.957  45.502  1.00 21.33           H  
ATOM   3151 HD23 LEU B  20       2.073  34.164  45.073  1.00 21.33           H  
ATOM   3152  N   LEU B  21      -0.067  40.028  46.208  1.00 26.83           N  
ATOM   3153  CA  LEU B  21      -0.426  41.162  47.041  1.00 23.95           C  
ATOM   3154  C   LEU B  21      -1.910  41.281  47.223  1.00 26.40           C  
ATOM   3155  O   LEU B  21      -2.375  41.509  48.314  1.00 23.89           O  
ATOM   3156  CB  LEU B  21       0.137  42.437  46.451  1.00 25.20           C  
ATOM   3157  CG  LEU B  21       1.624  42.633  46.752  1.00 24.64           C  
ATOM   3158  CD1 LEU B  21       2.146  43.909  46.114  1.00 26.38           C  
ATOM   3159  CD2 LEU B  21       1.838  42.696  48.248  1.00 21.13           C  
ATOM   3160  H   LEU B  21       0.476  40.192  45.416  1.00 26.83           H  
ATOM   3161  HA  LEU B  21       0.008  40.997  48.027  1.00 23.95           H  
ATOM   3162  HB2 LEU B  21       0.003  42.407  45.370  1.00 25.20           H  
ATOM   3163  HB3 LEU B  21      -0.414  43.282  46.862  1.00 25.20           H  
ATOM   3164  HG  LEU B  21       2.170  41.787  46.334  1.00 24.64           H  
ATOM   3165 HD11 LEU B  21       1.994  43.865  45.036  1.00 26.38           H  
ATOM   3166 HD12 LEU B  21       1.609  44.765  46.522  1.00 26.38           H  
ATOM   3167 HD13 LEU B  21       3.210  44.013  46.327  1.00 26.38           H  
ATOM   3168 HD21 LEU B  21       1.289  43.543  48.658  1.00 21.13           H  
ATOM   3169 HD22 LEU B  21       1.479  41.774  48.706  1.00 21.13           H  
ATOM   3170 HD23 LEU B  21       2.901  42.816  48.458  1.00 21.13           H  
ATOM   3171  N   TRP B  22      -2.648  41.093  46.143  1.00 24.86           N  
ATOM   3172  CA  TRP B  22      -4.095  41.168  46.177  1.00 24.27           C  
ATOM   3173  C   TRP B  22      -4.713  40.057  47.007  1.00 26.31           C  
ATOM   3174  O   TRP B  22      -5.771  40.239  47.599  1.00 24.75           O  
ATOM   3175  CB  TRP B  22      -4.663  41.152  44.750  1.00 23.35           C  
ATOM   3176  CG  TRP B  22      -4.616  42.514  44.082  1.00 21.68           C  
ATOM   3177  CD1 TRP B  22      -3.812  42.893  43.056  1.00 21.73           C  
ATOM   3178  CD2 TRP B  22      -5.370  43.683  44.455  1.00 22.10           C  
ATOM   3179  NE1 TRP B  22      -4.002  44.222  42.770  1.00 22.05           N  
ATOM   3180  CE2 TRP B  22      -4.937  44.724  43.611  1.00 21.70           C  
ATOM   3181  CE3 TRP B  22      -6.339  43.937  45.448  1.00 21.17           C  
ATOM   3182  CZ2 TRP B  22      -5.474  46.020  43.717  1.00 23.38           C  
ATOM   3183  CZ3 TRP B  22      -6.869  45.224  45.556  1.00 20.28           C  
ATOM   3184  CH2 TRP B  22      -6.426  46.253  44.697  1.00 23.10           C  
ATOM   3185  H   TRP B  22      -2.189  40.896  45.302  1.00 24.86           H  
ATOM   3186  HA  TRP B  22      -4.358  42.110  46.658  1.00 24.27           H  
ATOM   3187  HB2 TRP B  22      -4.081  40.451  44.152  1.00 23.35           H  
ATOM   3188  HB3 TRP B  22      -5.701  40.821  44.792  1.00 23.35           H  
ATOM   3189  HD1 TRP B  22      -3.122  42.242  42.539  1.00 21.73           H  
ATOM   3190  HE1 TRP B  22      -3.535  44.721  42.064  1.00 22.05           H  
ATOM   3191  HE3 TRP B  22      -6.665  43.150  46.112  1.00 21.17           H  
ATOM   3192  HZ2 TRP B  22      -5.154  46.810  43.054  1.00 23.38           H  
ATOM   3193  HZ3 TRP B  22      -7.622  45.434  46.301  1.00 20.28           H  
ATOM   3194  HH2 TRP B  22      -6.839  47.245  44.806  1.00 23.10           H  
ATOM   3195  N   GLN B  23      -4.037  38.914  47.043  1.00 29.18           N  
ATOM   3196  CA  GLN B  23      -4.498  37.724  47.760  1.00 31.58           C  
ATOM   3197  C   GLN B  23      -4.586  37.902  49.235  1.00 35.12           C  
ATOM   3198  O   GLN B  23      -5.523  37.421  49.864  1.00 36.92           O  
ATOM   3199  CB  GLN B  23      -3.561  36.548  47.516  1.00 30.92           C  
ATOM   3200  CG  GLN B  23      -3.893  35.788  46.281  1.00 31.25           C  
ATOM   3201  CD  GLN B  23      -3.073  34.551  46.113  1.00 30.20           C  
ATOM   3202  NE2 GLN B  23      -2.776  33.848  47.078  1.00 30.91           N  
ATOM   3203  OE1 GLN B  23      -2.760  34.228  44.875  1.00 33.10           O  
ATOM   3204  H   GLN B  23      -3.191  38.851  46.550  1.00 29.18           H  
ATOM   3205  HA  GLN B  23      -5.498  37.540  47.368  1.00 31.58           H  
ATOM   3206  HB2 GLN B  23      -2.543  36.927  47.428  1.00 30.92           H  
ATOM   3207  HB3 GLN B  23      -3.624  35.871  48.368  1.00 30.92           H  
ATOM   3208  HG2 GLN B  23      -3.724  36.435  45.420  1.00 31.25           H  
ATOM   3209  HG3 GLN B  23      -4.945  35.504  46.321  1.00 31.25           H  
ATOM   3210 HE21 GLN B  23      -2.272  32.984  46.937  1.00 30.91           H  
ATOM   3211 HE22 GLN B  23      -3.036  34.135  48.011  1.00 30.91           H  
ATOM   3212  N   LEU B  24      -3.539  38.495  49.790  1.00 40.84           N  
ATOM   3213  CA  LEU B  24      -3.430  38.748  51.223  1.00 48.07           C  
ATOM   3214  C   LEU B  24      -4.672  39.370  51.857  1.00 59.56           C  
ATOM   3215  O   LEU B  24      -5.216  40.353  51.394  1.00 54.87           O  
ATOM   3216  CB  LEU B  24      -2.207  39.639  51.505  1.00 40.66           C  
ATOM   3217  CG  LEU B  24      -0.829  39.109  51.081  1.00 37.31           C  
ATOM   3218  CD1 LEU B  24       0.252  40.188  51.124  1.00 32.53           C  
ATOM   3219  CD2 LEU B  24      -0.464  37.918  51.961  1.00 37.62           C  
ATOM   3220  H   LEU B  24      -2.814  38.811  49.194  1.00 40.84           H  
ATOM   3221  HA  LEU B  24      -3.317  37.768  51.686  1.00 48.07           H  
ATOM   3222  HB2 LEU B  24      -2.366  40.585  50.987  1.00 40.66           H  
ATOM   3223  HB3 LEU B  24      -2.172  39.815  52.580  1.00 40.66           H  
ATOM   3224  HG  LEU B  24      -0.888  38.790  50.040  1.00 37.31           H  
ATOM   3225 HD11 LEU B  24      -0.033  41.014  50.472  1.00 32.53           H  
ATOM   3226 HD12 LEU B  24       0.361  40.552  52.145  1.00 32.53           H  
ATOM   3227 HD13 LEU B  24       1.199  39.768  50.785  1.00 32.53           H  
ATOM   3228 HD21 LEU B  24      -0.406  38.239  53.001  1.00 37.62           H  
ATOM   3229 HD22 LEU B  24      -1.226  37.145  51.861  1.00 37.62           H  
ATOM   3230 HD23 LEU B  24       0.501  37.518  51.650  1.00 37.62           H  
ATOM   3231  N   ASN B  25      -5.168  38.714  52.884  1.00 69.05           N  
ATOM   3232  CA  ASN B  25      -6.311  39.199  53.641  1.00 85.45           C  
ATOM   3233  C   ASN B  25      -5.951  38.779  55.057  1.00 92.03           C  
ATOM   3234  O   ASN B  25      -5.204  37.809  55.255  1.00 95.05           O  
ATOM   3235  CB  ASN B  25      -7.657  38.614  53.150  1.00 91.94           C  
ATOM   3236  CG  ASN B  25      -7.650  37.095  53.022  1.00 97.21           C  
ATOM   3237  OD1 ASN B  25      -6.656  36.432  53.311  1.00 99.31           O  
ATOM   3238  ND2 ASN B  25      -8.766  36.539  52.564  1.00 99.02           N  
ATOM   3239  H   ASN B  25      -4.802  37.835  53.151  1.00 69.05           H  
ATOM   3240  HA  ASN B  25      -6.477  40.271  53.539  1.00 85.45           H  
ATOM   3241  HB2 ASN B  25      -7.883  39.041  52.173  1.00 91.94           H  
ATOM   3242  HB3 ASN B  25      -8.435  38.897  53.859  1.00 91.94           H  
ATOM   3243 HD21 ASN B  25      -8.743  35.557  52.488  1.00 99.02           H  
ATOM   3244 HD22 ASN B  25      -9.530  37.089  52.330  1.00 99.02           H  
ATOM   3245  N   GLY B  26      -6.362  39.566  56.038  1.00 94.57           N  
ATOM   3246  CA  GLY B  26      -5.988  39.220  57.394  1.00 99.36           C  
ATOM   3247  C   GLY B  26      -7.088  38.735  58.304  1.00 98.79           C  
ATOM   3248  O   GLY B  26      -8.167  38.326  57.864  1.00 99.38           O  
ATOM   3249  H   GLY B  26      -6.948  40.356  55.836  1.00 94.57           H  
ATOM   3250  HA2 GLY B  26      -5.237  38.432  57.337  1.00 99.36           H  
ATOM   3251  HA3 GLY B  26      -5.550  40.107  57.851  1.00 99.36           H  
ATOM   3252  N   ARG B  27      -6.756  38.735  59.588  1.00 98.19           N  
ATOM   3253  CA  ARG B  27      -7.673  38.341  60.640  1.00 97.92           C  
ATOM   3254  C   ARG B  27      -8.736  39.439  60.768  1.00 98.64           C  
ATOM   3255  O   ARG B  27      -9.961  39.630  60.740  1.00 99.50           O  
ATOM   3256  CB  ARG B  27      -6.902  38.218  61.932  1.00 20.00           C  
ATOM   3257  CG  ARG B  27      -7.818  37.869  63.115  1.00 20.00           C  
ATOM   3258  CD  ARG B  27      -7.035  37.708  64.423  1.00 20.00           C  
ATOM   3259  NE  ARG B  27      -7.940  37.373  65.527  1.00 20.00           N  
ATOM   3260  CZ  ARG B  27      -7.391  37.201  66.744  1.00 20.00           C  
ATOM   3261  NH1 ARG B  27      -6.087  37.341  66.911  1.00 20.00           N  
ATOM   3262  NH2 ARG B  27      -8.172  36.894  67.784  1.00 20.00           N1+
ATOM   3263  H   ARG B  27      -5.822  39.022  59.845  1.00 98.19           H  
ATOM   3264  HA  ARG B  27      -8.147  37.386  60.415  1.00 97.92           H  
ATOM   3265  HB2 ARG B  27      -6.173  37.421  61.830  1.00 20.00           H  
ATOM   3266  HB3 ARG B  27      -6.403  39.154  62.175  1.00 20.00           H  
ATOM   3267  HG2 ARG B  27      -8.557  38.647  63.253  1.00 20.00           H  
ATOM   3268  HG3 ARG B  27      -8.329  36.926  62.916  1.00 20.00           H  
ATOM   3269  HD2 ARG B  27      -6.306  36.911  64.321  1.00 20.00           H  
ATOM   3270  HD3 ARG B  27      -6.535  38.644  64.666  1.00 20.00           H  
ATOM   3271  HE  ARG B  27      -8.934  37.275  65.337  1.00 20.00           H  
ATOM   3272 HH11 ARG B  27      -5.683  37.217  67.800  1.00 20.00           H  
ATOM   3273 HH12 ARG B  27      -5.514  37.574  66.144  1.00 20.00           H  
ATOM   3274 HH21 ARG B  27      -7.773  36.766  68.666  1.00 20.00           H  
ATOM   3275 HH22 ARG B  27      -9.133  36.789  67.660  1.00 20.00           H  
ATOM   3276  N   LEU B  28      -8.094  40.567  61.125  1.00  0.00           N  
ATOM   3277  CA  LEU B  28      -8.700  41.802  61.619  1.00  0.00           C  
ATOM   3278  C   LEU B  28      -8.821  42.832  60.497  1.00  0.00           C  
ATOM   3279  O   LEU B  28      -7.836  43.082  59.795  1.00  0.00           O  
ATOM   3280  CB  LEU B  28      -7.881  42.334  62.815  1.00  0.00           C  
ATOM   3281  CG  LEU B  28      -8.474  43.597  63.482  1.00  0.00           C  
ATOM   3282  CD1 LEU B  28      -9.863  43.345  64.094  1.00  0.00           C  
ATOM   3283  CD2 LEU B  28      -7.522  44.107  64.576  1.00  0.00           C  
ATOM   3284  H   LEU B  28      -7.088  40.559  61.042  1.00  0.00           H  
ATOM   3285  HA  LEU B  28      -9.713  41.598  61.967  1.00  0.00           H  
ATOM   3286  HB2 LEU B  28      -7.809  41.547  63.568  1.00  0.00           H  
ATOM   3287  HB3 LEU B  28      -6.868  42.556  62.475  1.00  0.00           H  
ATOM   3288  HG  LEU B  28      -8.568  44.384  62.734  1.00  0.00           H  
ATOM   3289 HD11 LEU B  28     -10.579  43.085  63.314  1.00  0.00           H  
ATOM   3290 HD12 LEU B  28      -9.813  42.535  64.822  1.00  0.00           H  
ATOM   3291 HD13 LEU B  28     -10.215  44.250  64.590  1.00  0.00           H  
ATOM   3292 HD21 LEU B  28      -7.415  43.357  65.363  1.00  0.00           H  
ATOM   3293 HD22 LEU B  28      -6.542  44.315  64.146  1.00  0.00           H  
ATOM   3294 HD23 LEU B  28      -7.913  45.028  65.010  1.00  0.00           H  
ATOM   3295  N   GLU B  29      -9.988  43.472  60.438  1.00  0.00           N  
ATOM   3296  CA  GLU B  29     -10.261  44.707  59.718  1.00  0.00           C  
ATOM   3297  C   GLU B  29     -10.923  45.687  60.707  1.00  0.00           C  
ATOM   3298  O   GLU B  29     -11.873  45.337  61.405  1.00  0.00           O  
ATOM   3299  CB  GLU B  29     -11.212  44.445  58.478  1.00  0.00           C  
ATOM   3300  CG  GLU B  29     -11.479  45.662  57.571  1.00  0.00           C  
ATOM   3301  CD  GLU B  29     -10.213  46.350  57.063  1.00  0.00           C  
ATOM   3302  OE1 GLU B  29      -9.898  47.497  57.367  1.00  0.00           O  
ATOM   3303  OE2 GLU B  29      -9.466  45.577  56.220  1.00  0.00           O1-
ATOM   3304  H   GLU B  29     -10.760  43.060  60.943  1.00  0.00           H  
ATOM   3305  HA  GLU B  29      -9.333  45.124  59.328  1.00  0.00           H  
ATOM   3306  HB2 GLU B  29     -12.171  44.094  58.859  1.00  0.00           H  
ATOM   3307  HB3 GLU B  29     -10.756  43.666  57.866  1.00  0.00           H  
ATOM   3308  HG2 GLU B  29     -12.061  46.389  58.138  1.00  0.00           H  
ATOM   3309  HG3 GLU B  29     -12.057  45.327  56.710  1.00  0.00           H  
ATOM   3310  N   TYR B  30     -10.295  46.845  60.868  1.00  0.00           N  
ATOM   3311  CA  TYR B  30     -10.597  47.936  61.798  1.00  0.00           C  
ATOM   3312  C   TYR B  30      -9.840  49.160  61.239  1.00  0.00           C  
ATOM   3313  O   TYR B  30      -9.655  49.173  60.029  1.00  0.00           O  
ATOM   3314  CB  TYR B  30     -10.179  47.503  63.221  1.00  0.00           C  
ATOM   3315  CG  TYR B  30     -10.645  48.386  64.372  1.00  0.00           C  
ATOM   3316  CD1 TYR B  30     -12.017  48.496  64.673  1.00  0.00           C  
ATOM   3317  CE1 TYR B  30     -12.446  49.269  65.768  1.00  0.00           C  
ATOM   3318  CZ  TYR B  30     -11.497  49.943  66.573  1.00  0.00           C  
ATOM   3319  OH  TYR B  30     -11.904  50.681  67.648  1.00  0.00           O  
ATOM   3320  CE2 TYR B  30     -10.121  49.840  66.266  1.00  0.00           C  
ATOM   3321  CD2 TYR B  30      -9.701  49.062  65.174  1.00  0.00           C  
ATOM   3322  H   TYR B  30      -9.498  46.995  60.266  1.00  0.00           H  
ATOM   3323  HA  TYR B  30     -11.653  48.189  61.882  1.00  0.00           H  
ATOM   3324  HB2 TYR B  30     -10.583  46.507  63.410  1.00  0.00           H  
ATOM   3325  HB3 TYR B  30      -9.091  47.412  63.252  1.00  0.00           H  
ATOM   3326  HD1 TYR B  30     -12.746  47.973  64.071  1.00  0.00           H  
ATOM   3327  HD2 TYR B  30      -8.646  48.979  64.959  1.00  0.00           H  
ATOM   3328  HE1 TYR B  30     -13.499  49.338  65.996  1.00  0.00           H  
ATOM   3329  HE2 TYR B  30      -9.389  50.350  66.876  1.00  0.00           H  
ATOM   3330  HH  TYR B  30     -12.857  50.689  67.760  1.00  0.00           H  
ATOM   3331  N   CYS B  31      -9.390  50.109  62.085  1.00 91.63           N  
ATOM   3332  CA  CYS B  31      -8.024  50.698  61.995  1.00 94.84           C  
ATOM   3333  C   CYS B  31      -7.923  52.194  62.249  1.00 95.85           C  
ATOM   3334  O   CYS B  31      -8.879  52.958  62.048  1.00 92.33           O  
ATOM   3335  CB  CYS B  31      -7.374  50.365  60.650  1.00 89.76           C  
ATOM   3336  SG  CYS B  31      -6.603  48.715  60.603  1.00 84.16           S  
ATOM   3337  H   CYS B  31     -10.199  50.324  62.650  1.00 91.63           H  
ATOM   3338  HA  CYS B  31      -7.486  50.229  62.819  1.00 94.84           H  
ATOM   3339  HB2 CYS B  31      -6.606  51.111  60.444  1.00 89.76           H  
ATOM   3340  HB3 CYS B  31      -8.140  50.410  59.876  1.00 89.76           H  
ATOM   3341  N   LEU B  32      -6.740  52.604  62.698  1.00 94.30           N  
ATOM   3342  CA  LEU B  32      -6.444  53.993  63.011  1.00 94.92           C  
ATOM   3343  C   LEU B  32      -6.603  54.976  61.829  1.00 90.74           C  
ATOM   3344  O   LEU B  32      -7.040  56.114  62.036  1.00 96.28           O  
ATOM   3345  CB  LEU B  32      -5.021  54.096  63.610  1.00 99.84           C  
ATOM   3346  CG  LEU B  32      -3.723  54.127  62.763  1.00 99.96           C  
ATOM   3347  CD1 LEU B  32      -2.534  54.274  63.693  1.00 99.93           C  
ATOM   3348  CD2 LEU B  32      -3.547  52.894  61.883  1.00 99.82           C  
ATOM   3349  H   LEU B  32      -6.012  51.958  62.832  1.00 94.30           H  
ATOM   3350  HA  LEU B  32      -7.195  54.302  63.737  1.00 94.92           H  
ATOM   3351  HB2 LEU B  32      -5.013  55.015  64.196  1.00 99.84           H  
ATOM   3352  HB3 LEU B  32      -4.918  53.239  64.276  1.00 99.84           H  
ATOM   3353  HG  LEU B  32      -3.795  54.978  62.086  1.00 99.96           H  
ATOM   3354 HD11 LEU B  32      -2.645  55.183  64.284  1.00 99.93           H  
ATOM   3355 HD12 LEU B  32      -2.485  53.412  64.359  1.00 99.93           H  
ATOM   3356 HD13 LEU B  32      -1.618  54.332  63.105  1.00 99.93           H  
ATOM   3357 HD21 LEU B  32      -3.469  52.007  62.512  1.00 99.82           H  
ATOM   3358 HD22 LEU B  32      -4.407  52.795  61.220  1.00 99.82           H  
ATOM   3359 HD23 LEU B  32      -2.640  52.999  61.288  1.00 99.82           H  
ATOM   3360  N   LYS B  33      -6.281  54.541  60.604  1.00 92.01           N  
ATOM   3361  CA  LYS B  33      -6.364  55.434  59.448  1.00 86.57           C  
ATOM   3362  C   LYS B  33      -6.919  54.836  58.161  1.00 88.53           C  
ATOM   3363  O   LYS B  33      -8.007  55.213  57.732  1.00 81.92           O  
ATOM   3364  CB  LYS B  33      -4.938  55.961  59.176  1.00 20.00           C  
ATOM   3365  CG  LYS B  33      -4.879  56.947  58.005  1.00 20.00           C  
ATOM   3366  CD  LYS B  33      -3.460  57.450  57.733  1.00 20.00           C  
ATOM   3367  CE  LYS B  33      -3.401  58.437  56.563  1.00 20.00           C  
ATOM   3368  NZ  LYS B  33      -2.023  58.879  56.360  1.00 20.00           N  
ATOM   3369  H   LYS B  33      -5.978  53.586  60.477  1.00 92.01           H  
ATOM   3370  HA  LYS B  33      -7.084  56.207  59.717  1.00 86.57           H  
ATOM   3371  HB2 LYS B  33      -4.558  56.478  60.062  1.00 20.00           H  
ATOM   3372  HB3 LYS B  33      -4.289  55.124  58.936  1.00 20.00           H  
ATOM   3373  HG2 LYS B  33      -5.247  56.454  57.101  1.00 20.00           H  
ATOM   3374  HG3 LYS B  33      -5.506  57.814  58.221  1.00 20.00           H  
ATOM   3375  HD2 LYS B  33      -3.080  57.968  58.620  1.00 20.00           H  
ATOM   3376  HD3 LYS B  33      -2.811  56.614  57.494  1.00 20.00           H  
ATOM   3377  HE2 LYS B  33      -3.769  57.944  55.659  1.00 20.00           H  
ATOM   3378  HE3 LYS B  33      -4.037  59.306  56.781  1.00 20.00           H  
ATOM   3379  HZ1 LYS B  33      -1.440  58.080  56.154  1.00 20.00           H  
ATOM   3380  HZ2 LYS B  33      -1.688  59.333  57.198  1.00 20.00           H  
ATOM   3381  N   ASP B  34      -6.133  53.948  57.541  1.00 85.30           N  
ATOM   3382  CA  ASP B  34      -6.438  53.257  56.262  1.00 88.72           C  
ATOM   3383  C   ASP B  34      -5.948  53.977  54.988  1.00 90.95           C  
ATOM   3384  O   ASP B  34      -5.972  53.413  53.882  1.00 92.11           O  
ATOM   3385  CB  ASP B  34      -7.919  52.870  56.128  1.00 93.14           C  
ATOM   3386  CG  ASP B  34      -8.196  51.444  56.597  1.00 93.66           C  
ATOM   3387  OD1 ASP B  34      -7.722  50.496  55.932  1.00 92.09           O  
ATOM   3388  OD2 ASP B  34      -8.887  51.271  57.627  1.00 92.93           O1-
ATOM   3389  H   ASP B  34      -5.263  53.747  57.927  1.00 85.30           H  
ATOM   3390  HA  ASP B  34      -5.846  52.344  56.331  1.00 88.72           H  
ATOM   3391  HB2 ASP B  34      -8.209  52.956  55.081  1.00 93.14           H  
ATOM   3392  HB3 ASP B  34      -8.515  53.557  56.728  1.00 93.14           H  
ATOM   3393  N   ARG B  35      -5.476  55.210  55.155  1.00 91.00           N  
ATOM   3394  CA  ARG B  35      -4.955  56.001  54.047  1.00 88.35           C  
ATOM   3395  C   ARG B  35      -3.909  56.976  54.598  1.00 83.69           C  
ATOM   3396  O   ARG B  35      -4.134  57.601  55.643  1.00 83.02           O  
ATOM   3397  CB  ARG B  35      -6.063  56.834  53.391  1.00 91.61           C  
ATOM   3398  CG  ARG B  35      -7.386  56.126  53.151  1.00 95.08           C  
ATOM   3399  CD  ARG B  35      -8.444  57.115  52.731  1.00 97.98           C  
ATOM   3400  NE  ARG B  35      -8.506  58.270  53.631  1.00 97.22           N  
ATOM   3401  CZ  ARG B  35      -9.174  59.393  53.367  1.00 98.48           C  
ATOM   3402  NH1 ARG B  35      -9.845  59.518  52.229  1.00 96.81           N  
ATOM   3403  NH2 ARG B  35      -9.155  60.412  54.222  1.00 98.15           N1+
ATOM   3404  H   ARG B  35      -5.477  55.631  56.034  1.00 91.00           H  
ATOM   3405  HA  ARG B  35      -4.531  55.321  53.308  1.00 88.35           H  
ATOM   3406  HB2 ARG B  35      -6.258  57.692  54.034  1.00 91.61           H  
ATOM   3407  HB3 ARG B  35      -5.692  57.179  52.426  1.00 91.61           H  
ATOM   3408  HG2 ARG B  35      -7.701  55.632  54.070  1.00 95.08           H  
ATOM   3409  HG3 ARG B  35      -7.258  55.382  52.365  1.00 95.08           H  
ATOM   3410  HD2 ARG B  35      -9.413  56.615  52.733  1.00 97.98           H  
ATOM   3411  HD3 ARG B  35      -8.218  57.466  51.724  1.00 97.98           H  
ATOM   3412  HE  ARG B  35      -8.023  58.249  54.480  1.00 97.22           H  
ATOM   3413 HH11 ARG B  35      -9.841  58.787  51.548  1.00 96.81           H  
ATOM   3414 HH12 ARG B  35     -10.326  60.373  52.014  1.00 96.81           H  
ATOM   3415 HH21 ARG B  35      -8.620  60.369  55.060  1.00 98.15           H  
ATOM   3416 HH22 ARG B  35      -9.640  61.263  53.988  1.00 98.15           H  
ATOM   3417  N   MET B  36      -2.751  57.046  53.935  1.00 75.67           N  
ATOM   3418  CA  MET B  36      -1.673  57.986  54.288  1.00 68.88           C  
ATOM   3419  C   MET B  36      -0.910  58.390  53.019  1.00 66.10           C  
ATOM   3420  O   MET B  36      -0.736  57.586  52.089  1.00 68.53           O  
ATOM   3421  CB  MET B  36      -0.689  57.437  55.339  1.00 63.21           C  
ATOM   3422  CG  MET B  36       0.086  58.561  56.024  1.00 53.62           C  
ATOM   3423  SD  MET B  36       1.358  58.115  57.190  1.00 48.16           S  
ATOM   3424  CE  MET B  36       2.732  59.028  56.505  1.00 46.28           C  
ATOM   3425  H   MET B  36      -2.576  56.477  53.150  1.00 75.67           H  
ATOM   3426  HA  MET B  36      -2.152  58.853  54.744  1.00 68.88           H  
ATOM   3427  HB2 MET B  36       0.018  56.769  54.847  1.00 63.21           H  
ATOM   3428  HB3 MET B  36      -1.249  56.883  56.092  1.00 63.21           H  
ATOM   3429  HG2 MET B  36      -0.639  59.177  56.556  1.00 53.62           H  
ATOM   3430  HG3 MET B  36       0.559  59.153  55.240  1.00 53.62           H  
ATOM   3431  HE1 MET B  36       2.923  58.688  55.487  1.00 46.28           H  
ATOM   3432  HE2 MET B  36       2.492  60.091  56.494  1.00 46.28           H  
ATOM   3433  HE3 MET B  36       3.619  58.862  57.116  1.00 46.28           H  
ATOM   3434  N   ASN B  37      -0.522  59.661  52.971  1.00 60.02           N  
ATOM   3435  CA  ASN B  37       0.207  60.222  51.844  1.00 51.54           C  
ATOM   3436  C   ASN B  37       1.691  60.138  52.179  1.00 45.17           C  
ATOM   3437  O   ASN B  37       2.108  60.591  53.256  1.00 42.03           O  
ATOM   3438  CB  ASN B  37      -0.204  61.681  51.657  1.00 55.31           C  
ATOM   3439  CG  ASN B  37       0.144  62.224  50.285  1.00 58.73           C  
ATOM   3440  OD1 ASN B  37       1.273  62.092  49.817  1.00 59.15           O  
ATOM   3441  ND2 ASN B  37      -0.832  62.851  49.635  1.00 61.60           N  
ATOM   3442  H   ASN B  37      -0.690  60.236  53.737  1.00 60.02           H  
ATOM   3443  HA  ASN B  37      -0.008  59.679  50.924  1.00 51.54           H  
ATOM   3444  HB2 ASN B  37       0.305  62.284  52.409  1.00 55.31           H  
ATOM   3445  HB3 ASN B  37      -1.282  61.759  51.798  1.00 55.31           H  
ATOM   3446 HD21 ASN B  37      -0.624  63.218  48.751  1.00 61.60           H  
ATOM   3447 HD22 ASN B  37      -1.716  62.935  50.062  1.00 61.60           H  
ATOM   3448  N   PHE B  38       2.468  59.489  51.312  1.00 35.06           N  
ATOM   3449  CA  PHE B  38       3.899  59.356  51.553  1.00 27.66           C  
ATOM   3450  C   PHE B  38       4.679  60.172  50.547  1.00 27.34           C  
ATOM   3451  O   PHE B  38       5.887  60.008  50.406  1.00 25.03           O  
ATOM   3452  CB  PHE B  38       4.339  57.900  51.470  1.00 24.92           C  
ATOM   3453  CG  PHE B  38       3.706  56.998  52.512  1.00 20.63           C  
ATOM   3454  CD1 PHE B  38       4.290  56.818  53.757  1.00 21.29           C  
ATOM   3455  CD2 PHE B  38       2.568  56.281  52.216  1.00 21.50           C  
ATOM   3456  CE1 PHE B  38       3.748  55.929  54.683  1.00 17.47           C  
ATOM   3457  CE2 PHE B  38       2.017  55.387  53.138  1.00 19.63           C  
ATOM   3458  CZ  PHE B  38       2.617  55.213  54.373  1.00 20.63           C  
ATOM   3459  H   PHE B  38       2.082  59.065  50.515  1.00 35.06           H  
ATOM   3460  HA  PHE B  38       4.100  59.725  52.559  1.00 27.66           H  
ATOM   3461  HB2 PHE B  38       4.076  57.519  50.483  1.00 24.92           H  
ATOM   3462  HB3 PHE B  38       5.421  57.862  51.597  1.00 24.92           H  
ATOM   3463  HD1 PHE B  38       5.179  57.376  54.013  1.00 21.29           H  
ATOM   3464  HD2 PHE B  38       2.093  56.412  51.255  1.00 21.50           H  
ATOM   3465  HE1 PHE B  38       4.218  55.802  55.647  1.00 17.47           H  
ATOM   3466  HE2 PHE B  38       1.125  54.833  52.887  1.00 19.63           H  
ATOM   3467  HZ  PHE B  38       2.199  54.520  55.088  1.00 20.63           H  
ATOM   3468  N   ASP B  39       3.952  61.012  49.816  1.00 30.84           N  
ATOM   3469  CA  ASP B  39       4.498  61.919  48.818  1.00 31.16           C  
ATOM   3470  C   ASP B  39       5.211  61.157  47.739  1.00 31.80           C  
ATOM   3471  O   ASP B  39       6.443  61.225  47.638  1.00 30.92           O  
ATOM   3472  CB  ASP B  39       5.434  62.945  49.477  1.00 37.56           C  
ATOM   3473  CG  ASP B  39       4.772  63.668  50.667  1.00 42.65           C  
ATOM   3474  OD1 ASP B  39       3.641  64.206  50.482  1.00 45.27           O  
ATOM   3475  OD2 ASP B  39       5.371  63.670  51.785  1.00 45.58           O1-
ATOM   3476  H   ASP B  39       2.978  61.047  49.968  1.00 30.84           H  
ATOM   3477  HA  ASP B  39       3.672  62.460  48.356  1.00 31.16           H  
ATOM   3478  HB2 ASP B  39       5.719  63.687  48.732  1.00 37.56           H  
ATOM   3479  HB3 ASP B  39       6.324  62.427  49.834  1.00 37.56           H  
ATOM   3480  N   ILE B  40       4.431  60.420  46.946  1.00 32.46           N  
ATOM   3481  CA  ILE B  40       4.985  59.629  45.850  1.00 31.96           C  
ATOM   3482  C   ILE B  40       5.839  60.554  44.999  1.00 33.58           C  
ATOM   3483  O   ILE B  40       5.348  61.562  44.479  1.00 30.47           O  
ATOM   3484  CB  ILE B  40       3.879  58.999  44.985  1.00 34.76           C  
ATOM   3485  CG1 ILE B  40       3.030  58.051  45.855  1.00 38.07           C  
ATOM   3486  CG2 ILE B  40       4.509  58.261  43.800  1.00 37.28           C  
ATOM   3487  CD1 ILE B  40       1.740  57.542  45.221  1.00 38.30           C  
ATOM   3488  H   ILE B  40       3.464  60.434  47.094  1.00 32.46           H  
ATOM   3489  HA  ILE B  40       5.577  58.811  46.261  1.00 31.96           H  
ATOM   3490  HB  ILE B  40       3.225  59.775  44.587  1.00 34.76           H  
ATOM   3491 HG12 ILE B  40       3.644  57.186  46.103  1.00 38.07           H  
ATOM   3492 HG13 ILE B  40       2.766  58.583  46.769  1.00 38.07           H  
ATOM   3493 HG21 ILE B  40       5.082  58.965  43.197  1.00 37.28           H  
ATOM   3494 HG22 ILE B  40       5.170  57.477  44.170  1.00 37.28           H  
ATOM   3495 HG23 ILE B  40       3.723  57.816  43.190  1.00 37.28           H  
ATOM   3496 HD11 ILE B  40       1.090  58.386  44.992  1.00 38.30           H  
ATOM   3497 HD12 ILE B  40       1.974  57.004  44.302  1.00 38.30           H  
ATOM   3498 HD13 ILE B  40       1.234  56.872  45.916  1.00 38.30           H  
ATOM   3499  N   PRO B  41       7.146  60.240  44.877  1.00 29.21           N  
ATOM   3500  CA  PRO B  41       8.073  61.062  44.089  1.00 28.63           C  
ATOM   3501  C   PRO B  41       7.520  61.429  42.709  1.00 32.56           C  
ATOM   3502  O   PRO B  41       6.950  60.590  42.010  1.00 29.35           O  
ATOM   3503  CB  PRO B  41       9.303  60.157  43.977  1.00 28.23           C  
ATOM   3504  CG  PRO B  41       9.287  59.398  45.245  1.00 27.62           C  
ATOM   3505  CD  PRO B  41       7.816  59.026  45.365  1.00 28.66           C  
ATOM   3506  HA  PRO B  41       8.273  62.028  44.553  1.00 28.63           H  
ATOM   3507  HB2 PRO B  41       9.218  59.488  43.121  1.00 28.23           H  
ATOM   3508  HB3 PRO B  41      10.215  60.748  43.887  1.00 28.23           H  
ATOM   3509  HG2 PRO B  41       9.610  60.017  46.082  1.00 27.62           H  
ATOM   3510  HG3 PRO B  41       9.917  58.511  45.185  1.00 27.62           H  
ATOM   3511  HD2 PRO B  41       7.545  58.814  46.399  1.00 28.66           H  
ATOM   3512  HD3 PRO B  41       7.575  58.164  44.743  1.00 28.66           H  
ATOM   3513  N   GLU B  42       7.688  62.685  42.320  1.00 40.32           N  
ATOM   3514  CA  GLU B  42       7.211  63.137  41.028  1.00 47.79           C  
ATOM   3515  C   GLU B  42       7.761  62.171  40.001  1.00 44.15           C  
ATOM   3516  O   GLU B  42       7.048  61.716  39.122  1.00 43.71           O  
ATOM   3517  CB  GLU B  42       7.724  64.541  40.764  1.00 63.09           C  
ATOM   3518  CG  GLU B  42       7.148  65.190  39.521  1.00 84.01           C  
ATOM   3519  CD  GLU B  42       7.993  66.354  39.025  1.00 93.26           C  
ATOM   3520  OE1 GLU B  42       8.919  66.787  39.750  1.00 98.19           O  
ATOM   3521  OE2 GLU B  42       7.735  66.827  37.898  1.00 97.76           O1-
ATOM   3522  H   GLU B  42       8.092  63.316  42.954  1.00 40.32           H  
ATOM   3523  HA  GLU B  42       6.122  63.164  40.987  1.00 47.79           H  
ATOM   3524  HB2 GLU B  42       7.473  65.164  41.622  1.00 63.09           H  
ATOM   3525  HB3 GLU B  42       8.807  64.494  40.654  1.00 63.09           H  
ATOM   3526  HG2 GLU B  42       6.148  65.557  39.750  1.00 84.01           H  
ATOM   3527  HG3 GLU B  42       7.088  64.441  38.732  1.00 84.01           H  
ATOM   3528  N   GLU B  43       9.016  61.795  40.215  1.00 43.48           N  
ATOM   3529  CA  GLU B  43       9.775  60.855  39.384  1.00 44.71           C  
ATOM   3530  C   GLU B  43       9.010  59.604  38.952  1.00 45.14           C  
ATOM   3531  O   GLU B  43       9.148  59.156  37.818  1.00 41.72           O  
ATOM   3532  CB  GLU B  43      11.001  60.397  40.177  1.00 41.59           C  
ATOM   3533  CG  GLU B  43      11.647  61.506  40.989  1.00 43.50           C  
ATOM   3534  CD  GLU B  43      12.756  62.182  40.225  1.00 47.06           C  
ATOM   3535  OE1 GLU B  43      13.126  61.681  39.136  1.00 48.48           O  
ATOM   3536  OE2 GLU B  43      13.274  63.205  40.712  1.00 48.57           O1-
ATOM   3537  H   GLU B  43       9.422  62.222  40.984  1.00 43.48           H  
ATOM   3538  HA  GLU B  43      10.022  61.397  38.471  1.00 44.71           H  
ATOM   3539  HB2 GLU B  43      10.694  59.604  40.859  1.00 41.59           H  
ATOM   3540  HB3 GLU B  43      11.739  60.008  39.476  1.00 41.59           H  
ATOM   3541  HG2 GLU B  43      12.057  61.080  41.905  1.00 43.50           H  
ATOM   3542  HG3 GLU B  43      10.889  62.247  41.241  1.00 43.50           H  
ATOM   3543  N   ILE B  44       8.262  59.033  39.901  1.00 45.46           N  
ATOM   3544  CA  ILE B  44       7.465  57.818  39.733  1.00 48.78           C  
ATOM   3545  C   ILE B  44       6.119  58.060  39.084  1.00 51.49           C  
ATOM   3546  O   ILE B  44       5.654  57.235  38.302  1.00 59.10           O  
ATOM   3547  CB  ILE B  44       7.167  57.161  41.075  1.00 51.46           C  
ATOM   3548  CG1 ILE B  44       8.445  56.648  41.710  1.00 46.52           C  
ATOM   3549  CG2 ILE B  44       6.213  56.004  40.900  1.00 48.57           C  
ATOM   3550  CD1 ILE B  44       8.189  55.911  43.019  1.00 47.21           C  
ATOM   3551  H   ILE B  44       8.198  59.472  40.771  1.00 45.46           H  
ATOM   3552  HA  ILE B  44       8.077  57.184  39.091  1.00 48.78           H  
ATOM   3553  HB  ILE B  44       6.713  57.913  41.720  1.00 51.46           H  
ATOM   3554 HG12 ILE B  44       8.932  55.965  41.014  1.00 46.52           H  
ATOM   3555 HG13 ILE B  44       9.102  57.495  41.908  1.00 46.52           H  
ATOM   3556 HG21 ILE B  44       5.288  56.361  40.447  1.00 48.57           H  
ATOM   3557 HG22 ILE B  44       6.668  55.253  40.254  1.00 48.57           H  
ATOM   3558 HG23 ILE B  44       5.994  55.563  41.873  1.00 48.57           H  
ATOM   3559 HD11 ILE B  44       7.716  56.588  43.730  1.00 47.21           H  
ATOM   3560 HD12 ILE B  44       7.533  55.061  42.835  1.00 47.21           H  
ATOM   3561 HD13 ILE B  44       9.135  55.558  43.428  1.00 47.21           H  
ATOM   3562  N   LYS B  45       5.431  59.111  39.504  1.00 55.30           N  
ATOM   3563  CA  LYS B  45       4.145  59.404  38.902  1.00 55.39           C  
ATOM   3564  C   LYS B  45       4.338  60.334  37.701  1.00 59.08           C  
ATOM   3565  O   LYS B  45       3.359  60.768  37.097  1.00 53.33           O  
ATOM   3566  CB  LYS B  45       3.184  60.005  39.923  1.00 46.49           C  
ATOM   3567  CG  LYS B  45       3.745  61.194  40.667  1.00 45.67           C  
ATOM   3568  CD  LYS B  45       2.707  61.802  41.569  1.00 45.00           C  
ATOM   3569  CE  LYS B  45       3.190  63.111  42.149  1.00 41.68           C  
ATOM   3570  NZ  LYS B  45       2.199  63.683  43.100  1.00 43.57           N1+
ATOM   3571  H   LYS B  45       5.800  59.729  40.173  1.00 55.30           H  
ATOM   3572  HA  LYS B  45       3.699  58.473  38.552  1.00 55.39           H  
ATOM   3573  HB2 LYS B  45       2.282  60.322  39.400  1.00 46.49           H  
ATOM   3574  HB3 LYS B  45       2.930  59.234  40.650  1.00 46.49           H  
ATOM   3575  HG2 LYS B  45       4.595  60.870  41.268  1.00 45.67           H  
ATOM   3576  HG3 LYS B  45       4.074  61.943  39.947  1.00 45.67           H  
ATOM   3577  HD2 LYS B  45       2.493  61.109  42.383  1.00 45.00           H  
ATOM   3578  HD3 LYS B  45       1.798  61.981  40.995  1.00 45.00           H  
ATOM   3579  HE2 LYS B  45       3.352  63.820  41.337  1.00 41.68           H  
ATOM   3580  HE3 LYS B  45       4.129  62.940  42.676  1.00 41.68           H  
ATOM   3581  HZ1 LYS B  45       2.030  63.015  43.874  1.00 43.57           H  
ATOM   3582  HZ2 LYS B  45       2.571  64.585  43.464  1.00 43.57           H  
ATOM   3583  HZ3 LYS B  45       1.320  63.871  42.577  1.00 43.57           H  
ATOM   3584  N   GLN B  46       5.608  60.578  37.342  1.00 68.66           N  
ATOM   3585  CA  GLN B  46       6.042  61.430  36.212  1.00 85.10           C  
ATOM   3586  C   GLN B  46       5.671  60.749  34.899  1.00 90.85           C  
ATOM   3587  O   GLN B  46       6.175  59.663  34.586  1.00 93.12           O  
ATOM   3588  CB  GLN B  46       7.579  61.605  36.210  1.00 90.55           C  
ATOM   3589  CG  GLN B  46       8.121  63.019  36.534  1.00 96.02           C  
ATOM   3590  CD  GLN B  46       9.650  63.065  36.725  1.00 96.69           C  
ATOM   3591  NE2 GLN B  46      10.405  62.633  35.869  1.00 98.01           N  
ATOM   3592  OE1 GLN B  46      10.096  63.554  37.878  1.00 97.04           O  
ATOM   3593  H   GLN B  46       6.319  60.150  37.829  1.00 68.66           H  
ATOM   3594  HA  GLN B  46       5.555  62.399  36.317  1.00 85.10           H  
ATOM   3595  HB2 GLN B  46       7.990  60.917  36.949  1.00 90.55           H  
ATOM   3596  HB3 GLN B  46       7.941  61.332  35.219  1.00 90.55           H  
ATOM   3597  HG2 GLN B  46       7.648  63.367  37.452  1.00 96.02           H  
ATOM   3598  HG3 GLN B  46       7.856  63.686  35.714  1.00 96.02           H  
ATOM   3599 HE21 GLN B  46      11.403  62.640  36.026  1.00 98.01           H  
ATOM   3600 HE22 GLN B  46      10.032  62.269  35.004  1.00 98.01           H  
ATOM   3601  N   LEU B  47       4.821  61.391  34.109  1.00 92.82           N  
ATOM   3602  CA  LEU B  47       4.442  60.824  32.825  1.00 92.69           C  
ATOM   3603  C   LEU B  47       5.399  61.443  31.787  1.00 99.20           C  
ATOM   3604  O   LEU B  47       5.287  62.631  31.428  1.00 99.11           O  
ATOM   3605  CB  LEU B  47       2.977  61.132  32.509  1.00 91.58           C  
ATOM   3606  CG  LEU B  47       2.003  60.237  33.272  1.00 86.61           C  
ATOM   3607  CD1 LEU B  47       0.681  60.950  33.526  1.00 83.93           C  
ATOM   3608  CD2 LEU B  47       1.801  58.948  32.495  1.00 85.91           C  
ATOM   3609  H   LEU B  47       4.498  62.280  34.347  1.00 92.82           H  
ATOM   3610  HA  LEU B  47       4.525  59.737  32.821  1.00 92.69           H  
ATOM   3611  HB2 LEU B  47       2.775  62.170  32.773  1.00 91.58           H  
ATOM   3612  HB3 LEU B  47       2.815  60.991  31.440  1.00 91.58           H  
ATOM   3613  HG  LEU B  47       2.423  59.999  34.249  1.00 86.61           H  
ATOM   3614 HD11 LEU B  47       0.862  61.858  34.101  1.00 83.93           H  
ATOM   3615 HD12 LEU B  47       0.219  61.210  32.573  1.00 83.93           H  
ATOM   3616 HD13 LEU B  47       0.015  60.293  34.085  1.00 83.93           H  
ATOM   3617 HD21 LEU B  47       1.381  59.176  31.515  1.00 85.91           H  
ATOM   3618 HD22 LEU B  47       2.760  58.445  32.371  1.00 85.91           H  
ATOM   3619 HD23 LEU B  47       1.117  58.298  33.041  1.00 85.91           H  
ATOM   3620  N   GLN B  48       6.379  60.644  31.365  1.00 95.45           N  
ATOM   3621  CA  GLN B  48       7.407  61.047  30.394  1.00 87.74           C  
ATOM   3622  C   GLN B  48       7.871  59.767  29.702  1.00 91.67           C  
ATOM   3623  O   GLN B  48       7.551  58.674  30.179  1.00 97.11           O  
ATOM   3624  CB  GLN B  48       8.590  61.684  31.132  1.00 83.87           C  
ATOM   3625  CG  GLN B  48       8.922  60.991  32.443  1.00 68.63           C  
ATOM   3626  CD  GLN B  48      10.395  60.970  32.731  1.00 61.74           C  
ATOM   3627  NE2 GLN B  48      11.203  60.550  31.910  1.00 56.97           N  
ATOM   3628  OE1 GLN B  48      10.752  61.393  33.908  1.00 58.06           O  
ATOM   3629  H   GLN B  48       6.414  59.719  31.677  1.00 95.45           H  
ATOM   3630  HA  GLN B  48       7.016  61.771  29.679  1.00 87.74           H  
ATOM   3631  HB2 GLN B  48       9.466  61.639  30.485  1.00 83.87           H  
ATOM   3632  HB3 GLN B  48       8.347  62.725  31.343  1.00 83.87           H  
ATOM   3633  HG2 GLN B  48       8.561  59.963  32.395  1.00 68.63           H  
ATOM   3634  HG3 GLN B  48       8.416  61.516  33.253  1.00 68.63           H  
ATOM   3635 HE21 GLN B  48      12.187  60.524  32.137  1.00 56.97           H  
ATOM   3636 HE22 GLN B  48      10.885  60.230  31.006  1.00 56.97           H  
ATOM   3637  N   GLN B  49       8.590  59.864  28.586  1.00 92.13           N  
ATOM   3638  CA  GLN B  49       9.038  58.634  27.953  1.00 85.57           C  
ATOM   3639  C   GLN B  49      10.392  58.210  28.490  1.00 79.21           C  
ATOM   3640  O   GLN B  49      11.407  58.859  28.246  1.00 79.01           O  
ATOM   3641  CB  GLN B  49       9.061  58.711  26.425  1.00 89.11           C  
ATOM   3642  CG  GLN B  49       9.534  57.383  25.786  1.00 95.30           C  
ATOM   3643  CD  GLN B  49       9.107  57.214  24.332  1.00 97.36           C  
ATOM   3644  NE2 GLN B  49       8.691  58.167  23.687  1.00 99.49           N  
ATOM   3645  OE1 GLN B  49       9.191  55.991  23.820  1.00 99.30           O  
ATOM   3646  H   GLN B  49       8.881  60.732  28.231  1.00 92.13           H  
ATOM   3647  HA  GLN B  49       8.300  57.875  28.211  1.00 85.57           H  
ATOM   3648  HB2 GLN B  49       8.056  58.935  26.068  1.00 89.11           H  
ATOM   3649  HB3 GLN B  49       9.740  59.509  26.123  1.00 89.11           H  
ATOM   3650  HG2 GLN B  49       9.120  56.557  26.364  1.00 95.30           H  
ATOM   3651  HG3 GLN B  49      10.623  57.348  25.831  1.00 95.30           H  
ATOM   3652 HE21 GLN B  49       8.396  58.039  22.729  1.00 99.49           H  
ATOM   3653 HE22 GLN B  49       8.642  59.082  24.112  1.00 99.49           H  
ATOM   3654  N   PHE B  50      10.376  57.157  29.295  1.00 73.32           N  
ATOM   3655  CA  PHE B  50      11.591  56.610  29.866  1.00 68.23           C  
ATOM   3656  C   PHE B  50      12.292  55.760  28.790  1.00 61.51           C  
ATOM   3657  O   PHE B  50      11.652  54.968  28.100  1.00 60.90           O  
ATOM   3658  CB  PHE B  50      11.251  55.742  31.098  1.00 70.11           C  
ATOM   3659  CG  PHE B  50      11.027  56.528  32.385  1.00 73.51           C  
ATOM   3660  CD1 PHE B  50      12.093  56.798  33.245  1.00 75.43           C  
ATOM   3661  CD2 PHE B  50       9.761  56.963  32.756  1.00 75.51           C  
ATOM   3662  CE1 PHE B  50      11.903  57.476  34.468  1.00 77.17           C  
ATOM   3663  CE2 PHE B  50       9.559  57.640  33.974  1.00 77.46           C  
ATOM   3664  CZ  PHE B  50      10.636  57.901  34.829  1.00 77.86           C  
ATOM   3665  H   PHE B  50       9.519  56.738  29.498  1.00 73.32           H  
ATOM   3666  HA  PHE B  50      12.251  57.416  30.189  1.00 68.23           H  
ATOM   3667  HB2 PHE B  50      10.342  55.182  30.879  1.00 70.11           H  
ATOM   3668  HB3 PHE B  50      12.075  55.048  31.263  1.00 70.11           H  
ATOM   3669  HD1 PHE B  50      13.087  56.480  32.968  1.00 75.43           H  
ATOM   3670  HD2 PHE B  50       8.921  56.780  32.102  1.00 75.51           H  
ATOM   3671  HE1 PHE B  50      12.743  57.663  35.120  1.00 77.17           H  
ATOM   3672  HE2 PHE B  50       8.565  57.960  34.251  1.00 77.46           H  
ATOM   3673  HZ  PHE B  50      10.480  58.428  35.759  1.00 77.86           H  
ATOM   3674  N   GLN B  51      13.581  55.987  28.573  1.00 60.87           N  
ATOM   3675  CA  GLN B  51      14.305  55.171  27.609  1.00 59.82           C  
ATOM   3676  C   GLN B  51      14.370  53.807  28.283  1.00 54.84           C  
ATOM   3677  O   GLN B  51      14.413  53.718  29.509  1.00 49.33           O  
ATOM   3678  CB  GLN B  51      15.716  55.678  27.414  1.00 67.88           C  
ATOM   3679  CG  GLN B  51      15.819  57.001  26.725  1.00 84.64           C  
ATOM   3680  CD  GLN B  51      17.217  57.582  26.869  1.00 91.96           C  
ATOM   3681  NE2 GLN B  51      18.128  56.894  27.325  1.00 97.38           N  
ATOM   3682  OE1 GLN B  51      17.392  58.849  26.497  1.00 97.45           O  
ATOM   3683  H   GLN B  51      14.031  56.690  29.101  1.00 60.87           H  
ATOM   3684  HA  GLN B  51      13.825  55.171  26.630  1.00 59.82           H  
ATOM   3685  HB2 GLN B  51      16.182  55.770  28.395  1.00 67.88           H  
ATOM   3686  HB3 GLN B  51      16.261  54.944  26.821  1.00 67.88           H  
ATOM   3687  HG2 GLN B  51      15.099  57.690  27.167  1.00 84.64           H  
ATOM   3688  HG3 GLN B  51      15.594  56.870  25.666  1.00 84.64           H  
ATOM   3689 HE21 GLN B  51      19.053  57.286  27.430  1.00 97.38           H  
ATOM   3690 HE22 GLN B  51      17.952  55.937  27.595  1.00 97.38           H  
ATOM   3691  N   LYS B  52      14.445  52.742  27.503  1.00 48.37           N  
ATOM   3692  CA  LYS B  52      14.476  51.420  28.094  1.00 45.30           C  
ATOM   3693  C   LYS B  52      15.486  51.237  29.229  1.00 45.02           C  
ATOM   3694  O   LYS B  52      15.215  50.490  30.153  1.00 46.42           O  
ATOM   3695  CB  LYS B  52      14.624  50.344  27.022  1.00 45.23           C  
ATOM   3696  CG  LYS B  52      15.900  50.384  26.239  1.00 41.61           C  
ATOM   3697  CD  LYS B  52      15.840  49.320  25.159  1.00 41.25           C  
ATOM   3698  CE  LYS B  52      17.201  48.704  24.846  1.00 40.01           C  
ATOM   3699  NZ  LYS B  52      18.221  49.677  24.337  1.00 42.72           N1+
ATOM   3700  H   LYS B  52      14.448  52.848  26.530  1.00 48.37           H  
ATOM   3701  HA  LYS B  52      13.507  51.304  28.580  1.00 45.30           H  
ATOM   3702  HB2 LYS B  52      14.561  49.372  27.511  1.00 45.23           H  
ATOM   3703  HB3 LYS B  52      13.796  50.453  26.321  1.00 45.23           H  
ATOM   3704  HG2 LYS B  52      16.019  51.366  25.781  1.00 41.61           H  
ATOM   3705  HG3 LYS B  52      16.743  50.188  26.901  1.00 41.61           H  
ATOM   3706  HD2 LYS B  52      15.447  49.772  24.249  1.00 41.25           H  
ATOM   3707  HD3 LYS B  52      15.169  48.528  25.490  1.00 41.25           H  
ATOM   3708  HE2 LYS B  52      17.060  47.932  24.090  1.00 40.01           H  
ATOM   3709  HE3 LYS B  52      17.588  48.251  25.759  1.00 40.01           H  
ATOM   3710  HZ1 LYS B  52      17.879  50.153  23.472  1.00 42.72           H  
ATOM   3711  HZ2 LYS B  52      18.367  50.409  25.052  1.00 42.72           H  
ATOM   3712  HZ3 LYS B  52      19.128  49.207  24.130  1.00 42.72           H  
ATOM   3713  N   GLU B  53      16.596  51.971  29.231  1.00 42.74           N  
ATOM   3714  CA  GLU B  53      17.585  51.816  30.304  1.00 40.25           C  
ATOM   3715  C   GLU B  53      17.170  52.487  31.600  1.00 38.52           C  
ATOM   3716  O   GLU B  53      17.513  52.034  32.685  1.00 37.18           O  
ATOM   3717  CB  GLU B  53      18.951  52.338  29.894  1.00 40.47           C  
ATOM   3718  CG  GLU B  53      19.508  51.676  28.666  1.00 46.94           C  
ATOM   3719  CD  GLU B  53      18.937  52.261  27.395  1.00 48.02           C  
ATOM   3720  OE1 GLU B  53      18.488  53.430  27.426  1.00 51.79           O  
ATOM   3721  OE2 GLU B  53      18.931  51.558  26.367  1.00 51.99           O1-
ATOM   3722  H   GLU B  53      16.748  52.624  28.524  1.00 42.74           H  
ATOM   3723  HA  GLU B  53      17.643  50.742  30.481  1.00 40.25           H  
ATOM   3724  HB2 GLU B  53      18.867  53.407  29.700  1.00 40.47           H  
ATOM   3725  HB3 GLU B  53      19.644  52.172  30.719  1.00 40.47           H  
ATOM   3726  HG2 GLU B  53      19.270  50.613  28.701  1.00 46.94           H  
ATOM   3727  HG3 GLU B  53      20.590  51.806  28.657  1.00 46.94           H  
ATOM   3728  N   ASP B  54      16.465  53.597  31.495  1.00 36.06           N  
ATOM   3729  CA  ASP B  54      15.998  54.290  32.687  1.00 36.74           C  
ATOM   3730  C   ASP B  54      14.755  53.651  33.267  1.00 34.08           C  
ATOM   3731  O   ASP B  54      14.553  53.671  34.481  1.00 30.89           O  
ATOM   3732  CB  ASP B  54      15.744  55.745  32.381  1.00 43.17           C  
ATOM   3733  CG  ASP B  54      16.972  56.421  31.862  1.00 49.73           C  
ATOM   3734  OD1 ASP B  54      18.030  56.298  32.516  1.00 56.50           O  
ATOM   3735  OD2 ASP B  54      16.896  57.042  30.782  1.00 55.40           O1-
ATOM   3736  H   ASP B  54      16.252  53.958  30.607  1.00 36.06           H  
ATOM   3737  HA  ASP B  54      16.785  54.212  33.438  1.00 36.74           H  
ATOM   3738  HB2 ASP B  54      15.423  56.247  33.293  1.00 43.17           H  
ATOM   3739  HB3 ASP B  54      14.957  55.816  31.630  1.00 43.17           H  
ATOM   3740  N   ALA B  55      13.925  53.069  32.407  1.00 30.21           N  
ATOM   3741  CA  ALA B  55      12.725  52.402  32.874  1.00 28.12           C  
ATOM   3742  C   ALA B  55      13.153  51.266  33.804  1.00 29.92           C  
ATOM   3743  O   ALA B  55      12.597  51.100  34.889  1.00 27.32           O  
ATOM   3744  CB  ALA B  55      11.917  51.863  31.696  1.00 28.89           C  
ATOM   3745  H   ALA B  55      14.087  53.126  31.442  1.00 30.21           H  
ATOM   3746  HA  ALA B  55      12.087  53.104  33.410  1.00 28.12           H  
ATOM   3747  HB1 ALA B  55      11.626  52.689  31.047  1.00 28.89           H  
ATOM   3748  HB2 ALA B  55      12.524  51.154  31.133  1.00 28.89           H  
ATOM   3749  HB3 ALA B  55      11.024  51.361  32.068  1.00 28.89           H  
ATOM   3750  N   ALA B  56      14.185  50.527  33.402  1.00 29.54           N  
ATOM   3751  CA  ALA B  56      14.702  49.399  34.185  1.00 31.75           C  
ATOM   3752  C   ALA B  56      15.448  49.861  35.415  1.00 32.95           C  
ATOM   3753  O   ALA B  56      15.475  49.149  36.432  1.00 37.54           O  
ATOM   3754  CB  ALA B  56      15.592  48.495  33.330  1.00 31.35           C  
ATOM   3755  H   ALA B  56      14.569  50.704  32.515  1.00 29.54           H  
ATOM   3756  HA  ALA B  56      13.839  48.822  34.517  1.00 31.75           H  
ATOM   3757  HB1 ALA B  56      15.028  48.140  32.468  1.00 31.35           H  
ATOM   3758  HB2 ALA B  56      16.461  49.058  32.989  1.00 31.35           H  
ATOM   3759  HB3 ALA B  56      15.921  47.643  33.924  1.00 31.35           H  
ATOM   3760  N   LEU B  57      16.060  51.036  35.339  1.00 33.86           N  
ATOM   3761  CA  LEU B  57      16.783  51.568  36.485  1.00 29.71           C  
ATOM   3762  C   LEU B  57      15.772  51.896  37.583  1.00 25.97           C  
ATOM   3763  O   LEU B  57      15.854  51.394  38.696  1.00 24.25           O  
ATOM   3764  CB  LEU B  57      17.526  52.809  36.051  1.00 33.64           C  
ATOM   3765  CG  LEU B  57      18.502  53.343  37.068  1.00 37.44           C  
ATOM   3766  CD1 LEU B  57      19.568  52.318  37.369  1.00 39.13           C  
ATOM   3767  CD2 LEU B  57      19.099  54.606  36.496  1.00 40.38           C  
ATOM   3768  H   LEU B  57      16.057  51.520  34.485  1.00 33.86           H  
ATOM   3769  HA  LEU B  57      17.502  50.844  36.869  1.00 29.71           H  
ATOM   3770  HB2 LEU B  57      18.078  52.574  35.141  1.00 33.64           H  
ATOM   3771  HB3 LEU B  57      16.793  53.588  35.841  1.00 33.64           H  
ATOM   3772  HG  LEU B  57      18.000  53.560  38.011  1.00 37.44           H  
ATOM   3773 HD11 LEU B  57      19.104  51.420  37.777  1.00 39.13           H  
ATOM   3774 HD12 LEU B  57      20.100  52.067  36.451  1.00 39.13           H  
ATOM   3775 HD13 LEU B  57      20.270  52.726  38.096  1.00 39.13           H  
ATOM   3776 HD21 LEU B  57      19.598  54.378  35.554  1.00 40.38           H  
ATOM   3777 HD22 LEU B  57      18.308  55.335  36.321  1.00 40.38           H  
ATOM   3778 HD23 LEU B  57      19.823  55.017  37.200  1.00 40.38           H  
ATOM   3779  N   THR B  58      14.769  52.678  37.227  1.00 22.18           N  
ATOM   3780  CA  THR B  58      13.713  53.047  38.147  1.00 20.17           C  
ATOM   3781  C   THR B  58      13.064  51.784  38.703  1.00 20.66           C  
ATOM   3782  O   THR B  58      12.899  51.645  39.891  1.00 20.68           O  
ATOM   3783  CB  THR B  58      12.666  53.919  37.432  1.00 16.51           C  
ATOM   3784  OG1 THR B  58      13.309  55.066  36.850  1.00 13.90           O  
ATOM   3785  CG2 THR B  58      11.623  54.397  38.396  1.00 15.24           C  
ATOM   3786  H   THR B  58      14.720  53.063  36.327  1.00 22.18           H  
ATOM   3787  HA  THR B  58      14.135  53.625  38.970  1.00 20.17           H  
ATOM   3788  HB  THR B  58      12.192  53.314  36.659  1.00 16.51           H  
ATOM   3789 HG21 THR B  58      11.131  53.539  38.854  1.00 15.24           H  
ATOM   3790 HG22 THR B  58      12.094  55.002  39.171  1.00 15.24           H  
ATOM   3791 HG23 THR B  58      10.885  54.998  37.864  1.00 15.24           H  
ATOM   3792  HG1 THR B  58      13.892  54.788  36.142  1.00 13.90           H  
ATOM   3793  N   ILE B  59      12.697  50.854  37.833  1.00 22.01           N  
ATOM   3794  CA  ILE B  59      12.076  49.580  38.245  1.00 23.74           C  
ATOM   3795  C   ILE B  59      12.977  48.841  39.220  1.00 24.57           C  
ATOM   3796  O   ILE B  59      12.503  48.302  40.218  1.00 30.03           O  
ATOM   3797  CB  ILE B  59      11.779  48.645  37.023  1.00 20.37           C  
ATOM   3798  CG1 ILE B  59      10.651  49.232  36.186  1.00 17.06           C  
ATOM   3799  CG2 ILE B  59      11.338  47.274  37.487  1.00 16.87           C  
ATOM   3800  CD1 ILE B  59      10.287  48.408  34.989  1.00 14.84           C  
ATOM   3801  H   ILE B  59      12.802  51.027  36.879  1.00 22.01           H  
ATOM   3802  HA  ILE B  59      11.130  49.832  38.724  1.00 23.74           H  
ATOM   3803  HB  ILE B  59      12.696  48.562  36.439  1.00 20.37           H  
ATOM   3804 HG12 ILE B  59       9.768  49.326  36.818  1.00 17.06           H  
ATOM   3805 HG13 ILE B  59      10.958  50.220  35.842  1.00 17.06           H  
ATOM   3806 HG21 ILE B  59      12.119  46.831  38.105  1.00 16.87           H  
ATOM   3807 HG22 ILE B  59      10.421  47.365  38.070  1.00 16.87           H  
ATOM   3808 HG23 ILE B  59      11.156  46.638  36.620  1.00 16.87           H  
ATOM   3809 HD11 ILE B  59      11.151  48.322  34.331  1.00 14.84           H  
ATOM   3810 HD12 ILE B  59       9.976  47.415  35.313  1.00 14.84           H  
ATOM   3811 HD13 ILE B  59       9.468  48.888  34.453  1.00 14.84           H  
ATOM   3812  N   TYR B  60      14.268  48.826  38.931  1.00 24.97           N  
ATOM   3813  CA  TYR B  60      15.257  48.170  39.777  1.00 25.65           C  
ATOM   3814  C   TYR B  60      15.269  48.815  41.176  1.00 24.13           C  
ATOM   3815  O   TYR B  60      15.189  48.108  42.196  1.00 23.08           O  
ATOM   3816  CB  TYR B  60      16.624  48.288  39.094  1.00 20.90           C  
ATOM   3817  CG  TYR B  60      17.786  47.678  39.834  1.00 20.75           C  
ATOM   3818  CD1 TYR B  60      17.826  46.306  40.130  1.00 19.13           C  
ATOM   3819  CD2 TYR B  60      18.885  48.473  40.217  1.00 21.79           C  
ATOM   3820  CE1 TYR B  60      18.951  45.746  40.792  1.00 18.79           C  
ATOM   3821  CE2 TYR B  60      19.975  47.935  40.875  1.00 20.85           C  
ATOM   3822  CZ  TYR B  60      20.009  46.573  41.165  1.00 20.16           C  
ATOM   3823  OH  TYR B  60      21.083  46.059  41.889  1.00 20.64           O  
ATOM   3824  H   TYR B  60      14.563  49.269  38.118  1.00 24.97           H  
ATOM   3825  HA  TYR B  60      15.011  47.116  39.908  1.00 25.65           H  
ATOM   3826  HB2 TYR B  60      16.554  47.800  38.122  1.00 20.90           H  
ATOM   3827  HB3 TYR B  60      16.837  49.348  38.954  1.00 20.90           H  
ATOM   3828  HD1 TYR B  60      16.996  45.673  39.853  1.00 19.13           H  
ATOM   3829  HD2 TYR B  60      18.875  49.529  39.991  1.00 21.79           H  
ATOM   3830  HE1 TYR B  60      18.986  44.688  41.005  1.00 18.79           H  
ATOM   3831  HE2 TYR B  60      20.799  48.570  41.164  1.00 20.85           H  
ATOM   3832  HH  TYR B  60      21.617  46.818  42.160  1.00 20.64           H  
ATOM   3833  N   GLU B  61      15.312  50.150  41.222  1.00 24.08           N  
ATOM   3834  CA  GLU B  61      15.353  50.873  42.480  1.00 27.90           C  
ATOM   3835  C   GLU B  61      14.066  50.628  43.244  1.00 25.95           C  
ATOM   3836  O   GLU B  61      14.117  50.373  44.454  1.00 24.01           O  
ATOM   3837  CB  GLU B  61      15.572  52.359  42.234  1.00 33.65           C  
ATOM   3838  CG  GLU B  61      16.828  52.673  41.360  1.00 45.15           C  
ATOM   3839  CD  GLU B  61      17.096  54.189  41.104  1.00 49.51           C  
ATOM   3840  OE1 GLU B  61      16.225  54.907  40.511  1.00 51.65           O  
ATOM   3841  OE2 GLU B  61      18.218  54.637  41.462  1.00 50.25           O1-
ATOM   3842  H   GLU B  61      15.280  50.636  40.373  1.00 24.08           H  
ATOM   3843  HA  GLU B  61      16.189  50.512  43.078  1.00 27.90           H  
ATOM   3844  HB2 GLU B  61      14.693  52.757  41.728  1.00 33.65           H  
ATOM   3845  HB3 GLU B  61      15.691  52.853  43.198  1.00 33.65           H  
ATOM   3846  HG2 GLU B  61      16.697  52.186  40.394  1.00 45.15           H  
ATOM   3847  HG3 GLU B  61      17.701  52.256  41.862  1.00 45.15           H  
ATOM   3848  N   MET B  62      12.918  50.667  42.553  1.00 22.15           N  
ATOM   3849  CA  MET B  62      11.623  50.410  43.188  1.00 21.01           C  
ATOM   3850  C   MET B  62      11.529  49.025  43.846  1.00 18.69           C  
ATOM   3851  O   MET B  62      11.133  48.897  45.012  1.00 19.80           O  
ATOM   3852  CB  MET B  62      10.495  50.578  42.187  1.00 21.15           C  
ATOM   3853  CG  MET B  62      10.218  51.994  41.859  1.00 21.18           C  
ATOM   3854  SD  MET B  62       8.893  52.228  40.673  1.00 24.95           S  
ATOM   3855  CE  MET B  62       7.392  52.290  41.695  1.00 19.99           C  
ATOM   3856  H   MET B  62      12.950  50.879  41.610  1.00 22.15           H  
ATOM   3857  HA  MET B  62      11.528  51.148  43.985  1.00 21.01           H  
ATOM   3858  HB2 MET B  62       9.591  50.135  42.605  1.00 21.15           H  
ATOM   3859  HB3 MET B  62      10.765  50.055  41.269  1.00 21.15           H  
ATOM   3860  HG2 MET B  62      11.127  52.434  41.448  1.00 21.18           H  
ATOM   3861  HG3 MET B  62       9.948  52.512  42.780  1.00 21.18           H  
ATOM   3862  HE1 MET B  62       7.289  51.355  42.246  1.00 19.99           H  
ATOM   3863  HE2 MET B  62       7.465  53.120  42.398  1.00 19.99           H  
ATOM   3864  HE3 MET B  62       6.522  52.432  41.054  1.00 19.99           H  
ATOM   3865  N   LEU B  63      11.916  47.988  43.114  1.00 18.68           N  
ATOM   3866  CA  LEU B  63      11.884  46.641  43.650  1.00 19.56           C  
ATOM   3867  C   LEU B  63      12.847  46.370  44.796  1.00 20.29           C  
ATOM   3868  O   LEU B  63      12.515  45.634  45.695  1.00 20.41           O  
ATOM   3869  CB  LEU B  63      12.128  45.623  42.555  1.00 16.63           C  
ATOM   3870  CG  LEU B  63      11.046  45.317  41.537  1.00 14.78           C  
ATOM   3871  CD1 LEU B  63      11.558  44.142  40.722  1.00 15.57           C  
ATOM   3872  CD2 LEU B  63       9.715  44.977  42.172  1.00 12.23           C  
ATOM   3873  H   LEU B  63      12.238  48.145  42.201  1.00 18.68           H  
ATOM   3874  HA  LEU B  63      10.881  46.544  44.067  1.00 19.56           H  
ATOM   3875  HB2 LEU B  63      12.996  45.969  41.994  1.00 16.63           H  
ATOM   3876  HB3 LEU B  63      12.367  44.682  43.050  1.00 16.63           H  
ATOM   3877  HG  LEU B  63      10.857  46.198  40.924  1.00 14.78           H  
ATOM   3878 HD11 LEU B  63      12.492  44.418  40.233  1.00 15.57           H  
ATOM   3879 HD12 LEU B  63      11.730  43.291  41.381  1.00 15.57           H  
ATOM   3880 HD13 LEU B  63      10.819  43.874  39.967  1.00 15.57           H  
ATOM   3881 HD21 LEU B  63       9.829  44.097  42.805  1.00 12.23           H  
ATOM   3882 HD22 LEU B  63       9.375  45.818  42.776  1.00 12.23           H  
ATOM   3883 HD23 LEU B  63       8.982  44.771  41.392  1.00 12.23           H  
ATOM   3884  N   GLN B  64      14.063  46.890  44.725  1.00 22.29           N  
ATOM   3885  CA  GLN B  64      15.039  46.681  45.792  1.00 24.90           C  
ATOM   3886  C   GLN B  64      14.401  47.137  47.092  1.00 24.13           C  
ATOM   3887  O   GLN B  64      14.507  46.469  48.122  1.00 26.04           O  
ATOM   3888  CB  GLN B  64      16.302  47.523  45.556  1.00 26.55           C  
ATOM   3889  CG  GLN B  64      17.103  47.180  44.341  1.00 28.47           C  
ATOM   3890  CD  GLN B  64      18.490  47.796  44.379  1.00 28.98           C  
ATOM   3891  OE1 GLN B  64      18.712  48.906  43.906  1.00 31.20           O  
ATOM   3892  NE2 GLN B  64      19.440  47.055  44.916  1.00 29.54           N  
ATOM   3893  H   GLN B  64      14.298  47.430  43.943  1.00 22.29           H  
ATOM   3894  HA  GLN B  64      15.321  45.629  45.821  1.00 24.90           H  
ATOM   3895  HB2 GLN B  64      15.996  48.566  45.470  1.00 26.55           H  
ATOM   3896  HB3 GLN B  64      16.949  47.405  46.426  1.00 26.55           H  
ATOM   3897  HG2 GLN B  64      16.579  47.548  43.459  1.00 28.47           H  
ATOM   3898  HG3 GLN B  64      17.201  46.096  44.279  1.00 28.47           H  
ATOM   3899 HE21 GLN B  64      20.361  47.348  44.949  1.00 29.54           H  
ATOM   3900 HE22 GLN B  64      19.122  46.199  45.252  1.00 29.54           H  
ATOM   3901  N   ASN B  65      13.749  48.296  47.032  1.00 25.79           N  
ATOM   3902  CA  ASN B  65      13.071  48.879  48.180  1.00 25.68           C  
ATOM   3903  C   ASN B  65      11.826  48.131  48.640  1.00 24.34           C  
ATOM   3904  O   ASN B  65      11.565  48.024  49.830  1.00 24.97           O  
ATOM   3905  CB  ASN B  65      12.686  50.306  47.875  1.00 24.61           C  
ATOM   3906  CG  ASN B  65      13.820  51.253  48.057  1.00 24.13           C  
ATOM   3907  OD1 ASN B  65      14.134  51.611  49.166  1.00 24.66           O  
ATOM   3908  ND2 ASN B  65      14.421  51.691  46.973  1.00 25.01           N  
ATOM   3909  H   ASN B  65      13.735  48.781  46.182  1.00 25.79           H  
ATOM   3910  HA  ASN B  65      13.790  48.815  48.997  1.00 25.68           H  
ATOM   3911  HB2 ASN B  65      11.875  50.599  48.541  1.00 24.61           H  
ATOM   3912  HB3 ASN B  65      12.345  50.363  46.841  1.00 24.61           H  
ATOM   3913 HD21 ASN B  65      15.141  52.332  47.093  1.00 25.01           H  
ATOM   3914 HD22 ASN B  65      14.108  51.371  46.099  1.00 25.01           H  
ATOM   3915  N   ILE B  66      11.004  47.702  47.692  1.00 23.81           N  
ATOM   3916  CA  ILE B  66       9.785  46.954  47.997  1.00 23.02           C  
ATOM   3917  C   ILE B  66      10.194  45.666  48.728  1.00 22.21           C  
ATOM   3918  O   ILE B  66       9.528  45.203  49.656  1.00 20.86           O  
ATOM   3919  CB  ILE B  66       9.048  46.625  46.677  1.00 22.09           C  
ATOM   3920  CG1 ILE B  66       8.453  47.900  46.085  1.00 21.18           C  
ATOM   3921  CG2 ILE B  66       8.007  45.550  46.880  1.00 24.53           C  
ATOM   3922  CD1 ILE B  66       7.699  47.685  44.832  1.00 18.13           C  
ATOM   3923  H   ILE B  66      11.224  47.902  46.753  1.00 23.81           H  
ATOM   3924  HA  ILE B  66       9.113  47.535  48.628  1.00 23.02           H  
ATOM   3925  HB  ILE B  66       9.767  46.224  45.962  1.00 22.09           H  
ATOM   3926 HG12 ILE B  66       7.778  48.337  46.821  1.00 21.18           H  
ATOM   3927 HG13 ILE B  66       9.267  48.595  45.880  1.00 21.18           H  
ATOM   3928 HG21 ILE B  66       8.485  44.650  47.268  1.00 24.53           H  
ATOM   3929 HG22 ILE B  66       7.258  45.899  47.591  1.00 24.53           H  
ATOM   3930 HG23 ILE B  66       7.527  45.325  45.928  1.00 24.53           H  
ATOM   3931 HD11 ILE B  66       8.364  47.269  44.075  1.00 18.13           H  
ATOM   3932 HD12 ILE B  66       6.879  46.991  45.016  1.00 18.13           H  
ATOM   3933 HD13 ILE B  66       7.298  48.636  44.481  1.00 18.13           H  
ATOM   3934  N   PHE B  67      11.312  45.097  48.303  1.00 23.97           N  
ATOM   3935  CA  PHE B  67      11.829  43.882  48.903  1.00 24.42           C  
ATOM   3936  C   PHE B  67      12.103  44.154  50.381  1.00 27.60           C  
ATOM   3937  O   PHE B  67      11.514  43.516  51.253  1.00 28.21           O  
ATOM   3938  CB  PHE B  67      13.097  43.435  48.159  1.00 26.72           C  
ATOM   3939  CG  PHE B  67      13.698  42.198  48.705  1.00 27.79           C  
ATOM   3940  CD1 PHE B  67      13.284  40.958  48.258  1.00 29.07           C  
ATOM   3941  CD2 PHE B  67      14.647  42.267  49.716  1.00 28.52           C  
ATOM   3942  CE1 PHE B  67      13.798  39.794  48.813  1.00 29.10           C  
ATOM   3943  CE2 PHE B  67      15.163  41.110  50.274  1.00 27.97           C  
ATOM   3944  CZ  PHE B  67      14.732  39.868  49.814  1.00 30.36           C  
ATOM   3945  H   PHE B  67      11.795  45.485  47.550  1.00 23.97           H  
ATOM   3946  HA  PHE B  67      11.104  43.071  48.825  1.00 24.42           H  
ATOM   3947  HB2 PHE B  67      12.840  43.261  47.114  1.00 26.72           H  
ATOM   3948  HB3 PHE B  67      13.835  44.235  48.224  1.00 26.72           H  
ATOM   3949  HD1 PHE B  67      12.551  40.893  47.467  1.00 29.07           H  
ATOM   3950  HD2 PHE B  67      14.985  43.230  50.070  1.00 28.52           H  
ATOM   3951  HE1 PHE B  67      13.463  38.831  48.457  1.00 29.10           H  
ATOM   3952  HE2 PHE B  67      15.897  41.170  51.064  1.00 27.97           H  
ATOM   3953  HZ  PHE B  67      15.134  38.963  50.246  1.00 30.36           H  
ATOM   3954  N   ALA B  68      12.937  45.157  50.652  1.00 26.21           N  
ATOM   3955  CA  ALA B  68      13.305  45.555  52.026  1.00 24.42           C  
ATOM   3956  C   ALA B  68      12.082  45.775  52.912  1.00 26.42           C  
ATOM   3957  O   ALA B  68      12.105  45.450  54.110  1.00 28.69           O  
ATOM   3958  CB  ALA B  68      14.182  46.825  52.010  1.00 20.27           C  
ATOM   3959  H   ALA B  68      13.341  45.634  49.895  1.00 26.21           H  
ATOM   3960  HA  ALA B  68      13.876  44.730  52.452  1.00 24.42           H  
ATOM   3961  HB1 ALA B  68      15.071  46.645  51.406  1.00 20.27           H  
ATOM   3962  HB2 ALA B  68      13.615  47.653  51.585  1.00 20.27           H  
ATOM   3963  HB3 ALA B  68      14.480  47.074  53.029  1.00 20.27           H  
ATOM   3964  N   ILE B  69      11.018  46.313  52.315  1.00 26.75           N  
ATOM   3965  CA  ILE B  69       9.789  46.561  53.032  1.00 24.84           C  
ATOM   3966  C   ILE B  69       9.097  45.271  53.424  1.00 26.68           C  
ATOM   3967  O   ILE B  69       8.830  45.045  54.608  1.00 28.88           O  
ATOM   3968  CB  ILE B  69       8.851  47.459  52.234  1.00 20.71           C  
ATOM   3969  CG1 ILE B  69       9.402  48.890  52.213  1.00 16.54           C  
ATOM   3970  CG2 ILE B  69       7.479  47.414  52.816  1.00 18.73           C  
ATOM   3971  CD1 ILE B  69       8.622  49.851  51.353  1.00 14.74           C  
ATOM   3972  H   ILE B  69      11.079  46.596  51.380  1.00 26.75           H  
ATOM   3973  HA  ILE B  69      10.056  47.084  53.950  1.00 24.84           H  
ATOM   3974  HB  ILE B  69       8.789  47.101  51.206  1.00 20.71           H  
ATOM   3975 HG12 ILE B  69       9.400  49.270  53.235  1.00 16.54           H  
ATOM   3976 HG13 ILE B  69      10.426  48.855  51.840  1.00 16.54           H  
ATOM   3977 HG21 ILE B  69       7.109  46.389  52.794  1.00 18.73           H  
ATOM   3978 HG22 ILE B  69       7.510  47.768  53.847  1.00 18.73           H  
ATOM   3979 HG23 ILE B  69       6.816  48.052  52.232  1.00 18.73           H  
ATOM   3980 HD11 ILE B  69       8.633  49.505  50.319  1.00 14.74           H  
ATOM   3981 HD12 ILE B  69       7.593  49.903  51.708  1.00 14.74           H  
ATOM   3982 HD13 ILE B  69       9.076  50.840  51.410  1.00 14.74           H  
ATOM   3983  N   PHE B  70       8.836  44.393  52.464  1.00 29.05           N  
ATOM   3984  CA  PHE B  70       8.179  43.158  52.833  1.00 27.70           C  
ATOM   3985  C   PHE B  70       9.014  42.200  53.639  1.00 33.30           C  
ATOM   3986  O   PHE B  70       8.501  41.208  54.177  1.00 29.62           O  
ATOM   3987  CB  PHE B  70       7.528  42.517  51.637  1.00 25.22           C  
ATOM   3988  CG  PHE B  70       6.222  43.119  51.351  1.00 20.50           C  
ATOM   3989  CD1 PHE B  70       6.143  44.307  50.627  1.00 17.94           C  
ATOM   3990  CD2 PHE B  70       5.077  42.595  51.932  1.00 19.39           C  
ATOM   3991  CE1 PHE B  70       4.931  44.965  50.498  1.00 14.89           C  
ATOM   3992  CE2 PHE B  70       3.853  43.239  51.815  1.00 16.52           C  
ATOM   3993  CZ  PHE B  70       3.769  44.426  51.099  1.00 16.67           C  
ATOM   3994  H   PHE B  70       9.084  44.576  51.524  1.00 29.05           H  
ATOM   3995  HA  PHE B  70       7.394  43.443  53.533  1.00 27.70           H  
ATOM   3996  HB2 PHE B  70       8.175  42.646  50.770  1.00 25.22           H  
ATOM   3997  HB3 PHE B  70       7.393  41.454  51.835  1.00 25.22           H  
ATOM   3998  HD1 PHE B  70       7.029  44.716  50.165  1.00 17.94           H  
ATOM   3999  HD2 PHE B  70       5.139  41.670  52.485  1.00 19.39           H  
ATOM   4000  HE1 PHE B  70       4.873  45.888  49.940  1.00 14.89           H  
ATOM   4001  HE2 PHE B  70       2.972  42.820  52.278  1.00 16.52           H  
ATOM   4002  HZ  PHE B  70       2.822  44.935  51.001  1.00 16.67           H  
ATOM   4003  N   ARG B  71      10.287  42.563  53.786  1.00 36.79           N  
ATOM   4004  CA  ARG B  71      11.269  41.805  54.546  1.00 40.86           C  
ATOM   4005  C   ARG B  71      11.050  42.035  56.048  1.00 41.17           C  
ATOM   4006  O   ARG B  71      11.379  41.183  56.870  1.00 42.69           O  
ATOM   4007  CB  ARG B  71      12.645  42.284  54.144  1.00 47.85           C  
ATOM   4008  CG  ARG B  71      13.740  41.324  54.386  1.00 56.27           C  
ATOM   4009  CD  ARG B  71      15.019  41.825  53.707  1.00 59.43           C  
ATOM   4010  NE  ARG B  71      16.145  40.918  53.946  1.00 65.67           N  
ATOM   4011  CZ  ARG B  71      17.311  40.974  53.310  1.00 65.23           C  
ATOM   4012  NH1 ARG B  71      17.522  41.899  52.383  1.00 67.43           N  
ATOM   4013  NH2 ARG B  71      18.268  40.098  53.608  1.00 68.77           N1+
ATOM   4014  H   ARG B  71      10.587  43.364  53.319  1.00 36.79           H  
ATOM   4015  HA  ARG B  71      11.169  40.739  54.341  1.00 40.86           H  
ATOM   4016  HB2 ARG B  71      12.625  42.511  53.078  1.00 47.85           H  
ATOM   4017  HB3 ARG B  71      12.863  43.193  54.705  1.00 47.85           H  
ATOM   4018  HG2 ARG B  71      13.468  40.352  53.975  1.00 56.27           H  
ATOM   4019  HG3 ARG B  71      13.911  41.231  55.458  1.00 56.27           H  
ATOM   4020  HD2 ARG B  71      15.267  42.810  54.103  1.00 59.43           H  
ATOM   4021  HD3 ARG B  71      14.845  41.898  52.633  1.00 59.43           H  
ATOM   4022  HE  ARG B  71      16.029  40.215  54.634  1.00 65.67           H  
ATOM   4023 HH11 ARG B  71      16.801  42.551  52.175  1.00 67.43           H  
ATOM   4024 HH12 ARG B  71      18.410  41.945  51.930  1.00 67.43           H  
ATOM   4025 HH21 ARG B  71      18.128  39.439  54.349  1.00 68.77           H  
ATOM   4026 HH22 ARG B  71      19.157  40.172  53.171  1.00 68.77           H  
ATOM   4027  N   GLN B  72      10.477  43.188  56.392  1.00 37.19           N  
ATOM   4028  CA  GLN B  72      10.187  43.554  57.777  1.00 32.37           C  
ATOM   4029  C   GLN B  72       9.160  42.624  58.414  1.00 31.15           C  
ATOM   4030  O   GLN B  72       8.459  41.918  57.722  1.00 31.35           O  
ATOM   4031  CB  GLN B  72       9.697  44.998  57.850  1.00 30.61           C  
ATOM   4032  CG  GLN B  72      10.673  45.992  57.242  1.00 32.61           C  
ATOM   4033  CD  GLN B  72      12.075  45.905  57.835  1.00 32.98           C  
ATOM   4034  OE1 GLN B  72      12.258  46.110  59.009  1.00 37.39           O  
ATOM   4035  NE2 GLN B  72      13.064  45.597  57.017  1.00 38.62           N  
ATOM   4036  H   GLN B  72      10.220  43.798  55.666  1.00 37.19           H  
ATOM   4037  HA  GLN B  72      11.115  43.454  58.339  1.00 32.37           H  
ATOM   4038  HB2 GLN B  72       8.750  45.070  57.315  1.00 30.61           H  
ATOM   4039  HB3 GLN B  72       9.543  45.259  58.897  1.00 30.61           H  
ATOM   4040  HG2 GLN B  72      10.289  46.999  57.408  1.00 32.61           H  
ATOM   4041  HG3 GLN B  72      10.739  45.801  56.171  1.00 32.61           H  
ATOM   4042 HE21 GLN B  72      13.951  45.562  57.448  1.00 38.62           H  
ATOM   4043 HE22 GLN B  72      12.891  45.435  56.070  1.00 38.62           H  
ATOM   4044  N   ASP B  73       9.049  42.646  59.738  1.00 30.80           N  
ATOM   4045  CA  ASP B  73       8.119  41.767  60.463  1.00 31.71           C  
ATOM   4046  C   ASP B  73       6.648  42.090  60.208  1.00 29.33           C  
ATOM   4047  O   ASP B  73       6.171  43.192  60.516  1.00 29.34           O  
ATOM   4048  CB  ASP B  73       8.439  41.787  61.987  1.00 32.26           C  
ATOM   4049  CG  ASP B  73       7.866  40.571  62.762  1.00 32.29           C  
ATOM   4050  OD1 ASP B  73       6.656  40.559  63.072  1.00 31.79           O  
ATOM   4051  OD2 ASP B  73       8.636  39.651  63.116  1.00 33.70           O1-
ATOM   4052  H   ASP B  73       9.623  43.254  60.245  1.00 30.80           H  
ATOM   4053  HA  ASP B  73       8.272  40.761  60.073  1.00 31.71           H  
ATOM   4054  HB2 ASP B  73       8.018  42.697  62.415  1.00 32.26           H  
ATOM   4055  HB3 ASP B  73       9.522  41.795  62.111  1.00 32.26           H  
ATOM   4056  N   SER B  74       5.943  41.104  59.652  1.00 30.86           N  
ATOM   4057  CA  SER B  74       4.513  41.213  59.353  1.00 32.62           C  
ATOM   4058  C   SER B  74       3.685  40.154  60.105  1.00 35.36           C  
ATOM   4059  O   SER B  74       2.517  39.943  59.787  1.00 30.01           O  
ATOM   4060  CB  SER B  74       4.254  41.073  57.826  1.00 31.96           C  
ATOM   4061  OG  SER B  74       4.583  39.771  57.323  1.00 33.35           O  
ATOM   4062  H   SER B  74       6.398  40.287  59.362  1.00 30.86           H  
ATOM   4063  HA  SER B  74       4.198  42.201  59.689  1.00 32.62           H  
ATOM   4064  HB2 SER B  74       4.859  41.812  57.301  1.00 31.96           H  
ATOM   4065  HB3 SER B  74       3.198  41.264  57.633  1.00 31.96           H  
ATOM   4066  HG  SER B  74       5.529  39.793  57.112  1.00 33.35           H  
ATOM   4067  N   SER B  75       4.265  39.522  61.126  1.00 35.14           N  
ATOM   4068  CA  SER B  75       3.579  38.463  61.902  1.00 40.54           C  
ATOM   4069  C   SER B  75       2.292  38.924  62.592  1.00 40.70           C  
ATOM   4070  O   SER B  75       1.478  38.098  63.023  1.00 46.61           O  
ATOM   4071  CB  SER B  75       4.518  37.870  62.961  1.00 44.23           C  
ATOM   4072  OG  SER B  75       4.704  38.796  64.034  1.00 47.16           O  
ATOM   4073  H   SER B  75       5.170  39.782  61.364  1.00 35.14           H  
ATOM   4074  HA  SER B  75       3.299  37.711  61.165  1.00 40.54           H  
ATOM   4075  HB2 SER B  75       5.483  37.651  62.504  1.00 44.23           H  
ATOM   4076  HB3 SER B  75       4.084  36.950  63.352  1.00 44.23           H  
ATOM   4077  HG  SER B  75       5.593  39.170  64.019  1.00 47.16           H  
ATOM   4078  N   SER B  76       2.108  40.231  62.684  1.00 43.72           N  
ATOM   4079  CA  SER B  76       0.931  40.787  63.309  1.00 41.39           C  
ATOM   4080  C   SER B  76      -0.270  40.946  62.387  1.00 37.34           C  
ATOM   4081  O   SER B  76      -1.359  41.253  62.838  1.00 33.74           O  
ATOM   4082  CB  SER B  76       1.319  42.121  63.888  1.00 41.92           C  
ATOM   4083  OG  SER B  76       2.574  41.976  64.528  1.00 47.25           O  
ATOM   4084  H   SER B  76       2.786  40.863  62.374  1.00 43.72           H  
ATOM   4085  HA  SER B  76       0.600  40.081  64.071  1.00 41.39           H  
ATOM   4086  HB2 SER B  76       0.570  42.441  64.612  1.00 41.92           H  
ATOM   4087  HB3 SER B  76       1.394  42.861  63.092  1.00 41.92           H  
ATOM   4088  HG  SER B  76       3.184  41.579  63.888  1.00 47.25           H  
ATOM   4089  N   THR B  77      -0.064  40.756  61.092  1.00 34.41           N  
ATOM   4090  CA  THR B  77      -1.112  40.887  60.077  1.00 34.78           C  
ATOM   4091  C   THR B  77      -2.014  39.668  59.967  1.00 36.48           C  
ATOM   4092  O   THR B  77      -3.167  39.761  59.544  1.00 39.05           O  
ATOM   4093  CB  THR B  77      -0.472  41.076  58.704  1.00 34.78           C  
ATOM   4094  OG1 THR B  77       0.503  40.044  58.486  1.00 32.89           O  
ATOM   4095  CG2 THR B  77       0.182  42.420  58.599  1.00 29.39           C  
ATOM   4096  H   THR B  77       0.825  40.490  60.773  1.00 34.41           H  
ATOM   4097  HA  THR B  77      -1.714  41.741  60.387  1.00 34.78           H  
ATOM   4098  HB  THR B  77      -1.252  41.015  57.945  1.00 34.78           H  
ATOM   4099 HG21 THR B  77      -0.562  43.200  58.763  1.00 29.39           H  
ATOM   4100 HG22 THR B  77       0.967  42.502  59.351  1.00 29.39           H  
ATOM   4101 HG23 THR B  77       0.617  42.536  57.606  1.00 29.39           H  
ATOM   4102  HG1 THR B  77       1.393  40.340  58.737  1.00 32.89           H  
ATOM   4103  N   GLY B  78      -1.438  38.519  60.277  1.00 38.96           N  
ATOM   4104  CA  GLY B  78      -2.169  37.290  60.182  1.00 39.35           C  
ATOM   4105  C   GLY B  78      -2.036  36.800  58.763  1.00 40.53           C  
ATOM   4106  O   GLY B  78      -2.556  35.749  58.444  1.00 40.72           O  
ATOM   4107  H   GLY B  78      -0.499  38.500  60.554  1.00 38.96           H  
ATOM   4108  HA2 GLY B  78      -1.754  36.555  60.871  1.00 39.35           H  
ATOM   4109  HA3 GLY B  78      -3.219  37.461  60.421  1.00 39.35           H  
ATOM   4110  N   TRP B  79      -1.352  37.546  57.902  1.00 36.06           N  
ATOM   4111  CA  TRP B  79      -1.185  37.104  56.525  1.00 35.08           C  
ATOM   4112  C   TRP B  79      -0.460  35.783  56.474  1.00 35.77           C  
ATOM   4113  O   TRP B  79       0.429  35.499  57.299  1.00 37.19           O  
ATOM   4114  CB  TRP B  79      -0.351  38.073  55.724  1.00 29.96           C  
ATOM   4115  CG  TRP B  79      -0.976  39.345  55.495  1.00 22.51           C  
ATOM   4116  CD1 TRP B  79      -2.306  39.638  55.508  1.00 22.34           C  
ATOM   4117  CD2 TRP B  79      -0.285  40.562  55.203  1.00 20.53           C  
ATOM   4118  NE1 TRP B  79      -2.505  40.980  55.240  1.00 20.68           N  
ATOM   4119  CE2 TRP B  79      -1.273  41.566  55.060  1.00 21.43           C  
ATOM   4120  CE3 TRP B  79       1.062  40.895  55.076  1.00 19.64           C  
ATOM   4121  CZ2 TRP B  79      -0.936  42.908  54.773  1.00 19.48           C  
ATOM   4122  CZ3 TRP B  79       1.401  42.224  54.793  1.00 18.72           C  
ATOM   4123  CH2 TRP B  79       0.399  43.215  54.653  1.00 19.92           C  
ATOM   4124  H   TRP B  79      -0.933  38.390  58.167  1.00 36.06           H  
ATOM   4125  HA  TRP B  79      -2.189  37.028  56.108  1.00 35.08           H  
ATOM   4126  HB2 TRP B  79       0.583  38.243  56.260  1.00 29.96           H  
ATOM   4127  HB3 TRP B  79      -0.137  37.619  54.756  1.00 29.96           H  
ATOM   4128  HD1 TRP B  79      -3.093  38.924  55.700  1.00 22.34           H  
ATOM   4129  HE1 TRP B  79      -3.363  41.438  55.101  1.00 20.68           H  
ATOM   4130  HE3 TRP B  79       1.829  40.144  55.193  1.00 19.64           H  
ATOM   4131  HZ2 TRP B  79      -1.698  43.664  54.652  1.00 19.48           H  
ATOM   4132  HZ3 TRP B  79       2.440  42.497  54.680  1.00 18.72           H  
ATOM   4133  HH2 TRP B  79       0.690  44.235  54.447  1.00 19.92           H  
ATOM   4134  N   ASN B  80      -0.787  35.023  55.439  1.00 37.73           N  
ATOM   4135  CA  ASN B  80      -0.183  33.720  55.182  1.00 39.53           C  
ATOM   4136  C   ASN B  80       1.292  33.983  54.868  1.00 40.99           C  
ATOM   4137  O   ASN B  80       1.625  34.567  53.837  1.00 40.91           O  
ATOM   4138  CB  ASN B  80      -0.886  33.080  53.963  1.00 37.97           C  
ATOM   4139  CG  ASN B  80      -0.540  31.642  53.758  1.00 33.95           C  
ATOM   4140  OD1 ASN B  80       0.582  31.256  54.026  1.00 32.40           O  
ATOM   4141  ND2 ASN B  80      -1.512  30.824  53.286  1.00 42.35           N  
ATOM   4142  H   ASN B  80      -1.482  35.362  54.837  1.00 37.73           H  
ATOM   4143  HA  ASN B  80      -0.281  33.044  56.031  1.00 39.53           H  
ATOM   4144  HB2 ASN B  80      -0.598  33.634  53.070  1.00 37.97           H  
ATOM   4145  HB3 ASN B  80      -1.964  33.158  54.107  1.00 37.97           H  
ATOM   4146 HD21 ASN B  80      -1.274  29.855  53.132  1.00 42.35           H  
ATOM   4147 HD22 ASN B  80      -2.432  31.105  53.082  1.00 42.35           H  
ATOM   4148  N   GLU B  81       2.181  33.592  55.767  1.00 47.13           N  
ATOM   4149  CA  GLU B  81       3.609  33.810  55.544  1.00 51.64           C  
ATOM   4150  C   GLU B  81       4.123  33.149  54.271  1.00 46.74           C  
ATOM   4151  O   GLU B  81       5.075  33.636  53.676  1.00 44.70           O  
ATOM   4152  CB  GLU B  81       4.432  33.330  56.740  1.00 64.72           C  
ATOM   4153  CG  GLU B  81       4.284  34.184  57.993  1.00 84.13           C  
ATOM   4154  CD  GLU B  81       4.941  33.561  59.227  1.00 91.46           C  
ATOM   4155  OE1 GLU B  81       5.507  32.442  59.123  1.00 97.18           O  
ATOM   4156  OE2 GLU B  81       4.877  34.201  60.306  1.00 97.31           O1-
ATOM   4157  H   GLU B  81       1.865  33.183  56.600  1.00 47.13           H  
ATOM   4158  HA  GLU B  81       3.731  34.887  55.425  1.00 51.64           H  
ATOM   4159  HB2 GLU B  81       4.120  32.314  56.982  1.00 64.72           H  
ATOM   4160  HB3 GLU B  81       5.483  33.329  56.451  1.00 64.72           H  
ATOM   4161  HG2 GLU B  81       3.222  34.319  58.197  1.00 84.13           H  
ATOM   4162  HG3 GLU B  81       4.745  35.154  57.808  1.00 84.13           H  
ATOM   4163  N   THR B  82       3.512  32.045  53.856  1.00 42.08           N  
ATOM   4164  CA  THR B  82       3.935  31.350  52.643  1.00 37.77           C  
ATOM   4165  C   THR B  82       3.819  32.265  51.415  1.00 37.75           C  
ATOM   4166  O   THR B  82       4.745  32.373  50.602  1.00 32.65           O  
ATOM   4167  CB  THR B  82       3.106  30.093  52.453  1.00 39.36           C  
ATOM   4168  OG1 THR B  82       3.247  29.272  53.621  1.00 42.49           O  
ATOM   4169  CG2 THR B  82       3.556  29.334  51.228  1.00 43.64           C  
ATOM   4170  H   THR B  82       2.753  31.653  54.343  1.00 42.08           H  
ATOM   4171  HA  THR B  82       4.983  31.070  52.751  1.00 37.77           H  
ATOM   4172  HB  THR B  82       2.061  30.367  52.311  1.00 39.36           H  
ATOM   4173 HG21 THR B  82       3.448  29.968  50.348  1.00 43.64           H  
ATOM   4174 HG22 THR B  82       4.601  29.047  51.342  1.00 43.64           H  
ATOM   4175 HG23 THR B  82       2.944  28.440  51.110  1.00 43.64           H  
ATOM   4176  HG1 THR B  82       3.060  29.799  54.386  1.00 42.49           H  
ATOM   4177  N   ILE B  83       2.703  32.975  51.321  1.00 35.94           N  
ATOM   4178  CA  ILE B  83       2.477  33.922  50.237  1.00 38.89           C  
ATOM   4179  C   ILE B  83       3.542  35.039  50.273  1.00 38.08           C  
ATOM   4180  O   ILE B  83       4.125  35.384  49.232  1.00 39.71           O  
ATOM   4181  CB  ILE B  83       1.081  34.506  50.349  1.00 41.86           C  
ATOM   4182  CG1 ILE B  83       0.072  33.404  50.018  1.00 43.56           C  
ATOM   4183  CG2 ILE B  83       0.937  35.728  49.466  1.00 43.41           C  
ATOM   4184  CD1 ILE B  83      -1.381  33.792  50.196  1.00 44.49           C  
ATOM   4185  H   ILE B  83       2.019  32.829  51.997  1.00 35.94           H  
ATOM   4186  HA  ILE B  83       2.562  33.402  49.283  1.00 38.89           H  
ATOM   4187  HB  ILE B  83       0.888  34.853  51.364  1.00 41.86           H  
ATOM   4188 HG12 ILE B  83       0.219  33.112  48.978  1.00 43.56           H  
ATOM   4189 HG13 ILE B  83       0.276  32.552  50.667  1.00 43.56           H  
ATOM   4190 HG21 ILE B  83       1.660  36.484  49.771  1.00 43.41           H  
ATOM   4191 HG22 ILE B  83       1.118  35.450  48.428  1.00 43.41           H  
ATOM   4192 HG23 ILE B  83      -0.071  36.130  49.563  1.00 43.41           H  
ATOM   4193 HD11 ILE B  83      -1.560  34.061  51.237  1.00 44.49           H  
ATOM   4194 HD12 ILE B  83      -1.611  34.644  49.556  1.00 44.49           H  
ATOM   4195 HD13 ILE B  83      -2.018  32.950  49.923  1.00 44.49           H  
ATOM   4196  N   VAL B  84       3.807  35.588  51.465  1.00 36.26           N  
ATOM   4197  CA  VAL B  84       4.831  36.624  51.605  1.00 31.50           C  
ATOM   4198  C   VAL B  84       6.183  36.032  51.197  1.00 32.98           C  
ATOM   4199  O   VAL B  84       6.964  36.681  50.524  1.00 34.91           O  
ATOM   4200  CB  VAL B  84       4.904  37.221  53.051  1.00 28.18           C  
ATOM   4201  CG1 VAL B  84       6.208  37.980  53.254  1.00 22.18           C  
ATOM   4202  CG2 VAL B  84       3.752  38.168  53.290  1.00 21.73           C  
ATOM   4203  H   VAL B  84       3.299  35.301  52.251  1.00 36.26           H  
ATOM   4204  HA  VAL B  84       4.563  37.454  50.952  1.00 31.50           H  
ATOM   4205  HB  VAL B  84       4.851  36.391  53.755  1.00 28.18           H  
ATOM   4206 HG11 VAL B  84       7.050  37.308  53.086  1.00 22.18           H  
ATOM   4207 HG12 VAL B  84       6.259  38.810  52.549  1.00 22.18           H  
ATOM   4208 HG13 VAL B  84       6.249  38.366  54.273  1.00 22.18           H  
ATOM   4209 HG21 VAL B  84       3.810  38.996  52.583  1.00 21.73           H  
ATOM   4210 HG22 VAL B  84       2.810  37.637  53.152  1.00 21.73           H  
ATOM   4211 HG23 VAL B  84       3.805  38.555  54.308  1.00 21.73           H  
ATOM   4212  N   GLU B  85       6.446  34.788  51.567  1.00 39.27           N  
ATOM   4213  CA  GLU B  85       7.710  34.166  51.213  1.00 43.86           C  
ATOM   4214  C   GLU B  85       7.865  34.103  49.711  1.00 38.94           C  
ATOM   4215  O   GLU B  85       8.940  34.362  49.190  1.00 32.30           O  
ATOM   4216  CB  GLU B  85       7.841  32.763  51.831  1.00 56.06           C  
ATOM   4217  CG  GLU B  85       7.864  32.715  53.354  1.00 79.13           C  
ATOM   4218  CD  GLU B  85       8.875  33.682  53.992  1.00 91.94           C  
ATOM   4219  OE1 GLU B  85       9.812  34.159  53.297  1.00 97.60           O  
ATOM   4220  OE2 GLU B  85       8.726  33.965  55.206  1.00 97.50           O1-
ATOM   4221  H   GLU B  85       5.795  34.284  52.089  1.00 39.27           H  
ATOM   4222  HA  GLU B  85       8.511  34.782  51.622  1.00 43.86           H  
ATOM   4223  HB2 GLU B  85       6.996  32.166  51.489  1.00 56.06           H  
ATOM   4224  HB3 GLU B  85       8.769  32.321  51.467  1.00 56.06           H  
ATOM   4225  HG2 GLU B  85       8.118  31.701  53.662  1.00 79.13           H  
ATOM   4226  HG3 GLU B  85       6.869  32.968  53.721  1.00 79.13           H  
ATOM   4227  N   ASN B  86       6.771  33.800  49.018  1.00 34.41           N  
ATOM   4228  CA  ASN B  86       6.760  33.702  47.557  1.00 36.06           C  
ATOM   4229  C   ASN B  86       6.951  35.055  46.868  1.00 34.77           C  
ATOM   4230  O   ASN B  86       7.673  35.176  45.867  1.00 34.25           O  
ATOM   4231  CB  ASN B  86       5.435  33.106  47.085  1.00 40.19           C  
ATOM   4232  CG  ASN B  86       5.140  31.770  47.708  1.00 42.39           C  
ATOM   4233  ND2 ASN B  86       3.977  31.367  47.814  1.00 44.68           N  
ATOM   4234  OD1 ASN B  86       6.175  31.063  48.118  1.00 44.29           O  
ATOM   4235  H   ASN B  86       5.948  33.613  49.529  1.00 34.41           H  
ATOM   4236  HA  ASN B  86       7.599  33.062  47.285  1.00 36.06           H  
ATOM   4237  HB2 ASN B  86       5.474  32.984  46.003  1.00 40.19           H  
ATOM   4238  HB3 ASN B  86       4.632  33.796  47.344  1.00 40.19           H  
ATOM   4239 HD21 ASN B  86       3.791  30.465  48.228  1.00 44.68           H  
ATOM   4240 HD22 ASN B  86       3.212  31.940  47.487  1.00 44.68           H  
ATOM   4241  N   LEU B  87       6.259  36.056  47.396  1.00 32.08           N  
ATOM   4242  CA  LEU B  87       6.308  37.403  46.883  1.00 29.03           C  
ATOM   4243  C   LEU B  87       7.731  37.899  46.914  1.00 28.97           C  
ATOM   4244  O   LEU B  87       8.209  38.467  45.927  1.00 33.09           O  
ATOM   4245  CB  LEU B  87       5.433  38.303  47.752  1.00 23.49           C  
ATOM   4246  CG  LEU B  87       4.921  39.673  47.333  1.00 18.26           C  
ATOM   4247  CD1 LEU B  87       4.932  40.494  48.565  1.00 15.03           C  
ATOM   4248  CD2 LEU B  87       5.735  40.350  46.276  1.00 14.09           C  
ATOM   4249  H   LEU B  87       5.681  35.871  48.155  1.00 32.08           H  
ATOM   4250  HA  LEU B  87       5.942  37.420  45.856  1.00 29.03           H  
ATOM   4251  HB2 LEU B  87       4.544  37.715  47.980  1.00 23.49           H  
ATOM   4252  HB3 LEU B  87       6.002  38.470  48.666  1.00 23.49           H  
ATOM   4253  HG  LEU B  87       3.933  39.555  46.887  1.00 18.26           H  
ATOM   4254 HD11 LEU B  87       4.294  40.030  49.317  1.00 15.03           H  
ATOM   4255 HD12 LEU B  87       5.951  40.564  48.946  1.00 15.03           H  
ATOM   4256 HD13 LEU B  87       4.560  41.493  48.339  1.00 15.03           H  
ATOM   4257 HD21 LEU B  87       6.749  40.508  46.644  1.00 14.09           H  
ATOM   4258 HD22 LEU B  87       5.766  39.724  45.384  1.00 14.09           H  
ATOM   4259 HD23 LEU B  87       5.284  41.311  46.030  1.00 14.09           H  
ATOM   4260  N   LEU B  88       8.401  37.701  48.045  1.00 29.08           N  
ATOM   4261  CA  LEU B  88       9.781  38.148  48.222  1.00 27.52           C  
ATOM   4262  C   LEU B  88      10.743  37.352  47.340  1.00 27.33           C  
ATOM   4263  O   LEU B  88      11.754  37.869  46.835  1.00 27.22           O  
ATOM   4264  CB  LEU B  88      10.189  38.034  49.688  1.00 26.25           C  
ATOM   4265  CG  LEU B  88       9.520  38.977  50.712  1.00 25.35           C  
ATOM   4266  CD1 LEU B  88       9.704  38.424  52.138  1.00 22.06           C  
ATOM   4267  CD2 LEU B  88      10.041  40.404  50.602  1.00 23.42           C  
ATOM   4268  H   LEU B  88       7.936  37.272  48.802  1.00 29.08           H  
ATOM   4269  HA  LEU B  88       9.836  39.193  47.917  1.00 27.52           H  
ATOM   4270  HB2 LEU B  88       9.976  37.013  50.003  1.00 26.25           H  
ATOM   4271  HB3 LEU B  88      11.263  38.213  49.738  1.00 26.25           H  
ATOM   4272  HG  LEU B  88       8.455  39.016  50.485  1.00 25.35           H  
ATOM   4273 HD11 LEU B  88       9.277  37.423  52.197  1.00 22.06           H  
ATOM   4274 HD12 LEU B  88      10.767  38.380  52.376  1.00 22.06           H  
ATOM   4275 HD13 LEU B  88       9.199  39.077  52.849  1.00 22.06           H  
ATOM   4276 HD21 LEU B  88      11.109  40.419  50.821  1.00 23.42           H  
ATOM   4277 HD22 LEU B  88       9.872  40.776  49.591  1.00 23.42           H  
ATOM   4278 HD23 LEU B  88       9.515  41.039  51.315  1.00 23.42           H  
ATOM   4279  N   ALA B  89      10.433  36.081  47.157  1.00 25.92           N  
ATOM   4280  CA  ALA B  89      11.262  35.237  46.320  1.00 25.56           C  
ATOM   4281  C   ALA B  89      11.226  35.797  44.920  1.00 25.45           C  
ATOM   4282  O   ALA B  89      12.258  36.059  44.336  1.00 22.31           O  
ATOM   4283  CB  ALA B  89      10.724  33.817  46.328  1.00 26.45           C  
ATOM   4284  H   ALA B  89       9.661  35.691  47.619  1.00 25.92           H  
ATOM   4285  HA  ALA B  89      12.286  35.217  46.692  1.00 25.56           H  
ATOM   4286  HB1 ALA B  89      10.744  33.426  47.345  1.00 26.45           H  
ATOM   4287  HB2 ALA B  89       9.699  33.815  45.958  1.00 26.45           H  
ATOM   4288  HB3 ALA B  89      11.343  33.190  45.686  1.00 26.45           H  
ATOM   4289  N   ASN B  90      10.014  36.047  44.443  1.00 22.81           N  
ATOM   4290  CA  ASN B  90       9.787  36.560  43.114  1.00 23.86           C  
ATOM   4291  C   ASN B  90      10.485  37.888  42.913  1.00 23.08           C  
ATOM   4292  O   ASN B  90      11.280  38.042  41.991  1.00 22.31           O  
ATOM   4293  CB  ASN B  90       8.286  36.653  42.841  1.00 26.36           C  
ATOM   4294  CG  ASN B  90       7.970  36.904  41.370  1.00 28.28           C  
ATOM   4295  OD1 ASN B  90       8.592  37.732  40.721  1.00 28.04           O  
ATOM   4296  ND2 ASN B  90       6.983  36.206  40.852  1.00 31.49           N  
ATOM   4297  H   ASN B  90       9.244  35.876  45.021  1.00 22.81           H  
ATOM   4298  HA  ASN B  90      10.218  35.869  42.390  1.00 23.86           H  
ATOM   4299  HB2 ASN B  90       7.874  37.472  43.431  1.00 26.36           H  
ATOM   4300  HB3 ASN B  90       7.818  35.716  43.143  1.00 26.36           H  
ATOM   4301 HD21 ASN B  90       6.783  36.412  39.917  1.00 31.49           H  
ATOM   4302 HD22 ASN B  90       6.508  35.559  41.408  1.00 31.49           H  
ATOM   4303  N   VAL B  91      10.232  38.833  43.810  1.00 23.73           N  
ATOM   4304  CA  VAL B  91      10.854  40.151  43.756  1.00 22.78           C  
ATOM   4305  C   VAL B  91      12.372  40.011  43.672  1.00 26.18           C  
ATOM   4306  O   VAL B  91      13.027  40.649  42.822  1.00 26.51           O  
ATOM   4307  CB  VAL B  91      10.491  40.975  45.020  1.00 19.07           C  
ATOM   4308  CG1 VAL B  91      11.391  42.163  45.162  1.00 15.75           C  
ATOM   4309  CG2 VAL B  91       9.074  41.434  44.931  1.00 16.17           C  
ATOM   4310  H   VAL B  91       9.591  38.648  44.523  1.00 23.73           H  
ATOM   4311  HA  VAL B  91      10.483  40.667  42.871  1.00 22.78           H  
ATOM   4312  HB  VAL B  91      10.619  40.336  45.894  1.00 19.07           H  
ATOM   4313 HG11 VAL B  91      12.426  41.829  45.229  1.00 15.75           H  
ATOM   4314 HG12 VAL B  91      11.274  42.813  44.295  1.00 15.75           H  
ATOM   4315 HG13 VAL B  91      11.128  42.712  46.066  1.00 15.75           H  
ATOM   4316 HG21 VAL B  91       8.953  42.072  44.056  1.00 16.17           H  
ATOM   4317 HG22 VAL B  91       8.417  40.569  44.843  1.00 16.17           H  
ATOM   4318 HG23 VAL B  91       8.817  41.996  45.829  1.00 16.17           H  
ATOM   4319  N   TYR B  92      12.922  39.164  44.543  1.00 26.79           N  
ATOM   4320  CA  TYR B  92      14.358  38.930  44.598  1.00 29.19           C  
ATOM   4321  C   TYR B  92      14.925  38.420  43.259  1.00 27.22           C  
ATOM   4322  O   TYR B  92      15.893  38.991  42.713  1.00 27.27           O  
ATOM   4323  CB  TYR B  92      14.691  37.929  45.719  1.00 33.02           C  
ATOM   4324  CG  TYR B  92      16.186  37.780  46.017  1.00 36.61           C  
ATOM   4325  CD1 TYR B  92      16.885  38.792  46.676  1.00 39.15           C  
ATOM   4326  CD2 TYR B  92      16.892  36.632  45.642  1.00 37.80           C  
ATOM   4327  CE1 TYR B  92      18.233  38.667  46.947  1.00 40.13           C  
ATOM   4328  CE2 TYR B  92      18.242  36.503  45.918  1.00 39.21           C  
ATOM   4329  CZ  TYR B  92      18.905  37.527  46.567  1.00 39.62           C  
ATOM   4330  OH  TYR B  92      20.255  37.451  46.823  1.00 38.63           O  
ATOM   4331  H   TYR B  92      12.346  38.672  45.154  1.00 26.79           H  
ATOM   4332  HA  TYR B  92      14.829  39.891  44.807  1.00 29.19           H  
ATOM   4333  HB2 TYR B  92      14.194  38.261  46.630  1.00 33.02           H  
ATOM   4334  HB3 TYR B  92      14.303  36.952  45.429  1.00 33.02           H  
ATOM   4335  HD1 TYR B  92      16.363  39.688  46.979  1.00 39.15           H  
ATOM   4336  HD2 TYR B  92      16.376  35.834  45.129  1.00 37.80           H  
ATOM   4337  HE1 TYR B  92      18.759  39.461  47.456  1.00 40.13           H  
ATOM   4338  HE2 TYR B  92      18.773  35.609  45.628  1.00 39.21           H  
ATOM   4339  HH  TYR B  92      20.523  38.178  47.390  1.00 38.63           H  
ATOM   4340  N   HIS B  93      14.330  37.350  42.740  1.00 28.01           N  
ATOM   4341  CA  HIS B  93      14.770  36.774  41.492  1.00 29.06           C  
ATOM   4342  C   HIS B  93      14.742  37.803  40.343  1.00 28.71           C  
ATOM   4343  O   HIS B  93      15.642  37.786  39.467  1.00 29.99           O  
ATOM   4344  CB  HIS B  93      13.906  35.567  41.164  1.00 30.37           C  
ATOM   4345  CG  HIS B  93      14.334  34.830  39.938  1.00 33.24           C  
ATOM   4346  ND1 HIS B  93      13.587  33.845  39.334  1.00 34.99           N  
ATOM   4347  CD2 HIS B  93      15.433  34.978  39.158  1.00 34.43           C  
ATOM   4348  CE1 HIS B  93      14.226  33.440  38.230  1.00 36.47           C  
ATOM   4349  NE2 HIS B  93      15.355  34.096  38.073  1.00 36.10           N1-
ATOM   4350  H   HIS B  93      13.577  36.958  43.216  1.00 28.01           H  
ATOM   4351  HA  HIS B  93      15.807  36.457  41.604  1.00 29.06           H  
ATOM   4352  HB2 HIS B  93      12.881  35.908  41.019  1.00 30.37           H  
ATOM   4353  HB3 HIS B  93      13.943  34.879  42.008  1.00 30.37           H  
ATOM   4354  HD2 HIS B  93      16.242  35.668  39.344  1.00 34.43           H  
ATOM   4355  HE1 HIS B  93      13.863  32.677  37.558  1.00 36.47           H  
ATOM   4356  N   GLN B  94      13.751  38.710  40.361  1.00 26.99           N  
ATOM   4357  CA  GLN B  94      13.632  39.730  39.320  1.00 26.82           C  
ATOM   4358  C   GLN B  94      14.618  40.882  39.505  1.00 26.56           C  
ATOM   4359  O   GLN B  94      15.165  41.401  38.529  1.00 26.45           O  
ATOM   4360  CB  GLN B  94      12.186  40.224  39.195  1.00 22.95           C  
ATOM   4361  CG  GLN B  94      11.884  41.168  38.007  1.00 16.89           C  
ATOM   4362  CD  GLN B  94      12.099  40.549  36.629  1.00 15.26           C  
ATOM   4363  OE1 GLN B  94      12.167  39.330  36.465  1.00 12.06           O  
ATOM   4364  NE2 GLN B  94      12.242  41.400  35.635  1.00 11.46           N  
ATOM   4365  H   GLN B  94      13.064  38.658  41.049  1.00 26.99           H  
ATOM   4366  HA  GLN B  94      13.903  39.255  38.377  1.00 26.82           H  
ATOM   4367  HB2 GLN B  94      11.544  39.349  39.095  1.00 22.95           H  
ATOM   4368  HB3 GLN B  94      11.936  40.756  40.113  1.00 22.95           H  
ATOM   4369  HG2 GLN B  94      12.533  42.040  38.093  1.00 16.89           H  
ATOM   4370  HG3 GLN B  94      10.843  41.482  38.079  1.00 16.89           H  
ATOM   4371 HE21 GLN B  94      12.307  41.078  34.706  1.00 11.46           H  
ATOM   4372 HE22 GLN B  94      12.256  42.341  35.864  1.00 11.46           H  
ATOM   4373  N   ILE B  95      14.887  41.268  40.742  1.00 25.30           N  
ATOM   4374  CA  ILE B  95      15.870  42.328  40.950  1.00 24.81           C  
ATOM   4375  C   ILE B  95      17.161  41.887  40.246  1.00 25.99           C  
ATOM   4376  O   ILE B  95      17.847  42.687  39.612  1.00 24.06           O  
ATOM   4377  CB  ILE B  95      16.138  42.576  42.445  1.00 22.20           C  
ATOM   4378  CG1 ILE B  95      14.978  43.342  43.049  1.00 21.15           C  
ATOM   4379  CG2 ILE B  95      17.419  43.344  42.637  1.00 17.84           C  
ATOM   4380  CD1 ILE B  95      14.885  43.145  44.520  1.00 24.50           C  
ATOM   4381  H   ILE B  95      14.407  40.885  41.500  1.00 25.30           H  
ATOM   4382  HA  ILE B  95      15.493  43.266  40.542  1.00 24.81           H  
ATOM   4383  HB  ILE B  95      16.238  41.614  42.947  1.00 22.20           H  
ATOM   4384 HG12 ILE B  95      15.113  44.404  42.844  1.00 21.15           H  
ATOM   4385 HG13 ILE B  95      14.052  42.998  42.589  1.00 21.15           H  
ATOM   4386 HG21 ILE B  95      18.248  42.782  42.206  1.00 17.84           H  
ATOM   4387 HG22 ILE B  95      17.340  44.312  42.142  1.00 17.84           H  
ATOM   4388 HG23 ILE B  95      17.597  43.494  43.702  1.00 17.84           H  
ATOM   4389 HD11 ILE B  95      14.736  42.087  44.736  1.00 24.50           H  
ATOM   4390 HD12 ILE B  95      15.807  43.486  44.991  1.00 24.50           H  
ATOM   4391 HD13 ILE B  95      14.044  43.718  44.911  1.00 24.50           H  
ATOM   4392  N   ASN B  96      17.429  40.589  40.293  1.00 31.14           N  
ATOM   4393  CA  ASN B  96      18.609  40.021  39.663  1.00 35.07           C  
ATOM   4394  C   ASN B  96      18.639  40.137  38.131  1.00 32.76           C  
ATOM   4395  O   ASN B  96      19.654  40.549  37.573  1.00 32.72           O  
ATOM   4396  CB  ASN B  96      18.809  38.562  40.088  1.00 45.48           C  
ATOM   4397  CG  ASN B  96      19.996  37.908  39.386  1.00 52.81           C  
ATOM   4398  OD1 ASN B  96      21.124  38.395  39.467  1.00 58.25           O  
ATOM   4399  ND2 ASN B  96      19.751  36.787  38.722  1.00 58.25           N  
ATOM   4400  H   ASN B  96      16.814  40.020  40.788  1.00 31.14           H  
ATOM   4401  HA  ASN B  96      19.439  40.630  40.022  1.00 35.07           H  
ATOM   4402  HB2 ASN B  96      17.907  38.000  39.846  1.00 45.48           H  
ATOM   4403  HB3 ASN B  96      18.979  38.531  41.164  1.00 45.48           H  
ATOM   4404 HD21 ASN B  96      20.531  36.390  38.286  1.00 58.25           H  
ATOM   4405 HD22 ASN B  96      18.856  36.423  38.719  1.00 58.25           H  
ATOM   4406  N   HIS B  97      17.553  39.780  37.447  1.00 30.34           N  
ATOM   4407  CA  HIS B  97      17.513  39.877  35.982  1.00 26.71           C  
ATOM   4408  C   HIS B  97      17.802  41.311  35.571  1.00 26.49           C  
ATOM   4409  O   HIS B  97      18.507  41.579  34.599  1.00 24.90           O  
ATOM   4410  CB  HIS B  97      16.131  39.503  35.440  1.00 26.47           C  
ATOM   4411  CG  HIS B  97      15.734  38.095  35.698  1.00 26.44           C  
ATOM   4412  ND1 HIS B  97      14.476  37.729  36.132  1.00 26.89           N  
ATOM   4413  CD2 HIS B  97      16.432  36.948  35.533  1.00 27.54           C  
ATOM   4414  CE1 HIS B  97      14.440  36.412  36.219  1.00 28.15           C  
ATOM   4415  NE2 HIS B  97      15.601  35.908  35.865  1.00 25.80           N  
ATOM   4416  H   HIS B  97      16.764  39.443  37.946  1.00 30.34           H  
ATOM   4417  HA  HIS B  97      18.256  39.190  35.578  1.00 26.71           H  
ATOM   4418  HB2 HIS B  97      16.132  39.666  34.362  1.00 26.47           H  
ATOM   4419  HB3 HIS B  97      15.393  40.157  35.906  1.00 26.47           H  
ATOM   4420  HD1 HIS B  97      13.663  38.402  36.361  1.00 26.89           H  
ATOM   4421  HD2 HIS B  97      17.456  36.866  35.201  1.00 27.54           H  
ATOM   4422  HE1 HIS B  97      13.584  35.835  36.534  1.00 28.15           H  
ATOM   4423  N   LEU B  98      17.182  42.238  36.281  1.00 24.56           N  
ATOM   4424  CA  LEU B  98      17.370  43.653  36.017  1.00 26.81           C  
ATOM   4425  C   LEU B  98      18.826  44.020  36.165  1.00 29.27           C  
ATOM   4426  O   LEU B  98      19.356  44.788  35.363  1.00 27.88           O  
ATOM   4427  CB  LEU B  98      16.558  44.470  37.005  1.00 25.30           C  
ATOM   4428  CG  LEU B  98      15.063  44.384  36.791  1.00 24.56           C  
ATOM   4429  CD1 LEU B  98      14.327  44.803  38.039  1.00 25.55           C  
ATOM   4430  CD2 LEU B  98      14.722  45.274  35.614  1.00 23.15           C  
ATOM   4431  H   LEU B  98      16.556  41.962  36.992  1.00 24.56           H  
ATOM   4432  HA  LEU B  98      17.042  43.864  34.999  1.00 26.81           H  
ATOM   4433  HB2 LEU B  98      16.782  44.113  38.010  1.00 25.30           H  
ATOM   4434  HB3 LEU B  98      16.858  45.514  36.915  1.00 25.30           H  
ATOM   4435  HG  LEU B  98      14.757  43.360  36.578  1.00 24.56           H  
ATOM   4436 HD11 LEU B  98      14.596  44.139  38.860  1.00 25.55           H  
ATOM   4437 HD12 LEU B  98      14.600  45.827  38.295  1.00 25.55           H  
ATOM   4438 HD13 LEU B  98      13.253  44.747  37.863  1.00 25.55           H  
ATOM   4439 HD21 LEU B  98      15.029  46.297  35.831  1.00 23.15           H  
ATOM   4440 HD22 LEU B  98      15.245  44.918  34.726  1.00 23.15           H  
ATOM   4441 HD23 LEU B  98      13.647  45.247  35.438  1.00 23.15           H  
ATOM   4442  N   LYS B  99      19.447  43.497  37.225  1.00 30.68           N  
ATOM   4443  CA  LYS B  99      20.851  43.754  37.549  1.00 33.38           C  
ATOM   4444  C   LYS B  99      21.711  43.271  36.400  1.00 31.91           C  
ATOM   4445  O   LYS B  99      22.562  44.021  35.913  1.00 32.99           O  
ATOM   4446  CB  LYS B  99      21.244  43.024  38.843  1.00 39.69           C  
ATOM   4447  CG  LYS B  99      22.656  43.283  39.324  1.00 46.05           C  
ATOM   4448  CD  LYS B  99      22.985  42.385  40.501  1.00 51.55           C  
ATOM   4449  CE  LYS B  99      24.428  42.570  40.918  1.00 54.86           C  
ATOM   4450  NZ  LYS B  99      24.830  41.547  41.930  1.00 60.44           N1+
ATOM   4451  H   LYS B  99      18.929  42.942  37.852  1.00 30.68           H  
ATOM   4452  HA  LYS B  99      21.001  44.823  37.701  1.00 33.38           H  
ATOM   4453  HB2 LYS B  99      20.557  43.337  39.629  1.00 39.69           H  
ATOM   4454  HB3 LYS B  99      21.137  41.953  38.672  1.00 39.69           H  
ATOM   4455  HG2 LYS B  99      23.355  43.082  38.512  1.00 46.05           H  
ATOM   4456  HG3 LYS B  99      22.746  44.325  39.631  1.00 46.05           H  
ATOM   4457  HD2 LYS B  99      22.824  41.345  40.216  1.00 51.55           H  
ATOM   4458  HD3 LYS B  99      22.334  42.637  41.338  1.00 51.55           H  
ATOM   4459  HE2 LYS B  99      24.550  43.564  41.349  1.00 54.86           H  
ATOM   4460  HE3 LYS B  99      25.067  42.473  40.041  1.00 54.86           H  
ATOM   4461  HZ1 LYS B  99      24.652  40.585  41.571  1.00 60.44           H  
ATOM   4462  HZ2 LYS B  99      25.822  41.658  42.186  1.00 60.44           H  
ATOM   4463  HZ3 LYS B  99      24.232  41.681  42.770  1.00 60.44           H  
ATOM   4464  N   THR B 100      21.472  42.029  35.960  1.00 30.56           N  
ATOM   4465  CA  THR B 100      22.194  41.417  34.834  1.00 26.85           C  
ATOM   4466  C   THR B 100      22.198  42.309  33.589  1.00 27.97           C  
ATOM   4467  O   THR B 100      23.215  42.444  32.906  1.00 29.72           O  
ATOM   4468  CB  THR B 100      21.550  40.083  34.407  1.00 22.46           C  
ATOM   4469  OG1 THR B 100      21.631  39.147  35.483  1.00 17.04           O  
ATOM   4470  CG2 THR B 100      22.260  39.522  33.155  1.00 17.77           C  
ATOM   4471  H   THR B 100      20.793  41.485  36.415  1.00 30.56           H  
ATOM   4472  HA  THR B 100      23.211  41.268  35.198  1.00 26.85           H  
ATOM   4473  HB  THR B 100      20.502  40.255  34.160  1.00 22.46           H  
ATOM   4474 HG21 THR B 100      22.182  40.242  32.340  1.00 17.77           H  
ATOM   4475 HG22 THR B 100      23.311  39.344  33.383  1.00 17.77           H  
ATOM   4476 HG23 THR B 100      21.788  38.585  32.859  1.00 17.77           H  
ATOM   4477  HG1 THR B 100      20.942  39.307  36.126  1.00 17.04           H  
ATOM   4478  N   VAL B 101      21.030  42.829  33.252  1.00 29.47           N  
ATOM   4479  CA  VAL B 101      20.887  43.677  32.088  1.00 31.08           C  
ATOM   4480  C   VAL B 101      21.460  45.093  32.294  1.00 29.95           C  
ATOM   4481  O   VAL B 101      22.173  45.609  31.446  1.00 31.53           O  
ATOM   4482  CB  VAL B 101      19.416  43.692  31.653  1.00 31.71           C  
ATOM   4483  CG1 VAL B 101      19.245  44.460  30.355  1.00 30.99           C  
ATOM   4484  CG2 VAL B 101      18.920  42.260  31.520  1.00 33.70           C  
ATOM   4485  H   VAL B 101      20.236  42.626  33.794  1.00 29.47           H  
ATOM   4486  HA  VAL B 101      21.488  43.255  31.282  1.00 31.08           H  
ATOM   4487  HB  VAL B 101      18.819  44.203  32.409  1.00 31.71           H  
ATOM   4488 HG11 VAL B 101      19.592  45.484  30.491  1.00 30.99           H  
ATOM   4489 HG12 VAL B 101      19.828  43.980  29.569  1.00 30.99           H  
ATOM   4490 HG13 VAL B 101      18.192  44.467  30.073  1.00 30.99           H  
ATOM   4491 HG21 VAL B 101      19.510  41.740  30.766  1.00 33.70           H  
ATOM   4492 HG22 VAL B 101      19.023  41.750  32.478  1.00 33.70           H  
ATOM   4493 HG23 VAL B 101      17.872  42.265  31.221  1.00 33.70           H  
ATOM   4494  N   LEU B 102      21.207  45.703  33.441  1.00 28.32           N  
ATOM   4495  CA  LEU B 102      21.722  47.040  33.687  1.00 27.81           C  
ATOM   4496  C   LEU B 102      23.246  47.041  33.654  1.00 29.21           C  
ATOM   4497  O   LEU B 102      23.859  47.936  33.093  1.00 28.40           O  
ATOM   4498  CB  LEU B 102      21.169  47.589  35.015  1.00 23.55           C  
ATOM   4499  CG  LEU B 102      19.652  47.867  34.990  1.00 20.62           C  
ATOM   4500  CD1 LEU B 102      19.119  48.217  36.377  1.00 19.34           C  
ATOM   4501  CD2 LEU B 102      19.338  48.959  33.982  1.00 17.60           C  
ATOM   4502  H   LEU B 102      20.683  45.248  34.126  1.00 28.32           H  
ATOM   4503  HA  LEU B 102      21.383  47.705  32.893  1.00 27.81           H  
ATOM   4504  HB2 LEU B 102      21.372  46.860  35.799  1.00 23.55           H  
ATOM   4505  HB3 LEU B 102      21.686  48.521  35.243  1.00 23.55           H  
ATOM   4506  HG  LEU B 102      19.144  46.954  34.680  1.00 20.62           H  
ATOM   4507 HD11 LEU B 102      19.334  47.400  37.066  1.00 19.34           H  
ATOM   4508 HD12 LEU B 102      19.600  49.128  36.732  1.00 19.34           H  
ATOM   4509 HD13 LEU B 102      18.041  48.373  36.324  1.00 19.34           H  
ATOM   4510 HD21 LEU B 102      19.839  49.881  34.277  1.00 17.60           H  
ATOM   4511 HD22 LEU B 102      19.688  48.655  32.996  1.00 17.60           H  
ATOM   4512 HD23 LEU B 102      18.261  49.125  33.950  1.00 17.60           H  
ATOM   4513  N   GLU B 103      23.839  45.966  34.155  1.00 32.64           N  
ATOM   4514  CA  GLU B 103      25.294  45.789  34.213  1.00 37.72           C  
ATOM   4515  C   GLU B 103      25.938  45.765  32.850  1.00 45.97           C  
ATOM   4516  O   GLU B 103      27.101  46.135  32.723  1.00 45.62           O  
ATOM   4517  CB  GLU B 103      25.670  44.466  34.894  1.00 34.87           C  
ATOM   4518  CG  GLU B 103      25.626  44.441  36.403  1.00 31.06           C  
ATOM   4519  CD  GLU B 103      25.977  43.073  36.967  1.00 30.88           C  
ATOM   4520  OE1 GLU B 103      26.019  42.070  36.204  1.00 29.45           O  
ATOM   4521  OE2 GLU B 103      26.205  42.985  38.188  1.00 33.65           O1-
ATOM   4522  H   GLU B 103      23.288  45.217  34.484  1.00 32.64           H  
ATOM   4523  HA  GLU B 103      25.656  46.647  34.779  1.00 37.72           H  
ATOM   4524  HB2 GLU B 103      24.983  43.701  34.531  1.00 34.87           H  
ATOM   4525  HB3 GLU B 103      26.686  44.215  34.589  1.00 34.87           H  
ATOM   4526  HG2 GLU B 103      24.621  44.707  36.729  1.00 31.06           H  
ATOM   4527  HG3 GLU B 103      26.338  45.172  36.787  1.00 31.06           H  
ATOM   4528  N   GLU B 104      25.206  45.274  31.853  1.00 51.82           N  
ATOM   4529  CA  GLU B 104      25.714  45.165  30.486  1.00 58.27           C  
ATOM   4530  C   GLU B 104      26.126  46.478  29.849  1.00 63.64           C  
ATOM   4531  O   GLU B 104      27.127  46.539  29.140  1.00 67.47           O  
ATOM   4532  CB  GLU B 104      24.721  44.429  29.594  1.00 58.01           C  
ATOM   4533  CG  GLU B 104      24.661  42.949  29.890  1.00 56.51           C  
ATOM   4534  CD  GLU B 104      23.581  42.236  29.110  1.00 56.97           C  
ATOM   4535  OE1 GLU B 104      22.992  42.846  28.190  1.00 54.86           O  
ATOM   4536  OE2 GLU B 104      23.324  41.053  29.417  1.00 56.27           O  
ATOM   4537  H   GLU B 104      24.314  44.968  32.036  1.00 51.82           H  
ATOM   4538  HA  GLU B 104      26.633  44.586  30.575  1.00 58.27           H  
ATOM   4539  HB2 GLU B 104      23.730  44.856  29.748  1.00 58.01           H  
ATOM   4540  HB3 GLU B 104      25.018  44.565  28.554  1.00 58.01           H  
ATOM   4541  HG2 GLU B 104      24.467  42.815  30.954  1.00 56.51           H  
ATOM   4542  HG3 GLU B 104      25.624  42.505  29.637  1.00 56.51           H  
ATOM   4543  HE2 GLU B 104      22.635  40.638  28.893  1.00 56.27           H  
ATOM   4544  N   LYS B 105      25.341  47.521  30.064  1.00 69.27           N  
ATOM   4545  CA  LYS B 105      25.689  48.822  29.519  1.00 70.68           C  
ATOM   4546  C   LYS B 105      25.944  49.782  30.674  1.00 65.29           C  
ATOM   4547  O   LYS B 105      25.759  50.996  30.540  1.00 64.79           O  
ATOM   4548  CB  LYS B 105      24.593  49.351  28.586  1.00 79.19           C  
ATOM   4549  CG  LYS B 105      24.513  48.644  27.228  1.00 87.34           C  
ATOM   4550  CD  LYS B 105      23.454  49.271  26.320  1.00 91.06           C  
ATOM   4551  CE  LYS B 105      22.064  49.199  26.945  1.00 93.86           C  
ATOM   4552  NZ  LYS B 105      21.039  49.915  26.148  1.00 94.88           N1+
ATOM   4553  H   LYS B 105      24.518  47.404  30.570  1.00 69.27           H  
ATOM   4554  HA  LYS B 105      26.593  48.731  28.916  1.00 70.68           H  
ATOM   4555  HB2 LYS B 105      23.633  49.232  29.088  1.00 79.19           H  
ATOM   4556  HB3 LYS B 105      24.781  50.410  28.407  1.00 79.19           H  
ATOM   4557  HG2 LYS B 105      25.484  48.713  26.737  1.00 87.34           H  
ATOM   4558  HG3 LYS B 105      24.262  47.596  27.391  1.00 87.34           H  
ATOM   4559  HD2 LYS B 105      23.442  48.738  25.369  1.00 91.06           H  
ATOM   4560  HD3 LYS B 105      23.710  50.316  26.147  1.00 91.06           H  
ATOM   4561  HE2 LYS B 105      22.106  49.644  27.939  1.00 93.86           H  
ATOM   4562  HE3 LYS B 105      21.773  48.152  27.027  1.00 93.86           H  
ATOM   4563  HZ1 LYS B 105      21.308  50.919  26.053  1.00 94.88           H  
ATOM   4564  HZ2 LYS B 105      20.952  49.479  25.214  1.00 94.88           H  
ATOM   4565  HZ3 LYS B 105      20.132  49.879  26.660  1.00 94.88           H  
ATOM   4566  N   LEU B 106      26.423  49.223  31.786  1.00 61.63           N  
ATOM   4567  CA  LEU B 106      26.723  49.981  32.989  1.00 58.05           C  
ATOM   4568  C   LEU B 106      27.544  51.233  32.731  1.00 57.88           C  
ATOM   4569  O   LEU B 106      27.342  52.245  33.394  1.00 54.68           O  
ATOM   4570  CB  LEU B 106      27.439  49.098  34.014  1.00 54.48           C  
ATOM   4571  CG  LEU B 106      27.838  49.697  35.368  1.00 54.91           C  
ATOM   4572  CD1 LEU B 106      26.636  50.233  36.170  1.00 54.07           C  
ATOM   4573  CD2 LEU B 106      28.531  48.627  36.153  1.00 51.74           C  
ATOM   4574  H   LEU B 106      26.555  48.257  31.802  1.00 61.63           H  
ATOM   4575  HA  LEU B 106      25.761  50.310  33.382  1.00 58.05           H  
ATOM   4576  HB2 LEU B 106      26.782  48.253  34.221  1.00 54.48           H  
ATOM   4577  HB3 LEU B 106      28.354  48.740  33.542  1.00 54.48           H  
ATOM   4578  HG  LEU B 106      28.489  50.552  35.186  1.00 54.91           H  
ATOM   4579 HD11 LEU B 106      26.123  50.999  35.588  1.00 54.07           H  
ATOM   4580 HD12 LEU B 106      25.947  49.415  36.382  1.00 54.07           H  
ATOM   4581 HD13 LEU B 106      26.988  50.664  37.107  1.00 54.07           H  
ATOM   4582 HD21 LEU B 106      27.847  47.793  36.313  1.00 51.74           H  
ATOM   4583 HD22 LEU B 106      29.405  48.280  35.601  1.00 51.74           H  
ATOM   4584 HD23 LEU B 106      28.846  49.029  37.116  1.00 51.74           H  
ATOM   4585  N   GLU B 107      28.442  51.186  31.751  1.00 58.40           N  
ATOM   4586  CA  GLU B 107      29.285  52.347  31.444  1.00 59.95           C  
ATOM   4587  C   GLU B 107      28.731  53.370  30.437  1.00 65.48           C  
ATOM   4588  O   GLU B 107      29.247  54.484  30.368  1.00 65.88           O  
ATOM   4589  CB  GLU B 107      30.682  51.904  30.992  1.00 59.76           C  
ATOM   4590  CG  GLU B 107      30.828  51.645  29.497  1.00 54.38           C  
ATOM   4591  CD  GLU B 107      30.217  50.338  29.038  1.00 50.65           C  
ATOM   4592  OE1 GLU B 107      29.664  49.579  29.861  1.00 48.27           O  
ATOM   4593  OE2 GLU B 107      30.312  50.055  27.833  1.00 49.16           O1-
ATOM   4594  H   GLU B 107      28.523  50.361  31.252  1.00 58.40           H  
ATOM   4595  HA  GLU B 107      29.315  52.880  32.394  1.00 59.95           H  
ATOM   4596  HB2 GLU B 107      31.390  52.685  31.270  1.00 59.76           H  
ATOM   4597  HB3 GLU B 107      30.931  50.983  31.520  1.00 59.76           H  
ATOM   4598  HG2 GLU B 107      31.890  51.632  29.253  1.00 54.38           H  
ATOM   4599  HG3 GLU B 107      30.342  52.459  28.959  1.00 54.38           H  
ATOM   4600  N   LYS B 108      27.699  52.995  29.672  1.00 69.55           N  
ATOM   4601  CA  LYS B 108      27.094  53.868  28.659  1.00 73.14           C  
ATOM   4602  C   LYS B 108      26.181  54.969  29.205  1.00 76.48           C  
ATOM   4603  O   LYS B 108      25.713  55.826  28.456  1.00 71.69           O  
ATOM   4604  CB  LYS B 108      26.326  53.032  27.630  1.00 73.83           C  
ATOM   4605  CG  LYS B 108      27.205  52.146  26.778  1.00 78.73           C  
ATOM   4606  CD  LYS B 108      28.318  52.960  26.130  1.00 80.01           C  
ATOM   4607  CE  LYS B 108      29.171  52.115  25.171  1.00 80.35           C  
ATOM   4608  NZ  LYS B 108      28.480  51.670  23.920  1.00 79.88           N1+
ATOM   4609  H   LYS B 108      27.294  52.138  29.840  1.00 69.55           H  
ATOM   4610  HA  LYS B 108      27.936  54.385  28.198  1.00 73.14           H  
ATOM   4611  HB2 LYS B 108      25.616  52.400  28.163  1.00 73.83           H  
ATOM   4612  HB3 LYS B 108      25.784  53.711  26.972  1.00 73.83           H  
ATOM   4613  HG2 LYS B 108      27.646  51.370  27.404  1.00 78.73           H  
ATOM   4614  HG3 LYS B 108      26.599  51.683  25.999  1.00 78.73           H  
ATOM   4615  HD2 LYS B 108      28.962  53.360  26.913  1.00 80.01           H  
ATOM   4616  HD3 LYS B 108      27.872  53.783  25.571  1.00 80.01           H  
ATOM   4617  HE2 LYS B 108      29.500  51.225  25.708  1.00 80.35           H  
ATOM   4618  HE3 LYS B 108      30.040  52.707  24.883  1.00 80.35           H  
ATOM   4619  HZ1 LYS B 108      27.650  51.112  24.169  1.00 79.88           H  
ATOM   4620  HZ2 LYS B 108      28.194  52.535  23.411  1.00 79.88           H  
ATOM   4621  HZ3 LYS B 108      29.154  51.151  23.325  1.00 79.88           H  
ATOM   4622  N   GLU B 109      25.894  54.916  30.500  1.00 77.20           N  
ATOM   4623  CA  GLU B 109      25.046  55.906  31.159  1.00 83.91           C  
ATOM   4624  C   GLU B 109      25.910  56.896  31.963  1.00 83.63           C  
ATOM   4625  O   GLU B 109      26.957  56.506  32.494  1.00 88.96           O  
ATOM   4626  CB  GLU B 109      24.016  55.196  32.059  1.00 87.61           C  
ATOM   4627  CG  GLU B 109      24.549  54.053  32.935  1.00 87.88           C  
ATOM   4628  CD  GLU B 109      24.995  54.477  34.341  1.00 89.24           C  
ATOM   4629  OE1 GLU B 109      25.403  55.641  34.551  1.00 89.69           O  
ATOM   4630  OE2 GLU B 109      24.949  53.624  35.254  1.00 91.08           O1-
ATOM   4631  H   GLU B 109      26.298  54.212  31.027  1.00 77.20           H  
ATOM   4632  HA  GLU B 109      24.502  56.476  30.406  1.00 83.91           H  
ATOM   4633  HB2 GLU B 109      23.581  55.945  32.720  1.00 87.61           H  
ATOM   4634  HB3 GLU B 109      23.239  54.785  31.414  1.00 87.61           H  
ATOM   4635  HG2 GLU B 109      25.404  53.607  32.428  1.00 87.88           H  
ATOM   4636  HG3 GLU B 109      23.760  53.309  33.039  1.00 87.88           H  
ATOM   4637  N   ASP B 110      25.482  58.156  32.072  1.00 86.55           N  
ATOM   4638  CA  ASP B 110      26.259  59.148  32.823  1.00 83.36           C  
ATOM   4639  C   ASP B 110      25.549  59.718  34.040  1.00 81.35           C  
ATOM   4640  O   ASP B 110      24.322  59.823  34.080  1.00 76.25           O  
ATOM   4641  CB  ASP B 110      26.718  60.302  31.924  1.00 84.43           C  
ATOM   4642  CG  ASP B 110      27.848  59.908  30.973  1.00 89.03           C  
ATOM   4643  OD1 ASP B 110      28.457  58.825  31.131  1.00 92.21           O  
ATOM   4644  OD2 ASP B 110      28.142  60.702  30.061  1.00 91.86           O1-
ATOM   4645  H   ASP B 110      24.618  58.427  31.704  1.00 86.55           H  
ATOM   4646  HA  ASP B 110      27.120  58.590  33.191  1.00 83.36           H  
ATOM   4647  HB2 ASP B 110      27.066  61.118  32.557  1.00 84.43           H  
ATOM   4648  HB3 ASP B 110      25.868  60.640  31.331  1.00 84.43           H  
ATOM   4649  N   PHE B 111      26.344  60.091  35.032  1.00 76.14           N  
ATOM   4650  CA  PHE B 111      25.837  60.668  36.267  1.00 75.85           C  
ATOM   4651  C   PHE B 111      25.129  61.975  35.885  1.00 77.73           C  
ATOM   4652  O   PHE B 111      25.782  62.945  35.484  1.00 82.03           O  
ATOM   4653  CB  PHE B 111      27.016  60.956  37.210  1.00 76.93           C  
ATOM   4654  CG  PHE B 111      26.605  61.453  38.565  1.00 74.16           C  
ATOM   4655  CD1 PHE B 111      26.208  60.566  39.554  1.00 72.49           C  
ATOM   4656  CD2 PHE B 111      26.641  62.809  38.858  1.00 74.53           C  
ATOM   4657  CE1 PHE B 111      25.853  61.026  40.819  1.00 73.04           C  
ATOM   4658  CE2 PHE B 111      26.289  63.278  40.115  1.00 75.67           C  
ATOM   4659  CZ  PHE B 111      25.895  62.386  41.099  1.00 75.65           C  
ATOM   4660  H   PHE B 111      27.308  59.997  34.883  1.00 76.14           H  
ATOM   4661  HA  PHE B 111      25.149  59.993  36.776  1.00 75.85           H  
ATOM   4662  HB2 PHE B 111      27.584  60.035  37.340  1.00 76.93           H  
ATOM   4663  HB3 PHE B 111      27.650  61.711  36.746  1.00 76.93           H  
ATOM   4664  HD1 PHE B 111      26.174  59.508  39.341  1.00 72.49           H  
ATOM   4665  HD2 PHE B 111      26.948  63.510  38.096  1.00 74.53           H  
ATOM   4666  HE1 PHE B 111      25.545  60.326  41.582  1.00 73.04           H  
ATOM   4667  HE2 PHE B 111      26.322  64.337  40.326  1.00 75.67           H  
ATOM   4668  HZ  PHE B 111      25.622  62.746  42.080  1.00 75.65           H  
ATOM   4669  N   THR B 112      23.799  61.971  35.901  1.00 72.99           N  
ATOM   4670  CA  THR B 112      23.042  63.173  35.576  1.00 58.93           C  
ATOM   4671  C   THR B 112      22.230  63.555  36.785  1.00 60.18           C  
ATOM   4672  O   THR B 112      22.032  62.750  37.685  1.00 61.92           O  
ATOM   4673  CB  THR B 112      22.092  62.975  34.369  1.00 57.31           C  
ATOM   4674  OG1 THR B 112      21.210  61.865  34.601  1.00 49.60           O  
ATOM   4675  CG2 THR B 112      22.882  62.746  33.118  1.00 48.70           C  
ATOM   4676  H   THR B 112      23.330  61.151  36.120  1.00 72.99           H  
ATOM   4677  HA  THR B 112      23.750  63.955  35.300  1.00 58.93           H  
ATOM   4678  HB  THR B 112      21.495  63.879  34.250  1.00 57.31           H  
ATOM   4679 HG21 THR B 112      23.537  63.599  32.941  1.00 48.70           H  
ATOM   4680 HG22 THR B 112      23.483  61.843  33.228  1.00 48.70           H  
ATOM   4681 HG23 THR B 112      22.201  62.629  32.275  1.00 48.70           H  
ATOM   4682  HG1 THR B 112      21.699  61.059  34.361  1.00 49.60           H  
ATOM   4683  N   ARG B 113      21.747  64.783  36.804  1.00 60.03           N  
ATOM   4684  CA  ARG B 113      20.941  65.226  37.914  1.00 57.75           C  
ATOM   4685  C   ARG B 113      19.595  64.538  37.896  1.00 52.68           C  
ATOM   4686  O   ARG B 113      18.949  64.414  38.921  1.00 48.80           O  
ATOM   4687  CB  ARG B 113      20.768  66.731  37.890  1.00 64.13           C  
ATOM   4688  CG  ARG B 113      20.102  67.266  39.134  1.00 76.36           C  
ATOM   4689  CD  ARG B 113      20.098  68.775  39.112  1.00 87.37           C  
ATOM   4690  NE  ARG B 113      21.445  69.316  39.159  1.00 94.16           N  
ATOM   4691  CZ  ARG B 113      21.751  70.567  38.829  1.00 97.86           C  
ATOM   4692  NH1 ARG B 113      20.848  71.422  38.398  1.00 99.14           N  
ATOM   4693  NH2 ARG B 113      22.956  71.012  38.993  1.00 97.89           N1+
ATOM   4694  H   ARG B 113      21.967  65.422  36.090  1.00 60.03           H  
ATOM   4695  HA  ARG B 113      21.456  64.959  38.837  1.00 57.75           H  
ATOM   4696  HB2 ARG B 113      21.751  67.193  37.796  1.00 64.13           H  
ATOM   4697  HB3 ARG B 113      20.158  66.997  37.027  1.00 64.13           H  
ATOM   4698  HG2 ARG B 113      20.647  66.920  40.012  1.00 76.36           H  
ATOM   4699  HG3 ARG B 113      19.075  66.903  39.177  1.00 76.36           H  
ATOM   4700  HD2 ARG B 113      19.541  69.139  39.975  1.00 87.37           H  
ATOM   4701  HD3 ARG B 113      19.613  69.114  38.197  1.00 87.37           H  
ATOM   4702  HE  ARG B 113      22.204  68.725  39.290  1.00 94.16           H  
ATOM   4703 HH11 ARG B 113      19.904  71.089  38.439  1.00 99.14           H  
ATOM   4704 HH12 ARG B 113      21.039  72.408  38.319  1.00 99.14           H  
ATOM   4705 HH21 ARG B 113      23.677  70.335  39.229  1.00 97.89           H  
ATOM   4706 HH22 ARG B 113      23.198  71.960  38.742  1.00 97.89           H  
ATOM   4707  N   GLY B 114      19.152  64.109  36.728  1.00 47.06           N  
ATOM   4708  CA  GLY B 114      17.884  63.415  36.662  1.00 44.48           C  
ATOM   4709  C   GLY B 114      18.027  62.113  37.428  1.00 42.95           C  
ATOM   4710  O   GLY B 114      17.144  61.733  38.209  1.00 40.96           O  
ATOM   4711  H   GLY B 114      19.646  64.295  35.912  1.00 47.06           H  
ATOM   4712  HA2 GLY B 114      17.103  64.027  37.113  1.00 44.48           H  
ATOM   4713  HA3 GLY B 114      17.629  63.208  35.623  1.00 44.48           H  
ATOM   4714  N   LYS B 115      19.167  61.454  37.242  1.00 40.78           N  
ATOM   4715  CA  LYS B 115      19.439  60.187  37.915  1.00 40.48           C  
ATOM   4716  C   LYS B 115      19.721  60.353  39.407  1.00 40.43           C  
ATOM   4717  O   LYS B 115      19.236  59.583  40.238  1.00 40.89           O  
ATOM   4718  CB  LYS B 115      20.583  59.464  37.225  1.00 40.86           C  
ATOM   4719  CG  LYS B 115      20.219  59.009  35.847  1.00 39.58           C  
ATOM   4720  CD  LYS B 115      21.201  58.017  35.332  1.00 40.11           C  
ATOM   4721  CE  LYS B 115      20.737  57.541  33.976  1.00 40.22           C  
ATOM   4722  NZ  LYS B 115      21.738  56.679  33.315  1.00 43.76           N1+
ATOM   4723  H   LYS B 115      19.836  61.806  36.622  1.00 40.78           H  
ATOM   4724  HA  LYS B 115      18.534  59.584  37.841  1.00 40.48           H  
ATOM   4725  HB2 LYS B 115      21.435  60.141  37.157  1.00 40.86           H  
ATOM   4726  HB3 LYS B 115      20.857  58.593  37.821  1.00 40.86           H  
ATOM   4727  HG2 LYS B 115      19.231  58.550  35.873  1.00 39.58           H  
ATOM   4728  HG3 LYS B 115      20.202  59.871  35.181  1.00 39.58           H  
ATOM   4729  HD2 LYS B 115      21.263  57.171  36.017  1.00 40.11           H  
ATOM   4730  HD3 LYS B 115      22.182  58.484  35.242  1.00 40.11           H  
ATOM   4731  HE2 LYS B 115      20.550  58.409  33.344  1.00 40.22           H  
ATOM   4732  HE3 LYS B 115      19.813  56.975  34.100  1.00 40.22           H  
ATOM   4733  HZ1 LYS B 115      21.938  55.846  33.900  1.00 43.76           H  
ATOM   4734  HZ2 LYS B 115      21.390  56.396  32.380  1.00 43.76           H  
ATOM   4735  HZ3 LYS B 115      22.614  57.232  33.198  1.00 43.76           H  
ATOM   4736  N   LEU B 116      20.518  61.360  39.727  1.00 39.44           N  
ATOM   4737  CA  LEU B 116      20.854  61.705  41.095  1.00 37.65           C  
ATOM   4738  C   LEU B 116      19.571  61.963  41.866  1.00 39.53           C  
ATOM   4739  O   LEU B 116      19.320  61.313  42.876  1.00 37.95           O  
ATOM   4740  CB  LEU B 116      21.690  62.977  41.076  1.00 36.05           C  
ATOM   4741  CG  LEU B 116      22.254  63.732  42.285  1.00 35.99           C  
ATOM   4742  CD1 LEU B 116      23.316  64.708  41.777  1.00 36.32           C  
ATOM   4743  CD2 LEU B 116      21.166  64.475  43.046  1.00 35.08           C  
ATOM   4744  H   LEU B 116      20.917  61.877  38.999  1.00 39.44           H  
ATOM   4745  HA  LEU B 116      21.410  60.895  41.568  1.00 37.65           H  
ATOM   4746  HB2 LEU B 116      22.561  62.731  40.468  1.00 36.05           H  
ATOM   4747  HB3 LEU B 116      21.075  63.708  40.551  1.00 36.05           H  
ATOM   4748  HG  LEU B 116      22.691  63.019  42.983  1.00 35.99           H  
ATOM   4749 HD11 LEU B 116      24.105  64.154  41.268  1.00 36.32           H  
ATOM   4750 HD12 LEU B 116      22.859  65.412  41.081  1.00 36.32           H  
ATOM   4751 HD13 LEU B 116      23.741  65.254  42.620  1.00 36.32           H  
ATOM   4752 HD21 LEU B 116      20.695  65.205  42.387  1.00 35.08           H  
ATOM   4753 HD22 LEU B 116      20.417  63.764  43.395  1.00 35.08           H  
ATOM   4754 HD23 LEU B 116      21.606  64.988  43.901  1.00 35.08           H  
ATOM   4755  N   MET B 117      18.754  62.898  41.379  1.00 46.88           N  
ATOM   4756  CA  MET B 117      17.484  63.260  42.032  1.00 51.94           C  
ATOM   4757  C   MET B 117      16.445  62.142  42.076  1.00 47.86           C  
ATOM   4758  O   MET B 117      15.613  62.109  42.987  1.00 44.53           O  
ATOM   4759  CB  MET B 117      16.842  64.516  41.410  1.00 67.97           C  
ATOM   4760  CG  MET B 117      17.675  65.814  41.454  1.00 85.19           C  
ATOM   4761  SD  MET B 117      18.291  66.310  43.089  1.00 94.72           S  
ATOM   4762  CE  MET B 117      16.981  67.243  43.642  1.00 98.06           C  
ATOM   4763  H   MET B 117      19.002  63.373  40.556  1.00 46.88           H  
ATOM   4764  HA  MET B 117      17.779  63.465  43.061  1.00 51.94           H  
ATOM   4765  HB2 MET B 117      15.907  64.705  41.938  1.00 67.97           H  
ATOM   4766  HB3 MET B 117      16.630  64.295  40.364  1.00 67.97           H  
ATOM   4767  HG2 MET B 117      17.052  66.623  41.073  1.00 85.19           H  
ATOM   4768  HG3 MET B 117      18.536  65.680  40.800  1.00 85.19           H  
ATOM   4769  HE1 MET B 117      16.818  68.079  42.962  1.00 98.06           H  
ATOM   4770  HE2 MET B 117      16.084  66.624  43.679  1.00 98.06           H  
ATOM   4771  HE3 MET B 117      17.201  67.624  44.639  1.00 98.06           H  
ATOM   4772  N   SER B 118      16.460  61.253  41.086  1.00 44.06           N  
ATOM   4773  CA  SER B 118      15.532  60.127  41.061  1.00 38.78           C  
ATOM   4774  C   SER B 118      15.880  59.094  42.149  1.00 35.89           C  
ATOM   4775  O   SER B 118      15.003  58.631  42.869  1.00 30.20           O  
ATOM   4776  CB  SER B 118      15.512  59.472  39.672  1.00 44.36           C  
ATOM   4777  OG  SER B 118      14.399  58.588  39.531  1.00 51.43           O  
ATOM   4778  H   SER B 118      17.078  61.367  40.334  1.00 44.06           H  
ATOM   4779  HA  SER B 118      14.534  60.510  41.274  1.00 38.78           H  
ATOM   4780  HB2 SER B 118      16.434  58.907  39.532  1.00 44.36           H  
ATOM   4781  HB3 SER B 118      15.445  60.251  38.913  1.00 44.36           H  
ATOM   4782  HG  SER B 118      14.408  58.168  38.674  1.00 51.43           H  
ATOM   4783  N   SER B 119      17.158  58.746  42.267  1.00 31.13           N  
ATOM   4784  CA  SER B 119      17.633  57.791  43.271  1.00 29.24           C  
ATOM   4785  C   SER B 119      17.373  58.320  44.693  1.00 29.10           C  
ATOM   4786  O   SER B 119      16.816  57.596  45.543  1.00 29.28           O  
ATOM   4787  CB  SER B 119      19.128  57.489  43.055  1.00 32.02           C  
ATOM   4788  OG  SER B 119      19.722  56.772  44.144  1.00 37.58           O  
ATOM   4789  H   SER B 119      17.819  59.140  41.653  1.00 31.13           H  
ATOM   4790  HA  SER B 119      17.077  56.860  43.157  1.00 29.24           H  
ATOM   4791  HB2 SER B 119      19.658  58.433  42.932  1.00 32.02           H  
ATOM   4792  HB3 SER B 119      19.234  56.892  42.149  1.00 32.02           H  
ATOM   4793  HG  SER B 119      19.933  55.894  43.846  1.00 37.58           H  
ATOM   4794  N   LEU B 120      17.733  59.584  44.950  1.00 28.77           N  
ATOM   4795  CA  LEU B 120      17.512  60.187  46.273  1.00 25.00           C  
ATOM   4796  C   LEU B 120      16.028  60.327  46.593  1.00 26.78           C  
ATOM   4797  O   LEU B 120      15.602  59.938  47.658  1.00 28.64           O  
ATOM   4798  CB  LEU B 120      18.240  61.533  46.432  1.00 24.53           C  
ATOM   4799  CG  LEU B 120      19.774  61.669  46.547  1.00 22.66           C  
ATOM   4800  CD1 LEU B 120      20.156  63.138  46.720  1.00 22.83           C  
ATOM   4801  CD2 LEU B 120      20.359  60.839  47.682  1.00 21.02           C  
ATOM   4802  H   LEU B 120      18.204  60.102  44.250  1.00 28.77           H  
ATOM   4803  HA  LEU B 120      17.945  59.498  46.998  1.00 25.00           H  
ATOM   4804  HB2 LEU B 120      17.953  62.130  45.566  1.00 24.53           H  
ATOM   4805  HB3 LEU B 120      17.833  61.986  47.336  1.00 24.53           H  
ATOM   4806  HG  LEU B 120      20.198  61.281  45.621  1.00 22.66           H  
ATOM   4807 HD11 LEU B 120      19.771  63.715  45.879  1.00 22.83           H  
ATOM   4808 HD12 LEU B 120      19.728  63.518  47.648  1.00 22.83           H  
ATOM   4809 HD13 LEU B 120      21.242  63.229  46.756  1.00 22.83           H  
ATOM   4810 HD21 LEU B 120      19.961  61.193  48.633  1.00 21.02           H  
ATOM   4811 HD22 LEU B 120      20.090  59.792  47.543  1.00 21.02           H  
ATOM   4812 HD23 LEU B 120      21.444  60.938  47.683  1.00 21.02           H  
ATOM   4813  N   HIS B 121      15.216  60.867  45.696  1.00 27.74           N  
ATOM   4814  CA  HIS B 121      13.790  60.949  46.002  1.00 27.58           C  
ATOM   4815  C   HIS B 121      13.145  59.585  46.263  1.00 27.16           C  
ATOM   4816  O   HIS B 121      12.272  59.477  47.102  1.00 24.23           O  
ATOM   4817  CB  HIS B 121      13.012  61.656  44.889  1.00 30.99           C  
ATOM   4818  CG  HIS B 121      13.476  63.054  44.612  1.00 35.14           C  
ATOM   4819  CD2 HIS B 121      14.207  63.789  45.512  1.00 36.75           C  
ATOM   4820  ND1 HIS B 121      13.325  63.836  43.520  1.00 38.31           N  
ATOM   4821  NE2 HIS B 121      14.496  64.966  44.988  1.00 38.46           N  
ATOM   4822  CE1 HIS B 121      13.971  65.020  43.774  1.00 37.88           C  
ATOM   4823  H   HIS B 121      15.578  61.193  44.846  1.00 27.74           H  
ATOM   4824  HA  HIS B 121      13.734  61.531  46.922  1.00 27.58           H  
ATOM   4825  HB2 HIS B 121      11.961  61.695  45.177  1.00 30.99           H  
ATOM   4826  HB3 HIS B 121      13.117  61.073  43.974  1.00 30.99           H  
ATOM   4827  HD1 HIS B 121      12.795  63.577  42.616  1.00 38.31           H  
ATOM   4828  HD2 HIS B 121      14.500  63.456  46.497  1.00 36.75           H  
ATOM   4829  HE1 HIS B 121      14.040  65.857  43.095  1.00 37.88           H  
ATOM   4830  N   LEU B 122      13.537  58.560  45.512  1.00 27.02           N  
ATOM   4831  CA  LEU B 122      12.980  57.216  45.677  1.00 28.76           C  
ATOM   4832  C   LEU B 122      13.458  56.667  46.975  1.00 30.57           C  
ATOM   4833  O   LEU B 122      12.701  56.011  47.670  1.00 30.50           O  
ATOM   4834  CB  LEU B 122      13.414  56.241  44.558  1.00 30.46           C  
ATOM   4835  CG  LEU B 122      12.780  56.349  43.167  1.00 32.14           C  
ATOM   4836  CD1 LEU B 122      13.128  55.141  42.333  1.00 32.86           C  
ATOM   4837  CD2 LEU B 122      11.299  56.438  43.307  1.00 31.46           C  
ATOM   4838  H   LEU B 122      14.224  58.676  44.812  1.00 27.02           H  
ATOM   4839  HA  LEU B 122      11.894  57.306  45.637  1.00 28.76           H  
ATOM   4840  HB2 LEU B 122      14.488  56.370  44.426  1.00 30.46           H  
ATOM   4841  HB3 LEU B 122      13.210  55.233  44.921  1.00 30.46           H  
ATOM   4842  HG  LEU B 122      13.164  57.242  42.673  1.00 32.14           H  
ATOM   4843 HD11 LEU B 122      14.211  55.069  42.232  1.00 32.86           H  
ATOM   4844 HD12 LEU B 122      12.748  54.242  42.819  1.00 32.86           H  
ATOM   4845 HD13 LEU B 122      12.677  55.239  41.346  1.00 32.86           H  
ATOM   4846 HD21 LEU B 122      10.926  55.541  43.801  1.00 31.46           H  
ATOM   4847 HD22 LEU B 122      11.042  57.314  43.902  1.00 31.46           H  
ATOM   4848 HD23 LEU B 122      10.845  56.524  42.320  1.00 31.46           H  
ATOM   4849  N   LYS B 123      14.736  56.870  47.278  1.00 30.53           N  
ATOM   4850  CA  LYS B 123      15.274  56.377  48.542  1.00 30.76           C  
ATOM   4851  C   LYS B 123      14.515  56.973  49.733  1.00 32.26           C  
ATOM   4852  O   LYS B 123      14.095  56.253  50.630  1.00 33.03           O  
ATOM   4853  CB  LYS B 123      16.792  56.611  48.636  1.00 31.86           C  
ATOM   4854  CG  LYS B 123      17.600  55.628  47.777  1.00 34.98           C  
ATOM   4855  CD  LYS B 123      19.088  55.979  47.679  1.00 36.18           C  
ATOM   4856  CE  LYS B 123      19.815  54.973  46.762  1.00 39.17           C  
ATOM   4857  NZ  LYS B 123      21.163  55.445  46.325  1.00 37.85           N1+
ATOM   4858  H   LYS B 123      15.322  57.308  46.640  1.00 30.53           H  
ATOM   4859  HA  LYS B 123      15.123  55.298  48.576  1.00 30.76           H  
ATOM   4860  HB2 LYS B 123      17.009  57.625  48.302  1.00 31.86           H  
ATOM   4861  HB3 LYS B 123      17.098  56.498  49.676  1.00 31.86           H  
ATOM   4862  HG2 LYS B 123      17.509  54.633  48.213  1.00 34.98           H  
ATOM   4863  HG3 LYS B 123      17.180  55.624  46.771  1.00 34.98           H  
ATOM   4864  HD2 LYS B 123      19.532  55.945  48.674  1.00 36.18           H  
ATOM   4865  HD3 LYS B 123      19.195  56.983  47.268  1.00 36.18           H  
ATOM   4866  HE2 LYS B 123      19.202  54.806  45.876  1.00 39.17           H  
ATOM   4867  HE3 LYS B 123      19.935  54.035  47.303  1.00 39.17           H  
ATOM   4868  HZ1 LYS B 123      21.764  55.629  47.158  1.00 37.85           H  
ATOM   4869  HZ2 LYS B 123      21.622  54.747  45.710  1.00 37.85           H  
ATOM   4870  HZ3 LYS B 123      21.072  56.344  45.805  1.00 37.85           H  
ATOM   4871  N   ARG B 124      14.242  58.270  49.687  1.00 30.13           N  
ATOM   4872  CA  ARG B 124      13.522  58.954  50.765  1.00 32.28           C  
ATOM   4873  C   ARG B 124      12.044  58.593  50.841  1.00 29.72           C  
ATOM   4874  O   ARG B 124      11.444  58.646  51.911  1.00 35.04           O  
ATOM   4875  CB  ARG B 124      13.661  60.483  50.652  1.00 30.68           C  
ATOM   4876  CG  ARG B 124      15.073  61.022  50.879  1.00 30.29           C  
ATOM   4877  CD  ARG B 124      15.243  62.469  50.381  1.00 29.24           C  
ATOM   4878  NE  ARG B 124      16.663  62.862  50.362  1.00 30.87           N  
ATOM   4879  CZ  ARG B 124      17.156  63.900  49.695  1.00 29.35           C  
ATOM   4880  NH1 ARG B 124      16.360  64.666  48.957  1.00 29.43           N  
ATOM   4881  NH2 ARG B 124      18.443  64.196  49.810  1.00 28.99           N1+
ATOM   4882  H   ARG B 124      14.545  58.782  48.916  1.00 30.13           H  
ATOM   4883  HA  ARG B 124      13.992  58.604  51.684  1.00 32.28           H  
ATOM   4884  HB2 ARG B 124      13.343  60.778  49.652  1.00 30.68           H  
ATOM   4885  HB3 ARG B 124      13.002  60.938  51.392  1.00 30.68           H  
ATOM   4886  HG2 ARG B 124      15.779  60.385  50.347  1.00 30.29           H  
ATOM   4887  HG3 ARG B 124      15.290  60.993  51.947  1.00 30.29           H  
ATOM   4888  HD2 ARG B 124      14.697  63.140  51.044  1.00 29.24           H  
ATOM   4889  HD3 ARG B 124      14.839  62.548  49.372  1.00 29.24           H  
ATOM   4890  HE  ARG B 124      17.327  62.278  50.798  1.00 30.87           H  
ATOM   4891 HH11 ARG B 124      15.371  64.504  48.984  1.00 29.43           H  
ATOM   4892 HH12 ARG B 124      16.702  65.505  48.542  1.00 29.43           H  
ATOM   4893 HH21 ARG B 124      19.055  63.614  50.349  1.00 28.99           H  
ATOM   4894 HH22 ARG B 124      18.814  64.988  49.328  1.00 28.99           H  
ATOM   4895  N   TYR B 125      11.437  58.288  49.705  1.00 31.22           N  
ATOM   4896  CA  TYR B 125      10.026  57.927  49.678  1.00 28.30           C  
ATOM   4897  C   TYR B 125       9.870  56.613  50.434  1.00 27.00           C  
ATOM   4898  O   TYR B 125       9.160  56.544  51.440  1.00 28.65           O
[truncated: 60,365 more chars]
