# Supplementary material for: Variations of VEGFR2 Chemical Space: Stimulator and Inhibitory Peptides
Source: Int J Mol Sci. 2024 Jul 16;25(14):7787. doi: 10.3390/ijms25147787 (PMC11276785; doi:10.3390/ijms25147787)
Supplement: Supplementary file 1 [file ijms-25-07787-s001.zip › Supplimenal material - proteins- S1/protein inhibitors S1/1bbn IL4 prepared for docking.pdb]

HEADER    CYTOKINE                                            1BBN    
REMARK  99                                                                      
REMARK  99 MOE v2022.02 (Chemical Computing Group ULC) Sun Nov 19 11:54:48 2023 
SEQRES   1 A  133  GLU ALA GLU ALA HIS LYS CYS ASP ILE THR LEU GLN GLU
SEQRES   2 A  133  ILE ILE LYS THR LEU ASN SER LEU THR GLU GLN LYS THR
SEQRES   3 A  133  LEU CYS THR GLU LEU THR VAL THR ASP ILE PHE ALA ALA
SEQRES   4 A  133  SER LYS ASP THR THR GLU LYS GLU THR PHE CYS ARG ALA
SEQRES   5 A  133  ALA THR VAL LEU ARG GLN PHE TYR SER HIS HIS GLU LYS
SEQRES   6 A  133  ASP THR ARG CYS LEU GLY ALA THR ALA GLN GLN PHE HIS
SEQRES   7 A  133  ARG HIS LYS GLN LEU ILE ARG PHE LEU LYS ARG LEU ASP
SEQRES   8 A  133  ARG ASN LEU TRP GLY LEU ALA GLY LEU ASN SER CYS PRO
SEQRES   9 A  133  VAL LYS GLU ALA ASP GLN SER THR LEU GLU ASN PHE LEU
SEQRES  10 A  133  GLU ARG LEU LYS THR ILE MET ARG GLU LYS TYR SER LYS
SEQRES  11 A  133  CYS SER SER
HELIX    1   1 THR A   10  SER A   20  1               Generated by MOE   11
HELIX    2   2 GLU A   45  SER A   61  1               Generated by MOE   17
HELIX    3   3 HIS A   63  LYS A   65  5               Generated by MOE    3
HELIX    4   4 THR A   67  LEU A   70  1               Generated by MOE    4
HELIX    5   5 GLN A   75  ALA A   98  1               Generated by MOE   24
HELIX    6   6 LEU A  113  TYR A  128  1               Generated by MOE   16
SHEET    1       VAL A  33  THR A  34                  Generated by MOE
SHEET    2       GLN A 110  SER A 111                  Generated by MOE
SSBOND   1 CYS A    7    CYS A  131                          1555   1555  2.02
SSBOND   2 CYS A   28    CYS A   69                          1555   1555  2.02
SSBOND   3 CYS A   50    CYS A  103                          1555   1555  2.01
ATOM      1  N   GLU A   1     -19.990  19.118   6.407  1.00  8.29           N1+
ATOM      2  CA  GLU A   1     -20.159  17.721   5.927  1.00  8.08           C  
ATOM      3  C   GLU A   1     -19.948  16.744   7.087  1.00  7.55           C  
ATOM      4  O   GLU A   1     -19.234  17.018   8.031  1.00  7.61           O  
ATOM      5  CB  GLU A   1     -19.153  17.419   4.815  1.00  8.31           C  
ATOM      6  CG  GLU A   1     -17.734  17.544   5.348  1.00  8.79           C  
ATOM      7  CD  GLU A   1     -16.981  18.610   4.546  1.00  9.03           C  
ATOM      8  OE1 GLU A   1     -17.174  19.784   4.819  1.00  9.26           O  
ATOM      9  OE2 GLU A   1     -16.226  18.229   3.668  1.00  9.26           O1-
ATOM     10  H1  GLU A   1     -20.156  19.152   7.431  1.00  8.29           H  
ATOM     11  H2  GLU A   1     -19.028  19.450   6.197  1.00  8.29           H  
ATOM     12  H3  GLU A   1     -20.679  19.731   5.927  1.00  8.29           H  
ATOM     13  HA  GLU A   1     -21.159  17.600   5.539  1.00  8.08           H  
ATOM     14  HB2 GLU A   1     -19.309  16.412   4.460  1.00  8.31           H  
ATOM     15  HB3 GLU A   1     -19.293  18.114   3.999  1.00  8.31           H  
ATOM     16  HG2 GLU A   1     -17.761  17.821   6.392  1.00  8.79           H  
ATOM     17  HG3 GLU A   1     -17.233  16.596   5.236  1.00  8.79           H  
ATOM     18  N   ALA A   2     -20.574  15.605   7.011  1.00  7.26           N  
ATOM     19  CA  ALA A   2     -20.438  14.584   8.086  1.00  6.95           C  
ATOM     20  C   ALA A   2     -21.247  13.359   7.675  1.00  6.47           C  
ATOM     21  O   ALA A   2     -20.813  12.233   7.816  1.00  6.77           O  
ATOM     22  CB  ALA A   2     -20.979  15.138   9.402  1.00  7.24           C  
ATOM     23  H   ALA A   2     -21.142  15.416   6.235  1.00  7.26           H  
ATOM     24  HA  ALA A   2     -19.399  14.311   8.203  1.00  6.95           H  
ATOM     25  HB1 ALA A   2     -21.490  16.070   9.217  1.00  7.24           H  
ATOM     26  HB2 ALA A   2     -21.668  14.428   9.836  1.00  7.24           H  
ATOM     27  HB3 ALA A   2     -20.158  15.305  10.084  1.00  7.24           H  
ATOM     28  N   GLU A   3     -22.417  13.583   7.145  1.00  6.07           N  
ATOM     29  CA  GLU A   3     -23.265  12.452   6.691  1.00  5.87           C  
ATOM     30  C   GLU A   3     -22.898  12.117   5.247  1.00  5.18           C  
ATOM     31  O   GLU A   3     -23.125  12.893   4.339  1.00  5.18           O  
ATOM     32  CB  GLU A   3     -24.738  12.854   6.756  1.00  6.19           C  
ATOM     33  CG  GLU A   3     -25.319  12.445   8.110  1.00  6.76           C  
ATOM     34  CD  GLU A   3     -26.815  12.172   7.957  1.00  7.36           C  
ATOM     35  OE1 GLU A   3     -27.156  11.093   7.502  1.00  7.82           O  
ATOM     36  OE2 GLU A   3     -27.595  13.047   8.294  1.00  7.61           O1-
ATOM     37  H   GLU A   3     -22.731  14.504   7.031  1.00  6.07           H  
ATOM     38  HA  GLU A   3     -23.093  11.591   7.318  1.00  5.87           H  
ATOM     39  HB2 GLU A   3     -24.825  13.924   6.632  1.00  6.19           H  
ATOM     40  HB3 GLU A   3     -25.281  12.355   5.968  1.00  6.19           H  
ATOM     41  HG2 GLU A   3     -24.822  11.551   8.458  1.00  6.76           H  
ATOM     42  HG3 GLU A   3     -25.170  13.242   8.822  1.00  6.76           H  
ATOM     43  N   ALA A   4     -22.326  10.975   5.029  1.00  4.93           N  
ATOM     44  CA  ALA A   4     -21.937  10.595   3.649  1.00  4.45           C  
ATOM     45  C   ALA A   4     -21.342   9.196   3.677  1.00  3.74           C  
ATOM     46  O   ALA A   4     -21.423   8.494   4.665  1.00  4.02           O  
ATOM     47  CB  ALA A   4     -20.889  11.579   3.126  1.00  4.96           C  
ATOM     48  H   ALA A   4     -22.143  10.366   5.775  1.00  4.93           H  
ATOM     49  HA  ALA A   4     -22.806  10.612   3.008  1.00  4.45           H  
ATOM     50  HB1 ALA A   4     -21.023  12.537   3.606  1.00  4.96           H  
ATOM     51  HB2 ALA A   4     -19.901  11.201   3.344  1.00  4.96           H  
ATOM     52  HB3 ALA A   4     -21.001  11.692   2.057  1.00  4.96           H  
ATOM     53  N   HIS A   5     -20.733   8.790   2.609  1.00  3.13           N  
ATOM     54  CA  HIS A   5     -20.116   7.446   2.581  1.00  2.78           C  
ATOM     55  C   HIS A   5     -18.607   7.620   2.551  1.00  2.30           C  
ATOM     56  O   HIS A   5     -18.050   7.938   1.524  1.00  2.48           O  
ATOM     57  CB  HIS A   5     -20.569   6.696   1.329  1.00  3.17           C  
ATOM     58  CG  HIS A   5     -22.058   6.501   1.379  1.00  3.62           C  
ATOM     59  ND1 HIS A   5     -22.633   5.286   1.712  1.00  4.05           N  
ATOM     60  CD2 HIS A   5     -23.103   7.360   1.147  1.00  4.16           C  
ATOM     61  CE1 HIS A   5     -23.967   5.445   1.672  1.00  4.58           C  
ATOM     62  NE2 HIS A   5     -24.308   6.692   1.333  1.00  4.69           N  
ATOM     63  H   HIS A   5     -20.669   9.377   1.826  1.00  3.13           H  
ATOM     64  HA  HIS A   5     -20.402   6.891   3.464  1.00  2.78           H  
ATOM     65  HB2 HIS A   5     -20.310   7.271   0.452  1.00  3.17           H  
ATOM     66  HB3 HIS A   5     -20.082   5.733   1.287  1.00  3.17           H  
ATOM     67  HD2 HIS A   5     -23.004   8.398   0.864  1.00  4.16           H  
ATOM     68  HE2 HIS A   5     -25.240   7.068   1.233  1.00  4.69           H  
ATOM     69  HE1 HIS A   5     -24.677   4.661   1.889  1.00  4.58           H  
ATOM     70  N   LYS A   6     -17.943   7.427   3.666  1.00  2.19           N  
ATOM     71  CA  LYS A   6     -16.462   7.585   3.687  1.00  2.33           C  
ATOM     72  C   LYS A   6     -15.894   6.668   2.612  1.00  1.90           C  
ATOM     73  O   LYS A   6     -15.719   5.482   2.812  1.00  2.40           O  
ATOM     74  CB  LYS A   6     -15.911   7.200   5.063  1.00  3.27           C  
ATOM     75  CG  LYS A   6     -15.998   8.401   6.024  1.00  4.04           C  
ATOM     76  CD  LYS A   6     -17.458   8.850   6.221  1.00  4.85           C  
ATOM     77  CE  LYS A   6     -18.253   7.765   6.958  1.00  5.84           C  
ATOM     78  NZ  LYS A   6     -19.699   7.883   6.612  1.00  6.54           N1+
ATOM     79  H   LYS A   6     -18.421   7.177   4.483  1.00  2.19           H  
ATOM     80  HA  LYS A   6     -16.205   8.611   3.463  1.00  2.33           H  
ATOM     81  HB2 LYS A   6     -16.480   6.372   5.458  1.00  3.27           H  
ATOM     82  HB3 LYS A   6     -14.879   6.904   4.960  1.00  3.27           H  
ATOM     83  HG2 LYS A   6     -15.581   8.124   6.981  1.00  4.04           H  
ATOM     84  HG3 LYS A   6     -15.429   9.224   5.615  1.00  4.04           H  
ATOM     85  HD2 LYS A   6     -17.472   9.759   6.808  1.00  4.85           H  
ATOM     86  HD3 LYS A   6     -17.912   9.040   5.264  1.00  4.85           H  
ATOM     87  HE2 LYS A   6     -17.894   6.792   6.669  1.00  5.84           H  
ATOM     88  HE3 LYS A   6     -18.128   7.891   8.024  1.00  5.84           H  
ATOM     89  HZ1 LYS A   6     -19.922   8.871   6.382  1.00  6.54           H  
ATOM     90  HZ2 LYS A   6     -19.908   7.283   5.790  1.00  6.54           H  
ATOM     91  HZ3 LYS A   6     -20.275   7.575   7.422  1.00  6.54           H  
ATOM     92  N   CYS A   7     -15.658   7.209   1.457  1.00  1.46           N  
ATOM     93  CA  CYS A   7     -15.160   6.390   0.326  1.00  1.28           C  
ATOM     94  C   CYS A   7     -14.956   7.294  -0.898  1.00  1.15           C  
ATOM     95  O   CYS A   7     -14.098   7.068  -1.726  1.00  1.49           O  
ATOM     96  CB  CYS A   7     -16.204   5.318  -0.002  1.00  1.67           C  
ATOM     97  SG  CYS A   7     -15.742   4.466  -1.529  1.00  1.92           S  
ATOM     98  H   CYS A   7     -15.841   8.159   1.329  1.00  1.46           H  
ATOM     99  HA  CYS A   7     -14.235   5.918   0.605  1.00  1.28           H  
ATOM    100  HB2 CYS A   7     -16.253   4.605   0.808  1.00  1.67           H  
ATOM    101  HB3 CYS A   7     -17.170   5.784  -0.129  1.00  1.67           H  
ATOM    102  N   ASP A   8     -15.763   8.311  -1.032  1.00  1.28           N  
ATOM    103  CA  ASP A   8     -15.636   9.221  -2.199  1.00  1.59           C  
ATOM    104  C   ASP A   8     -14.437  10.159  -2.016  1.00  1.22           C  
ATOM    105  O   ASP A   8     -13.667  10.372  -2.925  1.00  1.29           O  
ATOM    106  CB  ASP A   8     -16.914  10.055  -2.319  1.00  2.24           C  
ATOM    107  CG  ASP A   8     -17.211  10.334  -3.792  1.00  2.86           C  
ATOM    108  OD1 ASP A   8     -16.393  10.978  -4.429  1.00  3.36           O  
ATOM    109  OD2 ASP A   8     -18.250   9.899  -4.259  1.00  3.39           O1-
ATOM    110  H   ASP A   8     -16.466   8.470  -0.373  1.00  1.28           H  
ATOM    111  HA  ASP A   8     -15.502   8.640  -3.095  1.00  1.59           H  
ATOM    112  HB2 ASP A   8     -17.739   9.512  -1.880  1.00  2.24           H  
ATOM    113  HB3 ASP A   8     -16.781  10.992  -1.797  1.00  2.24           H  
ATOM    114  N   ILE A   9     -14.287  10.744  -0.862  1.00  1.10           N  
ATOM    115  CA  ILE A   9     -13.151  11.693  -0.651  1.00  1.01           C  
ATOM    116  C   ILE A   9     -11.910  10.974  -0.108  1.00  0.86           C  
ATOM    117  O   ILE A   9     -10.876  10.940  -0.742  1.00  0.86           O  
ATOM    118  CB  ILE A   9     -13.579  12.775   0.342  1.00  1.40           C  
ATOM    119  CG1 ILE A   9     -14.660  13.650  -0.297  1.00  1.82           C  
ATOM    120  CG2 ILE A   9     -12.371  13.644   0.704  1.00  1.78           C  
ATOM    121  CD1 ILE A   9     -15.103  14.723   0.699  1.00  2.16           C  
ATOM    122  H   ILE A   9     -14.931  10.579  -0.142  1.00  1.10           H  
ATOM    123  HA  ILE A   9     -12.904  12.160  -1.592  1.00  1.01           H  
ATOM    124  HB  ILE A   9     -13.969  12.311   1.236  1.00  1.40           H  
ATOM    125 HG12 ILE A   9     -14.263  14.122  -1.184  1.00  1.82           H  
ATOM    126 HG13 ILE A   9     -15.508  13.037  -0.564  1.00  1.82           H  
ATOM    127 HG21 ILE A   9     -11.919  14.027  -0.199  1.00  1.78           H  
ATOM    128 HG22 ILE A   9     -12.695  14.470   1.321  1.00  1.78           H  
ATOM    129 HG23 ILE A   9     -11.649  13.052   1.246  1.00  1.78           H  
ATOM    130 HD11 ILE A   9     -14.680  14.511   1.670  1.00  2.16           H  
ATOM    131 HD12 ILE A   9     -14.763  15.690   0.362  1.00  2.16           H  
ATOM    132 HD13 ILE A   9     -16.181  14.726   0.770  1.00  2.16           H  
ATOM    133  N   THR A  10     -11.992  10.439   1.077  1.00  0.81           N  
ATOM    134  CA  THR A  10     -10.806   9.761   1.688  1.00  0.73           C  
ATOM    135  C   THR A  10     -10.283   8.628   0.797  1.00  0.64           C  
ATOM    136  O   THR A  10      -9.096   8.369   0.746  1.00  0.61           O  
ATOM    137  CB  THR A  10     -11.210   9.177   3.043  1.00  0.81           C  
ATOM    138  OG1 THR A  10     -11.614  10.229   3.909  1.00  0.98           O  
ATOM    139  CG2 THR A  10     -10.023   8.434   3.656  1.00  0.73           C  
ATOM    140  H   THR A  10     -12.827  10.506   1.585  1.00  0.81           H  
ATOM    141  HA  THR A  10     -10.020  10.486   1.837  1.00  0.73           H  
ATOM    142  HB  THR A  10     -12.028   8.488   2.906  1.00  0.81           H  
ATOM    143 HG21 THR A  10      -9.115   8.989   3.471  1.00  0.73           H  
ATOM    144 HG22 THR A  10     -10.172   8.335   4.722  1.00  0.73           H  
ATOM    145 HG23 THR A  10      -9.943   7.453   3.211  1.00  0.73           H  
ATOM    146  HG1 THR A  10     -12.154   9.847   4.605  1.00  0.98           H  
ATOM    147  N   LEU A  11     -11.150   7.924   0.130  1.00  0.67           N  
ATOM    148  CA  LEU A  11     -10.684   6.781  -0.710  1.00  0.64           C  
ATOM    149  C   LEU A  11     -10.203   7.246  -2.086  1.00  0.57           C  
ATOM    150  O   LEU A  11      -9.174   6.808  -2.546  1.00  0.55           O  
ATOM    151  CB  LEU A  11     -11.830   5.794  -0.875  1.00  0.75           C  
ATOM    152  CG  LEU A  11     -11.465   4.425  -0.292  1.00  0.81           C  
ATOM    153  CD1 LEU A  11     -10.905   4.576   1.123  1.00  0.90           C  
ATOM    154  CD2 LEU A  11     -12.728   3.573  -0.234  1.00  1.27           C  
ATOM    155  H   LEU A  11     -12.106   8.123   0.204  1.00  0.67           H  
ATOM    156  HA  LEU A  11      -9.866   6.292  -0.211  1.00  0.64           H  
ATOM    157  HB2 LEU A  11     -12.685   6.177  -0.357  1.00  0.75           H  
ATOM    158  HB3 LEU A  11     -12.064   5.687  -1.923  1.00  0.75           H  
ATOM    159  HG  LEU A  11     -10.733   3.945  -0.924  1.00  0.81           H  
ATOM    160 HD11 LEU A  11     -11.030   5.596   1.453  1.00  0.90           H  
ATOM    161 HD12 LEU A  11     -11.436   3.913   1.790  1.00  0.90           H  
ATOM    162 HD13 LEU A  11      -9.855   4.322   1.123  1.00  0.90           H  
ATOM    163 HD21 LEU A  11     -13.257   3.664  -1.167  1.00  1.27           H  
ATOM    164 HD22 LEU A  11     -12.462   2.540  -0.070  1.00  1.27           H  
ATOM    165 HD23 LEU A  11     -13.359   3.917   0.572  1.00  1.27           H  
ATOM    166  N   GLN A  12     -10.918   8.109  -2.761  1.00  0.57           N  
ATOM    167  CA  GLN A  12     -10.427   8.541  -4.104  1.00  0.53           C  
ATOM    168  C   GLN A  12      -9.041   9.162  -3.932  1.00  0.48           C  
ATOM    169  O   GLN A  12      -8.174   9.021  -4.772  1.00  0.45           O  
ATOM    170  CB  GLN A  12     -11.405   9.536  -4.752  1.00  0.63           C  
ATOM    171  CG  GLN A  12     -11.029  10.984  -4.414  1.00  1.26           C  
ATOM    172  CD  GLN A  12     -12.026  11.935  -5.084  1.00  1.56           C  
ATOM    173  NE2 GLN A  12     -13.192  11.954  -4.749  1.00  1.86           N  
ATOM    174  OE1 GLN A  12     -11.612  12.730  -6.033  1.00  2.14           O  
ATOM    175  H   GLN A  12     -11.758   8.460  -2.397  1.00  0.57           H  
ATOM    176  HA  GLN A  12     -10.339   7.669  -4.737  1.00  0.53           H  
ATOM    177  HB2 GLN A  12     -11.381   9.407  -5.824  1.00  0.63           H  
ATOM    178  HB3 GLN A  12     -12.402   9.333  -4.396  1.00  0.63           H  
ATOM    179  HG2 GLN A  12     -11.057  11.126  -3.343  1.00  1.26           H  
ATOM    180  HG3 GLN A  12     -10.037  11.201  -4.782  1.00  1.26           H  
ATOM    181 HE21 GLN A  12     -13.838  12.583  -5.204  1.00  1.86           H  
ATOM    182 HE22 GLN A  12     -13.517  11.341  -4.015  1.00  1.86           H  
ATOM    183  N   GLU A  13      -8.817   9.821  -2.829  1.00  0.56           N  
ATOM    184  CA  GLU A  13      -7.479  10.417  -2.580  1.00  0.56           C  
ATOM    185  C   GLU A  13      -6.515   9.273  -2.280  1.00  0.51           C  
ATOM    186  O   GLU A  13      -5.371   9.280  -2.689  1.00  0.53           O  
ATOM    187  CB  GLU A  13      -7.548  11.368  -1.382  1.00  0.66           C  
ATOM    188  CG  GLU A  13      -6.944  12.719  -1.766  1.00  1.15           C  
ATOM    189  CD  GLU A  13      -6.920  13.636  -0.543  1.00  1.57           C  
ATOM    190  OE1 GLU A  13      -6.335  13.246   0.455  1.00  2.28           O  
ATOM    191  OE2 GLU A  13      -7.489  14.712  -0.622  1.00  2.14           O1-
ATOM    192  H   GLU A  13      -9.522   9.899  -2.155  1.00  0.56           H  
ATOM    193  HA  GLU A  13      -7.149  10.955  -3.457  1.00  0.56           H  
ATOM    194  HB2 GLU A  13      -8.580  11.503  -1.090  1.00  0.66           H  
ATOM    195  HB3 GLU A  13      -6.992  10.948  -0.557  1.00  0.66           H  
ATOM    196  HG2 GLU A  13      -5.936  12.571  -2.126  1.00  1.15           H  
ATOM    197  HG3 GLU A  13      -7.540  13.172  -2.542  1.00  1.15           H  
ATOM    198  N   ILE A  14      -6.989   8.276  -1.584  1.00  0.48           N  
ATOM    199  CA  ILE A  14      -6.132   7.100  -1.270  1.00  0.46           C  
ATOM    200  C   ILE A  14      -5.802   6.355  -2.573  1.00  0.43           C  
ATOM    201  O   ILE A  14      -4.867   5.580  -2.635  1.00  0.44           O  
ATOM    202  CB  ILE A  14      -6.896   6.174  -0.315  1.00  0.50           C  
ATOM    203  CG1 ILE A  14      -6.252   6.218   1.072  1.00  0.60           C  
ATOM    204  CG2 ILE A  14      -6.877   4.735  -0.835  1.00  0.55           C  
ATOM    205  CD1 ILE A  14      -7.324   5.968   2.135  1.00  0.80           C  
ATOM    206  H   ILE A  14      -7.923   8.291  -1.283  1.00  0.48           H  
ATOM    207  HA  ILE A  14      -5.218   7.432  -0.799  1.00  0.46           H  
ATOM    208  HB  ILE A  14      -7.918   6.510  -0.242  1.00  0.50           H  
ATOM    209 HG12 ILE A  14      -5.490   5.453   1.139  1.00  0.60           H  
ATOM    210 HG13 ILE A  14      -5.806   7.187   1.233  1.00  0.60           H  
ATOM    211 HG21 ILE A  14      -5.857   4.423  -1.006  1.00  0.55           H  
ATOM    212 HG22 ILE A  14      -7.331   4.083  -0.103  1.00  0.55           H  
ATOM    213 HG23 ILE A  14      -7.434   4.676  -1.759  1.00  0.55           H  
ATOM    214 HD11 ILE A  14      -8.171   5.474   1.683  1.00  0.80           H  
ATOM    215 HD12 ILE A  14      -6.918   5.343   2.916  1.00  0.80           H  
ATOM    216 HD13 ILE A  14      -7.639   6.911   2.557  1.00  0.80           H  
ATOM    217  N   ILE A  15      -6.558   6.588  -3.619  1.00  0.43           N  
ATOM    218  CA  ILE A  15      -6.286   5.902  -4.910  1.00  0.44           C  
ATOM    219  C   ILE A  15      -5.133   6.614  -5.609  1.00  0.45           C  
ATOM    220  O   ILE A  15      -4.182   5.997  -6.039  1.00  0.49           O  
ATOM    221  CB  ILE A  15      -7.532   5.969  -5.796  1.00  0.47           C  
ATOM    222  CG1 ILE A  15      -8.487   4.831  -5.432  1.00  0.59           C  
ATOM    223  CG2 ILE A  15      -7.124   5.839  -7.264  1.00  0.54           C  
ATOM    224  CD1 ILE A  15      -9.930   5.335  -5.522  1.00  1.01           C  
ATOM    225  H   ILE A  15      -7.300   7.219  -3.560  1.00  0.43           H  
ATOM    226  HA  ILE A  15      -6.023   4.871  -4.728  1.00  0.44           H  
ATOM    227  HB  ILE A  15      -8.027   6.918  -5.646  1.00  0.47           H  
ATOM    228 HG12 ILE A  15      -8.348   4.009  -6.122  1.00  0.59           H  
ATOM    229 HG13 ILE A  15      -8.286   4.496  -4.427  1.00  0.59           H  
ATOM    230 HG21 ILE A  15      -6.295   5.152  -7.347  1.00  0.54           H  
ATOM    231 HG22 ILE A  15      -7.959   5.466  -7.838  1.00  0.54           H  
ATOM    232 HG23 ILE A  15      -6.830   6.806  -7.643  1.00  0.54           H  
ATOM    233 HD11 ILE A  15      -9.952   6.260  -6.078  1.00  1.01           H  
ATOM    234 HD12 ILE A  15     -10.539   4.600  -6.025  1.00  1.01           H  
ATOM    235 HD13 ILE A  15     -10.315   5.503  -4.527  1.00  1.01           H  
ATOM    236  N   LYS A  16      -5.206   7.913  -5.716  1.00  0.47           N  
ATOM    237  CA  LYS A  16      -4.106   8.667  -6.377  1.00  0.52           C  
ATOM    238  C   LYS A  16      -2.807   8.412  -5.612  1.00  0.52           C  
ATOM    239  O   LYS A  16      -1.735   8.360  -6.183  1.00  0.58           O  
ATOM    240  CB  LYS A  16      -4.429  10.162  -6.362  1.00  0.57           C  
ATOM    241  CG  LYS A  16      -4.887  10.598  -7.757  1.00  1.01           C  
ATOM    242  CD  LYS A  16      -5.376  12.048  -7.709  1.00  1.28           C  
ATOM    243  CE  LYS A  16      -6.538  12.165  -6.723  1.00  1.49           C  
ATOM    244  NZ  LYS A  16      -7.395  13.325  -7.099  1.00  2.03           N1+
ATOM    245  H   LYS A  16      -5.983   8.393  -5.355  1.00  0.47           H  
ATOM    246  HA  LYS A  16      -3.998   8.328  -7.396  1.00  0.52           H  
ATOM    247  HB2 LYS A  16      -5.217  10.351  -5.647  1.00  0.57           H  
ATOM    248  HB3 LYS A  16      -3.547  10.719  -6.083  1.00  0.57           H  
ATOM    249  HG2 LYS A  16      -4.058  10.519  -8.446  1.00  1.01           H  
ATOM    250  HG3 LYS A  16      -5.691   9.959  -8.087  1.00  1.01           H  
ATOM    251  HD2 LYS A  16      -4.567  12.690  -7.392  1.00  1.28           H  
ATOM    252  HD3 LYS A  16      -5.709  12.347  -8.692  1.00  1.28           H  
ATOM    253  HE2 LYS A  16      -7.127  11.260  -6.750  1.00  1.49           H  
ATOM    254  HE3 LYS A  16      -6.150  12.312  -5.725  1.00  1.49           H  
ATOM    255  HZ1 LYS A  16      -6.808  14.055  -7.553  1.00  2.03           H  
ATOM    256  HZ2 LYS A  16      -8.133  13.012  -7.760  1.00  2.03           H  
ATOM    257  HZ3 LYS A  16      -7.841  13.718  -6.246  1.00  2.03           H  
ATOM    258  N   THR A  17      -2.901   8.237  -4.323  1.00  0.48           N  
ATOM    259  CA  THR A  17      -1.682   7.968  -3.511  1.00  0.50           C  
ATOM    260  C   THR A  17      -1.175   6.563  -3.843  1.00  0.46           C  
ATOM    261  O   THR A  17       0.014   6.315  -3.926  1.00  0.49           O  
ATOM    262  CB  THR A  17      -2.041   8.051  -2.023  1.00  0.51           C  
ATOM    263  OG1 THR A  17      -2.706   9.281  -1.768  1.00  0.65           O  
ATOM    264  CG2 THR A  17      -0.770   7.974  -1.175  1.00  0.63           C  
ATOM    265  H   THR A  17      -3.777   8.273  -3.889  1.00  0.48           H  
ATOM    266  HA  THR A  17      -0.919   8.695  -3.745  1.00  0.50           H  
ATOM    267  HB  THR A  17      -2.691   7.231  -1.763  1.00  0.51           H  
ATOM    268 HG21 THR A  17      -0.044   7.347  -1.670  1.00  0.63           H  
ATOM    269 HG22 THR A  17      -0.363   8.966  -1.045  1.00  0.63           H  
ATOM    270 HG23 THR A  17      -1.008   7.554  -0.208  1.00  0.63           H  
ATOM    271  HG1 THR A  17      -3.552   9.260  -2.218  1.00  0.65           H  
ATOM    272  N   LEU A  18      -2.080   5.645  -4.046  1.00  0.43           N  
ATOM    273  CA  LEU A  18      -1.682   4.251  -4.387  1.00  0.45           C  
ATOM    274  C   LEU A  18      -0.963   4.259  -5.739  1.00  0.48           C  
ATOM    275  O   LEU A  18      -0.091   3.452  -5.994  1.00  0.56           O  
ATOM    276  CB  LEU A  18      -2.954   3.388  -4.462  1.00  0.52           C  
ATOM    277  CG  LEU A  18      -2.632   1.884  -4.413  1.00  0.49           C  
ATOM    278  CD1 LEU A  18      -1.942   1.450  -5.706  1.00  1.30           C  
ATOM    279  CD2 LEU A  18      -1.729   1.571  -3.218  1.00  1.30           C  
ATOM    280  H   LEU A  18      -3.030   5.876  -3.980  1.00  0.43           H  
ATOM    281  HA  LEU A  18      -1.018   3.873  -3.627  1.00  0.45           H  
ATOM    282  HB2 LEU A  18      -3.594   3.637  -3.628  1.00  0.52           H  
ATOM    283  HB3 LEU A  18      -3.475   3.608  -5.382  1.00  0.52           H  
ATOM    284  HG  LEU A  18      -3.555   1.333  -4.310  1.00  0.49           H  
ATOM    285 HD11 LEU A  18      -2.151   2.170  -6.484  1.00  1.30           H  
ATOM    286 HD12 LEU A  18      -0.876   1.394  -5.544  1.00  1.30           H  
ATOM    287 HD13 LEU A  18      -2.312   0.481  -6.004  1.00  1.30           H  
ATOM    288 HD21 LEU A  18      -1.738   2.403  -2.534  1.00  1.30           H  
ATOM    289 HD22 LEU A  18      -2.092   0.688  -2.713  1.00  1.30           H  
ATOM    290 HD23 LEU A  18      -0.721   1.399  -3.563  1.00  1.30           H  
ATOM    291  N   ASN A  19      -1.312   5.174  -6.602  1.00  0.54           N  
ATOM    292  CA  ASN A  19      -0.641   5.243  -7.927  1.00  0.62           C  
ATOM    293  C   ASN A  19       0.696   5.974  -7.772  1.00  0.63           C  
ATOM    294  O   ASN A  19       1.619   5.765  -8.534  1.00  0.70           O  
ATOM    295  CB  ASN A  19      -1.531   6.002  -8.914  1.00  0.73           C  
ATOM    296  CG  ASN A  19      -1.361   5.418 -10.320  1.00  0.99           C  
ATOM    297  OD1 ASN A  19      -0.694   4.418 -10.500  1.00  1.65           O  
ATOM    298  ND2 ASN A  19      -1.941   6.005 -11.332  1.00  1.51           N  
ATOM    299  H   ASN A  19      -2.008   5.822  -6.373  1.00  0.54           H  
ATOM    300  HA  ASN A  19      -0.465   4.243  -8.293  1.00  0.62           H  
ATOM    301  HB2 ASN A  19      -2.564   5.910  -8.610  1.00  0.73           H  
ATOM    302  HB3 ASN A  19      -1.251   7.045  -8.924  1.00  0.73           H  
ATOM    303 HD21 ASN A  19      -2.479   6.811 -11.188  1.00  1.51           H  
ATOM    304 HD22 ASN A  19      -1.838   5.639 -12.235  1.00  1.51           H  
ATOM    305  N   SER A  20       0.810   6.828  -6.788  1.00  0.61           N  
ATOM    306  CA  SER A  20       2.087   7.563  -6.581  1.00  0.66           C  
ATOM    307  C   SER A  20       3.189   6.565  -6.220  1.00  0.64           C  
ATOM    308  O   SER A  20       4.304   6.661  -6.692  1.00  0.71           O  
ATOM    309  CB  SER A  20       1.917   8.575  -5.448  1.00  0.67           C  
ATOM    310  OG  SER A  20       1.674   9.862  -6.000  1.00  1.27           O  
ATOM    311  H   SER A  20       0.056   6.983  -6.181  1.00  0.61           H  
ATOM    312  HA  SER A  20       2.355   8.081  -7.491  1.00  0.66           H  
ATOM    313  HB2 SER A  20       1.081   8.290  -4.831  1.00  0.67           H  
ATOM    314  HB3 SER A  20       2.816   8.594  -4.846  1.00  0.67           H  
ATOM    315  HG  SER A  20       1.358  10.433  -5.296  1.00  1.27           H  
ATOM    316  N   LEU A  21       2.885   5.600  -5.391  1.00  0.59           N  
ATOM    317  CA  LEU A  21       3.918   4.590  -5.014  1.00  0.61           C  
ATOM    318  C   LEU A  21       4.237   3.694  -6.224  1.00  0.67           C  
ATOM    319  O   LEU A  21       5.234   3.000  -6.244  1.00  0.75           O  
ATOM    320  CB  LEU A  21       3.398   3.726  -3.858  1.00  0.59           C  
ATOM    321  CG  LEU A  21       3.248   4.592  -2.603  1.00  0.75           C  
ATOM    322  CD1 LEU A  21       1.920   4.275  -1.911  1.00  1.08           C  
ATOM    323  CD2 LEU A  21       4.404   4.303  -1.639  1.00  1.07           C  
ATOM    324  H   LEU A  21       1.976   5.536  -5.024  1.00  0.59           H  
ATOM    325  HA  LEU A  21       4.818   5.100  -4.702  1.00  0.61           H  
ATOM    326  HB2 LEU A  21       2.440   3.306  -4.126  1.00  0.59           H  
ATOM    327  HB3 LEU A  21       4.098   2.927  -3.662  1.00  0.59           H  
ATOM    328  HG  LEU A  21       3.266   5.635  -2.884  1.00  0.75           H  
ATOM    329 HD11 LEU A  21       1.274   3.741  -2.591  1.00  1.08           H  
ATOM    330 HD12 LEU A  21       2.106   3.664  -1.039  1.00  1.08           H  
ATOM    331 HD13 LEU A  21       1.443   5.196  -1.608  1.00  1.08           H  
ATOM    332 HD21 LEU A  21       4.864   3.360  -1.897  1.00  1.07           H  
ATOM    333 HD22 LEU A  21       5.138   5.092  -1.709  1.00  1.07           H  
ATOM    334 HD23 LEU A  21       4.025   4.253  -0.629  1.00  1.07           H  
ATOM    335  N   THR A  22       3.400   3.704  -7.231  1.00  0.69           N  
ATOM    336  CA  THR A  22       3.650   2.858  -8.435  1.00  0.81           C  
ATOM    337  C   THR A  22       4.732   3.495  -9.327  1.00  0.87           C  
ATOM    338  O   THR A  22       5.113   2.938 -10.337  1.00  0.95           O  
ATOM    339  CB  THR A  22       2.346   2.740  -9.231  1.00  0.93           C  
ATOM    340  OG1 THR A  22       1.245   2.799  -8.335  1.00  1.21           O  
ATOM    341  CG2 THR A  22       2.313   1.414  -9.989  1.00  1.66           C  
ATOM    342  H   THR A  22       2.603   4.267  -7.199  1.00  0.69           H  
ATOM    343  HA  THR A  22       3.971   1.876  -8.125  1.00  0.81           H  
ATOM    344  HB  THR A  22       2.279   3.554  -9.935  1.00  0.93           H  
ATOM    345 HG21 THR A  22       3.152   1.367 -10.667  1.00  1.66           H  
ATOM    346 HG22 THR A  22       2.370   0.596  -9.287  1.00  1.66           H  
ATOM    347 HG23 THR A  22       1.394   1.342 -10.550  1.00  1.66           H  
ATOM    348  HG1 THR A  22       1.592   2.784  -7.439  1.00  1.21           H  
ATOM    349  N   GLU A  23       5.225   4.658  -8.977  1.00  0.90           N  
ATOM    350  CA  GLU A  23       6.268   5.315  -9.819  1.00  0.99           C  
ATOM    351  C   GLU A  23       7.597   4.564  -9.696  1.00  0.97           C  
ATOM    352  O   GLU A  23       8.164   4.119 -10.674  1.00  1.02           O  
ATOM    353  CB  GLU A  23       6.454   6.760  -9.347  1.00  1.08           C  
ATOM    354  CG  GLU A  23       7.066   7.595 -10.473  1.00  1.58           C  
ATOM    355  CD  GLU A  23       6.526   9.025 -10.397  1.00  2.01           C  
ATOM    356  OE1 GLU A  23       5.343   9.204 -10.635  1.00  2.59           O  
ATOM    357  OE2 GLU A  23       7.305   9.916 -10.103  1.00  2.47           O1-
ATOM    358  H   GLU A  23       4.909   5.104  -8.168  1.00  0.90           H  
ATOM    359  HA  GLU A  23       5.951   5.315 -10.849  1.00  0.99           H  
ATOM    360  HB2 GLU A  23       5.493   7.173  -9.072  1.00  1.08           H  
ATOM    361  HB3 GLU A  23       7.111   6.776  -8.490  1.00  1.08           H  
ATOM    362  HG2 GLU A  23       8.141   7.608 -10.366  1.00  1.58           H  
ATOM    363  HG3 GLU A  23       6.803   7.163 -11.426  1.00  1.58           H  
ATOM    364  N   GLN A  24       8.096   4.420  -8.500  1.00  0.95           N  
ATOM    365  CA  GLN A  24       9.389   3.699  -8.305  1.00  1.00           C  
ATOM    366  C   GLN A  24       9.097   2.302  -7.764  1.00  0.97           C  
ATOM    367  O   GLN A  24       9.358   1.988  -6.620  1.00  1.10           O  
ATOM    368  CB  GLN A  24      10.263   4.473  -7.317  1.00  1.20           C  
ATOM    369  CG  GLN A  24      11.705   4.492  -7.827  1.00  1.59           C  
ATOM    370  CD  GLN A  24      12.629   5.046  -6.742  1.00  1.95           C  
ATOM    371  NE2 GLN A  24      13.346   4.304  -6.101  1.00  2.44           N  
ATOM    372  OE1 GLN A  24      12.638   6.330  -6.505  1.00  2.56           O  
ATOM    373  H   GLN A  24       7.618   4.785  -7.729  1.00  0.95           H  
ATOM    374  HA  GLN A  24       9.908   3.612  -9.250  1.00  1.00           H  
ATOM    375  HB2 GLN A  24       9.897   5.486  -7.235  1.00  1.20           H  
ATOM    376  HB3 GLN A  24      10.231   3.997  -6.351  1.00  1.20           H  
ATOM    377  HG2 GLN A  24      12.009   3.486  -8.081  1.00  1.59           H  
ATOM    378  HG3 GLN A  24      11.768   5.119  -8.704  1.00  1.59           H  
ATOM    379 HE21 GLN A  24      13.950   4.680  -5.384  1.00  2.44           H  
ATOM    380 HE22 GLN A  24      13.338   3.311  -6.285  1.00  2.44           H  
ATOM    381  N   LYS A  25       8.542   1.465  -8.589  1.00  0.98           N  
ATOM    382  CA  LYS A  25       8.210   0.086  -8.142  1.00  1.14           C  
ATOM    383  C   LYS A  25       9.020  -0.934  -8.946  1.00  1.16           C  
ATOM    384  O   LYS A  25       8.478  -1.859  -9.518  1.00  1.47           O  
ATOM    385  CB  LYS A  25       6.721  -0.166  -8.364  1.00  1.50           C  
ATOM    386  CG  LYS A  25       6.373   0.121  -9.823  1.00  2.38           C  
ATOM    387  CD  LYS A  25       4.930  -0.306 -10.090  1.00  3.14           C  
ATOM    388  CE  LYS A  25       4.841  -1.833 -10.088  1.00  3.95           C  
ATOM    389  NZ  LYS A  25       3.674  -2.257  -9.261  1.00  4.63           N1+
ATOM    390  H   LYS A  25       8.334   1.750  -9.500  1.00  0.98           H  
ATOM    391  HA  LYS A  25       8.440  -0.019  -7.093  1.00  1.14           H  
ATOM    392  HB2 LYS A  25       6.489  -1.195  -8.134  1.00  1.50           H  
ATOM    393  HB3 LYS A  25       6.145   0.486  -7.723  1.00  1.50           H  
ATOM    394  HG2 LYS A  25       6.482   1.180 -10.018  1.00  2.38           H  
ATOM    395  HG3 LYS A  25       7.037  -0.434 -10.467  1.00  2.38           H  
ATOM    396  HD2 LYS A  25       4.292   0.088  -9.314  1.00  3.14           H  
ATOM    397  HD3 LYS A  25       4.610   0.072 -11.050  1.00  3.14           H  
ATOM    398  HE2 LYS A  25       4.718  -2.190 -11.101  1.00  3.95           H  
ATOM    399  HE3 LYS A  25       5.747  -2.243  -9.669  1.00  3.95           H  
ATOM    400  HZ1 LYS A  25       2.864  -1.636  -9.457  1.00  4.63           H  
ATOM    401  HZ2 LYS A  25       3.420  -3.239  -9.492  1.00  4.63           H  
ATOM    402  HZ3 LYS A  25       3.925  -2.193  -8.253  1.00  4.63           H  
ATOM    403  N   THR A  26      10.313  -0.782  -8.987  1.00  0.97           N  
ATOM    404  CA  THR A  26      11.153  -1.753  -9.747  1.00  1.10           C  
ATOM    405  C   THR A  26      12.390  -2.102  -8.918  1.00  0.97           C  
ATOM    406  O   THR A  26      12.758  -3.252  -8.780  1.00  1.02           O  
ATOM    407  CB  THR A  26      11.590  -1.125 -11.073  1.00  1.27           C  
ATOM    408  OG1 THR A  26      10.939   0.127 -11.239  1.00  1.32           O  
ATOM    409  CG2 THR A  26      11.214  -2.054 -12.229  1.00  2.10           C  
ATOM    410  H   THR A  26      10.734  -0.035  -8.515  1.00  0.97           H  
ATOM    411  HA  THR A  26      10.583  -2.649  -9.942  1.00  1.10           H  
ATOM    412  HB  THR A  26      12.659  -0.978 -11.069  1.00  1.27           H  
ATOM    413 HG21 THR A  26      11.570  -3.052 -12.018  1.00  2.10           H  
ATOM    414 HG22 THR A  26      10.141  -2.071 -12.344  1.00  2.10           H  
ATOM    415 HG23 THR A  26      11.668  -1.696 -13.141  1.00  2.10           H  
ATOM    416  HG1 THR A  26      10.049   0.047 -10.887  1.00  1.32           H  
ATOM    417  N   LEU A  27      13.033  -1.111  -8.369  1.00  0.89           N  
ATOM    418  CA  LEU A  27      14.250  -1.361  -7.547  1.00  0.88           C  
ATOM    419  C   LEU A  27      13.848  -1.556  -6.084  1.00  0.79           C  
ATOM    420  O   LEU A  27      14.493  -2.268  -5.342  1.00  0.87           O  
ATOM    421  CB  LEU A  27      15.175  -0.150  -7.665  1.00  0.96           C  
ATOM    422  CG  LEU A  27      16.616  -0.618  -7.877  1.00  0.99           C  
ATOM    423  CD1 LEU A  27      17.018  -0.382  -9.335  1.00  1.44           C  
ATOM    424  CD2 LEU A  27      17.554   0.172  -6.959  1.00  1.73           C  
ATOM    425  H   LEU A  27      12.716  -0.193  -8.499  1.00  0.89           H  
ATOM    426  HA  LEU A  27      14.757  -2.252  -7.902  1.00  0.88           H  
ATOM    427  HB2 LEU A  27      14.863   0.455  -8.508  1.00  0.96           H  
ATOM    428  HB3 LEU A  27      15.114   0.438  -6.761  1.00  0.96           H  
ATOM    429  HG  LEU A  27      16.688  -1.673  -7.650  1.00  0.99           H  
ATOM    430 HD11 LEU A  27      16.234  -0.738  -9.988  1.00  1.44           H  
ATOM    431 HD12 LEU A  27      17.170   0.675  -9.499  1.00  1.44           H  
ATOM    432 HD13 LEU A  27      17.933  -0.914  -9.548  1.00  1.44           H  
ATOM    433 HD21 LEU A  27      16.999   0.952  -6.459  1.00  1.73           H  
ATOM    434 HD22 LEU A  27      17.982  -0.494  -6.224  1.00  1.73           H  
ATOM    435 HD23 LEU A  27      18.345   0.612  -7.547  1.00  1.73           H  
ATOM    436  N   CYS A  28      12.788  -0.933  -5.663  1.00  0.69           N  
ATOM    437  CA  CYS A  28      12.348  -1.102  -4.254  1.00  0.68           C  
ATOM    438  C   CYS A  28      11.354  -2.269  -4.166  1.00  0.61           C  
ATOM    439  O   CYS A  28      11.099  -2.795  -3.101  1.00  0.72           O  
ATOM    440  CB  CYS A  28      11.685   0.185  -3.758  1.00  0.73           C  
ATOM    441  SG  CYS A  28      12.373   0.629  -2.141  1.00  0.98           S  
ATOM    442  H   CYS A  28      12.277  -0.362  -6.274  1.00  0.69           H  
ATOM    443  HA  CYS A  28      13.207  -1.321  -3.636  1.00  0.68           H  
ATOM    444  HB2 CYS A  28      11.874   0.981  -4.462  1.00  0.73           H  
ATOM    445  HB3 CYS A  28      10.620   0.029  -3.666  1.00  0.73           H  
ATOM    446  N   THR A  29      10.788  -2.683  -5.276  1.00  0.55           N  
ATOM    447  CA  THR A  29       9.818  -3.812  -5.238  1.00  0.57           C  
ATOM    448  C   THR A  29      10.539  -5.152  -5.409  1.00  0.62           C  
ATOM    449  O   THR A  29       9.911  -6.178  -5.572  1.00  0.69           O  
ATOM    450  CB  THR A  29       8.788  -3.647  -6.352  1.00  0.64           C  
ATOM    451  OG1 THR A  29       9.444  -3.236  -7.542  1.00  0.77           O  
ATOM    452  CG2 THR A  29       7.759  -2.597  -5.934  1.00  0.68           C  
ATOM    453  H   THR A  29      10.999  -2.253  -6.129  1.00  0.55           H  
ATOM    454  HA  THR A  29       9.311  -3.808  -4.286  1.00  0.57           H  
ATOM    455  HB  THR A  29       8.287  -4.587  -6.523  1.00  0.64           H  
ATOM    456 HG21 THR A  29       8.073  -2.134  -5.010  1.00  0.68           H  
ATOM    457 HG22 THR A  29       7.681  -1.847  -6.702  1.00  0.68           H  
ATOM    458 HG23 THR A  29       6.800  -3.070  -5.791  1.00  0.68           H  
ATOM    459  HG1 THR A  29       8.780  -2.891  -8.143  1.00  0.77           H  
ATOM    460  N   GLU A  30      11.844  -5.169  -5.348  1.00  0.69           N  
ATOM    461  CA  GLU A  30      12.565  -6.467  -5.480  1.00  0.83           C  
ATOM    462  C   GLU A  30      12.851  -7.000  -4.069  1.00  0.88           C  
ATOM    463  O   GLU A  30      13.934  -7.455  -3.762  1.00  1.23           O  
ATOM    464  CB  GLU A  30      13.870  -6.279  -6.276  1.00  0.96           C  
ATOM    465  CG  GLU A  30      14.604  -5.023  -5.818  1.00  1.77           C  
ATOM    466  CD  GLU A  30      16.096  -5.164  -6.131  1.00  2.23           C  
ATOM    467  OE1 GLU A  30      16.412  -5.572  -7.237  1.00  2.52           O  
ATOM    468  OE2 GLU A  30      16.894  -4.860  -5.260  1.00  2.80           O1-
ATOM    469  H   GLU A  30      12.342  -4.342  -5.193  1.00  0.69           H  
ATOM    470  HA  GLU A  30      11.927  -7.170  -5.999  1.00  0.83           H  
ATOM    471  HB2 GLU A  30      14.509  -7.134  -6.129  1.00  0.96           H  
ATOM    472  HB3 GLU A  30      13.635  -6.184  -7.327  1.00  0.96           H  
ATOM    473  HG2 GLU A  30      14.204  -4.173  -6.348  1.00  1.77           H  
ATOM    474  HG3 GLU A  30      14.468  -4.888  -4.757  1.00  1.77           H  
ATOM    475  N   LEU A  31      11.853  -6.942  -3.214  1.00  0.78           N  
ATOM    476  CA  LEU A  31      11.982  -7.428  -1.814  1.00  0.89           C  
ATOM    477  C   LEU A  31      10.717  -8.229  -1.504  1.00  0.95           C  
ATOM    478  O   LEU A  31       9.697  -7.673  -1.149  1.00  1.80           O  
ATOM    479  CB  LEU A  31      12.069  -6.244  -0.839  1.00  0.97           C  
ATOM    480  CG  LEU A  31      13.118  -5.227  -1.302  1.00  1.22           C  
ATOM    481  CD1 LEU A  31      12.662  -3.820  -0.916  1.00  1.70           C  
ATOM    482  CD2 LEU A  31      14.456  -5.531  -0.624  1.00  1.56           C  
ATOM    483  H   LEU A  31      10.998  -6.582  -3.504  1.00  0.78           H  
ATOM    484  HA  LEU A  31      12.855  -8.059  -1.718  1.00  0.89           H  
ATOM    485  HB2 LEU A  31      11.105  -5.760  -0.783  1.00  0.97           H  
ATOM    486  HB3 LEU A  31      12.338  -6.611   0.141  1.00  0.97           H  
ATOM    487  HG  LEU A  31      13.234  -5.280  -2.372  1.00  1.22           H  
ATOM    488 HD11 LEU A  31      11.600  -3.725  -1.090  1.00  1.70           H  
ATOM    489 HD12 LEU A  31      12.873  -3.647   0.128  1.00  1.70           H  
ATOM    490 HD13 LEU A  31      13.190  -3.092  -1.516  1.00  1.70           H  
ATOM    491 HD21 LEU A  31      14.303  -6.243   0.173  1.00  1.56           H  
ATOM    492 HD22 LEU A  31      15.142  -5.944  -1.349  1.00  1.56           H  
ATOM    493 HD23 LEU A  31      14.868  -4.619  -0.218  1.00  1.56           H  
ATOM    494  N   THR A  32      10.773  -9.517  -1.684  1.00  0.67           N  
ATOM    495  CA  THR A  32       9.576 -10.388  -1.457  1.00  0.64           C  
ATOM    496  C   THR A  32       8.820 -10.013  -0.173  1.00  0.67           C  
ATOM    497  O   THR A  32       9.398  -9.851   0.884  1.00  0.91           O  
ATOM    498  CB  THR A  32      10.024 -11.847  -1.364  1.00  0.69           C  
ATOM    499  OG1 THR A  32      11.222 -11.927  -0.605  1.00  0.74           O  
ATOM    500  CG2 THR A  32      10.268 -12.399  -2.769  1.00  0.70           C  
ATOM    501  H   THR A  32      11.604  -9.915  -2.011  1.00  0.67           H  
ATOM    502  HA  THR A  32       8.911 -10.281  -2.297  1.00  0.64           H  
ATOM    503  HB  THR A  32       9.253 -12.430  -0.883  1.00  0.69           H  
ATOM    504 HG21 THR A  32       9.678 -11.842  -3.482  1.00  0.70           H  
ATOM    505 HG22 THR A  32      11.315 -12.304  -3.017  1.00  0.70           H  
ATOM    506 HG23 THR A  32       9.982 -13.440  -2.802  1.00  0.70           H  
ATOM    507  HG1 THR A  32      11.581 -11.040  -0.523  1.00  0.74           H  
ATOM    508  N   VAL A  33       7.519  -9.901  -0.272  1.00  0.56           N  
ATOM    509  CA  VAL A  33       6.679  -9.566   0.910  1.00  0.59           C  
ATOM    510  C   VAL A  33       5.624 -10.679   1.063  1.00  0.57           C  
ATOM    511  O   VAL A  33       5.903 -11.829   0.786  1.00  0.87           O  
ATOM    512  CB  VAL A  33       6.017  -8.199   0.684  1.00  0.61           C  
ATOM    513  CG1 VAL A  33       7.102  -7.131   0.537  1.00  0.81           C  
ATOM    514  CG2 VAL A  33       5.169  -8.234  -0.592  1.00  0.61           C  
ATOM    515  H   VAL A  33       7.086 -10.054  -1.135  1.00  0.56           H  
ATOM    516  HA  VAL A  33       7.296  -9.531   1.797  1.00  0.59           H  
ATOM    517  HB  VAL A  33       5.393  -7.954   1.530  1.00  0.61           H  
ATOM    518 HG11 VAL A  33       7.999  -7.456   1.044  1.00  0.81           H  
ATOM    519 HG12 VAL A  33       7.316  -6.977  -0.511  1.00  0.81           H  
ATOM    520 HG13 VAL A  33       6.758  -6.205   0.974  1.00  0.81           H  
ATOM    521 HG21 VAL A  33       4.916  -9.255  -0.833  1.00  0.61           H  
ATOM    522 HG22 VAL A  33       4.264  -7.665  -0.438  1.00  0.61           H  
ATOM    523 HG23 VAL A  33       5.730  -7.801  -1.408  1.00  0.61           H  
ATOM    524  N   THR A  34       4.423 -10.374   1.492  1.00  0.64           N  
ATOM    525  CA  THR A  34       3.400 -11.452   1.640  1.00  0.62           C  
ATOM    526  C   THR A  34       2.292 -11.260   0.596  1.00  0.56           C  
ATOM    527  O   THR A  34       1.858 -10.155   0.333  1.00  0.64           O  
ATOM    528  CB  THR A  34       2.800 -11.386   3.053  1.00  0.68           C  
ATOM    529  OG1 THR A  34       3.013 -12.625   3.712  1.00  0.80           O  
ATOM    530  CG2 THR A  34       1.296 -11.095   2.985  1.00  0.66           C  
ATOM    531  H   THR A  34       4.192  -9.452   1.716  1.00  0.64           H  
ATOM    532  HA  THR A  34       3.873 -12.418   1.491  1.00  0.62           H  
ATOM    533  HB  THR A  34       3.283 -10.597   3.607  1.00  0.68           H  
ATOM    534 HG21 THR A  34       1.131 -10.155   2.481  1.00  0.66           H  
ATOM    535 HG22 THR A  34       0.795 -11.886   2.449  1.00  0.66           H  
ATOM    536 HG23 THR A  34       0.899 -11.037   3.987  1.00  0.66           H  
ATOM    537  HG1 THR A  34       3.677 -12.489   4.392  1.00  0.80           H  
ATOM    538  N   ASP A  35       1.825 -12.329   0.006  1.00  0.53           N  
ATOM    539  CA  ASP A  35       0.738 -12.210  -1.013  1.00  0.52           C  
ATOM    540  C   ASP A  35      -0.625 -12.287  -0.320  1.00  0.49           C  
ATOM    541  O   ASP A  35      -1.036 -13.332   0.143  1.00  0.66           O  
ATOM    542  CB  ASP A  35       0.849 -13.361  -2.016  1.00  0.61           C  
ATOM    543  CG  ASP A  35       0.255 -12.932  -3.360  1.00  1.02           C  
ATOM    544  OD1 ASP A  35      -0.181 -11.796  -3.457  1.00  1.52           O  
ATOM    545  OD2 ASP A  35       0.245 -13.747  -4.268  1.00  1.72           O1-
ATOM    546  H   ASP A  35       2.187 -13.209   0.234  1.00  0.53           H  
ATOM    547  HA  ASP A  35       0.830 -11.268  -1.532  1.00  0.52           H  
ATOM    548  HB2 ASP A  35       1.886 -13.628  -2.149  1.00  0.61           H  
ATOM    549  HB3 ASP A  35       0.304 -14.216  -1.643  1.00  0.61           H  
ATOM    550  N   ILE A  36      -1.335 -11.195  -0.247  1.00  0.51           N  
ATOM    551  CA  ILE A  36      -2.670 -11.229   0.417  1.00  0.51           C  
ATOM    552  C   ILE A  36      -3.783 -11.363  -0.634  1.00  0.54           C  
ATOM    553  O   ILE A  36      -4.939 -11.112  -0.355  1.00  0.63           O  
ATOM    554  CB  ILE A  36      -2.866  -9.946   1.231  1.00  0.52           C  
ATOM    555  CG1 ILE A  36      -3.293  -8.800   0.306  1.00  0.58           C  
ATOM    556  CG2 ILE A  36      -1.548  -9.578   1.919  1.00  0.54           C  
ATOM    557  CD1 ILE A  36      -3.323  -7.492   1.100  1.00  0.62           C  
ATOM    558  H   ILE A  36      -0.996 -10.359  -0.628  1.00  0.51           H  
ATOM    559  HA  ILE A  36      -2.710 -12.079   1.083  1.00  0.51           H  
ATOM    560  HB  ILE A  36      -3.628 -10.110   1.979  1.00  0.52           H  
ATOM    561 HG12 ILE A  36      -2.590  -8.711  -0.508  1.00  0.58           H  
ATOM    562 HG13 ILE A  36      -4.278  -8.998  -0.088  1.00  0.58           H  
ATOM    563 HG21 ILE A  36      -1.176 -10.432   2.466  1.00  0.54           H  
ATOM    564 HG22 ILE A  36      -0.822  -9.283   1.175  1.00  0.54           H  
ATOM    565 HG23 ILE A  36      -1.714  -8.759   2.603  1.00  0.54           H  
ATOM    566 HD11 ILE A  36      -3.263  -7.710   2.156  1.00  0.62           H  
ATOM    567 HD12 ILE A  36      -2.486  -6.875   0.811  1.00  0.62           H  
ATOM    568 HD13 ILE A  36      -4.244  -6.967   0.893  1.00  0.62           H  
ATOM    569  N   PHE A  37      -3.454 -11.769  -1.835  1.00  0.59           N  
ATOM    570  CA  PHE A  37      -4.504 -11.924  -2.882  1.00  0.65           C  
ATOM    571  C   PHE A  37      -4.534 -13.378  -3.361  1.00  0.76           C  
ATOM    572  O   PHE A  37      -4.887 -13.662  -4.488  1.00  0.89           O  
ATOM    573  CB  PHE A  37      -4.185 -11.015  -4.072  1.00  0.67           C  
ATOM    574  CG  PHE A  37      -4.141  -9.575  -3.621  1.00  0.57           C  
ATOM    575  CD1 PHE A  37      -5.323  -8.917  -3.259  1.00  0.61           C  
ATOM    576  CD2 PHE A  37      -2.918  -8.896  -3.571  1.00  0.66           C  
ATOM    577  CE1 PHE A  37      -5.280  -7.580  -2.847  1.00  0.59           C  
ATOM    578  CE2 PHE A  37      -2.876  -7.559  -3.160  1.00  0.65           C  
ATOM    579  CZ  PHE A  37      -4.057  -6.900  -2.797  1.00  0.53           C  
ATOM    580  H   PHE A  37      -2.521 -11.979  -2.047  1.00  0.59           H  
ATOM    581  HA  PHE A  37      -5.467 -11.658  -2.472  1.00  0.65           H  
ATOM    582  HB2 PHE A  37      -3.227 -11.290  -4.487  1.00  0.67           H  
ATOM    583  HB3 PHE A  37      -4.949 -11.130  -4.826  1.00  0.67           H  
ATOM    584  HD1 PHE A  37      -6.266  -9.441  -3.297  1.00  0.61           H  
ATOM    585  HD2 PHE A  37      -2.006  -9.404  -3.850  1.00  0.66           H  
ATOM    586  HE1 PHE A  37      -6.192  -7.073  -2.567  1.00  0.59           H  
ATOM    587  HE2 PHE A  37      -1.931  -7.035  -3.121  1.00  0.65           H  
ATOM    588  HZ  PHE A  37      -4.026  -5.869  -2.480  1.00  0.53           H  
ATOM    589  N   ALA A  38      -4.159 -14.302  -2.518  1.00  0.81           N  
ATOM    590  CA  ALA A  38      -4.161 -15.733  -2.936  1.00  0.94           C  
ATOM    591  C   ALA A  38      -5.459 -16.403  -2.484  1.00  1.11           C  
ATOM    592  O   ALA A  38      -5.937 -17.330  -3.106  1.00  1.37           O  
ATOM    593  CB  ALA A  38      -2.969 -16.450  -2.297  1.00  1.11           C  
ATOM    594  H   ALA A  38      -3.872 -14.056  -1.614  1.00  0.81           H  
ATOM    595  HA  ALA A  38      -4.081 -15.793  -4.010  1.00  0.94           H  
ATOM    596  HB1 ALA A  38      -2.991 -16.301  -1.227  1.00  1.11           H  
ATOM    597  HB2 ALA A  38      -3.026 -17.506  -2.515  1.00  1.11           H  
ATOM    598  HB3 ALA A  38      -2.050 -16.049  -2.698  1.00  1.11           H  
ATOM    599  N   ALA A  39      -6.033 -15.948  -1.404  1.00  1.12           N  
ATOM    600  CA  ALA A  39      -7.297 -16.571  -0.919  1.00  1.46           C  
ATOM    601  C   ALA A  39      -8.268 -15.482  -0.458  1.00  1.37           C  
ATOM    602  O   ALA A  39      -8.363 -15.178   0.715  1.00  1.54           O  
ATOM    603  CB  ALA A  39      -6.988 -17.507   0.250  1.00  1.92           C  
ATOM    604  H   ALA A  39      -5.633 -15.202  -0.912  1.00  1.12           H  
ATOM    605  HA  ALA A  39      -7.748 -17.136  -1.721  1.00  1.46           H  
ATOM    606  HB1 ALA A  39      -5.969 -17.354   0.574  1.00  1.92           H  
ATOM    607  HB2 ALA A  39      -7.661 -17.295   1.068  1.00  1.92           H  
ATOM    608  HB3 ALA A  39      -7.115 -18.532  -0.065  1.00  1.92           H  
ATOM    609  N   SER A  40      -8.996 -14.898  -1.370  1.00  1.53           N  
ATOM    610  CA  SER A  40      -9.967 -13.837  -0.982  1.00  1.55           C  
ATOM    611  C   SER A  40     -11.388 -14.394  -1.092  1.00  1.66           C  
ATOM    612  O   SER A  40     -11.870 -14.679  -2.170  1.00  2.15           O  
ATOM    613  CB  SER A  40      -9.814 -12.637  -1.917  1.00  1.76           C  
ATOM    614  OG  SER A  40      -9.581 -11.466  -1.145  1.00  2.44           O  
ATOM    615  H   SER A  40      -8.908 -15.162  -2.310  1.00  1.53           H  
ATOM    616  HA  SER A  40      -9.778 -13.529   0.036  1.00  1.55           H  
ATOM    617  HB2 SER A  40      -8.979 -12.797  -2.579  1.00  1.76           H  
ATOM    618  HB3 SER A  40     -10.717 -12.520  -2.503  1.00  1.76           H  
ATOM    619  HG  SER A  40     -10.140 -11.507  -0.365  1.00  2.44           H  
ATOM    620  N   LYS A  41     -12.060 -14.558   0.014  1.00  1.54           N  
ATOM    621  CA  LYS A  41     -13.445 -15.105  -0.033  1.00  1.88           C  
ATOM    622  C   LYS A  41     -14.409 -14.140   0.660  1.00  1.70           C  
ATOM    623  O   LYS A  41     -15.224 -13.499   0.026  1.00  1.94           O  
ATOM    624  CB  LYS A  41     -13.480 -16.458   0.683  1.00  2.36           C  
ATOM    625  CG  LYS A  41     -13.399 -17.586  -0.348  1.00  2.92           C  
ATOM    626  CD  LYS A  41     -13.572 -18.932   0.355  1.00  3.31           C  
ATOM    627  CE  LYS A  41     -13.186 -20.063  -0.601  1.00  3.87           C  
ATOM    628  NZ  LYS A  41     -14.418 -20.769  -1.056  1.00  4.28           N1+
ATOM    629  H   LYS A  41     -11.652 -14.327   0.875  1.00  1.54           H  
ATOM    630  HA  LYS A  41     -13.745 -15.236  -1.062  1.00  1.88           H  
ATOM    631  HB2 LYS A  41     -12.642 -16.527   1.361  1.00  2.36           H  
ATOM    632  HB3 LYS A  41     -14.402 -16.547   1.239  1.00  2.36           H  
ATOM    633  HG2 LYS A  41     -14.182 -17.459  -1.082  1.00  2.92           H  
ATOM    634  HG3 LYS A  41     -12.438 -17.558  -0.839  1.00  2.92           H  
ATOM    635  HD2 LYS A  41     -12.935 -18.966   1.229  1.00  3.31           H  
ATOM    636  HD3 LYS A  41     -14.601 -19.052   0.655  1.00  3.31           H  
ATOM    637  HE2 LYS A  41     -12.670 -19.650  -1.456  1.00  3.87           H  
ATOM    638  HE3 LYS A  41     -12.538 -20.760  -0.091  1.00  3.87           H  
ATOM    639  HZ1 LYS A  41     -15.248 -20.170  -0.874  1.00  4.28           H  
ATOM    640  HZ2 LYS A  41     -14.350 -20.964  -2.074  1.00  4.28           H  
ATOM    641  HZ3 LYS A  41     -14.515 -21.665  -0.536  1.00  4.28           H  
ATOM    642  N   ASP A  42     -14.330 -14.036   1.958  1.00  1.51           N  
ATOM    643  CA  ASP A  42     -15.249 -13.117   2.688  1.00  1.68           C  
ATOM    644  C   ASP A  42     -14.500 -11.850   3.116  1.00  1.47           C  
ATOM    645  O   ASP A  42     -14.902 -11.165   4.034  1.00  1.67           O  
ATOM    646  CB  ASP A  42     -15.792 -13.825   3.931  1.00  2.13           C  
ATOM    647  CG  ASP A  42     -17.070 -14.583   3.569  1.00  2.81           C  
ATOM    648  OD1 ASP A  42     -18.101 -13.942   3.446  1.00  3.45           O  
ATOM    649  OD2 ASP A  42     -16.997 -15.792   3.420  1.00  3.22           O1-
ATOM    650  H   ASP A  42     -13.670 -14.564   2.454  1.00  1.51           H  
ATOM    651  HA  ASP A  42     -16.072 -12.845   2.044  1.00  1.68           H  
ATOM    652  HB2 ASP A  42     -15.052 -14.520   4.300  1.00  2.13           H  
ATOM    653  HB3 ASP A  42     -16.013 -13.094   4.694  1.00  2.13           H  
ATOM    654  N   THR A  43     -13.417 -11.527   2.460  1.00  1.25           N  
ATOM    655  CA  THR A  43     -12.663 -10.301   2.840  1.00  1.17           C  
ATOM    656  C   THR A  43     -13.190  -9.114   2.036  1.00  1.02           C  
ATOM    657  O   THR A  43     -13.336  -9.184   0.831  1.00  1.37           O  
ATOM    658  CB  THR A  43     -11.175 -10.498   2.539  1.00  1.34           C  
ATOM    659  OG1 THR A  43     -11.031 -11.250   1.343  1.00  1.64           O  
ATOM    660  CG2 THR A  43     -10.515 -11.246   3.698  1.00  1.29           C  
ATOM    661  H   THR A  43     -13.104 -12.083   1.717  1.00  1.25           H  
ATOM    662  HA  THR A  43     -12.794 -10.109   3.894  1.00  1.17           H  
ATOM    663  HB  THR A  43     -10.701  -9.537   2.421  1.00  1.34           H  
ATOM    664 HG21 THR A  43     -11.278 -11.630   4.360  1.00  1.29           H  
ATOM    665 HG22 THR A  43      -9.929 -12.066   3.310  1.00  1.29           H  
ATOM    666 HG23 THR A  43      -9.874 -10.570   4.242  1.00  1.29           H  
ATOM    667  HG1 THR A  43     -11.469 -10.769   0.635  1.00  1.64           H  
ATOM    668  N   THR A  44     -13.478  -8.023   2.689  1.00  1.01           N  
ATOM    669  CA  THR A  44     -13.995  -6.839   1.952  1.00  1.16           C  
ATOM    670  C   THR A  44     -12.854  -5.857   1.701  1.00  1.01           C  
ATOM    671  O   THR A  44     -11.695  -6.190   1.836  1.00  1.24           O  
ATOM    672  CB  THR A  44     -15.093  -6.157   2.772  1.00  1.53           C  
ATOM    673  OG1 THR A  44     -15.257  -6.843   4.004  1.00  1.86           O  
ATOM    674  CG2 THR A  44     -16.406  -6.184   1.988  1.00  2.02           C  
ATOM    675  H   THR A  44     -13.355  -7.983   3.660  1.00  1.01           H  
ATOM    676  HA  THR A  44     -14.399  -7.157   1.006  1.00  1.16           H  
ATOM    677  HB  THR A  44     -14.815  -5.131   2.963  1.00  1.53           H  
ATOM    678 HG21 THR A  44     -16.452  -7.086   1.394  1.00  2.02           H  
ATOM    679 HG22 THR A  44     -17.237  -6.165   2.678  1.00  2.02           H  
ATOM    680 HG23 THR A  44     -16.457  -5.323   1.340  1.00  2.02           H  
ATOM    681  HG1 THR A  44     -16.169  -7.139   4.060  1.00  1.86           H  
ATOM    682  N   GLU A  45     -13.173  -4.652   1.328  1.00  0.89           N  
ATOM    683  CA  GLU A  45     -12.104  -3.657   1.061  1.00  0.81           C  
ATOM    684  C   GLU A  45     -11.452  -3.228   2.379  1.00  0.69           C  
ATOM    685  O   GLU A  45     -10.247  -3.148   2.481  1.00  0.69           O  
ATOM    686  CB  GLU A  45     -12.704  -2.439   0.348  1.00  0.90           C  
ATOM    687  CG  GLU A  45     -13.701  -1.732   1.269  1.00  0.83           C  
ATOM    688  CD  GLU A  45     -14.569  -0.777   0.448  1.00  1.06           C  
ATOM    689  OE1 GLU A  45     -14.230  -0.535  -0.698  1.00  1.53           O  
ATOM    690  OE2 GLU A  45     -15.558  -0.301   0.982  1.00  1.62           O1-
ATOM    691  H   GLU A  45     -14.115  -4.404   1.217  1.00  0.89           H  
ATOM    692  HA  GLU A  45     -11.354  -4.106   0.425  1.00  0.81           H  
ATOM    693  HB2 GLU A  45     -11.914  -1.756   0.079  1.00  0.90           H  
ATOM    694  HB3 GLU A  45     -13.214  -2.765  -0.547  1.00  0.90           H  
ATOM    695  HG2 GLU A  45     -14.330  -2.467   1.750  1.00  0.83           H  
ATOM    696  HG3 GLU A  45     -13.163  -1.172   2.019  1.00  0.83           H  
ATOM    697  N   LYS A  46     -12.233  -2.956   3.393  1.00  0.64           N  
ATOM    698  CA  LYS A  46     -11.641  -2.526   4.692  1.00  0.59           C  
ATOM    699  C   LYS A  46     -10.707  -3.613   5.234  1.00  0.54           C  
ATOM    700  O   LYS A  46      -9.629  -3.329   5.715  1.00  0.52           O  
ATOM    701  CB  LYS A  46     -12.759  -2.262   5.704  1.00  0.65           C  
ATOM    702  CG  LYS A  46     -13.582  -3.535   5.910  1.00  1.06           C  
ATOM    703  CD  LYS A  46     -14.964  -3.165   6.452  1.00  1.27           C  
ATOM    704  CE  LYS A  46     -15.094  -3.655   7.896  1.00  1.77           C  
ATOM    705  NZ  LYS A  46     -16.536  -3.764   8.255  1.00  2.38           N1+
ATOM    706  H   LYS A  46     -13.204  -3.032   3.299  1.00  0.64           H  
ATOM    707  HA  LYS A  46     -11.076  -1.618   4.543  1.00  0.59           H  
ATOM    708  HB2 LYS A  46     -12.326  -1.958   6.646  1.00  0.65           H  
ATOM    709  HB3 LYS A  46     -13.401  -1.477   5.332  1.00  0.65           H  
ATOM    710  HG2 LYS A  46     -13.691  -4.050   4.965  1.00  1.06           H  
ATOM    711  HG3 LYS A  46     -13.080  -4.179   6.617  1.00  1.06           H  
ATOM    712  HD2 LYS A  46     -15.086  -2.091   6.422  1.00  1.27           H  
ATOM    713  HD3 LYS A  46     -15.725  -3.631   5.846  1.00  1.27           H  
ATOM    714  HE2 LYS A  46     -14.626  -4.623   7.991  1.00  1.77           H  
ATOM    715  HE3 LYS A  46     -14.609  -2.954   8.560  1.00  1.77           H  
ATOM    716  HZ1 LYS A  46     -17.098  -3.162   7.618  1.00  2.38           H  
ATOM    717  HZ2 LYS A  46     -16.843  -4.753   8.159  1.00  2.38           H  
ATOM    718  HZ3 LYS A  46     -16.674  -3.454   9.237  1.00  2.38           H  
ATOM    719  N   GLU A  47     -11.108  -4.853   5.166  1.00  0.58           N  
ATOM    720  CA  GLU A  47     -10.231  -5.940   5.686  1.00  0.61           C  
ATOM    721  C   GLU A  47      -8.963  -6.024   4.835  1.00  0.57           C  
ATOM    722  O   GLU A  47      -7.882  -6.266   5.336  1.00  0.56           O  
ATOM    723  CB  GLU A  47     -10.980  -7.274   5.628  1.00  0.74           C  
ATOM    724  CG  GLU A  47     -11.376  -7.697   7.043  1.00  0.97           C  
ATOM    725  CD  GLU A  47     -11.953  -9.113   7.012  1.00  1.47           C  
ATOM    726  OE1 GLU A  47     -11.309  -9.984   6.448  1.00  2.20           O  
ATOM    727  OE2 GLU A  47     -13.030  -9.305   7.552  1.00  1.97           O1-
ATOM    728  H   GLU A  47     -11.981  -5.069   4.777  1.00  0.58           H  
ATOM    729  HA  GLU A  47      -9.962  -5.723   6.710  1.00  0.61           H  
ATOM    730  HB2 GLU A  47     -11.867  -7.162   5.022  1.00  0.74           H  
ATOM    731  HB3 GLU A  47     -10.338  -8.027   5.194  1.00  0.74           H  
ATOM    732  HG2 GLU A  47     -10.504  -7.678   7.682  1.00  0.97           H  
ATOM    733  HG3 GLU A  47     -12.119  -7.016   7.428  1.00  0.97           H  
ATOM    734  N   THR A  48      -9.085  -5.834   3.549  1.00  0.62           N  
ATOM    735  CA  THR A  48      -7.884  -5.914   2.669  1.00  0.65           C  
ATOM    736  C   THR A  48      -6.968  -4.699   2.888  1.00  0.60           C  
ATOM    737  O   THR A  48      -5.808  -4.723   2.524  1.00  0.63           O  
ATOM    738  CB  THR A  48      -8.330  -5.955   1.206  1.00  0.74           C  
ATOM    739  OG1 THR A  48      -9.218  -7.047   1.014  1.00  0.92           O  
ATOM    740  CG2 THR A  48      -7.107  -6.124   0.303  1.00  0.89           C  
ATOM    741  H   THR A  48      -9.970  -5.648   3.161  1.00  0.62           H  
ATOM    742  HA  THR A  48      -7.337  -6.816   2.897  1.00  0.65           H  
ATOM    743  HB  THR A  48      -8.832  -5.033   0.955  1.00  0.74           H  
ATOM    744 HG21 THR A  48      -6.344  -6.676   0.830  1.00  0.89           H  
ATOM    745 HG22 THR A  48      -7.389  -6.663  -0.590  1.00  0.89           H  
ATOM    746 HG23 THR A  48      -6.724  -5.152   0.030  1.00  0.89           H  
ATOM    747  HG1 THR A  48     -10.096  -6.768   1.287  1.00  0.92           H  
ATOM    748  N   PHE A  49      -7.464  -3.635   3.468  1.00  0.58           N  
ATOM    749  CA  PHE A  49      -6.593  -2.438   3.681  1.00  0.60           C  
ATOM    750  C   PHE A  49      -5.847  -2.559   4.998  1.00  0.52           C  
ATOM    751  O   PHE A  49      -4.720  -2.129   5.120  1.00  0.56           O  
ATOM    752  CB  PHE A  49      -7.443  -1.172   3.709  1.00  0.66           C  
ATOM    753  CG  PHE A  49      -7.926  -0.885   2.319  1.00  0.68           C  
ATOM    754  CD1 PHE A  49      -7.022  -0.872   1.251  1.00  1.25           C  
ATOM    755  CD2 PHE A  49      -9.281  -0.654   2.095  1.00  1.06           C  
ATOM    756  CE1 PHE A  49      -7.479  -0.625  -0.044  1.00  1.32           C  
ATOM    757  CE2 PHE A  49      -9.739  -0.413   0.804  1.00  1.12           C  
ATOM    758  CZ  PHE A  49      -8.839  -0.397  -0.270  1.00  0.91           C  
ATOM    759  H   PHE A  49      -8.401  -3.619   3.754  1.00  0.58           H  
ATOM    760  HA  PHE A  49      -5.881  -2.373   2.875  1.00  0.60           H  
ATOM    761  HB2 PHE A  49      -8.290  -1.319   4.365  1.00  0.66           H  
ATOM    762  HB3 PHE A  49      -6.849  -0.345   4.065  1.00  0.66           H  
ATOM    763  HD1 PHE A  49      -5.971  -1.045   1.426  1.00  1.25           H  
ATOM    764  HD2 PHE A  49      -9.975  -0.664   2.921  1.00  1.06           H  
ATOM    765  HE1 PHE A  49      -6.783  -0.616  -0.867  1.00  1.32           H  
ATOM    766  HE2 PHE A  49     -10.789  -0.236   0.633  1.00  1.12           H  
ATOM    767  HZ  PHE A  49      -9.196  -0.210  -1.272  1.00  0.91           H  
ATOM    768  N   CYS A  50      -6.459  -3.132   5.988  1.00  0.48           N  
ATOM    769  CA  CYS A  50      -5.767  -3.273   7.291  1.00  0.49           C  
ATOM    770  C   CYS A  50      -4.665  -4.323   7.137  1.00  0.48           C  
ATOM    771  O   CYS A  50      -3.583  -4.189   7.677  1.00  0.50           O  
ATOM    772  CB  CYS A  50      -6.777  -3.716   8.348  1.00  0.54           C  
ATOM    773  SG  CYS A  50      -5.939  -3.936   9.932  1.00  1.12           S  
ATOM    774  H   CYS A  50      -7.371  -3.470   5.873  1.00  0.48           H  
ATOM    775  HA  CYS A  50      -5.327  -2.320   7.572  1.00  0.49           H  
ATOM    776  HB2 CYS A  50      -7.545  -2.962   8.449  1.00  0.54           H  
ATOM    777  HB3 CYS A  50      -7.228  -4.649   8.045  1.00  0.54           H  
ATOM    778  N   ARG A  51      -4.924  -5.358   6.381  1.00  0.47           N  
ATOM    779  CA  ARG A  51      -3.885  -6.405   6.166  1.00  0.47           C  
ATOM    780  C   ARG A  51      -2.760  -5.799   5.331  1.00  0.44           C  
ATOM    781  O   ARG A  51      -1.604  -5.820   5.711  1.00  0.46           O  
ATOM    782  CB  ARG A  51      -4.492  -7.585   5.404  1.00  0.50           C  
ATOM    783  CG  ARG A  51      -5.073  -8.596   6.392  1.00  0.61           C  
ATOM    784  CD  ARG A  51      -6.066  -9.500   5.659  1.00  0.68           C  
ATOM    785  NE  ARG A  51      -5.719 -10.928   5.912  1.00  1.27           N  
ATOM    786  CZ  ARG A  51      -6.558 -11.891   5.608  1.00  1.55           C  
ATOM    787  NH1 ARG A  51      -7.715 -11.631   5.047  1.00  1.47           N  
ATOM    788  NH2 ARG A  51      -6.233 -13.130   5.859  1.00  2.34           N1+
ATOM    789  H   ARG A  51      -5.797  -5.436   5.940  1.00  0.47           H  
ATOM    790  HA  ARG A  51      -3.499  -6.741   7.117  1.00  0.47           H  
ATOM    791  HB2 ARG A  51      -5.277  -7.226   4.754  1.00  0.50           H  
ATOM    792  HB3 ARG A  51      -3.726  -8.063   4.813  1.00  0.50           H  
ATOM    793  HG2 ARG A  51      -4.274  -9.195   6.805  1.00  0.61           H  
ATOM    794  HG3 ARG A  51      -5.582  -8.074   7.188  1.00  0.61           H  
ATOM    795  HD2 ARG A  51      -7.064  -9.304   6.018  1.00  0.68           H  
ATOM    796  HD3 ARG A  51      -6.020  -9.296   4.598  1.00  0.68           H  
ATOM    797  HE  ARG A  51      -4.856 -11.151   6.319  1.00  1.27           H  
ATOM    798 HH11 ARG A  51      -7.982 -10.692   4.840  1.00  1.47           H  
ATOM    799 HH12 ARG A  51      -8.338 -12.382   4.824  1.00  1.47           H  
ATOM    800 HH21 ARG A  51      -5.350 -13.339   6.281  1.00  2.34           H  
ATOM    801 HH22 ARG A  51      -6.866 -13.869   5.631  1.00  2.34           H  
ATOM    802  N   ALA A  52      -3.098  -5.240   4.201  1.00  0.43           N  
ATOM    803  CA  ALA A  52      -2.063  -4.608   3.338  1.00  0.43           C  
ATOM    804  C   ALA A  52      -1.452  -3.402   4.062  1.00  0.43           C  
ATOM    805  O   ALA A  52      -0.414  -2.906   3.678  1.00  0.45           O  
ATOM    806  CB  ALA A  52      -2.705  -4.140   2.034  1.00  0.46           C  
ATOM    807  H   ALA A  52      -4.039  -5.225   3.925  1.00  0.43           H  
ATOM    808  HA  ALA A  52      -1.287  -5.327   3.119  1.00  0.43           H  
ATOM    809  HB1 ALA A  52      -3.306  -4.937   1.623  1.00  0.46           H  
ATOM    810  HB2 ALA A  52      -3.329  -3.280   2.230  1.00  0.46           H  
ATOM    811  HB3 ALA A  52      -1.932  -3.871   1.329  1.00  0.46           H  
ATOM    812  N   ALA A  53      -2.081  -2.926   5.107  1.00  0.46           N  
ATOM    813  CA  ALA A  53      -1.522  -1.765   5.846  1.00  0.49           C  
ATOM    814  C   ALA A  53      -0.417  -2.269   6.768  1.00  0.49           C  
ATOM    815  O   ALA A  53       0.560  -1.592   7.008  1.00  0.51           O  
ATOM    816  CB  ALA A  53      -2.620  -1.107   6.677  1.00  0.54           C  
ATOM    817  H   ALA A  53      -2.914  -3.335   5.410  1.00  0.46           H  
ATOM    818  HA  ALA A  53      -1.114  -1.050   5.147  1.00  0.49           H  
ATOM    819  HB1 ALA A  53      -3.387  -1.834   6.902  1.00  0.54           H  
ATOM    820  HB2 ALA A  53      -2.200  -0.733   7.600  1.00  0.54           H  
ATOM    821  HB3 ALA A  53      -3.052  -0.288   6.121  1.00  0.54           H  
ATOM    822  N   THR A  54      -0.561  -3.463   7.276  1.00  0.51           N  
ATOM    823  CA  THR A  54       0.491  -4.024   8.165  1.00  0.54           C  
ATOM    824  C   THR A  54       1.726  -4.312   7.314  1.00  0.51           C  
ATOM    825  O   THR A  54       2.839  -3.991   7.682  1.00  0.51           O  
ATOM    826  CB  THR A  54      -0.013  -5.322   8.800  1.00  0.59           C  
ATOM    827  OG1 THR A  54      -0.844  -5.013   9.910  1.00  0.76           O  
ATOM    828  CG2 THR A  54       1.178  -6.159   9.268  1.00  0.64           C  
ATOM    829  H   THR A  54      -1.354  -3.996   7.059  1.00  0.51           H  
ATOM    830  HA  THR A  54       0.736  -3.309   8.937  1.00  0.54           H  
ATOM    831  HB  THR A  54      -0.578  -5.884   8.072  1.00  0.59           H  
ATOM    832 HG21 THR A  54       1.896  -5.520   9.760  1.00  0.64           H  
ATOM    833 HG22 THR A  54       0.837  -6.917   9.959  1.00  0.64           H  
ATOM    834 HG23 THR A  54       1.642  -6.633   8.416  1.00  0.64           H  
ATOM    835  HG1 THR A  54      -1.604  -4.523   9.584  1.00  0.76           H  
ATOM    836  N   VAL A  55       1.530  -4.900   6.164  1.00  0.49           N  
ATOM    837  CA  VAL A  55       2.682  -5.193   5.270  1.00  0.49           C  
ATOM    838  C   VAL A  55       3.284  -3.865   4.808  1.00  0.46           C  
ATOM    839  O   VAL A  55       4.483  -3.731   4.643  1.00  0.47           O  
ATOM    840  CB  VAL A  55       2.193  -5.994   4.060  1.00  0.52           C  
ATOM    841  CG1 VAL A  55       3.382  -6.343   3.164  1.00  0.59           C  
ATOM    842  CG2 VAL A  55       1.527  -7.285   4.544  1.00  0.61           C  
ATOM    843  H   VAL A  55       0.620  -5.135   5.884  1.00  0.49           H  
ATOM    844  HA  VAL A  55       3.426  -5.762   5.809  1.00  0.49           H  
ATOM    845  HB  VAL A  55       1.478  -5.404   3.501  1.00  0.52           H  
ATOM    846 HG11 VAL A  55       4.300  -6.053   3.653  1.00  0.59           H  
ATOM    847 HG12 VAL A  55       3.393  -7.407   2.979  1.00  0.59           H  
ATOM    848 HG13 VAL A  55       3.292  -5.816   2.226  1.00  0.59           H  
ATOM    849 HG21 VAL A  55       0.766  -7.046   5.273  1.00  0.61           H  
ATOM    850 HG22 VAL A  55       1.075  -7.793   3.706  1.00  0.61           H  
ATOM    851 HG23 VAL A  55       2.269  -7.926   4.995  1.00  0.61           H  
ATOM    852  N   LEU A  56       2.456  -2.874   4.619  1.00  0.48           N  
ATOM    853  CA  LEU A  56       2.962  -1.540   4.192  1.00  0.50           C  
ATOM    854  C   LEU A  56       3.754  -0.920   5.345  1.00  0.53           C  
ATOM    855  O   LEU A  56       4.648  -0.123   5.142  1.00  0.56           O  
ATOM    856  CB  LEU A  56       1.777  -0.632   3.847  1.00  0.49           C  
ATOM    857  CG  LEU A  56       1.756  -0.360   2.342  1.00  0.57           C  
ATOM    858  CD1 LEU A  56       0.884  -1.407   1.646  1.00  0.93           C  
ATOM    859  CD2 LEU A  56       1.176   1.034   2.088  1.00  0.79           C  
ATOM    860  H   LEU A  56       1.500  -3.004   4.779  1.00  0.48           H  
ATOM    861  HA  LEU A  56       3.600  -1.650   3.328  1.00  0.50           H  
ATOM    862  HB2 LEU A  56       0.856  -1.117   4.139  1.00  0.49           H  
ATOM    863  HB3 LEU A  56       1.874   0.303   4.378  1.00  0.49           H  
ATOM    864  HG  LEU A  56       2.763  -0.411   1.953  1.00  0.57           H  
ATOM    865 HD11 LEU A  56      -0.112  -1.378   2.060  1.00  0.93           H  
ATOM    866 HD12 LEU A  56       0.841  -1.193   0.588  1.00  0.93           H  
ATOM    867 HD13 LEU A  56       1.310  -2.388   1.797  1.00  0.93           H  
ATOM    868 HD21 LEU A  56       1.621   1.740   2.773  1.00  0.79           H  
ATOM    869 HD22 LEU A  56       1.392   1.333   1.073  1.00  0.79           H  
ATOM    870 HD23 LEU A  56       0.107   1.011   2.237  1.00  0.79           H  
ATOM    871  N   ARG A  57       3.433  -1.288   6.559  1.00  0.53           N  
ATOM    872  CA  ARG A  57       4.164  -0.735   7.728  1.00  0.59           C  
ATOM    873  C   ARG A  57       5.593  -1.272   7.712  1.00  0.61           C  
ATOM    874  O   ARG A  57       6.544  -0.538   7.881  1.00  0.68           O  
ATOM    875  CB  ARG A  57       3.462  -1.176   9.014  1.00  0.63           C  
ATOM    876  CG  ARG A  57       4.082  -0.458  10.214  1.00  1.09           C  
ATOM    877  CD  ARG A  57       3.455  -0.995  11.502  1.00  1.20           C  
ATOM    878  NE  ARG A  57       3.602   0.016  12.589  1.00  1.66           N  
ATOM    879  CZ  ARG A  57       2.902  -0.076  13.697  1.00  2.13           C  
ATOM    880  NH1 ARG A  57       2.049  -1.056  13.886  1.00  2.22           N  
ATOM    881  NH2 ARG A  57       3.056   0.825  14.629  1.00  2.90           N1+
ATOM    882  H   ARG A  57       2.716  -1.936   6.701  1.00  0.53           H  
ATOM    883  HA  ARG A  57       4.178   0.343   7.672  1.00  0.59           H  
ATOM    884  HB2 ARG A  57       2.412  -0.932   8.952  1.00  0.63           H  
ATOM    885  HB3 ARG A  57       3.577  -2.243   9.137  1.00  0.63           H  
ATOM    886  HG2 ARG A  57       5.148  -0.635  10.228  1.00  1.09           H  
ATOM    887  HG3 ARG A  57       3.892   0.602  10.138  1.00  1.09           H  
ATOM    888  HD2 ARG A  57       2.407  -1.195  11.336  1.00  1.20           H  
ATOM    889  HD3 ARG A  57       3.954  -1.909  11.792  1.00  1.20           H  
ATOM    890  HE  ARG A  57       4.230   0.759  12.475  1.00  1.66           H  
ATOM    891 HH11 ARG A  57       1.915  -1.756  13.186  1.00  2.22           H  
ATOM    892 HH12 ARG A  57       1.529  -1.102  14.738  1.00  2.22           H  
ATOM    893 HH21 ARG A  57       3.702   1.576  14.496  1.00  2.90           H  
ATOM    894 HH22 ARG A  57       2.528   0.764  15.476  1.00  2.90           H  
ATOM    895  N   GLN A  58       5.747  -2.550   7.501  1.00  0.59           N  
ATOM    896  CA  GLN A  58       7.113  -3.143   7.464  1.00  0.65           C  
ATOM    897  C   GLN A  58       7.881  -2.590   6.259  1.00  0.65           C  
ATOM    898  O   GLN A  58       9.094  -2.532   6.262  1.00  0.72           O  
ATOM    899  CB  GLN A  58       6.999  -4.665   7.340  1.00  0.69           C  
ATOM    900  CG  GLN A  58       7.513  -5.324   8.622  1.00  1.13           C  
ATOM    901  CD  GLN A  58       7.996  -6.741   8.307  1.00  1.33           C  
ATOM    902  OE1 GLN A  58       7.867  -7.206   7.192  1.00  2.22           O  
ATOM    903  NE2 GLN A  58       8.552  -7.453   9.250  1.00  1.47           N  
ATOM    904  H   GLN A  58       4.962  -3.120   7.362  1.00  0.59           H  
ATOM    905  HA  GLN A  58       7.640  -2.895   8.373  1.00  0.65           H  
ATOM    906  HB2 GLN A  58       5.966  -4.936   7.184  1.00  0.69           H  
ATOM    907  HB3 GLN A  58       7.591  -5.002   6.503  1.00  0.69           H  
ATOM    908  HG2 GLN A  58       8.331  -4.744   9.023  1.00  1.13           H  
ATOM    909  HG3 GLN A  58       6.714  -5.371   9.348  1.00  1.13           H  
ATOM    910 HE21 GLN A  58       8.656  -7.079  10.149  1.00  1.47           H  
ATOM    911 HE22 GLN A  58       8.865  -8.362   9.057  1.00  1.47           H  
ATOM    912  N   PHE A  59       7.189  -2.192   5.226  1.00  0.60           N  
ATOM    913  CA  PHE A  59       7.886  -1.652   4.023  1.00  0.64           C  
ATOM    914  C   PHE A  59       8.462  -0.265   4.329  1.00  0.64           C  
ATOM    915  O   PHE A  59       9.558   0.061   3.922  1.00  0.75           O  
ATOM    916  CB  PHE A  59       6.891  -1.543   2.862  1.00  0.74           C  
ATOM    917  CG  PHE A  59       7.625  -1.208   1.580  1.00  0.63           C  
ATOM    918  CD1 PHE A  59       8.150   0.076   1.383  1.00  0.98           C  
ATOM    919  CD2 PHE A  59       7.781  -2.183   0.586  1.00  1.07           C  
ATOM    920  CE1 PHE A  59       8.825   0.384   0.198  1.00  1.10           C  
ATOM    921  CE2 PHE A  59       8.458  -1.873  -0.599  1.00  1.26           C  
ATOM    922  CZ  PHE A  59       8.980  -0.588  -0.793  1.00  1.04           C  
ATOM    923  H   PHE A  59       6.210  -2.254   5.238  1.00  0.60           H  
ATOM    924  HA  PHE A  59       8.688  -2.319   3.745  1.00  0.64           H  
ATOM    925  HB2 PHE A  59       6.375  -2.486   2.743  1.00  0.74           H  
ATOM    926  HB3 PHE A  59       6.172  -0.767   3.076  1.00  0.74           H  
ATOM    927  HD1 PHE A  59       8.034   0.827   2.144  1.00  0.98           H  
ATOM    928  HD2 PHE A  59       7.375  -3.172   0.733  1.00  1.07           H  
ATOM    929  HE1 PHE A  59       9.228   1.376   0.049  1.00  1.10           H  
ATOM    930  HE2 PHE A  59       8.579  -2.624  -1.363  1.00  1.26           H  
ATOM    931  HZ  PHE A  59       9.503  -0.350  -1.708  1.00  1.04           H  
ATOM    932  N   TYR A  60       7.733   0.563   5.022  1.00  0.67           N  
ATOM    933  CA  TYR A  60       8.249   1.932   5.319  1.00  0.74           C  
ATOM    934  C   TYR A  60       9.070   1.943   6.617  1.00  0.65           C  
ATOM    935  O   TYR A  60       9.708   2.924   6.937  1.00  0.74           O  
ATOM    936  CB  TYR A  60       7.071   2.898   5.454  1.00  0.88           C  
ATOM    937  CG  TYR A  60       6.901   3.295   6.901  1.00  0.66           C  
ATOM    938  CD1 TYR A  60       6.156   2.485   7.764  1.00  0.77           C  
ATOM    939  CD2 TYR A  60       7.485   4.475   7.377  1.00  0.76           C  
ATOM    940  CE1 TYR A  60       5.995   2.853   9.105  1.00  0.93           C  
ATOM    941  CE2 TYR A  60       7.324   4.844   8.718  1.00  0.91           C  
ATOM    942  CZ  TYR A  60       6.579   4.033   9.582  1.00  0.97           C  
ATOM    943  OH  TYR A  60       6.420   4.396  10.903  1.00  1.29           O  
ATOM    944  H   TYR A  60       6.843   0.295   5.332  1.00  0.67           H  
ATOM    945  HA  TYR A  60       8.877   2.257   4.503  1.00  0.74           H  
ATOM    946  HB2 TYR A  60       7.259   3.780   4.859  1.00  0.88           H  
ATOM    947  HB3 TYR A  60       6.169   2.416   5.106  1.00  0.88           H  
ATOM    948  HD1 TYR A  60       5.706   1.575   7.397  1.00  0.77           H  
ATOM    949  HD2 TYR A  60       8.060   5.100   6.710  1.00  0.76           H  
ATOM    950  HE1 TYR A  60       5.420   2.226   9.772  1.00  0.93           H  
ATOM    951  HE2 TYR A  60       7.774   5.754   9.086  1.00  0.91           H  
ATOM    952  HH  TYR A  60       6.420   3.596  11.434  1.00  1.29           H  
ATOM    953  N   SER A  61       9.062   0.877   7.374  1.00  0.64           N  
ATOM    954  CA  SER A  61       9.850   0.870   8.642  1.00  0.69           C  
ATOM    955  C   SER A  61      11.253   0.305   8.395  1.00  0.63           C  
ATOM    956  O   SER A  61      12.241   0.861   8.832  1.00  0.61           O  
ATOM    957  CB  SER A  61       9.136   0.011   9.685  1.00  0.88           C  
ATOM    958  OG  SER A  61       9.203   0.657  10.950  1.00  1.32           O  
ATOM    959  H   SER A  61       8.542   0.090   7.118  1.00  0.64           H  
ATOM    960  HA  SER A  61       9.934   1.881   9.013  1.00  0.69           H  
ATOM    961  HB2 SER A  61       8.104  -0.116   9.406  1.00  0.88           H  
ATOM    962  HB3 SER A  61       9.614  -0.959   9.740  1.00  0.88           H  
ATOM    963  HG  SER A  61       8.925   0.027  11.619  1.00  1.32           H  
ATOM    964  N   HIS A  62      11.346  -0.813   7.724  1.00  0.71           N  
ATOM    965  CA  HIS A  62      12.684  -1.432   7.482  1.00  0.74           C  
ATOM    966  C   HIS A  62      13.299  -0.932   6.170  1.00  0.70           C  
ATOM    967  O   HIS A  62      14.384  -0.386   6.156  1.00  0.73           O  
ATOM    968  CB  HIS A  62      12.525  -2.952   7.414  1.00  0.97           C  
ATOM    969  CG  HIS A  62      12.852  -3.554   8.752  1.00  1.45           C  
ATOM    970  CD2 HIS A  62      13.801  -4.552   8.902  1.00  2.21           C  
ATOM    971  ND1 HIS A  62      12.364  -3.308  10.012  1.00  1.97           N  
ATOM    972  NE2 HIS A  62      13.855  -4.868  10.209  1.00  2.59           N  
ATOM    973  CE1 HIS A  62      12.999  -4.139  10.930  1.00  2.42           C  
ATOM    974  H   HIS A  62      10.536  -1.257   7.401  1.00  0.71           H  
ATOM    975  HA  HIS A  62      13.342  -1.185   8.300  1.00  0.74           H  
ATOM    976  HB2 HIS A  62      11.507  -3.196   7.148  1.00  0.97           H  
ATOM    977  HB3 HIS A  62      13.196  -3.351   6.667  1.00  0.97           H  
ATOM    978  HD2 HIS A  62      14.390  -4.996   8.113  1.00  2.21           H  
ATOM    979  HE2 HIS A  62      14.510  -5.620  10.625  1.00  2.59           H  
ATOM    980  HE1 HIS A  62      12.846  -4.182  11.927  1.00  2.42           H  
ATOM    981  N   HIS A  63      12.635  -1.137   5.063  1.00  0.70           N  
ATOM    982  CA  HIS A  63      13.211  -0.697   3.757  1.00  0.78           C  
ATOM    983  C   HIS A  63      13.400   0.825   3.728  1.00  0.72           C  
ATOM    984  O   HIS A  63      14.159   1.344   2.934  1.00  1.00           O  
ATOM    985  CB  HIS A  63      12.278  -1.115   2.619  1.00  1.00           C  
ATOM    986  CG  HIS A  63      12.213  -2.615   2.550  1.00  1.17           C  
ATOM    987  ND1 HIS A  63      13.350  -3.399   2.432  1.00  1.78           N  
ATOM    988  CD2 HIS A  63      11.157  -3.491   2.584  1.00  1.56           C  
ATOM    989  CE1 HIS A  63      12.955  -4.685   2.399  1.00  2.32           C  
ATOM    990  NE2 HIS A  63      11.628  -4.797   2.488  1.00  2.20           N  
ATOM    991  H   HIS A  63      11.772  -1.600   5.089  1.00  0.70           H  
ATOM    992  HA  HIS A  63      14.169  -1.173   3.617  1.00  0.78           H  
ATOM    993  HB2 HIS A  63      11.292  -0.718   2.796  1.00  1.00           H  
ATOM    994  HB3 HIS A  63      12.658  -0.730   1.683  1.00  1.00           H  
ATOM    995  HD2 HIS A  63      10.118  -3.208   2.672  1.00  1.56           H  
ATOM    996  HE2 HIS A  63      11.083  -5.647   2.486  1.00  2.20           H  
ATOM    997  HE1 HIS A  63      13.629  -5.523   2.310  1.00  2.32           H  
ATOM    998  N   GLU A  64      12.720   1.549   4.575  1.00  0.58           N  
ATOM    999  CA  GLU A  64      12.874   3.032   4.569  1.00  0.64           C  
ATOM   1000  C   GLU A  64      14.348   3.405   4.749  1.00  0.78           C  
ATOM   1001  O   GLU A  64      14.806   4.417   4.257  1.00  1.12           O  
ATOM   1002  CB  GLU A  64      12.055   3.633   5.713  1.00  0.59           C  
ATOM   1003  CG  GLU A  64      12.822   4.801   6.340  1.00  0.76           C  
ATOM   1004  CD  GLU A  64      11.892   5.580   7.272  1.00  1.16           C  
ATOM   1005  OE1 GLU A  64      10.831   5.066   7.586  1.00  1.85           O  
ATOM   1006  OE2 GLU A  64      12.258   6.679   7.657  1.00  1.69           O1-
ATOM   1007  H   GLU A  64      12.106   1.122   5.207  1.00  0.58           H  
ATOM   1008  HA  GLU A  64      12.519   3.426   3.629  1.00  0.64           H  
ATOM   1009  HB2 GLU A  64      11.109   3.987   5.327  1.00  0.59           H  
ATOM   1010  HB3 GLU A  64      11.880   2.876   6.461  1.00  0.59           H  
ATOM   1011  HG2 GLU A  64      13.660   4.419   6.905  1.00  0.76           H  
ATOM   1012  HG3 GLU A  64      13.180   5.457   5.561  1.00  0.76           H  
ATOM   1013  N   LYS A  65      15.094   2.603   5.459  1.00  0.82           N  
ATOM   1014  CA  LYS A  65      16.533   2.925   5.676  1.00  1.13           C  
ATOM   1015  C   LYS A  65      17.399   1.717   5.299  1.00  1.09           C  
ATOM   1016  O   LYS A  65      18.227   1.269   6.067  1.00  1.37           O  
ATOM   1017  CB  LYS A  65      16.747   3.283   7.150  1.00  1.47           C  
ATOM   1018  CG  LYS A  65      17.557   4.577   7.248  1.00  2.11           C  
ATOM   1019  CD  LYS A  65      17.966   4.812   8.702  1.00  2.62           C  
ATOM   1020  CE  LYS A  65      19.318   5.527   8.743  1.00  3.12           C  
ATOM   1021  NZ  LYS A  65      19.481   6.207  10.059  1.00  3.54           N1+
ATOM   1022  H   LYS A  65      14.706   1.797   5.855  1.00  0.82           H  
ATOM   1023  HA  LYS A  65      16.807   3.768   5.060  1.00  1.13           H  
ATOM   1024  HB2 LYS A  65      15.788   3.421   7.628  1.00  1.47           H  
ATOM   1025  HB3 LYS A  65      17.282   2.487   7.645  1.00  1.47           H  
ATOM   1026  HG2 LYS A  65      18.440   4.496   6.632  1.00  2.11           H  
ATOM   1027  HG3 LYS A  65      16.954   5.405   6.907  1.00  2.11           H  
ATOM   1028  HD2 LYS A  65      17.221   5.422   9.193  1.00  2.62           H  
ATOM   1029  HD3 LYS A  65      18.049   3.863   9.211  1.00  2.62           H  
ATOM   1030  HE2 LYS A  65      20.110   4.806   8.609  1.00  3.12           H  
ATOM   1031  HE3 LYS A  65      19.360   6.260   7.951  1.00  3.12           H  
ATOM   1032  HZ1 LYS A  65      18.619   6.745  10.281  1.00  3.54           H  
ATOM   1033  HZ2 LYS A  65      19.642   5.495  10.800  1.00  3.54           H  
ATOM   1034  HZ3 LYS A  65      20.294   6.854  10.017  1.00  3.54           H  
ATOM   1035  N   ASP A  66      17.221   1.191   4.119  1.00  0.90           N  
ATOM   1036  CA  ASP A  66      18.039   0.018   3.699  1.00  0.94           C  
ATOM   1037  C   ASP A  66      18.912   0.407   2.504  1.00  0.82           C  
ATOM   1038  O   ASP A  66      18.449   0.993   1.546  1.00  0.78           O  
ATOM   1039  CB  ASP A  66      17.118  -1.135   3.299  1.00  0.99           C  
ATOM   1040  CG  ASP A  66      17.347  -2.321   4.237  1.00  1.57           C  
ATOM   1041  OD1 ASP A  66      17.637  -2.086   5.398  1.00  2.17           O  
ATOM   1042  OD2 ASP A  66      17.229  -3.445   3.778  1.00  1.92           O1-
ATOM   1043  H   ASP A  66      16.552   1.567   3.509  1.00  0.90           H  
ATOM   1044  HA  ASP A  66      18.670  -0.293   4.518  1.00  0.94           H  
ATOM   1045  HB2 ASP A  66      16.091  -0.812   3.368  1.00  0.99           H  
ATOM   1046  HB3 ASP A  66      17.335  -1.434   2.284  1.00  0.99           H  
ATOM   1047  N   THR A  67      20.172   0.076   2.552  1.00  0.86           N  
ATOM   1048  CA  THR A  67      21.073   0.424   1.410  1.00  0.87           C  
ATOM   1049  C   THR A  67      20.517  -0.193   0.122  1.00  0.80           C  
ATOM   1050  O   THR A  67      20.763   0.290  -0.966  1.00  0.90           O  
ATOM   1051  CB  THR A  67      22.497  -0.114   1.649  1.00  1.06           C  
ATOM   1052  OG1 THR A  67      22.577  -0.764   2.909  1.00  1.31           O  
ATOM   1053  CG2 THR A  67      23.491   1.047   1.613  1.00  2.02           C  
ATOM   1054  H   THR A  67      20.518  -0.400   3.331  1.00  0.86           H  
ATOM   1055  HA  THR A  67      21.111   1.498   1.304  1.00  0.87           H  
ATOM   1056  HB  THR A  67      22.748  -0.815   0.869  1.00  1.06           H  
ATOM   1057 HG21 THR A  67      23.104   1.871   2.193  1.00  2.02           H  
ATOM   1058 HG22 THR A  67      24.434   0.725   2.029  1.00  2.02           H  
ATOM   1059 HG23 THR A  67      23.637   1.364   0.591  1.00  2.02           H  
ATOM   1060  HG1 THR A  67      23.459  -0.622   3.260  1.00  1.31           H  
ATOM   1061  N   ARG A  68      19.773  -1.262   0.238  1.00  0.81           N  
ATOM   1062  CA  ARG A  68      19.202  -1.922  -0.970  1.00  0.89           C  
ATOM   1063  C   ARG A  68      18.450  -0.901  -1.831  1.00  0.80           C  
ATOM   1064  O   ARG A  68      18.808  -0.647  -2.963  1.00  0.92           O  
ATOM   1065  CB  ARG A  68      18.224  -3.013  -0.531  1.00  1.02           C  
ATOM   1066  CG  ARG A  68      18.965  -4.340  -0.360  1.00  1.27           C  
ATOM   1067  CD  ARG A  68      17.946  -5.450  -0.093  1.00  1.50           C  
ATOM   1068  NE  ARG A  68      18.529  -6.462   0.848  1.00  2.03           N  
ATOM   1069  CZ  ARG A  68      19.662  -7.074   0.597  1.00  2.59           C  
ATOM   1070  NH1 ARG A  68      20.233  -6.993  -0.579  1.00  2.88           N  
ATOM   1071  NH2 ARG A  68      20.195  -7.835   1.514  1.00  3.36           N1+
ATOM   1072  H   ARG A  68      19.593  -1.638   1.124  1.00  0.81           H  
ATOM   1073  HA  ARG A  68      19.998  -2.365  -1.550  1.00  0.89           H  
ATOM   1074  HB2 ARG A  68      17.770  -2.731   0.407  1.00  1.02           H  
ATOM   1075  HB3 ARG A  68      17.455  -3.128  -1.281  1.00  1.02           H  
ATOM   1076  HG2 ARG A  68      19.519  -4.558  -1.261  1.00  1.27           H  
ATOM   1077  HG3 ARG A  68      19.645  -4.268   0.475  1.00  1.27           H  
ATOM   1078  HD2 ARG A  68      17.080  -5.027   0.381  1.00  1.50           H  
ATOM   1079  HD3 ARG A  68      17.648  -5.901  -1.037  1.00  1.50           H  
ATOM   1080  HE  ARG A  68      18.079  -6.631   1.702  1.00  2.03           H  
ATOM   1081 HH11 ARG A  68      19.810  -6.466  -1.311  1.00  2.88           H  
ATOM   1082 HH12 ARG A  68      21.100  -7.463  -0.742  1.00  2.88           H  
ATOM   1083 HH21 ARG A  68      19.739  -7.946   2.398  1.00  3.36           H  
ATOM   1084 HH22 ARG A  68      21.056  -8.307   1.333  1.00  3.36           H  
ATOM   1085  N   CYS A  69      17.396  -0.331  -1.310  1.00  0.72           N  
ATOM   1086  CA  CYS A  69      16.607   0.654  -2.107  1.00  0.71           C  
ATOM   1087  C   CYS A  69      17.400   1.949  -2.298  1.00  0.74           C  
ATOM   1088  O   CYS A  69      17.206   2.665  -3.260  1.00  0.93           O  
ATOM   1089  CB  CYS A  69      15.292   0.961  -1.386  1.00  0.73           C  
ATOM   1090  SG  CYS A  69      14.089   1.604  -2.578  1.00  1.03           S  
ATOM   1091  H   CYS A  69      17.116  -0.561  -0.399  1.00  0.72           H  
ATOM   1092  HA  CYS A  69      16.387   0.227  -3.075  1.00  0.71           H  
ATOM   1093  HB2 CYS A  69      14.907   0.056  -0.937  1.00  0.73           H  
ATOM   1094  HB3 CYS A  69      15.468   1.698  -0.617  1.00  0.73           H  
ATOM   1095  N   LEU A  70      18.290   2.263  -1.396  1.00  0.74           N  
ATOM   1096  CA  LEU A  70      19.080   3.520  -1.549  1.00  0.88           C  
ATOM   1097  C   LEU A  70      19.788   3.513  -2.905  1.00  1.01           C  
ATOM   1098  O   LEU A  70      19.439   4.253  -3.802  1.00  1.18           O  
ATOM   1099  CB  LEU A  70      20.125   3.616  -0.435  1.00  0.98           C  
ATOM   1100  CG  LEU A  70      19.514   4.281   0.802  1.00  1.10           C  
ATOM   1101  CD1 LEU A  70      20.550   4.312   1.927  1.00  1.42           C  
ATOM   1102  CD2 LEU A  70      19.098   5.716   0.462  1.00  1.38           C  
ATOM   1103  H   LEU A  70      18.436   1.679  -0.624  1.00  0.74           H  
ATOM   1104  HA  LEU A  70      18.415   4.369  -1.497  1.00  0.88           H  
ATOM   1105  HB2 LEU A  70      20.465   2.624  -0.179  1.00  0.98           H  
ATOM   1106  HB3 LEU A  70      20.963   4.204  -0.779  1.00  0.98           H  
ATOM   1107  HG  LEU A  70      18.649   3.718   1.123  1.00  1.10           H  
ATOM   1108 HD11 LEU A  70      21.427   3.759   1.624  1.00  1.42           H  
ATOM   1109 HD12 LEU A  70      20.824   5.337   2.135  1.00  1.42           H  
ATOM   1110 HD13 LEU A  70      20.131   3.865   2.816  1.00  1.42           H  
ATOM   1111 HD21 LEU A  70      19.596   6.030  -0.444  1.00  1.38           H  
ATOM   1112 HD22 LEU A  70      18.028   5.756   0.316  1.00  1.38           H  
ATOM   1113 HD23 LEU A  70      19.375   6.374   1.271  1.00  1.38           H  
ATOM   1114  N   GLY A  71      20.782   2.682  -3.059  1.00  1.06           N  
ATOM   1115  CA  GLY A  71      21.514   2.629  -4.355  1.00  1.29           C  
ATOM   1116  C   GLY A  71      22.951   3.112  -4.151  1.00  1.30           C  
ATOM   1117  O   GLY A  71      23.661   2.632  -3.288  1.00  1.45           O  
ATOM   1118  H   GLY A  71      21.049   2.095  -2.321  1.00  1.06           H  
ATOM   1119  HA2 GLY A  71      21.523   1.612  -4.721  1.00  1.29           H  
ATOM   1120  HA3 GLY A  71      21.023   3.268  -5.073  1.00  1.29           H  
ATOM   1121  N   ALA A  72      23.385   4.059  -4.936  1.00  1.41           N  
ATOM   1122  CA  ALA A  72      24.775   4.574  -4.786  1.00  1.55           C  
ATOM   1123  C   ALA A  72      24.869   5.969  -5.407  1.00  1.63           C  
ATOM   1124  O   ALA A  72      25.880   6.345  -5.965  1.00  2.01           O  
ATOM   1125  CB  ALA A  72      25.748   3.630  -5.498  1.00  1.82           C  
ATOM   1126  H   ALA A  72      22.797   4.433  -5.624  1.00  1.41           H  
ATOM   1127  HA  ALA A  72      25.029   4.629  -3.737  1.00  1.55           H  
ATOM   1128  HB1 ALA A  72      25.201   2.793  -5.907  1.00  1.82           H  
ATOM   1129  HB2 ALA A  72      26.244   4.159  -6.297  1.00  1.82           H  
ATOM   1130  HB3 ALA A  72      26.482   3.271  -4.793  1.00  1.82           H  
ATOM   1131  N   THR A  73      23.819   6.738  -5.317  1.00  1.45           N  
ATOM   1132  CA  THR A  73      23.847   8.107  -5.905  1.00  1.57           C  
ATOM   1133  C   THR A  73      23.136   9.083  -4.969  1.00  1.35           C  
ATOM   1134  O   THR A  73      22.341   8.695  -4.136  1.00  1.27           O  
ATOM   1135  CB  THR A  73      23.127   8.093  -7.255  1.00  1.79           C  
ATOM   1136  OG1 THR A  73      22.050   7.167  -7.205  1.00  2.19           O  
ATOM   1137  CG2 THR A  73      24.104   7.683  -8.357  1.00  2.14           C  
ATOM   1138  H   THR A  73      23.013   6.416  -4.864  1.00  1.45           H  
ATOM   1139  HA  THR A  73      24.871   8.420  -6.046  1.00  1.57           H  
ATOM   1140  HB  THR A  73      22.743   9.080  -7.469  1.00  1.79           H  
ATOM   1141 HG21 THR A  73      25.094   8.037  -8.110  1.00  2.14           H  
ATOM   1142 HG22 THR A  73      24.117   6.607  -8.444  1.00  2.14           H  
ATOM   1143 HG23 THR A  73      23.790   8.116  -9.295  1.00  2.14           H  
ATOM   1144  HG1 THR A  73      22.303   6.447  -6.622  1.00  2.19           H  
ATOM   1145  N   ALA A  74      23.406  10.352  -5.106  1.00  1.37           N  
ATOM   1146  CA  ALA A  74      22.736  11.355  -4.234  1.00  1.32           C  
ATOM   1147  C   ALA A  74      21.323  11.609  -4.762  1.00  1.15           C  
ATOM   1148  O   ALA A  74      20.416  11.922  -4.016  1.00  1.10           O  
ATOM   1149  CB  ALA A  74      23.533  12.662  -4.252  1.00  1.55           C  
ATOM   1150  H   ALA A  74      24.045  10.645  -5.790  1.00  1.37           H  
ATOM   1151  HA  ALA A  74      22.682  10.977  -3.223  1.00  1.32           H  
ATOM   1152  HB1 ALA A  74      24.540  12.474  -3.908  1.00  1.55           H  
ATOM   1153  HB2 ALA A  74      23.563  13.052  -5.258  1.00  1.55           H  
ATOM   1154  HB3 ALA A  74      23.058  13.382  -3.600  1.00  1.55           H  
ATOM   1155  N   GLN A  75      21.127  11.472  -6.048  1.00  1.17           N  
ATOM   1156  CA  GLN A  75      19.775  11.698  -6.629  1.00  1.13           C  
ATOM   1157  C   GLN A  75      18.804  10.651  -6.084  1.00  0.98           C  
ATOM   1158  O   GLN A  75      17.727  10.970  -5.624  1.00  0.90           O  
ATOM   1159  CB  GLN A  75      19.849  11.569  -8.153  1.00  1.33           C  
ATOM   1160  CG  GLN A  75      20.233  12.916  -8.766  1.00  1.48           C  
ATOM   1161  CD  GLN A  75      19.942  12.888 -10.267  1.00  1.83           C  
ATOM   1162  OE1 GLN A  75      19.030  12.218 -10.709  1.00  2.45           O  
ATOM   1163  NE2 GLN A  75      20.679  13.598 -11.076  1.00  2.24           N  
ATOM   1164  H   GLN A  75      21.872  11.216  -6.631  1.00  1.17           H  
ATOM   1165  HA  GLN A  75      19.429  12.686  -6.367  1.00  1.13           H  
ATOM   1166  HB2 GLN A  75      20.592  10.829  -8.413  1.00  1.33           H  
ATOM   1167  HB3 GLN A  75      18.887  11.262  -8.534  1.00  1.33           H  
ATOM   1168  HG2 GLN A  75      19.656  13.703  -8.296  1.00  1.48           H  
ATOM   1169  HG3 GLN A  75      21.284  13.099  -8.612  1.00  1.48           H  
ATOM   1170 HE21 GLN A  75      21.411  14.144 -10.721  1.00  2.24           H  
ATOM   1171 HE22 GLN A  75      20.497  13.590 -12.040  1.00  2.24           H  
ATOM   1172  N   GLN A  76      19.177   9.400  -6.135  1.00  0.97           N  
ATOM   1173  CA  GLN A  76      18.274   8.330  -5.623  1.00  0.87           C  
ATOM   1174  C   GLN A  76      18.035   8.511  -4.118  1.00  0.75           C  
ATOM   1175  O   GLN A  76      17.120   7.940  -3.562  1.00  0.68           O  
ATOM   1176  CB  GLN A  76      18.907   6.961  -5.882  1.00  0.93           C  
ATOM   1177  CG  GLN A  76      18.179   6.281  -7.043  1.00  1.21           C  
ATOM   1178  CD  GLN A  76      18.901   4.983  -7.411  1.00  1.53           C  
ATOM   1179  OE1 GLN A  76      20.087   4.849  -7.186  1.00  2.35           O  
ATOM   1180  NE2 GLN A  76      18.231   4.016  -7.975  1.00  1.80           N  
ATOM   1181  H   GLN A  76      20.050   9.166  -6.514  1.00  0.97           H  
ATOM   1182  HA  GLN A  76      17.328   8.387  -6.141  1.00  0.87           H  
ATOM   1183  HB2 GLN A  76      19.950   7.089  -6.133  1.00  0.93           H  
ATOM   1184  HB3 GLN A  76      18.819   6.350  -4.996  1.00  0.93           H  
ATOM   1185  HG2 GLN A  76      17.164   6.056  -6.748  1.00  1.21           H  
ATOM   1186  HG3 GLN A  76      18.168   6.940  -7.898  1.00  1.21           H  
ATOM   1187 HE21 GLN A  76      17.275   4.125  -8.158  1.00  1.80           H  
ATOM   1188 HE22 GLN A  76      18.684   3.181  -8.216  1.00  1.80           H  
ATOM   1189  N   PHE A  77      18.841   9.295  -3.450  1.00  0.78           N  
ATOM   1190  CA  PHE A  77      18.635   9.500  -1.989  1.00  0.74           C  
ATOM   1191  C   PHE A  77      17.445  10.442  -1.779  1.00  0.67           C  
ATOM   1192  O   PHE A  77      16.601  10.221  -0.932  1.00  0.66           O  
ATOM   1193  CB  PHE A  77      19.895  10.125  -1.384  1.00  0.89           C  
ATOM   1194  CG  PHE A  77      20.109   9.595   0.014  1.00  1.07           C  
ATOM   1195  CD1 PHE A  77      19.399  10.146   1.087  1.00  1.39           C  
ATOM   1196  CD2 PHE A  77      21.020   8.556   0.236  1.00  1.57           C  
ATOM   1197  CE1 PHE A  77      19.600   9.656   2.384  1.00  1.85           C  
ATOM   1198  CE2 PHE A  77      21.223   8.067   1.531  1.00  2.01           C  
ATOM   1199  CZ  PHE A  77      20.513   8.617   2.606  1.00  2.05           C  
ATOM   1200  H   PHE A  77      19.578   9.750  -3.904  1.00  0.78           H  
ATOM   1201  HA  PHE A  77      18.435   8.551  -1.512  1.00  0.74           H  
ATOM   1202  HB2 PHE A  77      20.748   9.877  -1.997  1.00  0.89           H  
ATOM   1203  HB3 PHE A  77      19.779  11.198  -1.346  1.00  0.89           H  
ATOM   1204  HD1 PHE A  77      18.696  10.947   0.916  1.00  1.39           H  
ATOM   1205  HD2 PHE A  77      21.568   8.132  -0.594  1.00  1.57           H  
ATOM   1206  HE1 PHE A  77      19.053  10.080   3.213  1.00  1.85           H  
ATOM   1207  HE2 PHE A  77      21.927   7.266   1.703  1.00  2.01           H  
ATOM   1208  HZ  PHE A  77      20.669   8.240   3.606  1.00  2.05           H  
ATOM   1209  N   HIS A  78      17.377  11.494  -2.549  1.00  0.71           N  
ATOM   1210  CA  HIS A  78      16.251  12.461  -2.410  1.00  0.72           C  
ATOM   1211  C   HIS A  78      14.950  11.814  -2.895  1.00  0.67           C  
ATOM   1212  O   HIS A  78      13.892  12.025  -2.336  1.00  0.70           O  
ATOM   1213  CB  HIS A  78      16.552  13.701  -3.254  1.00  0.83           C  
ATOM   1214  CG  HIS A  78      15.487  14.739  -3.034  1.00  1.01           C  
ATOM   1215  ND1 HIS A  78      14.281  14.716  -3.717  1.00  1.34           N  
ATOM   1216  CD2 HIS A  78      15.434  15.842  -2.218  1.00  1.56           C  
ATOM   1217  CE1 HIS A  78      13.560  15.774  -3.304  1.00  1.54           C  
ATOM   1218  NE2 HIS A  78      14.217  16.495  -2.390  1.00  1.64           N  
ATOM   1219  H   HIS A  78      18.070  11.648  -3.225  1.00  0.71           H  
ATOM   1220  HA  HIS A  78      16.147  12.747  -1.375  1.00  0.72           H  
ATOM   1221  HB2 HIS A  78      17.512  14.106  -2.966  1.00  0.83           H  
ATOM   1222  HB3 HIS A  78      16.577  13.427  -4.299  1.00  0.83           H  
ATOM   1223  HD2 HIS A  78      16.219  16.156  -1.545  1.00  1.56           H  
ATOM   1224  HE2 HIS A  78      13.899  17.333  -1.925  1.00  1.64           H  
ATOM   1225  HE1 HIS A  78      12.572  16.014  -3.667  1.00  1.54           H  
ATOM   1226  N   ARG A  79      15.024  11.025  -3.930  1.00  0.67           N  
ATOM   1227  CA  ARG A  79      13.800  10.355  -4.461  1.00  0.71           C  
ATOM   1228  C   ARG A  79      13.299   9.329  -3.440  1.00  0.65           C  
ATOM   1229  O   ARG A  79      12.113   9.172  -3.228  1.00  0.71           O  
ATOM   1230  CB  ARG A  79      14.151   9.632  -5.763  1.00  0.81           C  
ATOM   1231  CG  ARG A  79      13.457  10.308  -6.949  1.00  1.04           C  
ATOM   1232  CD  ARG A  79      13.518   9.369  -8.155  1.00  1.46           C  
ATOM   1233  NE  ARG A  79      14.054  10.104  -9.347  1.00  2.01           N  
ATOM   1234  CZ  ARG A  79      13.496  11.202  -9.798  1.00  2.59           C  
ATOM   1235  NH1 ARG A  79      12.344  11.620  -9.337  1.00  2.85           N  
ATOM   1236  NH2 ARG A  79      14.076  11.860 -10.766  1.00  3.43           N1+
ATOM   1237  H   ARG A  79      15.889  10.870  -4.361  1.00  0.67           H  
ATOM   1238  HA  ARG A  79      13.032  11.092  -4.647  1.00  0.71           H  
ATOM   1239  HB2 ARG A  79      15.220   9.661  -5.911  1.00  0.81           H  
ATOM   1240  HB3 ARG A  79      13.826   8.604  -5.699  1.00  0.81           H  
ATOM   1241  HG2 ARG A  79      12.427  10.513  -6.699  1.00  1.04           H  
ATOM   1242  HG3 ARG A  79      13.965  11.231  -7.188  1.00  1.04           H  
ATOM   1243  HD2 ARG A  79      14.192   8.561  -7.941  1.00  1.46           H  
ATOM   1244  HD3 ARG A  79      12.527   8.961  -8.343  1.00  1.46           H  
ATOM   1245  HE  ARG A  79      14.873   9.779  -9.776  1.00  2.01           H  
ATOM   1246 HH11 ARG A  79      11.862  11.105  -8.632  1.00  2.85           H  
ATOM   1247 HH12 ARG A  79      11.942  12.461  -9.699  1.00  2.85           H  
ATOM   1248 HH21 ARG A  79      14.935  11.527 -11.153  1.00  3.43           H  
ATOM   1249 HH22 ARG A  79      13.658  12.698 -11.120  1.00  3.43           H  
ATOM   1250  N   HIS A  80      14.202   8.626  -2.815  1.00  0.59           N  
ATOM   1251  CA  HIS A  80      13.803   7.598  -1.812  1.00  0.57           C  
ATOM   1252  C   HIS A  80      13.074   8.268  -0.646  1.00  0.57           C  
ATOM   1253  O   HIS A  80      12.109   7.747  -0.122  1.00  0.56           O  
ATOM   1254  CB  HIS A  80      15.060   6.892  -1.295  1.00  0.65           C  
ATOM   1255  CG  HIS A  80      14.675   5.749  -0.398  1.00  0.51           C  
ATOM   1256  ND1 HIS A  80      13.523   5.004  -0.598  1.00  0.66           N  
ATOM   1257  CD2 HIS A  80      15.284   5.207   0.707  1.00  1.20           C  
ATOM   1258  CE1 HIS A  80      13.478   4.064   0.364  1.00  0.57           C  
ATOM   1259  NE2 HIS A  80      14.527   4.143   1.185  1.00  1.25           N  
ATOM   1260  H   HIS A  80      15.148   8.772  -3.009  1.00  0.59           H  
ATOM   1261  HA  HIS A  80      13.150   6.874  -2.276  1.00  0.57           H  
ATOM   1262  HB2 HIS A  80      15.629   6.516  -2.133  1.00  0.65           H  
ATOM   1263  HB3 HIS A  80      15.663   7.596  -0.741  1.00  0.65           H  
ATOM   1264  HD2 HIS A  80      16.212   5.553   1.137  1.00  1.20           H  
ATOM   1265  HE2 HIS A  80      14.728   3.556   1.982  1.00  1.25           H  
ATOM   1266  HE1 HIS A  80      12.685   3.335   0.463  1.00  0.57           H  
ATOM   1267  N   LYS A  81      13.530   9.418  -0.233  1.00  0.64           N  
ATOM   1268  CA  LYS A  81      12.863  10.119   0.901  1.00  0.69           C  
ATOM   1269  C   LYS A  81      11.404  10.411   0.540  1.00  0.62           C  
ATOM   1270  O   LYS A  81      10.526  10.373   1.380  1.00  0.65           O  
ATOM   1271  CB  LYS A  81      13.590  11.435   1.183  1.00  0.80           C  
ATOM   1272  CG  LYS A  81      13.547  11.731   2.683  1.00  1.25           C  
ATOM   1273  CD  LYS A  81      14.257  13.058   2.960  1.00  1.39           C  
ATOM   1274  CE  LYS A  81      15.350  12.842   4.008  1.00  1.89           C  
ATOM   1275  NZ  LYS A  81      15.728  14.152   4.608  1.00  2.51           N1+
ATOM   1276  H   LYS A  81      14.311   9.821  -0.667  1.00  0.64           H  
ATOM   1277  HA  LYS A  81      12.896   9.494   1.779  1.00  0.69           H  
ATOM   1278  HB2 LYS A  81      14.618  11.353   0.861  1.00  0.80           H  
ATOM   1279  HB3 LYS A  81      13.107  12.236   0.645  1.00  0.80           H  
ATOM   1280  HG2 LYS A  81      12.518  11.798   3.007  1.00  1.25           H  
ATOM   1281  HG3 LYS A  81      14.044  10.939   3.222  1.00  1.25           H  
ATOM   1282  HD2 LYS A  81      14.700  13.426   2.047  1.00  1.39           H  
ATOM   1283  HD3 LYS A  81      13.544  13.778   3.331  1.00  1.39           H  
ATOM   1284  HE2 LYS A  81      14.983  12.184   4.782  1.00  1.89           H  
ATOM   1285  HE3 LYS A  81      16.216  12.398   3.539  1.00  1.89           H  
ATOM   1286  HZ1 LYS A  81      15.001  14.861   4.378  1.00  2.51           H  
ATOM   1287  HZ2 LYS A  81      15.802  14.053   5.639  1.00  2.51           H  
ATOM   1288  HZ3 LYS A  81      16.644  14.459   4.224  1.00  2.51           H  
ATOM   1289  N   GLN A  82      11.139  10.708  -0.701  1.00  0.57           N  
ATOM   1290  CA  GLN A  82       9.739  11.009  -1.117  1.00  0.58           C  
ATOM   1291  C   GLN A  82       8.896   9.732  -1.061  1.00  0.53           C  
ATOM   1292  O   GLN A  82       7.707   9.774  -0.818  1.00  0.56           O  
ATOM   1293  CB  GLN A  82       9.740  11.553  -2.545  1.00  0.65           C  
ATOM   1294  CG  GLN A  82       9.807  13.082  -2.511  1.00  1.11           C  
ATOM   1295  CD  GLN A  82       9.178  13.649  -3.786  1.00  1.53           C  
ATOM   1296  NE2 GLN A  82       9.616  13.348  -4.879  1.00  2.21           N  
ATOM   1297  OE1 GLN A  82       8.162  14.463  -3.692  1.00  1.81           O  
ATOM   1298  H   GLN A  82      11.862  10.736  -1.362  1.00  0.57           H  
ATOM   1299  HA  GLN A  82       9.318  11.747  -0.451  1.00  0.58           H  
ATOM   1300  HB2 GLN A  82      10.596  11.166  -3.079  1.00  0.65           H  
ATOM   1301  HB3 GLN A  82       8.834  11.247  -3.048  1.00  0.65           H  
ATOM   1302  HG2 GLN A  82       9.265  13.447  -1.650  1.00  1.11           H  
ATOM   1303  HG3 GLN A  82      10.837  13.398  -2.448  1.00  1.11           H  
ATOM   1304 HE21 GLN A  82       9.194  13.728  -5.714  1.00  2.21           H  
ATOM   1305 HE22 GLN A  82      10.402  12.718  -4.952  1.00  2.21           H  
ATOM   1306  N   LEU A  83       9.500   8.598  -1.290  1.00  0.52           N  
ATOM   1307  CA  LEU A  83       8.729   7.323  -1.254  1.00  0.54           C  
ATOM   1308  C   LEU A  83       8.320   7.005   0.186  1.00  0.51           C  
ATOM   1309  O   LEU A  83       7.208   6.588   0.449  1.00  0.54           O  
ATOM   1310  CB  LEU A  83       9.603   6.188  -1.795  1.00  0.63           C  
ATOM   1311  CG  LEU A  83       8.791   4.893  -1.843  1.00  0.75           C  
ATOM   1312  CD1 LEU A  83       8.669   4.420  -3.292  1.00  1.09           C  
ATOM   1313  CD2 LEU A  83       9.496   3.816  -1.015  1.00  0.86           C  
ATOM   1314  H   LEU A  83      10.459   8.586  -1.488  1.00  0.52           H  
ATOM   1315  HA  LEU A  83       7.846   7.419  -1.867  1.00  0.54           H  
ATOM   1316  HB2 LEU A  83       9.942   6.438  -2.790  1.00  0.63           H  
ATOM   1317  HB3 LEU A  83      10.457   6.051  -1.148  1.00  0.63           H  
ATOM   1318  HG  LEU A  83       7.804   5.072  -1.439  1.00  0.75           H  
ATOM   1319 HD11 LEU A  83       8.491   5.270  -3.934  1.00  1.09           H  
ATOM   1320 HD12 LEU A  83       9.587   3.932  -3.588  1.00  1.09           H  
ATOM   1321 HD13 LEU A  83       7.847   3.725  -3.377  1.00  1.09           H  
ATOM   1322 HD21 LEU A  83      10.563   3.876  -1.179  1.00  0.86           H  
ATOM   1323 HD22 LEU A  83       9.284   3.969   0.033  1.00  0.86           H  
ATOM   1324 HD23 LEU A  83       9.142   2.841  -1.315  1.00  0.86           H  
ATOM   1325  N   ILE A  84       9.211   7.192   1.119  1.00  0.53           N  
ATOM   1326  CA  ILE A  84       8.881   6.893   2.541  1.00  0.57           C  
ATOM   1327  C   ILE A  84       7.759   7.813   3.026  1.00  0.53           C  
ATOM   1328  O   ILE A  84       6.926   7.422   3.818  1.00  0.55           O  
ATOM   1329  CB  ILE A  84      10.122   7.109   3.406  1.00  0.65           C  
ATOM   1330  CG1 ILE A  84      11.308   6.351   2.800  1.00  0.75           C  
ATOM   1331  CG2 ILE A  84       9.857   6.593   4.819  1.00  0.71           C  
ATOM   1332  CD1 ILE A  84      10.846   4.971   2.325  1.00  0.69           C  
ATOM   1333  H   ILE A  84      10.103   7.522   0.883  1.00  0.53           H  
ATOM   1334  HA  ILE A  84       8.559   5.866   2.627  1.00  0.57           H  
ATOM   1335  HB  ILE A  84      10.351   8.165   3.445  1.00  0.65           H  
ATOM   1336 HG12 ILE A  84      11.702   6.908   1.962  1.00  0.75           H  
ATOM   1337 HG13 ILE A  84      12.078   6.232   3.547  1.00  0.75           H  
ATOM   1338 HG21 ILE A  84       8.941   6.021   4.828  1.00  0.71           H  
ATOM   1339 HG22 ILE A  84      10.676   5.962   5.131  1.00  0.71           H  
ATOM   1340 HG23 ILE A  84       9.767   7.428   5.498  1.00  0.71           H  
ATOM   1341 HD11 ILE A  84      10.280   4.491   3.110  1.00  0.69           H  
ATOM   1342 HD12 ILE A  84      10.225   5.082   1.448  1.00  0.69           H  
ATOM   1343 HD13 ILE A  84      11.707   4.367   2.082  1.00  0.69           H  
ATOM   1344  N   ARG A  85       7.728   9.034   2.566  1.00  0.53           N  
ATOM   1345  CA  ARG A  85       6.656   9.969   3.015  1.00  0.54           C  
ATOM   1346  C   ARG A  85       5.307   9.509   2.462  1.00  0.48           C  
ATOM   1347  O   ARG A  85       4.361   9.308   3.198  1.00  0.50           O  
ATOM   1348  CB  ARG A  85       6.962  11.379   2.515  1.00  0.60           C  
ATOM   1349  CG  ARG A  85       7.241  12.289   3.711  1.00  0.96           C  
ATOM   1350  CD  ARG A  85       7.928  13.566   3.233  1.00  1.24           C  
ATOM   1351  NE  ARG A  85       7.697  14.653   4.226  1.00  1.90           N  
ATOM   1352  CZ  ARG A  85       8.408  15.758   4.198  1.00  2.34           C  
ATOM   1353  NH1 ARG A  85       9.342  15.943   3.296  1.00  2.30           N  
ATOM   1354  NH2 ARG A  85       8.180  16.688   5.085  1.00  3.17           N1+
ATOM   1355  H   ARG A  85       8.410   9.337   1.931  1.00  0.53           H  
ATOM   1356  HA  ARG A  85       6.616   9.973   4.092  1.00  0.54           H  
ATOM   1357  HB2 ARG A  85       7.828  11.352   1.870  1.00  0.60           H  
ATOM   1358  HB3 ARG A  85       6.114  11.759   1.965  1.00  0.60           H  
ATOM   1359  HG2 ARG A  85       6.308  12.540   4.196  1.00  0.96           H  
ATOM   1360  HG3 ARG A  85       7.883  11.776   4.412  1.00  0.96           H  
ATOM   1361  HD2 ARG A  85       8.989  13.388   3.134  1.00  1.24           H  
ATOM   1362  HD3 ARG A  85       7.522  13.858   2.277  1.00  1.24           H  
ATOM   1363  HE  ARG A  85       7.005  14.543   4.912  1.00  1.90           H  
ATOM   1364 HH11 ARG A  85       9.532  15.244   2.609  1.00  2.30           H  
ATOM   1365 HH12 ARG A  85       9.868  16.793   3.296  1.00  2.30           H  
ATOM   1366 HH21 ARG A  85       7.470  16.556   5.776  1.00  3.17           H  
ATOM   1367 HH22 ARG A  85       8.716  17.532   5.072  1.00  3.17           H  
ATOM   1368  N   PHE A  86       5.217   9.340   1.171  1.00  0.47           N  
ATOM   1369  CA  PHE A  86       3.937   8.884   0.553  1.00  0.48           C  
ATOM   1370  C   PHE A  86       3.447   7.627   1.279  1.00  0.47           C  
ATOM   1371  O   PHE A  86       2.262   7.369   1.378  1.00  0.52           O  
ATOM   1372  CB  PHE A  86       4.183   8.548  -0.920  1.00  0.52           C  
ATOM   1373  CG  PHE A  86       3.463   9.539  -1.804  1.00  0.60           C  
ATOM   1374  CD1 PHE A  86       2.125   9.321  -2.149  1.00  0.88           C  
ATOM   1375  CD2 PHE A  86       4.135  10.669  -2.283  1.00  1.04           C  
ATOM   1376  CE1 PHE A  86       1.457  10.235  -2.974  1.00  1.03           C  
ATOM   1377  CE2 PHE A  86       3.468  11.581  -3.109  1.00  1.20           C  
ATOM   1378  CZ  PHE A  86       2.129  11.365  -3.454  1.00  0.96           C  
ATOM   1379  H   PHE A  86       5.999   9.508   0.605  1.00  0.47           H  
ATOM   1380  HA  PHE A  86       3.194   9.665   0.631  1.00  0.48           H  
ATOM   1381  HB2 PHE A  86       5.243   8.592  -1.125  1.00  0.52           H  
ATOM   1382  HB3 PHE A  86       3.819   7.553  -1.127  1.00  0.52           H  
ATOM   1383  HD1 PHE A  86       1.606   8.450  -1.779  1.00  0.88           H  
ATOM   1384  HD2 PHE A  86       5.168  10.836  -2.017  1.00  1.04           H  
ATOM   1385  HE1 PHE A  86       0.424  10.067  -3.239  1.00  1.03           H  
ATOM   1386  HE2 PHE A  86       3.987  12.452  -3.480  1.00  1.20           H  
ATOM   1387  HZ  PHE A  86       1.614  12.069  -4.091  1.00  0.96           H  
ATOM   1388  N   LEU A  87       4.359   6.844   1.783  1.00  0.50           N  
ATOM   1389  CA  LEU A  87       3.974   5.597   2.498  1.00  0.54           C  
ATOM   1390  C   LEU A  87       3.299   5.932   3.827  1.00  0.49           C  
ATOM   1391  O   LEU A  87       2.227   5.448   4.118  1.00  0.51           O  
ATOM   1392  CB  LEU A  87       5.231   4.779   2.774  1.00  0.62           C  
ATOM   1393  CG  LEU A  87       5.150   3.455   2.023  1.00  0.96           C  
ATOM   1394  CD1 LEU A  87       6.404   2.639   2.321  1.00  1.71           C  
ATOM   1395  CD2 LEU A  87       3.914   2.679   2.488  1.00  1.67           C  
ATOM   1396  H   LEU A  87       5.308   7.072   1.685  1.00  0.50           H  
ATOM   1397  HA  LEU A  87       3.300   5.021   1.883  1.00  0.54           H  
ATOM   1398  HB2 LEU A  87       6.099   5.331   2.444  1.00  0.62           H  
ATOM   1399  HB3 LEU A  87       5.308   4.586   3.834  1.00  0.62           H  
ATOM   1400  HG  LEU A  87       5.085   3.644   0.962  1.00  0.96           H  
ATOM   1401 HD11 LEU A  87       7.080   3.228   2.923  1.00  1.71           H  
ATOM   1402 HD12 LEU A  87       6.131   1.744   2.859  1.00  1.71           H  
ATOM   1403 HD13 LEU A  87       6.888   2.369   1.395  1.00  1.71           H  
ATOM   1404 HD21 LEU A  87       3.630   3.014   3.475  1.00  1.67           H  
ATOM   1405 HD22 LEU A  87       3.100   2.852   1.801  1.00  1.67           H  
ATOM   1406 HD23 LEU A  87       4.142   1.623   2.519  1.00  1.67           H  
ATOM   1407  N   LYS A  88       3.927   6.741   4.639  1.00  0.49           N  
ATOM   1408  CA  LYS A  88       3.333   7.100   5.962  1.00  0.49           C  
ATOM   1409  C   LYS A  88       1.892   7.575   5.774  1.00  0.47           C  
ATOM   1410  O   LYS A  88       1.016   7.258   6.553  1.00  0.47           O  
ATOM   1411  CB  LYS A  88       4.148   8.228   6.596  1.00  0.57           C  
ATOM   1412  CG  LYS A  88       5.577   7.753   6.864  1.00  0.62           C  
ATOM   1413  CD  LYS A  88       6.384   8.901   7.473  1.00  0.88           C  
ATOM   1414  CE  LYS A  88       7.236   8.376   8.632  1.00  1.35           C  
ATOM   1415  NZ  LYS A  88       7.505   9.485   9.590  1.00  1.73           N1+
ATOM   1416  H   LYS A  88       4.798   7.107   4.382  1.00  0.49           H  
ATOM   1417  HA  LYS A  88       3.347   6.238   6.611  1.00  0.49           H  
ATOM   1418  HB2 LYS A  88       4.171   9.075   5.924  1.00  0.57           H  
ATOM   1419  HB3 LYS A  88       3.689   8.523   7.528  1.00  0.57           H  
ATOM   1420  HG2 LYS A  88       5.556   6.917   7.550  1.00  0.62           H  
ATOM   1421  HG3 LYS A  88       6.035   7.445   5.936  1.00  0.62           H  
ATOM   1422  HD2 LYS A  88       7.027   9.329   6.718  1.00  0.88           H  
ATOM   1423  HD3 LYS A  88       5.708   9.658   7.842  1.00  0.88           H  
ATOM   1424  HE2 LYS A  88       6.706   7.584   9.138  1.00  1.35           H  
ATOM   1425  HE3 LYS A  88       8.172   7.997   8.248  1.00  1.35           H  
ATOM   1426  HZ1 LYS A  88       6.941  10.319   9.323  1.00  1.73           H  
ATOM   1427  HZ2 LYS A  88       7.246   9.185  10.551  1.00  1.73           H  
ATOM   1428  HZ3 LYS A  88       8.516   9.729   9.565  1.00  1.73           H  
ATOM   1429  N   ARG A  89       1.645   8.340   4.750  1.00  0.49           N  
ATOM   1430  CA  ARG A  89       0.267   8.848   4.512  1.00  0.51           C  
ATOM   1431  C   ARG A  89      -0.675   7.682   4.208  1.00  0.48           C  
ATOM   1432  O   ARG A  89      -1.798   7.642   4.669  1.00  0.50           O  
ATOM   1433  CB  ARG A  89       0.284   9.807   3.323  1.00  0.59           C  
ATOM   1434  CG  ARG A  89      -1.055  10.540   3.239  1.00  1.02           C  
ATOM   1435  CD  ARG A  89      -0.813  12.007   2.880  1.00  1.20           C  
ATOM   1436  NE  ARG A  89      -1.094  12.210   1.429  1.00  1.33           N  
ATOM   1437  CZ  ARG A  89      -1.212  13.416   0.924  1.00  1.57           C  
ATOM   1438  NH1 ARG A  89      -1.063  14.484   1.670  1.00  1.84           N  
ATOM   1439  NH2 ARG A  89      -1.476  13.554  -0.347  1.00  2.16           N1+
ATOM   1440  H   ARG A  89       2.371   8.588   4.139  1.00  0.49           H  
ATOM   1441  HA  ARG A  89      -0.081   9.369   5.389  1.00  0.51           H  
ATOM   1442  HB2 ARG A  89       1.082  10.524   3.453  1.00  0.59           H  
ATOM   1443  HB3 ARG A  89       0.446   9.251   2.413  1.00  0.59           H  
ATOM   1444  HG2 ARG A  89      -1.670  10.079   2.479  1.00  1.02           H  
ATOM   1445  HG3 ARG A  89      -1.557  10.483   4.192  1.00  1.02           H  
ATOM   1446  HD2 ARG A  89      -1.469  12.635   3.462  1.00  1.20           H  
ATOM   1447  HD3 ARG A  89       0.214  12.267   3.091  1.00  1.20           H  
ATOM   1448  HE  ARG A  89      -1.198  11.429   0.845  1.00  1.33           H  
ATOM   1449 HH11 ARG A  89      -0.856  14.401   2.644  1.00  1.84           H  
ATOM   1450 HH12 ARG A  89      -1.158  15.391   1.261  1.00  1.84           H  
ATOM   1451 HH21 ARG A  89      -1.587  12.745  -0.925  1.00  2.16           H  
ATOM   1452 HH22 ARG A  89      -1.569  14.467  -0.741  1.00  2.16           H  
ATOM   1453  N   LEU A  90      -0.235   6.740   3.421  1.00  0.49           N  
ATOM   1454  CA  LEU A  90      -1.118   5.588   3.075  1.00  0.51           C  
ATOM   1455  C   LEU A  90      -1.173   4.570   4.223  1.00  0.50           C  
ATOM   1456  O   LEU A  90      -1.989   3.675   4.218  1.00  0.52           O  
ATOM   1457  CB  LEU A  90      -0.584   4.901   1.820  1.00  0.57           C  
ATOM   1458  CG  LEU A  90      -1.745   4.239   1.081  1.00  0.57           C  
ATOM   1459  CD1 LEU A  90      -2.427   5.267   0.174  1.00  1.05           C  
ATOM   1460  CD2 LEU A  90      -1.215   3.083   0.234  1.00  1.12           C  
ATOM   1461  H   LEU A  90       0.670   6.797   3.048  1.00  0.49           H  
ATOM   1462  HA  LEU A  90      -2.115   5.954   2.880  1.00  0.51           H  
ATOM   1463  HB2 LEU A  90      -0.117   5.635   1.179  1.00  0.57           H  
ATOM   1464  HB3 LEU A  90       0.139   4.151   2.098  1.00  0.57           H  
ATOM   1465  HG  LEU A  90      -2.460   3.863   1.799  1.00  0.57           H  
ATOM   1466 HD11 LEU A  90      -2.490   6.214   0.687  1.00  1.05           H  
ATOM   1467 HD12 LEU A  90      -1.850   5.385  -0.731  1.00  1.05           H  
ATOM   1468 HD13 LEU A  90      -3.421   4.925  -0.075  1.00  1.05           H  
ATOM   1469 HD21 LEU A  90      -0.177   3.260  -0.008  1.00  1.12           H  
ATOM   1470 HD22 LEU A  90      -1.304   2.159   0.786  1.00  1.12           H  
ATOM   1471 HD23 LEU A  90      -1.790   3.014  -0.675  1.00  1.12           H  
ATOM   1472  N   ASP A  91      -0.328   4.687   5.207  1.00  0.50           N  
ATOM   1473  CA  ASP A  91      -0.372   3.707   6.327  1.00  0.52           C  
ATOM   1474  C   ASP A  91      -1.454   4.126   7.321  1.00  0.50           C  
ATOM   1475  O   ASP A  91      -2.060   3.307   7.982  1.00  0.55           O  
ATOM   1476  CB  ASP A  91       0.986   3.681   7.034  1.00  0.54           C  
ATOM   1477  CG  ASP A  91       1.047   2.481   7.983  1.00  0.93           C  
ATOM   1478  OD1 ASP A  91       0.196   2.396   8.854  1.00  1.68           O  
ATOM   1479  OD2 ASP A  91       1.943   1.670   7.822  1.00  1.43           O1-
ATOM   1480  H   ASP A  91       0.326   5.411   5.216  1.00  0.50           H  
ATOM   1481  HA  ASP A  91      -0.596   2.723   5.940  1.00  0.52           H  
ATOM   1482  HB2 ASP A  91       1.772   3.599   6.298  1.00  0.54           H  
ATOM   1483  HB3 ASP A  91       1.114   4.591   7.600  1.00  0.54           H  
ATOM   1484  N   ARG A  92      -1.686   5.402   7.436  1.00  0.48           N  
ATOM   1485  CA  ARG A  92      -2.713   5.897   8.391  1.00  0.50           C  
ATOM   1486  C   ARG A  92      -4.073   6.016   7.687  1.00  0.46           C  
ATOM   1487  O   ARG A  92      -5.112   5.840   8.292  1.00  0.48           O  
ATOM   1488  CB  ARG A  92      -2.249   7.277   8.901  1.00  0.55           C  
ATOM   1489  CG  ARG A  92      -2.904   7.661  10.241  1.00  1.04           C  
ATOM   1490  CD  ARG A  92      -2.917   6.476  11.212  1.00  1.29           C  
ATOM   1491  NE  ARG A  92      -2.697   6.958  12.607  1.00  2.00           N  
ATOM   1492  CZ  ARG A  92      -3.036   6.218  13.642  1.00  2.63           C  
ATOM   1493  NH1 ARG A  92      -3.625   5.055  13.490  1.00  2.88           N  
ATOM   1494  NH2 ARG A  92      -2.788   6.652  14.846  1.00  3.45           N1+
ATOM   1495  H   ARG A  92      -1.176   6.042   6.899  1.00  0.48           H  
ATOM   1496  HA  ARG A  92      -2.793   5.204   9.207  1.00  0.50           H  
ATOM   1497  HB2 ARG A  92      -1.176   7.263   9.028  1.00  0.55           H  
ATOM   1498  HB3 ARG A  92      -2.503   8.024   8.161  1.00  0.55           H  
ATOM   1499  HG2 ARG A  92      -2.343   8.472  10.684  1.00  1.04           H  
ATOM   1500  HG3 ARG A  92      -3.916   7.987  10.063  1.00  1.04           H  
ATOM   1501  HD2 ARG A  92      -3.874   5.978  11.142  1.00  1.29           H  
ATOM   1502  HD3 ARG A  92      -2.127   5.788  10.955  1.00  1.29           H  
ATOM   1503  HE  ARG A  92      -2.278   7.832  12.755  1.00  2.00           H  
ATOM   1504 HH11 ARG A  92      -3.830   4.701  12.581  1.00  2.88           H  
ATOM   1505 HH12 ARG A  92      -3.875   4.518  14.296  1.00  2.88           H  
ATOM   1506 HH21 ARG A  92      -2.344   7.539  14.978  1.00  3.45           H  
ATOM   1507 HH22 ARG A  92      -3.043   6.099  15.640  1.00  3.45           H  
ATOM   1508  N   ASN A  93      -4.075   6.325   6.419  1.00  0.45           N  
ATOM   1509  CA  ASN A  93      -5.371   6.480   5.687  1.00  0.46           C  
ATOM   1510  C   ASN A  93      -5.895   5.130   5.177  1.00  0.48           C  
ATOM   1511  O   ASN A  93      -7.066   4.833   5.298  1.00  0.61           O  
ATOM   1512  CB  ASN A  93      -5.162   7.412   4.491  1.00  0.51           C  
ATOM   1513  CG  ASN A  93      -4.879   8.831   4.989  1.00  0.67           C  
ATOM   1514  OD1 ASN A  93      -3.993   9.039   5.795  1.00  1.43           O  
ATOM   1515  ND2 ASN A  93      -5.597   9.823   4.538  1.00  1.27           N  
ATOM   1516  H   ASN A  93      -3.228   6.474   5.950  1.00  0.45           H  
ATOM   1517  HA  ASN A  93      -6.102   6.917   6.349  1.00  0.46           H  
ATOM   1518  HB2 ASN A  93      -4.326   7.061   3.904  1.00  0.51           H  
ATOM   1519  HB3 ASN A  93      -6.053   7.419   3.882  1.00  0.51           H  
ATOM   1520 HD21 ASN A  93      -6.310   9.653   3.887  1.00  1.27           H  
ATOM   1521 HD22 ASN A  93      -5.423  10.735   4.849  1.00  1.27           H  
ATOM   1522  N   LEU A  94      -5.053   4.328   4.580  1.00  0.51           N  
ATOM   1523  CA  LEU A  94      -5.524   3.017   4.033  1.00  0.55           C  
ATOM   1524  C   LEU A  94      -6.301   2.229   5.094  1.00  0.49           C  
ATOM   1525  O   LEU A  94      -7.441   1.867   4.888  1.00  0.57           O  
ATOM   1526  CB  LEU A  94      -4.322   2.199   3.559  1.00  0.64           C  
ATOM   1527  CG  LEU A  94      -4.790   1.102   2.602  1.00  0.70           C  
ATOM   1528  CD1 LEU A  94      -4.752   1.631   1.167  1.00  1.14           C  
ATOM   1529  CD2 LEU A  94      -3.860  -0.107   2.722  1.00  1.07           C  
ATOM   1530  H   LEU A  94      -4.115   4.597   4.469  1.00  0.51           H  
ATOM   1531  HA  LEU A  94      -6.174   3.204   3.191  1.00  0.55           H  
ATOM   1532  HB2 LEU A  94      -3.632   2.846   3.043  1.00  0.64           H  
ATOM   1533  HB3 LEU A  94      -3.831   1.749   4.409  1.00  0.64           H  
ATOM   1534  HG  LEU A  94      -5.799   0.812   2.853  1.00  0.70           H  
ATOM   1535 HD11 LEU A  94      -5.052   2.669   1.157  1.00  1.14           H  
ATOM   1536 HD12 LEU A  94      -3.749   1.542   0.777  1.00  1.14           H  
ATOM   1537 HD13 LEU A  94      -5.429   1.055   0.552  1.00  1.14           H  
ATOM   1538 HD21 LEU A  94      -3.224   0.012   3.587  1.00  1.07           H  
ATOM   1539 HD22 LEU A  94      -4.449  -1.005   2.829  1.00  1.07           H  
ATOM   1540 HD23 LEU A  94      -3.250  -0.180   1.835  1.00  1.07           H  
ATOM   1541  N   TRP A  95      -5.703   1.948   6.221  1.00  0.49           N  
ATOM   1542  CA  TRP A  95      -6.435   1.173   7.266  1.00  0.59           C  
ATOM   1543  C   TRP A  95      -7.207   2.116   8.187  1.00  0.50           C  
ATOM   1544  O   TRP A  95      -8.157   1.716   8.830  1.00  0.53           O  
ATOM   1545  CB  TRP A  95      -5.445   0.337   8.071  1.00  0.82           C  
ATOM   1546  CG  TRP A  95      -5.102   1.007   9.356  1.00  0.74           C  
ATOM   1547  CD1 TRP A  95      -4.505   2.205   9.458  1.00  1.39           C  
ATOM   1548  CD2 TRP A  95      -5.298   0.525  10.715  1.00  0.96           C  
ATOM   1549  NE1 TRP A  95      -4.330   2.507  10.799  1.00  1.54           N  
ATOM   1550  CE2 TRP A  95      -4.804   1.496  11.615  1.00  1.05           C  
ATOM   1551  CE3 TRP A  95      -5.858  -0.646  11.245  1.00  1.87           C  
ATOM   1552  CZ2 TRP A  95      -4.860   1.304  12.998  1.00  1.28           C  
ATOM   1553  CZ3 TRP A  95      -5.915  -0.844  12.631  1.00  2.31           C  
ATOM   1554  CH2 TRP A  95      -5.419   0.130  13.507  1.00  1.78           C  
ATOM   1555  H   TRP A  95      -4.781   2.239   6.376  1.00  0.49           H  
ATOM   1556  HA  TRP A  95      -7.137   0.511   6.780  1.00  0.59           H  
ATOM   1557  HB2 TRP A  95      -5.883  -0.618   8.285  1.00  0.82           H  
ATOM   1558  HB3 TRP A  95      -4.548   0.203   7.491  1.00  0.82           H  
ATOM   1559  HD1 TRP A  95      -4.222   2.822   8.626  1.00  1.39           H  
ATOM   1560  HE1 TRP A  95      -3.921   3.329  11.145  1.00  1.54           H  
ATOM   1561  HE3 TRP A  95      -6.244  -1.397  10.580  1.00  1.87           H  
ATOM   1562  HZ2 TRP A  95      -4.478   2.056  13.670  1.00  1.28           H  
ATOM   1563  HZ3 TRP A  95      -6.345  -1.752  13.026  1.00  2.31           H  
ATOM   1564  HH2 TRP A  95      -5.466  -0.028  14.574  1.00  1.78           H  
ATOM   1565  N   GLY A  96      -6.815   3.360   8.258  1.00  0.52           N  
ATOM   1566  CA  GLY A  96      -7.548   4.322   9.132  1.00  0.63           C  
ATOM   1567  C   GLY A  96      -9.038   4.274   8.780  1.00  0.66           C  
ATOM   1568  O   GLY A  96      -9.895   4.444   9.626  1.00  0.76           O  
ATOM   1569  H   GLY A  96      -6.044   3.662   7.733  1.00  0.52           H  
ATOM   1570  HA2 GLY A  96      -7.409   4.045  10.168  1.00  0.63           H  
ATOM   1571  HA3 GLY A  96      -7.175   5.320   8.969  1.00  0.63           H  
ATOM   1572  N   LEU A  97      -9.350   4.023   7.536  1.00  0.66           N  
ATOM   1573  CA  LEU A  97     -10.778   3.939   7.123  1.00  0.82           C  
ATOM   1574  C   LEU A  97     -11.339   2.593   7.577  1.00  0.78           C  
ATOM   1575  O   LEU A  97     -12.476   2.485   7.995  1.00  0.92           O  
ATOM   1576  CB  LEU A  97     -10.876   4.043   5.598  1.00  0.97           C  
ATOM   1577  CG  LEU A  97     -12.231   4.635   5.209  1.00  1.06           C  
ATOM   1578  CD1 LEU A  97     -12.048   6.094   4.787  1.00  1.63           C  
ATOM   1579  CD2 LEU A  97     -12.818   3.839   4.040  1.00  1.37           C  
ATOM   1580  H   LEU A  97      -8.641   3.876   6.875  1.00  0.66           H  
ATOM   1581  HA  LEU A  97     -11.339   4.742   7.580  1.00  0.82           H  
ATOM   1582  HB2 LEU A  97     -10.085   4.679   5.230  1.00  0.97           H  
ATOM   1583  HB3 LEU A  97     -10.778   3.059   5.165  1.00  0.97           H  
ATOM   1584  HG  LEU A  97     -12.902   4.585   6.055  1.00  1.06           H  
ATOM   1585 HD11 LEU A  97     -11.073   6.220   4.339  1.00  1.63           H  
ATOM   1586 HD12 LEU A  97     -12.810   6.361   4.071  1.00  1.63           H  
ATOM   1587 HD13 LEU A  97     -12.129   6.734   5.654  1.00  1.63           H  
ATOM   1588 HD21 LEU A  97     -12.059   3.189   3.630  1.00  1.37           H  
ATOM   1589 HD22 LEU A  97     -13.650   3.245   4.389  1.00  1.37           H  
ATOM   1590 HD23 LEU A  97     -13.159   4.521   3.275  1.00  1.37           H  
ATOM   1591  N   ALA A  98     -10.540   1.564   7.500  1.00  0.70           N  
ATOM   1592  CA  ALA A  98     -11.000   0.212   7.925  1.00  0.83           C  
ATOM   1593  C   ALA A  98     -11.564   0.284   9.344  1.00  0.99           C  
ATOM   1594  O   ALA A  98     -12.584  -0.300   9.648  1.00  1.18           O  
ATOM   1595  CB  ALA A  98      -9.813  -0.754   7.896  1.00  0.83           C  
ATOM   1596  H   ALA A  98      -9.629   1.681   7.159  1.00  0.70           H  
ATOM   1597  HA  ALA A  98     -11.765  -0.137   7.250  1.00  0.83           H  
ATOM   1598  HB1 ALA A  98      -9.077  -0.399   7.188  1.00  0.83           H  
ATOM   1599  HB2 ALA A  98      -9.367  -0.806   8.878  1.00  0.83           H  
ATOM   1600  HB3 ALA A  98     -10.153  -1.735   7.602  1.00  0.83           H  
ATOM   1601  N   GLY A  99     -10.903   0.992  10.218  1.00  1.01           N  
ATOM   1602  CA  GLY A  99     -11.398   1.098  11.619  1.00  1.28           C  
ATOM   1603  C   GLY A  99     -11.228  -0.251  12.320  1.00  1.43           C  
ATOM   1604  O   GLY A  99     -12.146  -0.767  12.925  1.00  1.94           O  
ATOM   1605  H   GLY A  99     -10.080   1.453   9.951  1.00  1.01           H  
ATOM   1606  HA2 GLY A  99     -10.830   1.853  12.145  1.00  1.28           H  
ATOM   1607  HA3 GLY A  99     -12.443   1.369  11.614  1.00  1.28           H  
ATOM   1608  N   LEU A 100     -10.061  -0.827  12.236  1.00  1.30           N  
ATOM   1609  CA  LEU A 100      -9.831  -2.145  12.890  1.00  1.56           C  
ATOM   1610  C   LEU A 100      -8.720  -2.013  13.931  1.00  1.40           C  
ATOM   1611  O   LEU A 100      -8.170  -0.950  14.134  1.00  1.90           O  
ATOM   1612  CB  LEU A 100      -9.410  -3.167  11.831  1.00  1.96           C  
ATOM   1613  CG  LEU A 100     -10.178  -4.471  12.041  1.00  2.58           C  
ATOM   1614  CD1 LEU A 100     -11.255  -4.609  10.962  1.00  3.02           C  
ATOM   1615  CD2 LEU A 100      -9.209  -5.653  11.946  1.00  3.30           C  
ATOM   1616  H   LEU A 100      -9.336  -0.394  11.738  1.00  1.30           H  
ATOM   1617  HA  LEU A 100     -10.740  -2.476  13.369  1.00  1.56           H  
ATOM   1618  HB2 LEU A 100      -9.628  -2.775  10.848  1.00  1.96           H  
ATOM   1619  HB3 LEU A 100      -8.351  -3.358  11.917  1.00  1.96           H  
ATOM   1620  HG  LEU A 100     -10.644  -4.462  13.016  1.00  2.58           H  
ATOM   1621 HD11 LEU A 100     -11.465  -3.638  10.538  1.00  3.02           H  
ATOM   1622 HD12 LEU A 100     -10.902  -5.272  10.186  1.00  3.02           H  
ATOM   1623 HD13 LEU A 100     -12.155  -5.013  11.399  1.00  3.02           H  
ATOM   1624 HD21 LEU A 100      -8.233  -5.347  12.292  1.00  3.30           H  
ATOM   1625 HD22 LEU A 100      -9.569  -6.465  12.559  1.00  3.30           H  
ATOM   1626 HD23 LEU A 100      -9.141  -5.980  10.919  1.00  3.30           H  
ATOM   1627  N   ASN A 101      -8.383  -3.087  14.590  1.00  1.20           N  
ATOM   1628  CA  ASN A 101      -7.299  -3.028  15.608  1.00  1.21           C  
ATOM   1629  C   ASN A 101      -6.201  -4.025  15.224  1.00  1.08           C  
ATOM   1630  O   ASN A 101      -5.173  -3.657  14.689  1.00  1.52           O  
ATOM   1631  CB  ASN A 101      -7.863  -3.386  16.985  1.00  1.54           C  
ATOM   1632  CG  ASN A 101      -7.688  -2.200  17.935  1.00  2.41           C  
ATOM   1633  OD1 ASN A 101      -8.331  -1.182  17.779  1.00  3.07           O  
ATOM   1634  ND2 ASN A 101      -6.836  -2.289  18.920  1.00  3.03           N  
ATOM   1635  H   ASN A 101      -8.839  -3.935  14.409  1.00  1.20           H  
ATOM   1636  HA  ASN A 101      -6.883  -2.028  15.634  1.00  1.21           H  
ATOM   1637  HB2 ASN A 101      -8.912  -3.624  16.893  1.00  1.54           H  
ATOM   1638  HB3 ASN A 101      -7.333  -4.239  17.381  1.00  1.54           H  
ATOM   1639 HD21 ASN A 101      -6.317  -3.112  19.045  1.00  3.03           H  
ATOM   1640 HD22 ASN A 101      -6.716  -1.536  19.534  1.00  3.03           H  
ATOM   1641  N   SER A 102      -6.413  -5.286  15.494  1.00  1.21           N  
ATOM   1642  CA  SER A 102      -5.387  -6.310  15.147  1.00  1.55           C  
ATOM   1643  C   SER A 102      -5.658  -6.866  13.746  1.00  1.20           C  
ATOM   1644  O   SER A 102      -6.791  -7.040  13.342  1.00  1.24           O  
ATOM   1645  CB  SER A 102      -5.442  -7.450  16.163  1.00  2.29           C  
ATOM   1646  OG  SER A 102      -4.258  -7.435  16.951  1.00  2.50           O  
ATOM   1647  H   SER A 102      -7.250  -5.563  15.923  1.00  1.21           H  
ATOM   1648  HA  SER A 102      -4.407  -5.857  15.168  1.00  1.55           H  
ATOM   1649  HB2 SER A 102      -6.297  -7.323  16.804  1.00  2.29           H  
ATOM   1650  HB3 SER A 102      -5.525  -8.394  15.639  1.00  2.29           H  
ATOM   1651  HG  SER A 102      -4.414  -7.978  17.727  1.00  2.50           H  
ATOM   1652  N   CYS A 103      -4.622  -7.157  13.010  1.00  1.10           N  
ATOM   1653  CA  CYS A 103      -4.802  -7.716  11.641  1.00  0.88           C  
ATOM   1654  C   CYS A 103      -3.681  -8.716  11.377  1.00  0.94           C  
ATOM   1655  O   CYS A 103      -2.736  -8.416  10.677  1.00  0.95           O  
ATOM   1656  CB  CYS A 103      -4.727  -6.594  10.612  1.00  0.96           C  
ATOM   1657  SG  CYS A 103      -6.358  -5.839  10.437  1.00  0.96           S  
ATOM   1658  H   CYS A 103      -3.719  -7.017  13.363  1.00  1.10           H  
ATOM   1659  HA  CYS A 103      -5.760  -8.209  11.570  1.00  0.88           H  
ATOM   1660  HB2 CYS A 103      -4.018  -5.848  10.942  1.00  0.96           H  
ATOM   1661  HB3 CYS A 103      -4.412  -6.997   9.661  1.00  0.96           H  
ATOM   1662  N   PRO A 104      -3.816  -9.868  11.971  1.00  1.19           N  
ATOM   1663  CA  PRO A 104      -2.819 -10.943  11.851  1.00  1.32           C  
ATOM   1664  C   PRO A 104      -2.587 -11.342  10.389  1.00  1.07           C  
ATOM   1665  O   PRO A 104      -3.169 -12.288   9.896  1.00  1.22           O  
ATOM   1666  CB  PRO A 104      -3.413 -12.118  12.643  1.00  1.71           C  
ATOM   1667  CG  PRO A 104      -4.760 -11.646  13.248  1.00  1.84           C  
ATOM   1668  CD  PRO A 104      -4.983 -10.192  12.810  1.00  1.48           C  
ATOM   1669  HA  PRO A 104      -1.889 -10.639  12.304  1.00  1.32           H  
ATOM   1670  HB2 PRO A 104      -3.580 -12.958  11.982  1.00  1.71           H  
ATOM   1671  HB3 PRO A 104      -2.741 -12.403  13.437  1.00  1.71           H  
ATOM   1672  HG2 PRO A 104      -5.564 -12.269  12.881  1.00  1.84           H  
ATOM   1673  HG3 PRO A 104      -4.716 -11.697  14.325  1.00  1.84           H  
ATOM   1674  HD2 PRO A 104      -5.896 -10.108  12.237  1.00  1.48           H  
ATOM   1675  HD3 PRO A 104      -5.014  -9.540  13.668  1.00  1.48           H  
ATOM   1676  N   VAL A 105      -1.710 -10.660   9.702  1.00  0.90           N  
ATOM   1677  CA  VAL A 105      -1.422 -11.053   8.297  1.00  0.81           C  
ATOM   1678  C   VAL A 105      -0.573 -12.325   8.374  1.00  0.99           C  
ATOM   1679  O   VAL A 105       0.424 -12.368   9.070  1.00  1.23           O  
ATOM   1680  CB  VAL A 105      -0.669  -9.916   7.575  1.00  0.89           C  
ATOM   1681  CG1 VAL A 105       0.840 -10.046   7.791  1.00  1.76           C  
ATOM   1682  CG2 VAL A 105      -0.971  -9.977   6.076  1.00  1.92           C  
ATOM   1683  H   VAL A 105      -1.219  -9.922  10.117  1.00  0.90           H  
ATOM   1684  HA  VAL A 105      -2.350 -11.267   7.783  1.00  0.81           H  
ATOM   1685  HB  VAL A 105      -1.002  -8.965   7.966  1.00  0.89           H  
ATOM   1686 HG11 VAL A 105       1.048 -10.128   8.847  1.00  1.76           H  
ATOM   1687 HG12 VAL A 105       1.202 -10.927   7.282  1.00  1.76           H  
ATOM   1688 HG13 VAL A 105       1.337  -9.172   7.394  1.00  1.76           H  
ATOM   1689 HG21 VAL A 105      -1.403 -10.936   5.833  1.00  1.92           H  
ATOM   1690 HG22 VAL A 105      -1.668  -9.192   5.816  1.00  1.92           H  
ATOM   1691 HG23 VAL A 105      -0.056  -9.844   5.519  1.00  1.92           H  
ATOM   1692  N   LYS A 106      -0.971 -13.390   7.733  1.00  1.13           N  
ATOM   1693  CA  LYS A 106      -0.165 -14.636   7.871  1.00  1.41           C  
ATOM   1694  C   LYS A 106      -0.409 -15.617   6.719  1.00  1.18           C  
ATOM   1695  O   LYS A 106       0.500 -16.304   6.304  1.00  1.60           O  
ATOM   1696  CB  LYS A 106      -0.538 -15.314   9.190  1.00  2.10           C  
ATOM   1697  CG  LYS A 106       0.648 -15.256  10.151  1.00  2.70           C  
ATOM   1698  CD  LYS A 106       0.193 -15.683  11.550  1.00  3.28           C  
ATOM   1699  CE  LYS A 106      -0.105 -17.187  11.555  1.00  4.00           C  
ATOM   1700  NZ  LYS A 106       1.177 -17.945  11.633  1.00  4.64           N1+
ATOM   1701  H   LYS A 106      -1.799 -13.381   7.209  1.00  1.13           H  
ATOM   1702  HA  LYS A 106       0.882 -14.377   7.898  1.00  1.41           H  
ATOM   1703  HB2 LYS A 106      -1.383 -14.804   9.630  1.00  2.10           H  
ATOM   1704  HB3 LYS A 106      -0.797 -16.345   9.004  1.00  2.10           H  
ATOM   1705  HG2 LYS A 106       1.423 -15.924   9.804  1.00  2.70           H  
ATOM   1706  HG3 LYS A 106       1.031 -14.246  10.190  1.00  2.70           H  
ATOM   1707  HD2 LYS A 106       0.975 -15.466  12.263  1.00  3.28           H  
ATOM   1708  HD3 LYS A 106      -0.701 -15.138  11.821  1.00  3.28           H  
ATOM   1709  HE2 LYS A 106      -0.723 -17.432  12.407  1.00  4.00           H  
ATOM   1710  HE3 LYS A 106      -0.625 -17.454  10.647  1.00  4.00           H  
ATOM   1711  HZ1 LYS A 106       1.864 -17.530  10.973  1.00  4.64           H  
ATOM   1712  HZ2 LYS A 106       1.552 -17.894  12.602  1.00  4.64           H  
ATOM   1713  HZ3 LYS A 106       1.009 -18.939  11.381  1.00  4.64           H  
ATOM   1714  N   GLU A 107      -1.611 -15.723   6.211  1.00  1.21           N  
ATOM   1715  CA  GLU A 107      -1.846 -16.702   5.104  1.00  1.25           C  
ATOM   1716  C   GLU A 107      -1.267 -16.153   3.792  1.00  1.03           C  
ATOM   1717  O   GLU A 107      -1.937 -15.529   2.996  1.00  1.55           O  
ATOM   1718  CB  GLU A 107      -3.351 -17.012   4.973  1.00  1.76           C  
ATOM   1719  CG  GLU A 107      -4.131 -15.791   4.472  1.00  2.19           C  
ATOM   1720  CD  GLU A 107      -5.590 -15.900   4.918  1.00  2.97           C  
ATOM   1721  OE1 GLU A 107      -5.831 -15.832   6.112  1.00  3.45           O  
ATOM   1722  OE2 GLU A 107      -6.442 -16.050   4.057  1.00  3.55           O1-
ATOM   1723  H   GLU A 107      -2.349 -15.183   6.562  1.00  1.21           H  
ATOM   1724  HA  GLU A 107      -1.323 -17.618   5.344  1.00  1.25           H  
ATOM   1725  HB2 GLU A 107      -3.486 -17.828   4.278  1.00  1.76           H  
ATOM   1726  HB3 GLU A 107      -3.736 -17.305   5.940  1.00  1.76           H  
ATOM   1727  HG2 GLU A 107      -3.694 -14.891   4.875  1.00  2.19           H  
ATOM   1728  HG3 GLU A 107      -4.094 -15.761   3.393  1.00  2.19           H  
ATOM   1729  N   ALA A 108      -0.006 -16.385   3.564  1.00  0.85           N  
ATOM   1730  CA  ALA A 108       0.629 -15.883   2.322  1.00  0.84           C  
ATOM   1731  C   ALA A 108       2.079 -16.359   2.258  1.00  0.80           C  
ATOM   1732  O   ALA A 108       2.790 -16.362   3.243  1.00  0.84           O  
ATOM   1733  CB  ALA A 108       0.603 -14.356   2.317  1.00  1.24           C  
ATOM   1734  H   ALA A 108       0.525 -16.891   4.210  1.00  0.85           H  
ATOM   1735  HA  ALA A 108       0.088 -16.255   1.465  1.00  0.84           H  
ATOM   1736  HB1 ALA A 108      -0.345 -14.008   2.696  1.00  1.24           H  
ATOM   1737  HB2 ALA A 108       1.399 -13.980   2.940  1.00  1.24           H  
ATOM   1738  HB3 ALA A 108       0.737 -14.000   1.308  1.00  1.24           H  
ATOM   1739  N   ASP A 109       2.525 -16.737   1.096  1.00  0.95           N  
ATOM   1740  CA  ASP A 109       3.932 -17.186   0.951  1.00  1.04           C  
ATOM   1741  C   ASP A 109       4.784 -15.972   0.589  1.00  0.96           C  
ATOM   1742  O   ASP A 109       4.318 -14.850   0.613  1.00  1.39           O  
ATOM   1743  CB  ASP A 109       4.030 -18.238  -0.155  1.00  1.29           C  
ATOM   1744  CG  ASP A 109       3.994 -19.636   0.467  1.00  1.70           C  
ATOM   1745  OD1 ASP A 109       4.822 -19.903   1.322  1.00  2.18           O  
ATOM   1746  OD2 ASP A 109       3.138 -20.414   0.078  1.00  2.15           O1-
ATOM   1747  H   ASP A 109       1.937 -16.708   0.313  1.00  0.95           H  
ATOM   1748  HA  ASP A 109       4.276 -17.605   1.886  1.00  1.04           H  
ATOM   1749  HB2 ASP A 109       3.199 -18.124  -0.835  1.00  1.29           H  
ATOM   1750  HB3 ASP A 109       4.957 -18.110  -0.693  1.00  1.29           H  
ATOM   1751  N   GLN A 110       6.025 -16.175   0.262  1.00  0.85           N  
ATOM   1752  CA  GLN A 110       6.887 -15.014  -0.090  1.00  0.80           C  
ATOM   1753  C   GLN A 110       6.635 -14.613  -1.543  1.00  0.74           C  
ATOM   1754  O   GLN A 110       7.218 -15.156  -2.459  1.00  0.79           O  
ATOM   1755  CB  GLN A 110       8.356 -15.400   0.078  1.00  0.85           C  
ATOM   1756  CG  GLN A 110       9.060 -14.392   0.990  1.00  0.96           C  
ATOM   1757  CD  GLN A 110       9.414 -15.066   2.316  1.00  1.32           C  
ATOM   1758  OE1 GLN A 110       9.685 -16.251   2.357  1.00  1.77           O  
ATOM   1759  NE2 GLN A 110       9.423 -14.359   3.414  1.00  1.82           N  
ATOM   1760  H   GLN A 110       6.392 -17.083   0.250  1.00  0.85           H  
ATOM   1761  HA  GLN A 110       6.650 -14.183   0.559  1.00  0.80           H  
ATOM   1762  HB2 GLN A 110       8.417 -16.385   0.515  1.00  0.85           H  
ATOM   1763  HB3 GLN A 110       8.836 -15.404  -0.887  1.00  0.85           H  
ATOM   1764  HG2 GLN A 110       9.964 -14.045   0.510  1.00  0.96           H  
ATOM   1765  HG3 GLN A 110       8.408 -13.552   1.177  1.00  0.96           H  
ATOM   1766 HE21 GLN A 110       9.204 -13.404   3.382  1.00  1.82           H  
ATOM   1767 HE22 GLN A 110       9.647 -14.783   4.267  1.00  1.82           H  
ATOM   1768  N   SER A 111       5.785 -13.652  -1.757  1.00  0.74           N  
ATOM   1769  CA  SER A 111       5.508 -13.197  -3.146  1.00  0.71           C  
ATOM   1770  C   SER A 111       6.451 -12.038  -3.452  1.00  0.70           C  
ATOM   1771  O   SER A 111       7.219 -11.636  -2.612  1.00  1.07           O  
ATOM   1772  CB  SER A 111       4.051 -12.731  -3.240  1.00  0.73           C  
ATOM   1773  OG  SER A 111       3.995 -11.428  -3.806  1.00  1.26           O  
ATOM   1774  H   SER A 111       5.337 -13.214  -1.001  1.00  0.74           H  
ATOM   1775  HA  SER A 111       5.683 -14.007  -3.839  1.00  0.71           H  
ATOM   1776  HB2 SER A 111       3.494 -13.410  -3.863  1.00  0.73           H  
ATOM   1777  HB3 SER A 111       3.619 -12.721  -2.249  1.00  0.73           H  
ATOM   1778  HG  SER A 111       4.890 -11.160  -4.025  1.00  1.26           H  
ATOM   1779  N   THR A 112       6.406 -11.489  -4.630  1.00  0.65           N  
ATOM   1780  CA  THR A 112       7.306 -10.345  -4.934  1.00  0.61           C  
ATOM   1781  C   THR A 112       6.498  -9.053  -4.821  1.00  0.55           C  
ATOM   1782  O   THR A 112       5.355  -8.993  -5.230  1.00  0.50           O  
ATOM   1783  CB  THR A 112       7.866 -10.489  -6.351  1.00  0.66           C  
ATOM   1784  OG1 THR A 112       6.798 -10.461  -7.287  1.00  0.72           O  
ATOM   1785  CG2 THR A 112       8.620 -11.814  -6.467  1.00  0.70           C  
ATOM   1786  H   THR A 112       5.776 -11.817  -5.305  1.00  0.65           H  
ATOM   1787  HA  THR A 112       8.119 -10.326  -4.222  1.00  0.61           H  
ATOM   1788  HB  THR A 112       8.545  -9.675  -6.554  1.00  0.66           H  
ATOM   1789 HG21 THR A 112       8.043 -12.599  -6.001  1.00  0.70           H  
ATOM   1790 HG22 THR A 112       8.773 -12.051  -7.509  1.00  0.70           H  
ATOM   1791 HG23 THR A 112       9.577 -11.729  -5.973  1.00  0.70           H  
ATOM   1792  HG1 THR A 112       5.984 -10.302  -6.802  1.00  0.72           H  
ATOM   1793  N   LEU A 113       7.065  -8.016  -4.262  1.00  0.59           N  
ATOM   1794  CA  LEU A 113       6.294  -6.747  -4.128  1.00  0.58           C  
ATOM   1795  C   LEU A 113       5.905  -6.212  -5.512  1.00  0.54           C  
ATOM   1796  O   LEU A 113       5.058  -5.357  -5.627  1.00  0.57           O  
ATOM   1797  CB  LEU A 113       7.117  -5.691  -3.387  1.00  0.64           C  
ATOM   1798  CG  LEU A 113       6.165  -4.630  -2.825  1.00  0.71           C  
ATOM   1799  CD1 LEU A 113       5.901  -4.908  -1.344  1.00  1.02           C  
ATOM   1800  CD2 LEU A 113       6.789  -3.242  -2.976  1.00  1.16           C  
ATOM   1801  H   LEU A 113       7.985  -8.074  -3.928  1.00  0.59           H  
ATOM   1802  HA  LEU A 113       5.393  -6.945  -3.567  1.00  0.58           H  
ATOM   1803  HB2 LEU A 113       7.660  -6.159  -2.578  1.00  0.64           H  
ATOM   1804  HB3 LEU A 113       7.811  -5.226  -4.070  1.00  0.64           H  
ATOM   1805  HG  LEU A 113       5.230  -4.667  -3.367  1.00  0.71           H  
ATOM   1806 HD11 LEU A 113       6.841  -5.060  -0.834  1.00  1.02           H  
ATOM   1807 HD12 LEU A 113       5.386  -4.066  -0.906  1.00  1.02           H  
ATOM   1808 HD13 LEU A 113       5.291  -5.793  -1.246  1.00  1.02           H  
ATOM   1809 HD21 LEU A 113       7.857  -3.336  -3.067  1.00  1.16           H  
ATOM   1810 HD22 LEU A 113       6.391  -2.763  -3.860  1.00  1.16           H  
ATOM   1811 HD23 LEU A 113       6.554  -2.646  -2.106  1.00  1.16           H  
ATOM   1812  N   GLU A 114       6.501  -6.700  -6.566  1.00  0.52           N  
ATOM   1813  CA  GLU A 114       6.122  -6.199  -7.914  1.00  0.51           C  
ATOM   1814  C   GLU A 114       4.663  -6.575  -8.189  1.00  0.48           C  
ATOM   1815  O   GLU A 114       3.849  -5.744  -8.550  1.00  0.52           O  
ATOM   1816  CB  GLU A 114       7.022  -6.847  -8.968  1.00  0.52           C  
ATOM   1817  CG  GLU A 114       7.934  -5.786  -9.588  1.00  0.92           C  
ATOM   1818  CD  GLU A 114       8.774  -6.422 -10.696  1.00  1.26           C  
ATOM   1819  OE1 GLU A 114       9.490  -7.364 -10.402  1.00  1.78           O  
ATOM   1820  OE2 GLU A 114       8.686  -5.956 -11.820  1.00  1.73           O1-
ATOM   1821  H   GLU A 114       7.188  -7.389  -6.477  1.00  0.52           H  
ATOM   1822  HA  GLU A 114       6.234  -5.127  -7.949  1.00  0.51           H  
ATOM   1823  HB2 GLU A 114       7.625  -7.613  -8.503  1.00  0.52           H  
ATOM   1824  HB3 GLU A 114       6.411  -7.289  -9.740  1.00  0.52           H  
ATOM   1825  HG2 GLU A 114       7.330  -4.991 -10.003  1.00  0.92           H  
ATOM   1826  HG3 GLU A 114       8.587  -5.383  -8.828  1.00  0.92           H  
ATOM   1827  N   ASN A 115       4.330  -7.824  -8.017  1.00  0.44           N  
ATOM   1828  CA  ASN A 115       2.930  -8.275  -8.265  1.00  0.44           C  
ATOM   1829  C   ASN A 115       2.015  -7.823  -7.119  1.00  0.44           C  
ATOM   1830  O   ASN A 115       0.815  -7.752  -7.276  1.00  0.43           O  
ATOM   1831  CB  ASN A 115       2.902  -9.804  -8.362  1.00  0.46           C  
ATOM   1832  CG  ASN A 115       2.021 -10.243  -9.536  1.00  1.33           C  
ATOM   1833  OD1 ASN A 115       1.422  -9.425 -10.208  1.00  2.27           O  
ATOM   1834  ND2 ASN A 115       1.914 -11.513  -9.814  1.00  1.83           N  
ATOM   1835  H   ASN A 115       5.007  -8.470  -7.725  1.00  0.44           H  
ATOM   1836  HA  ASN A 115       2.577  -7.849  -9.192  1.00  0.44           H  
ATOM   1837  HB2 ASN A 115       3.907 -10.171  -8.511  1.00  0.46           H  
ATOM   1838  HB3 ASN A 115       2.505 -10.213  -7.446  1.00  0.46           H  
ATOM   1839 HD21 ASN A 115       2.393 -12.174  -9.272  1.00  1.83           H  
ATOM   1840 HD22 ASN A 115       1.354 -11.806 -10.561  1.00  1.83           H  
ATOM   1841  N   PHE A 116       2.562  -7.520  -5.971  1.00  0.51           N  
ATOM   1842  CA  PHE A 116       1.700  -7.074  -4.838  1.00  0.56           C  
ATOM   1843  C   PHE A 116       1.148  -5.680  -5.147  1.00  0.52           C  
ATOM   1844  O   PHE A 116      -0.048  -5.466  -5.176  1.00  0.51           O  
ATOM   1845  CB  PHE A 116       2.529  -7.029  -3.553  1.00  0.65           C  
ATOM   1846  CG  PHE A 116       1.748  -6.321  -2.472  1.00  0.57           C  
ATOM   1847  CD1 PHE A 116       0.622  -6.931  -1.908  1.00  0.66           C  
ATOM   1848  CD2 PHE A 116       2.152  -5.054  -2.033  1.00  0.59           C  
ATOM   1849  CE1 PHE A 116      -0.101  -6.275  -0.904  1.00  0.67           C  
ATOM   1850  CE2 PHE A 116       1.429  -4.398  -1.030  1.00  0.60           C  
ATOM   1851  CZ  PHE A 116       0.302  -5.008  -0.465  1.00  0.59           C  
ATOM   1852  H   PHE A 116       3.532  -7.583  -5.854  1.00  0.51           H  
ATOM   1853  HA  PHE A 116       0.879  -7.767  -4.714  1.00  0.56           H  
ATOM   1854  HB2 PHE A 116       2.753  -8.036  -3.234  1.00  0.65           H  
ATOM   1855  HB3 PHE A 116       3.450  -6.497  -3.737  1.00  0.65           H  
ATOM   1856  HD1 PHE A 116       0.310  -7.909  -2.246  1.00  0.66           H  
ATOM   1857  HD2 PHE A 116       3.021  -4.583  -2.468  1.00  0.59           H  
ATOM   1858  HE1 PHE A 116      -0.970  -6.746  -0.470  1.00  0.67           H  
ATOM   1859  HE2 PHE A 116       1.740  -3.421  -0.691  1.00  0.60           H  
ATOM   1860  HZ  PHE A 116      -0.256  -4.502   0.309  1.00  0.59           H  
ATOM   1861  N   LEU A 117       2.013  -4.734  -5.388  1.00  0.60           N  
ATOM   1862  CA  LEU A 117       1.548  -3.357  -5.709  1.00  0.61           C  
ATOM   1863  C   LEU A 117       0.685  -3.408  -6.966  1.00  0.58           C  
ATOM   1864  O   LEU A 117      -0.257  -2.659  -7.113  1.00  0.58           O  
ATOM   1865  CB  LEU A 117       2.754  -2.447  -5.964  1.00  0.69           C  
ATOM   1866  CG  LEU A 117       3.197  -1.773  -4.660  1.00  0.82           C  
ATOM   1867  CD1 LEU A 117       4.401  -0.873  -4.944  1.00  1.68           C  
ATOM   1868  CD2 LEU A 117       2.054  -0.920  -4.101  1.00  1.43           C  
ATOM   1869  H   LEU A 117       2.965  -4.931  -5.366  1.00  0.60           H  
ATOM   1870  HA  LEU A 117       0.964  -2.974  -4.887  1.00  0.61           H  
ATOM   1871  HB2 LEU A 117       3.569  -3.037  -6.358  1.00  0.69           H  
ATOM   1872  HB3 LEU A 117       2.482  -1.688  -6.683  1.00  0.69           H  
ATOM   1873  HG  LEU A 117       3.474  -2.530  -3.940  1.00  0.82           H  
ATOM   1874 HD11 LEU A 117       4.974  -1.282  -5.763  1.00  1.68           H  
ATOM   1875 HD12 LEU A 117       4.056   0.117  -5.205  1.00  1.68           H  
ATOM   1876 HD13 LEU A 117       5.025  -0.814  -4.063  1.00  1.68           H  
ATOM   1877 HD21 LEU A 117       1.293  -0.797  -4.858  1.00  1.43           H  
ATOM   1878 HD22 LEU A 117       1.626  -1.410  -3.238  1.00  1.43           H  
ATOM   1879 HD23 LEU A 117       2.435   0.048  -3.812  1.00  1.43           H  
ATOM   1880  N   GLU A 118       0.999  -4.289  -7.878  1.00  0.58           N  
ATOM   1881  CA  GLU A 118       0.189  -4.387  -9.122  1.00  0.59           C  
ATOM   1882  C   GLU A 118      -1.263  -4.685  -8.744  1.00  0.55           C  
ATOM   1883  O   GLU A 118      -2.178  -4.023  -9.187  1.00  0.57           O  
ATOM   1884  CB  GLU A 118       0.742  -5.514  -9.999  1.00  0.67           C  
ATOM   1885  CG  GLU A 118      -0.242  -5.825 -11.129  1.00  0.68           C  
ATOM   1886  CD  GLU A 118       0.511  -5.896 -12.458  1.00  1.31           C  
ATOM   1887  OE1 GLU A 118       1.588  -6.470 -12.478  1.00  2.05           O  
ATOM   1888  OE2 GLU A 118      -0.001  -5.374 -13.435  1.00  1.82           O1-
ATOM   1889  H   GLU A 118       1.767  -4.886  -7.741  1.00  0.58           H  
ATOM   1890  HA  GLU A 118       0.237  -3.453  -9.659  1.00  0.59           H  
ATOM   1891  HB2 GLU A 118       1.688  -5.208 -10.422  1.00  0.67           H  
ATOM   1892  HB3 GLU A 118       0.888  -6.399  -9.398  1.00  0.67           H  
ATOM   1893  HG2 GLU A 118      -0.722  -6.773 -10.935  1.00  0.68           H  
ATOM   1894  HG3 GLU A 118      -0.988  -5.047 -11.183  1.00  0.68           H  
ATOM   1895  N   ARG A 119      -1.472  -5.674  -7.919  1.00  0.55           N  
ATOM   1896  CA  ARG A 119      -2.857  -6.029  -7.492  1.00  0.55           C  
ATOM   1897  C   ARG A 119      -3.434  -4.925  -6.601  1.00  0.51           C  
ATOM   1898  O   ARG A 119      -4.627  -4.844  -6.405  1.00  0.54           O  
ATOM   1899  CB  ARG A 119      -2.821  -7.338  -6.701  1.00  0.61           C  
ATOM   1900  CG  ARG A 119      -2.420  -8.487  -7.627  1.00  0.58           C  
ATOM   1901  CD  ARG A 119      -3.678  -9.193  -8.131  1.00  0.89           C  
ATOM   1902  NE  ARG A 119      -3.343 -10.005  -9.336  1.00  1.43           N  
ATOM   1903  CZ  ARG A 119      -4.174 -10.915  -9.790  1.00  1.96           C  
ATOM   1904  NH1 ARG A 119      -5.326 -11.137  -9.205  1.00  2.20           N  
ATOM   1905  NH2 ARG A 119      -3.846 -11.611 -10.846  1.00  2.73           N1+
ATOM   1906  H   ARG A 119      -0.713  -6.182  -7.574  1.00  0.55           H  
ATOM   1907  HA  ARG A 119      -3.488  -6.152  -8.364  1.00  0.55           H  
ATOM   1908  HB2 ARG A 119      -2.100  -7.254  -5.900  1.00  0.61           H  
ATOM   1909  HB3 ARG A 119      -3.797  -7.537  -6.288  1.00  0.61           H  
ATOM   1910  HG2 ARG A 119      -1.864  -8.095  -8.466  1.00  0.58           H  
ATOM   1911  HG3 ARG A 119      -1.807  -9.190  -7.085  1.00  0.58           H  
ATOM   1912  HD2 ARG A 119      -4.062  -9.841  -7.358  1.00  0.89           H  
ATOM   1913  HD3 ARG A 119      -4.427  -8.457  -8.388  1.00  0.89           H  
ATOM   1914  HE  ARG A 119      -2.488  -9.859  -9.794  1.00  1.43           H  
ATOM   1915 HH11 ARG A 119      -5.597 -10.616  -8.398  1.00  2.20           H  
ATOM   1916 HH12 ARG A 119      -5.941 -11.836  -9.571  1.00  2.20           H  
ATOM   1917 HH21 ARG A 119      -2.969 -11.449 -11.299  1.00  2.73           H  
ATOM   1918 HH22 ARG A 119      -4.471 -12.306 -11.200  1.00  2.73           H  
ATOM   1919  N   LEU A 120      -2.606  -4.076  -6.053  1.00  0.48           N  
ATOM   1920  CA  LEU A 120      -3.137  -2.991  -5.181  1.00  0.46           C  
ATOM   1921  C   LEU A 120      -3.786  -1.914  -6.054  1.00  0.46           C  
ATOM   1922  O   LEU A 120      -4.814  -1.369  -5.718  1.00  0.51           O  
ATOM   1923  CB  LEU A 120      -1.993  -2.378  -4.371  1.00  0.49           C  
ATOM   1924  CG  LEU A 120      -2.273  -2.558  -2.877  1.00  0.56           C  
ATOM   1925  CD1 LEU A 120      -0.978  -2.368  -2.086  1.00  0.99           C  
ATOM   1926  CD2 LEU A 120      -3.304  -1.522  -2.425  1.00  0.84           C  
ATOM   1927  H   LEU A 120      -1.643  -4.152  -6.208  1.00  0.48           H  
ATOM   1928  HA  LEU A 120      -3.875  -3.401  -4.507  1.00  0.46           H  
ATOM   1929  HB2 LEU A 120      -1.065  -2.871  -4.627  1.00  0.49           H  
ATOM   1930  HB3 LEU A 120      -1.915  -1.325  -4.596  1.00  0.49           H  
ATOM   1931  HG  LEU A 120      -2.658  -3.552  -2.702  1.00  0.56           H  
ATOM   1932 HD11 LEU A 120      -0.137  -2.667  -2.693  1.00  0.99           H  
ATOM   1933 HD12 LEU A 120      -0.873  -1.328  -1.813  1.00  0.99           H  
ATOM   1934 HD13 LEU A 120      -1.010  -2.973  -1.192  1.00  0.99           H  
ATOM   1935 HD21 LEU A 120      -3.396  -0.752  -3.177  1.00  0.84           H  
ATOM   1936 HD22 LEU A 120      -4.260  -2.002  -2.282  1.00  0.84           H  
ATOM   1937 HD23 LEU A 120      -2.982  -1.076  -1.495  1.00  0.84           H  
ATOM   1938  N   LYS A 121      -3.193  -1.609  -7.176  1.00  0.47           N  
ATOM   1939  CA  LYS A 121      -3.774  -0.570  -8.076  1.00  0.51           C  
ATOM   1940  C   LYS A 121      -5.004  -1.136  -8.780  1.00  0.54           C  
ATOM   1941  O   LYS A 121      -5.988  -0.457  -8.984  1.00  0.63           O  
ATOM   1942  CB  LYS A 121      -2.744  -0.190  -9.138  1.00  0.57           C  
ATOM   1943  CG  LYS A 121      -2.990   1.248  -9.601  1.00  0.77           C  
ATOM   1944  CD  LYS A 121      -2.259   1.491 -10.923  1.00  1.14           C  
ATOM   1945  CE  LYS A 121      -2.855   0.598 -12.013  1.00  1.30           C  
ATOM   1946  NZ  LYS A 121      -2.440   1.103 -13.352  1.00  1.85           N1+
ATOM   1947  H   LYS A 121      -2.367  -2.066  -7.431  1.00  0.47           H  
ATOM   1948  HA  LYS A 121      -4.048   0.302  -7.503  1.00  0.51           H  
ATOM   1949  HB2 LYS A 121      -1.751  -0.274  -8.723  1.00  0.57           H  
ATOM   1950  HB3 LYS A 121      -2.839  -0.858  -9.981  1.00  0.57           H  
ATOM   1951  HG2 LYS A 121      -4.051   1.402  -9.742  1.00  0.77           H  
ATOM   1952  HG3 LYS A 121      -2.622   1.935  -8.856  1.00  0.77           H  
ATOM   1953  HD2 LYS A 121      -2.366   2.528 -11.207  1.00  1.14           H  
ATOM   1954  HD3 LYS A 121      -1.211   1.258 -10.803  1.00  1.14           H  
ATOM   1955  HE2 LYS A 121      -2.500  -0.414 -11.885  1.00  1.30           H  
ATOM   1956  HE3 LYS A 121      -3.933   0.612 -11.941  1.00  1.30           H  
ATOM   1957  HZ1 LYS A 121      -1.533   1.604 -13.266  1.00  1.85           H  
ATOM   1958  HZ2 LYS A 121      -2.334   0.303 -14.007  1.00  1.85           H  
ATOM   1959  HZ3 LYS A 121      -3.163   1.754 -13.717  1.00  1.85           H  
ATOM   1960  N   THR A 122      -4.937  -2.373  -9.166  1.00  0.56           N  
ATOM   1961  CA  THR A 122      -6.088  -3.002  -9.880  1.00  0.62           C  
ATOM   1962  C   THR A 122      -7.304  -3.076  -8.952  1.00  0.62           C  
ATOM   1963  O   THR A 122      -8.416  -2.773  -9.338  1.00  0.69           O  
ATOM   1964  CB  THR A 122      -5.714  -4.426 -10.332  1.00  0.65           C  
ATOM   1965  OG1 THR A 122      -4.426  -4.776  -9.853  1.00  0.62           O  
ATOM   1966  CG2 THR A 122      -5.715  -4.500 -11.860  1.00  0.77           C  
ATOM   1967  H   THR A 122      -4.122  -2.882  -8.995  1.00  0.56           H  
ATOM   1968  HA  THR A 122      -6.339  -2.405 -10.741  1.00  0.62           H  
ATOM   1969  HB  THR A 122      -6.433  -5.124  -9.939  1.00  0.65           H  
ATOM   1970 HG21 THR A 122      -6.050  -3.560 -12.271  1.00  0.77           H  
ATOM   1971 HG22 THR A 122      -4.713  -4.707 -12.208  1.00  0.77           H  
ATOM   1972 HG23 THR A 122      -6.376  -5.289 -12.181  1.00  0.77           H  
ATOM   1973  HG1 THR A 122      -3.895  -3.977  -9.819  1.00  0.62           H  
ATOM   1974  N   ILE A 123      -7.099  -3.496  -7.742  1.00  0.60           N  
ATOM   1975  CA  ILE A 123      -8.229  -3.622  -6.775  1.00  0.65           C  
ATOM   1976  C   ILE A 123      -8.796  -2.244  -6.408  1.00  0.62           C  
ATOM   1977  O   ILE A 123      -9.993  -2.066  -6.309  1.00  0.71           O  
ATOM   1978  CB  ILE A 123      -7.721  -4.309  -5.505  1.00  0.69           C  
ATOM   1979  CG1 ILE A 123      -7.308  -5.749  -5.826  1.00  0.78           C  
ATOM   1980  CG2 ILE A 123      -8.827  -4.314  -4.448  1.00  0.84           C  
ATOM   1981  CD1 ILE A 123      -8.553  -6.610  -6.060  1.00  1.16           C  
ATOM   1982  H   ILE A 123      -6.197  -3.749  -7.471  1.00  0.60           H  
ATOM   1983  HA  ILE A 123      -9.009  -4.221  -7.215  1.00  0.65           H  
ATOM   1984  HB  ILE A 123      -6.868  -3.766  -5.124  1.00  0.69           H  
ATOM   1985 HG12 ILE A 123      -6.694  -5.756  -6.716  1.00  0.78           H  
ATOM   1986 HG13 ILE A 123      -6.744  -6.153  -4.998  1.00  0.78           H  
ATOM   1987 HG21 ILE A 123      -9.734  -4.713  -4.879  1.00  0.84           H  
ATOM   1988 HG22 ILE A 123      -8.523  -4.929  -3.614  1.00  0.84           H  
ATOM   1989 HG23 ILE A 123      -9.004  -3.305  -4.107  1.00  0.84           H  
ATOM   1990 HD11 ILE A 123      -9.168  -6.157  -6.823  1.00  1.16           H  
ATOM   1991 HD12 ILE A 123      -8.254  -7.597  -6.379  1.00  1.16           H  
ATOM   1992 HD13 ILE A 123      -9.117  -6.685  -5.142  1.00  1.16           H  
ATOM   1993  N   MET A 124      -7.952  -1.278  -6.183  1.00  0.53           N  
ATOM   1994  CA  MET A 124      -8.450   0.078  -5.796  1.00  0.54           C  
ATOM   1995  C   MET A 124      -9.316   0.677  -6.907  1.00  0.61           C  
ATOM   1996  O   MET A 124     -10.414   1.134  -6.676  1.00  0.78           O  
ATOM   1997  CB  MET A 124      -7.260   1.001  -5.540  1.00  0.57           C  
ATOM   1998  CG  MET A 124      -6.395   0.417  -4.422  1.00  0.83           C  
ATOM   1999  SD  MET A 124      -6.861   1.158  -2.840  1.00  0.68           S  
ATOM   2000  CE  MET A 124      -5.919   2.690  -3.014  1.00  0.55           C  
ATOM   2001  H   MET A 124      -6.990  -1.446  -6.250  1.00  0.53           H  
ATOM   2002  HA  MET A 124      -9.031  -0.002  -4.893  1.00  0.54           H  
ATOM   2003  HB2 MET A 124      -6.672   1.090  -6.442  1.00  0.57           H  
ATOM   2004  HB3 MET A 124      -7.617   1.976  -5.243  1.00  0.57           H  
ATOM   2005  HG2 MET A 124      -6.543  -0.652  -4.375  1.00  0.83           H  
ATOM   2006  HG3 MET A 124      -5.358   0.627  -4.626  1.00  0.83           H  
ATOM   2007  HE1 MET A 124      -5.275   2.618  -3.878  1.00  0.55           H  
ATOM   2008  HE2 MET A 124      -6.597   3.518  -3.141  1.00  0.55           H  
ATOM   2009  HE3 MET A 124      -5.323   2.848  -2.125  1.00  0.55           H  
ATOM   2010  N   ARG A 125      -8.815   0.700  -8.103  1.00  0.67           N  
ATOM   2011  CA  ARG A 125      -9.578   1.296  -9.240  1.00  0.82           C  
ATOM   2012  C   ARG A 125     -10.843   0.484  -9.547  1.00  0.91           C  
ATOM   2013  O   ARG A 125     -11.948   0.986  -9.487  1.00  1.11           O  
ATOM   2014  CB  ARG A 125      -8.674   1.293 -10.473  1.00  0.95           C  
ATOM   2015  CG  ARG A 125      -9.012   2.478 -11.378  1.00  1.31           C  
ATOM   2016  CD  ARG A 125      -8.113   2.426 -12.614  1.00  2.03           C  
ATOM   2017  NE  ARG A 125      -8.697   3.267 -13.700  1.00  2.37           N  
ATOM   2018  CZ  ARG A 125      -7.988   3.593 -14.755  1.00  3.08           C  
ATOM   2019  NH1 ARG A 125      -6.751   3.182 -14.896  1.00  3.62           N  
ATOM   2020  NH2 ARG A 125      -8.525   4.335 -15.683  1.00  3.64           N1+
ATOM   2021  H   ARG A 125      -7.920   0.342  -8.257  1.00  0.67           H  
ATOM   2022  HA  ARG A 125      -9.850   2.310  -9.000  1.00  0.82           H  
ATOM   2023  HB2 ARG A 125      -7.642   1.363 -10.160  1.00  0.95           H  
ATOM   2024  HB3 ARG A 125      -8.819   0.373 -11.021  1.00  0.95           H  
ATOM   2025  HG2 ARG A 125     -10.048   2.417 -11.680  1.00  1.31           H  
ATOM   2026  HG3 ARG A 125      -8.842   3.402 -10.847  1.00  1.31           H  
ATOM   2027  HD2 ARG A 125      -7.131   2.798 -12.363  1.00  2.03           H  
ATOM   2028  HD3 ARG A 125      -8.031   1.404 -12.953  1.00  2.03           H  
ATOM   2029  HE  ARG A 125      -9.623   3.578 -13.625  1.00  2.37           H  
ATOM   2030 HH11 ARG A 125      -6.322   2.610 -14.200  1.00  3.62           H  
ATOM   2031 HH12 ARG A 125      -6.233   3.443 -15.710  1.00  3.62           H  
ATOM   2032 HH21 ARG A 125      -9.469   4.650 -15.587  1.00  3.64           H  
ATOM   2033 HH22 ARG A 125      -7.994   4.587 -16.492  1.00  3.64           H  
ATOM   2034  N   GLU A 126     -10.675  -0.751  -9.917  1.00  0.95           N  
ATOM   2035  CA  GLU A 126     -11.841  -1.611 -10.283  1.00  1.11           C  
ATOM   2036  C   GLU A 126     -12.961  -1.550  -9.235  1.00  1.05           C  
ATOM   2037  O   GLU A 126     -14.125  -1.473  -9.576  1.00  1.20           O  
ATOM   2038  CB  GLU A 126     -11.367  -3.059 -10.415  1.00  1.25           C  
ATOM   2039  CG  GLU A 126     -12.116  -3.738 -11.563  1.00  1.41           C  
ATOM   2040  CD  GLU A 126     -11.536  -5.135 -11.795  1.00  1.82           C  
ATOM   2041  OE1 GLU A 126     -11.476  -5.895 -10.841  1.00  2.31           O  
ATOM   2042  OE2 GLU A 126     -11.163  -5.421 -12.920  1.00  2.32           O1-
ATOM   2043  H   GLU A 126      -9.768  -1.112  -9.983  1.00  0.95           H  
ATOM   2044  HA  GLU A 126     -12.232  -1.285 -11.234  1.00  1.11           H  
ATOM   2045  HB2 GLU A 126     -10.307  -3.073 -10.618  1.00  1.25           H  
ATOM   2046  HB3 GLU A 126     -11.567  -3.588  -9.495  1.00  1.25           H  
ATOM   2047  HG2 GLU A 126     -13.163  -3.819 -11.311  1.00  1.41           H  
ATOM   2048  HG3 GLU A 126     -12.006  -3.151 -12.462  1.00  1.41           H  
ATOM   2049  N   LYS A 127     -12.641  -1.628  -7.974  1.00  0.97           N  
ATOM   2050  CA  LYS A 127     -13.720  -1.626  -6.942  1.00  1.11           C  
ATOM   2051  C   LYS A 127     -14.186  -0.204  -6.609  1.00  1.14           C  
ATOM   2052  O   LYS A 127     -15.284  -0.015  -6.124  1.00  1.39           O  
ATOM   2053  CB  LYS A 127     -13.206  -2.304  -5.667  1.00  1.22           C  
ATOM   2054  CG  LYS A 127     -14.124  -3.473  -5.294  1.00  1.43           C  
ATOM   2055  CD  LYS A 127     -13.278  -4.716  -5.010  1.00  1.80           C  
ATOM   2056  CE  LYS A 127     -14.034  -5.643  -4.056  1.00  2.12           C  
ATOM   2057  NZ  LYS A 127     -14.687  -6.734  -4.835  1.00  2.61           N1+
ATOM   2058  H   LYS A 127     -11.703  -1.724  -7.709  1.00  0.97           H  
ATOM   2059  HA  LYS A 127     -14.562  -2.184  -7.320  1.00  1.11           H  
ATOM   2060  HB2 LYS A 127     -12.205  -2.671  -5.834  1.00  1.22           H  
ATOM   2061  HB3 LYS A 127     -13.196  -1.586  -4.859  1.00  1.22           H  
ATOM   2062  HG2 LYS A 127     -14.693  -3.216  -4.411  1.00  1.43           H  
ATOM   2063  HG3 LYS A 127     -14.801  -3.681  -6.108  1.00  1.43           H  
ATOM   2064  HD2 LYS A 127     -13.082  -5.236  -5.937  1.00  1.80           H  
ATOM   2065  HD3 LYS A 127     -12.344  -4.421  -4.557  1.00  1.80           H  
ATOM   2066  HE2 LYS A 127     -13.343  -6.070  -3.346  1.00  2.12           H  
ATOM   2067  HE3 LYS A 127     -14.788  -5.077  -3.528  1.00  2.12           H  
ATOM   2068  HZ1 LYS A 127     -14.740  -6.462  -5.837  1.00  2.61           H  
ATOM   2069  HZ2 LYS A 127     -14.131  -7.607  -4.740  1.00  2.61           H  
ATOM   2070  HZ3 LYS A 127     -15.649  -6.893  -4.471  1.00  2.61           H  
ATOM   2071  N   TYR A 128     -13.386   0.799  -6.841  1.00  0.99           N  
ATOM   2072  CA  TYR A 128     -13.853   2.176  -6.500  1.00  1.12           C  
ATOM   2073  C   TYR A 128     -14.563   2.824  -7.686  1.00  1.41           C  
ATOM   2074  O   TYR A 128     -15.164   3.870  -7.550  1.00  1.67           O  
ATOM   2075  CB  TYR A 128     -12.686   3.049  -6.027  1.00  0.91           C  
ATOM   2076  CG  TYR A 128     -12.202   2.561  -4.684  1.00  0.94           C  
ATOM   2077  CD1 TYR A 128     -13.120   2.121  -3.718  1.00  1.89           C  
ATOM   2078  CD2 TYR A 128     -10.834   2.553  -4.398  1.00  1.77           C  
ATOM   2079  CE1 TYR A 128     -12.669   1.676  -2.483  1.00  2.98           C  
ATOM   2080  CE2 TYR A 128     -10.387   2.113  -3.152  1.00  2.74           C  
ATOM   2081  CZ  TYR A 128     -11.305   1.674  -2.197  1.00  3.25           C  
ATOM   2082  OH  TYR A 128     -10.868   1.257  -0.970  1.00  4.45           O  
ATOM   2083  H   TYR A 128     -12.499   0.652  -7.227  1.00  0.99           H  
ATOM   2084  HA  TYR A 128     -14.571   2.096  -5.708  1.00  1.12           H  
ATOM   2085  HB2 TYR A 128     -11.876   2.991  -6.738  1.00  0.91           H  
ATOM   2086  HB3 TYR A 128     -13.014   4.072  -5.933  1.00  0.91           H  
ATOM   2087  HD1 TYR A 128     -14.176   2.127  -3.930  1.00  1.89           H  
ATOM   2088  HD2 TYR A 128     -10.124   2.886  -5.139  1.00  1.77           H  
ATOM   2089  HE1 TYR A 128     -13.377   1.335  -1.744  1.00  2.98           H  
ATOM   2090  HE2 TYR A 128      -9.335   2.107  -2.931  1.00  2.74           H  
ATOM   2091  HH  TYR A 128     -10.465   2.007  -0.529  1.00  4.45           H  
ATOM   2092  N   SER A 129     -14.556   2.209  -8.836  1.00  1.48           N  
ATOM   2093  CA  SER A 129     -15.297   2.810  -9.972  1.00  1.86           C  
ATOM   2094  C   SER A 129     -16.801   2.710  -9.669  1.00  2.12           C  
ATOM   2095  O   SER A 129     -17.614   3.357 -10.298  1.00  2.50           O  
ATOM   2096  CB  SER A 129     -14.977   2.053 -11.261  1.00  1.89           C  
ATOM   2097  OG  SER A 129     -14.736   2.989 -12.304  1.00  2.51           O  
ATOM   2098  H   SER A 129     -14.104   1.347  -8.941  1.00  1.48           H  
ATOM   2099  HA  SER A 129     -15.017   3.849 -10.078  1.00  1.86           H  
ATOM   2100  HB2 SER A 129     -14.098   1.448 -11.118  1.00  1.89           H  
ATOM   2101  HB3 SER A 129     -15.813   1.416 -11.520  1.00  1.89           H  
ATOM   2102  HG  SER A 129     -14.928   2.556 -13.141  1.00  2.51           H  
ATOM   2103  N   LYS A 130     -17.176   1.899  -8.701  1.00  2.09           N  
ATOM   2104  CA  LYS A 130     -18.615   1.754  -8.353  1.00  2.46           C  
ATOM   2105  C   LYS A 130     -18.856   2.155  -6.888  1.00  2.47           C  
ATOM   2106  O   LYS A 130     -19.943   1.978  -6.374  1.00  2.97           O  
ATOM   2107  CB  LYS A 130     -19.025   0.294  -8.543  1.00  2.77           C  
ATOM   2108  CG  LYS A 130     -20.503   0.219  -8.932  1.00  3.47           C  
ATOM   2109  CD  LYS A 130     -21.128  -1.039  -8.324  1.00  4.00           C  
ATOM   2110  CE  LYS A 130     -20.465  -2.284  -8.918  1.00  4.42           C  
ATOM   2111  NZ  LYS A 130     -21.252  -2.755 -10.091  1.00  4.94           N1+
ATOM   2112  H   LYS A 130     -16.512   1.382  -8.205  1.00  2.09           H  
ATOM   2113  HA  LYS A 130     -19.207   2.380  -9.002  1.00  2.46           H  
ATOM   2114  HB2 LYS A 130     -18.424  -0.150  -9.324  1.00  2.77           H  
ATOM   2115  HB3 LYS A 130     -18.872  -0.245  -7.620  1.00  2.77           H  
ATOM   2116  HG2 LYS A 130     -21.019   1.093  -8.561  1.00  3.47           H  
ATOM   2117  HG3 LYS A 130     -20.592   0.178 -10.008  1.00  3.47           H  
ATOM   2118  HD2 LYS A 130     -20.982  -1.028  -7.254  1.00  4.00           H  
ATOM   2119  HD3 LYS A 130     -22.184  -1.057  -8.544  1.00  4.00           H  
ATOM   2120  HE2 LYS A 130     -19.459  -2.045  -9.232  1.00  4.42           H  
ATOM   2121  HE3 LYS A 130     -20.432  -3.063  -8.170  1.00  4.42           H  
ATOM   2122  HZ1 LYS A 130     -21.318  -1.992 -10.795  1.00  4.94           H  
ATOM   2123  HZ2 LYS A 130     -20.781  -3.579 -10.516  1.00  4.94           H  
ATOM   2124  HZ3 LYS A 130     -22.208  -3.022  -9.783  1.00  4.94           H  
ATOM   2125  N   CYS A 131     -17.868   2.699  -6.208  1.00  2.08           N  
ATOM   2126  CA  CYS A 131     -18.084   3.107  -4.788  1.00  2.26           C  
ATOM   2127  C   CYS A 131     -19.292   4.036  -4.736  1.00  2.83           C  
ATOM   2128  O   CYS A 131     -20.279   3.761  -4.083  1.00  3.33           O  
ATOM   2129  CB  CYS A 131     -16.849   3.844  -4.266  1.00  1.95           C  
ATOM   2130  SG  CYS A 131     -17.290   4.784  -2.783  1.00  2.01           S  
ATOM   2131  H   CYS A 131     -16.998   2.843  -6.629  1.00  2.08           H  
ATOM   2132  HA  CYS A 131     -18.271   2.232  -4.182  1.00  2.26           H  
ATOM   2133  HB2 CYS A 131     -16.078   3.128  -4.022  1.00  1.95           H  
ATOM   2134  HB3 CYS A 131     -16.485   4.520  -5.026  1.00  1.95           H  
ATOM   2135  N   SER A 132     -19.232   5.118  -5.457  1.00  3.04           N  
ATOM   2136  CA  SER A 132     -20.387   6.049  -5.495  1.00  3.79           C  
ATOM   2137  C   SER A 132     -21.245   5.664  -6.700  1.00  4.23           C  
ATOM   2138  O   SER A 132     -20.766   5.050  -7.632  1.00  4.24           O  
ATOM   2139  CB  SER A 132     -19.902   7.495  -5.643  1.00  4.24           C  
ATOM   2140  OG  SER A 132     -18.520   7.507  -5.985  1.00  4.56           O  
ATOM   2141  H   SER A 132     -18.437   5.298  -6.000  1.00  3.04           H  
ATOM   2142  HA  SER A 132     -20.967   5.946  -4.589  1.00  3.79           H  
ATOM   2143  HB2 SER A 132     -20.461   7.984  -6.422  1.00  4.24           H  
ATOM   2144  HB3 SER A 132     -20.057   8.021  -4.709  1.00  4.24           H  
ATOM   2145  HG  SER A 132     -18.109   8.257  -5.546  1.00  4.56           H  
ATOM   2146  N   SER A 133     -22.502   5.998  -6.694  1.00  4.79           N  
ATOM   2147  CA  SER A 133     -23.366   5.623  -7.849  1.00  5.36           C  
ATOM   2148  C   SER A 133     -24.086   6.861  -8.381  1.00  6.20           C  
ATOM   2149  O   SER A 133     -24.707   6.756  -9.427  1.00  6.65           O  
ATOM   2150  CB  SER A 133     -24.392   4.585  -7.396  1.00  5.62           C  
ATOM   2151  OG  SER A 133     -23.771   3.307  -7.332  1.00  5.88           O  
ATOM   2152  OXT SER A 133     -24.002   7.894  -7.738  1.00  6.63           O1-
ATOM   2153  H   SER A 133     -22.881   6.484  -5.932  1.00  4.79           H  
ATOM   2154  HA  SER A 133     -22.753   5.201  -8.633  1.00  5.36           H  
ATOM   2155  HB2 SER A 133     -24.763   4.845  -6.420  1.00  5.62           H  
ATOM   2156  HB3 SER A 133     -25.216   4.564  -8.098  1.00  5.62           H  
ATOM   2157  HG  SER A 133     -22.836   3.421  -7.523  1.00  5.88           H  
TER    2158      SER A 133 
CONECT   97 2130
CONECT  441 1090
CONECT  773 1657
CONECT 1090  441
CONECT 1657  773
CONECT 2130   97
END
