# Supplementary material for: Variations of VEGFR2 Chemical Space: Stimulator and Inhibitory Peptides
Source: Int J Mol Sci. 2024 Jul 16;25(14):7787. doi: 10.3390/ijms25147787 (PMC11276785; doi:10.3390/ijms25147787)
Supplement: Supplementary file 1 [file ijms-25-07787-s001.zip › Supplimenal material - proteins- S1/protein inhibitors S1/1f45 IL12 prepared for docking.pdb]

HEADER    CYTOKINE/CYTOKINE                                   1F45    
REMARK  99                                                                      
REMARK  99 MOE v2022.02 (Chemical Computing Group ULC) Sun Nov 19 11:56:55 2023 
SEQRES   1 A  284  ILE TRP GLU LEU LYS LYS ASP VAL TYR VAL VAL GLU LEU
SEQRES   2 A  284  ASP TRP TYR PRO ASP ALA PRO GLY GLU MET VAL VAL LEU
SEQRES   3 A  284  THR CYS ASP THR PRO GLU GLU ASP GLY ILE THR TRP THR
SEQRES   4 A  284  LEU ASP GLN SER SER GLU VAL LEU GLY SER GLY LYS THR
SEQRES   5 A  284  LEU THR ILE GLN VAL LYS GLU PHE GLY ASP ALA GLY GLN
SEQRES   6 A  284  TYR THR CYS NME ACE SER HIS SER LEU LEU LEU LEU HIS
SEQRES   7 A  284  LYS LYS GLU ASP GLY ILE TRP SER THR ASP ILE LEU LYS
SEQRES   8 A  284  ASP GLN LYS GLU PRO LYS ASN LYS THR PHE LEU ARG CYS
SEQRES   9 A  284  GLU ALA LYS ASN NME ACE SER GLY ARG PHE THR CYS TRP
SEQRES  10 A  284  TRP LEU THR THR ILE SER THR ASP LEU THR PHE SER VAL
SEQRES  11 A  284  LYS SER SER ARG GLY SER SER ASP PRO GLN GLY VAL THR
SEQRES  12 A  284  CYS GLY ALA ALA THR LEU SER ALA GLU NME ACE GLU TYR
SEQRES  13 A  284  GLU TYR SER VAL GLU CYS GLN GLU ASP NME ACE ALA NME
SEQRES  14 A  284  ACE SER LEU PRO ILE GLU VAL MET VAL ASP ALA VAL HIS
SEQRES  15 A  284  LYS LEU LYS TYR GLU ASN TYR THR SER SER PHE PHE ILE
SEQRES  16 A  284  NME ACE ASP ILE ILE LYS PRO ASP PRO PRO LYS ASN LEU
SEQRES  17 A  284  GLN LEU LYS PRO LEU LYS ASN SER ARG GLN VAL GLU VAL
SEQRES  18 A  284  SER TRP GLU TYR PRO ASP THR TRP SER NME ACE HIS NME
SEQRES  19 A  284  ACE LEU NME ACE PHE CYS VAL GLN VAL GLN NME ACE LYS
SEQRES  20 A  284  ASP ARG VAL PHE THR ASP LYS THR SER ALA THR VAL ILE
SEQRES  21 A  284  CYS ARG LYS ASN ALA SER ILE SER VAL ARG ALA NME ACE
SEQRES  22 A  284  SER TRP SER GLU TRP ALA SER VAL PRO CYS SER
SEQRES   1 B  148  ACE GLN ASN LEU LEU ARG ALA VAL NME ACE ASN MET NME
SEQRES   2 B  148  ACE GLN LYS ALA NME ACE GLN THR LEU GLU PHE TYR PRO
SEQRES   3 B  148  CYS NME ACE SER THR NME ACE GLU ALA CYS NME ACE LEU
SEQRES   4 B  148  NME ACE THR LYS NME ACE GLU LEU ASN SER ARG GLU THR
SEQRES   5 B  148  SER PHE ILE THR NME ACE GLY SER NME ACE SER PHE MET
SEQRES   6 B  148  MET ALA LEU CYS LEU SER SER ILE TYR GLU ASP LEU LYS
SEQRES   7 B  148  MET TYR GLN VAL GLU PHE LYS THR MET ASN ALA LYS LEU
SEQRES   8 B  148  LEU MET ASP PRO LYS ARG GLN ILE PHE LEU ASP GLN ASN
SEQRES   9 B  148  MET LEU ALA VAL ILE ASP GLU LEU MET GLN ALA LEU NME
SEQRES  10 B  148  ACE TYR LYS THR LYS ILE LYS LEU CYS ILE LEU LEU HIS
SEQRES  11 B  148  ALA PHE NME ACE ALA NME ACE ILE NME ACE MET NME ACE
SEQRES  12 B  148  LEU ASN NME ACE SER
HELIX    1   1 PHE A   60  ASP A   62  5               Generated by MOE    3
HELIX    2   2 ASN B   21  VAL B   26  1               Generated by MOE    6
HELIX    3   3 LEU B   37  PHE B   39  5               Generated by MOE    3
HELIX    4   4 PHE B   96  LEU B  123  1               Generated by MOE   28
HELIX    5   5 LEU B  133  ALA B  147  1               Generated by MOE   15
HELIX    6   6 LYS B  168  PHE B  180  1               Generated by MOE   13
SHEET    1       TRP A   2  GLU A   3                  Generated by MOE
SHEET    2       VAL A   8  ASP A  14                  Generated by MOE
SHEET    3       GLU A  22  VAL A  24                  Generated by MOE
SHEET    4       THR A  37  LEU A  40                  Generated by MOE
SHEET    5       GLY A  48  SER A  49                  Generated by MOE
SHEET    6       ILE A  55  VAL A  57                  Generated by MOE
SHEET    7       TYR A  66  THR A  67                  Generated by MOE
SHEET    8       LEU A  79  LYS A  85                  Generated by MOE
SHEET    9       GLU A  86  GLU A  86                  Generated by MOE
SHEET   10       ILE A  89  TRP A  90                  Generated by MOE
SHEET   11       ARG A 108  GLU A 110                  Generated by MOE
SHEET   12       ARG A 117  THR A 124                  Generated by MOE
SHEET   13       THR A 131  ARG A 138                  Generated by MOE
SHEET   14       VAL A 146  CYS A 148                  Generated by MOE
SHEET   15       THR A 152  GLU A 156                  Generated by MOE
SHEET   16       TYR A 165  GLU A 173                  Generated by MOE
SHEET   17       ILE A 186  HIS A 194                  Generated by MOE
SHEET   18       LYS A 197  LYS A 197                  Generated by MOE
SHEET   19       TYR A 198  PHE A 205                  Generated by MOE
SHEET   20       LYS A 217  GLN A 220                  Generated by MOE
SHEET   21       GLN A 229  GLU A 235                  Generated by MOE
SHEET   22       PHE A 251  VAL A 255                  Generated by MOE
SHEET   23       ARG A 266  THR A 269                  Generated by MOE
SHEET   24       SER A 273  ILE A 277                  Generated by MOE
SHEET   25       ILE A 284  ARG A 287                  Generated by MOE
SHEET   26       ALA A 301  VAL A 303                  Generated by MOE
SSBOND   1 CYS A   28    CYS A   68                          1555   1555  2.04
SSBOND   2 CYS A  109    CYS A  120                          1555   1555  2.04
SSBOND   3 CYS A  148    CYS A  171                          1555   1555  2.04
SSBOND   4 CYS A  278    CYS A  305                          1555   1555  2.04
SSBOND   5 CYS B   42    CYS B  174                          1555   1555  2.07
SSBOND   6 CYS B   63    CYS B  101                          1555   1555  2.04
ATOM      1  N   ILE A   1      15.200  27.271  13.911  1.00 75.58           N1+
ATOM      2  CA  ILE A   1      15.336  27.312  15.415  1.00 74.25           C  
ATOM      3  C   ILE A   1      16.364  26.299  15.932  1.00 74.22           C  
ATOM      4  O   ILE A   1      16.167  25.081  15.787  1.00 73.80           O  
ATOM      5  CB  ILE A   1      14.019  26.968  16.088  1.00 73.67           C  
ATOM      6  CG1 ILE A   1      14.198  27.038  17.607  1.00 69.85           C  
ATOM      7  CG2 ILE A   1      13.515  25.568  15.575  1.00 72.96           C  
ATOM      8  CD1 ILE A   1      14.524  28.415  18.088  1.00 70.06           C  
ATOM      9  H1  ILE A   1      16.087  27.503  13.486  1.00 75.58           H  
ATOM     10  H2  ILE A   1      14.501  27.939  13.618  1.00 75.58           H  
ATOM     11  H3  ILE A   1      14.921  26.344  13.623  1.00 75.58           H  
ATOM     12  HA  ILE A   1      15.654  28.327  15.654  1.00 74.25           H  
ATOM     13  HB  ILE A   1      13.244  27.689  15.828  1.00 73.67           H  
ATOM     14 HG12 ILE A   1      15.008  26.368  17.894  1.00 69.85           H  
ATOM     15 HG13 ILE A   1      13.273  26.713  18.082  1.00 69.85           H  
ATOM     16 HG21 ILE A   1      13.366  25.608  14.496  1.00 72.96           H  
ATOM     17 HG22 ILE A   1      14.258  24.806  15.811  1.00 72.96           H  
ATOM     18 HG23 ILE A   1      12.572  25.320  16.063  1.00 72.96           H  
ATOM     19 HD11 ILE A   1      15.449  28.754  17.620  1.00 70.06           H  
ATOM     20 HD12 ILE A   1      13.713  29.094  17.824  1.00 70.06           H  
ATOM     21 HD13 ILE A   1      14.648  28.402  19.171  1.00 70.06           H  
ATOM     22  N   TRP A   2      17.456  26.771  16.532  1.00 73.56           N  
ATOM     23  CA  TRP A   2      18.424  25.815  17.028  1.00 72.78           C  
ATOM     24  C   TRP A   2      19.122  26.165  18.302  1.00 73.51           C  
ATOM     25  O   TRP A   2      19.066  27.314  18.764  1.00 71.72           O  
ATOM     26  CB  TRP A   2      19.462  25.453  15.954  1.00 72.77           C  
ATOM     27  CG  TRP A   2      20.074  26.595  15.228  1.00 70.75           C  
ATOM     28  CD1 TRP A   2      19.577  27.231  14.128  1.00 69.67           C  
ATOM     29  CD2 TRP A   2      21.316  27.232  15.536  1.00 68.99           C  
ATOM     30  NE1 TRP A   2      20.432  28.224  13.735  1.00 68.93           N  
ATOM     31  CE2 TRP A   2      21.509  28.247  14.583  1.00 68.07           C  
ATOM     32  CE3 TRP A   2      22.287  27.040  16.529  1.00 69.43           C  
ATOM     33  CZ2 TRP A   2      22.632  29.072  14.591  1.00 67.70           C  
ATOM     34  CZ3 TRP A   2      23.410  27.860  16.539  1.00 67.91           C  
ATOM     35  CH2 TRP A   2      23.570  28.866  15.574  1.00 69.87           C  
ATOM     36  H   TRP A   2      17.604  27.765  16.638  1.00 73.56           H  
ATOM     37  HA  TRP A   2      17.804  24.953  17.275  1.00 72.78           H  
ATOM     38  HB2 TRP A   2      18.972  24.815  15.219  1.00 72.77           H  
ATOM     39  HB3 TRP A   2      20.265  24.898  16.440  1.00 72.77           H  
ATOM     40  HD1 TRP A   2      18.645  26.986  13.639  1.00 69.67           H  
ATOM     41  HE1 TRP A   2      20.292  28.841  12.947  1.00 68.93           H  
ATOM     42  HE3 TRP A   2      22.165  26.268  17.274  1.00 69.43           H  
ATOM     43  HZ2 TRP A   2      22.761  29.847  13.850  1.00 67.70           H  
ATOM     44  HZ3 TRP A   2      24.167  27.721  17.297  1.00 67.91           H  
ATOM     45  HH2 TRP A   2      24.449  29.492  15.604  1.00 69.87           H  
ATOM     46  N   GLU A   3      19.749  25.135  18.882  1.00 75.25           N  
ATOM     47  CA  GLU A   3      20.481  25.312  20.118  1.00 77.51           C  
ATOM     48  C   GLU A   3      21.976  25.551  19.890  1.00 76.92           C  
ATOM     49  O   GLU A   3      22.692  24.756  19.257  1.00 73.77           O  
ATOM     50  CB  GLU A   3      20.273  24.132  21.104  1.00 81.21           C  
ATOM     51  CG  GLU A   3      20.996  24.363  22.482  1.00 87.97           C  
ATOM     52  CD  GLU A   3      20.392  23.601  23.680  1.00 92.55           C  
ATOM     53  OE1 GLU A   3      20.278  22.357  23.569  1.00 92.59           O  
ATOM     54  OE2 GLU A   3      20.050  24.249  24.727  1.00 92.86           O1-
ATOM     55  H   GLU A   3      19.711  24.222  18.452  1.00 75.25           H  
ATOM     56  HA  GLU A   3      20.065  26.211  20.573  1.00 77.51           H  
ATOM     57  HB2 GLU A   3      20.668  23.223  20.650  1.00 81.21           H  
ATOM     58  HB3 GLU A   3      19.205  24.012  21.286  1.00 81.21           H  
ATOM     59  HG2 GLU A   3      20.958  25.429  22.707  1.00 87.97           H  
ATOM     60  HG3 GLU A   3      22.035  24.051  22.374  1.00 87.97           H  
ATOM     61  N   LEU A   4      22.397  26.700  20.410  1.00 76.81           N  
ATOM     62  CA  LEU A   4      23.762  27.176  20.389  1.00 76.45           C  
ATOM     63  C   LEU A   4      24.266  26.466  21.626  1.00 79.78           C  
ATOM     64  O   LEU A   4      24.324  25.236  21.636  1.00 83.20           O  
ATOM     65  CB  LEU A   4      23.776  28.685  20.602  1.00 73.09           C  
ATOM     66  CG  LEU A   4      25.065  29.451  20.395  1.00 71.12           C  
ATOM     67  CD1 LEU A   4      25.282  29.683  18.923  1.00 70.86           C  
ATOM     68  CD2 LEU A   4      24.983  30.760  21.143  1.00 71.04           C  
ATOM     69  H   LEU A   4      21.707  27.288  20.856  1.00 76.81           H  
ATOM     70  HA  LEU A   4      24.328  26.996  19.475  1.00 76.45           H  
ATOM     71  HB2 LEU A   4      23.462  28.864  21.630  1.00 73.09           H  
ATOM     72  HB3 LEU A   4      23.041  29.109  19.918  1.00 73.09           H  
ATOM     73  HG  LEU A   4      25.910  28.880  20.778  1.00 71.12           H  
ATOM     74 HD11 LEU A   4      25.349  28.724  18.410  1.00 70.86           H  
ATOM     75 HD12 LEU A   4      24.446  30.254  18.518  1.00 70.86           H  
ATOM     76 HD13 LEU A   4      26.208  30.239  18.775  1.00 70.86           H  
ATOM     77 HD21 LEU A   4      24.140  31.341  20.768  1.00 71.04           H  
ATOM     78 HD22 LEU A   4      24.844  30.563  22.206  1.00 71.04           H  
ATOM     79 HD23 LEU A   4      25.906  31.321  20.995  1.00 71.04           H  
ATOM     80  N   LYS A   5      24.584  27.210  22.682  1.00 82.29           N  
ATOM     81  CA  LYS A   5      25.067  26.593  23.909  1.00 84.30           C  
ATOM     82  C   LYS A   5      23.911  26.119  24.800  1.00 86.79           C  
ATOM     83  O   LYS A   5      22.765  26.008  24.346  1.00 86.86           O  
ATOM     84  CB  LYS A   5      26.032  27.555  24.651  1.00 85.38           C  
ATOM     85  CG  LYS A   5      25.568  29.010  24.899  1.00 87.43           C  
ATOM     86  CD  LYS A   5      26.757  30.030  25.000  1.00 86.30           C  
ATOM     87  CE  LYS A   5      27.351  30.393  23.603  1.00 89.63           C  
ATOM     88  NZ  LYS A   5      28.278  31.600  23.494  1.00 87.55           N1+
ATOM     89  H   LYS A   5      24.489  28.214  22.632  1.00 82.29           H  
ATOM     90  HA  LYS A   5      25.631  25.698  23.646  1.00 84.30           H  
ATOM     91  HB2 LYS A   5      26.951  27.604  24.067  1.00 85.38           H  
ATOM     92  HB3 LYS A   5      26.243  27.113  25.625  1.00 85.38           H  
ATOM     93  HG2 LYS A   5      25.006  29.040  25.832  1.00 87.43           H  
ATOM     94  HG3 LYS A   5      24.921  29.312  24.075  1.00 87.43           H  
ATOM     95  HD2 LYS A   5      27.545  29.590  25.611  1.00 86.30           H  
ATOM     96  HD3 LYS A   5      26.396  30.942  25.474  1.00 86.30           H  
ATOM     97  HE2 LYS A   5      26.510  30.572  22.933  1.00 89.63           H  
ATOM     98  HE3 LYS A   5      27.912  29.525  23.257  1.00 89.63           H  
ATOM     99  HZ1 LYS A   5      27.791  32.428  23.807  1.00 87.55           H  
ATOM    100  HZ2 LYS A   5      29.094  31.451  24.070  1.00 87.55           H  
ATOM    101  HZ3 LYS A   5      28.563  31.720  22.532  1.00 87.55           H  
ATOM    102  N   LYS A   6      24.216  25.812  26.057  1.00 89.88           N  
ATOM    103  CA  LYS A   6      23.211  25.337  27.015  1.00 91.78           C  
ATOM    104  C   LYS A   6      22.198  26.422  27.347  1.00 91.33           C  
ATOM    105  O   LYS A   6      22.581  27.491  27.836  1.00 89.70           O  
ATOM    106  CB  LYS A   6      23.896  24.900  28.319  1.00 94.16           C  
ATOM    107  CG  LYS A   6      22.961  24.268  29.349  1.00 94.09           C  
ATOM    108  CD  LYS A   6      22.434  22.948  28.823  1.00 96.73           C  
ATOM    109  CE  LYS A   6      21.678  22.171  29.892  1.00 99.26           C  
ATOM    110  NZ  LYS A   6      21.577  20.706  29.542  1.00100.00           N1+
ATOM    111  H   LYS A   6      25.173  25.909  26.364  1.00 89.88           H  
ATOM    112  HA  LYS A   6      22.692  24.497  26.553  1.00 91.78           H  
ATOM    113  HB2 LYS A   6      24.356  25.778  28.772  1.00 94.16           H  
ATOM    114  HB3 LYS A   6      24.668  24.172  28.070  1.00 94.16           H  
ATOM    115  HG2 LYS A   6      22.125  24.941  29.540  1.00 94.09           H  
ATOM    116  HG3 LYS A   6      23.508  24.096  30.276  1.00 94.09           H  
ATOM    117  HD2 LYS A   6      23.274  22.346  28.478  1.00 96.73           H  
ATOM    118  HD3 LYS A   6      21.761  23.145  27.988  1.00 96.73           H  
ATOM    119  HE2 LYS A   6      20.673  22.583  29.986  1.00 99.26           H  
ATOM    120  HE3 LYS A   6      22.203  22.273  30.842  1.00 99.26           H  
ATOM    121  HZ1 LYS A   6      21.092  20.603  28.662  1.00100.00           H  
ATOM    122  HZ2 LYS A   6      22.504  20.314  29.463  1.00100.00           H  
ATOM    123  HZ3 LYS A   6      21.067  20.221  30.267  1.00100.00           H  
ATOM    124  N   ASP A   7      20.915  26.150  27.103  1.00 92.18           N  
ATOM    125  CA  ASP A   7      19.855  27.127  27.408  1.00 93.18           C  
ATOM    126  C   ASP A   7      19.880  28.396  26.528  1.00 93.05           C  
ATOM    127  O   ASP A   7      19.395  29.459  26.959  1.00 93.13           O  
ATOM    128  CB  ASP A   7      19.916  27.570  28.891  1.00 95.23           C  
ATOM    129  CG  ASP A   7      19.613  26.429  29.883  1.00 98.63           C  
ATOM    130  OD1 ASP A   7      18.493  25.858  29.818  1.00 99.04           O  
ATOM    131  OD2 ASP A   7      20.493  26.114  30.735  1.00 98.48           O1-
ATOM    132  H   ASP A   7      20.665  25.257  26.702  1.00 92.18           H  
ATOM    133  HA  ASP A   7      18.928  26.595  27.192  1.00 93.18           H  
ATOM    134  HB2 ASP A   7      19.186  28.365  29.045  1.00 95.23           H  
ATOM    135  HB3 ASP A   7      20.916  27.951  29.097  1.00 95.23           H  
ATOM    136  N   VAL A   8      20.473  28.302  25.330  1.00 90.69           N  
ATOM    137  CA  VAL A   8      20.514  29.432  24.402  1.00 86.61           C  
ATOM    138  C   VAL A   8      20.156  28.943  23.012  1.00 85.63           C  
ATOM    139  O   VAL A   8      20.551  27.836  22.599  1.00 84.91           O  
ATOM    140  CB  VAL A   8      21.872  30.111  24.327  1.00 85.34           C  
ATOM    141  CG1 VAL A   8      21.744  31.398  23.522  1.00 84.52           C  
ATOM    142  CG2 VAL A   8      22.357  30.422  25.691  1.00 84.92           C  
ATOM    143  H   VAL A   8      20.903  27.428  25.061  1.00 90.69           H  
ATOM    144  HA  VAL A   8      19.801  30.166  24.778  1.00 86.61           H  
ATOM    145  HB  VAL A   8      22.585  29.444  23.842  1.00 85.34           H  
ATOM    146 HG11 VAL A   8      21.394  31.164  22.517  1.00 84.52           H  
ATOM    147 HG12 VAL A   8      21.031  32.062  24.010  1.00 84.52           H  
ATOM    148 HG13 VAL A   8      22.716  31.888  23.464  1.00 84.52           H  
ATOM    149 HG21 VAL A   8      21.650  31.089  26.185  1.00 84.92           H  
ATOM    150 HG22 VAL A   8      22.446  29.499  26.264  1.00 84.92           H  
ATOM    151 HG23 VAL A   8      23.331  30.907  25.628  1.00 84.92           H  
ATOM    152  N   TYR A   9      19.390  29.781  22.310  1.00 82.71           N  
ATOM    153  CA  TYR A   9      18.906  29.482  20.969  1.00 78.32           C  
ATOM    154  C   TYR A   9      19.067  30.600  19.971  1.00 74.42           C  
ATOM    155  O   TYR A   9      19.116  31.794  20.292  1.00 73.42           O  
ATOM    156  CB  TYR A   9      17.425  29.146  20.998  1.00 80.20           C  
ATOM    157  CG  TYR A   9      17.073  27.996  21.874  1.00 80.50           C  
ATOM    158  CD1 TYR A   9      16.870  28.175  23.243  1.00 79.71           C  
ATOM    159  CD2 TYR A   9      16.955  26.708  21.332  1.00 81.17           C  
ATOM    160  CE1 TYR A   9      16.560  27.091  24.050  1.00 82.40           C  
ATOM    161  CE2 TYR A   9      16.642  25.620  22.123  1.00 81.37           C  
ATOM    162  CZ  TYR A   9      16.449  25.815  23.477  1.00 82.69           C  
ATOM    163  OH  TYR A   9      16.162  24.725  24.254  1.00 85.08           O  
ATOM    164  H   TYR A   9      19.134  30.664  22.728  1.00 82.71           H  
ATOM    165  HA  TYR A   9      19.525  28.644  20.649  1.00 78.32           H  
ATOM    166  HB2 TYR A   9      17.109  28.910  19.982  1.00 80.20           H  
ATOM    167  HB3 TYR A   9      16.883  30.023  21.352  1.00 80.20           H  
ATOM    168  HD1 TYR A   9      16.955  29.161  23.675  1.00 79.71           H  
ATOM    169  HD2 TYR A   9      17.112  26.564  20.273  1.00 81.17           H  
ATOM    170  HE1 TYR A   9      16.405  27.228  25.110  1.00 82.40           H  
ATOM    171  HE2 TYR A   9      16.550  24.635  21.691  1.00 81.37           H  
ATOM    172  HH  TYR A   9      16.037  24.913  25.187  1.00 85.08           H  
ATOM    173  N   VAL A  10      19.095  30.189  18.726  1.00 69.44           N  
ATOM    174  CA  VAL A  10      19.229  31.152  17.685  1.00 66.61           C  
ATOM    175  C   VAL A  10      18.008  31.022  16.806  1.00 65.49           C  
ATOM    176  O   VAL A  10      17.519  29.900  16.550  1.00 61.55           O  
ATOM    177  CB  VAL A  10      20.536  30.902  16.857  1.00 65.41           C  
ATOM    178  CG1 VAL A  10      20.385  31.394  15.401  1.00 63.40           C  
ATOM    179  CG2 VAL A  10      21.697  31.613  17.520  1.00 61.94           C  
ATOM    180  H   VAL A  10      19.023  29.205  18.509  1.00 69.44           H  
ATOM    181  HA  VAL A  10      19.304  32.157  18.099  1.00 66.61           H  
ATOM    182  HB  VAL A  10      20.723  29.828  16.831  1.00 65.41           H  
ATOM    183 HG11 VAL A  10      19.550  30.877  14.928  1.00 63.40           H  
ATOM    184 HG12 VAL A  10      20.197  32.468  15.398  1.00 63.40           H  
ATOM    185 HG13 VAL A  10      21.302  31.184  14.850  1.00 63.40           H  
ATOM    186 HG21 VAL A  10      21.502  32.685  17.542  1.00 61.94           H  
ATOM    187 HG22 VAL A  10      21.815  31.244  18.539  1.00 61.94           H  
ATOM    188 HG23 VAL A  10      22.610  31.422  16.956  1.00 61.94           H  
ATOM    189  N   VAL A  11      17.498  32.182  16.388  1.00 62.96           N  
ATOM    190  CA  VAL A  11      16.383  32.211  15.469  1.00 62.62           C  
ATOM    191  C   VAL A  11      16.815  33.009  14.230  1.00 62.71           C  
ATOM    192  O   VAL A  11      17.098  34.214  14.309  1.00 62.78           O  
ATOM    193  CB  VAL A  11      15.107  32.867  16.086  1.00 65.26           C  
ATOM    194  CG1 VAL A  11      13.939  32.784  15.060  1.00 60.99           C  
ATOM    195  CG2 VAL A  11      14.750  32.197  17.450  1.00 59.09           C  
ATOM    196  H   VAL A  11      17.896  33.050  16.718  1.00 62.96           H  
ATOM    197  HA  VAL A  11      16.120  31.183  15.218  1.00 62.62           H  
ATOM    198  HB  VAL A  11      15.296  33.920  16.296  1.00 65.26           H  
ATOM    199 HG11 VAL A  11      14.221  33.306  14.146  1.00 60.99           H  
ATOM    200 HG12 VAL A  11      13.729  31.739  14.832  1.00 60.99           H  
ATOM    201 HG13 VAL A  11      13.049  33.249  15.484  1.00 60.99           H  
ATOM    202 HG21 VAL A  11      14.551  31.137  17.293  1.00 59.09           H  
ATOM    203 HG22 VAL A  11      15.585  32.312  18.141  1.00 59.09           H  
ATOM    204 HG23 VAL A  11      13.864  32.675  17.869  1.00 59.09           H  
ATOM    205  N   GLU A  12      16.868  32.294  13.102  1.00 61.53           N  
ATOM    206  CA  GLU A  12      17.233  32.818  11.785  1.00 61.44           C  
ATOM    207  C   GLU A  12      16.036  33.518  11.161  1.00 59.57           C  
ATOM    208  O   GLU A  12      14.966  32.905  10.979  1.00 60.70           O  
ATOM    209  CB  GLU A  12      17.638  31.672  10.851  1.00 64.49           C  
ATOM    210  CG  GLU A  12      19.024  31.107  11.055  1.00 65.73           C  
ATOM    211  CD  GLU A  12      19.115  29.641  10.644  1.00 67.13           C  
ATOM    212  OE1 GLU A  12      18.278  29.200   9.807  1.00 65.25           O  
ATOM    213  OE2 GLU A  12      20.029  28.942  11.157  1.00 65.76           O1-
ATOM    214  H   GLU A  12      16.638  31.313  13.163  1.00 61.53           H  
ATOM    215  HA  GLU A  12      18.064  33.512  11.914  1.00 61.44           H  
ATOM    216  HB2 GLU A  12      17.575  32.039   9.827  1.00 64.49           H  
ATOM    217  HB3 GLU A  12      16.924  30.861  10.990  1.00 64.49           H  
ATOM    218  HG2 GLU A  12      19.286  31.193  12.109  1.00 65.73           H  
ATOM    219  HG3 GLU A  12      19.730  31.684  10.457  1.00 65.73           H  
ATOM    220  N   LEU A  13      16.235  34.772  10.771  1.00 54.91           N  
ATOM    221  CA  LEU A  13      15.162  35.549  10.198  1.00 49.74           C  
ATOM    222  C   LEU A  13      15.500  36.370   8.961  1.00 48.07           C  
ATOM    223  O   LEU A  13      16.510  37.077   8.911  1.00 44.81           O  
ATOM    224  CB  LEU A  13      14.645  36.491  11.282  1.00 49.86           C  
ATOM    225  CG  LEU A  13      13.328  36.260  12.036  1.00 48.91           C  
ATOM    226  CD1 LEU A  13      12.883  34.799  12.113  1.00 46.27           C  
ATOM    227  CD2 LEU A  13      13.556  36.876  13.402  1.00 48.54           C  
ATOM    228  H   LEU A  13      17.149  35.187  10.877  1.00 54.91           H  
ATOM    229  HA  LEU A  13      14.426  34.823   9.852  1.00 49.74           H  
ATOM    230  HB2 LEU A  13      14.552  37.469  10.810  1.00 49.86           H  
ATOM    231  HB3 LEU A  13      15.424  36.528  12.044  1.00 49.86           H  
ATOM    232  HG  LEU A  13      12.497  36.722  11.503  1.00 48.91           H  
ATOM    233 HD11 LEU A  13      12.751  34.406  11.105  1.00 46.27           H  
ATOM    234 HD12 LEU A  13      13.642  34.215  12.634  1.00 46.27           H  
ATOM    235 HD13 LEU A  13      11.939  34.735  12.655  1.00 46.27           H  
ATOM    236 HD21 LEU A  13      14.395  36.379  13.889  1.00 48.54           H  
ATOM    237 HD22 LEU A  13      13.778  37.937  13.290  1.00 48.54           H  
ATOM    238 HD23 LEU A  13      12.659  36.755  14.010  1.00 48.54           H  
ATOM    239  N   ASP A  14      14.664  36.264   7.939  1.00 48.36           N  
ATOM    240  CA  ASP A  14      14.858  37.123   6.770  1.00 50.55           C  
ATOM    241  C   ASP A  14      14.506  38.487   7.421  1.00 51.17           C  
ATOM    242  O   ASP A  14      13.443  38.639   8.024  1.00 49.90           O  
ATOM    243  CB  ASP A  14      13.866  36.754   5.667  1.00 47.78           C  
ATOM    244  CG  ASP A  14      14.067  37.564   4.389  1.00 52.44           C  
ATOM    245  OD1 ASP A  14      14.754  38.635   4.405  1.00 48.44           O  
ATOM    246  OD2 ASP A  14      13.499  37.120   3.354  1.00 53.07           O1-
ATOM    247  H   ASP A  14      13.904  35.600   7.966  1.00 48.36           H  
ATOM    248  HA  ASP A  14      15.835  37.074   6.289  1.00 50.55           H  
ATOM    249  HB2 ASP A  14      12.855  36.931   6.035  1.00 47.78           H  
ATOM    250  HB3 ASP A  14      13.987  35.697   5.431  1.00 47.78           H  
ATOM    251  N   TRP A  15      15.408  39.449   7.355  1.00 52.98           N  
ATOM    252  CA  TRP A  15      15.137  40.704   8.008  1.00 55.39           C  
ATOM    253  C   TRP A  15      14.187  41.551   7.224  1.00 56.70           C  
ATOM    254  O   TRP A  15      14.004  42.716   7.542  1.00 58.68           O  
ATOM    255  CB  TRP A  15      16.412  41.509   8.211  1.00 58.85           C  
ATOM    256  CG  TRP A  15      16.371  42.396   9.468  1.00 63.78           C  
ATOM    257  CD1 TRP A  15      16.683  43.735   9.559  1.00 62.22           C  
ATOM    258  CD2 TRP A  15      16.119  41.959  10.810  1.00 63.55           C  
ATOM    259  NE1 TRP A  15      16.646  44.144  10.874  1.00 61.81           N  
ATOM    260  CE2 TRP A  15      16.309  43.074  11.661  1.00 62.16           C  
ATOM    261  CE3 TRP A  15      15.766  40.728  11.377  1.00 66.37           C  
ATOM    262  CZ2 TRP A  15      16.163  42.991  13.047  1.00 62.55           C  
ATOM    263  CZ3 TRP A  15      15.621  40.645  12.765  1.00 68.88           C  
ATOM    264  CH2 TRP A  15      15.823  41.777  13.584  1.00 64.11           C  
ATOM    265  H   TRP A  15      16.274  39.307   6.855  1.00 52.98           H  
ATOM    266  HA  TRP A  15      14.692  40.448   8.970  1.00 55.39           H  
ATOM    267  HB2 TRP A  15      16.562  42.147   7.340  1.00 58.85           H  
ATOM    268  HB3 TRP A  15      17.249  40.817   8.302  1.00 58.85           H  
ATOM    269  HD1 TRP A  15      16.922  44.372   8.720  1.00 62.22           H  
ATOM    270  HE1 TRP A  15      16.836  45.079  11.204  1.00 61.81           H  
ATOM    271  HE3 TRP A  15      15.609  39.860  10.754  1.00 66.37           H  
ATOM    272  HZ2 TRP A  15      16.313  43.856  13.676  1.00 62.55           H  
ATOM    273  HZ3 TRP A  15      15.351  39.702  13.217  1.00 68.88           H  
ATOM    274  HH2 TRP A  15      15.707  41.684  14.654  1.00 64.11           H  
ATOM    275  N   TYR A  16      13.572  41.015   6.183  1.00 56.91           N  
ATOM    276  CA  TYR A  16      12.677  41.890   5.424  1.00 56.00           C  
ATOM    277  C   TYR A  16      11.395  42.094   6.214  1.00 57.94           C  
ATOM    278  O   TYR A  16      10.850  41.139   6.788  1.00 59.45           O  
ATOM    279  CB  TYR A  16      12.347  41.319   4.052  1.00 48.66           C  
ATOM    280  CG  TYR A  16      11.739  42.315   3.087  1.00 42.89           C  
ATOM    281  CD1 TYR A  16      12.493  43.344   2.536  1.00 36.42           C  
ATOM    282  CD2 TYR A  16      10.398  42.185   2.691  1.00 42.37           C  
ATOM    283  CE1 TYR A  16      11.924  44.220   1.597  1.00 42.18           C  
ATOM    284  CE2 TYR A  16       9.818  43.046   1.757  1.00 37.22           C  
ATOM    285  CZ  TYR A  16      10.570  44.046   1.210  1.00 41.15           C  
ATOM    286  OH  TYR A  16       9.973  44.806   0.225  1.00 43.95           O  
ATOM    287  H   TYR A  16      13.713  40.049   5.924  1.00 56.91           H  
ATOM    288  HA  TYR A  16      13.186  42.841   5.269  1.00 56.00           H  
ATOM    289  HB2 TYR A  16      11.641  40.499   4.185  1.00 48.66           H  
ATOM    290  HB3 TYR A  16      13.268  40.937   3.612  1.00 48.66           H  
ATOM    291  HD1 TYR A  16      13.524  43.471   2.832  1.00 36.42           H  
ATOM    292  HD2 TYR A  16       9.798  41.397   3.121  1.00 42.37           H  
ATOM    293  HE1 TYR A  16      12.513  45.020   1.173  1.00 42.18           H  
ATOM    294  HE2 TYR A  16       8.784  42.922   1.470  1.00 37.22           H  
ATOM    295  HH  TYR A  16       9.070  44.558   0.012  1.00 43.95           H  
ATOM    296  N   PRO A  17      10.905  43.354   6.260  1.00 58.14           N  
ATOM    297  CA  PRO A  17       9.684  43.698   6.983  1.00 56.83           C  
ATOM    298  C   PRO A  17       8.522  42.756   6.641  1.00 59.54           C  
ATOM    299  O   PRO A  17       7.833  42.220   7.528  1.00 57.42           O  
ATOM    300  CB  PRO A  17       9.433  45.118   6.531  1.00 56.96           C  
ATOM    301  CG  PRO A  17      10.804  45.644   6.325  1.00 57.65           C  
ATOM    302  CD  PRO A  17      11.488  44.545   5.610  1.00 55.12           C  
ATOM    303  HA  PRO A  17       9.777  43.602   8.065  1.00 56.83           H  
ATOM    304  HB2 PRO A  17       8.905  45.686   7.297  1.00 56.96           H  
ATOM    305  HB3 PRO A  17       8.861  45.140   5.604  1.00 56.96           H  
ATOM    306  HG2 PRO A  17      11.290  45.851   7.279  1.00 57.65           H  
ATOM    307  HG3 PRO A  17      10.787  46.551   5.721  1.00 57.65           H  
ATOM    308  HD2 PRO A  17      11.264  44.565   4.544  1.00 55.12           H  
ATOM    309  HD3 PRO A  17      12.567  44.588   5.755  1.00 55.12           H  
ATOM    310  N   ASP A  18       8.331  42.510   5.352  1.00 61.69           N  
ATOM    311  CA  ASP A  18       7.213  41.676   4.947  1.00 66.01           C  
ATOM    312  C   ASP A  18       7.414  40.184   5.188  1.00 65.37           C  
ATOM    313  O   ASP A  18       6.494  39.400   4.977  1.00 66.56           O  
ATOM    314  CB  ASP A  18       6.872  41.927   3.453  1.00 70.29           C  
ATOM    315  CG  ASP A  18       6.552  43.413   3.150  1.00 73.09           C  
ATOM    316  OD1 ASP A  18       6.321  44.155   4.128  1.00 72.80           O  
ATOM    317  OD2 ASP A  18       6.520  43.839   1.948  1.00 76.05           O1-
ATOM    318  H   ASP A  18       8.956  42.898   4.660  1.00 61.69           H  
ATOM    319  HA  ASP A  18       6.382  41.972   5.587  1.00 66.01           H  
ATOM    320  HB2 ASP A  18       6.004  41.323   3.188  1.00 70.29           H  
ATOM    321  HB3 ASP A  18       7.725  41.624   2.846  1.00 70.29           H  
ATOM    322  N   ALA A  19       8.584  39.775   5.657  1.00 63.31           N  
ATOM    323  CA  ALA A  19       8.802  38.343   5.809  1.00 62.74           C  
ATOM    324  C   ALA A  19       8.318  37.791   7.097  1.00 62.28           C  
ATOM    325  O   ALA A  19       8.424  38.425   8.131  1.00 63.74           O  
ATOM    326  CB  ALA A  19      10.302  37.975   5.610  1.00 62.26           C  
ATOM    327  H   ALA A  19       9.305  40.438   5.902  1.00 63.31           H  
ATOM    328  HA  ALA A  19       8.202  37.882   5.025  1.00 62.74           H  
ATOM    329  HB1 ALA A  19      10.639  38.336   4.638  1.00 62.26           H  
ATOM    330  HB2 ALA A  19      10.897  38.439   6.397  1.00 62.26           H  
ATOM    331  HB3 ALA A  19      10.420  36.892   5.656  1.00 62.26           H  
ATOM    332  N   PRO A  20       7.776  36.580   7.046  1.00 63.66           N  
ATOM    333  CA  PRO A  20       7.228  35.803   8.162  1.00 66.03           C  
ATOM    334  C   PRO A  20       8.221  35.713   9.307  1.00 66.95           C  
ATOM    335  O   PRO A  20       9.424  35.784   9.097  1.00 65.86           O  
ATOM    336  CB  PRO A  20       6.983  34.441   7.536  1.00 65.23           C  
ATOM    337  CG  PRO A  20       6.612  34.799   6.131  1.00 64.60           C  
ATOM    338  CD  PRO A  20       7.650  35.833   5.790  1.00 63.99           C  
ATOM    339  HA  PRO A  20       6.331  36.244   8.596  1.00 66.03           H  
ATOM    340  HB2 PRO A  20       6.170  33.916   8.038  1.00 65.23           H  
ATOM    341  HB3 PRO A  20       7.883  33.827   7.562  1.00 65.23           H  
ATOM    342  HG2 PRO A  20       5.606  35.215   6.080  1.00 64.60           H  
ATOM    343  HG3 PRO A  20       6.681  33.935   5.470  1.00 64.60           H  
ATOM    344  HD2 PRO A  20       8.595  35.366   5.512  1.00 63.99           H  
ATOM    345  HD3 PRO A  20       7.312  36.479   4.980  1.00 63.99           H  
ATOM    346  N   GLY A  21       7.719  35.594  10.521  1.00 68.50           N  
ATOM    347  CA  GLY A  21       8.618  35.469  11.635  1.00 72.31           C  
ATOM    348  C   GLY A  21       8.621  33.977  11.841  1.00 77.27           C  
ATOM    349  O   GLY A  21       8.244  33.212  10.940  1.00 78.65           O  
ATOM    350  H   GLY A  21       6.719  35.591  10.665  1.00 68.50           H  
ATOM    351  HA2 GLY A  21       8.241  35.993  12.513  1.00 72.31           H  
ATOM    352  HA3 GLY A  21       9.613  35.841  11.389  1.00 72.31           H  
ATOM    353  N   GLU A  22       9.041  33.528  13.009  1.00 79.66           N  
ATOM    354  CA  GLU A  22       9.014  32.103  13.248  1.00 82.39           C  
ATOM    355  C   GLU A  22       8.087  31.853  14.430  1.00 81.65           C  
ATOM    356  O   GLU A  22       8.142  32.555  15.448  1.00 81.40           O  
ATOM    357  CB  GLU A  22      10.441  31.581  13.519  1.00 86.66           C  
ATOM    358  CG  GLU A  22      10.552  30.079  13.834  1.00 88.11           C  
ATOM    359  CD  GLU A  22      11.961  29.551  13.631  1.00 91.35           C  
ATOM    360  OE1 GLU A  22      12.938  30.210  14.079  1.00 91.92           O  
ATOM    361  OE2 GLU A  22      12.082  28.466  13.019  1.00 90.87           O1-
ATOM    362  H   GLU A  22       9.373  34.165  13.719  1.00 79.66           H  
ATOM    363  HA  GLU A  22       8.643  31.566  12.375  1.00 82.39           H  
ATOM    364  HB2 GLU A  22      10.844  32.132  14.369  1.00 86.66           H  
ATOM    365  HB3 GLU A  22      11.046  31.784  12.635  1.00 86.66           H  
ATOM    366  HG2 GLU A  22       9.875  29.532  13.178  1.00 88.11           H  
ATOM    367  HG3 GLU A  22      10.263  29.916  14.872  1.00 88.11           H  
ATOM    368  N   MET A  23       7.202  30.881  14.283  1.00 81.03           N  
ATOM    369  CA  MET A  23       6.320  30.583  15.385  1.00 82.41           C  
ATOM    370  C   MET A  23       7.185  29.719  16.277  1.00 82.26           C  
ATOM    371  O   MET A  23       7.414  28.531  15.984  1.00 81.04           O  
ATOM    372  CB  MET A  23       5.068  29.822  14.924  1.00 84.29           C  
ATOM    373  CG  MET A  23       3.866  30.021  15.851  1.00 84.94           C  
ATOM    374  SD  MET A  23       2.422  28.955  15.499  1.00 87.39           S  
ATOM    375  CE  MET A  23       2.555  27.706  16.817  1.00 87.07           C  
ATOM    376  H   MET A  23       7.145  30.360  13.420  1.00 81.03           H  
ATOM    377  HA  MET A  23       5.938  31.477  15.878  1.00 82.41           H  
ATOM    378  HB2 MET A  23       5.304  28.758  14.886  1.00 84.29           H  
ATOM    379  HB3 MET A  23       4.798  30.171  13.927  1.00 84.29           H  
ATOM    380  HG2 MET A  23       3.546  31.060  15.769  1.00 84.94           H  
ATOM    381  HG3 MET A  23       4.191  29.821  16.872  1.00 84.94           H  
ATOM    382  HE1 MET A  23       3.507  27.183  16.727  1.00 87.07           H  
ATOM    383  HE2 MET A  23       2.500  28.196  17.789  1.00 87.07           H  
ATOM    384  HE3 MET A  23       1.737  26.991  16.724  1.00 87.07           H  
ATOM    385  N   VAL A  24       7.679  30.351  17.346  1.00 82.53           N  
ATOM    386  CA  VAL A  24       8.547  29.720  18.342  1.00 83.41           C  
ATOM    387  C   VAL A  24       7.790  29.187  19.573  1.00 84.10           C  
ATOM    388  O   VAL A  24       6.832  29.815  20.050  1.00 82.59           O  
ATOM    389  CB  VAL A  24       9.612  30.713  18.835  1.00 83.95           C  
ATOM    390  CG1 VAL A  24      10.789  29.954  19.471  1.00 82.37           C  
ATOM    391  CG2 VAL A  24      10.065  31.604  17.685  1.00 82.20           C  
ATOM    392  H   VAL A  24       7.439  31.324  17.475  1.00 82.53           H  
ATOM    393  HA  VAL A  24       9.002  28.871  17.831  1.00 83.41           H  
ATOM    394  HB  VAL A  24       9.183  31.357  19.603  1.00 83.95           H  
ATOM    395 HG11 VAL A  24      10.427  29.358  20.308  1.00 82.37           H  
ATOM    396 HG12 VAL A  24      11.243  29.299  18.728  1.00 82.37           H  
ATOM    397 HG13 VAL A  24      11.531  30.668  19.828  1.00 82.37           H  
ATOM    398 HG21 VAL A  24      10.500  30.988  16.898  1.00 82.20           H  
ATOM    399 HG22 VAL A  24       9.208  32.149  17.288  1.00 82.20           H  
ATOM    400 HG23 VAL A  24      10.811  32.312  18.046  1.00 82.20           H  
ATOM    401  N   VAL A  25       8.270  28.052  20.095  1.00 84.77           N  
ATOM    402  CA  VAL A  25       7.671  27.360  21.249  1.00 85.33           C  
ATOM    403  C   VAL A  25       8.618  26.981  22.421  1.00 85.53           C  
ATOM    404  O   VAL A  25       9.335  25.986  22.366  1.00 84.21           O  
ATOM    405  CB  VAL A  25       6.955  26.089  20.749  1.00 85.37           C  
ATOM    406  CG1 VAL A  25       6.380  25.324  21.918  1.00 84.87           C  
ATOM    407  CG2 VAL A  25       5.888  26.477  19.717  1.00 81.17           C  
ATOM    408  H   VAL A  25       9.092  27.646  19.672  1.00 84.77           H  
ATOM    409  HA  VAL A  25       6.993  28.095  21.683  1.00 85.33           H  
ATOM    410  HB  VAL A  25       7.665  25.426  20.255  1.00 85.37           H  
ATOM    411 HG11 VAL A  25       7.183  25.043  22.599  1.00 84.87           H  
ATOM    412 HG12 VAL A  25       5.661  25.951  22.444  1.00 84.87           H  
ATOM    413 HG13 VAL A  25       5.881  24.426  21.554  1.00 84.87           H  
ATOM    414 HG21 VAL A  25       5.159  27.142  20.180  1.00 81.17           H  
ATOM    415 HG22 VAL A  25       6.362  26.986  18.878  1.00 81.17           H  
ATOM    416 HG23 VAL A  25       5.385  25.579  19.360  1.00 81.17           H  
ATOM    417  N   LEU A  26       8.557  27.750  23.503  1.00 86.99           N  
ATOM    418  CA  LEU A  26       9.416  27.530  24.660  1.00 89.28           C  
ATOM    419  C   LEU A  26       8.922  26.613  25.783  1.00 91.39           C  
ATOM    420  O   LEU A  26       8.431  27.072  26.818  1.00 91.02           O  
ATOM    421  CB  LEU A  26       9.815  28.865  25.310  1.00 90.09           C  
ATOM    422  CG  LEU A  26      10.138  30.170  24.567  1.00 89.69           C  
ATOM    423  CD1 LEU A  26      11.276  30.875  25.300  1.00 87.28           C  
ATOM    424  CD2 LEU A  26      10.511  29.887  23.123  1.00 90.75           C  
ATOM    425  H   LEU A  26       7.894  28.512  23.524  1.00 86.99           H  
ATOM    426  HA  LEU A  26      10.246  26.995  24.199  1.00 89.28           H  
ATOM    427  HB2 LEU A  26      10.706  28.642  25.897  1.00 90.09           H  
ATOM    428  HB3 LEU A  26       8.992  29.114  25.980  1.00 90.09           H  
ATOM    429  HG  LEU A  26       9.260  30.815  24.553  1.00 89.69           H  
ATOM    430 HD11 LEU A  26      10.969  31.094  26.323  1.00 87.28           H  
ATOM    431 HD12 LEU A  26      12.154  30.229  25.314  1.00 87.28           H  
ATOM    432 HD13 LEU A  26      11.518  31.806  24.786  1.00 87.28           H  
ATOM    433 HD21 LEU A  26      11.389  29.242  23.094  1.00 90.75           H  
ATOM    434 HD22 LEU A  26       9.679  29.391  22.623  1.00 90.75           H  
ATOM    435 HD23 LEU A  26      10.733  30.825  22.615  1.00 90.75           H  
ATOM    436  N   THR A  27       9.099  25.316  25.576  1.00 93.96           N  
ATOM    437  CA  THR A  27       8.765  24.274  26.555  1.00 96.88           C  
ATOM    438  C   THR A  27       9.476  24.601  27.896  1.00 98.03           C  
ATOM    439  O   THR A  27      10.703  24.596  27.947  1.00 98.54           O  
ATOM    440  CB  THR A  27       9.315  22.912  26.017  1.00 98.05           C  
ATOM    441  OG1 THR A  27       8.783  22.685  24.702  1.00 99.48           O  
ATOM    442  CG2 THR A  27       9.005  21.736  26.966  1.00 96.67           C  
ATOM    443  H   THR A  27       9.488  25.026  24.690  1.00 93.96           H  
ATOM    444  HA  THR A  27       7.687  24.222  26.708  1.00 96.88           H  
ATOM    445  HB  THR A  27      10.402  22.971  25.965  1.00 98.05           H  
ATOM    446 HG21 THR A  27       9.438  21.936  27.946  1.00 96.67           H  
ATOM    447 HG22 THR A  27       7.925  21.622  27.062  1.00 96.67           H  
ATOM    448 HG23 THR A  27       9.433  20.819  26.560  1.00 96.67           H  
ATOM    449  HG1 THR A  27       9.147  21.857  24.380  1.00 99.48           H  
ATOM    450  N   CYS A  28       8.753  24.880  28.978  1.00 98.96           N  
ATOM    451  CA  CYS A  28       9.454  25.177  30.240  1.00 99.10           C  
ATOM    452  C   CYS A  28      10.058  23.906  30.853  1.00 98.96           C  
ATOM    453  O   CYS A  28       9.345  23.100  31.438  1.00 98.08           O  
ATOM    454  CB  CYS A  28       8.499  25.837  31.230  1.00 99.51           C  
ATOM    455  SG  CYS A  28       9.254  26.364  32.802  1.00100.00           S  
ATOM    456  H   CYS A  28       7.744  24.888  28.935  1.00 98.96           H  
ATOM    457  HA  CYS A  28      10.270  25.865  30.019  1.00 99.10           H  
ATOM    458  HB2 CYS A  28       7.706  25.125  31.459  1.00 99.51           H  
ATOM    459  HB3 CYS A  28       8.071  26.717  30.750  1.00 99.51           H  
ATOM    460  N   ASP A  29      11.375  23.738  30.705  1.00 99.80           N  
ATOM    461  CA  ASP A  29      12.112  22.558  31.200  1.00100.00           C  
ATOM    462  C   ASP A  29      12.156  22.491  32.736  1.00100.00           C  
ATOM    463  O   ASP A  29      13.125  22.949  33.386  1.00 99.21           O  
ATOM    464  CB  ASP A  29      13.531  22.558  30.601  1.00100.00           C  
ATOM    465  CG  ASP A  29      14.381  21.360  31.052  1.00100.00           C  
ATOM    466  OD1 ASP A  29      13.830  20.227  31.186  1.00 99.23           O  
ATOM    467  OD2 ASP A  29      15.613  21.572  31.246  1.00100.00           O1-
ATOM    468  H   ASP A  29      11.896  24.459  30.227  1.00 99.80           H  
ATOM    469  HA  ASP A  29      11.579  21.664  30.875  1.00100.00           H  
ATOM    470  HB2 ASP A  29      14.035  23.475  30.906  1.00100.00           H  
ATOM    471  HB3 ASP A  29      13.448  22.534  29.514  1.00100.00           H  
ATOM    472  N   THR A  30      11.094  21.883  33.283  1.00100.00           N  
ATOM    473  CA  THR A  30      10.850  21.736  34.728  1.00100.00           C  
ATOM    474  C   THR A  30       9.574  20.888  34.947  1.00100.00           C  
ATOM    475  O   THR A  30       8.576  21.422  35.436  1.00100.00           O  
ATOM    476  CB  THR A  30      10.610  23.158  35.370  1.00100.00           C  
ATOM    477  OG1 THR A  30      10.012  23.046  36.673  1.00100.00           O  
ATOM    478  CG2 THR A  30       9.663  23.968  34.497  1.00100.00           C  
ATOM    479  H   THR A  30      10.406  21.495  32.654  1.00100.00           H  
ATOM    480  HA  THR A  30      11.713  21.254  35.189  1.00100.00           H  
ATOM    481  HB  THR A  30      11.581  23.647  35.451  1.00100.00           H  
ATOM    482 HG21 THR A  30      10.088  24.071  33.498  1.00100.00           H  
ATOM    483 HG22 THR A  30       8.702  23.458  34.433  1.00100.00           H  
ATOM    484 HG23 THR A  30       9.521  24.956  34.935  1.00100.00           H  
ATOM    485  HG1 THR A  30       9.162  22.613  36.566  1.00100.00           H  
ATOM    486  N   PRO A  31       9.589  19.567  34.612  1.00100.00           N  
ATOM    487  CA  PRO A  31       8.378  18.723  34.797  1.00100.00           C  
ATOM    488  C   PRO A  31       7.501  18.915  36.082  1.00100.00           C  
ATOM    489  O   PRO A  31       7.444  18.023  36.942  1.00100.00           O  
ATOM    490  CB  PRO A  31       8.916  17.274  34.640  1.00100.00           C  
ATOM    491  CG  PRO A  31      10.441  17.401  34.843  1.00100.00           C  
ATOM    492  CD  PRO A  31      10.761  18.748  34.221  1.00100.00           C  
ATOM    493  HA  PRO A  31       7.633  19.024  34.060  1.00100.00           H  
ATOM    494  HB2 PRO A  31       8.691  16.885  33.647  1.00100.00           H  
ATOM    495  HB3 PRO A  31       8.481  16.618  35.394  1.00100.00           H  
ATOM    496  HG2 PRO A  31      10.972  16.598  34.332  1.00100.00           H  
ATOM    497  HG3 PRO A  31      10.697  17.389  35.902  1.00100.00           H  
ATOM    498  HD2 PRO A  31      11.684  19.161  34.628  1.00100.00           H  
ATOM    499  HD3 PRO A  31      10.844  18.672  33.137  1.00100.00           H  
ATOM    500  N   GLU A  32       6.806  20.067  36.171  1.00100.00           N  
ATOM    501  CA  GLU A  32       5.924  20.448  37.309  1.00100.00           C  
ATOM    502  C   GLU A  32       4.455  20.736  36.925  1.00100.00           C  
ATOM    503  O   GLU A  32       3.655  21.072  37.803  1.00100.00           O  
ATOM    504  CB  GLU A  32       6.477  21.694  38.050  1.00100.00           C  
ATOM    505  CG  GLU A  32       5.654  22.174  39.279  1.00 99.54           C  
ATOM    506  CD  GLU A  32       5.204  23.638  39.176  1.00 99.51           C  
ATOM    507  OE1 GLU A  32       4.508  23.982  38.196  1.00 99.54           O  
ATOM    508  OE2 GLU A  32       5.537  24.443  40.077  1.00 98.22           O1-
ATOM    509  H   GLU A  32       6.890  20.722  35.407  1.00100.00           H  
ATOM    510  HA  GLU A  32       5.926  19.567  37.951  1.00100.00           H  
ATOM    511  HB2 GLU A  32       6.520  22.516  37.335  1.00100.00           H  
ATOM    512  HB3 GLU A  32       7.484  21.458  38.394  1.00100.00           H  
ATOM    513  HG2 GLU A  32       6.270  22.064  40.172  1.00 99.54           H  
ATOM    514  HG3 GLU A  32       4.768  21.545  39.369  1.00 99.54           H  
ATOM    515  N   GLU A  33       4.114  20.622  35.634  1.00100.00           N  
ATOM    516  CA  GLU A  33       2.743  20.839  35.123  1.00100.00           C  
ATOM    517  C   GLU A  33       2.027  22.108  35.623  1.00100.00           C  
ATOM    518  O   GLU A  33       1.923  23.079  34.872  1.00100.00           O  
ATOM    519  CB  GLU A  33       1.851  19.556  35.496  1.00  0.00           C  
ATOM    520  CG  GLU A  33       0.462  19.596  34.836  1.00  0.00           C  
ATOM    521  CD  GLU A  33       0.548  19.687  33.310  1.00  0.00           C  
ATOM    522  OE1 GLU A  33       0.872  18.745  32.590  1.00  0.00           O  
ATOM    523  OE2 GLU A  33       0.241  20.922  32.816  1.00  0.00           O1-
ATOM    524  H   GLU A  33       4.426  19.721  35.300  1.00100.00           H  
ATOM    525  HA  GLU A  33       2.854  20.984  34.048  1.00100.00           H  
ATOM    526  HB2 GLU A  33       1.723  19.523  36.578  1.00  0.00           H  
ATOM    527  HB3 GLU A  33       2.372  18.658  35.164  1.00  0.00           H  
ATOM    528  HG2 GLU A  33      -0.080  20.465  35.208  1.00  0.00           H  
ATOM    529  HG3 GLU A  33      -0.080  18.688  35.102  1.00  0.00           H  
ATOM    530  N   ASP A  34       1.517  22.059  36.860  1.00 99.88           N  
ATOM    531  CA  ASP A  34       0.820  23.154  37.572  1.00100.00           C  
ATOM    532  C   ASP A  34       0.552  24.488  36.832  1.00100.00           C  
ATOM    533  O   ASP A  34       1.188  24.788  35.827  1.00100.00           O  
ATOM    534  CB  ASP A  34       1.606  23.475  38.866  1.00100.00           C  
ATOM    535  CG  ASP A  34       0.821  23.146  40.155  1.00100.00           C  
ATOM    536  OD1 ASP A  34      -0.286  23.710  40.344  1.00100.00           O  
ATOM    537  OD2 ASP A  34       1.320  22.335  40.986  1.00100.00           O1-
ATOM    538  H   ASP A  34       1.618  21.186  37.358  1.00 99.88           H  
ATOM    539  HA  ASP A  34      -0.179  22.746  37.724  1.00100.00           H  
ATOM    540  HB2 ASP A  34       1.847  24.538  38.870  1.00100.00           H  
ATOM    541  HB3 ASP A  34       2.528  22.893  38.864  1.00100.00           H  
ATOM    542  N   GLY A  35      -0.392  25.289  37.335  1.00 99.68           N  
ATOM    543  CA  GLY A  35      -0.637  26.585  36.723  1.00 99.47           C  
ATOM    544  C   GLY A  35       0.694  27.345  36.753  1.00100.00           C  
ATOM    545  O   GLY A  35       1.188  27.681  37.845  1.00 98.65           O  
ATOM    546  H   GLY A  35      -0.933  24.996  38.136  1.00 99.68           H  
ATOM    547  HA2 GLY A  35      -1.394  27.130  37.287  1.00 99.47           H  
ATOM    548  HA3 GLY A  35      -0.973  26.457  35.694  1.00 99.47           H  
ATOM    549  N   ILE A  36       1.268  27.617  35.567  1.00100.00           N  
ATOM    550  CA  ILE A  36       2.580  28.283  35.432  1.00100.00           C  
ATOM    551  C   ILE A  36       2.634  29.682  34.755  1.00100.00           C  
ATOM    552  O   ILE A  36       1.973  29.941  33.738  1.00100.00           O  
ATOM    553  CB  ILE A  36       3.570  27.326  34.686  1.00 99.63           C  
ATOM    554  CG1 ILE A  36       3.766  26.032  35.491  1.00 99.73           C  
ATOM    555  CG2 ILE A  36       4.899  28.020  34.439  1.00100.00           C  
ATOM    556  CD1 ILE A  36       4.457  24.889  34.727  1.00 98.80           C  
ATOM    557  H   ILE A  36       0.777  27.352  34.725  1.00100.00           H  
ATOM    558  HA  ILE A  36       2.859  28.487  36.466  1.00100.00           H  
ATOM    559  HB  ILE A  36       3.142  27.065  33.718  1.00 99.63           H  
ATOM    560 HG12 ILE A  36       2.785  25.681  35.810  1.00 99.73           H  
ATOM    561 HG13 ILE A  36       4.371  26.267  36.367  1.00 99.73           H  
ATOM    562 HG21 ILE A  36       4.735  28.919  33.845  1.00100.00           H  
ATOM    563 HG22 ILE A  36       5.350  28.292  35.393  1.00100.00           H  
ATOM    564 HG23 ILE A  36       5.566  27.346  33.901  1.00100.00           H  
ATOM    565 HD11 ILE A  36       3.870  24.635  33.844  1.00 98.80           H  
ATOM    566 HD12 ILE A  36       5.454  25.207  34.421  1.00 98.80           H  
ATOM    567 HD13 ILE A  36       4.537  24.015  35.374  1.00 98.80           H  
ATOM    568  N   THR A  37       3.454  30.565  35.320  1.00 99.63           N  
ATOM    569  CA  THR A  37       3.631  31.928  34.806  1.00100.00           C  
ATOM    570  C   THR A  37       4.769  32.038  33.722  1.00100.00           C  
ATOM    571  O   THR A  37       5.720  31.232  33.722  1.00100.00           O  
ATOM    572  CB  THR A  37       3.907  32.885  36.008  1.00100.00           C  
ATOM    573  OG1 THR A  37       3.906  34.250  35.555  1.00 99.31           O  
ATOM    574  CG2 THR A  37       5.251  32.521  36.695  1.00 98.64           C  
ATOM    575  H   THR A  37       3.977  30.285  36.138  1.00 99.63           H  
ATOM    576  HA  THR A  37       2.712  32.218  34.296  1.00100.00           H  
ATOM    577  HB  THR A  37       3.115  32.768  36.748  1.00100.00           H  
ATOM    578 HG21 THR A  37       5.211  31.491  37.048  1.00 98.64           H  
ATOM    579 HG22 THR A  37       6.066  32.628  35.979  1.00 98.64           H  
ATOM    580 HG23 THR A  37       5.420  33.189  37.540  1.00 98.64           H  
ATOM    581  HG1 THR A  37       4.065  34.809  36.319  1.00 99.31           H  
ATOM    582  N   TRP A  38       4.677  33.034  32.817  1.00100.00           N  
ATOM    583  CA  TRP A  38       5.660  33.238  31.705  1.00100.00           C  
ATOM    584  C   TRP A  38       6.115  34.693  31.400  1.00 99.07           C  
ATOM    585  O   TRP A  38       5.318  35.492  30.894  1.00 99.20           O  
ATOM    586  CB  TRP A  38       5.078  32.671  30.400  1.00 99.17           C  
ATOM    587  CG  TRP A  38       5.445  31.266  30.060  1.00 99.62           C  
ATOM    588  CD1 TRP A  38       4.582  30.253  29.745  1.00100.00           C  
ATOM    589  CD2 TRP A  38       6.769  30.745  29.843  1.00100.00           C  
ATOM    590  NE1 TRP A  38       5.281  29.133  29.332  1.00100.00           N  
ATOM    591  CE2 TRP A  38       6.624  29.408  29.384  1.00100.00           C  
ATOM    592  CE3 TRP A  38       8.061  31.279  29.985  1.00100.00           C  
ATOM    593  CZ2 TRP A  38       7.726  28.596  29.063  1.00100.00           C  
ATOM    594  CZ3 TRP A  38       9.156  30.472  29.664  1.00100.00           C  
ATOM    595  CH2 TRP A  38       8.977  29.142  29.206  1.00100.00           C  
ATOM    596  H   TRP A  38       3.903  33.678  32.893  1.00100.00           H  
ATOM    597  HA  TRP A  38       6.549  32.722  32.068  1.00100.00           H  
ATOM    598  HB2 TRP A  38       5.416  33.308  29.583  1.00 99.17           H  
ATOM    599  HB3 TRP A  38       3.992  32.720  30.473  1.00 99.17           H  
ATOM    600  HD1 TRP A  38       3.506  30.318  29.810  1.00100.00           H  
ATOM    601  HE1 TRP A  38       4.870  28.257  29.040  1.00100.00           H  
ATOM    602  HE3 TRP A  38       8.205  32.291  30.334  1.00100.00           H  
ATOM    603  HZ2 TRP A  38       7.593  27.582  28.717  1.00100.00           H  
ATOM    604  HZ3 TRP A  38      10.155  30.868  29.767  1.00100.00           H  
ATOM    605  HH2 TRP A  38       9.844  28.545  28.964  1.00100.00           H  
ATOM    606  N   THR A  39       7.387  35.023  31.653  1.00 99.09           N  
ATOM    607  CA  THR A  39       7.900  36.383  31.377  1.00 97.98           C  
ATOM    608  C   THR A  39       9.186  36.526  30.565  1.00 97.49           C  
ATOM    609  O   THR A  39       9.956  35.576  30.388  1.00 94.77           O  
ATOM    610  CB  THR A  39       8.160  37.197  32.674  1.00 98.02           C  
ATOM    611  OG1 THR A  39       8.770  36.355  33.668  1.00 95.34           O  
ATOM    612  CG2 THR A  39       6.871  37.821  33.176  1.00 96.96           C  
ATOM    613  H   THR A  39       8.010  34.329  32.041  1.00 99.09           H  
ATOM    614  HA  THR A  39       7.077  36.758  30.768  1.00 97.98           H  
ATOM    615  HB  THR A  39       8.851  38.011  32.456  1.00 98.02           H  
ATOM    616 HG21 THR A  39       6.461  38.476  32.407  1.00 96.96           H  
ATOM    617 HG22 THR A  39       6.152  37.035  33.405  1.00 96.96           H  
ATOM    618 HG23 THR A  39       7.075  38.401  34.076  1.00 96.96           H  
ATOM    619  HG1 THR A  39       8.159  35.639  33.857  1.00 95.34           H  
ATOM    620  N   LEU A  40       9.401  37.755  30.092  1.00 97.88           N  
ATOM    621  CA  LEU A  40      10.599  38.117  29.336  1.00 98.99           C  
ATOM    622  C   LEU A  40      11.488  38.952  30.248  1.00 98.91           C  
ATOM    623  O   LEU A  40      11.359  40.172  30.266  1.00 97.74           O  
ATOM    624  CB  LEU A  40      10.254  38.949  28.081  1.00 99.40           C  
ATOM    625  CG  LEU A  40      11.400  39.697  27.353  1.00 98.87           C  
ATOM    626  CD1 LEU A  40      12.459  38.725  26.850  1.00 96.23           C  
ATOM    627  CD2 LEU A  40      10.837  40.497  26.190  1.00 97.96           C  
ATOM    628  H   LEU A  40       8.705  38.467  30.264  1.00 97.88           H  
ATOM    629  HA  LEU A  40      11.097  37.205  29.006  1.00 98.99           H  
ATOM    630  HB2 LEU A  40       9.521  39.698  28.382  1.00 99.40           H  
ATOM    631  HB3 LEU A  40       9.803  38.269  27.358  1.00 99.40           H  
ATOM    632  HG  LEU A  40      11.872  40.374  28.066  1.00 98.87           H  
ATOM    633 HD11 LEU A  40      12.864  38.162  27.691  1.00 96.23           H  
ATOM    634 HD12 LEU A  40      12.010  38.037  26.134  1.00 96.23           H  
ATOM    635 HD13 LEU A  40      13.261  39.281  26.365  1.00 96.23           H  
ATOM    636 HD21 LEU A  40      10.365  39.820  25.478  1.00 97.96           H  
ATOM    637 HD22 LEU A  40      10.097  41.207  26.561  1.00 97.96           H  
ATOM    638 HD23 LEU A  40      11.644  41.038  25.697  1.00 97.96           H  
ATOM    639  N   ASP A  41      12.374  38.293  31.002  1.00 99.53           N  
ATOM    640  CA  ASP A  41      13.301  38.972  31.932  1.00100.00           C  
ATOM    641  C   ASP A  41      12.689  40.084  32.831  1.00100.00           C  
ATOM    642  O   ASP A  41      11.663  39.870  33.509  1.00100.00           O  
ATOM    643  CB  ASP A  41      14.507  39.545  31.149  1.00100.00           C  
ATOM    644  CG  ASP A  41      14.094  40.473  29.994  1.00100.00           C  
ATOM    645  OD1 ASP A  41      13.334  41.449  30.221  1.00100.00           O  
ATOM    646  OD2 ASP A  41      14.546  40.226  28.851  1.00100.00           O1-
ATOM    647  H   ASP A  41      12.412  37.286  30.933  1.00 99.53           H  
ATOM    648  HA  ASP A  41      13.603  38.190  32.628  1.00100.00           H  
ATOM    649  HB2 ASP A  41      15.080  38.714  30.738  1.00100.00           H  
ATOM    650  HB3 ASP A  41      15.132  40.110  31.841  1.00100.00           H  
ATOM    651  N   GLN A  42      13.346  41.252  32.843  1.00100.00           N  
ATOM    652  CA  GLN A  42      12.927  42.445  33.603  1.00100.00           C  
ATOM    653  C   GLN A  42      11.475  42.905  33.258  1.00100.00           C  
ATOM    654  O   GLN A  42      10.916  43.796  33.925  1.00100.00           O  
ATOM    655  CB  GLN A  42      13.924  43.575  33.316  1.00 99.56           C  
ATOM    656  CG  GLN A  42      14.136  43.772  31.811  1.00 99.98           C  
ATOM    657  CD  GLN A  42      15.354  44.616  31.477  1.00100.00           C  
ATOM    658  NE2 GLN A  42      15.359  45.831  31.713  1.00100.00           N  
ATOM    659  OE1 GLN A  42      16.401  43.978  30.924  1.00 99.60           O  
ATOM    660  H   GLN A  42      14.189  41.320  32.292  1.00100.00           H  
ATOM    661  HA  GLN A  42      12.922  42.190  34.663  1.00100.00           H  
ATOM    662  HB2 GLN A  42      14.880  43.329  33.779  1.00 99.56           H  
ATOM    663  HB3 GLN A  42      13.541  44.502  33.744  1.00 99.56           H  
ATOM    664  HG2 GLN A  42      13.253  44.261  31.399  1.00 99.98           H  
ATOM    665  HG3 GLN A  42      14.257  42.793  31.348  1.00 99.98           H  
ATOM    666 HE21 GLN A  42      16.173  46.386  31.489  1.00100.00           H  
ATOM    667 HE22 GLN A  42      14.549  46.268  32.130  1.00100.00           H  
ATOM    668  N   SER A  43      10.895  42.294  32.208  1.00100.00           N  
ATOM    669  CA  SER A  43       9.513  42.543  31.728  1.00100.00           C  
ATOM    670  C   SER A  43       8.500  41.947  32.732  1.00100.00           C  
ATOM    671  O   SER A  43       8.407  40.705  32.915  1.00100.00           O  
ATOM    672  CB  SER A  43       9.302  41.918  30.308  1.00100.00           C  
ATOM    673  OG  SER A  43       7.938  41.568  30.007  1.00100.00           O  
ATOM    674  H   SER A  43      11.445  41.611  31.706  1.00100.00           H  
ATOM    675  HA  SER A  43       9.354  43.619  31.653  1.00100.00           H  
ATOM    676  HB2 SER A  43       9.908  41.015  30.240  1.00100.00           H  
ATOM    677  HB3 SER A  43       9.640  42.640  29.565  1.00100.00           H  
ATOM    678  HG  SER A  43       7.924  41.187  29.126  1.00100.00           H  
ATOM    679  N   SER A  44       7.755  42.851  33.370  1.00100.00           N  
ATOM    680  CA  SER A  44       6.746  42.506  34.376  1.00100.00           C  
ATOM    681  C   SER A  44       5.524  41.764  33.768  1.00100.00           C  
ATOM    682  O   SER A  44       4.980  40.816  34.380  1.00 99.51           O  
ATOM    683  CB  SER A  44       6.304  43.806  35.101  1.00100.00           C  
ATOM    684  OG  SER A  44       7.427  44.616  35.473  1.00 99.88           O  
ATOM    685  H   SER A  44       7.894  43.826  33.148  1.00100.00           H  
ATOM    686  HA  SER A  44       7.193  41.812  35.088  1.00100.00           H  
ATOM    687  HB2 SER A  44       5.749  43.537  36.000  1.00100.00           H  
ATOM    688  HB3 SER A  44       5.660  44.380  34.435  1.00100.00           H  
ATOM    689  HG  SER A  44       8.221  44.164  35.178  1.00 99.88           H  
ATOM    690  N   GLU A  45       5.131  42.186  32.558  1.00100.00           N  
ATOM    691  CA  GLU A  45       3.975  41.625  31.834  1.00 99.67           C  
ATOM    692  C   GLU A  45       4.030  40.109  31.649  1.00 98.64           C  
ATOM    693  O   GLU A  45       4.917  39.622  30.935  1.00100.00           O  
ATOM    694  CB  GLU A  45       3.843  42.266  30.428  1.00100.00           C  
ATOM    695  CG  GLU A  45       4.240  43.758  30.302  1.00100.00           C  
ATOM    696  CD  GLU A  45       3.845  44.396  28.942  1.00100.00           C  
ATOM    697  OE1 GLU A  45       4.129  43.795  27.876  1.00100.00           O  
ATOM    698  OE2 GLU A  45       3.264  45.516  28.944  1.00100.00           O1-
ATOM    699  H   GLU A  45       5.655  42.929  32.118  1.00100.00           H  
ATOM    700  HA  GLU A  45       3.115  41.857  32.462  1.00 99.67           H  
ATOM    701  HB2 GLU A  45       2.801  42.175  30.120  1.00100.00           H  
ATOM    702  HB3 GLU A  45       4.475  41.698  29.746  1.00100.00           H  
ATOM    703  HG2 GLU A  45       5.321  43.838  30.419  1.00100.00           H  
ATOM    704  HG3 GLU A  45       3.747  44.314  31.099  1.00100.00           H  
ATOM    705  N   VAL A  46       3.116  39.360  32.278  1.00 97.10           N  
ATOM    706  CA  VAL A  46       3.106  37.905  32.074  1.00 96.11           C  
ATOM    707  C   VAL A  46       2.654  37.688  30.632  1.00 98.01           C  
ATOM    708  O   VAL A  46       1.475  37.407  30.377  1.00 97.18           O  
ATOM    709  CB  VAL A  46       2.161  37.163  33.048  1.00 92.25           C  
ATOM    710  CG1 VAL A  46       1.600  35.921  32.407  1.00 89.37           C  
ATOM    711  CG2 VAL A  46       2.939  36.739  34.272  1.00 90.58           C  
ATOM    712  H   VAL A  46       2.438  39.792  32.889  1.00 97.10           H  
ATOM    713  HA  VAL A  46       4.099  37.499  32.268  1.00 96.11           H  
ATOM    714  HB  VAL A  46       1.348  37.838  33.313  1.00 92.25           H  
ATOM    715 HG11 VAL A  46       1.049  36.194  31.507  1.00 89.37           H  
ATOM    716 HG12 VAL A  46       2.416  35.248  32.143  1.00 89.37           H  
ATOM    717 HG13 VAL A  46       0.929  35.422  33.107  1.00 89.37           H  
ATOM    718 HG21 VAL A  46       3.744  36.066  33.976  1.00 90.58           H  
ATOM    719 HG22 VAL A  46       3.362  37.619  34.757  1.00 90.58           H  
ATOM    720 HG23 VAL A  46       2.273  36.226  34.966  1.00 90.58           H  
ATOM    721  N   LEU A  47       3.626  37.850  29.712  1.00 99.35           N  
ATOM    722  CA  LEU A  47       3.480  37.736  28.240  1.00 99.17           C  
ATOM    723  C   LEU A  47       2.656  36.509  27.803  1.00 98.36           C  
ATOM    724  O   LEU A  47       2.009  36.487  26.745  1.00 95.82           O  
ATOM    725  CB  LEU A  47       4.882  37.704  27.569  1.00 99.05           C  
ATOM    726  CG  LEU A  47       5.920  38.854  27.710  1.00100.00           C  
ATOM    727  CD1 LEU A  47       7.249  38.397  27.106  1.00 98.77           C  
ATOM    728  CD2 LEU A  47       5.456  40.154  27.003  1.00100.00           C  
ATOM    729  H   LEU A  47       4.548  38.072  30.060  1.00 99.35           H  
ATOM    730  HA  LEU A  47       2.927  38.615  27.911  1.00 99.17           H  
ATOM    731  HB2 LEU A  47       4.700  37.595  26.500  1.00 99.05           H  
ATOM    732  HB3 LEU A  47       5.374  36.808  27.947  1.00 99.05           H  
ATOM    733  HG  LEU A  47       6.030  39.079  28.771  1.00100.00           H  
ATOM    734 HD11 LEU A  47       7.592  37.499  27.620  1.00 98.77           H  
ATOM    735 HD12 LEU A  47       7.111  38.179  26.047  1.00 98.77           H  
ATOM    736 HD13 LEU A  47       7.991  39.187  27.220  1.00 98.77           H  
ATOM    737 HD21 LEU A  47       5.335  39.964  25.936  1.00100.00           H  
ATOM    738 HD22 LEU A  47       4.504  40.477  27.424  1.00100.00           H  
ATOM    739 HD23 LEU A  47       6.202  40.934  27.151  1.00100.00           H  
ATOM    740  N   GLY A  48       2.678  35.493  28.646  1.00 98.09           N  
ATOM    741  CA  GLY A  48       1.937  34.294  28.355  1.00 98.95           C  
ATOM    742  C   GLY A  48       1.908  33.487  29.626  1.00 99.29           C  
ATOM    743  O   GLY A  48       2.396  33.928  30.678  1.00 98.42           O  
ATOM    744  H   GLY A  48       3.217  35.557  29.498  1.00 98.09           H  
ATOM    745  HA2 GLY A  48       2.430  33.730  27.563  1.00 98.95           H  
ATOM    746  HA3 GLY A  48       0.922  34.545  28.045  1.00 98.95           H  
ATOM    747  N   SER A  49       1.329  32.304  29.537  1.00 98.45           N  
ATOM    748  CA  SER A  49       1.263  31.456  30.696  1.00 99.86           C  
ATOM    749  C   SER A  49       0.908  30.037  30.281  1.00100.00           C  
ATOM    750  O   SER A  49       0.570  29.774  29.112  1.00100.00           O  
ATOM    751  CB  SER A  49       0.256  32.028  31.694  1.00100.00           C  
ATOM    752  OG  SER A  49       0.700  33.294  32.176  1.00100.00           O  
ATOM    753  H   SER A  49       0.935  31.996  28.660  1.00 98.45           H  
ATOM    754  HA  SER A  49       2.236  31.421  31.186  1.00 99.86           H  
ATOM    755  HB2 SER A  49       0.152  31.340  32.533  1.00100.00           H  
ATOM    756  HB3 SER A  49      -0.709  32.149  31.202  1.00100.00           H  
ATOM    757  HG  SER A  49       1.538  33.489  31.750  1.00100.00           H  
ATOM    758  N   GLY A  50       0.992  29.127  31.245  1.00 99.38           N  
ATOM    759  CA  GLY A  50       0.734  27.730  30.965  1.00 99.96           C  
ATOM    760  C   GLY A  50       2.072  27.052  31.187  1.00100.00           C  
ATOM    761  O   GLY A  50       2.697  27.255  32.233  1.00100.00           O  
ATOM    762  H   GLY A  50       1.238  29.412  32.182  1.00 99.38           H  
ATOM    763  HA2 GLY A  50       0.400  27.597  29.936  1.00 99.96           H  
ATOM    764  HA3 GLY A  50      -0.019  27.332  31.646  1.00 99.96           H  
ATOM    765  N   LYS A  51       2.533  26.281  30.206  1.00 99.72           N  
ATOM    766  CA  LYS A  51       3.818  25.569  30.309  1.00 99.08           C  
ATOM    767  C   LYS A  51       4.689  25.866  29.077  1.00 97.00           C  
ATOM    768  O   LYS A  51       5.854  26.282  29.173  1.00 93.34           O  
ATOM    769  CB  LYS A  51       3.536  24.056  30.415  1.00 99.95           C  
ATOM    770  CG  LYS A  51       4.739  23.146  30.214  1.00 99.36           C  
ATOM    771  CD  LYS A  51       4.317  21.703  29.962  1.00 97.36           C  
ATOM    772  CE  LYS A  51       5.545  20.825  29.830  1.00 96.27           C  
ATOM    773  NZ  LYS A  51       5.258  19.382  30.028  1.00 96.72           N1+
ATOM    774  H   LYS A  51       1.984  26.181  29.364  1.00 99.72           H  
ATOM    775  HA  LYS A  51       4.358  25.905  31.195  1.00 99.08           H  
ATOM    776  HB2 LYS A  51       2.792  23.800  29.660  1.00 99.95           H  
ATOM    777  HB3 LYS A  51       3.129  23.860  31.407  1.00 99.95           H  
ATOM    778  HG2 LYS A  51       5.362  23.181  31.108  1.00 99.36           H  
ATOM    779  HG3 LYS A  51       5.312  23.501  29.358  1.00 99.36           H  
ATOM    780  HD2 LYS A  51       3.735  21.652  29.042  1.00 97.36           H  
ATOM    781  HD3 LYS A  51       3.710  21.353  30.796  1.00 97.36           H  
ATOM    782  HE2 LYS A  51       6.276  21.138  30.575  1.00 96.27           H  
ATOM    783  HE3 LYS A  51       5.962  20.961  28.832  1.00 96.27           H  
ATOM    784  HZ1 LYS A  51       4.870  19.239  30.950  1.00 96.72           H  
ATOM    785  HZ2 LYS A  51       4.595  19.072  29.332  1.00 96.72           H  
ATOM    786  HZ3 LYS A  51       6.114  18.853  29.937  1.00 96.72           H  
ATOM    787  N   THR A  52       4.065  25.620  27.929  1.00 96.52           N  
ATOM    788  CA  THR A  52       4.621  25.808  26.606  1.00 96.91           C  
ATOM    789  C   THR A  52       4.224  27.194  26.068  1.00 98.33           C  
ATOM    790  O   THR A  52       3.174  27.337  25.406  1.00 99.44           O  
ATOM    791  CB  THR A  52       4.097  24.684  25.635  1.00 95.64           C  
ATOM    792  OG1 THR A  52       4.867  23.489  25.825  1.00 94.10           O  
ATOM    793  CG2 THR A  52       4.170  25.115  24.174  1.00 94.33           C  
ATOM    794  H   THR A  52       3.119  25.271  27.985  1.00 96.52           H  
ATOM    795  HA  THR A  52       5.708  25.744  26.664  1.00 96.91           H  
ATOM    796  HB  THR A  52       3.050  24.498  25.874  1.00 95.64           H  
ATOM    797 HG21 THR A  52       3.582  26.022  24.033  1.00 94.33           H  
ATOM    798 HG22 THR A  52       5.208  25.309  23.904  1.00 94.33           H  
ATOM    799 HG23 THR A  52       3.772  24.322  23.541  1.00 94.33           H  
ATOM    800  HG1 THR A  52       4.510  22.817  25.239  1.00 94.10           H  
ATOM    801  N   LEU A  53       5.032  28.217  26.375  1.00 97.18           N  
ATOM    802  CA  LEU A  53       4.762  29.545  25.840  1.00 96.43           C  
ATOM    803  C   LEU A  53       4.899  29.335  24.323  1.00 97.70           C  
ATOM    804  O   LEU A  53       5.449  28.314  23.890  1.00100.00           O  
ATOM    805  CB  LEU A  53       5.802  30.558  26.302  1.00 93.82           C  
ATOM    806  CG  LEU A  53       5.436  32.014  25.987  1.00 94.08           C  
ATOM    807  CD1 LEU A  53       4.494  32.542  27.051  1.00 93.52           C  
ATOM    808  CD2 LEU A  53       6.677  32.879  25.964  1.00 96.18           C  
ATOM    809  H   LEU A  53       5.829  28.068  26.978  1.00 97.18           H  
ATOM    810  HA  LEU A  53       3.795  29.932  26.160  1.00 96.43           H  
ATOM    811  HB2 LEU A  53       6.747  30.328  25.810  1.00 93.82           H  
ATOM    812  HB3 LEU A  53       5.921  30.460  27.381  1.00 93.82           H  
ATOM    813  HG  LEU A  53       4.956  32.046  25.009  1.00 94.08           H  
ATOM    814 HD11 LEU A  53       3.593  31.929  27.076  1.00 93.52           H  
ATOM    815 HD12 LEU A  53       4.986  32.504  28.023  1.00 93.52           H  
ATOM    816 HD13 LEU A  53       4.225  33.573  26.819  1.00 93.52           H  
ATOM    817 HD21 LEU A  53       7.159  32.849  26.941  1.00 96.18           H  
ATOM    818 HD22 LEU A  53       7.367  32.505  25.207  1.00 96.18           H  
ATOM    819 HD23 LEU A  53       6.400  33.906  25.727  1.00 96.18           H  
ATOM    820  N   THR A  54       4.388  30.266  23.520  1.00 96.84           N  
ATOM    821  CA  THR A  54       4.463  30.177  22.053  1.00 94.36           C  
ATOM    822  C   THR A  54       4.458  31.621  21.555  1.00 94.99           C  
ATOM    823  O   THR A  54       3.709  32.463  22.079  1.00 93.94           O  
ATOM    824  CB  THR A  54       3.255  29.380  21.459  1.00 91.01           C  
ATOM    825  OG1 THR A  54       3.385  27.997  21.791  1.00 91.02           O  
ATOM    826  CG2 THR A  54       3.217  29.478  19.962  1.00 90.46           C  
ATOM    827  H   THR A  54       3.931  31.065  23.934  1.00 96.84           H  
ATOM    828  HA  THR A  54       5.358  29.640  21.738  1.00 94.36           H  
ATOM    829  HB  THR A  54       2.344  29.808  21.878  1.00 91.01           H  
ATOM    830 HG21 THR A  54       3.141  30.525  19.668  1.00 90.46           H  
ATOM    831 HG22 THR A  54       4.129  29.049  19.547  1.00 90.46           H  
ATOM    832 HG23 THR A  54       2.353  28.931  19.584  1.00 90.46           H  
ATOM    833  HG1 THR A  54       3.412  27.930  22.748  1.00 91.02           H  
ATOM    834  N   ILE A  55       5.296  31.930  20.569  1.00 95.23           N  
ATOM    835  CA  ILE A  55       5.336  33.311  20.092  1.00 96.01           C  
ATOM    836  C   ILE A  55       5.844  33.588  18.679  1.00 95.33           C  
ATOM    837  O   ILE A  55       6.344  32.700  17.981  1.00 96.69           O  
ATOM    838  CB  ILE A  55       6.141  34.216  21.076  1.00 95.50           C  
ATOM    839  CG1 ILE A  55       7.368  33.459  21.589  1.00 94.94           C  
ATOM    840  CG2 ILE A  55       5.235  34.680  22.243  1.00 96.57           C  
ATOM    841  CD1 ILE A  55       8.480  34.350  21.980  1.00 92.43           C  
ATOM    842  H   ILE A  55       5.892  31.225  20.159  1.00 95.23           H  
ATOM    843  HA  ILE A  55       4.273  33.549  20.051  1.00 96.01           H  
ATOM    844  HB  ILE A  55       6.485  35.106  20.549  1.00 95.50           H  
ATOM    845 HG12 ILE A  55       7.719  32.793  20.801  1.00 94.94           H  
ATOM    846 HG13 ILE A  55       7.074  32.870  22.458  1.00 94.94           H  
ATOM    847 HG21 ILE A  55       4.386  35.236  21.845  1.00 96.57           H  
ATOM    848 HG22 ILE A  55       4.874  33.810  22.791  1.00 96.57           H  
ATOM    849 HG23 ILE A  55       5.807  35.321  22.914  1.00 96.57           H  
ATOM    850 HD11 ILE A  55       8.787  34.947  21.121  1.00 92.43           H  
ATOM    851 HD12 ILE A  55       8.151  35.011  22.782  1.00 92.43           H  
ATOM    852 HD13 ILE A  55       9.322  33.750  22.325  1.00 92.43           H  
ATOM    853  N   GLN A  56       5.680  34.852  18.282  1.00 94.27           N  
ATOM    854  CA  GLN A  56       6.083  35.361  16.973  1.00 92.19           C  
ATOM    855  C   GLN A  56       7.366  36.178  17.077  1.00 89.07           C  
ATOM    856  O   GLN A  56       7.429  37.278  17.648  1.00 87.33           O  
ATOM    857  CB  GLN A  56       4.969  36.226  16.351  1.00 94.11           C  
ATOM    858  CG  GLN A  56       5.386  37.113  15.123  1.00 95.80           C  
ATOM    859  CD  GLN A  56       4.983  36.531  13.752  1.00 97.31           C  
ATOM    860  NE2 GLN A  56       4.760  37.282  12.793  1.00 97.56           N  
ATOM    861  OE1 GLN A  56       4.903  35.197  13.656  1.00 96.49           O  
ATOM    862  H   GLN A  56       5.250  35.498  18.928  1.00 94.27           H  
ATOM    863  HA  GLN A  56       6.263  34.501  16.329  1.00 92.19           H  
ATOM    864  HB2 GLN A  56       4.590  36.890  17.128  1.00 94.11           H  
ATOM    865  HB3 GLN A  56       4.172  35.558  16.024  1.00 94.11           H  
ATOM    866  HG2 GLN A  56       6.470  37.230  15.139  1.00 95.80           H  
ATOM    867  HG3 GLN A  56       4.914  38.089  15.231  1.00 95.80           H  
ATOM    868 HE21 GLN A  56       4.507  36.894  11.896  1.00 97.56           H  
ATOM    869 HE22 GLN A  56       4.831  38.283  12.908  1.00 97.56           H  
ATOM    870  N   VAL A  57       8.402  35.617  16.503  1.00 85.15           N  
ATOM    871  CA  VAL A  57       9.666  36.280  16.520  1.00 82.54           C  
ATOM    872  C   VAL A  57       9.760  37.015  15.203  1.00 79.72           C  
ATOM    873  O   VAL A  57       9.281  36.537  14.184  1.00 79.69           O  
ATOM    874  CB  VAL A  57      10.739  35.239  16.643  1.00 83.00           C  
ATOM    875  CG1 VAL A  57      10.880  34.797  18.107  1.00 81.39           C  
ATOM    876  CG2 VAL A  57      10.326  34.047  15.792  1.00 82.85           C  
ATOM    877  H   VAL A  57       8.306  34.719  16.050  1.00 85.15           H  
ATOM    878  HA  VAL A  57       9.778  36.977  17.351  1.00 82.54           H  
ATOM    879  HB  VAL A  57      11.695  35.642  16.310  1.00 83.00           H  
ATOM    880 HG11 VAL A  57      11.156  35.655  18.720  1.00 81.39           H  
ATOM    881 HG12 VAL A  57       9.931  34.391  18.457  1.00 81.39           H  
ATOM    882 HG13 VAL A  57      11.653  34.032  18.183  1.00 81.39           H  
ATOM    883 HG21 VAL A  57       9.369  33.663  16.145  1.00 82.85           H  
ATOM    884 HG22 VAL A  57      10.231  34.359  14.752  1.00 82.85           H  
ATOM    885 HG23 VAL A  57      11.082  33.266  15.870  1.00 82.85           H  
ATOM    886  N   LYS A  58      10.339  38.198  15.224  1.00 76.08           N  
ATOM    887  CA  LYS A  58      10.479  38.923  13.994  1.00 73.58           C  
ATOM    888  C   LYS A  58      11.268  40.165  14.290  1.00 72.77           C  
ATOM    889  O   LYS A  58      11.808  40.825  13.388  1.00 72.57           O  
ATOM    890  CB  LYS A  58       9.113  39.252  13.414  1.00 72.79           C  
ATOM    891  CG  LYS A  58       9.076  39.164  11.888  1.00 76.27           C  
ATOM    892  CD  LYS A  58       9.922  40.247  11.239  1.00 78.34           C  
ATOM    893  CE  LYS A  58       9.810  40.207   9.736  1.00 77.91           C  
ATOM    894  NZ  LYS A  58      10.436  38.973   9.222  1.00 81.94           N1+
ATOM    895  H   LYS A  58      10.679  38.588  16.091  1.00 76.08           H  
ATOM    896  HA  LYS A  58      11.001  38.325  13.247  1.00 73.58           H  
ATOM    897  HB2 LYS A  58       8.845  40.266  13.710  1.00 72.79           H  
ATOM    898  HB3 LYS A  58       8.385  38.550  13.820  1.00 72.79           H  
ATOM    899  HG2 LYS A  58       8.045  39.274  11.553  1.00 76.27           H  
ATOM    900  HG3 LYS A  58       9.455  38.189  11.582  1.00 76.27           H  
ATOM    901  HD2 LYS A  58      10.964  40.099  11.521  1.00 78.34           H  
ATOM    902  HD3 LYS A  58       9.584  41.221  11.594  1.00 78.34           H  
ATOM    903  HE2 LYS A  58      10.317  41.074   9.312  1.00 77.91           H  
ATOM    904  HE3 LYS A  58       8.758  40.225   9.451  1.00 77.91           H  
ATOM    905  HZ1 LYS A  58      11.191  39.214   8.596  1.00 81.94           H  
ATOM    906  HZ2 LYS A  58      10.798  38.432   9.994  1.00 81.94           H  
ATOM    907  HZ3 LYS A  58       9.747  38.428   8.724  1.00 81.94           H  
ATOM    908  N   GLU A  59      11.377  40.464  15.572  1.00 72.34           N  
ATOM    909  CA  GLU A  59      12.117  41.645  15.959  1.00 74.35           C  
ATOM    910  C   GLU A  59      12.886  41.416  17.257  1.00 73.70           C  
ATOM    911  O   GLU A  59      12.560  40.516  18.059  1.00 70.07           O  
ATOM    912  CB  GLU A  59      11.154  42.835  16.082  1.00 77.27           C  
ATOM    913  CG  GLU A  59      11.698  44.139  15.501  1.00 81.71           C  
ATOM    914  CD  GLU A  59      11.832  44.128  13.967  1.00 83.55           C  
ATOM    915  OE1 GLU A  59      10.825  43.832  13.268  1.00 85.27           O  
ATOM    916  OE2 GLU A  59      12.939  44.436  13.465  1.00 81.84           O1-
ATOM    917  H   GLU A  59      10.949  39.876  16.273  1.00 72.34           H  
ATOM    918  HA  GLU A  59      12.855  41.868  15.188  1.00 74.35           H  
ATOM    919  HB2 GLU A  59      10.939  42.994  17.139  1.00 77.27           H  
ATOM    920  HB3 GLU A  59      10.232  42.585  15.558  1.00 77.27           H  
ATOM    921  HG2 GLU A  59      12.683  44.322  15.931  1.00 81.71           H  
ATOM    922  HG3 GLU A  59      11.023  44.948  15.781  1.00 81.71           H  
ATOM    923  N   PHE A  60      13.916  42.232  17.455  1.00 75.72           N  
ATOM    924  CA  PHE A  60      14.746  42.110  18.649  1.00 79.95           C  
ATOM    925  C   PHE A  60      13.930  42.179  19.940  1.00 82.40           C  
ATOM    926  O   PHE A  60      14.159  41.408  20.873  1.00 83.64           O  
ATOM    927  CB  PHE A  60      15.836  43.175  18.638  1.00 79.24           C  
ATOM    928  CG  PHE A  60      16.993  42.868  17.696  1.00 83.09           C  
ATOM    929  CD1 PHE A  60      17.804  41.737  17.904  1.00 82.99           C  
ATOM    930  CD2 PHE A  60      17.311  43.745  16.641  1.00 81.99           C  
ATOM    931  CE1 PHE A  60      18.900  41.496  17.091  1.00 83.13           C  
ATOM    932  CE2 PHE A  60      18.416  43.512  15.811  1.00 81.19           C  
ATOM    933  CZ  PHE A  60      19.210  42.392  16.035  1.00 83.32           C  
ATOM    934  H   PHE A  60      14.127  42.945  16.771  1.00 75.72           H  
ATOM    935  HA  PHE A  60      15.208  41.123  18.626  1.00 79.95           H  
ATOM    936  HB2 PHE A  60      16.233  43.270  19.649  1.00 79.24           H  
ATOM    937  HB3 PHE A  60      15.388  44.121  18.334  1.00 79.24           H  
ATOM    938  HD1 PHE A  60      17.570  41.051  18.704  1.00 82.99           H  
ATOM    939  HD2 PHE A  60      16.692  44.613  16.468  1.00 81.99           H  
ATOM    940  HE1 PHE A  60      19.518  40.627  17.261  1.00 83.13           H  
ATOM    941  HE2 PHE A  60      18.648  44.194  15.007  1.00 81.19           H  
ATOM    942  HZ  PHE A  60      20.065  42.204  15.403  1.00 83.32           H  
ATOM    943  N   GLY A  61      12.976  43.101  19.995  1.00 84.39           N  
ATOM    944  CA  GLY A  61      12.151  43.188  21.173  1.00 84.92           C  
ATOM    945  C   GLY A  61      11.541  41.825  21.426  1.00 86.71           C  
ATOM    946  O   GLY A  61      11.335  41.468  22.578  1.00 89.17           O  
ATOM    947  H   GLY A  61      12.831  43.733  19.221  1.00 84.39           H  
ATOM    948  HA2 GLY A  61      11.361  43.922  21.017  1.00 84.92           H  
ATOM    949  HA3 GLY A  61      12.759  43.485  22.028  1.00 84.92           H  
ATOM    950  N   ASP A  62      11.271  41.059  20.365  1.00 86.76           N  
ATOM    951  CA  ASP A  62      10.668  39.730  20.492  1.00 87.60           C  
ATOM    952  C   ASP A  62      11.687  38.717  20.954  1.00 88.83           C  
ATOM    953  O   ASP A  62      11.381  37.532  21.153  1.00 86.60           O  
ATOM    954  CB  ASP A  62      10.085  39.259  19.160  1.00 89.74           C  
ATOM    955  CG  ASP A  62       8.902  40.109  18.695  1.00 92.79           C  
ATOM    956  OD1 ASP A  62       8.066  40.529  19.549  1.00 93.12           O  
ATOM    957  OD2 ASP A  62       8.808  40.343  17.465  1.00 92.13           O1-
ATOM    958  H   ASP A  62      11.490  41.409  19.443  1.00 86.76           H  
ATOM    959  HA  ASP A  62       9.870  39.812  21.230  1.00 87.60           H  
ATOM    960  HB2 ASP A  62       9.750  38.228  19.272  1.00 89.74           H  
ATOM    961  HB3 ASP A  62      10.867  39.306  18.402  1.00 89.74           H  
ATOM    962  N   ALA A  63      12.909  39.208  21.126  1.00 90.43           N  
ATOM    963  CA  ALA A  63      14.024  38.382  21.551  1.00 91.93           C  
ATOM    964  C   ALA A  63      14.480  38.680  22.973  1.00 93.78           C  
ATOM    965  O   ALA A  63      14.490  39.838  23.435  1.00 94.72           O  
ATOM    966  CB  ALA A  63      15.199  38.563  20.587  1.00 91.55           C  
ATOM    967  H   ALA A  63      13.068  40.191  20.955  1.00 90.43           H  
ATOM    968  HA  ALA A  63      13.675  37.350  21.538  1.00 91.93           H  
ATOM    969  HB1 ALA A  63      14.881  38.310  19.576  1.00 91.55           H  
ATOM    970  HB2 ALA A  63      15.534  39.600  20.614  1.00 91.55           H  
ATOM    971  HB3 ALA A  63      16.018  37.909  20.885  1.00 91.55           H  
ATOM    972  N   GLY A  64      14.867  37.623  23.671  1.00 93.75           N  
ATOM    973  CA  GLY A  64      15.338  37.823  25.013  1.00 93.97           C  
ATOM    974  C   GLY A  64      15.327  36.636  25.943  1.00 94.27           C  
ATOM    975  O   GLY A  64      14.990  35.495  25.600  1.00 92.62           O  
ATOM    976  H   GLY A  64      14.832  36.697  23.269  1.00 93.75           H  
ATOM    977  HA2 GLY A  64      14.716  38.596  25.464  1.00 93.97           H  
ATOM    978  HA3 GLY A  64      16.367  38.176  24.948  1.00 93.97           H  
ATOM    979  N   GLN A  65      15.727  36.959  27.159  1.00 93.82           N  
ATOM    980  CA  GLN A  65      15.796  36.027  28.234  1.00 93.65           C  
ATOM    981  C   GLN A  65      14.375  35.775  28.673  1.00 93.76           C  
ATOM    982  O   GLN A  65      13.784  36.605  29.354  1.00 94.09           O  
ATOM    983  CB  GLN A  65      16.599  36.661  29.357  1.00 94.83           C  
ATOM    984  CG  GLN A  65      16.928  35.737  30.490  1.00 97.36           C  
ATOM    985  CD  GLN A  65      17.539  34.455  30.001  1.00 98.64           C  
ATOM    986  OE1 GLN A  65      16.839  33.577  29.482  1.00100.00           O  
ATOM    987  NE2 GLN A  65      18.855  34.336  30.145  1.00 98.76           N  
ATOM    988  H   GLN A  65      15.998  37.916  27.336  1.00 93.82           H  
ATOM    989  HA  GLN A  65      16.274  35.090  27.949  1.00 93.65           H  
ATOM    990  HB2 GLN A  65      16.024  37.496  29.756  1.00 94.83           H  
ATOM    991  HB3 GLN A  65      17.535  37.031  28.938  1.00 94.83           H  
ATOM    992  HG2 GLN A  65      16.013  35.507  31.035  1.00 97.36           H  
ATOM    993  HG3 GLN A  65      17.633  36.233  31.157  1.00 97.36           H  
ATOM    994 HE21 GLN A  65      19.385  35.080  30.575  1.00 98.76           H  
ATOM    995 HE22 GLN A  65      19.325  33.501  29.824  1.00 98.76           H  
ATOM    996  N   TYR A  66      13.805  34.658  28.245  1.00 94.87           N  
ATOM    997  CA  TYR A  66      12.456  34.319  28.669  1.00 96.63           C  
ATOM    998  C   TYR A  66      12.589  33.544  29.929  1.00 97.98           C  
ATOM    999  O   TYR A  66      13.573  32.836  30.127  1.00 99.95           O  
ATOM   1000  CB  TYR A  66      11.717  33.453  27.664  1.00 97.12           C  
ATOM   1001  CG  TYR A  66      11.009  34.268  26.620  1.00 99.29           C  
ATOM   1002  CD1 TYR A  66      10.175  33.665  25.686  1.00 99.63           C  
ATOM   1003  CD2 TYR A  66      11.246  35.640  26.509  1.00 99.39           C  
ATOM   1004  CE1 TYR A  66       9.616  34.403  24.662  1.00100.00           C  
ATOM   1005  CE2 TYR A  66      10.691  36.386  25.490  1.00 99.28           C  
ATOM   1006  CZ  TYR A  66       9.890  35.765  24.562  1.00 99.98           C  
ATOM   1007  OH  TYR A  66       9.460  36.485  23.472  1.00100.00           O  
ATOM   1008  H   TYR A  66      14.308  34.041  27.623  1.00 94.87           H  
ATOM   1009  HA  TYR A  66      11.886  35.241  28.782  1.00 96.63           H  
ATOM   1010  HB2 TYR A  66      10.981  32.849  28.196  1.00 97.12           H  
ATOM   1011  HB3 TYR A  66      12.435  32.799  27.170  1.00 97.12           H  
ATOM   1012  HD1 TYR A  66       9.962  32.609  25.762  1.00 99.63           H  
ATOM   1013  HD2 TYR A  66      11.878  36.127  27.237  1.00 99.39           H  
ATOM   1014  HE1 TYR A  66       8.969  33.926  23.941  1.00100.00           H  
ATOM   1015  HE2 TYR A  66      10.884  37.446  25.422  1.00 99.28           H  
ATOM   1016  HH  TYR A  66       9.315  35.968  22.676  1.00100.00           H  
ATOM   1017  N   THR A  67      11.575  33.643  30.773  1.00 99.96           N  
ATOM   1018  CA  THR A  67      11.615  32.956  32.044  1.00 99.73           C  
ATOM   1019  C   THR A  67      10.235  32.445  32.492  1.00 99.74           C  
ATOM   1020  O   THR A  67       9.213  33.111  32.308  1.00 98.74           O  
ATOM   1021  CB  THR A  67      12.240  33.917  33.065  1.00 99.82           C  
ATOM   1022  OG1 THR A  67      12.556  35.162  32.398  1.00 98.36           O  
ATOM   1023  CG2 THR A  67      13.525  33.311  33.645  1.00 98.49           C  
ATOM   1024  H   THR A  67      10.770  34.201  30.528  1.00 99.96           H  
ATOM   1025  HA  THR A  67      12.222  32.055  31.954  1.00 99.73           H  
ATOM   1026  HB  THR A  67      11.535  34.092  33.878  1.00 99.82           H  
ATOM   1027 HG21 THR A  67      13.291  32.368  34.140  1.00 98.49           H  
ATOM   1028 HG22 THR A  67      14.238  33.132  32.840  1.00 98.49           H  
ATOM   1029 HG23 THR A  67      13.959  34.002  34.367  1.00 98.49           H  
ATOM   1030  HG1 THR A  67      12.293  35.074  31.479  1.00 98.36           H  
ATOM   1031  N   CYS A  68      10.221  31.241  33.056  1.00 99.87           N  
ATOM   1032  CA  CYS A  68       8.988  30.621  33.541  1.00100.00           C  
ATOM   1033  C   CYS A  68       9.086  30.240  35.031  1.00100.00           C  
ATOM   1034  O   CYS A  68       8.164  29.653  35.617  1.00 98.76           O  
ATOM   1035  CB  CYS A  68       8.666  29.380  32.698  1.00 99.77           C  
ATOM   1036  SG  CYS A  68      10.048  28.208  32.428  1.00100.00           S  
ATOM   1037  H   CYS A  68      11.091  30.737  33.153  1.00 99.87           H  
ATOM   1038  HA  CYS A  68       8.184  31.350  33.442  1.00100.00           H  
ATOM   1039  HB2 CYS A  68       8.323  29.721  31.721  1.00 99.77           H  
ATOM   1040  HB3 CYS A  68       7.862  28.838  33.197  1.00 99.77           H  
ATOM   1041  N   NME A  69      10.210  30.570  35.666  1.00  0.00           N  
ATOM   1042  CH3 NME A  69      10.426  30.269  37.066  1.00  0.00           C  
ATOM   1043  H   NME A  69      10.937  31.048  35.153  1.00  0.00           H  
ATOM   1044 HH31 NME A  69       9.562  30.593  37.646  1.00  0.00           H  
ATOM   1045 HH32 NME A  69      11.316  30.792  37.418  1.00  0.00           H  
ATOM   1046 HH33 NME A  69      10.565  29.194  37.190  1.00  0.00           H  
ATOM   1047  CH3 ACE A  75      11.416  25.396  36.366  1.00  0.00           C  
ATOM   1048  C   ACE A  75      12.397  25.309  35.196  1.00  0.00           C  
ATOM   1049  O   ACE A  75      12.852  24.222  34.842  1.00  0.00           O  
ATOM   1050 HH31 ACE A  75      10.485  25.835  36.008  1.00  0.00           H  
ATOM   1051 HH32 ACE A  75      11.217  24.410  36.786  1.00  0.00           H  
ATOM   1052 HH33 ACE A  75      11.848  26.038  37.135  1.00  0.00           H  
ATOM   1053  N   SER A  76      12.716  26.438  34.606  1.00100.00           N  
ATOM   1054  CA  SER A  76      13.647  26.475  33.473  1.00100.00           C  
ATOM   1055  C   SER A  76      13.918  27.878  32.892  1.00100.00           C  
ATOM   1056  O   SER A  76      13.129  28.837  33.064  1.00100.00           O  
ATOM   1057  CB  SER A  76      13.172  25.542  32.338  1.00100.00           C  
ATOM   1058  OG  SER A  76      14.168  25.395  31.330  1.00 97.44           O  
ATOM   1059  H   SER A  76      12.311  27.301  34.940  1.00100.00           H  
ATOM   1060  HA  SER A  76      14.592  26.130  33.891  1.00100.00           H  
ATOM   1061  HB2 SER A  76      12.272  25.962  31.888  1.00100.00           H  
ATOM   1062  HB3 SER A  76      12.945  24.562  32.757  1.00100.00           H  
ATOM   1063  HG  SER A  76      14.353  26.268  30.975  1.00 97.44           H  
ATOM   1064  N   HIS A  77      15.053  27.957  32.195  1.00100.00           N  
ATOM   1065  CA  HIS A  77      15.539  29.174  31.552  1.00 99.94           C  
ATOM   1066  C   HIS A  77      15.221  29.086  30.066  1.00 99.01           C  
ATOM   1067  O   HIS A  77      14.644  28.092  29.595  1.00 99.67           O  
ATOM   1068  CB  HIS A  77      17.057  29.241  31.714  1.00 99.98           C  
ATOM   1069  CG  HIS A  77      17.565  30.552  32.221  1.00100.00           C  
ATOM   1070  CD2 HIS A  77      18.888  30.748  32.568  1.00100.00           C  
ATOM   1071  ND1 HIS A  77      16.933  31.724  32.466  1.00100.00           N  
ATOM   1072  NE2 HIS A  77      19.048  31.984  33.008  1.00 99.90           N  
ATOM   1073  CE1 HIS A  77      17.877  32.597  32.957  1.00100.00           C  
ATOM   1074  H   HIS A  77      15.612  27.121  32.107  1.00100.00           H  
ATOM   1075  HA  HIS A  77      15.071  30.052  31.997  1.00 99.94           H  
ATOM   1076  HB2 HIS A  77      17.513  29.051  30.742  1.00 99.98           H  
ATOM   1077  HB3 HIS A  77      17.360  28.463  32.415  1.00 99.98           H  
ATOM   1078  HD2 HIS A  77      19.670  30.007  32.492  1.00100.00           H  
ATOM   1079  HE2 HIS A  77      19.975  32.419  33.350  1.00 99.90           H  
ATOM   1080  HE1 HIS A  77      17.703  33.553  33.234  1.00100.00           H  
ATOM   1081  N   SER A  78      15.604  30.133  29.339  1.00 96.56           N  
ATOM   1082  CA  SER A  78      15.454  30.166  27.884  1.00 92.85           C  
ATOM   1083  C   SER A  78      15.835  31.494  27.264  1.00 90.58           C  
ATOM   1084  O   SER A  78      15.100  32.472  27.366  1.00 90.65           O  
ATOM   1085  CB  SER A  78      14.048  29.748  27.453  1.00 92.06           C  
ATOM   1086  OG  SER A  78      14.043  28.352  27.178  1.00 89.83           O  
ATOM   1087  H   SER A  78      16.011  30.930  29.807  1.00 96.56           H  
ATOM   1088  HA  SER A  78      16.166  29.434  27.502  1.00 92.85           H  
ATOM   1089  HB2 SER A  78      13.762  30.298  26.556  1.00 92.06           H  
ATOM   1090  HB3 SER A  78      13.341  29.965  28.253  1.00 92.06           H  
ATOM   1091  HG  SER A  78      14.300  27.897  27.983  1.00 89.83           H  
ATOM   1092  N   LEU A  79      17.013  31.521  26.639  1.00 88.04           N  
ATOM   1093  CA  LEU A  79      17.503  32.729  25.983  1.00 84.90           C  
ATOM   1094  C   LEU A  79      17.357  32.639  24.469  1.00 83.25           C  
ATOM   1095  O   LEU A  79      17.645  31.601  23.863  1.00 84.40           O  
ATOM   1096  CB  LEU A  79      18.966  32.995  26.342  1.00 83.06           C  
ATOM   1097  CG  LEU A  79      19.557  34.299  25.776  1.00 83.16           C  
ATOM   1098  CD1 LEU A  79      18.530  35.442  25.794  1.00 82.17           C  
ATOM   1099  CD2 LEU A  79      20.777  34.683  26.594  1.00 80.09           C  
ATOM   1100  H   LEU A  79      17.580  30.685  26.619  1.00 88.04           H  
ATOM   1101  HA  LEU A  79      16.893  33.558  26.343  1.00 84.90           H  
ATOM   1102  HB2 LEU A  79      19.562  32.164  25.964  1.00 83.06           H  
ATOM   1103  HB3 LEU A  79      19.044  33.034  27.428  1.00 83.06           H  
ATOM   1104  HG  LEU A  79      19.838  34.130  24.737  1.00 83.16           H  
ATOM   1105 HD11 LEU A  79      17.659  35.157  25.204  1.00 82.17           H  
ATOM   1106 HD12 LEU A  79      18.225  35.640  26.821  1.00 82.17           H  
ATOM   1107 HD13 LEU A  79      18.978  36.340  25.369  1.00 82.17           H  
ATOM   1108 HD21 LEU A  79      20.482  34.849  27.630  1.00 80.09           H  
ATOM   1109 HD22 LEU A  79      21.512  33.879  26.550  1.00 80.09           H  
ATOM   1110 HD23 LEU A  79      21.213  35.596  26.189  1.00 80.09           H  
ATOM   1111  N   LEU A  80      16.871  33.724  23.871  1.00 79.92           N  
ATOM   1112  CA  LEU A  80      16.701  33.776  22.437  1.00 75.56           C  
ATOM   1113  C   LEU A  80      17.531  34.866  21.811  1.00 75.88           C  
ATOM   1114  O   LEU A  80      17.488  36.047  22.208  1.00 74.71           O  
ATOM   1115  CB  LEU A  80      15.241  33.951  22.067  1.00 72.55           C  
ATOM   1116  CG  LEU A  80      14.455  32.646  22.282  1.00 73.66           C  
ATOM   1117  CD1 LEU A  80      13.335  32.571  21.245  1.00 70.42           C  
ATOM   1118  CD2 LEU A  80      15.359  31.407  22.148  1.00 71.84           C  
ATOM   1119  H   LEU A  80      16.616  34.526  24.430  1.00 79.92           H  
ATOM   1120  HA  LEU A  80      17.050  32.822  22.042  1.00 75.56           H  
ATOM   1121  HB2 LEU A  80      15.172  34.240  21.018  1.00 72.55           H  
ATOM   1122  HB3 LEU A  80      14.808  34.734  22.689  1.00 72.55           H  
ATOM   1123  HG  LEU A  80      14.047  32.652  23.293  1.00 73.66           H  
ATOM   1124 HD11 LEU A  80      12.680  33.436  21.354  1.00 70.42           H  
ATOM   1125 HD12 LEU A  80      13.766  32.566  20.244  1.00 70.42           H  
ATOM   1126 HD13 LEU A  80      12.759  31.658  21.397  1.00 70.42           H  
ATOM   1127 HD21 LEU A  80      15.783  31.373  21.144  1.00 71.84           H  
ATOM   1128 HD22 LEU A  80      16.164  31.464  22.881  1.00 71.84           H  
ATOM   1129 HD23 LEU A  80      14.770  30.507  22.324  1.00 71.84           H  
ATOM   1130  N   LEU A  81      18.347  34.438  20.854  1.00 75.74           N  
ATOM   1131  CA  LEU A  81      19.195  35.348  20.130  1.00 72.95           C  
ATOM   1132  C   LEU A  81      18.802  35.181  18.695  1.00 71.85           C  
ATOM   1133  O   LEU A  81      18.417  34.074  18.257  1.00 70.74           O  
ATOM   1134  CB  LEU A  81      20.659  35.016  20.348  1.00 76.01           C  
ATOM   1135  CG  LEU A  81      21.161  35.281  21.780  1.00 79.04           C  
ATOM   1136  CD1 LEU A  81      22.668  35.135  21.784  1.00 78.80           C  
ATOM   1137  CD2 LEU A  81      20.761  36.686  22.263  1.00 77.99           C  
ATOM   1138  H   LEU A  81      18.373  33.454  20.630  1.00 75.74           H  
ATOM   1139  HA  LEU A  81      19.074  36.379  20.464  1.00 72.95           H  
ATOM   1140  HB2 LEU A  81      21.252  35.619  19.661  1.00 76.01           H  
ATOM   1141  HB3 LEU A  81      20.807  33.960  20.124  1.00 76.01           H  
ATOM   1142  HG  LEU A  81      20.705  34.563  22.462  1.00 79.04           H  
ATOM   1143 HD11 LEU A  81      22.936  34.127  21.468  1.00 78.80           H  
ATOM   1144 HD12 LEU A  81      23.105  35.860  21.097  1.00 78.80           H  
ATOM   1145 HD13 LEU A  81      23.048  35.313  22.790  1.00 78.80           H  
ATOM   1146 HD21 LEU A  81      21.199  37.435  21.604  1.00 77.99           H  
ATOM   1147 HD22 LEU A  81      19.675  36.780  22.249  1.00 77.99           H  
ATOM   1148 HD23 LEU A  81      21.125  36.838  23.279  1.00 77.99           H  
ATOM   1149  N   LEU A  82      18.869  36.297  17.974  1.00 69.49           N  
ATOM   1150  CA  LEU A  82      18.493  36.318  16.575  1.00 68.00           C  
ATOM   1151  C   LEU A  82      19.650  36.370  15.578  1.00 67.58           C  
ATOM   1152  O   LEU A  82      20.666  37.062  15.770  1.00 67.87           O  
ATOM   1153  CB  LEU A  82      17.595  37.510  16.296  1.00 66.01           C  
ATOM   1154  CG  LEU A  82      16.293  37.818  17.015  1.00 62.94           C  
ATOM   1155  CD1 LEU A  82      15.901  39.185  16.491  1.00 56.73           C  
ATOM   1156  CD2 LEU A  82      15.219  36.762  16.780  1.00 55.84           C  
ATOM   1157  H   LEU A  82      19.189  37.149  18.412  1.00 69.49           H  
ATOM   1158  HA  LEU A  82      17.989  35.364  16.421  1.00 68.00           H  
ATOM   1159  HB2 LEU A  82      17.331  37.432  15.241  1.00 66.01           H  
ATOM   1160  HB3 LEU A  82      18.224  38.387  16.449  1.00 66.01           H  
ATOM   1161  HG  LEU A  82      16.411  37.811  18.099  1.00 62.94           H  
ATOM   1162 HD11 LEU A  82      16.673  39.909  16.752  1.00 56.73           H  
ATOM   1163 HD12 LEU A  82      15.795  39.142  15.407  1.00 56.73           H  
ATOM   1164 HD13 LEU A  82      14.953  39.487  16.937  1.00 56.73           H  
ATOM   1165 HD21 LEU A  82      15.016  36.682  15.712  1.00 55.84           H  
ATOM   1166 HD22 LEU A  82      15.566  35.800  17.157  1.00 55.84           H  
ATOM   1167 HD23 LEU A  82      14.307  37.049  17.303  1.00 55.84           H  
ATOM   1168  N   HIS A  83      19.454  35.656  14.478  1.00 65.82           N  
ATOM   1169  CA  HIS A  83      20.433  35.616  13.410  1.00 63.67           C  
ATOM   1170  C   HIS A  83      19.866  36.391  12.240  1.00 60.13           C  
ATOM   1171  O   HIS A  83      18.938  35.927  11.575  1.00 58.50           O  
ATOM   1172  CB  HIS A  83      20.669  34.158  13.003  1.00 66.71           C  
ATOM   1173  CG  HIS A  83      21.913  33.956  12.195  1.00 66.69           C  
ATOM   1174  ND1 HIS A  83      22.855  34.947  12.024  1.00 65.53           N  
ATOM   1175  CD2 HIS A  83      22.387  32.865  11.549  1.00 65.57           C  
ATOM   1176  CE1 HIS A  83      23.859  34.474  11.308  1.00 65.46           C  
ATOM   1177  NE2 HIS A  83      23.597  33.212  11.009  1.00 65.17           N  
ATOM   1178  H   HIS A  83      18.600  35.126  14.382  1.00 65.82           H  
ATOM   1179  HA  HIS A  83      21.380  36.051  13.729  1.00 63.67           H  
ATOM   1180  HB2 HIS A  83      19.816  33.822  12.413  1.00 66.71           H  
ATOM   1181  HB3 HIS A  83      20.744  33.555  13.908  1.00 66.71           H  
ATOM   1182  HD2 HIS A  83      21.903  31.903  11.474  1.00 65.57           H  
ATOM   1183  HE2 HIS A  83      24.194  32.602  10.469  1.00 65.17           H  
ATOM   1184  HE1 HIS A  83      24.742  35.023  11.017  1.00 65.46           H  
ATOM   1185  N   LYS A  84      20.394  37.566  11.965  1.00 57.92           N  
ATOM   1186  CA  LYS A  84      19.831  38.312  10.837  1.00 58.68           C  
ATOM   1187  C   LYS A  84      20.137  37.761   9.439  1.00 60.37           C  
ATOM   1188  O   LYS A  84      21.167  37.155   9.203  1.00 61.95           O  
ATOM   1189  CB  LYS A  84      20.311  39.754  10.880  1.00 56.65           C  
ATOM   1190  CG  LYS A  84      19.650  40.607  11.939  1.00 56.83           C  
ATOM   1191  CD  LYS A  84      19.536  42.046  11.462  1.00 53.34           C  
ATOM   1192  CE  LYS A  84      20.885  42.663  11.255  1.00 50.29           C  
ATOM   1193  NZ  LYS A  84      20.727  43.944  10.544  1.00 47.99           N1+
ATOM   1194  H   LYS A  84      21.158  37.938  12.511  1.00 57.92           H  
ATOM   1195  HA  LYS A  84      18.754  38.216  10.973  1.00 58.68           H  
ATOM   1196  HB2 LYS A  84      20.115  40.207   9.908  1.00 56.65           H  
ATOM   1197  HB3 LYS A  84      21.385  39.749  11.069  1.00 56.65           H  
ATOM   1198  HG2 LYS A  84      20.248  40.576  12.850  1.00 56.83           H  
ATOM   1199  HG3 LYS A  84      18.653  40.216  12.145  1.00 56.83           H  
ATOM   1200  HD2 LYS A  84      18.992  42.625  12.209  1.00 53.34           H  
ATOM   1201  HD3 LYS A  84      18.989  42.065  10.519  1.00 53.34           H  
ATOM   1202  HE2 LYS A  84      21.506  41.991  10.663  1.00 50.29           H  
ATOM   1203  HE3 LYS A  84      21.358  42.838  12.221  1.00 50.29           H  
ATOM   1204  HZ1 LYS A  84      20.289  43.780   9.649  1.00 47.99           H  
ATOM   1205  HZ2 LYS A  84      20.150  44.565  11.093  1.00 47.99           H  
ATOM   1206  HZ3 LYS A  84      21.634  44.365  10.403  1.00 47.99           H  
ATOM   1207  N   LYS A  85      19.255  37.976   8.485  1.00 62.47           N  
ATOM   1208  CA  LYS A  85      19.560  37.526   7.130  1.00 62.99           C  
ATOM   1209  C   LYS A  85      19.034  38.557   6.135  1.00 62.81           C  
ATOM   1210  O   LYS A  85      17.819  38.716   5.965  1.00 63.57           O  
ATOM   1211  CB  LYS A  85      18.925  36.166   6.860  1.00 63.58           C  
ATOM   1212  CG  LYS A  85      19.411  35.535   5.571  1.00 65.56           C  
ATOM   1213  CD  LYS A  85      18.814  34.165   5.451  1.00 68.39           C  
ATOM   1214  CE  LYS A  85      19.635  33.237   4.547  1.00 67.98           C  
ATOM   1215  NZ  LYS A  85      19.034  31.840   4.626  1.00 65.68           N1+
ATOM   1216  H   LYS A  85      18.383  38.444   8.687  1.00 62.47           H  
ATOM   1217  HA  LYS A  85      20.640  37.424   7.020  1.00 62.99           H  
ATOM   1218  HB2 LYS A  85      17.844  36.292   6.800  1.00 63.58           H  
ATOM   1219  HB3 LYS A  85      19.167  35.499   7.687  1.00 63.58           H  
ATOM   1220  HG2 LYS A  85      20.498  35.461   5.586  1.00 65.56           H  
ATOM   1221  HG3 LYS A  85      19.100  36.146   4.724  1.00 65.56           H  
ATOM   1222  HD2 LYS A  85      17.810  34.257   5.036  1.00 68.39           H  
ATOM   1223  HD3 LYS A  85      18.757  33.722   6.445  1.00 68.39           H  
ATOM   1224  HE2 LYS A  85      20.670  33.213   4.887  1.00 67.98           H  
ATOM   1225  HE3 LYS A  85      19.598  33.597   3.519  1.00 67.98           H  
ATOM   1226  HZ1 LYS A  85      19.070  31.511   5.580  1.00 65.68           H  
ATOM   1227  HZ2 LYS A  85      18.073  31.869   4.316  1.00 65.68           H  
ATOM   1228  HZ3 LYS A  85      19.560  31.213   4.034  1.00 65.68           H  
ATOM   1229  N   GLU A  86      19.925  39.272   5.474  1.00 58.85           N  
ATOM   1230  CA  GLU A  86      19.423  40.261   4.546  1.00 57.99           C  
ATOM   1231  C   GLU A  86      19.683  40.052   3.080  1.00 55.67           C  
ATOM   1232  O   GLU A  86      20.815  40.096   2.640  1.00 56.37           O  
ATOM   1233  CB  GLU A  86      19.946  41.636   4.902  1.00 59.44           C  
ATOM   1234  CG  GLU A  86      19.530  42.118   6.271  1.00 68.87           C  
ATOM   1235  CD  GLU A  86      20.334  43.333   6.716  1.00 74.80           C  
ATOM   1236  OE1 GLU A  86      21.359  43.141   7.464  1.00 74.55           O  
ATOM   1237  OE2 GLU A  86      19.944  44.464   6.287  1.00 76.27           O1-
ATOM   1238  H   GLU A  86      20.916  39.134   5.611  1.00 58.85           H  
ATOM   1239  HA  GLU A  86      18.345  40.154   4.668  1.00 57.99           H  
ATOM   1240  HB2 GLU A  86      19.575  42.345   4.162  1.00 59.44           H  
ATOM   1241  HB3 GLU A  86      21.035  41.608   4.865  1.00 59.44           H  
ATOM   1242  HG2 GLU A  86      19.683  41.312   6.989  1.00 68.87           H  
ATOM   1243  HG3 GLU A  86      18.474  42.385   6.244  1.00 68.87           H  
ATOM   1244  N   ASP A  87      18.619  39.826   2.326  1.00 54.13           N  
ATOM   1245  CA  ASP A  87      18.718  39.720   0.873  1.00 53.15           C  
ATOM   1246  C   ASP A  87      19.551  38.506   0.448  1.00 54.46           C  
ATOM   1247  O   ASP A  87      20.092  38.427  -0.680  1.00 53.56           O  
ATOM   1248  CB  ASP A  87      19.273  41.054   0.332  1.00 49.23           C  
ATOM   1249  CG  ASP A  87      19.196  41.172  -1.184  1.00 52.70           C  
ATOM   1250  OD1 ASP A  87      18.217  40.718  -1.811  1.00 54.03           O  
ATOM   1251  OD2 ASP A  87      20.132  41.750  -1.760  1.00 54.92           O1-
ATOM   1252  H   ASP A  87      17.716  39.724   2.767  1.00 54.13           H  
ATOM   1253  HA  ASP A  87      17.732  39.549   0.440  1.00 53.15           H  
ATOM   1254  HB2 ASP A  87      20.317  41.141   0.632  1.00 49.23           H  
ATOM   1255  HB3 ASP A  87      18.699  41.870   0.771  1.00 49.23           H  
ATOM   1256  N   GLY A  88      19.623  37.561   1.385  1.00 53.50           N  
ATOM   1257  CA  GLY A  88      20.321  36.322   1.169  1.00 50.57           C  
ATOM   1258  C   GLY A  88      21.581  36.238   1.972  1.00 51.40           C  
ATOM   1259  O   GLY A  88      22.197  35.185   2.070  1.00 54.90           O  
ATOM   1260  H   GLY A  88      19.173  37.720   2.275  1.00 53.50           H  
ATOM   1261  HA2 GLY A  88      20.572  36.240   0.112  1.00 50.57           H  
ATOM   1262  HA3 GLY A  88      19.668  35.497   1.453  1.00 50.57           H  
ATOM   1263  N   ILE A  89      22.033  37.309   2.571  1.00 49.55           N  
ATOM   1264  CA  ILE A  89      23.235  37.024   3.278  1.00 50.22           C  
ATOM   1265  C   ILE A  89      23.173  37.383   4.725  1.00 50.91           C  
ATOM   1266  O   ILE A  89      22.561  38.374   5.090  1.00 55.00           O  
ATOM   1267  CB  ILE A  89      24.455  37.632   2.554  1.00 51.02           C  
ATOM   1268  CG1 ILE A  89      25.014  38.778   3.336  1.00 51.80           C  
ATOM   1269  CG2 ILE A  89      24.089  38.086   1.142  1.00 48.20           C  
ATOM   1270  CD1 ILE A  89      25.901  39.644   2.440  1.00 60.07           C  
ATOM   1271  H   ILE A  89      21.589  38.216   2.537  1.00 49.55           H  
ATOM   1272  HA  ILE A  89      23.359  35.941   3.273  1.00 50.22           H  
ATOM   1273  HB  ILE A  89      25.216  36.856   2.476  1.00 51.02           H  
ATOM   1274 HG12 ILE A  89      25.607  38.393   4.166  1.00 51.80           H  
ATOM   1275 HG13 ILE A  89      24.195  39.383   3.725  1.00 51.80           H  
ATOM   1276 HG21 ILE A  89      23.702  37.238   0.576  1.00 48.20           H  
ATOM   1277 HG22 ILE A  89      23.328  38.864   1.196  1.00 48.20           H  
ATOM   1278 HG23 ILE A  89      24.976  38.480   0.646  1.00 48.20           H  
ATOM   1279 HD11 ILE A  89      26.721  39.042   2.050  1.00 60.07           H  
ATOM   1280 HD12 ILE A  89      25.310  40.033   1.611  1.00 60.07           H  
ATOM   1281 HD13 ILE A  89      26.304  40.474   3.021  1.00 60.07           H  
ATOM   1282  N   TRP A  90      23.771  36.528   5.554  1.00 50.12           N  
ATOM   1283  CA  TRP A  90      23.827  36.719   6.995  1.00 46.77           C  
ATOM   1284  C   TRP A  90      24.516  38.040   7.404  1.00 49.12           C  
ATOM   1285  O   TRP A  90      25.344  38.573   6.666  1.00 52.89           O  
ATOM   1286  CB  TRP A  90      24.532  35.545   7.620  1.00 42.07           C  
ATOM   1287  CG  TRP A  90      23.896  34.267   7.342  1.00 41.20           C  
ATOM   1288  CD1 TRP A  90      24.393  33.261   6.571  1.00 41.46           C  
ATOM   1289  CD2 TRP A  90      22.627  33.808   7.824  1.00 45.43           C  
ATOM   1290  NE1 TRP A  90      23.527  32.201   6.542  1.00 39.27           N  
ATOM   1291  CE2 TRP A  90      22.429  32.504   7.299  1.00 43.66           C  
ATOM   1292  CE3 TRP A  90      21.631  34.365   8.650  1.00 44.72           C  
ATOM   1293  CZ2 TRP A  90      21.274  31.746   7.573  1.00 41.49           C  
ATOM   1294  CZ3 TRP A  90      20.481  33.598   8.922  1.00 46.71           C  
ATOM   1295  CH2 TRP A  90      20.320  32.303   8.381  1.00 41.61           C  
ATOM   1296  H   TRP A  90      24.207  35.706   5.162  1.00 50.12           H  
ATOM   1297  HA  TRP A  90      22.802  36.785   7.359  1.00 46.77           H  
ATOM   1298  HB2 TRP A  90      24.553  35.691   8.700  1.00 42.07           H  
ATOM   1299  HB3 TRP A  90      25.552  35.512   7.237  1.00 42.07           H  
ATOM   1300  HD1 TRP A  90      25.340  33.295   6.053  1.00 41.46           H  
ATOM   1301  HE1 TRP A  90      23.675  31.336   6.043  1.00 39.27           H  
ATOM   1302  HE3 TRP A  90      21.746  35.356   9.065  1.00 44.72           H  
ATOM   1303  HZ2 TRP A  90      21.145  30.757   7.159  1.00 41.49           H  
ATOM   1304  HZ3 TRP A  90      19.708  34.008   9.556  1.00 46.71           H  
ATOM   1305  HH2 TRP A  90      19.426  31.741   8.610  1.00 41.61           H  
ATOM   1306  N   SER A  91      24.164  38.582   8.569  1.00 49.80           N  
ATOM   1307  CA  SER A  91      24.734  39.849   9.016  1.00 50.47           C  
ATOM   1308  C   SER A  91      26.157  39.687   9.449  1.00 50.83           C  
ATOM   1309  O   SER A  91      26.521  38.597   9.924  1.00 48.51           O  
ATOM   1310  CB  SER A  91      23.907  40.452  10.174  1.00 51.21           C  
ATOM   1311  OG  SER A  91      23.601  39.512  11.230  1.00 58.28           O  
ATOM   1312  H   SER A  91      23.491  38.108   9.153  1.00 49.80           H  
ATOM   1313  HA  SER A  91      24.705  40.530   8.165  1.00 50.47           H  
ATOM   1314  HB2 SER A  91      22.968  40.827   9.766  1.00 51.21           H  
ATOM   1315  HB3 SER A  91      24.472  41.279  10.604  1.00 51.21           H  
ATOM   1316  HG  SER A  91      24.434  39.205  11.596  1.00 58.28           H  
ATOM   1317  N   THR A  92      26.949  40.751   9.245  1.00 53.19           N  
ATOM   1318  CA  THR A  92      28.355  40.816   9.678  1.00 56.46           C  
ATOM   1319  C   THR A  92      28.609  42.194  10.298  1.00 59.24           C  
ATOM   1320  O   THR A  92      29.577  42.965   9.966  1.00 58.00           O  
ATOM   1321  CB  THR A  92      29.352  40.567   8.554  1.00 57.83           C  
ATOM   1322  OG1 THR A  92      29.231  41.574   7.535  1.00 59.48           O  
ATOM   1323  CG2 THR A  92      29.139  39.173   8.012  1.00 55.95           C  
ATOM   1324  H   THR A  92      26.559  41.551   8.768  1.00 53.19           H  
ATOM   1325  HA  THR A  92      28.510  40.017  10.403  1.00 56.46           H  
ATOM   1326  HB  THR A  92      30.371  40.635   8.936  1.00 57.83           H  
ATOM   1327 HG21 THR A  92      29.288  38.446   8.810  1.00 55.95           H  
ATOM   1328 HG22 THR A  92      28.124  39.085   7.625  1.00 55.95           H  
ATOM   1329 HG23 THR A  92      29.852  38.982   7.210  1.00 55.95           H  
ATOM   1330  HG1 THR A  92      29.402  42.425   7.946  1.00 59.48           H  
ATOM   1331  N   ASP A  93      27.727  42.454  11.257  1.00 59.24           N  
ATOM   1332  CA  ASP A  93      27.701  43.695  11.970  1.00 61.74           C  
ATOM   1333  C   ASP A  93      28.728  43.760  13.027  1.00 61.22           C  
ATOM   1334  O   ASP A  93      29.551  44.656  13.017  1.00 62.63           O  
ATOM   1335  CB  ASP A  93      26.312  43.931  12.568  1.00 65.39           C  
ATOM   1336  CG  ASP A  93      25.310  44.381  11.514  1.00 69.03           C  
ATOM   1337  OD1 ASP A  93      25.768  45.184  10.658  1.00 70.57           O  
ATOM   1338  OD2 ASP A  93      24.113  43.951  11.537  1.00 65.87           O1-
ATOM   1339  H   ASP A  93      27.046  41.746  11.493  1.00 59.24           H  
ATOM   1340  HA  ASP A  93      27.929  44.483  11.252  1.00 61.74           H  
ATOM   1341  HB2 ASP A  93      26.385  44.701  13.336  1.00 65.39           H  
ATOM   1342  HB3 ASP A  93      25.959  43.002  13.016  1.00 65.39           H  
ATOM   1343  N   ILE A  94      28.700  42.802  13.936  1.00 60.71           N  
ATOM   1344  CA  ILE A  94      29.643  42.805  15.029  1.00 57.80           C  
ATOM   1345  C   ILE A  94      31.114  42.970  14.704  1.00 60.17           C  
ATOM   1346  O   ILE A  94      31.846  43.497  15.530  1.00 60.86           O  
ATOM   1347  CB  ILE A  94      29.545  41.568  15.806  1.00 54.63           C  
ATOM   1348  CG1 ILE A  94      28.103  41.274  16.100  1.00 49.39           C  
ATOM   1349  CG2 ILE A  94      30.358  41.707  17.080  1.00 55.71           C  
ATOM   1350  CD1 ILE A  94      27.994  40.051  16.931  1.00 55.53           C  
ATOM   1351  H   ILE A  94      28.015  42.063  13.866  1.00 60.71           H  
ATOM   1352  HA  ILE A  94      29.338  43.703  15.566  1.00 57.80           H  
ATOM   1353  HB  ILE A  94      29.950  40.732  15.236  1.00 54.63           H  
ATOM   1354 HG12 ILE A  94      27.567  41.123  15.163  1.00 49.39           H  
ATOM   1355 HG13 ILE A  94      27.665  42.115  16.637  1.00 49.39           H  
ATOM   1356 HG21 ILE A  94      31.401  41.895  16.827  1.00 55.71           H  
ATOM   1357 HG22 ILE A  94      29.972  42.539  17.669  1.00 55.71           H  
ATOM   1358 HG23 ILE A  94      30.285  40.787  17.660  1.00 55.71           H  
ATOM   1359 HD11 ILE A  94      28.431  39.208  16.396  1.00 55.53           H  
ATOM   1360 HD12 ILE A  94      28.527  40.201  17.870  1.00 55.53           H  
ATOM   1361 HD13 ILE A  94      26.944  39.845  17.138  1.00 55.53           H  
ATOM   1362  N   LEU A  95      31.563  42.503  13.537  1.00 62.02           N  
ATOM   1363  CA  LEU A  95      32.977  42.625  13.206  1.00 62.79           C  
ATOM   1364  C   LEU A  95      33.291  43.466  12.018  1.00 66.31           C  
ATOM   1365  O   LEU A  95      32.484  43.676  11.084  1.00 66.76           O  
ATOM   1366  CB  LEU A  95      33.623  41.268  12.990  1.00 61.81           C  
ATOM   1367  CG  LEU A  95      33.456  40.309  14.149  1.00 59.94           C  
ATOM   1368  CD1 LEU A  95      34.006  38.969  13.800  1.00 58.83           C  
ATOM   1369  CD2 LEU A  95      34.178  40.889  15.325  1.00 62.97           C  
ATOM   1370  H   LEU A  95      30.926  42.067  12.886  1.00 62.02           H  
ATOM   1371  HA  LEU A  95      33.386  43.131  14.080  1.00 62.79           H  
ATOM   1372  HB2 LEU A  95      34.689  41.420  12.823  1.00 61.81           H  
ATOM   1373  HB3 LEU A  95      33.178  40.815  12.104  1.00 61.81           H  
ATOM   1374  HG  LEU A  95      32.400  40.175  14.384  1.00 59.94           H  
ATOM   1375 HD11 LEU A  95      33.470  38.569  12.939  1.00 58.83           H  
ATOM   1376 HD12 LEU A  95      35.065  39.063  13.558  1.00 58.83           H  
ATOM   1377 HD13 LEU A  95      33.886  38.295  14.648  1.00 58.83           H  
ATOM   1378 HD21 LEU A  95      35.232  41.018  15.077  1.00 62.97           H  
ATOM   1379 HD22 LEU A  95      33.743  41.856  15.577  1.00 62.97           H  
ATOM   1380 HD23 LEU A  95      34.085  40.216  16.177  1.00 62.97           H  
ATOM   1381  N   LYS A  96      34.515  43.943  12.059  1.00 70.32           N  
ATOM   1382  CA  LYS A  96      34.995  44.795  11.013  1.00 75.46           C  
ATOM   1383  C   LYS A  96      35.733  43.963   9.939  1.00 77.90           C  
ATOM   1384  O   LYS A  96      36.596  43.113  10.249  1.00 77.38           O  
ATOM   1385  CB  LYS A  96      35.904  45.890  11.627  1.00 76.52           C  
ATOM   1386  CG  LYS A  96      35.853  47.235  10.871  1.00 81.99           C  
ATOM   1387  CD  LYS A  96      36.806  48.264  11.448  1.00 86.60           C  
ATOM   1388  CE  LYS A  96      36.418  48.660  12.879  1.00 88.14           C  
ATOM   1389  NZ  LYS A  96      37.305  49.741  13.440  1.00 89.86           N1+
ATOM   1390  H   LYS A  96      35.120  43.707  12.832  1.00 70.32           H  
ATOM   1391  HA  LYS A  96      34.158  45.285  10.517  1.00 75.46           H  
ATOM   1392  HB2 LYS A  96      36.932  45.529  11.617  1.00 76.52           H  
ATOM   1393  HB3 LYS A  96      35.589  46.062  12.656  1.00 76.52           H  
ATOM   1394  HG2 LYS A  96      34.838  47.629  10.927  1.00 81.99           H  
ATOM   1395  HG3 LYS A  96      36.118  47.060   9.828  1.00 81.99           H  
ATOM   1396  HD2 LYS A  96      36.788  49.154  10.818  1.00 86.60           H  
ATOM   1397  HD3 LYS A  96      37.813  47.846  11.458  1.00 86.60           H  
ATOM   1398  HE2 LYS A  96      36.493  47.780  13.518  1.00 88.14           H  
ATOM   1399  HE3 LYS A  96      35.389  49.019  12.875  1.00 88.14           H  
ATOM   1400  HZ1 LYS A  96      38.263  49.420  13.449  1.00 89.86           H  
ATOM   1401  HZ2 LYS A  96      37.233  50.568  12.865  1.00 89.86           H  
ATOM   1402  HZ3 LYS A  96      37.015  49.960  14.382  1.00 89.86           H  
ATOM   1403  N   ASP A  97      35.347  44.206   8.686  1.00 79.88           N  
ATOM   1404  CA  ASP A  97      35.935  43.568   7.518  1.00 82.55           C  
ATOM   1405  C   ASP A  97      37.326  44.182   7.425  1.00 84.96           C  
ATOM   1406  O   ASP A  97      37.476  45.282   6.876  1.00 85.55           O  
ATOM   1407  CB  ASP A  97      35.122  43.948   6.276  1.00 82.59           C  
ATOM   1408  CG  ASP A  97      35.567  43.222   5.013  1.00 84.11           C  
ATOM   1409  OD1 ASP A  97      36.781  43.132   4.728  1.00 83.83           O  
ATOM   1410  OD2 ASP A  97      34.675  42.756   4.277  1.00 85.60           O1-
ATOM   1411  H   ASP A  97      34.602  44.872   8.539  1.00 79.88           H  
ATOM   1412  HA  ASP A  97      35.957  42.480   7.587  1.00 82.55           H  
ATOM   1413  HB2 ASP A  97      35.224  45.021   6.112  1.00 82.59           H  
ATOM   1414  HB3 ASP A  97      34.075  43.707   6.462  1.00 82.59           H  
ATOM   1415  N   GLN A  98      38.335  43.494   7.970  1.00 86.62           N  
ATOM   1416  CA  GLN A  98      39.714  43.990   7.935  1.00 86.73           C  
ATOM   1417  C   GLN A  98      40.138  44.186   6.484  1.00 89.58           C  
ATOM   1418  O   GLN A  98      41.296  44.479   6.215  1.00 90.74           O  
ATOM   1419  CB  GLN A  98      40.671  42.997   8.589  1.00 84.22           C  
ATOM   1420  CG  GLN A  98      40.155  42.365   9.859  1.00 82.06           C  
ATOM   1421  CD  GLN A  98      41.262  41.766  10.707  1.00 80.62           C  
ATOM   1422  NE2 GLN A  98      41.006  41.168  11.734  1.00 80.44           N  
ATOM   1423  OE1 GLN A  98      42.500  41.938  10.280  1.00 82.94           O  
ATOM   1424  H   GLN A  98      38.142  42.609   8.417  1.00 86.62           H  
ATOM   1425  HA  GLN A  98      39.753  44.932   8.482  1.00 86.73           H  
ATOM   1426  HB2 GLN A  98      41.597  43.522   8.823  1.00 84.22           H  
ATOM   1427  HB3 GLN A  98      40.876  42.201   7.873  1.00 84.22           H  
ATOM   1428  HG2 GLN A  98      39.452  41.575   9.595  1.00 82.06           H  
ATOM   1429  HG3 GLN A  98      39.641  43.128  10.444  1.00 82.06           H  
ATOM   1430 HE21 GLN A  98      41.753  40.782  12.293  1.00 80.44           H  
ATOM   1431 HE22 GLN A  98      40.046  41.057  12.028  1.00 80.44           H  
ATOM   1432  N   LYS A  99      39.182  44.030   5.563  1.00 92.86           N  
ATOM   1433  CA  LYS A  99      39.399  44.157   4.122  1.00 95.29           C  
ATOM   1434  C   LYS A  99      40.745  43.537   3.739  1.00 97.75           C  
ATOM   1435  O   LYS A  99      40.815  42.337   3.421  1.00 97.21           O  
ATOM   1436  CB  LYS A  99      39.393  45.645   3.687  1.00  0.00           C  
ATOM   1437  CG  LYS A  99      37.973  46.230   3.666  1.00  0.00           C  
ATOM   1438  CD  LYS A  99      37.959  47.579   2.932  1.00  0.00           C  
ATOM   1439  CE  LYS A  99      36.537  48.138   2.825  1.00  0.00           C  
ATOM   1440  NZ  LYS A  99      36.494  49.337   1.969  1.00  0.00           N1+
ATOM   1441  H   LYS A  99      38.214  44.227   5.776  1.00 92.86           H  
ATOM   1442  HA  LYS A  99      38.588  43.635   3.615  1.00 95.29           H  
ATOM   1443  HB2 LYS A  99      39.821  45.721   2.688  1.00  0.00           H  
ATOM   1444  HB3 LYS A  99      40.000  46.219   4.387  1.00  0.00           H  
ATOM   1445  HG2 LYS A  99      37.628  46.373   4.690  1.00  0.00           H  
ATOM   1446  HG3 LYS A  99      37.307  45.536   3.153  1.00  0.00           H  
ATOM   1447  HD2 LYS A  99      38.364  47.443   1.930  1.00  0.00           H  
ATOM   1448  HD3 LYS A  99      38.578  48.289   3.482  1.00  0.00           H  
ATOM   1449  HE2 LYS A  99      36.184  48.402   3.822  1.00  0.00           H  
ATOM   1450  HE3 LYS A  99      35.887  47.374   2.398  1.00  0.00           H  
ATOM   1451  HZ1 LYS A  99      37.095  50.049   2.358  1.00  0.00           H  
ATOM   1452  HZ2 LYS A  99      36.812  49.098   1.040  1.00  0.00           H  
ATOM   1453  HZ3 LYS A  99      35.546  49.683   1.922  1.00  0.00           H  
ATOM   1454  N   GLU A 100      41.786  44.378   3.814  1.00 99.75           N  
ATOM   1455  CA  GLU A 100      43.200  44.088   3.502  1.00 99.61           C  
ATOM   1456  C   GLU A 100      43.576  42.765   2.836  1.00100.00           C  
ATOM   1457  O   GLU A 100      44.147  42.796   1.724  1.00100.00           O  
ATOM   1458  CB  GLU A 100      44.023  44.171   4.837  1.00  0.00           C  
ATOM   1459  CG  GLU A 100      44.467  45.596   5.201  1.00  0.00           C  
ATOM   1460  CD  GLU A 100      43.306  46.543   5.494  1.00  0.00           C  
ATOM   1461  OE1 GLU A 100      42.873  47.358   4.681  1.00  0.00           O  
ATOM   1462  OE2 GLU A 100      42.797  46.414   6.755  1.00  0.00           O1-
ATOM   1463  H   GLU A 100      41.759  45.251   4.322  1.00 99.75           H  
ATOM   1464  HA  GLU A 100      43.427  44.836   2.743  1.00 99.61           H  
ATOM   1465  HB2 GLU A 100      44.913  43.549   4.732  1.00  0.00           H  
ATOM   1466  HB3 GLU A 100      43.405  43.785   5.647  1.00  0.00           H  
ATOM   1467  HG2 GLU A 100      45.040  46.001   4.367  1.00  0.00           H  
ATOM   1468  HG3 GLU A 100      45.101  45.543   6.086  1.00  0.00           H  
ATOM   1469  N   PRO A 101      43.304  41.598   3.493  1.00 99.36           N  
ATOM   1470  CA  PRO A 101      43.632  40.272   2.927  1.00 97.55           C  
ATOM   1471  C   PRO A 101      42.843  39.872   1.697  1.00 95.79           C  
ATOM   1472  O   PRO A 101      43.419  39.410   0.732  1.00 94.22           O  
ATOM   1473  CB  PRO A 101      43.382  39.319   4.087  1.00 97.97           C  
ATOM   1474  CG  PRO A 101      43.679  40.181   5.288  1.00 99.51           C  
ATOM   1475  CD  PRO A 101      42.967  41.465   4.923  1.00 99.27           C  
ATOM   1476  HA  PRO A 101      44.655  40.265   2.551  1.00 97.55           H  
ATOM   1477  HB2 PRO A 101      44.052  38.461   4.043  1.00 97.97           H  
ATOM   1478  HB3 PRO A 101      42.348  38.973   4.097  1.00 97.97           H  
ATOM   1479  HG2 PRO A 101      44.751  40.340   5.408  1.00 99.51           H  
ATOM   1480  HG3 PRO A 101      43.272  39.746   6.201  1.00 99.51           H  
ATOM   1481  HD2 PRO A 101      41.891  41.378   5.071  1.00 99.27           H  
ATOM   1482  HD3 PRO A 101      43.347  42.308   5.501  1.00 99.27           H  
ATOM   1483  N   LYS A 102      41.525  40.053   1.728  1.00 97.32           N  
ATOM   1484  CA  LYS A 102      40.687  39.692   0.574  1.00 97.80           C  
ATOM   1485  C   LYS A 102      39.201  40.113   0.627  1.00 96.35           C  
ATOM   1486  O   LYS A 102      38.384  39.558  -0.109  1.00 97.05           O  
ATOM   1487  CB  LYS A 102      40.722  38.145   0.384  1.00  0.00           C  
ATOM   1488  CG  LYS A 102      40.315  37.327   1.622  1.00  0.00           C  
ATOM   1489  CD  LYS A 102      40.344  35.821   1.312  1.00  0.00           C  
ATOM   1490  CE  LYS A 102      40.068  34.964   2.556  1.00  0.00           C  
ATOM   1491  NZ  LYS A 102      41.176  35.024   3.528  1.00  0.00           N1+
ATOM   1492  H   LYS A 102      41.168  39.612   2.565  1.00 97.32           H  
ATOM   1493  HA  LYS A 102      41.125  40.254  -0.251  1.00 97.80           H  
ATOM   1494  HB2 LYS A 102      41.738  37.861   0.110  1.00  0.00           H  
ATOM   1495  HB3 LYS A 102      40.042  37.889  -0.429  1.00  0.00           H  
ATOM   1496  HG2 LYS A 102      39.306  37.610   1.923  1.00  0.00           H  
ATOM   1497  HG3 LYS A 102      41.010  37.538   2.435  1.00  0.00           H  
ATOM   1498  HD2 LYS A 102      41.328  35.563   0.921  1.00  0.00           H  
ATOM   1499  HD3 LYS A 102      39.585  35.603   0.561  1.00  0.00           H  
ATOM   1500  HE2 LYS A 102      39.929  33.928   2.245  1.00  0.00           H  
ATOM   1501  HE3 LYS A 102      39.159  35.324   3.036  1.00  0.00           H  
ATOM   1502  HZ1 LYS A 102      42.024  34.691   3.092  1.00  0.00           H  
ATOM   1503  HZ2 LYS A 102      41.305  35.979   3.832  1.00  0.00           H  
ATOM   1504  HZ3 LYS A 102      40.957  34.444   4.325  1.00  0.00           H  
ATOM   1505  N   ASN A 103      38.853  41.086   1.468  1.00 94.07           N  
ATOM   1506  CA  ASN A 103      37.463  41.550   1.582  1.00 92.00           C  
ATOM   1507  C   ASN A 103      36.512  40.483   2.069  1.00 89.38           C  
ATOM   1508  O   ASN A 103      36.365  39.425   1.451  1.00 88.74           O  
ATOM   1509  CB  ASN A 103      36.928  42.107   0.263  1.00 92.23           C  
ATOM   1510  CG  ASN A 103      36.984  43.634   0.206  1.00 96.66           C  
ATOM   1511  OD1 ASN A 103      36.516  44.344   1.122  1.00 96.99           O  
ATOM   1512  ND2 ASN A 103      37.550  44.151  -0.880  1.00 99.08           N  
ATOM   1513  H   ASN A 103      39.563  41.516   2.043  1.00 94.07           H  
ATOM   1514  HA  ASN A 103      37.504  42.344   2.328  1.00 92.00           H  
ATOM   1515  HB2 ASN A 103      35.892  41.791   0.145  1.00 92.23           H  
ATOM   1516  HB3 ASN A 103      37.526  41.705  -0.555  1.00 92.23           H  
ATOM   1517 HD21 ASN A 103      37.614  45.153  -0.988  1.00 99.08           H  
ATOM   1518 HD22 ASN A 103      37.916  43.542  -1.597  1.00 99.08           H  
ATOM   1519  N   LYS A 104      35.820  40.821   3.152  1.00 85.77           N  
ATOM   1520  CA  LYS A 104      34.901  39.928   3.840  1.00 81.38           C  
ATOM   1521  C   LYS A 104      35.850  39.045   4.633  1.00 78.85           C  
ATOM   1522  O   LYS A 104      35.654  37.838   4.774  1.00 78.39           O  
ATOM   1523  CB  LYS A 104      34.049  39.113   2.870  1.00 80.62           C  
ATOM   1524  CG  LYS A 104      32.802  39.838   2.435  1.00 81.29           C  
ATOM   1525  CD  LYS A 104      32.052  40.391   3.647  1.00 84.47           C  
ATOM   1526  CE  LYS A 104      30.633  40.914   3.304  1.00 85.46           C  
ATOM   1527  NZ  LYS A 104      29.834  41.253   4.541  1.00 83.55           N1+
ATOM   1528  H   LYS A 104      35.939  41.754   3.519  1.00 85.77           H  
ATOM   1529  HA  LYS A 104      34.169  40.453   4.454  1.00 81.38           H  
ATOM   1530  HB2 LYS A 104      33.758  38.183   3.359  1.00 80.62           H  
ATOM   1531  HB3 LYS A 104      34.647  38.888   1.987  1.00 80.62           H  
ATOM   1532  HG2 LYS A 104      32.154  39.146   1.898  1.00 81.29           H  
ATOM   1533  HG3 LYS A 104      33.078  40.662   1.777  1.00 81.29           H  
ATOM   1534  HD2 LYS A 104      32.632  41.213   4.067  1.00 84.47           H  
ATOM   1535  HD3 LYS A 104      31.958  39.597   4.388  1.00 84.47           H  
ATOM   1536  HE2 LYS A 104      30.102  40.145   2.743  1.00 85.46           H  
ATOM   1537  HE3 LYS A 104      30.728  41.810   2.691  1.00 85.46           H  
ATOM   1538  HZ1 LYS A 104      29.739  40.429   5.117  1.00 83.55           H  
ATOM   1539  HZ2 LYS A 104      30.310  41.975   5.062  1.00 83.55           H  
ATOM   1540  HZ3 LYS A 104      28.918  41.582   4.271  1.00 83.55           H  
ATOM   1541  N   THR A 105      36.902  39.700   5.117  1.00 74.31           N  
ATOM   1542  CA  THR A 105      37.930  39.105   5.932  1.00 71.26           C  
ATOM   1543  C   THR A 105      37.750  39.705   7.326  1.00 71.83           C  
ATOM   1544  O   THR A 105      38.185  40.822   7.621  1.00 71.53           O  
ATOM   1545  CB  THR A 105      39.314  39.458   5.393  1.00 71.53           C  
ATOM   1546  OG1 THR A 105      39.419  38.961   4.054  1.00 73.71           O  
ATOM   1547  CG2 THR A 105      40.414  38.864   6.263  1.00 65.59           C  
ATOM   1548  H   THR A 105      36.986  40.682   4.898  1.00 74.31           H  
ATOM   1549  HA  THR A 105      37.851  38.018   5.939  1.00 71.26           H  
ATOM   1550  HB  THR A 105      39.438  40.541   5.405  1.00 71.53           H  
ATOM   1551 HG21 THR A 105      40.321  39.248   7.279  1.00 65.59           H  
ATOM   1552 HG22 THR A 105      40.321  37.778   6.275  1.00 65.59           H  
ATOM   1553 HG23 THR A 105      41.387  39.141   5.858  1.00 65.59           H  
ATOM   1554  HG1 THR A 105      38.727  39.377   3.535  1.00 73.71           H  
ATOM   1555  N   PHE A 106      37.089  38.934   8.176  1.00 69.86           N  
ATOM   1556  CA  PHE A 106      36.804  39.308   9.540  1.00 66.00           C  
ATOM   1557  C   PHE A 106      37.823  38.741  10.503  1.00 65.03           C  
ATOM   1558  O   PHE A 106      38.303  39.458  11.375  1.00 66.92           O  
ATOM   1559  CB  PHE A 106      35.400  38.842   9.853  1.00 64.58           C  
ATOM   1560  CG  PHE A 106      34.394  39.467   8.966  1.00 66.19           C  
ATOM   1561  CD1 PHE A 106      34.058  40.809   9.122  1.00 66.85           C  
ATOM   1562  CD2 PHE A 106      33.841  38.761   7.915  1.00 68.32           C  
ATOM   1563  CE1 PHE A 106      33.188  41.439   8.241  1.00 65.60           C  
ATOM   1564  CE2 PHE A 106      32.958  39.390   7.013  1.00 69.11           C  
ATOM   1565  CZ  PHE A 106      32.636  40.732   7.185  1.00 68.69           C  
ATOM   1566  H   PHE A 106      36.766  38.034   7.851  1.00 69.86           H  
ATOM   1567  HA  PHE A 106      36.870  40.390   9.657  1.00 66.00           H  
ATOM   1568  HB2 PHE A 106      35.166  39.100  10.886  1.00 64.58           H  
ATOM   1569  HB3 PHE A 106      35.353  37.760   9.729  1.00 64.58           H  
ATOM   1570  HD1 PHE A 106      34.481  41.370   9.942  1.00 66.85           H  
ATOM   1571  HD2 PHE A 106      34.087  37.718   7.783  1.00 68.32           H  
ATOM   1572  HE1 PHE A 106      32.942  42.481   8.379  1.00 65.60           H  
ATOM   1573  HE2 PHE A 106      32.533  38.832   6.192  1.00 69.11           H  
ATOM   1574  HZ  PHE A 106      31.959  41.220   6.499  1.00 68.69           H  
ATOM   1575  N   LEU A 107      38.150  37.460  10.326  1.00 64.08           N  
ATOM   1576  CA  LEU A 107      39.147  36.726  11.129  1.00 62.18           C  
ATOM   1577  C   LEU A 107      40.511  36.639  10.427  1.00 62.68           C  
ATOM   1578  O   LEU A 107      40.594  36.171   9.297  1.00 61.55           O  
ATOM   1579  CB  LEU A 107      38.665  35.302  11.366  1.00 56.40           C  
ATOM   1580  CG  LEU A 107      37.598  35.115  12.428  1.00 57.25           C  
ATOM   1581  CD1 LEU A 107      36.828  36.390  12.587  1.00 55.81           C  
ATOM   1582  CD2 LEU A 107      36.715  33.949  12.074  1.00 51.98           C  
ATOM   1583  H   LEU A 107      37.681  36.955   9.588  1.00 64.08           H  
ATOM   1584  HA  LEU A 107      39.263  37.274  12.064  1.00 62.18           H  
ATOM   1585  HB2 LEU A 107      39.529  34.704  11.656  1.00 56.40           H  
ATOM   1586  HB3 LEU A 107      38.264  34.927  10.424  1.00 56.40           H  
ATOM   1587  HG  LEU A 107      38.058  34.884  13.389  1.00 57.25           H  
ATOM   1588 HD11 LEU A 107      37.507  37.190  12.884  1.00 55.81           H  
ATOM   1589 HD12 LEU A 107      36.354  36.649  11.640  1.00 55.81           H  
ATOM   1590 HD13 LEU A 107      36.063  36.259  13.352  1.00 55.81           H  
ATOM   1591 HD21 LEU A 107      36.231  34.137  11.115  1.00 51.98           H  
ATOM   1592 HD22 LEU A 107      37.319  33.044  12.005  1.00 51.98           H  
ATOM   1593 HD23 LEU A 107      35.955  33.821  12.845  1.00 51.98           H  
ATOM   1594  N   ARG A 108      41.574  37.093  11.081  1.00 64.43           N  
ATOM   1595  CA  ARG A 108      42.920  36.989  10.496  1.00 64.38           C  
ATOM   1596  C   ARG A 108      43.843  36.160  11.377  1.00 60.56           C  
ATOM   1597  O   ARG A 108      43.899  36.364  12.582  1.00 57.85           O  
ATOM   1598  CB  ARG A 108      43.570  38.355  10.297  1.00 68.47           C  
ATOM   1599  CG  ARG A 108      44.973  38.212   9.741  1.00 79.17           C  
ATOM   1600  CD  ARG A 108      45.601  39.522   9.314  1.00 87.75           C  
ATOM   1601  NE  ARG A 108      44.647  40.375   8.602  1.00 96.83           N  
ATOM   1602  CZ  ARG A 108      44.959  41.550   8.049  1.00100.00           C  
ATOM   1603  NH1 ARG A 108      46.213  42.013   8.119  1.00100.00           N  
ATOM   1604  NH2 ARG A 108      44.013  42.274   7.443  1.00100.00           N1+
ATOM   1605  H   ARG A 108      41.457  37.515  11.991  1.00 64.43           H  
ATOM   1606  HA  ARG A 108      42.785  36.507   9.528  1.00 64.38           H  
ATOM   1607  HB2 ARG A 108      43.617  38.871  11.256  1.00 68.47           H  
ATOM   1608  HB3 ARG A 108      42.968  38.938   9.600  1.00 68.47           H  
ATOM   1609  HG2 ARG A 108      44.933  37.552   8.874  1.00 79.17           H  
ATOM   1610  HG3 ARG A 108      45.603  37.764  10.510  1.00 79.17           H  
ATOM   1611  HD2 ARG A 108      46.445  39.311   8.657  1.00 87.75           H  
ATOM   1612  HD3 ARG A 108      45.953  40.050  10.200  1.00 87.75           H  
ATOM   1613  HE  ARG A 108      43.692  40.054   8.524  1.00 96.83           H  
ATOM   1614 HH11 ARG A 108      46.444  42.909   7.714  1.00100.00           H  
ATOM   1615 HH12 ARG A 108      46.928  41.466   8.577  1.00100.00           H  
ATOM   1616 HH21 ARG A 108      43.067  41.925   7.390  1.00100.00           H  
ATOM   1617 HH22 ARG A 108      44.244  43.170   7.038  1.00100.00           H  
ATOM   1618  N   CYS A 109      44.577  35.234  10.771  1.00 57.60           N  
ATOM   1619  CA  CYS A 109      45.490  34.413  11.533  1.00 53.89           C  
ATOM   1620  C   CYS A 109      46.951  34.518  11.085  1.00 54.09           C  
ATOM   1621  O   CYS A 109      47.280  35.053  10.006  1.00 51.70           O  
ATOM   1622  CB  CYS A 109      45.007  32.987  11.498  1.00 54.62           C  
ATOM   1623  SG  CYS A 109      43.203  32.857  11.747  1.00 61.04           S  
ATOM   1624  H   CYS A 109      44.497  35.103   9.773  1.00 57.60           H  
ATOM   1625  HA  CYS A 109      45.488  34.789  12.556  1.00 53.89           H  
ATOM   1626  HB2 CYS A 109      45.510  32.427  12.286  1.00 54.62           H  
ATOM   1627  HB3 CYS A 109      45.259  32.556  10.529  1.00 54.62           H  
ATOM   1628  N   GLU A 110      47.836  34.018  11.947  1.00 53.50           N  
ATOM   1629  CA  GLU A 110      49.261  34.053  11.713  1.00 51.44           C  
ATOM   1630  C   GLU A 110      49.882  32.857  12.428  1.00 53.34           C  
ATOM   1631  O   GLU A 110      49.345  32.377  13.418  1.00 56.76           O  
ATOM   1632  CB  GLU A 110      49.800  35.348  12.286  1.00 51.11           C  
ATOM   1633  CG  GLU A 110      50.725  36.053  11.375  1.00 60.61           C  
ATOM   1634  CD  GLU A 110      50.609  37.553  11.479  1.00 66.78           C  
ATOM   1635  OE1 GLU A 110      51.220  38.097  12.431  1.00 67.76           O  
ATOM   1636  OE2 GLU A 110      49.903  38.179  10.621  1.00 69.40           O1-
ATOM   1637  H   GLU A 110      47.496  33.597  12.800  1.00 53.50           H  
ATOM   1638  HA  GLU A 110      49.497  34.004  10.650  1.00 51.44           H  
ATOM   1639  HB2 GLU A 110      50.331  35.122  13.211  1.00 51.11           H  
ATOM   1640  HB3 GLU A 110      48.959  36.007  12.502  1.00 51.11           H  
ATOM   1641  HG2 GLU A 110      50.501  35.756  10.351  1.00 60.61           H  
ATOM   1642  HG3 GLU A 110      51.746  35.764  11.622  1.00 60.61           H  
ATOM   1643  N   ALA A 111      50.998  32.359  11.926  1.00 51.84           N  
ATOM   1644  CA  ALA A 111      51.672  31.234  12.544  1.00 51.57           C  
ATOM   1645  C   ALA A 111      53.130  31.656  12.576  1.00 52.19           C  
ATOM   1646  O   ALA A 111      53.571  32.411  11.708  1.00 50.82           O  
ATOM   1647  CB  ALA A 111      51.492  29.955  11.711  1.00 49.58           C  
ATOM   1648  H   ALA A 111      51.391  32.772  11.092  1.00 51.84           H  
ATOM   1649  HA  ALA A 111      51.277  31.002  13.533  1.00 51.57           H  
ATOM   1650  HB1 ALA A 111      50.434  29.698  11.664  1.00 49.58           H  
ATOM   1651  HB2 ALA A 111      51.871  30.122  10.703  1.00 49.58           H  
ATOM   1652  HB3 ALA A 111      52.044  29.138  12.176  1.00 49.58           H  
ATOM   1653  N   LYS A 112      53.854  31.189  13.596  1.00 53.13           N  
ATOM   1654  CA  LYS A 112      55.247  31.528  13.797  1.00 52.60           C  
ATOM   1655  C   LYS A 112      56.151  30.464  13.220  1.00 53.42           C  
ATOM   1656  O   LYS A 112      57.350  30.680  13.121  1.00 56.31           O  
ATOM   1657  CB  LYS A 112      55.550  31.632  15.290  1.00 58.22           C  
ATOM   1658  CG  LYS A 112      55.833  33.036  15.856  1.00 60.62           C  
ATOM   1659  CD  LYS A 112      54.889  33.364  17.036  1.00 60.24           C  
ATOM   1660  CE  LYS A 112      55.218  34.707  17.649  1.00 64.67           C  
ATOM   1661  NZ  LYS A 112      55.394  35.734  16.544  1.00 68.12           N1+
ATOM   1662  H   LYS A 112      53.409  30.570  14.259  1.00 53.13           H  
ATOM   1663  HA  LYS A 112      55.428  32.480  13.297  1.00 52.60           H  
ATOM   1664  HB2 LYS A 112      56.426  31.015  15.490  1.00 58.22           H  
ATOM   1665  HB3 LYS A 112      54.692  31.229  15.827  1.00 58.22           H  
ATOM   1666  HG2 LYS A 112      55.686  33.774  15.067  1.00 60.62           H  
ATOM   1667  HG3 LYS A 112      56.865  33.078  16.204  1.00 60.62           H  
ATOM   1668  HD2 LYS A 112      54.992  32.591  17.798  1.00 60.24           H  
ATOM   1669  HD3 LYS A 112      53.861  33.382  16.674  1.00 60.24           H  
ATOM   1670  HE2 LYS A 112      56.141  34.629  18.224  1.00 64.67           H  
ATOM   1671  HE3 LYS A 112      54.406  35.016  18.307  1.00 64.67           H  
ATOM   1672  HZ1 LYS A 112      56.327  36.118  16.587  1.00 68.12           H  
ATOM   1673  HZ2 LYS A 112      55.253  35.291  15.647  1.00 68.12           H  
ATOM   1674  HZ3 LYS A 112      54.719  36.476  16.663  1.00 68.12           H  
ATOM   1675  N   ASN A 113      55.587  29.322  12.826  1.00 50.09           N  
ATOM   1676  CA  ASN A 113      56.389  28.229  12.299  1.00 43.36           C  
ATOM   1677  C   ASN A 113      55.449  27.101  11.930  1.00 42.69           C  
ATOM   1678  O   ASN A 113      54.264  27.260  11.996  1.00 45.22           O  
ATOM   1679  CB  ASN A 113      57.303  27.779  13.399  1.00 41.37           C  
ATOM   1680  CG  ASN A 113      56.602  27.793  14.739  1.00 41.92           C  
ATOM   1681  OD1 ASN A 113      55.495  27.289  14.882  1.00 39.63           O  
ATOM   1682  ND2 ASN A 113      57.241  28.376  15.720  1.00 41.38           N  
ATOM   1683  H   ASN A 113      54.585  29.214  12.895  1.00 50.09           H  
ATOM   1684  HA  ASN A 113      56.966  28.530  11.425  1.00 43.36           H  
ATOM   1685  HB2 ASN A 113      58.163  28.448  13.442  1.00 41.37           H  
ATOM   1686  HB3 ASN A 113      57.641  26.765  13.186  1.00 41.37           H  
ATOM   1687 HD21 ASN A 113      56.823  28.423  16.638  1.00 41.38           H  
ATOM   1688 HD22 ASN A 113      58.153  28.779  15.560  1.00 41.38           H  
ATOM   1689  N   NME A 114      56.005  25.955  11.539  1.00  0.00           N  
ATOM   1690  CH3 NME A 114      55.217  24.801  11.160  1.00  0.00           C  
ATOM   1691  H   NME A 114      57.012  25.889  11.506  1.00  0.00           H  
ATOM   1692 HH31 NME A 114      55.867  23.931  11.064  1.00  0.00           H  
ATOM   1693 HH32 NME A 114      54.463  24.608  11.923  1.00  0.00           H  
ATOM   1694 HH33 NME A 114      54.726  24.993  10.205  1.00  0.00           H  
ATOM   1695  CH3 ACE A 114!     56.130  25.878  12.050  1.00  0.00           C  
ATOM   1696  C   ACE A 114!     55.925  25.127  13.366  1.00  0.00           C  
ATOM   1697  O   ACE A 114!     56.848  25.011  14.170  1.00  0.00           O  
ATOM   1698 HH31 ACE A 114!     57.150  26.254  11.968  1.00  0.00           H  
ATOM   1699 HH32 ACE A 114!     55.926  25.197  11.224  1.00  0.00           H  
ATOM   1700 HH33 ACE A 114!     55.430  26.713  12.013  1.00  0.00           H  
ATOM   1701  N   SER A 115      54.730  24.625  13.580  1.00 45.51           N  
ATOM   1702  CA  SER A 115      54.419  23.888  14.802  1.00 46.63           C  
ATOM   1703  C   SER A 115      53.007  23.380  14.891  1.00 46.57           C  
ATOM   1704  O   SER A 115      52.760  22.386  15.556  1.00 47.81           O  
ATOM   1705  CB  SER A 115      54.685  24.745  16.030  1.00 45.94           C  
ATOM   1706  OG  SER A 115      53.749  25.796  16.109  1.00 46.20           O  
ATOM   1707  H   SER A 115      54.010  24.752  12.883  1.00 45.51           H  
ATOM   1708  HA  SER A 115      55.076  23.019  14.766  1.00 46.63           H  
ATOM   1709  HB2 SER A 115      55.690  25.163  15.965  1.00 45.94           H  
ATOM   1710  HB3 SER A 115      54.606  24.126  16.924  1.00 45.94           H  
ATOM   1711  HG  SER A 115      54.237  26.622  16.081  1.00 46.20           H  
ATOM   1712  N   GLY A 116      52.086  24.073  14.230  1.00 46.91           N  
ATOM   1713  CA  GLY A 116      50.684  23.694  14.272  1.00 48.51           C  
ATOM   1714  C   GLY A 116      49.933  24.625  15.207  1.00 49.85           C  
ATOM   1715  O   GLY A 116      48.712  24.526  15.385  1.00 50.40           O  
ATOM   1716  H   GLY A 116      52.366  24.878  13.688  1.00 46.91           H  
ATOM   1717  HA2 GLY A 116      50.596  22.669  14.633  1.00 48.51           H  
ATOM   1718  HA3 GLY A 116      50.259  23.765  13.271  1.00 48.51           H  
ATOM   1719  N   ARG A 117      50.693  25.516  15.815  1.00 50.98           N  
ATOM   1720  CA  ARG A 117      50.167  26.479  16.730  1.00 55.45           C  
ATOM   1721  C   ARG A 117      49.962  27.791  15.966  1.00 55.31           C  
ATOM   1722  O   ARG A 117      50.761  28.133  15.098  1.00 57.10           O  
ATOM   1723  CB  ARG A 117      51.145  26.694  17.888  1.00 58.99           C  
ATOM   1724  CG  ARG A 117      50.531  27.556  18.998  1.00 72.31           C  
ATOM   1725  CD  ARG A 117      51.397  27.695  20.261  1.00 83.35           C  
ATOM   1726  NE  ARG A 117      51.749  26.399  20.873  1.00 93.98           N  
ATOM   1727  CZ  ARG A 117      52.338  26.253  22.069  1.00 98.18           C  
ATOM   1728  NH1 ARG A 117      52.640  27.332  22.806  1.00100.00           N  
ATOM   1729  NH2 ARG A 117      52.654  25.031  22.520  1.00 98.61           N1+
ATOM   1730  H   ARG A 117      51.685  25.517  15.626  1.00 50.98           H  
ATOM   1731  HA  ARG A 117      49.221  26.129  17.144  1.00 55.45           H  
ATOM   1732  HB2 ARG A 117      52.038  27.191  17.508  1.00 58.99           H  
ATOM   1733  HB3 ARG A 117      51.418  25.724  18.304  1.00 58.99           H  
ATOM   1734  HG2 ARG A 117      49.580  27.109  19.287  1.00 72.31           H  
ATOM   1735  HG3 ARG A 117      50.357  28.554  18.595  1.00 72.31           H  
ATOM   1736  HD2 ARG A 117      50.848  28.286  20.994  1.00 83.35           H  
ATOM   1737  HD3 ARG A 117      52.318  28.213  19.994  1.00 83.35           H  
ATOM   1738  HE  ARG A 117      51.530  25.561  20.353  1.00 93.98           H  
ATOM   1739 HH11 ARG A 117      53.103  27.222  23.697  1.00100.00           H  
ATOM   1740 HH12 ARG A 117      52.404  28.255  22.470  1.00100.00           H  
ATOM   1741 HH21 ARG A 117      52.429  24.215  21.969  1.00 98.61           H  
ATOM   1742 HH22 ARG A 117      53.117  24.926  23.411  1.00 98.61           H  
ATOM   1743  N   PHE A 118      48.914  28.539  16.303  1.00 53.39           N  
ATOM   1744  CA  PHE A 118      48.647  29.801  15.630  1.00 52.40           C  
ATOM   1745  C   PHE A 118      47.695  30.799  16.341  1.00 53.48           C  
ATOM   1746  O   PHE A 118      46.810  30.432  17.127  1.00 52.99           O  
ATOM   1747  CB  PHE A 118      48.114  29.517  14.219  1.00 50.58           C  
ATOM   1748  CG  PHE A 118      46.811  28.742  14.198  1.00 48.98           C  
ATOM   1749  CD1 PHE A 118      46.812  27.333  14.216  1.00 48.48           C  
ATOM   1750  CD2 PHE A 118      45.579  29.417  14.117  1.00 46.41           C  
ATOM   1751  CE1 PHE A 118      45.602  26.603  14.142  1.00 42.90           C  
ATOM   1752  CE2 PHE A 118      44.388  28.706  14.049  1.00 43.49           C  
ATOM   1753  CZ  PHE A 118      44.407  27.295  14.059  1.00 43.48           C  
ATOM   1754  H   PHE A 118      48.295  28.226  17.037  1.00 53.39           H  
ATOM   1755  HA  PHE A 118      49.611  30.309  15.628  1.00 52.40           H  
ATOM   1756  HB2 PHE A 118      48.865  28.941  13.678  1.00 50.58           H  
ATOM   1757  HB3 PHE A 118      47.955  30.470  13.714  1.00 50.58           H  
ATOM   1758  HD1 PHE A 118      47.750  26.802  14.287  1.00 48.48           H  
ATOM   1759  HD2 PHE A 118      45.559  30.497  14.108  1.00 46.41           H  
ATOM   1760  HE1 PHE A 118      45.611  25.523  14.150  1.00 42.90           H  
ATOM   1761  HE2 PHE A 118      43.447  29.233  13.988  1.00 43.49           H  
ATOM   1762  HZ  PHE A 118      43.477  26.749  14.001  1.00 43.48           H  
ATOM   1763  N   THR A 119      47.861  32.074  16.030  1.00 51.92           N  
ATOM   1764  CA  THR A 119      47.006  33.056  16.624  1.00 52.77           C  
ATOM   1765  C   THR A 119      46.115  33.636  15.572  1.00 53.50           C  
ATOM   1766  O   THR A 119      46.546  33.828  14.442  1.00 52.12           O  
ATOM   1767  CB  THR A 119      47.838  34.188  17.248  1.00 54.22           C  
ATOM   1768  OG1 THR A 119      48.415  33.719  18.463  1.00 56.09           O  
ATOM   1769  CG2 THR A 119      46.986  35.407  17.565  1.00 53.91           C  
ATOM   1770  H   THR A 119      48.583  32.351  15.381  1.00 51.92           H  
ATOM   1771  HA  THR A 119      46.413  32.577  17.403  1.00 52.77           H  
ATOM   1772  HB  THR A 119      48.603  34.478  16.528  1.00 54.22           H  
ATOM   1773 HG21 THR A 119      46.517  35.770  16.651  1.00 53.91           H  
ATOM   1774 HG22 THR A 119      46.215  35.134  18.285  1.00 53.91           H  
ATOM   1775 HG23 THR A 119      47.616  36.191  17.987  1.00 53.91           H  
ATOM   1776  HG1 THR A 119      48.106  34.290  19.170  1.00 56.09           H  
ATOM   1777  N   CYS A 120      44.863  33.871  15.947  1.00 55.46           N  
ATOM   1778  CA  CYS A 120      43.889  34.518  15.077  1.00 60.14           C  
ATOM   1779  C   CYS A 120      43.381  35.712  15.903  1.00 62.09           C  
ATOM   1780  O   CYS A 120      43.337  35.670  17.127  1.00 59.78           O  
ATOM   1781  CB  CYS A 120      42.699  33.605  14.716  1.00 60.55           C  
ATOM   1782  SG  CYS A 120      42.982  32.134  13.639  1.00 67.90           S  
ATOM   1783  H   CYS A 120      44.574  33.590  16.873  1.00 55.46           H  
ATOM   1784  HA  CYS A 120      44.347  34.792  14.126  1.00 60.14           H  
ATOM   1785  HB2 CYS A 120      41.960  34.229  14.213  1.00 60.55           H  
ATOM   1786  HB3 CYS A 120      42.285  33.237  15.655  1.00 60.55           H  
ATOM   1787  N   TRP A 121      43.001  36.774  15.212  1.00 65.84           N  
ATOM   1788  CA  TRP A 121      42.507  37.980  15.838  1.00 69.21           C  
ATOM   1789  C   TRP A 121      41.450  38.673  14.993  1.00 68.85           C  
ATOM   1790  O   TRP A 121      41.393  38.480  13.788  1.00 68.56           O  
ATOM   1791  CB  TRP A 121      43.665  38.945  16.063  1.00 74.28           C  
ATOM   1792  CG  TRP A 121      44.675  38.904  14.993  1.00 84.50           C  
ATOM   1793  CD1 TRP A 121      45.550  37.870  14.717  1.00 88.54           C  
ATOM   1794  CD2 TRP A 121      44.943  39.922  14.023  1.00 89.00           C  
ATOM   1795  NE1 TRP A 121      46.342  38.190  13.629  1.00 90.55           N  
ATOM   1796  CE2 TRP A 121      45.994  39.443  13.186  1.00 91.88           C  
ATOM   1797  CE3 TRP A 121      44.405  41.193  13.775  1.00 91.70           C  
ATOM   1798  CZ2 TRP A 121      46.514  40.200  12.121  1.00 93.23           C  
ATOM   1799  CZ3 TRP A 121      44.925  41.953  12.709  1.00 94.85           C  
ATOM   1800  CH2 TRP A 121      45.970  41.449  11.900  1.00 95.06           C  
ATOM   1801  H   TRP A 121      43.058  36.741  14.204  1.00 65.84           H  
ATOM   1802  HA  TRP A 121      42.050  37.693  16.785  1.00 69.21           H  
ATOM   1803  HB2 TRP A 121      44.149  38.690  17.006  1.00 74.28           H  
ATOM   1804  HB3 TRP A 121      43.265  39.957  16.122  1.00 74.28           H  
ATOM   1805  HD1 TRP A 121      45.607  36.945  15.271  1.00 88.54           H  
ATOM   1806  HE1 TRP A 121      47.057  37.601  13.227  1.00 90.55           H  
ATOM   1807  HE3 TRP A 121      43.607  41.582  14.390  1.00 91.70           H  
ATOM   1808  HZ2 TRP A 121      47.310  39.818  11.499  1.00 93.23           H  
ATOM   1809  HZ3 TRP A 121      44.520  42.934  12.507  1.00 94.85           H  
ATOM   1810  HH2 TRP A 121      46.351  42.055  11.091  1.00 95.06           H  
ATOM   1811  N   TRP A 122      40.594  39.467  15.633  1.00 69.25           N  
ATOM   1812  CA  TRP A 122      39.601  40.244  14.901  1.00 68.29           C  
ATOM   1813  C   TRP A 122      39.331  41.586  15.519  1.00 67.87           C  
ATOM   1814  O   TRP A 122      39.848  41.905  16.580  1.00 67.14           O  
ATOM   1815  CB  TRP A 122      38.308  39.505  14.772  1.00 68.51           C  
ATOM   1816  CG  TRP A 122      37.866  38.972  16.022  1.00 70.18           C  
ATOM   1817  CD1 TRP A 122      36.900  39.474  16.816  1.00 71.12           C  
ATOM   1818  CD2 TRP A 122      38.257  37.725  16.586  1.00 70.69           C  
ATOM   1819  NE1 TRP A 122      36.639  38.603  17.846  1.00 72.75           N  
ATOM   1820  CE2 TRP A 122      37.460  37.518  17.727  1.00 70.82           C  
ATOM   1821  CE3 TRP A 122      39.199  36.757  16.234  1.00 70.00           C  
ATOM   1822  CZ2 TRP A 122      37.567  36.384  18.516  1.00 72.61           C  
ATOM   1823  CZ3 TRP A 122      39.308  35.633  17.015  1.00 71.01           C  
ATOM   1824  CH2 TRP A 122      38.498  35.449  18.142  1.00 72.50           C  
ATOM   1825  H   TRP A 122      40.633  39.532  16.640  1.00 69.25           H  
ATOM   1826  HA  TRP A 122      40.035  40.404  13.914  1.00 68.29           H  
ATOM   1827  HB2 TRP A 122      38.441  38.684  14.067  1.00 68.51           H  
ATOM   1828  HB3 TRP A 122      37.549  40.189  14.393  1.00 68.51           H  
ATOM   1829  HD1 TRP A 122      36.404  40.421  16.665  1.00 71.12           H  
ATOM   1830  HE1 TRP A 122      35.952  38.742  18.573  1.00 72.75           H  
ATOM   1831  HE3 TRP A 122      39.828  36.889  15.366  1.00 70.00           H  
ATOM   1832  HZ2 TRP A 122      36.945  36.243  19.387  1.00 72.61           H  
ATOM   1833  HZ3 TRP A 122      40.033  34.876  16.755  1.00 71.01           H  
ATOM   1834  HH2 TRP A 122      38.609  34.550  18.730  1.00 72.50           H  
ATOM   1835  N   LEU A 123      38.505  42.358  14.830  1.00 68.26           N  
ATOM   1836  CA  LEU A 123      38.154  43.704  15.246  1.00 69.09           C  
ATOM   1837  C   LEU A 123      36.656  43.983  15.305  1.00 70.03           C  
ATOM   1838  O   LEU A 123      35.862  43.523  14.479  1.00 68.11           O  
ATOM   1839  CB  LEU A 123      38.796  44.718  14.296  1.00 67.33           C  
ATOM   1840  CG  LEU A 123      40.297  44.552  14.076  1.00 64.51           C  
ATOM   1841  CD1 LEU A 123      40.817  45.553  13.056  1.00 61.65           C  
ATOM   1842  CD2 LEU A 123      40.995  44.738  15.404  1.00 65.73           C  
ATOM   1843  H   LEU A 123      38.102  41.995  13.978  1.00 68.26           H  
ATOM   1844  HA  LEU A 123      38.531  43.800  16.264  1.00 69.09           H  
ATOM   1845  HB2 LEU A 123      38.624  45.715  14.702  1.00 67.33           H  
ATOM   1846  HB3 LEU A 123      38.303  44.630  13.328  1.00 67.33           H  
ATOM   1847  HG  LEU A 123      40.498  43.556  13.682  1.00 64.51           H  
ATOM   1848 HD11 LEU A 123      40.302  45.405  12.107  1.00 61.65           H  
ATOM   1849 HD12 LEU A 123      40.634  46.566  13.415  1.00 61.65           H  
ATOM   1850 HD13 LEU A 123      41.888  45.406  12.916  1.00 61.65           H  
ATOM   1851 HD21 LEU A 123      40.786  45.737  15.787  1.00 65.73           H  
ATOM   1852 HD22 LEU A 123      40.632  43.994  16.113  1.00 65.73           H  
ATOM   1853 HD23 LEU A 123      42.070  44.618  15.269  1.00 65.73           H  
ATOM   1854  N   THR A 124      36.295  44.777  16.298  1.00 73.14           N  
ATOM   1855  CA  THR A 124      34.911  45.187  16.517  1.00 75.30           C  
ATOM   1856  C   THR A 124      34.906  46.674  16.944  1.00 77.95           C  
ATOM   1857  O   THR A 124      35.971  47.232  17.278  1.00 78.81           O  
ATOM   1858  CB  THR A 124      34.261  44.297  17.614  1.00 72.84           C  
ATOM   1859  OG1 THR A 124      32.894  44.666  17.783  1.00 70.27           O  
ATOM   1860  CG2 THR A 124      34.998  44.426  18.919  1.00 69.64           C  
ATOM   1861  H   THR A 124      37.006  45.114  16.931  1.00 73.14           H  
ATOM   1862  HA  THR A 124      34.331  45.068  15.602  1.00 75.30           H  
ATOM   1863  HB  THR A 124      34.319  43.256  17.295  1.00 72.84           H  
ATOM   1864 HG21 THR A 124      36.038  44.132  18.779  1.00 69.64           H  
ATOM   1865 HG22 THR A 124      34.955  45.460  19.260  1.00 69.64           H  
ATOM   1866 HG23 THR A 124      34.535  43.779  19.664  1.00 69.64           H  
ATOM   1867  HG1 THR A 124      32.455  44.550  16.937  1.00 70.27           H  
ATOM   1868  N   THR A 125      33.743  47.334  16.881  1.00 78.39           N  
ATOM   1869  CA  THR A 125      33.642  48.732  17.334  1.00 76.69           C  
ATOM   1870  C   THR A 125      32.935  48.694  18.686  1.00 75.78           C  
ATOM   1871  O   THR A 125      32.921  49.653  19.425  1.00 77.57           O  
ATOM   1872  CB  THR A 125      32.838  49.609  16.361  1.00 75.83           C  
ATOM   1873  OG1 THR A 125      31.775  48.839  15.800  1.00 79.17           O  
ATOM   1874  CG2 THR A 125      33.726  50.136  15.249  1.00 74.27           C  
ATOM   1875  H   THR A 125      32.924  46.867  16.518  1.00 78.39           H  
ATOM   1876  HA  THR A 125      34.638  49.170  17.393  1.00 76.69           H  
ATOM   1877  HB  THR A 125      32.433  50.459  16.910  1.00 75.83           H  
ATOM   1878 HG21 THR A 125      34.537  50.723  15.679  1.00 74.27           H  
ATOM   1879 HG22 THR A 125      34.141  49.299  14.688  1.00 74.27           H  
ATOM   1880 HG23 THR A 125      33.137  50.765  14.581  1.00 74.27           H  
ATOM   1881  HG1 THR A 125      31.225  48.533  16.525  1.00 79.17           H  
ATOM   1882  N   ILE A 126      32.395  47.540  19.019  1.00 74.83           N  
ATOM   1883  CA  ILE A 126      31.693  47.344  20.259  1.00 76.21           C  
ATOM   1884  C   ILE A 126      32.572  47.290  21.515  1.00 79.40           C  
ATOM   1885  O   ILE A 126      33.753  46.980  21.459  1.00 79.21           O  
ATOM   1886  CB  ILE A 126      30.840  46.070  20.157  1.00 75.42           C  
ATOM   1887  CG1 ILE A 126      29.700  46.287  19.151  1.00 75.06           C  
ATOM   1888  CG2 ILE A 126      30.287  45.685  21.522  1.00 76.59           C  
ATOM   1889  CD1 ILE A 126      30.132  46.559  17.704  1.00 74.04           C  
ATOM   1890  H   ILE A 126      32.477  46.763  18.379  1.00 74.83           H  
ATOM   1891  HA  ILE A 126      31.076  48.232  20.393  1.00 76.21           H  
ATOM   1892  HB  ILE A 126      31.468  45.251  19.806  1.00 75.42           H  
ATOM   1893 HG12 ILE A 126      29.111  47.139  19.491  1.00 75.06           H  
ATOM   1894 HG13 ILE A 126      29.078  45.392  19.152  1.00 75.06           H  
ATOM   1895 HG21 ILE A 126      31.112  45.519  22.215  1.00 76.59           H  
ATOM   1896 HG22 ILE A 126      29.654  46.489  21.897  1.00 76.59           H  
ATOM   1897 HG23 ILE A 126      29.699  44.771  21.431  1.00 76.59           H  
ATOM   1898 HD11 ILE A 126      30.757  47.451  17.673  1.00 74.04           H  
ATOM   1899 HD12 ILE A 126      30.697  45.706  17.327  1.00 74.04           H  
ATOM   1900 HD13 ILE A 126      29.249  46.713  17.084  1.00 74.04           H  
ATOM   1901  N   SER A 127      31.954  47.600  22.659  1.00 84.15           N  
ATOM   1902  CA  SER A 127      32.603  47.608  23.976  1.00 84.95           C  
ATOM   1903  C   SER A 127      31.671  47.005  25.057  1.00 84.39           C  
ATOM   1904  O   SER A 127      32.153  46.477  26.066  1.00 81.59           O  
ATOM   1905  CB  SER A 127      32.970  49.055  24.362  1.00 85.90           C  
ATOM   1906  OG  SER A 127      33.260  49.863  23.222  1.00 85.90           O  
ATOM   1907  H   SER A 127      30.975  47.845  22.614  1.00 84.15           H  
ATOM   1908  HA  SER A 127      33.505  46.999  23.919  1.00 84.95           H  
ATOM   1909  HB2 SER A 127      33.847  49.033  25.009  1.00 85.90           H  
ATOM   1910  HB3 SER A 127      32.132  49.497  24.901  1.00 85.90           H  
ATOM   1911  HG  SER A 127      33.153  49.314  22.442  1.00 85.90           H  
ATOM   1912  N   THR A 128      30.351  47.092  24.822  1.00 86.69           N  
ATOM   1913  CA  THR A 128      29.289  46.597  25.732  1.00 88.14           C  
ATOM   1914  C   THR A 128      29.192  45.067  25.798  1.00 87.50           C  
ATOM   1915  O   THR A 128      30.197  44.380  25.661  1.00 88.07           O  
ATOM   1916  CB  THR A 128      27.859  47.229  25.375  1.00 89.51           C  
ATOM   1917  OG1 THR A 128      26.811  46.311  25.727  1.00 90.00           O  
ATOM   1918  CG2 THR A 128      27.737  47.598  23.881  1.00 87.90           C  
ATOM   1919  H   THR A 128      30.059  47.528  23.959  1.00 86.69           H  
ATOM   1920  HA  THR A 128      29.588  46.934  26.724  1.00 88.14           H  
ATOM   1921  HB  THR A 128      27.763  48.148  25.954  1.00 89.51           H  
ATOM   1922 HG21 THR A 128      28.528  48.298  23.614  1.00 87.90           H  
ATOM   1923 HG22 THR A 128      27.830  46.697  23.275  1.00 87.90           H  
ATOM   1924 HG23 THR A 128      26.767  48.060  23.699  1.00 87.90           H  
ATOM   1925  HG1 THR A 128      25.974  46.738  25.531  1.00 90.00           H  
ATOM   1926  N   ASP A 129      28.015  44.509  26.034  1.00 87.01           N  
ATOM   1927  CA  ASP A 129      27.978  43.069  26.093  1.00 88.29           C  
ATOM   1928  C   ASP A 129      28.532  42.531  24.793  1.00 87.57           C  
ATOM   1929  O   ASP A 129      28.071  42.910  23.711  1.00 87.61           O  
ATOM   1930  CB  ASP A 129      26.570  42.523  26.289  1.00 91.31           C  
ATOM   1931  CG  ASP A 129      26.574  41.008  26.556  1.00 93.66           C  
ATOM   1932  OD1 ASP A 129      27.024  40.220  25.678  1.00 93.64           O  
ATOM   1933  OD2 ASP A 129      26.133  40.611  27.658  1.00 93.96           O1-
ATOM   1934  H   ASP A 129      27.183  45.066  26.166  1.00 87.01           H  
ATOM   1935  HA  ASP A 129      28.570  42.753  26.952  1.00 88.29           H  
ATOM   1936  HB2 ASP A 129      25.987  42.721  25.389  1.00 91.31           H  
ATOM   1937  HB3 ASP A 129      26.111  43.029  27.138  1.00 91.31           H  
ATOM   1938  N   LEU A 130      29.525  41.648  24.923  1.00 85.94           N  
ATOM   1939  CA  LEU A 130      30.208  41.007  23.799  1.00 82.64           C  
ATOM   1940  C   LEU A 130      30.765  39.644  24.187  1.00 80.79           C  
ATOM   1941  O   LEU A 130      31.835  39.572  24.771  1.00 80.44           O  
ATOM   1942  CB  LEU A 130      31.385  41.865  23.347  1.00 83.60           C  
ATOM   1943  CG  LEU A 130      31.333  42.639  22.037  1.00 84.61           C  
ATOM   1944  CD1 LEU A 130      32.562  43.533  21.947  1.00 84.18           C  
ATOM   1945  CD2 LEU A 130      31.276  41.670  20.868  1.00 85.44           C  
ATOM   1946  H   LEU A 130      29.824  41.407  25.857  1.00 85.94           H  
ATOM   1947  HA  LEU A 130      29.473  40.891  23.003  1.00 82.64           H  
ATOM   1948  HB2 LEU A 130      32.246  41.200  23.280  1.00 83.60           H  
ATOM   1949  HB3 LEU A 130      31.554  42.599  24.135  1.00 83.60           H  
ATOM   1950  HG  LEU A 130      30.439  43.261  22.001  1.00 84.61           H  
ATOM   1951 HD11 LEU A 130      32.566  44.231  22.784  1.00 84.18           H  
ATOM   1952 HD12 LEU A 130      33.462  42.919  21.982  1.00 84.18           H  
ATOM   1953 HD13 LEU A 130      32.538  44.090  21.010  1.00 84.18           H  
ATOM   1954 HD21 LEU A 130      32.161  41.034  20.880  1.00 85.44           H  
ATOM   1955 HD22 LEU A 130      30.383  41.051  20.952  1.00 85.44           H  
ATOM   1956 HD23 LEU A 130      31.243  42.230  19.933  1.00 85.44           H  
ATOM   1957  N   THR A 131      30.057  38.562  23.909  1.00 79.51           N  
ATOM   1958  CA  THR A 131      30.632  37.260  24.222  1.00 78.43           C  
ATOM   1959  C   THR A 131      31.150  36.687  22.881  1.00 76.66           C  
ATOM   1960  O   THR A 131      30.661  37.062  21.797  1.00 74.51           O  
ATOM   1961  CB  THR A 131      29.600  36.314  24.901  1.00 80.09           C  
ATOM   1962  OG1 THR A 131      28.551  35.976  23.983  1.00 83.75           O  
ATOM   1963  CG2 THR A 131      28.977  36.999  26.098  1.00 81.01           C  
ATOM   1964  H   THR A 131      29.141  38.636  23.490  1.00 79.51           H  
ATOM   1965  HA  THR A 131      31.442  37.355  24.945  1.00 78.43           H  
ATOM   1966  HB  THR A 131      30.125  35.411  25.213  1.00 80.09           H  
ATOM   1967 HG21 THR A 131      29.758  37.269  26.809  1.00 81.01           H  
ATOM   1968 HG22 THR A 131      28.456  37.899  25.771  1.00 81.01           H  
ATOM   1969 HG23 THR A 131      28.269  36.322  26.576  1.00 81.01           H  
ATOM   1970  HG1 THR A 131      28.112  36.792  23.730  1.00 83.75           H  
ATOM   1971  N   PHE A 132      32.167  35.824  22.959  1.00 74.30           N  
ATOM   1972  CA  PHE A 132      32.788  35.199  21.775  1.00 70.15           C  
ATOM   1973  C   PHE A 132      33.135  33.725  21.972  1.00 69.28           C  
ATOM   1974  O   PHE A 132      33.840  33.360  22.913  1.00 70.89           O  
ATOM   1975  CB  PHE A 132      34.091  35.896  21.420  1.00 63.58           C  
ATOM   1976  CG  PHE A 132      33.930  37.144  20.641  1.00 58.77           C  
ATOM   1977  CD1 PHE A 132      33.154  37.172  19.510  1.00 58.03           C  
ATOM   1978  CD2 PHE A 132      34.634  38.292  21.002  1.00 60.94           C  
ATOM   1979  CE1 PHE A 132      33.076  38.330  18.731  1.00 57.04           C  
ATOM   1980  CE2 PHE A 132      34.569  39.455  20.239  1.00 58.09           C  
ATOM   1981  CZ  PHE A 132      33.789  39.476  19.098  1.00 56.45           C  
ATOM   1982  H   PHE A 132      32.528  35.588  23.872  1.00 74.30           H  
ATOM   1983  HA  PHE A 132      32.039  35.293  20.988  1.00 70.15           H  
ATOM   1984  HB2 PHE A 132      34.697  35.205  20.834  1.00 63.58           H  
ATOM   1985  HB3 PHE A 132      34.610  36.139  22.347  1.00 63.58           H  
ATOM   1986  HD1 PHE A 132      32.599  36.292  19.219  1.00 58.03           H  
ATOM   1987  HD2 PHE A 132      35.243  38.279  21.893  1.00 60.94           H  
ATOM   1988  HE1 PHE A 132      32.463  38.340  17.842  1.00 57.04           H  
ATOM   1989  HE2 PHE A 132      35.123  40.333  20.536  1.00 58.09           H  
ATOM   1990  HZ  PHE A 132      33.731  40.370  18.495  1.00 56.45           H  
ATOM   1991  N   SER A 133      32.663  32.868  21.090  1.00 66.85           N  
ATOM   1992  CA  SER A 133      33.021  31.465  21.216  1.00 64.22           C  
ATOM   1993  C   SER A 133      34.060  31.146  20.113  1.00 64.55           C  
ATOM   1994  O   SER A 133      34.136  31.857  19.107  1.00 66.15           O  
ATOM   1995  CB  SER A 133      31.795  30.607  21.059  1.00 62.65           C  
ATOM   1996  OG  SER A 133      32.132  29.271  21.284  1.00 64.07           O  
ATOM   1997  H   SER A 133      32.063  33.180  20.340  1.00 66.85           H  
ATOM   1998  HA  SER A 133      33.445  31.259  22.199  1.00 64.22           H  
ATOM   1999  HB2 SER A 133      31.401  30.717  20.049  1.00 62.65           H  
ATOM   2000  HB3 SER A 133      31.039  30.918  21.780  1.00 62.65           H  
ATOM   2001  HG  SER A 133      31.334  28.748  21.178  1.00 64.07           H  
ATOM   2002  N   VAL A 134      34.869  30.105  20.296  1.00 61.61           N  
ATOM   2003  CA  VAL A 134      35.888  29.766  19.309  1.00 57.70           C  
ATOM   2004  C   VAL A 134      36.194  28.276  19.198  1.00 58.43           C  
ATOM   2005  O   VAL A 134      36.588  27.659  20.176  1.00 60.44           O  
ATOM   2006  CB  VAL A 134      37.210  30.408  19.641  1.00 53.50           C  
ATOM   2007  CG1 VAL A 134      38.192  30.023  18.602  1.00 53.43           C  
ATOM   2008  CG2 VAL A 134      37.078  31.871  19.755  1.00 51.58           C  
ATOM   2009  H   VAL A 134      34.776  29.542  21.130  1.00 61.61           H  
ATOM   2010  HA  VAL A 134      35.458  30.127  18.375  1.00 57.70           H  
ATOM   2011  HB  VAL A 134      37.559  30.055  20.612  1.00 53.50           H  
ATOM   2012 HG11 VAL A 134      38.294  28.938  18.582  1.00 53.43           H  
ATOM   2013 HG12 VAL A 134      37.848  30.373  17.629  1.00 53.43           H  
ATOM   2014 HG13 VAL A 134      39.158  30.474  18.830  1.00 53.43           H  
ATOM   2015 HG21 VAL A 134      36.730  32.279  18.806  1.00 51.58           H  
ATOM   2016 HG22 VAL A 134      36.360  32.111  20.539  1.00 51.58           H  
ATOM   2017 HG23 VAL A 134      38.047  32.305  20.004  1.00 51.58           H  
ATOM   2018  N   LYS A 135      36.026  27.695  18.013  1.00 57.25           N  
ATOM   2019  CA  LYS A 135      36.347  26.280  17.809  1.00 53.90           C  
ATOM   2020  C   LYS A 135      37.190  26.160  16.497  1.00 53.23           C  
ATOM   2021  O   LYS A 135      37.398  27.140  15.772  1.00 51.38           O  
ATOM   2022  CB  LYS A 135      35.049  25.416  17.685  1.00  0.00           C  
ATOM   2023  CG  LYS A 135      34.122  25.523  18.910  1.00  0.00           C  
ATOM   2024  CD  LYS A 135      32.785  24.786  18.713  1.00  0.00           C  
ATOM   2025  CE  LYS A 135      31.902  25.347  17.585  1.00  0.00           C  
ATOM   2026  NZ  LYS A 135      31.513  26.749  17.821  1.00  0.00           N1+
ATOM   2027  H   LYS A 135      36.386  28.198  17.202  1.00 57.25           H  
ATOM   2028  HA  LYS A 135      36.908  25.909  18.667  1.00 53.90           H  
ATOM   2029  HB2 LYS A 135      35.339  24.372  17.561  1.00  0.00           H  
ATOM   2030  HB3 LYS A 135      34.496  25.746  16.804  1.00  0.00           H  
ATOM   2031  HG2 LYS A 135      33.914  26.577  19.098  1.00  0.00           H  
ATOM   2032  HG3 LYS A 135      34.633  25.094  19.772  1.00  0.00           H  
ATOM   2033  HD2 LYS A 135      32.224  24.846  19.646  1.00  0.00           H  
ATOM   2034  HD3 LYS A 135      33.003  23.742  18.487  1.00  0.00           H  
ATOM   2035  HE2 LYS A 135      30.999  24.740  17.513  1.00  0.00           H  
ATOM   2036  HE3 LYS A 135      32.454  25.290  16.648  1.00  0.00           H  
ATOM   2037  HZ1 LYS A 135      31.000  26.815  18.689  1.00  0.00           H  
ATOM   2038  HZ2 LYS A 135      32.341  27.323  17.876  1.00  0.00           H  
ATOM   2039  HZ3 LYS A 135      30.930  27.069  17.061  1.00  0.00           H  
ATOM   2040  N   SER A 136      37.739  24.989  16.212  1.00 55.41           N  
ATOM   2041  CA  SER A 136      38.570  24.843  15.009  1.00 53.75           C  
ATOM   2042  C   SER A 136      38.872  23.373  14.774  1.00 53.40           C  
ATOM   2043  O   SER A 136      38.816  22.571  15.681  1.00 51.75           O  
ATOM   2044  CB  SER A 136      39.894  25.609  15.220  1.00 54.36           C  
ATOM   2045  OG  SER A 136      40.774  25.561  14.107  1.00 49.80           O  
ATOM   2046  H   SER A 136      37.587  24.197  16.821  1.00 55.41           H  
ATOM   2047  HA  SER A 136      38.040  25.245  14.145  1.00 53.75           H  
ATOM   2048  HB2 SER A 136      40.406  25.178  16.080  1.00 54.36           H  
ATOM   2049  HB3 SER A 136      39.657  26.653  15.424  1.00 54.36           H  
ATOM   2050  HG  SER A 136      40.321  25.962  13.362  1.00 49.80           H  
ATOM   2051  N   SER A 137      39.185  23.027  13.543  1.00 55.80           N  
ATOM   2052  CA  SER A 137      39.560  21.662  13.218  1.00 57.25           C  
ATOM   2053  C   SER A 137      40.230  21.633  11.833  1.00 59.42           C  
ATOM   2054  O   SER A 137      40.268  22.650  11.127  1.00 58.86           O  
ATOM   2055  CB  SER A 137      38.339  20.797  13.186  1.00 56.73           C  
ATOM   2056  OG  SER A 137      37.668  21.005  11.963  1.00 62.44           O  
ATOM   2057  H   SER A 137      39.164  23.723  12.812  1.00 55.80           H  
ATOM   2058  HA  SER A 137      40.252  21.290  13.974  1.00 57.25           H  
ATOM   2059  HB2 SER A 137      37.681  21.060  14.014  1.00 56.73           H  
ATOM   2060  HB3 SER A 137      38.629  19.750  13.271  1.00 56.73           H  
ATOM   2061  HG  SER A 137      38.273  20.768  11.256  1.00 62.44           H  
ATOM   2062  N   ARG A 138      40.781  20.482  11.445  1.00 60.47           N  
ATOM   2063  CA  ARG A 138      41.384  20.392  10.136  1.00 57.49           C  
ATOM   2064  C   ARG A 138      40.604  19.422   9.299  1.00 59.03           C  
ATOM   2065  O   ARG A 138      40.571  18.236   9.574  1.00 60.82           O  
ATOM   2066  CB  ARG A 138      42.831  19.964  10.199  1.00 52.27           C  
ATOM   2067  CG  ARG A 138      43.402  20.113   8.791  1.00 49.85           C  
ATOM   2068  CD  ARG A 138      44.763  19.528   8.595  1.00 41.80           C  
ATOM   2069  NE  ARG A 138      45.764  20.313   9.271  1.00 36.45           N  
ATOM   2070  CZ  ARG A 138      46.509  21.225   8.669  1.00 38.49           C  
ATOM   2071  NH1 ARG A 138      46.322  21.448   7.363  1.00 31.56           N  
ATOM   2072  NH2 ARG A 138      47.468  21.876   9.366  1.00 31.90           N1+
ATOM   2073  H   ARG A 138      40.777  19.681  12.061  1.00 60.47           H  
ATOM   2074  HA  ARG A 138      41.361  21.386   9.689  1.00 57.49           H  
ATOM   2075  HB2 ARG A 138      42.901  18.926  10.523  1.00 52.27           H  
ATOM   2076  HB3 ARG A 138      43.379  20.599  10.895  1.00 52.27           H  
ATOM   2077  HG2 ARG A 138      43.455  21.177   8.559  1.00 49.85           H  
ATOM   2078  HG3 ARG A 138      42.720  19.623   8.096  1.00 49.85           H  
ATOM   2079  HD2 ARG A 138      44.990  19.502   7.529  1.00 41.80           H  
ATOM   2080  HD3 ARG A 138      44.776  18.514   8.994  1.00 41.80           H  
ATOM   2081  HE  ARG A 138      45.905  20.158  10.259  1.00 36.45           H  
ATOM   2082 HH11 ARG A 138      46.904  22.115   6.876  1.00 31.56           H  
ATOM   2083 HH12 ARG A 138      45.599  20.949   6.864  1.00 31.56           H  
ATOM   2084 HH21 ARG A 138      47.590  21.691  10.351  1.00 31.90           H  
ATOM   2085 HH22 ARG A 138      48.062  22.548   8.901  1.00 31.90           H  
ATOM   2086  N   GLY A 139      39.980  19.927   8.252  1.00 62.01           N  
ATOM   2087  CA  GLY A 139      39.152  19.074   7.423  1.00 66.56           C  
ATOM   2088  C   GLY A 139      37.695  19.239   7.847  1.00 71.67           C  
ATOM   2089  O   GLY A 139      37.388  19.805   8.913  1.00 72.32           O  
ATOM   2090  H   GLY A 139      40.079  20.907   8.028  1.00 62.01           H  
ATOM   2091  HA2 GLY A 139      39.455  18.035   7.550  1.00 66.56           H  
ATOM   2092  HA3 GLY A 139      39.264  19.360   6.377  1.00 66.56           H  
ATOM   2093  N   SER A 140      36.776  18.780   7.008  1.00 75.09           N  
ATOM   2094  CA  SER A 140      35.356  18.875   7.342  1.00 76.47           C  
ATOM   2095  C   SER A 140      34.793  17.479   7.257  1.00 77.77           C  
ATOM   2096  O   SER A 140      34.443  16.907   8.282  1.00 76.93           O  
ATOM   2097  CB  SER A 140      34.642  19.830   6.393  1.00 76.29           C  
ATOM   2098  OG  SER A 140      35.039  21.161   6.678  1.00 76.15           O  
ATOM   2099  H   SER A 140      37.059  18.362   6.133  1.00 75.09           H  
ATOM   2100  HA  SER A 140      35.213  19.277   8.345  1.00 76.47           H  
ATOM   2101  HB2 SER A 140      33.564  19.736   6.525  1.00 76.29           H  
ATOM   2102  HB3 SER A 140      34.905  19.584   5.364  1.00 76.29           H  
ATOM   2103  HG  SER A 140      35.990  21.213   6.554  1.00 76.15           H  
ATOM   2104  N   SER A 141      34.730  16.930   6.041  1.00 80.37           N  
ATOM   2105  CA  SER A 141      34.258  15.556   5.820  1.00 83.26           C  
ATOM   2106  C   SER A 141      35.271  14.631   6.508  1.00 85.07           C  
ATOM   2107  O   SER A 141      36.068  13.953   5.837  1.00 86.49           O  
ATOM   2108  CB  SER A 141      34.212  15.236   4.312  1.00 84.37           C  
ATOM   2109  OG  SER A 141      32.878  15.205   3.809  1.00 87.86           O  
ATOM   2110  H   SER A 141      35.017  17.480   5.244  1.00 80.37           H  
ATOM   2111  HA  SER A 141      33.253  15.424   6.220  1.00 83.26           H  
ATOM   2112  HB2 SER A 141      34.673  14.262   4.145  1.00 84.37           H  
ATOM   2113  HB3 SER A 141      34.773  16.000   3.774  1.00 84.37           H  
ATOM   2114  HG  SER A 141      32.925  14.995   2.873  1.00 87.86           H  
ATOM   2115  N   ASP A 142      35.215  14.616   7.842  1.00 85.22           N  
ATOM   2116  CA  ASP A 142      36.116  13.855   8.711  1.00 85.21           C  
ATOM   2117  C   ASP A 142      37.168  14.820   9.277  1.00 84.01           C  
ATOM   2118  O   ASP A 142      38.356  14.795   8.927  1.00 82.39           O  
ATOM   2119  CB  ASP A 142      36.794  12.688   7.976  1.00 85.98           C  
ATOM   2120  CG  ASP A 142      37.960  12.111   8.764  1.00 88.22           C  
ATOM   2121  OD1 ASP A 142      37.912  12.157  10.017  1.00 88.48           O  
ATOM   2122  OD2 ASP A 142      38.920  11.610   8.132  1.00 88.94           O1-
ATOM   2123  H   ASP A 142      34.497  15.171   8.285  1.00 85.22           H  
ATOM   2124  HA  ASP A 142      35.531  13.410   9.516  1.00 85.21           H  
ATOM   2125  HB2 ASP A 142      37.163  13.046   7.015  1.00 85.98           H  
ATOM   2126  HB3 ASP A 142      36.058  11.901   7.812  1.00 85.98           H  
ATOM   2127  N   PRO A 143      36.719  15.710  10.160  1.00 83.43           N  
ATOM   2128  CA  PRO A 143      37.613  16.684  10.776  1.00 82.38           C  
ATOM   2129  C   PRO A 143      38.699  15.997  11.588  1.00 80.34           C  
ATOM   2130  O   PRO A 143      38.623  14.797  11.825  1.00 80.53           O  
ATOM   2131  CB  PRO A 143      36.667  17.516  11.634  1.00 83.11           C  
ATOM   2132  CG  PRO A 143      35.592  16.544  11.993  1.00 83.58           C  
ATOM   2133  CD  PRO A 143      35.351  15.835  10.693  1.00 83.35           C  
ATOM   2134  HA  PRO A 143      38.164  17.293  10.060  1.00 82.38           H  
ATOM   2135  HB2 PRO A 143      36.262  18.356  11.069  1.00 83.11           H  
ATOM   2136  HB3 PRO A 143      37.172  17.888  12.526  1.00 83.11           H  
ATOM   2137  HG2 PRO A 143      34.693  17.058  12.334  1.00 83.58           H  
ATOM   2138  HG3 PRO A 143      35.929  15.851  12.764  1.00 83.58           H  
ATOM   2139  HD2 PRO A 143      34.896  14.857  10.852  1.00 83.35           H  
ATOM   2140  HD3 PRO A 143      34.719  16.426  10.030  1.00 83.35           H  
ATOM   2141  N   GLN A 144      39.716  16.771  11.968  1.00 78.29           N  
ATOM   2142  CA  GLN A 144      40.856  16.312  12.770  1.00 75.77           C  
ATOM   2143  C   GLN A 144      40.989  17.383  13.849  1.00 74.61           C  
ATOM   2144  O   GLN A 144      40.657  18.553  13.624  1.00 78.02           O  
ATOM   2145  CB  GLN A 144      42.152  16.257  11.951  1.00 77.33           C  
ATOM   2146  CG  GLN A 144      42.238  15.175  10.870  1.00 80.88           C  
ATOM   2147  CD  GLN A 144      42.016  13.769  11.419  1.00 82.04           C  
ATOM   2148  NE2 GLN A 144      40.880  13.314  11.546  1.00 81.90           N  
ATOM   2149  OE1 GLN A 144      43.105  13.081  11.753  1.00 81.89           O  
ATOM   2150  H   GLN A 144      39.701  17.740  11.684  1.00 78.29           H  
ATOM   2151  HA  GLN A 144      40.696  15.305  13.154  1.00 75.77           H  
ATOM   2152  HB2 GLN A 144      42.975  16.095  12.647  1.00 77.33           H  
ATOM   2153  HB3 GLN A 144      42.275  17.223  11.462  1.00 77.33           H  
ATOM   2154  HG2 GLN A 144      43.227  15.218  10.413  1.00 80.88           H  
ATOM   2155  HG3 GLN A 144      41.479  15.377  10.114  1.00 80.88           H  
ATOM   2156 HE21 GLN A 144      40.747  12.384  11.916  1.00 81.90           H  
ATOM   2157 HE22 GLN A 144      40.080  13.871  11.280  1.00 81.90           H  
ATOM   2158  N   GLY A 145      41.511  17.004  15.008  1.00 70.27           N  
ATOM   2159  CA  GLY A 145      41.586  17.940  16.111  1.00 63.16           C  
ATOM   2160  C   GLY A 145      42.490  19.137  16.234  1.00 58.83           C  
ATOM   2161  O   GLY A 145      43.698  19.073  15.988  1.00 57.79           O  
ATOM   2162  H   GLY A 145      41.857  16.062  15.122  1.00 70.27           H  
ATOM   2163  HA2 GLY A 145      41.815  17.327  16.982  1.00 63.16           H  
ATOM   2164  HA3 GLY A 145      40.577  18.342  16.205  1.00 63.16           H  
ATOM   2165  N   VAL A 146      41.880  20.223  16.690  1.00 55.40           N  
ATOM   2166  CA  VAL A 146      42.583  21.476  16.946  1.00 57.37           C  
ATOM   2167  C   VAL A 146      42.104  21.957  18.295  1.00 57.71           C  
ATOM   2168  O   VAL A 146      40.934  21.922  18.581  1.00 60.76           O  
ATOM   2169  CB  VAL A 146      42.253  22.588  15.926  1.00 54.64           C  
ATOM   2170  CG1 VAL A 146      42.925  23.905  16.363  1.00 54.58           C  
ATOM   2171  CG2 VAL A 146      42.702  22.164  14.563  1.00 53.50           C  
ATOM   2172  H   VAL A 146      40.887  20.181  16.868  1.00 55.40           H  
ATOM   2173  HA  VAL A 146      43.655  21.286  16.885  1.00 57.37           H  
ATOM   2174  HB  VAL A 146      41.177  22.757  15.889  1.00 54.64           H  
ATOM   2175 HG11 VAL A 146      42.554  24.193  17.347  1.00 54.58           H  
ATOM   2176 HG12 VAL A 146      44.005  23.764  16.409  1.00 54.58           H  
ATOM   2177 HG13 VAL A 146      42.691  24.689  15.643  1.00 54.58           H  
ATOM   2178 HG21 VAL A 146      43.778  21.988  14.573  1.00 53.50           H  
ATOM   2179 HG22 VAL A 146      42.187  21.246  14.280  1.00 53.50           H  
ATOM   2180 HG23 VAL A 146      42.469  22.949  13.843  1.00 53.50           H  
ATOM   2181  N   THR A 147      42.992  22.430  19.132  1.00 58.32           N  
ATOM   2182  CA  THR A 147      42.531  22.857  20.418  1.00 60.52           C  
ATOM   2183  C   THR A 147      42.743  24.359  20.570  1.00 64.04           C  
ATOM   2184  O   THR A 147      43.879  24.872  20.436  1.00 65.81           O  
ATOM   2185  CB  THR A 147      43.261  22.043  21.498  1.00 60.07           C  
ATOM   2186  OG1 THR A 147      42.897  20.649  21.382  1.00 58.11           O  
ATOM   2187  CG2 THR A 147      42.941  22.575  22.851  1.00 56.13           C  
ATOM   2188  H   THR A 147      43.968  22.492  18.879  1.00 58.32           H  
ATOM   2189  HA  THR A 147      41.462  22.677  20.528  1.00 60.52           H  
ATOM   2190  HB  THR A 147      44.338  22.132  21.354  1.00 60.07           H  
ATOM   2191 HG21 THR A 147      43.247  23.619  22.913  1.00 56.13           H  
ATOM   2192 HG22 THR A 147      41.868  22.500  23.026  1.00 56.13           H  
ATOM   2193 HG23 THR A 147      43.473  21.995  23.605  1.00 56.13           H  
ATOM   2194  HG1 THR A 147      43.150  20.355  20.504  1.00 58.11           H  
ATOM   2195  N   CYS A 148      41.657  25.088  20.826  1.00 63.01           N  
ATOM   2196  CA  CYS A 148      41.807  26.525  20.951  1.00 62.14           C  
ATOM   2197  C   CYS A 148      41.591  27.050  22.328  1.00 62.07           C  
ATOM   2198  O   CYS A 148      40.828  26.514  23.105  1.00 56.86           O  
ATOM   2199  CB  CYS A 148      40.865  27.271  20.038  1.00 63.11           C  
ATOM   2200  SG  CYS A 148      41.213  27.292  18.256  1.00 68.92           S  
ATOM   2201  H   CYS A 148      40.753  24.651  20.930  1.00 63.01           H  
ATOM   2202  HA  CYS A 148      42.847  26.697  20.673  1.00 62.14           H  
ATOM   2203  HB2 CYS A 148      40.847  28.308  20.374  1.00 63.11           H  
ATOM   2204  HB3 CYS A 148      39.877  26.830  20.167  1.00 63.11           H  
ATOM   2205  N   GLY A 149      42.275  28.154  22.594  1.00 66.61           N  
ATOM   2206  CA  GLY A 149      42.195  28.810  23.880  1.00 69.56           C  
ATOM   2207  C   GLY A 149      41.037  29.781  23.919  1.00 72.10           C  
ATOM   2208  O   GLY A 149      39.981  29.543  23.330  1.00 73.10           O  
ATOM   2209  H   GLY A 149      42.869  28.548  21.878  1.00 66.61           H  
ATOM   2210  HA2 GLY A 149      43.122  29.353  24.062  1.00 69.56           H  
ATOM   2211  HA3 GLY A 149      42.056  28.058  24.656  1.00 69.56           H  
ATOM   2212  N   ALA A 150      41.224  30.910  24.571  1.00 72.85           N  
ATOM   2213  CA  ALA A 150      40.101  31.772  24.672  1.00 75.33           C  
ATOM   2214  C   ALA A 150      40.278  33.216  24.358  1.00 76.13           C  
ATOM   2215  O   ALA A 150      41.214  33.883  24.783  1.00 74.41           O  
ATOM   2216  CB  ALA A 150      39.501  31.574  26.043  1.00 80.46           C  
ATOM   2217  H   ALA A 150      42.117  31.149  24.977  1.00 72.85           H  
ATOM   2218  HA  ALA A 150      39.437  31.472  23.861  1.00 75.33           H  
ATOM   2219  HB1 ALA A 150      39.264  30.520  26.187  1.00 80.46           H  
ATOM   2220  HB2 ALA A 150      40.216  31.893  26.802  1.00 80.46           H  
ATOM   2221  HB3 ALA A 150      38.590  32.166  26.130  1.00 80.46           H  
ATOM   2222  N   ALA A 151      39.327  33.641  23.543  1.00 77.97           N  
ATOM   2223  CA  ALA A 151      39.106  34.989  23.038  1.00 80.37           C  
ATOM   2224  C   ALA A 151      39.506  36.088  24.025  1.00 77.82           C  
ATOM   2225  O   ALA A 151      39.355  35.927  25.224  1.00 76.42           O  
ATOM   2226  CB  ALA A 151      37.621  35.051  22.746  1.00 84.41           C  
ATOM   2227  H   ALA A 151      38.670  32.941  23.231  1.00 77.97           H  
ATOM   2228  HA  ALA A 151      39.728  35.172  22.162  1.00 80.37           H  
ATOM   2229  HB1 ALA A 151      37.365  34.298  22.001  1.00 84.41           H  
ATOM   2230  HB2 ALA A 151      37.062  34.860  23.662  1.00 84.41           H  
ATOM   2231  HB3 ALA A 151      37.367  36.040  22.365  1.00 84.41           H  
ATOM   2232  N   THR A 152      39.961  37.234  23.546  1.00 76.62           N  
ATOM   2233  CA  THR A 152      40.377  38.213  24.519  1.00 76.56           C  
ATOM   2234  C   THR A 152      40.734  39.602  24.054  1.00 78.25           C  
ATOM   2235  O   THR A 152      41.145  39.788  22.895  1.00 78.45           O  
ATOM   2236  CB  THR A 152      41.565  37.624  25.266  1.00 76.87           C  
ATOM   2237  OG1 THR A 152      41.083  37.001  26.462  1.00 74.95           O  
ATOM   2238  CG2 THR A 152      42.653  38.673  25.534  1.00 76.61           C  
ATOM   2239  H   THR A 152      40.014  37.413  22.553  1.00 76.62           H  
ATOM   2240  HA  THR A 152      39.486  38.390  25.121  1.00 76.56           H  
ATOM   2241  HB  THR A 152      42.051  36.868  24.649  1.00 76.87           H  
ATOM   2242 HG21 THR A 152      42.999  39.087  24.587  1.00 76.61           H  
ATOM   2243 HG22 THR A 152      42.243  39.472  26.152  1.00 76.61           H  
ATOM   2244 HG23 THR A 152      43.489  38.205  26.053  1.00 76.61           H  
ATOM   2245  HG1 THR A 152      40.458  36.320  26.203  1.00 74.95           H  
ATOM   2246  N   LEU A 153      40.591  40.577  24.961  1.00 78.26           N  
ATOM   2247  CA  LEU A 153      40.984  41.938  24.613  1.00 80.02           C  
ATOM   2248  C   LEU A 153      42.513  41.906  24.488  1.00 78.51           C  
ATOM   2249  O   LEU A 153      43.214  41.445  25.390  1.00 77.06           O  
ATOM   2250  CB  LEU A 153      40.586  42.975  25.681  1.00 83.26           C  
ATOM   2251  CG  LEU A 153      40.921  44.420  25.197  1.00 84.97           C  
ATOM   2252  CD1 LEU A 153      39.761  44.903  24.331  1.00 82.95           C  
ATOM   2253  CD2 LEU A 153      41.202  45.415  26.361  1.00 82.95           C  
ATOM   2254  H   LEU A 153      40.215  40.372  25.876  1.00 78.26           H  
ATOM   2255  HA  LEU A 153      40.478  42.241  23.696  1.00 80.02           H  
ATOM   2256  HB2 LEU A 153      41.133  42.770  26.601  1.00 83.26           H  
ATOM   2257  HB3 LEU A 153      39.515  42.900  25.871  1.00 83.26           H  
ATOM   2258  HG  LEU A 153      41.848  44.386  24.625  1.00 84.97           H  
ATOM   2259 HD11 LEU A 153      39.627  44.222  23.490  1.00 82.95           H  
ATOM   2260 HD12 LEU A 153      38.849  44.928  24.927  1.00 82.95           H  
ATOM   2261 HD13 LEU A 153      39.978  45.904  23.958  1.00 82.95           H  
ATOM   2262 HD21 LEU A 153      40.313  45.505  26.985  1.00 82.95           H  
ATOM   2263 HD22 LEU A 153      42.032  45.045  26.963  1.00 82.95           H  
ATOM   2264 HD23 LEU A 153      41.458  46.392  25.950  1.00 82.95           H  
ATOM   2265  N   SER A 154      43.012  42.393  23.361  1.00 77.94           N  
ATOM   2266  CA  SER A 154      44.439  42.396  23.088  1.00 79.87           C  
ATOM   2267  C   SER A 154      44.953  43.817  22.957  1.00 79.10           C  
ATOM   2268  O   SER A 154      46.101  44.110  23.319  1.00 78.43           O  
ATOM   2269  CB  SER A 154      44.728  41.643  21.774  1.00 81.88           C  
ATOM   2270  OG  SER A 154      43.973  40.442  21.680  1.00 85.62           O  
ATOM   2271  H   SER A 154      42.381  42.774  22.671  1.00 77.94           H  
ATOM   2272  HA  SER A 154      44.943  41.902  23.919  1.00 79.87           H  
ATOM   2273  HB2 SER A 154      45.789  41.397  21.734  1.00 81.88           H  
ATOM   2274  HB3 SER A 154      44.472  42.288  20.933  1.00 81.88           H  
ATOM   2275  HG  SER A 154      43.044  40.681  21.707  1.00 85.62           H  
ATOM   2276  N   ALA A 155      44.109  44.689  22.408  1.00 78.38           N  
ATOM   2277  CA  ALA A 155      44.478  46.080  22.217  1.00 79.47           C  
ATOM   2278  C   ALA A 155      43.274  46.908  21.827  1.00 80.44           C  
ATOM   2279  O   ALA A 155      42.263  46.349  21.384  1.00 77.82           O  
ATOM   2280  CB  ALA A 155      45.556  46.192  21.161  1.00 79.18           C  
ATOM   2281  H   ALA A 155      43.193  44.376  22.119  1.00 78.38           H  
ATOM   2282  HA  ALA A 155      44.865  46.465  23.160  1.00 79.47           H  
ATOM   2283  HB1 ALA A 155      46.426  45.611  21.467  1.00 79.18           H  
ATOM   2284  HB2 ALA A 155      45.178  45.809  20.213  1.00 79.18           H  
ATOM   2285  HB3 ALA A 155      45.841  47.237  21.042  1.00 79.18           H  
ATOM   2286  N   GLU A 156      43.392  48.234  22.015  1.00 83.70           N  
ATOM   2287  CA  GLU A 156      42.319  49.209  21.698  1.00 85.57           C  
ATOM   2288  C   GLU A 156      42.795  50.334  20.774  1.00 84.20           C  
ATOM   2289  O   GLU A 156      43.990  50.530  20.580  1.00 81.83           O  
ATOM   2290  CB  GLU A 156      41.736  49.843  22.978  1.00 87.13           C  
ATOM   2291  CG  GLU A 156      41.161  48.851  24.013  1.00 91.62           C  
ATOM   2292  CD  GLU A 156      40.220  49.504  25.045  1.00 95.20           C  
ATOM   2293  OE1 GLU A 156      39.694  48.752  25.906  1.00 94.95           O  
ATOM   2294  OE2 GLU A 156      40.002  50.752  24.990  1.00 96.54           O1-
ATOM   2295  H   GLU A 156      44.260  48.586  22.393  1.00 83.70           H  
ATOM   2296  HA  GLU A 156      41.549  48.636  21.182  1.00 85.57           H  
ATOM   2297  HB2 GLU A 156      40.935  50.520  22.682  1.00 87.13           H  
ATOM   2298  HB3 GLU A 156      42.530  50.410  23.463  1.00 87.13           H  
ATOM   2299  HG2 GLU A 156      41.992  48.392  24.548  1.00 91.62           H  
ATOM   2300  HG3 GLU A 156      40.604  48.081  23.479  1.00 91.62           H  
ATOM   2301  N   NME A 157      41.854  51.081  20.198  1.00  0.00           N  
ATOM   2302  CH3 NME A 157      42.173  52.175  19.304  1.00  0.00           C  
ATOM   2303  H   NME A 157      40.884  50.877  20.391  1.00  0.00           H  
ATOM   2304 HH31 NME A 157      42.592  51.779  18.379  1.00  0.00           H  
ATOM   2305 HH32 NME A 157      41.266  52.738  19.079  1.00  0.00           H  
ATOM   2306 HH33 NME A 157      42.899  52.834  19.779  1.00  0.00           H  
ATOM   2307  CH3 ACE A 163      37.116  53.573  17.602  1.00  0.00           C  
ATOM   2308  C   ACE A 163      37.391  52.161  17.081  1.00  0.00           C  
ATOM   2309  O   ACE A 163      37.078  51.848  15.934  1.00  0.00           O  
ATOM   2310 HH31 ACE A 163      36.637  54.187  16.839  1.00  0.00           H  
ATOM   2311 HH32 ACE A 163      36.464  53.502  18.474  1.00  0.00           H  
ATOM   2312 HH33 ACE A 163      38.063  54.028  17.894  1.00  0.00           H  
ATOM   2313  N   GLU A 164      37.968  51.326  17.914  1.00 87.72           N  
ATOM   2314  CA  GLU A 164      38.281  49.943  17.522  1.00 87.75           C  
ATOM   2315  C   GLU A 164      38.956  49.107  18.625  1.00 85.63           C  
ATOM   2316  O   GLU A 164      39.993  49.487  19.162  1.00 85.47           O  
ATOM   2317  CB  GLU A 164      39.126  49.963  16.245  1.00 88.15           C  
ATOM   2318  CG  GLU A 164      40.037  48.789  16.063  1.00 90.22           C  
ATOM   2319  CD  GLU A 164      40.654  48.773  14.687  1.00 92.95           C  
ATOM   2320  OE1 GLU A 164      41.790  48.267  14.538  1.00 94.22           O  
ATOM   2321  OE2 GLU A 164      39.991  49.265  13.748  1.00 93.79           O1-
ATOM   2322  H   GLU A 164      38.202  51.640  18.845  1.00 87.72           H  
ATOM   2323  HA  GLU A 164      37.331  49.441  17.340  1.00 87.75           H  
ATOM   2324  HB2 GLU A 164      39.738  50.865  16.260  1.00 88.15           H  
ATOM   2325  HB3 GLU A 164      38.448  49.998  15.393  1.00 88.15           H  
ATOM   2326  HG2 GLU A 164      39.465  47.872  16.205  1.00 90.22           H  
ATOM   2327  HG3 GLU A 164      40.832  48.840  16.807  1.00 90.22           H  
ATOM   2328  N   TYR A 165      38.332  47.977  18.961  1.00 84.95           N  
ATOM   2329  CA  TYR A 165      38.811  47.053  19.995  1.00 86.17           C  
ATOM   2330  C   TYR A 165      39.178  45.697  19.339  1.00 85.62           C  
ATOM   2331  O   TYR A 165      38.361  45.107  18.618  1.00 85.16           O  
ATOM   2332  CB  TYR A 165      37.716  46.853  21.059  1.00 88.41           C  
ATOM   2333  CG  TYR A 165      37.278  48.137  21.767  1.00 92.98           C  
ATOM   2334  CD1 TYR A 165      37.014  49.314  21.043  1.00 93.53           C  
ATOM   2335  CD2 TYR A 165      37.145  48.188  23.163  1.00 95.38           C  
ATOM   2336  CE1 TYR A 165      36.641  50.513  21.682  1.00 93.05           C  
ATOM   2337  CE2 TYR A 165      36.766  49.392  23.815  1.00 95.99           C  
ATOM   2338  CZ  TYR A 165      36.523  50.543  23.060  1.00 94.48           C  
ATOM   2339  OH  TYR A 165      36.186  51.719  23.684  1.00 94.54           O  
ATOM   2340  H   TYR A 165      37.478  47.743  18.474  1.00 84.95           H  
ATOM   2341  HA  TYR A 165      39.696  47.467  20.478  1.00 86.17           H  
ATOM   2342  HB2 TYR A 165      38.095  46.161  21.812  1.00 88.41           H  
ATOM   2343  HB3 TYR A 165      36.843  46.418  20.572  1.00 88.41           H  
ATOM   2344  HD1 TYR A 165      37.100  49.298  19.967  1.00 93.53           H  
ATOM   2345  HD2 TYR A 165      37.333  47.301  23.749  1.00 95.38           H  
ATOM   2346  HE1 TYR A 165      36.449  51.402  21.100  1.00 93.05           H  
ATOM   2347  HE2 TYR A 165      36.666  49.418  24.890  1.00 95.99           H  
ATOM   2348  HH  TYR A 165      36.137  51.671  24.642  1.00 94.54           H  
ATOM   2349  N   GLU A 166      40.399  45.216  19.609  1.00 84.14           N  
ATOM   2350  CA  GLU A 166      40.950  43.957  19.053  1.00 80.97           C  
ATOM   2351  C   GLU A 166      40.927  42.728  19.960  1.00 78.16           C  
ATOM   2352  O   GLU A 166      41.323  42.804  21.102  1.00 79.55           O  
ATOM   2353  CB  GLU A 166      42.395  44.190  18.617  1.00 79.56           C  
ATOM   2354  CG  GLU A 166      43.183  42.927  18.419  1.00 80.72           C  
ATOM   2355  CD  GLU A 166      44.630  43.192  18.018  1.00 80.88           C  
ATOM   2356  OE1 GLU A 166      44.872  43.574  16.841  1.00 76.58           O  
ATOM   2357  OE2 GLU A 166      45.513  43.014  18.896  1.00 78.14           O1-
ATOM   2358  H   GLU A 166      40.985  45.749  20.235  1.00 84.14           H  
ATOM   2359  HA  GLU A 166      40.276  43.719  18.230  1.00 80.97           H  
ATOM   2360  HB2 GLU A 166      42.892  44.788  19.381  1.00 79.56           H  
ATOM   2361  HB3 GLU A 166      42.385  44.739  17.676  1.00 79.56           H  
ATOM   2362  HG2 GLU A 166      42.706  42.338  17.635  1.00 80.72           H  
ATOM   2363  HG3 GLU A 166      43.177  42.363  19.352  1.00 80.72           H  
ATOM   2364  N   TYR A 167      40.477  41.589  19.440  1.00 78.01           N  
ATOM   2365  CA  TYR A 167      40.426  40.341  20.225  1.00 75.40           C  
ATOM   2366  C   TYR A 167      41.211  39.329  19.461  1.00 71.64           C  
ATOM   2367  O   TYR A 167      41.301  39.418  18.247  1.00 69.68           O  
ATOM   2368  CB  TYR A 167      38.998  39.816  20.392  1.00 77.03           C  
ATOM   2369  CG  TYR A 167      38.110  40.814  21.045  1.00 79.67           C  
ATOM   2370  CD1 TYR A 167      38.134  42.142  20.616  1.00 81.91           C  
ATOM   2371  CD2 TYR A 167      37.267  40.464  22.090  1.00 79.98           C  
ATOM   2372  CE1 TYR A 167      37.363  43.112  21.191  1.00 85.23           C  
ATOM   2373  CE2 TYR A 167      36.468  41.437  22.695  1.00 84.94           C  
ATOM   2374  CZ  TYR A 167      36.525  42.780  22.233  1.00 87.13           C  
ATOM   2375  OH  TYR A 167      35.766  43.819  22.783  1.00 90.26           O  
ATOM   2376  H   TYR A 167      40.161  41.578  18.481  1.00 78.01           H  
ATOM   2377  HA  TYR A 167      40.823  40.528  21.223  1.00 75.40           H  
ATOM   2378  HB2 TYR A 167      39.024  38.914  21.004  1.00 77.03           H  
ATOM   2379  HB3 TYR A 167      38.594  39.576  19.408  1.00 77.03           H  
ATOM   2380  HD1 TYR A 167      38.786  42.413  19.799  1.00 81.91           H  
ATOM   2381  HD2 TYR A 167      37.229  39.441  22.435  1.00 79.98           H  
ATOM   2382  HE1 TYR A 167      37.410  44.130  20.832  1.00 85.23           H  
ATOM   2383  HE2 TYR A 167      35.811  41.170  23.509  1.00 84.94           H  
ATOM   2384  HH  TYR A 167      35.900  44.678  22.377  1.00 90.26           H  
ATOM   2385  N   SER A 168      41.759  38.366  20.183  1.00 69.08           N  
ATOM   2386  CA  SER A 168      42.572  37.314  19.592  1.00 67.08           C  
ATOM   2387  C   SER A 168      42.353  36.015  20.346  1.00 65.69           C  
ATOM   2388  O   SER A 168      41.727  36.001  21.400  1.00 67.38           O  
ATOM   2389  CB  SER A 168      44.043  37.682  19.700  1.00 64.92           C  
ATOM   2390  OG  SER A 168      44.477  37.532  21.042  1.00 63.25           O  
ATOM   2391  H   SER A 168      41.608  38.361  21.182  1.00 69.08           H  
ATOM   2392  HA  SER A 168      42.288  37.197  18.546  1.00 67.08           H  
ATOM   2393  HB2 SER A 168      44.181  38.717  19.388  1.00 64.92           H  
ATOM   2394  HB3 SER A 168      44.628  37.027  19.055  1.00 64.92           H  
ATOM   2395  HG  SER A 168      44.786  38.389  21.345  1.00 63.25           H  
ATOM   2396  N   VAL A 169      42.859  34.927  19.790  1.00 63.49           N  
ATOM   2397  CA  VAL A 169      42.767  33.622  20.430  1.00 64.27           C  
ATOM   2398  C   VAL A 169      43.959  32.816  19.916  1.00 65.11           C  
ATOM   2399  O   VAL A 169      44.578  33.207  18.915  1.00 63.36           O  
ATOM   2400  CB  VAL A 169      41.436  32.891  20.110  1.00 63.62           C  
ATOM   2401  CG1 VAL A 169      41.167  32.958  18.633  1.00 62.23           C  
ATOM   2402  CG2 VAL A 169      41.494  31.412  20.599  1.00 62.04           C  
ATOM   2403  H   VAL A 169      43.323  35.003  18.896  1.00 63.49           H  
ATOM   2404  HA  VAL A 169      42.783  33.735  21.514  1.00 64.27           H  
ATOM   2405  HB  VAL A 169      40.620  33.385  20.638  1.00 63.62           H  
ATOM   2406 HG11 VAL A 169      41.103  34.001  18.322  1.00 62.23           H  
ATOM   2407 HG12 VAL A 169      41.977  32.467  18.094  1.00 62.23           H  
ATOM   2408 HG13 VAL A 169      40.226  32.455  18.412  1.00 62.23           H  
ATOM   2409 HG21 VAL A 169      42.303  30.892  20.087  1.00 62.04           H  
ATOM   2410 HG22 VAL A 169      41.672  31.392  21.674  1.00 62.04           H  
ATOM   2411 HG23 VAL A 169      40.547  30.919  20.378  1.00 62.04           H  
ATOM   2412  N   GLU A 170      44.273  31.716  20.612  1.00 65.86           N  
ATOM   2413  CA  GLU A 170      45.410  30.845  20.285  1.00 66.00           C  
ATOM   2414  C   GLU A 170      44.973  29.432  20.133  1.00 63.50           C  
ATOM   2415  O   GLU A 170      44.230  28.928  20.970  1.00 62.36           O  
ATOM   2416  CB  GLU A 170      46.427  30.859  21.397  1.00 67.85           C  
ATOM   2417  CG  GLU A 170      46.739  32.232  21.909  1.00 78.14           C  
ATOM   2418  CD  GLU A 170      47.785  32.889  21.063  1.00 84.92           C  
ATOM   2419  OE1 GLU A 170      48.484  32.121  20.355  1.00 87.86           O  
ATOM   2420  OE2 GLU A 170      47.918  34.144  21.116  1.00 87.59           O1-
ATOM   2421  H   GLU A 170      43.697  31.472  21.405  1.00 65.86           H  
ATOM   2422  HA  GLU A 170      45.836  31.222  19.355  1.00 66.00           H  
ATOM   2423  HB2 GLU A 170      47.349  30.412  21.026  1.00 67.85           H  
ATOM   2424  HB3 GLU A 170      46.041  30.263  22.224  1.00 67.85           H  
ATOM   2425  HG2 GLU A 170      47.103  32.157  22.934  1.00 78.14           H  
ATOM   2426  HG3 GLU A 170      45.832  32.836  21.889  1.00 78.14           H  
ATOM   2427  N   CYS A 171      45.452  28.774  19.086  1.00 61.62           N  
ATOM   2428  CA  CYS A 171      45.075  27.385  18.877  1.00 60.30           C  
ATOM   2429  C   CYS A 171      46.282  26.571  18.563  1.00 57.29           C  
ATOM   2430  O   CYS A 171      47.313  27.118  18.230  1.00 57.57           O  
ATOM   2431  CB  CYS A 171      44.108  27.304  17.748  1.00 61.83           C  
ATOM   2432  SG  CYS A 171      42.811  28.537  17.980  1.00 61.19           S  
ATOM   2433  H   CYS A 171      46.075  29.235  18.438  1.00 61.62           H  
ATOM   2434  HA  CYS A 171      44.613  26.996  19.784  1.00 60.30           H  
ATOM   2435  HB2 CYS A 171      43.663  26.309  17.721  1.00 61.83           H  
ATOM   2436  HB3 CYS A 171      44.628  27.495  16.809  1.00 61.83           H  
ATOM   2437  N   GLN A 172      46.151  25.257  18.667  1.00 55.39           N  
ATOM   2438  CA  GLN A 172      47.274  24.358  18.412  1.00 52.07           C  
ATOM   2439  C   GLN A 172      46.787  23.134  17.688  1.00 51.04           C  
ATOM   2440  O   GLN A 172      45.919  22.432  18.203  1.00 49.92           O  
ATOM   2441  CB  GLN A 172      47.896  23.939  19.740  1.00 52.89           C  
ATOM   2442  CG  GLN A 172      48.848  22.774  19.691  1.00 56.94           C  
ATOM   2443  CD  GLN A 172      50.103  23.066  18.882  1.00 59.16           C  
ATOM   2444  NE2 GLN A 172      50.402  22.376  17.888  1.00 60.37           N  
ATOM   2445  OE1 GLN A 172      50.848  24.080  19.302  1.00 60.21           O  
ATOM   2446  H   GLN A 172      45.256  24.868  18.928  1.00 55.39           H  
ATOM   2447  HA  GLN A 172      48.016  24.871  17.801  1.00 52.07           H  
ATOM   2448  HB2 GLN A 172      47.085  23.677  20.419  1.00 52.89           H  
ATOM   2449  HB3 GLN A 172      48.440  24.796  20.137  1.00 52.89           H  
ATOM   2450  HG2 GLN A 172      48.334  21.924  19.241  1.00 56.94           H  
ATOM   2451  HG3 GLN A 172      49.142  22.523  20.710  1.00 56.94           H  
ATOM   2452 HE21 GLN A 172      51.242  22.580  17.366  1.00 60.37           H  
ATOM   2453 HE22 GLN A 172      49.804  21.613  17.605  1.00 60.37           H  
ATOM   2454  N   GLU A 173      47.306  22.863  16.489  1.00 49.61           N  
ATOM   2455  CA  GLU A 173      46.839  21.659  15.840  1.00 50.30           C  
ATOM   2456  C   GLU A 173      47.272  20.536  16.764  1.00 53.56           C  
ATOM   2457  O   GLU A 173      48.378  20.589  17.327  1.00 51.65           O  
ATOM   2458  CB  GLU A 173      47.440  21.486  14.472  1.00 45.22           C  
ATOM   2459  CG  GLU A 173      46.648  20.496  13.760  1.00 38.08           C  
ATOM   2460  CD  GLU A 173      47.120  20.285  12.383  1.00 44.07           C  
ATOM   2461  OE1 GLU A 173      47.888  21.156  11.903  1.00 48.84           O  
ATOM   2462  OE2 GLU A 173      46.704  19.262  11.772  1.00 43.19           O1-
ATOM   2463  H   GLU A 173      47.990  23.468  16.057  1.00 49.61           H  
ATOM   2464  HA  GLU A 173      45.761  21.683  15.681  1.00 50.30           H  
ATOM   2465  HB2 GLU A 173      48.471  21.142  14.561  1.00 45.22           H  
ATOM   2466  HB3 GLU A 173      47.418  22.434  13.935  1.00 45.22           H  
ATOM   2467  HG2 GLU A 173      45.612  20.834  13.727  1.00 38.08           H  
ATOM   2468  HG3 GLU A 173      46.704  19.550  14.298  1.00 38.08           H  
ATOM   2469  N   ASP A 174      46.434  19.510  16.913  1.00 58.87           N  
ATOM   2470  CA  ASP A 174      46.761  18.451  17.869  1.00 63.46           C  
ATOM   2471  C   ASP A 174      47.895  17.453  17.685  1.00 65.50           C  
ATOM   2472  O   ASP A 174      48.910  17.552  18.389  1.00 67.60           O  
ATOM   2473  CB  ASP A 174      45.481  17.724  18.313  1.00 61.46           C  
ATOM   2474  CG  ASP A 174      44.692  18.535  19.379  1.00 64.38           C  
ATOM   2475  OD1 ASP A 174      45.301  19.424  20.073  1.00 63.41           O  
ATOM   2476  OD2 ASP A 174      43.468  18.272  19.534  1.00 64.00           O1-
ATOM   2477  H   ASP A 174      45.582  19.464  16.372  1.00 58.87           H  
ATOM   2478  HA  ASP A 174      47.242  19.078  18.620  1.00 63.46           H  
ATOM   2479  HB2 ASP A 174      45.754  16.758  18.737  1.00 61.46           H  
ATOM   2480  HB3 ASP A 174      44.843  17.572  17.443  1.00 61.46           H  
ATOM   2481  N   NME A 175      47.726  16.511  16.758  1.00  0.00           N  
ATOM   2482  CH3 NME A 175      48.729  15.503  16.485  1.00  0.00           C  
ATOM   2483  H   NME A 175      46.868  16.500  16.226  1.00  0.00           H  
ATOM   2484 HH31 NME A 175      49.711  15.975  16.417  1.00  0.00           H  
ATOM   2485 HH32 NME A 175      48.500  15.006  15.543  1.00  0.00           H  
ATOM   2486 HH33 NME A 175      48.736  14.769  17.291  1.00  0.00           H  
ATOM   2487  CH3 ACE A 179      56.482  17.302   9.568  1.00  0.00           C  
ATOM   2488  C   ACE A 179      55.265  16.721   8.847  1.00  0.00           C  
ATOM   2489  O   ACE A 179      54.779  15.650   9.207  1.00  0.00           O  
ATOM   2490 HH31 ACE A 179      56.806  16.651  10.380  1.00  0.00           H  
ATOM   2491 HH32 ACE A 179      57.293  17.415   8.847  1.00  0.00           H  
ATOM   2492 HH33 ACE A 179      56.216  18.280   9.969  1.00  0.00           H  
ATOM   2493  N   ALA A 180      54.782  17.419   7.845  1.00 37.84           N  
ATOM   2494  CA  ALA A 180      53.632  16.965   7.091  1.00 36.64           C  
ATOM   2495  C   ALA A 180      53.181  17.879   5.953  1.00 38.39           C  
ATOM   2496  O   ALA A 180      52.947  19.036   6.171  1.00 40.43           O  
ATOM   2497  CB  ALA A 180      52.505  16.816   8.033  1.00 26.57           C  
ATOM   2498  H   ALA A 180      55.223  18.293   7.594  1.00 37.84           H  
ATOM   2499  HA  ALA A 180      53.936  16.033   6.615  1.00 36.64           H  
ATOM   2500  HB1 ALA A 180      52.785  16.125   8.828  1.00 26.57           H  
ATOM   2501  HB2 ALA A 180      52.262  17.787   8.465  1.00 26.57           H  
ATOM   2502  HB3 ALA A 180      51.636  16.427   7.502  1.00 26.57           H  
ATOM   2503  N   NME A 181      53.068  17.328   4.745  1.00  0.00           N  
ATOM   2504  CH3 NME A 181      52.650  18.086   3.584  1.00  0.00           C  
ATOM   2505  H   NME A 181      53.282  16.347   4.635  1.00  0.00           H  
ATOM   2506 HH31 NME A 181      53.339  17.900   2.760  1.00  0.00           H  
ATOM   2507 HH32 NME A 181      51.644  17.781   3.292  1.00  0.00           H  
ATOM   2508 HH33 NME A 181      52.650  19.150   3.824  1.00  0.00           H  
ATOM   2509  CH3 ACE A 182      49.135  19.241   4.475  1.00  0.00           C  
ATOM   2510  C   ACE A 182      48.434  19.130   3.120  1.00  0.00           C  
ATOM   2511  O   ACE A 182      49.087  18.966   2.090  1.00  0.00           O  
ATOM   2512 HH31 ACE A 182      50.217  19.156   4.365  1.00  0.00           H  
ATOM   2513 HH32 ACE A 182      48.889  20.207   4.916  1.00  0.00           H  
ATOM   2514 HH33 ACE A 182      48.771  18.443   5.122  1.00  0.00           H  
ATOM   2515  N   SER A 183      47.124  19.218   3.123  1.00 41.44           N  
ATOM   2516  CA  SER A 183      46.352  19.126   1.892  1.00 40.00           C  
ATOM   2517  C   SER A 183      44.856  19.255   2.138  1.00 41.97           C  
ATOM   2518  O   SER A 183      44.052  19.036   1.257  1.00 43.55           O  
ATOM   2519  CB  SER A 183      46.651  17.839   1.190  1.00 36.57           C  
ATOM   2520  OG  SER A 183      46.008  16.840   1.916  1.00 37.16           O  
ATOM   2521  H   SER A 183      46.641  19.353   4.000  1.00 41.44           H  
ATOM   2522  HA  SER A 183      46.649  19.963   1.260  1.00 40.00           H  
ATOM   2523  HB2 SER A 183      47.726  17.660   1.172  1.00 36.57           H  
ATOM   2524  HB3 SER A 183      46.270  17.868   0.169  1.00 36.57           H  
ATOM   2525  HG  SER A 183      46.371  16.848   2.805  1.00 37.16           H  
ATOM   2526  N   LEU A 184      44.488  19.595   3.359  1.00 40.47           N  
ATOM   2527  CA  LEU A 184      43.109  19.842   3.684  1.00 40.21           C  
ATOM   2528  C   LEU A 184      43.315  21.029   4.547  1.00 40.74           C  
ATOM   2529  O   LEU A 184      44.135  21.006   5.463  1.00 41.87           O  
ATOM   2530  CB  LEU A 184      42.498  18.728   4.495  1.00 40.73           C  
ATOM   2531  CG  LEU A 184      41.983  17.570   3.648  1.00 43.75           C  
ATOM   2532  CD1 LEU A 184      41.355  16.591   4.597  1.00 45.98           C  
ATOM   2533  CD2 LEU A 184      40.983  18.040   2.595  1.00 41.13           C  
ATOM   2534  H   LEU A 184      45.189  19.684   4.080  1.00 40.47           H  
ATOM   2535  HA  LEU A 184      42.445  19.947   2.826  1.00 40.21           H  
ATOM   2536  HB2 LEU A 184      41.664  19.135   5.066  1.00 40.73           H  
ATOM   2537  HB3 LEU A 184      43.255  18.345   5.180  1.00 40.73           H  
ATOM   2538  HG  LEU A 184      42.801  17.108   3.095  1.00 43.75           H  
ATOM   2539 HD11 LEU A 184      42.104  16.242   5.307  1.00 45.98           H  
ATOM   2540 HD12 LEU A 184      40.542  17.078   5.136  1.00 45.98           H  
ATOM   2541 HD13 LEU A 184      40.962  15.743   4.037  1.00 45.98           H  
ATOM   2542 HD21 LEU A 184      40.134  18.515   3.087  1.00 41.13           H  
ATOM   2543 HD22 LEU A 184      41.465  18.757   1.930  1.00 41.13           H  
ATOM   2544 HD23 LEU A 184      40.636  17.184   2.016  1.00 41.13           H  
ATOM   2545  N   PRO A 185      42.567  22.095   4.300  1.00 39.60           N  
ATOM   2546  CA  PRO A 185      42.851  23.224   5.176  1.00 40.56           C  
ATOM   2547  C   PRO A 185      42.318  23.209   6.597  1.00 43.20           C  
ATOM   2548  O   PRO A 185      41.487  22.398   6.969  1.00 47.94           O  
ATOM   2549  CB  PRO A 185      42.310  24.388   4.371  1.00 34.77           C  
ATOM   2550  CG  PRO A 185      41.200  23.804   3.738  1.00 33.38           C  
ATOM   2551  CD  PRO A 185      41.663  22.493   3.223  1.00 32.51           C  
ATOM   2552  HA  PRO A 185      43.916  23.244   5.407  1.00 40.56           H  
ATOM   2553  HB2 PRO A 185      43.041  24.743   3.644  1.00 34.77           H  
ATOM   2554  HB3 PRO A 185      42.010  25.213   5.017  1.00 34.77           H  
ATOM   2555  HG2 PRO A 185      40.858  24.434   2.917  1.00 33.38           H  
ATOM   2556  HG3 PRO A 185      40.388  23.665   4.451  1.00 33.38           H  
ATOM   2557  HD2 PRO A 185      40.838  21.790   3.109  1.00 32.51           H  
ATOM   2558  HD3 PRO A 185      42.188  22.595   2.273  1.00 32.51           H  
ATOM   2559  N   ILE A 186      42.832  24.127   7.397  1.00 44.43           N  
ATOM   2560  CA  ILE A 186      42.344  24.308   8.737  1.00 43.45           C  
ATOM   2561  C   ILE A 186      41.204  25.305   8.645  1.00 44.86           C  
ATOM   2562  O   ILE A 186      41.240  26.243   7.829  1.00 44.97           O  
ATOM   2563  CB  ILE A 186      43.441  24.886   9.609  1.00 44.01           C  
ATOM   2564  CG1 ILE A 186      44.523  23.807   9.785  1.00 41.37           C  
ATOM   2565  CG2 ILE A 186      42.853  25.417  10.904  1.00 39.63           C  
ATOM   2566  CD1 ILE A 186      45.529  24.110  10.813  1.00 38.68           C  
ATOM   2567  H   ILE A 186      43.583  24.713   7.060  1.00 44.43           H  
ATOM   2568  HA  ILE A 186      42.021  23.361   9.170  1.00 43.45           H  
ATOM   2569  HB  ILE A 186      43.921  25.749   9.147  1.00 44.01           H  
ATOM   2570 HG12 ILE A 186      45.038  23.683   8.832  1.00 41.37           H  
ATOM   2571 HG13 ILE A 186      44.031  22.873  10.056  1.00 41.37           H  
ATOM   2572 HG21 ILE A 186      42.136  26.207  10.680  1.00 39.63           H  
ATOM   2573 HG22 ILE A 186      42.349  24.608  11.433  1.00 39.63           H  
ATOM   2574 HG23 ILE A 186      43.652  25.818  11.528  1.00 39.63           H  
ATOM   2575 HD11 ILE A 186      46.035  25.042  10.562  1.00 38.68           H  
ATOM   2576 HD12 ILE A 186      45.040  24.212  11.782  1.00 38.68           H  
ATOM   2577 HD13 ILE A 186      46.258  23.301  10.858  1.00 38.68           H  
ATOM   2578  N   GLU A 187      40.178  25.090   9.457  1.00 47.18           N  
ATOM   2579  CA  GLU A 187      39.038  26.005   9.514  1.00 48.82           C  
ATOM   2580  C   GLU A 187      38.922  26.565  10.933  1.00 48.33           C  
ATOM   2581  O   GLU A 187      39.044  25.829  11.898  1.00 50.14           O  
ATOM   2582  CB  GLU A 187      37.722  25.302   9.152  1.00 53.07           C  
ATOM   2583  CG  GLU A 187      37.604  24.795   7.726  1.00 65.34           C  
ATOM   2584  CD  GLU A 187      38.110  23.333   7.614  1.00 77.69           C  
ATOM   2585  OE1 GLU A 187      38.276  22.790   6.473  1.00 80.08           O  
ATOM   2586  OE2 GLU A 187      38.340  22.722   8.700  1.00 82.17           O1-
ATOM   2587  H   GLU A 187      40.184  24.273  10.051  1.00 47.18           H  
ATOM   2588  HA  GLU A 187      39.209  26.801   8.789  1.00 48.82           H  
ATOM   2589  HB2 GLU A 187      36.910  26.009   9.322  1.00 53.07           H  
ATOM   2590  HB3 GLU A 187      37.607  24.448   9.819  1.00 53.07           H  
ATOM   2591  HG2 GLU A 187      38.200  25.430   7.071  1.00 65.34           H  
ATOM   2592  HG3 GLU A 187      36.559  24.835   7.418  1.00 65.34           H  
ATOM   2593  N   VAL A 188      38.713  27.867  11.065  1.00 48.18           N  
ATOM   2594  CA  VAL A 188      38.533  28.488  12.375  1.00 49.25           C  
ATOM   2595  C   VAL A 188      37.090  29.014  12.387  1.00 52.17           C  
ATOM   2596  O   VAL A 188      36.678  29.723  11.477  1.00 55.85           O  
ATOM   2597  CB  VAL A 188      39.526  29.660  12.572  1.00 50.54           C  
ATOM   2598  CG1 VAL A 188      39.345  30.300  13.923  1.00 51.97           C  
ATOM   2599  CG2 VAL A 188      40.958  29.157  12.476  1.00 53.57           C  
ATOM   2600  H   VAL A 188      38.677  28.445  10.238  1.00 48.18           H  
ATOM   2601  HA  VAL A 188      38.718  27.776  13.179  1.00 49.25           H  
ATOM   2602  HB  VAL A 188      39.327  30.393  11.790  1.00 50.54           H  
ATOM   2603 HG11 VAL A 188      38.322  30.663  14.019  1.00 51.97           H  
ATOM   2604 HG12 VAL A 188      39.545  29.565  14.703  1.00 51.97           H  
ATOM   2605 HG13 VAL A 188      40.038  31.136  14.025  1.00 51.97           H  
ATOM   2606 HG21 VAL A 188      41.140  28.426  13.264  1.00 53.57           H  
ATOM   2607 HG22 VAL A 188      41.115  28.690  11.504  1.00 53.57           H  
ATOM   2608 HG23 VAL A 188      41.646  29.995  12.591  1.00 53.57           H  
ATOM   2609  N   MET A 189      36.308  28.638  13.392  1.00 52.42           N  
ATOM   2610  CA  MET A 189      34.913  29.063  13.533  1.00 48.68           C  
ATOM   2611  C   MET A 189      34.737  30.035  14.689  1.00 50.39           C  
ATOM   2612  O   MET A 189      35.025  29.680  15.823  1.00 50.77           O  
ATOM   2613  CB  MET A 189      34.040  27.882  13.866  1.00 48.04           C  
ATOM   2614  CG  MET A 189      33.429  27.213  12.719  1.00 54.25           C  
ATOM   2615  SD  MET A 189      34.659  26.416  11.793  1.00 67.56           S  
ATOM   2616  CE  MET A 189      35.199  25.189  13.008  1.00 64.07           C  
ATOM   2617  H   MET A 189      36.695  28.027  14.097  1.00 52.42           H  
ATOM   2618  HA  MET A 189      34.638  29.528  12.586  1.00 48.68           H  
ATOM   2619  HB2 MET A 189      33.239  28.229  14.519  1.00 48.04           H  
ATOM   2620  HB3 MET A 189      34.650  27.151  14.396  1.00 48.04           H  
ATOM   2621  HG2 MET A 189      32.924  27.950  12.095  1.00 54.25           H  
ATOM   2622  HG3 MET A 189      32.705  26.478  13.070  1.00 54.25           H  
ATOM   2623  HE1 MET A 189      35.569  25.698  13.898  1.00 64.07           H  
ATOM   2624  HE2 MET A 189      34.358  24.550  13.278  1.00 64.07           H  
ATOM   2625  HE3 MET A 189      35.995  24.580  12.580  1.00 64.07           H  
ATOM   2626  N   VAL A 190      34.227  31.232  14.427  1.00 51.06           N  
ATOM   2627  CA  VAL A 190      33.980  32.189  15.509  1.00 52.03           C  
ATOM   2628  C   VAL A 190      32.524  32.643  15.751  1.00 52.61           C  
ATOM   2629  O   VAL A 190      31.844  33.150  14.843  1.00 50.34           O  
ATOM   2630  CB  VAL A 190      34.788  33.426  15.333  1.00 52.20           C  
ATOM   2631  CG1 VAL A 190      34.312  34.450  16.323  1.00 49.47           C  
ATOM   2632  CG2 VAL A 190      36.268  33.097  15.541  1.00 57.08           C  
ATOM   2633  H   VAL A 190      34.007  31.485  13.474  1.00 51.06           H  
ATOM   2634  HA  VAL A 190      34.268  31.601  16.380  1.00 52.03           H  
ATOM   2635  HB  VAL A 190      34.670  33.828  14.327  1.00 52.20           H  
ATOM   2636 HG11 VAL A 190      33.262  34.675  16.136  1.00 49.47           H  
ATOM   2637 HG12 VAL A 190      34.426  34.058  17.334  1.00 49.47           H  
ATOM   2638 HG13 VAL A 190      34.903  35.360  16.217  1.00 49.47           H  
ATOM   2639 HG21 VAL A 190      36.413  32.693  16.543  1.00 57.08           H  
ATOM   2640 HG22 VAL A 190      36.584  32.360  14.803  1.00 57.08           H  
ATOM   2641 HG23 VAL A 190      36.861  34.004  15.426  1.00 57.08           H  
ATOM   2642  N   ASP A 191      32.063  32.473  16.997  1.00 54.45           N  
ATOM   2643  CA  ASP A 191      30.711  32.866  17.399  1.00 54.10           C  
ATOM   2644  C   ASP A 191      30.752  34.219  18.080  1.00 56.17           C  
ATOM   2645  O   ASP A 191      31.556  34.472  18.981  1.00 56.32           O  
ATOM   2646  CB  ASP A 191      30.088  31.805  18.295  1.00 51.19           C  
ATOM   2647  CG  ASP A 191      29.337  30.752  17.490  1.00 57.55           C  
ATOM   2648  OD1 ASP A 191      29.045  31.022  16.288  1.00 58.88           O  
ATOM   2649  OD2 ASP A 191      29.022  29.664  18.037  1.00 56.17           O1-
ATOM   2650  H   ASP A 191      32.672  32.057  17.687  1.00 54.45           H  
ATOM   2651  HA  ASP A 191      30.083  32.950  16.512  1.00 54.10           H  
ATOM   2652  HB2 ASP A 191      29.392  32.287  18.981  1.00 51.19           H  
ATOM   2653  HB3 ASP A 191      30.878  31.316  18.864  1.00 51.19           H  
ATOM   2654  N   ALA A 192      29.918  35.112  17.578  1.00 57.97           N  
ATOM   2655  CA  ALA A 192      29.839  36.459  18.106  1.00 63.17           C  
ATOM   2656  C   ALA A 192      28.418  36.771  18.551  1.00 65.61           C  
ATOM   2657  O   ALA A 192      27.437  36.544  17.829  1.00 65.96           O  
ATOM   2658  CB  ALA A 192      30.283  37.479  17.049  1.00 62.26           C  
ATOM   2659  H   ALA A 192      29.321  34.849  16.807  1.00 57.97           H  
ATOM   2660  HA  ALA A 192      30.506  36.527  18.966  1.00 63.17           H  
ATOM   2661  HB1 ALA A 192      31.305  37.260  16.740  1.00 62.26           H  
ATOM   2662  HB2 ALA A 192      29.621  37.418  16.185  1.00 62.26           H  
ATOM   2663  HB3 ALA A 192      30.238  38.483  17.471  1.00 62.26           H  
ATOM   2664  N   VAL A 193      28.299  37.280  19.765  1.00 68.19           N  
ATOM   2665  CA  VAL A 193      26.985  37.654  20.274  1.00 68.05           C  
ATOM   2666  C   VAL A 193      27.083  38.995  20.982  1.00 70.21           C  
ATOM   2667  O   VAL A 193      27.636  39.101  22.084  1.00 69.61           O  
ATOM   2668  CB  VAL A 193      26.443  36.597  21.196  1.00 63.24           C  
ATOM   2669  CG1 VAL A 193      25.330  37.131  21.930  1.00 62.77           C  
ATOM   2670  CG2 VAL A 193      25.989  35.420  20.380  1.00 61.72           C  
ATOM   2671  H   VAL A 193      29.119  37.410  20.340  1.00 68.19           H  
ATOM   2672  HA  VAL A 193      26.291  37.742  19.438  1.00 68.05           H  
ATOM   2673  HB  VAL A 193      27.218  36.282  21.894  1.00 63.24           H  
ATOM   2674 HG11 VAL A 193      25.660  37.987  22.519  1.00 62.77           H  
ATOM   2675 HG12 VAL A 193      24.553  37.447  21.233  1.00 62.77           H  
ATOM   2676 HG13 VAL A 193      24.932  36.365  22.595  1.00 62.77           H  
ATOM   2677 HG21 VAL A 193      25.214  35.738  19.683  1.00 61.72           H  
ATOM   2678 HG22 VAL A 193      26.835  35.016  19.823  1.00 61.72           H  
ATOM   2679 HG23 VAL A 193      25.589  34.652  21.042  1.00 61.72           H  
ATOM   2680  N   HIS A 194      26.586  40.018  20.287  1.00 73.66           N  
ATOM   2681  CA  HIS A 194      26.552  41.400  20.768  1.00 77.31           C  
ATOM   2682  C   HIS A 194      25.123  41.694  21.099  1.00 76.81           C  
ATOM   2683  O   HIS A 194      24.325  41.956  20.211  1.00 77.25           O  
ATOM   2684  CB  HIS A 194      26.987  42.372  19.685  1.00 81.88           C  
ATOM   2685  CG  HIS A 194      26.613  43.796  19.968  1.00 87.17           C  
ATOM   2686  CD2 HIS A 194      26.642  44.333  21.242  1.00 86.95           C  
ATOM   2687  ND1 HIS A 194      26.276  44.814  19.135  1.00 87.37           N  
ATOM   2688  NE2 HIS A 194      26.347  45.620  21.178  1.00 86.31           N  
ATOM   2689  CE1 HIS A 194      26.121  45.938  19.913  1.00 86.57           C  
ATOM   2690  H   HIS A 194      26.209  39.827  19.370  1.00 73.66           H  
ATOM   2691  HA  HIS A 194      27.222  41.512  21.620  1.00 77.31           H  
ATOM   2692  HB2 HIS A 194      26.520  42.073  18.747  1.00 81.88           H  
ATOM   2693  HB3 HIS A 194      28.071  42.314  19.586  1.00 81.88           H  
ATOM   2694  HD2 HIS A 194      26.870  43.787  22.146  1.00 86.95           H  
ATOM   2695  HE2 HIS A 194      26.299  46.298  22.017  1.00 86.31           H  
ATOM   2696  HE1 HIS A 194      25.875  46.857  19.574  1.00 86.57           H  
ATOM   2697  N   LYS A 195      24.803  41.647  22.377  1.00 77.55           N  
ATOM   2698  CA  LYS A 195      23.437  41.883  22.819  1.00 78.65           C  
ATOM   2699  C   LYS A 195      22.631  40.639  22.527  1.00 75.98           C  
ATOM   2700  O   LYS A 195      23.023  39.533  22.906  1.00 75.13           O  
ATOM   2701  CB  LYS A 195      22.803  43.090  22.096  1.00 81.68           C  
ATOM   2702  CG  LYS A 195      22.294  44.175  23.039  1.00 81.65           C  
ATOM   2703  CD  LYS A 195      21.672  45.367  22.302  1.00 82.61           C  
ATOM   2704  CE  LYS A 195      20.175  45.546  22.678  1.00 82.96           C  
ATOM   2705  NZ  LYS A 195      19.871  45.674  24.147  1.00 79.45           N1+
ATOM   2706  H   LYS A 195      25.518  41.444  23.061  1.00 77.55           H  
ATOM   2707  HA  LYS A 195      23.443  42.108  23.886  1.00 78.65           H  
ATOM   2708  HB2 LYS A 195      21.964  42.731  21.500  1.00 81.68           H  
ATOM   2709  HB3 LYS A 195      23.553  43.530  21.439  1.00 81.68           H  
ATOM   2710  HG2 LYS A 195      23.131  44.535  23.638  1.00 81.65           H  
ATOM   2711  HG3 LYS A 195      21.539  43.740  23.694  1.00 81.65           H  
ATOM   2712  HD2 LYS A 195      21.751  45.200  21.228  1.00 82.61           H  
ATOM   2713  HD3 LYS A 195      22.216  46.273  22.570  1.00 82.61           H  
ATOM   2714  HE2 LYS A 195      19.631  44.681  22.300  1.00 82.96           H  
ATOM   2715  HE3 LYS A 195      19.813  46.447  22.183  1.00 82.96           H  
ATOM   2716  HZ1 LYS A 195      20.197  44.850  24.631  1.00 79.45           H  
ATOM   2717  HZ2 LYS A 195      20.338  46.489  24.518  1.00 79.45           H  
ATOM   2718  HZ3 LYS A 195      18.874  45.769  24.277  1.00 79.45           H  
ATOM   2719  N   LEU A 196      21.503  40.842  21.860  1.00 73.46           N  
ATOM   2720  CA  LEU A 196      20.599  39.766  21.496  1.00 71.77           C  
ATOM   2721  C   LEU A 196      20.826  39.238  20.044  1.00 71.74           C  
ATOM   2722  O   LEU A 196      20.213  38.243  19.622  1.00 72.26           O  
ATOM   2723  CB  LEU A 196      19.183  40.281  21.685  1.00 72.09           C  
ATOM   2724  CG  LEU A 196      18.686  40.465  23.124  1.00 72.67           C  
ATOM   2725  CD1 LEU A 196      17.660  41.574  23.156  1.00 73.98           C  
ATOM   2726  CD2 LEU A 196      18.084  39.173  23.652  1.00 72.00           C  
ATOM   2727  H   LEU A 196      21.262  41.786  21.594  1.00 73.46           H  
ATOM   2728  HA  LEU A 196      20.789  38.906  22.138  1.00 71.77           H  
ATOM   2729  HB2 LEU A 196      18.511  39.577  21.194  1.00 72.09           H  
ATOM   2730  HB3 LEU A 196      19.119  41.250  21.190  1.00 72.09           H  
ATOM   2731  HG  LEU A 196      19.528  40.730  23.763  1.00 72.67           H  
ATOM   2732 HD11 LEU A 196      18.112  42.498  22.796  1.00 73.98           H  
ATOM   2733 HD12 LEU A 196      16.818  41.309  22.517  1.00 73.98           H  
ATOM   2734 HD13 LEU A 196      17.309  41.715  24.178  1.00 73.98           H  
ATOM   2735 HD21 LEU A 196      17.237  38.885  23.029  1.00 72.00           H  
ATOM   2736 HD22 LEU A 196      18.837  38.385  23.628  1.00 72.00           H  
ATOM   2737 HD23 LEU A 196      17.746  39.322  24.678  1.00 72.00           H  
ATOM   2738  N   LYS A 197      21.731  39.901  19.305  1.00 70.35           N  
ATOM   2739  CA  LYS A 197      22.098  39.560  17.912  1.00 66.88           C  
ATOM   2740  C   LYS A 197      23.189  38.496  17.855  1.00 67.48           C  
ATOM   2741  O   LYS A 197      24.151  38.518  18.638  1.00 68.93           O  
ATOM   2742  CB  LYS A 197      22.614  40.792  17.165  1.00 61.15           C  
ATOM   2743  CG  LYS A 197      22.697  40.607  15.702  1.00 53.56           C  
ATOM   2744  CD  LYS A 197      23.582  41.649  15.114  1.00 51.16           C  
ATOM   2745  CE  LYS A 197      22.893  42.964  14.962  1.00 54.01           C  
ATOM   2746  NZ  LYS A 197      23.863  44.126  15.066  1.00 55.36           N1+
ATOM   2747  H   LYS A 197      22.195  40.690  19.731  1.00 70.35           H  
ATOM   2748  HA  LYS A 197      21.191  39.179  17.443  1.00 66.88           H  
ATOM   2749  HB2 LYS A 197      23.610  41.029  17.539  1.00 61.15           H  
ATOM   2750  HB3 LYS A 197      21.941  41.625  17.369  1.00 61.15           H  
ATOM   2751  HG2 LYS A 197      21.700  40.692  15.269  1.00 53.56           H  
ATOM   2752  HG3 LYS A 197      23.105  39.620  15.484  1.00 53.56           H  
ATOM   2753  HD2 LYS A 197      23.914  41.312  14.132  1.00 51.16           H  
ATOM   2754  HD3 LYS A 197      24.447  41.781  15.764  1.00 51.16           H  
ATOM   2755  HE2 LYS A 197      22.142  43.061  15.746  1.00 54.01           H  
ATOM   2756  HE3 LYS A 197      22.407  42.997  13.987  1.00 54.01           H  
ATOM   2757  HZ1 LYS A 197      24.319  44.104  15.967  1.00 55.36           H  
ATOM   2758  HZ2 LYS A 197      24.557  44.052  14.336  1.00 55.36           H  
ATOM   2759  HZ3 LYS A 197      23.359  44.995  14.964  1.00 55.36           H  
ATOM   2760  N   TYR A 198      23.044  37.584  16.901  1.00 67.51           N  
ATOM   2761  CA  TYR A 198      23.993  36.485  16.731  1.00 66.41           C  
ATOM   2762  C   TYR A 198      24.637  36.377  15.363  1.00 64.53           C  
ATOM   2763  O   TYR A 198      23.962  36.161  14.377  1.00 68.07           O  
ATOM   2764  CB  TYR A 198      23.302  35.158  16.981  1.00 65.28           C  
ATOM   2765  CG  TYR A 198      24.147  33.993  16.565  1.00 65.35           C  
ATOM   2766  CD1 TYR A 198      25.098  33.477  17.433  1.00 67.50           C  
ATOM   2767  CD2 TYR A 198      24.006  33.401  15.307  1.00 64.44           C  
ATOM   2768  CE1 TYR A 198      25.897  32.392  17.079  1.00 67.76           C  
ATOM   2769  CE2 TYR A 198      24.800  32.311  14.939  1.00 66.15           C  
ATOM   2770  CZ  TYR A 198      25.748  31.805  15.844  1.00 66.73           C  
ATOM   2771  OH  TYR A 198      26.509  30.689  15.584  1.00 59.81           O  
ATOM   2772  H   TYR A 198      22.255  37.651  16.274  1.00 67.51           H  
ATOM   2773  HA  TYR A 198      24.780  36.710  17.451  1.00 66.41           H  
ATOM   2774  HB2 TYR A 198      22.370  35.135  16.416  1.00 65.28           H  
ATOM   2775  HB3 TYR A 198      23.084  35.071  18.045  1.00 65.28           H  
ATOM   2776  HD1 TYR A 198      25.222  33.927  18.407  1.00 67.50           H  
ATOM   2777  HD2 TYR A 198      23.276  33.790  14.612  1.00 64.44           H  
ATOM   2778  HE1 TYR A 198      26.632  32.012  17.773  1.00 67.76           H  
ATOM   2779  HE2 TYR A 198      24.685  31.860  13.964  1.00 66.15           H  
ATOM   2780  HH  TYR A 198      27.375  30.683  15.997  1.00 59.81           H  
ATOM   2781  N   GLU A 199      25.941  36.510  15.296  1.00 62.77           N  
ATOM   2782  CA  GLU A 199      26.627  36.326  14.031  1.00 61.27           C  
ATOM   2783  C   GLU A 199      27.652  35.157  14.198  1.00 60.66           C  
ATOM   2784  O   GLU A 199      27.813  34.605  15.300  1.00 60.48           O  
ATOM   2785  CB  GLU A 199      27.303  37.635  13.644  1.00 59.46           C  
ATOM   2786  CG  GLU A 199      26.309  38.775  13.648  1.00 58.60           C  
ATOM   2787  CD  GLU A 199      26.822  40.053  12.968  1.00 60.71           C  
ATOM   2788  OE1 GLU A 199      28.012  40.436  13.145  1.00 57.14           O  
ATOM   2789  OE2 GLU A 199      25.999  40.685  12.261  1.00 60.49           O1-
ATOM   2790  H   GLU A 199      26.468  36.741  16.126  1.00 62.77           H  
ATOM   2791  HA  GLU A 199      25.935  36.063  13.231  1.00 61.27           H  
ATOM   2792  HB2 GLU A 199      27.729  37.536  12.646  1.00 59.46           H  
ATOM   2793  HB3 GLU A 199      28.098  37.851  14.358  1.00 59.46           H  
ATOM   2794  HG2 GLU A 199      26.064  39.012  14.683  1.00 58.60           H  
ATOM   2795  HG3 GLU A 199      25.409  38.447  13.127  1.00 58.60           H  
ATOM   2796  N   ASN A 200      28.260  34.706  13.103  1.00 58.51           N  
ATOM   2797  CA  ASN A 200      29.313  33.702  13.205  1.00 55.86           C  
ATOM   2798  C   ASN A 200      30.187  33.777  11.996  1.00 55.00           C  
ATOM   2799  O   ASN A 200      29.729  33.904  10.890  1.00 56.31           O  
ATOM   2800  CB  ASN A 200      28.804  32.270  13.505  1.00 53.53           C  
ATOM   2801  CG  ASN A 200      28.122  31.583  12.338  1.00 51.61           C  
ATOM   2802  ND2 ASN A 200      28.331  31.893  11.176  1.00 50.98           N  
ATOM   2803  OD1 ASN A 200      27.313  30.592  12.702  1.00 49.96           O  
ATOM   2804  H   ASN A 200      27.991  35.061  12.197  1.00 58.51           H  
ATOM   2805  HA  ASN A 200      29.910  33.940  14.085  1.00 55.86           H  
ATOM   2806  HB2 ASN A 200      28.092  32.328  14.328  1.00 53.53           H  
ATOM   2807  HB3 ASN A 200      29.657  31.662  13.805  1.00 53.53           H  
ATOM   2808 HD21 ASN A 200      27.878  31.386  10.429  1.00 50.98           H  
ATOM   2809 HD22 ASN A 200      28.957  32.656  10.962  1.00 50.98           H  
ATOM   2810  N   TYR A 201      31.482  33.776  12.239  1.00 57.22           N  
ATOM   2811  CA  TYR A 201      32.471  33.884  11.174  1.00 54.88           C  
ATOM   2812  C   TYR A 201      33.266  32.625  10.877  1.00 53.12           C  
ATOM   2813  O   TYR A 201      33.256  31.667  11.646  1.00 55.33           O  
ATOM   2814  CB  TYR A 201      33.399  35.010  11.518  1.00 55.56           C  
ATOM   2815  CG  TYR A 201      32.626  36.246  11.723  1.00 56.12           C  
ATOM   2816  CD1 TYR A 201      31.948  36.462  12.917  1.00 57.79           C  
ATOM   2817  CD2 TYR A 201      32.538  37.195  10.718  1.00 56.76           C  
ATOM   2818  CE1 TYR A 201      31.197  37.603  13.109  1.00 60.00           C  
ATOM   2819  CE2 TYR A 201      31.784  38.349  10.901  1.00 60.34           C  
ATOM   2820  CZ  TYR A 201      31.121  38.543  12.101  1.00 59.01           C  
ATOM   2821  OH  TYR A 201      30.413  39.691  12.310  1.00 63.80           O  
ATOM   2822  H   TYR A 201      31.800  33.698  13.195  1.00 57.22           H  
ATOM   2823  HA  TYR A 201      31.914  34.067  10.255  1.00 54.88           H  
ATOM   2824  HB2 TYR A 201      34.108  35.157  10.703  1.00 55.56           H  
ATOM   2825  HB3 TYR A 201      33.941  34.766  12.432  1.00 55.56           H  
ATOM   2826  HD1 TYR A 201      32.010  35.726  13.705  1.00 57.79           H  
ATOM   2827  HD2 TYR A 201      33.059  37.038   9.785  1.00 56.76           H  
ATOM   2828  HE1 TYR A 201      30.673  37.760  14.040  1.00 60.00           H  
ATOM   2829  HE2 TYR A 201      31.716  39.087  10.115  1.00 60.34           H  
ATOM   2830  HH  TYR A 201      29.656  39.600  12.894  1.00 63.80           H  
ATOM   2831  N   THR A 202      33.976  32.626   9.766  1.00 50.11           N  
ATOM   2832  CA  THR A 202      34.694  31.421   9.410  1.00 49.69           C  
ATOM   2833  C   THR A 202      35.969  31.750   8.634  1.00 47.02           C  
ATOM   2834  O   THR A 202      35.989  32.629   7.831  1.00 48.15           O  
ATOM   2835  CB  THR A 202      33.768  30.535   8.540  1.00 48.36           C  
ATOM   2836  OG1 THR A 202      34.064  29.145   8.718  1.00 55.56           O  
ATOM   2837  CG2 THR A 202      33.963  30.899   7.078  1.00 50.56           C  
ATOM   2838  H   THR A 202      34.018  33.447   9.179  1.00 50.11           H  
ATOM   2839  HA  THR A 202      34.981  30.895  10.320  1.00 49.69           H  
ATOM   2840  HB  THR A 202      32.737  30.711   8.846  1.00 48.36           H  
ATOM   2841 HG21 THR A 202      33.726  31.953   6.931  1.00 50.56           H  
ATOM   2842 HG22 THR A 202      34.999  30.716   6.793  1.00 50.56           H  
ATOM   2843 HG23 THR A 202      33.303  30.289   6.461  1.00 50.56           H  
ATOM   2844  HG1 THR A 202      33.455  28.646   8.169  1.00 55.56           H  
ATOM   2845  N   SER A 203      37.045  31.041   8.887  1.00 47.95           N  
ATOM   2846  CA  SER A 203      38.267  31.285   8.134  1.00 48.32           C  
ATOM   2847  C   SER A 203      38.935  29.960   7.783  1.00 46.36           C  
ATOM   2848  O   SER A 203      39.082  29.116   8.671  1.00 44.77           O  
ATOM   2849  CB  SER A 203      39.242  32.105   8.939  1.00 47.59           C  
ATOM   2850  OG  SER A 203      40.350  32.346   8.113  1.00 54.74           O  
ATOM   2851  H   SER A 203      37.025  30.328   9.602  1.00 47.95           H  
ATOM   2852  HA  SER A 203      37.996  31.828   7.229  1.00 48.32           H  
ATOM   2853  HB2 SER A 203      39.550  31.555   9.828  1.00 47.59           H  
ATOM   2854  HB3 SER A 203      38.783  33.048   9.236  1.00 47.59           H  
ATOM   2855  HG  SER A 203      40.976  32.874   8.614  1.00 54.74           H  
ATOM   2856  N   SER A 204      39.298  29.783   6.504  1.00 43.92           N  
ATOM   2857  CA  SER A 204      40.005  28.577   6.002  1.00 43.73           C  
ATOM   2858  C   SER A 204      41.414  28.925   5.511  1.00 43.57           C  
ATOM   2859  O   SER A 204      41.586  29.837   4.672  1.00 44.69           O  
ATOM   2860  CB  SER A 204      39.272  27.945   4.825  1.00 39.66           C  
ATOM   2861  OG  SER A 204      38.395  26.926   5.260  1.00 49.10           O  
ATOM   2862  H   SER A 204      39.077  30.514   5.842  1.00 43.92           H  
ATOM   2863  HA  SER A 204      40.047  27.883   6.841  1.00 43.73           H  
ATOM   2864  HB2 SER A 204      40.003  27.517   4.139  1.00 39.66           H  
ATOM   2865  HB3 SER A 204      38.697  28.714   4.310  1.00 39.66           H  
ATOM   2866  HG  SER A 204      37.965  26.562   4.483  1.00 49.10           H  
ATOM   2867  N   PHE A 205      42.416  28.208   6.016  1.00 43.04           N  
ATOM   2868  CA  PHE A 205      43.808  28.418   5.589  1.00 40.54           C  
ATOM   2869  C   PHE A 205      44.686  27.186   5.826  1.00 41.54           C  
ATOM   2870  O   PHE A 205      44.307  26.257   6.564  1.00 40.23           O  
ATOM   2871  CB  PHE A 205      44.430  29.592   6.353  1.00 39.55           C  
ATOM   2872  CG  PHE A 205      44.362  29.447   7.859  1.00 41.20           C  
ATOM   2873  CD1 PHE A 205      45.231  28.593   8.540  1.00 44.16           C  
ATOM   2874  CD2 PHE A 205      43.400  30.130   8.594  1.00 37.53           C  
ATOM   2875  CE1 PHE A 205      45.127  28.418   9.968  1.00 44.70           C  
ATOM   2876  CE2 PHE A 205      43.296  29.969   9.974  1.00 40.10           C  
ATOM   2877  CZ  PHE A 205      44.157  29.109  10.670  1.00 41.80           C  
ATOM   2878  H   PHE A 205      42.215  27.502   6.710  1.00 43.04           H  
ATOM   2879  HA  PHE A 205      43.771  28.624   4.519  1.00 40.54           H  
ATOM   2880  HB2 PHE A 205      43.902  30.503   6.071  1.00 39.55           H  
ATOM   2881  HB3 PHE A 205      45.477  29.674   6.063  1.00 39.55           H  
ATOM   2882  HD1 PHE A 205      45.991  28.057   7.991  1.00 44.16           H  
ATOM   2883  HD2 PHE A 205      42.720  30.798   8.086  1.00 37.53           H  
ATOM   2884  HE1 PHE A 205      45.802  27.752  10.485  1.00 44.70           H  
ATOM   2885  HE2 PHE A 205      42.539  30.516  10.517  1.00 40.10           H  
ATOM   2886  HZ  PHE A 205      44.064  28.988  11.739  1.00 41.80           H  
ATOM   2887  N   PHE A 206      45.858  27.189   5.192  1.00 41.21           N  
ATOM   2888  CA  PHE A 206      46.857  26.151   5.408  1.00 38.64           C  
ATOM   2889  C   PHE A 206      47.897  26.894   6.225  1.00 40.78           C  
ATOM   2890  O   PHE A 206      48.249  28.049   5.884  1.00 40.78           O  
ATOM   2891  CB  PHE A 206      47.510  25.731   4.112  1.00 38.91           C  
ATOM   2892  CG  PHE A 206      46.588  25.046   3.144  1.00 42.57           C  
ATOM   2893  CD1 PHE A 206      46.187  25.690   1.973  1.00 41.58           C  
ATOM   2894  CD2 PHE A 206      46.157  23.729   3.374  1.00 42.13           C  
ATOM   2895  CE1 PHE A 206      45.376  25.035   1.053  1.00 40.42           C  
ATOM   2896  CE2 PHE A 206      45.357  23.073   2.458  1.00 42.55           C  
ATOM   2897  CZ  PHE A 206      44.961  23.721   1.294  1.00 41.27           C  
ATOM   2898  H   PHE A 206      46.060  27.934   4.541  1.00 41.21           H  
ATOM   2899  HA  PHE A 206      46.437  25.253   5.862  1.00 38.64           H  
ATOM   2900  HB2 PHE A 206      48.326  25.047   4.348  1.00 38.91           H  
ATOM   2901  HB3 PHE A 206      47.911  26.622   3.628  1.00 38.91           H  
ATOM   2902  HD1 PHE A 206      46.508  26.703   1.780  1.00 41.58           H  
ATOM   2903  HD2 PHE A 206      46.455  23.222   4.280  1.00 42.13           H  
ATOM   2904  HE1 PHE A 206      45.066  25.541   0.151  1.00 40.42           H  
ATOM   2905  HE2 PHE A 206      45.040  22.058   2.646  1.00 42.55           H  
ATOM   2906  HZ  PHE A 206      44.334  23.211   0.577  1.00 41.27           H  
ATOM   2907  N   ILE A 207      48.400  26.267   7.290  1.00 42.26           N  
ATOM   2908  CA  ILE A 207      49.432  26.899   8.142  1.00 39.87           C  
ATOM   2909  C   ILE A 207      50.602  27.477   7.325  1.00 40.62           C  
ATOM   2910  O   ILE A 207      51.175  28.569   7.639  1.00 41.77           O  
ATOM   2911  CB  ILE A 207      50.001  25.899   9.167  1.00 38.38           C  
ATOM   2912  CG1 ILE A 207      49.492  26.250  10.559  1.00 38.17           C  
ATOM   2913  CG2 ILE A 207      51.520  26.042   9.290  1.00 36.28           C  
ATOM   2914  CD1 ILE A 207      48.232  25.743  10.913  1.00 32.92           C  
ATOM   2915  H   ILE A 207      48.069  25.341   7.520  1.00 42.26           H  
ATOM   2916  HA  ILE A 207      48.928  27.717   8.657  1.00 39.87           H  
ATOM   2917  HB  ILE A 207      49.706  24.905   8.831  1.00 38.38           H  
ATOM   2918 HG12 ILE A 207      49.443  27.337  10.629  1.00 38.17           H  
ATOM   2919 HG13 ILE A 207      50.216  25.872  11.281  1.00 38.17           H  
ATOM   2920 HG21 ILE A 207      51.982  25.863   8.319  1.00 36.28           H  
ATOM   2921 HG22 ILE A 207      51.764  27.049   9.628  1.00 36.28           H  
ATOM   2922 HG23 ILE A 207      51.896  25.316  10.011  1.00 36.28           H  
ATOM   2923 HD11 ILE A 207      47.484  26.104  10.208  1.00 32.92           H  
ATOM   2924 HD12 ILE A 207      48.259  24.654  10.888  1.00 32.92           H  
ATOM   2925 HD13 ILE A 207      47.975  26.077  11.918  1.00 32.92           H  
ATOM   2926  N   NME A 208      50.998  26.780   6.261  1.00  0.00           N  
ATOM   2927  CH3 NME A 208      52.086  27.215   5.410  1.00  0.00           C  
ATOM   2928  H   NME A 208      50.522  25.917   6.039  1.00  0.00           H  
ATOM   2929 HH31 NME A 208      51.978  28.279   5.196  1.00  0.00           H  
ATOM   2930 HH32 NME A 208      53.036  27.042   5.917  1.00  0.00           H  
ATOM   2931 HH33 NME A 208      52.065  26.654   4.476  1.00  0.00           H  
ATOM   2932  CH3 ACE A 208!     50.933  26.585   4.690  1.00  0.00           C  
ATOM   2933  C   ACE A 208!     50.608  27.867   3.923  1.00  0.00           C  
ATOM   2934  O   ACE A 208!     50.450  27.842   2.703  1.00  0.00           O  
ATOM   2935 HH31 ACE A 208!     50.151  26.413   5.430  1.00  0.00           H  
ATOM   2936 HH32 ACE A 208!     50.993  25.729   4.018  1.00  0.00           H  
ATOM   2937 HH33 ACE A 208!     51.889  26.716   5.198  1.00  0.00           H  
ATOM   2938  N   ASP A 209      50.510  28.970   4.629  1.00 44.94           N  
ATOM   2939  CA  ASP A 209      50.206  30.241   4.008  1.00 46.84           C  
ATOM   2940  C   ASP A 209      50.149  31.354   5.033  1.00 48.81           C  
ATOM   2941  O   ASP A 209      50.254  32.527   4.678  1.00 50.96           O  
ATOM   2942  CB  ASP A 209      48.865  30.207   3.285  1.00 45.19           C  
ATOM   2943  CG  ASP A 209      48.861  29.274   2.105  1.00 46.39           C  
ATOM   2944  OD1 ASP A 209      49.968  28.917   1.672  1.00 47.05           O  
ATOM   2945  OD2 ASP A 209      47.757  28.906   1.611  1.00 44.90           O1-
ATOM   2946  H   ASP A 209      50.650  28.930   5.628  1.00 44.94           H  
ATOM   2947  HA  ASP A 209      51.007  30.429   3.293  1.00 46.84           H  
ATOM   2948  HB2 ASP A 209      48.633  31.213   2.934  1.00 45.19           H  
ATOM   2949  HB3 ASP A 209      48.099  29.882   3.988  1.00 45.19           H  
ATOM   2950  N   ILE A 210      49.990  31.023   6.309  1.00 47.16           N  
ATOM   2951  CA  ILE A 210      49.872  32.116   7.258  1.00 43.25           C  
ATOM   2952  C   ILE A 210      51.092  32.342   8.140  1.00 43.00           C  
ATOM   2953  O   ILE A 210      51.046  33.004   9.172  1.00 41.83           O  
ATOM   2954  CB  ILE A 210      48.628  31.951   8.125  1.00 39.69           C  
ATOM   2955  CG1 ILE A 210      48.733  30.671   8.915  1.00 40.26           C  
ATOM   2956  CG2 ILE A 210      47.415  31.986   7.294  1.00 30.55           C  
ATOM   2957  CD1 ILE A 210      48.300  30.888  10.273  1.00 43.74           C  
ATOM   2958  H   ILE A 210      49.953  30.058   6.605  1.00 47.16           H  
ATOM   2959  HA  ILE A 210      49.788  33.009   6.638  1.00 43.25           H  
ATOM   2960  HB  ILE A 210      48.558  32.780   8.830  1.00 39.69           H  
ATOM   2961 HG12 ILE A 210      49.769  30.333   8.917  1.00 40.26           H  
ATOM   2962 HG13 ILE A 210      48.104  29.910   8.453  1.00 40.26           H  
ATOM   2963 HG21 ILE A 210      47.365  32.937   6.764  1.00 30.55           H  
ATOM   2964 HG22 ILE A 210      47.445  31.170   6.572  1.00 30.55           H  
ATOM   2965 HG23 ILE A 210      46.536  31.877   7.929  1.00 30.55           H  
ATOM   2966 HD11 ILE A 210      48.928  31.649  10.737  1.00 43.74           H  
ATOM   2967 HD12 ILE A 210      47.263  31.223  10.275  1.00 43.74           H  
ATOM   2968 HD13 ILE A 210      48.382  29.957  10.834  1.00 43.74           H  
ATOM   2969  N   ILE A 211      52.211  31.827   7.697  1.00 42.32           N  
ATOM   2970  CA  ILE A 211      53.406  31.989   8.482  1.00 41.28           C  
ATOM   2971  C   ILE A 211      53.976  33.379   8.368  1.00 42.64           C  
ATOM   2972  O   ILE A 211      53.919  33.982   7.295  1.00 45.71           O  
ATOM   2973  CB  ILE A 211      54.448  30.959   8.049  1.00 37.41           C  
ATOM   2974  CG1 ILE A 211      53.967  29.564   8.466  1.00 33.41           C  
ATOM   2975  CG2 ILE A 211      55.790  31.357   8.547  1.00 32.16           C  
ATOM   2976  CD1 ILE A 211      55.022  28.496   8.268  1.00 37.92           C  
ATOM   2977  H   ILE A 211      52.235  31.325   6.821  1.00 42.32           H  
ATOM   2978  HA  ILE A 211      53.140  31.832   9.527  1.00 41.28           H  
ATOM   2979  HB  ILE A 211      54.560  30.920   6.966  1.00 37.41           H  
ATOM   2980 HG12 ILE A 211      53.092  29.304   7.869  1.00 33.41           H  
ATOM   2981 HG13 ILE A 211      53.692  29.591   9.521  1.00 33.41           H  
ATOM   2982 HG21 ILE A 211      56.059  32.328   8.130  1.00 32.16           H  
ATOM   2983 HG22 ILE A 211      55.769  31.422   9.635  1.00 32.16           H  
ATOM   2984 HG23 ILE A 211      56.526  30.614   8.241  1.00 32.16           H  
ATOM   2985 HD11 ILE A 211      55.307  28.457   7.217  1.00 37.92           H  
ATOM   2986 HD12 ILE A 211      55.897  28.733   8.873  1.00 37.92           H  
ATOM   2987 HD13 ILE A 211      54.621  27.529   8.572  1.00 37.92           H  
ATOM   2988  N   LYS A 212      54.477  33.888   9.492  1.00 41.91           N  
ATOM   2989  CA  LYS A 212      55.148  35.187   9.598  1.00 45.63           C  
ATOM   2990  C   LYS A 212      56.209  34.848  10.644  1.00 47.27           C  
ATOM   2991  O   LYS A 212      55.916  34.672  11.810  1.00 49.24           O  
ATOM   2992  CB  LYS A 212      54.202  36.269  10.122  1.00 47.97           C  
ATOM   2993  CG  LYS A 212      54.844  37.645  10.237  1.00 48.80           C  
ATOM   2994  CD  LYS A 212      53.904  38.614  10.874  1.00 53.58           C  
ATOM   2995  CE  LYS A 212      54.575  39.936  11.267  1.00 55.26           C  
ATOM   2996  NZ  LYS A 212      53.647  40.707  12.173  1.00 58.08           N1+
ATOM   2997  H   LYS A 212      54.388  33.338  10.334  1.00 41.91           H  
ATOM   2998  HA  LYS A 212      55.525  35.583   8.655  1.00 45.63           H  
ATOM   2999  HB2 LYS A 212      53.852  35.970  11.110  1.00 47.97           H  
ATOM   3000  HB3 LYS A 212      53.353  36.342   9.442  1.00 47.97           H  
ATOM   3001  HG2 LYS A 212      55.106  38.002   9.241  1.00 48.80           H  
ATOM   3002  HG3 LYS A 212      55.746  37.569  10.844  1.00 48.80           H  
ATOM   3003  HD2 LYS A 212      53.489  38.156  11.772  1.00 53.58           H  
ATOM   3004  HD3 LYS A 212      53.099  38.829  10.171  1.00 53.58           H  
ATOM   3005  HE2 LYS A 212      54.781  40.522  10.371  1.00 55.26           H  
ATOM   3006  HE3 LYS A 212      55.509  39.731  11.790  1.00 55.26           H  
ATOM   3007  HZ1 LYS A 212      52.782  40.896  11.687  1.00 58.08           H  
ATOM   3008  HZ2 LYS A 212      53.455  40.162  13.001  1.00 58.08           H  
ATOM   3009  HZ3 LYS A 212      54.082  41.579  12.438  1.00 58.08           H  
ATOM   3010  N   PRO A 213      57.468  34.754  10.246  1.00 50.26           N  
ATOM   3011  CA  PRO A 213      58.369  34.383  11.336  1.00 53.52           C  
ATOM   3012  C   PRO A 213      58.938  35.502  12.206  1.00 55.75           C  
ATOM   3013  O   PRO A 213      59.012  36.662  11.773  1.00 56.44           O  
ATOM   3014  CB  PRO A 213      59.447  33.590  10.590  1.00 53.55           C  
ATOM   3015  CG  PRO A 213      59.580  34.398   9.294  1.00 50.43           C  
ATOM   3016  CD  PRO A 213      58.131  34.648   8.932  1.00 50.56           C  
ATOM   3017  HA  PRO A 213      57.832  33.835  12.110  1.00 53.52           H  
ATOM   3018  HB2 PRO A 213      59.123  32.568  10.391  1.00 53.55           H  
ATOM   3019  HB3 PRO A 213      60.384  33.572  11.146  1.00 53.55           H  
ATOM   3020  HG2 PRO A 213      60.089  33.824   8.519  1.00 50.43           H  
ATOM   3021  HG3 PRO A 213      60.114  35.333   9.463  1.00 50.43           H  
ATOM   3022  HD2 PRO A 213      58.024  35.572   8.365  1.00 50.56           H  
ATOM   3023  HD3 PRO A 213      57.724  33.818   8.355  1.00 50.56           H  
ATOM   3024  N   ASP A 214      59.328  35.155  13.438  1.00 54.90           N  
ATOM   3025  CA  ASP A 214      59.927  36.154  14.312  1.00 54.48           C  
ATOM   3026  C   ASP A 214      61.185  36.700  13.614  1.00 55.93           C  
ATOM   3027  O   ASP A 214      61.621  36.175  12.593  1.00 58.85           O  
ATOM   3028  CB  ASP A 214      60.237  35.574  15.678  1.00 51.92           C  
ATOM   3029  CG  ASP A 214      58.980  35.265  16.457  1.00 56.63           C  
ATOM   3030  OD1 ASP A 214      57.987  36.005  16.294  1.00 57.17           O  
ATOM   3031  OD2 ASP A 214      58.963  34.288  17.239  1.00 61.39           O1-
ATOM   3032  H   ASP A 214      59.208  34.205  13.760  1.00 54.90           H  
ATOM   3033  HA  ASP A 214      59.228  36.971  14.487  1.00 54.48           H  
ATOM   3034  HB2 ASP A 214      60.832  36.294  16.240  1.00 51.92           H  
ATOM   3035  HB3 ASP A 214      60.807  34.654  15.549  1.00 51.92           H  
ATOM   3036  N   PRO A 215      61.791  37.758  14.156  1.00 54.96           N  
ATOM   3037  CA  PRO A 215      62.965  38.310  13.493  1.00 53.04           C  
ATOM   3038  C   PRO A 215      64.257  37.579  13.656  1.00 51.98           C  
ATOM   3039  O   PRO A 215      64.426  36.791  14.581  1.00 50.49           O  
ATOM   3040  CB  PRO A 215      63.073  39.719  14.110  1.00 52.46           C  
ATOM   3041  CG  PRO A 215      61.715  39.965  14.681  1.00 49.41           C  
ATOM   3042  CD  PRO A 215      61.374  38.645  15.255  1.00 52.72           C  
ATOM   3043  HA  PRO A 215      62.820  38.259  12.414  1.00 53.04           H  
ATOM   3044  HB2 PRO A 215      63.313  40.459  13.347  1.00 52.46           H  
ATOM   3045  HB3 PRO A 215      63.833  39.743  14.891  1.00 52.46           H  
ATOM   3046  HG2 PRO A 215      61.006  40.254  13.905  1.00 49.41           H  
ATOM   3047  HG3 PRO A 215      61.744  40.736  15.451  1.00 49.41           H  
ATOM   3048  HD2 PRO A 215      61.936  38.446  16.168  1.00 52.72           H  
ATOM   3049  HD3 PRO A 215      60.307  38.559  15.459  1.00 52.72           H  
ATOM   3050  N   PRO A 216      65.200  37.853  12.746  1.00 51.79           N  
ATOM   3051  CA  PRO A 216      66.534  37.257  12.763  1.00 53.37           C  
ATOM   3052  C   PRO A 216      67.053  37.597  14.177  1.00 58.15           C  
ATOM   3053  O   PRO A 216      66.853  38.717  14.679  1.00 60.01           O  
ATOM   3054  CB  PRO A 216      67.268  38.055  11.699  1.00 50.75           C  
ATOM   3055  CG  PRO A 216      66.228  38.373  10.733  1.00 47.32           C  
ATOM   3056  CD  PRO A 216      64.978  38.640  11.524  1.00 47.17           C  
ATOM   3057  HA  PRO A 216      66.621  36.187  12.574  1.00 53.37           H  
ATOM   3058  HB2 PRO A 216      68.057  37.459  11.240  1.00 50.75           H  
ATOM   3059  HB3 PRO A 216      67.698  38.963  12.121  1.00 50.75           H  
ATOM   3060  HG2 PRO A 216      66.073  37.533  10.056  1.00 47.32           H  
ATOM   3061  HG3 PRO A 216      66.506  39.256  10.158  1.00 47.32           H  
ATOM   3062  HD2 PRO A 216      64.875  39.701  11.752  1.00 47.17           H  
ATOM   3063  HD3 PRO A 216      64.093  38.296  10.989  1.00 47.17           H  
ATOM   3064  N   LYS A 217      67.717  36.647  14.820  1.00 61.43           N  
ATOM   3065  CA  LYS A 217      68.235  36.835  16.175  1.00 59.36           C  
ATOM   3066  C   LYS A 217      69.694  37.235  16.214  1.00 62.76           C  
ATOM   3067  O   LYS A 217      70.531  36.698  15.493  1.00 66.30           O  
ATOM   3068  CB  LYS A 217      68.061  35.545  16.934  1.00 57.18           C  
ATOM   3069  CG  LYS A 217      68.803  35.447  18.189  1.00 55.58           C  
ATOM   3070  CD  LYS A 217      68.432  34.161  18.931  1.00 57.01           C  
ATOM   3071  CE  LYS A 217      69.375  33.018  18.566  1.00 56.82           C  
ATOM   3072  NZ  LYS A 217      69.269  31.825  19.488  1.00 57.18           N1+
ATOM   3073  H   LYS A 217      67.871  35.762  14.358  1.00 61.43           H  
ATOM   3074  HA  LYS A 217      67.673  37.653  16.626  1.00 59.36           H  
ATOM   3075  HB2 LYS A 217      68.385  34.729  16.288  1.00 57.18           H  
ATOM   3076  HB3 LYS A 217      67.001  35.430  17.161  1.00 57.18           H  
ATOM   3077  HG2 LYS A 217      68.562  36.305  18.816  1.00 55.58           H  
ATOM   3078  HG3 LYS A 217      69.872  35.442  17.975  1.00 55.58           H  
ATOM   3079  HD2 LYS A 217      67.413  33.879  18.665  1.00 57.01           H  
ATOM   3080  HD3 LYS A 217      68.491  34.341  20.004  1.00 57.01           H  
ATOM   3081  HE2 LYS A 217      70.398  33.391  18.602  1.00 56.82           H  
ATOM   3082  HE3 LYS A 217      69.143  32.691  17.552  1.00 56.82           H  
ATOM   3083  HZ1 LYS A 217      69.481  32.110  20.433  1.00 57.18           H  
ATOM   3084  HZ2 LYS A 217      68.331  31.453  19.451  1.00 57.18           H  
ATOM   3085  HZ3 LYS A 217      69.925  31.114  19.196  1.00 57.18           H  
ATOM   3086  N   ASN A 218      69.990  38.168  17.097  1.00 64.20           N  
ATOM   3087  CA  ASN A 218      71.322  38.698  17.310  1.00 62.44           C  
ATOM   3088  C   ASN A 218      72.269  39.008  16.125  1.00 60.93           C  
ATOM   3089  O   ASN A 218      73.258  38.314  15.882  1.00 56.99           O  
ATOM   3090  CB  ASN A 218      72.003  37.880  18.441  1.00 65.13           C  
ATOM   3091  CG  ASN A 218      72.919  36.772  17.947  1.00 69.77           C  
ATOM   3092  OD1 ASN A 218      72.490  35.845  17.274  1.00 73.09           O  
ATOM   3093  ND2 ASN A 218      74.197  36.855  18.314  1.00 69.35           N  
ATOM   3094  H   ASN A 218      69.239  38.538  17.662  1.00 64.20           H  
ATOM   3095  HA  ASN A 218      71.126  39.734  17.586  1.00 62.44           H  
ATOM   3096  HB2 ASN A 218      71.222  37.430  19.054  1.00 65.13           H  
ATOM   3097  HB3 ASN A 218      72.593  38.565  19.050  1.00 65.13           H  
ATOM   3098 HD21 ASN A 218      74.850  36.136  18.036  1.00 69.35           H  
ATOM   3099 HD22 ASN A 218      74.513  37.637  18.870  1.00 69.35           H  
ATOM   3100  N   LEU A 219      71.956  40.091  15.398  1.00 62.12           N  
ATOM   3101  CA  LEU A 219      72.821  40.541  14.307  1.00 66.05           C  
ATOM   3102  C   LEU A 219      74.212  40.837  14.842  1.00 70.46           C  
ATOM   3103  O   LEU A 219      74.417  40.977  16.050  1.00 72.77           O  
ATOM   3104  CB  LEU A 219      72.373  41.850  13.699  1.00 63.64           C  
ATOM   3105  CG  LEU A 219      71.089  41.919  12.927  1.00 64.23           C  
ATOM   3106  CD1 LEU A 219      69.966  41.730  13.896  1.00 67.05           C  
ATOM   3107  CD2 LEU A 219      70.995  43.252  12.222  1.00 62.75           C  
ATOM   3108  H   LEU A 219      71.111  40.603  15.607  1.00 62.12           H  
ATOM   3109  HA  LEU A 219      72.791  39.740  13.568  1.00 66.05           H  
ATOM   3110  HB2 LEU A 219      73.165  42.169  13.021  1.00 63.64           H  
ATOM   3111  HB3 LEU A 219      72.286  42.564  14.518  1.00 63.64           H  
ATOM   3112  HG  LEU A 219      71.042  41.142  12.165  1.00 64.23           H  
ATOM   3113 HD11 LEU A 219      70.054  40.751  14.367  1.00 67.05           H  
ATOM   3114 HD12 LEU A 219      70.011  42.506  14.660  1.00 67.05           H  
ATOM   3115 HD13 LEU A 219      69.015  41.795  13.367  1.00 67.05           H  
ATOM   3116 HD21 LEU A 219      71.039  44.056  12.957  1.00 62.75           H  
ATOM   3117 HD22 LEU A 219      71.826  43.353  11.523  1.00 62.75           H  
ATOM   3118 HD23 LEU A 219      70.053  43.309  11.677  1.00 62.75           H  
ATOM   3119  N   GLN A 220      75.157  41.013  13.926  1.00 73.23           N  
ATOM   3120  CA  GLN A 220      76.539  41.294  14.290  1.00 74.55           C  
ATOM   3121  C   GLN A 220      77.285  41.853  13.116  1.00 76.18           C  
ATOM   3122  O   GLN A 220      77.136  41.362  11.999  1.00 79.01           O  
ATOM   3123  CB  GLN A 220      77.257  40.017  14.690  1.00 74.43           C  
ATOM   3124  CG  GLN A 220      76.543  39.274  15.732  1.00 78.82           C  
ATOM   3125  CD  GLN A 220      77.278  39.321  17.014  1.00 81.40           C  
ATOM   3126  OE1 GLN A 220      78.131  38.472  17.272  1.00 84.80           O  
ATOM   3127  NE2 GLN A 220      76.982  40.326  17.835  1.00 83.87           N  
ATOM   3128  H   GLN A 220      74.910  40.950  12.949  1.00 73.23           H  
ATOM   3129  HA  GLN A 220      76.516  42.004  15.117  1.00 74.55           H  
ATOM   3130  HB2 GLN A 220      78.248  40.275  15.062  1.00 74.43           H  
ATOM   3131  HB3 GLN A 220      77.354  39.380  13.811  1.00 74.43           H  
ATOM   3132  HG2 GLN A 220      76.437  38.235  15.420  1.00 78.82           H  
ATOM   3133  HG3 GLN A 220      75.556  39.714  15.871  1.00 78.82           H  
ATOM   3134 HE21 GLN A 220      76.273  40.997  17.576  1.00 83.87           H  
ATOM   3135 HE22 GLN A 220      77.466  40.417  18.717  1.00 83.87           H  
ATOM   3136  N   LEU A 221      78.093  42.874  13.351  1.00 76.03           N  
ATOM   3137  CA  LEU A 221      78.899  43.382  12.276  1.00 76.47           C  
ATOM   3138  C   LEU A 221      80.269  42.804  12.544  1.00 78.93           C  
ATOM   3139  O   LEU A 221      80.565  42.380  13.658  1.00 78.86           O  
ATOM   3140  CB  LEU A 221      78.909  44.879  12.286  1.00 75.32           C  
ATOM   3141  CG  LEU A 221      77.637  45.314  11.592  1.00 77.22           C  
ATOM   3142  CD1 LEU A 221      76.447  44.795  12.362  1.00 76.50           C  
ATOM   3143  CD2 LEU A 221      77.616  46.840  11.456  1.00 78.70           C  
ATOM   3144  H   LEU A 221      78.142  43.289  14.270  1.00 76.03           H  
ATOM   3145  HA  LEU A 221      78.527  43.103  11.290  1.00 76.47           H  
ATOM   3146  HB2 LEU A 221      79.780  45.255  11.749  1.00 75.32           H  
ATOM   3147  HB3 LEU A 221      78.926  45.250  13.311  1.00 75.32           H  
ATOM   3148  HG  LEU A 221      77.593  44.897  10.586  1.00 77.22           H  
ATOM   3149 HD11 LEU A 221      76.487  43.706  12.402  1.00 76.50           H  
ATOM   3150 HD12 LEU A 221      76.466  45.197  13.375  1.00 76.50           H  
ATOM   3151 HD13 LEU A 221      75.528  45.106  11.865  1.00 76.50           H  
ATOM   3152 HD21 LEU A 221      77.659  47.294  12.446  1.00 78.70           H  
ATOM   3153 HD22 LEU A 221      78.476  47.164  10.870  1.00 78.70           H  
ATOM   3154 HD23 LEU A 221      76.698  47.148  10.955  1.00 78.70           H  
ATOM   3155  N   LYS A 222      81.096  42.743  11.519  1.00 82.02           N  
ATOM   3156  CA  LYS A 222      82.413  42.168  11.664  1.00 85.83           C  
ATOM   3157  C   LYS A 222      83.181  42.801  10.529  1.00 89.79           C  
ATOM   3158  O   LYS A 222      83.682  42.122   9.627  1.00 90.14           O  
ATOM   3159  CB  LYS A 222      82.323  40.644  11.532  1.00 87.04           C  
ATOM   3160  CG  LYS A 222      83.636  39.899  11.568  1.00 90.70           C  
ATOM   3161  CD  LYS A 222      83.459  38.427  12.041  1.00 94.20           C  
ATOM   3162  CE  LYS A 222      82.930  37.465  10.950  1.00 96.36           C  
ATOM   3163  NZ  LYS A 222      82.803  36.011  11.382  1.00 94.91           N1+
ATOM   3164  H   LYS A 222      80.805  43.103  10.621  1.00 82.02           H  
ATOM   3165  HA  LYS A 222      82.888  42.350  12.628  1.00 85.83           H  
ATOM   3166  HB2 LYS A 222      81.838  40.419  10.582  1.00 87.04           H  
ATOM   3167  HB3 LYS A 222      81.707  40.274  12.351  1.00 87.04           H  
ATOM   3168  HG2 LYS A 222      84.312  40.410  12.254  1.00 90.70           H  
ATOM   3169  HG3 LYS A 222      84.067  39.897  10.567  1.00 90.70           H  
ATOM   3170  HD2 LYS A 222      82.755  38.419  12.873  1.00 94.20           H  
ATOM   3171  HD3 LYS A 222      84.427  38.059  12.380  1.00 94.20           H  
ATOM   3172  HE2 LYS A 222      83.613  37.507  10.102  1.00 96.36           H  
ATOM   3173  HE3 LYS A 222      81.945  37.813  10.641  1.00 96.36           H  
ATOM   3174  HZ1 LYS A 222      83.706  35.666  11.673  1.00 94.91           H  
ATOM   3175  HZ2 LYS A 222      82.153  35.944  12.152  1.00 94.91           H  
ATOM   3176  HZ3 LYS A 222      82.465  35.458  10.607  1.00 94.91           H  
ATOM   3177  N   PRO A 223      83.289  44.144  10.579  1.00 93.88           N  
ATOM   3178  CA  PRO A 223      83.977  44.993   9.606  1.00 94.47           C  
ATOM   3179  C   PRO A 223      85.353  44.436   9.359  1.00 94.70           C  
ATOM   3180  O   PRO A 223      85.924  43.758  10.225  1.00 92.60           O  
ATOM   3181  CB  PRO A 223      84.035  46.346  10.309  1.00 94.99           C  
ATOM   3182  CG  PRO A 223      84.206  45.945  11.738  1.00 94.99           C  
ATOM   3183  CD  PRO A 223      83.143  44.877  11.856  1.00 95.69           C  
ATOM   3184  HA  PRO A 223      83.489  45.057   8.633  1.00 94.47           H  
ATOM   3185  HB2 PRO A 223      83.113  46.908  10.163  1.00 94.99           H  
ATOM   3186  HB3 PRO A 223      84.881  46.938   9.960  1.00 94.99           H  
ATOM   3187  HG2 PRO A 223      84.016  46.778  12.415  1.00 94.99           H  
ATOM   3188  HG3 PRO A 223      85.202  45.544  11.927  1.00 94.99           H  
ATOM   3189  HD2 PRO A 223      83.331  44.225  12.709  1.00 95.69           H  
ATOM   3190  HD3 PRO A 223      82.150  45.317  11.947  1.00 95.69           H  
ATOM   3191  N   LEU A 224      85.872  44.718   8.170  1.00 96.36           N  
ATOM   3192  CA  LEU A 224      87.183  44.239   7.797  1.00 98.18           C  
ATOM   3193  C   LEU A 224      88.074  45.405   7.400  1.00 98.98           C  
ATOM   3194  O   LEU A 224      87.605  46.445   6.905  1.00 97.87           O  
ATOM   3195  CB  LEU A 224      87.045  43.193   6.692  1.00 98.14           C  
ATOM   3196  CG  LEU A 224      85.990  42.195   7.212  1.00100.00           C  
ATOM   3197  CD1 LEU A 224      85.654  41.180   6.143  1.00 99.83           C  
ATOM   3198  CD2 LEU A 224      86.477  41.512   8.512  1.00 97.80           C  
ATOM   3199  H   LEU A 224      85.342  45.276   7.516  1.00 96.36           H  
ATOM   3200  HA  LEU A 224      87.665  43.755   8.647  1.00 98.18           H  
ATOM   3201  HB2 LEU A 224      87.996  42.689   6.521  1.00 98.14           H  
ATOM   3202  HB3 LEU A 224      86.708  43.658   5.765  1.00 98.14           H  
ATOM   3203  HG  LEU A 224      85.078  42.742   7.451  1.00100.00           H  
ATOM   3204 HD11 LEU A 224      85.279  41.695   5.258  1.00 99.83           H  
ATOM   3205 HD12 LEU A 224      86.550  40.616   5.883  1.00 99.83           H  
ATOM   3206 HD13 LEU A 224      84.891  40.497   6.517  1.00 99.83           H  
ATOM   3207 HD21 LEU A 224      87.391  40.954   8.309  1.00 97.80           H  
ATOM   3208 HD22 LEU A 224      86.676  42.271   9.269  1.00 97.80           H  
ATOM   3209 HD23 LEU A 224      85.708  40.830   8.874  1.00 97.80           H  
ATOM   3210  N   LYS A 225      89.362  45.241   7.693  1.00100.00           N  
ATOM   3211  CA  LYS A 225      90.331  46.274   7.393  1.00100.00           C  
ATOM   3212  C   LYS A 225      90.454  46.296   5.873  1.00100.00           C  
ATOM   3213  O   LYS A 225      90.331  45.246   5.197  1.00 98.07           O  
ATOM   3214  CB  LYS A 225      91.692  46.002   8.075  1.00 99.83           C  
ATOM   3215  CG  LYS A 225      92.507  47.290   8.274  1.00100.00           C  
ATOM   3216  CD  LYS A 225      93.971  47.062   8.666  1.00 99.09           C  
ATOM   3217  CE  LYS A 225      94.788  48.387   8.603  1.00 98.04           C  
ATOM   3218  NZ  LYS A 225      95.100  48.926   7.214  1.00 92.79           N1+
ATOM   3219  H   LYS A 225      89.668  44.384   8.131  1.00100.00           H  
ATOM   3220  HA  LYS A 225      90.009  47.241   7.778  1.00100.00           H  
ATOM   3221  HB2 LYS A 225      92.266  45.316   7.453  1.00 99.83           H  
ATOM   3222  HB3 LYS A 225      91.512  45.546   9.049  1.00 99.83           H  
ATOM   3223  HG2 LYS A 225      92.031  47.876   9.061  1.00100.00           H  
ATOM   3224  HG3 LYS A 225      92.488  47.852   7.340  1.00100.00           H  
ATOM   3225  HD2 LYS A 225      94.414  46.339   7.980  1.00 99.09           H  
ATOM   3226  HD3 LYS A 225      94.009  46.669   9.682  1.00 99.09           H  
ATOM   3227  HE2 LYS A 225      95.736  48.216   9.113  1.00 98.04           H  
ATOM   3228  HE3 LYS A 225      94.222  49.151   9.135  1.00 98.04           H  
ATOM   3229  HZ1 LYS A 225      95.626  48.237   6.696  1.00 92.79           H  
ATOM   3230  HZ2 LYS A 225      94.237  49.126   6.729  1.00 92.79           H  
ATOM   3231  HZ3 LYS A 225      95.644  49.773   7.296  1.00 92.79           H  
ATOM   3232  N   ASN A 226      90.691  47.505   5.357  1.00100.00           N  
ATOM   3233  CA  ASN A 226      90.776  47.725   3.924  1.00100.00           C  
ATOM   3234  C   ASN A 226      89.404  47.284   3.427  1.00100.00           C  
ATOM   3235  O   ASN A 226      89.267  46.233   2.773  1.00100.00           O  
ATOM   3236  CB  ASN A 226      91.894  46.878   3.289  1.00100.00           C  
ATOM   3237  CG  ASN A 226      93.192  47.669   3.094  1.00100.00           C  
ATOM   3238  ND2 ASN A 226      94.202  47.125   2.628  1.00 97.55           N  
ATOM   3239  OD1 ASN A 226      93.164  48.960   3.447  1.00 98.39           O  
ATOM   3240  H   ASN A 226      90.815  48.289   5.982  1.00100.00           H  
ATOM   3241  HA  ASN A 226      91.018  48.756   3.666  1.00100.00           H  
ATOM   3242  HB2 ASN A 226      91.553  46.521   2.317  1.00100.00           H  
ATOM   3243  HB3 ASN A 226      92.098  46.026   3.938  1.00100.00           H  
ATOM   3244 HD21 ASN A 226      95.050  47.659   2.501  1.00 97.55           H  
ATOM   3245 HD22 ASN A 226      94.178  46.147   2.375  1.00 97.55           H  
ATOM   3246  N   SER A 227      88.392  48.078   3.792  1.00100.00           N  
ATOM   3247  CA  SER A 227      87.013  47.812   3.414  1.00 99.28           C  
ATOM   3248  C   SER A 227      86.042  48.645   4.243  1.00 98.53           C  
ATOM   3249  O   SER A 227      86.173  48.763   5.472  1.00 97.96           O  
ATOM   3250  CB  SER A 227      86.697  46.316   3.602  1.00100.00           C  
ATOM   3251  OG  SER A 227      85.451  45.952   3.032  1.00100.00           O  
ATOM   3252  H   SER A 227      88.593  48.894   4.352  1.00100.00           H  
ATOM   3253  HA  SER A 227      86.893  48.086   2.366  1.00 99.28           H  
ATOM   3254  HB2 SER A 227      86.672  46.095   4.669  1.00100.00           H  
ATOM   3255  HB3 SER A 227      87.484  45.730   3.128  1.00100.00           H  
ATOM   3256  HG  SER A 227      84.896  45.614   3.739  1.00100.00           H  
ATOM   3257  N   ARG A 228      85.083  49.238   3.545  1.00 97.86           N  
ATOM   3258  CA  ARG A 228      84.026  50.020   4.167  1.00 98.19           C  
ATOM   3259  C   ARG A 228      82.884  48.992   4.121  1.00 98.38           C  
ATOM   3260  O   ARG A 228      81.760  49.197   4.607  1.00 98.77           O  
ATOM   3261  CB  ARG A 228      83.738  51.232   3.297  1.00 98.82           C  
ATOM   3262  CG  ARG A 228      84.738  51.360   2.132  1.00100.00           C  
ATOM   3263  CD  ARG A 228      85.400  52.764   2.033  1.00100.00           C  
ATOM   3264  NE  ARG A 228      84.417  53.853   2.071  1.00100.00           N  
ATOM   3265  CZ  ARG A 228      83.323  53.929   1.303  1.00100.00           C  
ATOM   3266  NH1 ARG A 228      83.044  52.976   0.407  1.00100.00           N  
ATOM   3267  NH2 ARG A 228      82.489  54.962   1.442  1.00100.00           N1+
ATOM   3268  H   ARG A 228      85.087  49.143   2.540  1.00 97.86           H  
ATOM   3269  HA  ARG A 228      84.225  50.415   5.163  1.00 98.19           H  
ATOM   3270  HB2 ARG A 228      83.799  52.129   3.913  1.00 98.82           H  
ATOM   3271  HB3 ARG A 228      82.732  51.140   2.888  1.00 98.82           H  
ATOM   3272  HG2 ARG A 228      84.209  51.162   1.200  1.00100.00           H  
ATOM   3273  HG3 ARG A 228      85.524  50.617   2.269  1.00100.00           H  
ATOM   3274  HD2 ARG A 228      85.953  52.825   1.095  1.00100.00           H  
ATOM   3275  HD3 ARG A 228      86.089  52.885   2.869  1.00100.00           H  
ATOM   3276  HE  ARG A 228      84.578  54.603   2.727  1.00100.00           H  
ATOM   3277 HH11 ARG A 228      83.669  52.190   0.294  1.00100.00           H  
ATOM   3278 HH12 ARG A 228      82.209  53.042  -0.157  1.00100.00           H  
ATOM   3279 HH21 ARG A 228      81.656  55.019   0.873  1.00100.00           H  
ATOM   3280 HH22 ARG A 228      82.691  55.687   2.116  1.00100.00           H  
ATOM   3281  N   GLN A 229      83.256  47.854   3.544  1.00 97.08           N  
ATOM   3282  CA  GLN A 229      82.420  46.684   3.341  1.00 94.97           C  
ATOM   3283  C   GLN A 229      82.448  45.841   4.610  1.00 92.28           C  
ATOM   3284  O   GLN A 229      83.517  45.447   5.058  1.00 91.80           O  
ATOM   3285  CB  GLN A 229      83.010  45.905   2.176  1.00 95.78           C  
ATOM   3286  CG  GLN A 229      82.131  44.888   1.541  1.00 98.15           C  
ATOM   3287  CD  GLN A 229      82.878  44.122   0.474  1.00 98.18           C  
ATOM   3288  OE1 GLN A 229      82.290  43.334  -0.278  1.00 98.78           O  
ATOM   3289  NE2 GLN A 229      84.192  44.347   0.401  1.00 98.14           N  
ATOM   3290  H   GLN A 229      84.210  47.798   3.216  1.00 97.08           H  
ATOM   3291  HA  GLN A 229      81.387  46.957   3.124  1.00 94.97           H  
ATOM   3292  HB2 GLN A 229      83.901  45.392   2.539  1.00 95.78           H  
ATOM   3293  HB3 GLN A 229      83.293  46.624   1.407  1.00 95.78           H  
ATOM   3294  HG2 GLN A 229      81.275  45.389   1.088  1.00 98.15           H  
ATOM   3295  HG3 GLN A 229      81.783  44.191   2.303  1.00 98.15           H  
ATOM   3296 HE21 GLN A 229      84.749  43.865  -0.290  1.00 98.14           H  
ATOM   3297 HE22 GLN A 229      84.629  45.000   1.036  1.00 98.14           H  
ATOM   3298  N   VAL A 230      81.269  45.555   5.164  1.00 90.75           N  
ATOM   3299  CA  VAL A 230      81.132  44.780   6.414  1.00 87.19           C  
ATOM   3300  C   VAL A 230      80.520  43.392   6.287  1.00 82.71           C  
ATOM   3301  O   VAL A 230      79.722  43.144   5.398  1.00 80.97           O  
ATOM   3302  CB  VAL A 230      80.228  45.490   7.437  1.00 87.64           C  
ATOM   3303  CG1 VAL A 230      80.699  45.148   8.849  1.00 86.04           C  
ATOM   3304  CG2 VAL A 230      80.167  46.992   7.144  1.00 89.25           C  
ATOM   3305  H   VAL A 230      80.430  45.884   4.707  1.00 90.75           H  
ATOM   3306  HA  VAL A 230      82.174  44.694   6.722  1.00 87.19           H  
ATOM   3307  HB  VAL A 230      79.201  45.135   7.355  1.00 87.64           H  
ATOM   3308 HG11 VAL A 230      80.648  44.069   8.998  1.00 86.04           H  
ATOM   3309 HG12 VAL A 230      81.727  45.485   8.981  1.00 86.04           H  
ATOM   3310 HG13 VAL A 230      80.058  45.646   9.576  1.00 86.04           H  
ATOM   3311 HG21 VAL A 230      81.169  47.416   7.209  1.00 89.25           H  
ATOM   3312 HG22 VAL A 230      79.770  47.151   6.141  1.00 89.25           H  
ATOM   3313 HG23 VAL A 230      79.519  47.478   7.873  1.00 89.25           H  
ATOM   3314  N   GLU A 231      80.864  42.513   7.221  1.00 78.62           N  
ATOM   3315  CA  GLU A 231      80.324  41.176   7.210  1.00 76.36           C  
ATOM   3316  C   GLU A 231      79.209  41.068   8.224  1.00 73.52           C  
ATOM   3317  O   GLU A 231      79.470  40.895   9.403  1.00 74.28           O  
ATOM   3318  CB  GLU A 231      81.391  40.146   7.545  1.00 78.97           C  
ATOM   3319  CG  GLU A 231      81.032  38.783   6.965  1.00 87.75           C  
ATOM   3320  CD  GLU A 231      81.156  37.636   7.968  1.00 93.21           C  
ATOM   3321  OE1 GLU A 231      80.785  37.849   9.154  1.00 95.11           O  
ATOM   3322  OE2 GLU A 231      81.603  36.525   7.563  1.00 92.90           O1-
ATOM   3323  H   GLU A 231      81.511  42.784   7.947  1.00 78.62           H  
ATOM   3324  HA  GLU A 231      79.947  40.977   6.207  1.00 76.36           H  
ATOM   3325  HB2 GLU A 231      81.478  40.061   8.628  1.00 78.97           H  
ATOM   3326  HB3 GLU A 231      82.344  40.471   7.129  1.00 78.97           H  
ATOM   3327  HG2 GLU A 231      81.698  38.580   6.126  1.00 87.75           H  
ATOM   3328  HG3 GLU A 231      80.002  38.820   6.611  1.00 87.75           H  
ATOM   3329  N   VAL A 232      77.961  41.155   7.773  1.00 69.53           N  
ATOM   3330  CA  VAL A 232      76.821  41.068   8.674  1.00 65.46           C  
ATOM   3331  C   VAL A 232      76.367  39.628   8.929  1.00 65.11           C  
ATOM   3332  O   VAL A 232      76.405  38.794   8.051  1.00 67.55           O  
ATOM   3333  CB  VAL A 232      75.665  41.967   8.146  1.00 63.26           C  
ATOM   3334  CG1 VAL A 232      75.569  41.879   6.666  1.00 63.57           C  
ATOM   3335  CG2 VAL A 232      74.371  41.609   8.792  1.00 62.60           C  
ATOM   3336  H   VAL A 232      77.801  41.284   6.784  1.00 69.53           H  
ATOM   3337  HA  VAL A 232      77.136  41.441   9.648  1.00 65.46           H  
ATOM   3338  HB  VAL A 232      75.890  43.001   8.409  1.00 63.26           H  
ATOM   3339 HG11 VAL A 232      76.517  42.183   6.222  1.00 63.57           H  
ATOM   3340 HG12 VAL A 232      75.345  40.852   6.377  1.00 63.57           H  
ATOM   3341 HG13 VAL A 232      74.775  42.538   6.314  1.00 63.57           H  
ATOM   3342 HG21 VAL A 232      74.116  40.578   8.548  1.00 62.60           H  
ATOM   3343 HG22 VAL A 232      74.463  41.714   9.873  1.00 62.60           H  
ATOM   3344 HG23 VAL A 232      73.587  42.273   8.428  1.00 62.60           H  
ATOM   3345  N   SER A 233      75.965  39.314  10.148  1.00 64.68           N  
ATOM   3346  CA  SER A 233      75.525  37.956  10.439  1.00 63.95           C  
ATOM   3347  C   SER A 233      74.360  37.972  11.436  1.00 63.02           C  
ATOM   3348  O   SER A 233      74.061  39.016  12.024  1.00 63.01           O  
ATOM   3349  CB  SER A 233      76.693  37.154  11.018  1.00 66.48           C  
ATOM   3350  OG  SER A 233      76.675  37.162  12.446  1.00 68.96           O  
ATOM   3351  H   SER A 233      75.963  40.014  10.876  1.00 64.68           H  
ATOM   3352  HA  SER A 233      75.184  37.489   9.515  1.00 63.95           H  
ATOM   3353  HB2 SER A 233      77.629  37.592  10.673  1.00 66.48           H  
ATOM   3354  HB3 SER A 233      76.623  36.124  10.668  1.00 66.48           H  
ATOM   3355  HG  SER A 233      77.429  36.650  12.749  1.00 68.96           H  
ATOM   3356  N   TRP A 234      73.702  36.828  11.619  1.00 60.35           N  
ATOM   3357  CA  TRP A 234      72.579  36.715  12.568  1.00 58.10           C  
ATOM   3358  C   TRP A 234      72.352  35.250  12.719  1.00 56.13           C  
ATOM   3359  O   TRP A 234      73.146  34.464  12.225  1.00 57.12           O  
ATOM   3360  CB  TRP A 234      71.321  37.364  12.009  1.00 61.45           C  
ATOM   3361  CG  TRP A 234      70.965  36.818  10.651  1.00 66.57           C  
ATOM   3362  CD1 TRP A 234      70.220  35.691  10.370  1.00 66.03           C  
ATOM   3363  CD2 TRP A 234      71.504  37.257   9.406  1.00 67.54           C  
ATOM   3364  NE1 TRP A 234      70.285  35.406   9.030  1.00 66.35           N  
ATOM   3365  CE2 TRP A 234      71.063  36.351   8.415  1.00 67.93           C  
ATOM   3366  CE3 TRP A 234      72.326  38.326   9.035  1.00 67.00           C  
ATOM   3367  CZ2 TRP A 234      71.417  36.484   7.082  1.00 68.58           C  
ATOM   3368  CZ3 TRP A 234      72.681  38.456   7.715  1.00 70.19           C  
ATOM   3369  CH2 TRP A 234      72.226  37.539   6.748  1.00 70.86           C  
ATOM   3370  H   TRP A 234      73.981  36.013  11.092  1.00 60.35           H  
ATOM   3371  HA  TRP A 234      72.804  37.213  13.511  1.00 58.10           H  
ATOM   3372  HB2 TRP A 234      71.486  38.438  11.925  1.00 61.45           H  
ATOM   3373  HB3 TRP A 234      70.493  37.176  12.693  1.00 61.45           H  
ATOM   3374  HD1 TRP A 234      69.667  35.117  11.099  1.00 66.03           H  
ATOM   3375  HE1 TRP A 234      69.833  34.627   8.572  1.00 66.35           H  
ATOM   3376  HE3 TRP A 234      72.674  39.035   9.772  1.00 67.00           H  
ATOM   3377  HZ2 TRP A 234      71.069  35.785   6.336  1.00 68.58           H  
ATOM   3378  HZ3 TRP A 234      73.319  39.274   7.414  1.00 70.19           H  
ATOM   3379  HH2 TRP A 234      72.522  37.670   5.718  1.00 70.86           H  
ATOM   3380  N   GLU A 235      71.271  34.882  13.382  1.00 56.70           N  
ATOM   3381  CA  GLU A 235      70.907  33.474  13.594  1.00 57.36           C  
ATOM   3382  C   GLU A 235      69.398  33.320  13.497  1.00 57.01           C  
ATOM   3383  O   GLU A 235      68.663  34.296  13.683  1.00 55.17           O  
ATOM   3384  CB  GLU A 235      71.304  33.031  14.990  1.00 56.52           C  
ATOM   3385  CG  GLU A 235      72.748  33.245  15.318  1.00 60.81           C  
ATOM   3386  CD  GLU A 235      73.118  32.858  16.759  1.00 62.33           C  
ATOM   3387  OE1 GLU A 235      74.339  32.743  17.032  1.00 64.04           O  
ATOM   3388  OE2 GLU A 235      72.206  32.677  17.600  1.00 59.84           O1-
ATOM   3389  H   GLU A 235      70.668  35.599  13.760  1.00 56.70           H  
ATOM   3390  HA  GLU A 235      71.419  32.876  12.840  1.00 57.36           H  
ATOM   3391  HB2 GLU A 235      71.087  31.967  15.085  1.00 56.52           H  
ATOM   3392  HB3 GLU A 235      70.705  33.590  15.709  1.00 56.52           H  
ATOM   3393  HG2 GLU A 235      72.981  34.300  15.174  1.00 60.81           H  
ATOM   3394  HG3 GLU A 235      73.349  32.644  14.635  1.00 60.81           H  
ATOM   3395  N   TYR A 236      68.939  32.091  13.256  1.00 56.73           N  
ATOM   3396  CA  TYR A 236      67.497  31.796  13.168  1.00 56.40           C  
ATOM   3397  C   TYR A 236      66.794  32.174  14.487  1.00 56.43           C  
ATOM   3398  O   TYR A 236      67.375  31.998  15.554  1.00 59.27           O  
ATOM   3399  CB  TYR A 236      67.289  30.296  12.895  1.00 55.37           C  
ATOM   3400  CG  TYR A 236      67.319  29.900  11.417  1.00 59.19           C  
ATOM   3401  CD1 TYR A 236      68.425  30.152  10.624  1.00 57.34           C  
ATOM   3402  CD2 TYR A 236      66.185  29.361  10.795  1.00 59.26           C  
ATOM   3403  CE1 TYR A 236      68.395  29.897   9.270  1.00 59.70           C  
ATOM   3404  CE2 TYR A 236      66.153  29.108   9.444  1.00 58.13           C  
ATOM   3405  CZ  TYR A 236      67.248  29.381   8.686  1.00 59.67           C  
ATOM   3406  OH  TYR A 236      67.179  29.196   7.326  1.00 61.47           O  
ATOM   3407  H   TYR A 236      69.600  31.338  13.130  1.00 56.73           H  
ATOM   3408  HA  TYR A 236      67.070  32.381  12.353  1.00 56.40           H  
ATOM   3409  HB2 TYR A 236      66.320  30.009  13.303  1.00 55.37           H  
ATOM   3410  HB3 TYR A 236      68.077  29.746  13.409  1.00 55.37           H  
ATOM   3411  HD1 TYR A 236      69.322  30.553  11.072  1.00 57.34           H  
ATOM   3412  HD2 TYR A 236      65.313  29.138  11.392  1.00 59.26           H  
ATOM   3413  HE1 TYR A 236      69.265  30.099   8.663  1.00 59.70           H  
ATOM   3414  HE2 TYR A 236      65.265  28.696   8.988  1.00 58.13           H  
ATOM   3415  HH  TYR A 236      67.984  29.406   6.847  1.00 61.47           H  
ATOM   3416  N   PRO A 237      65.563  32.734  14.438  1.00 55.98           N  
ATOM   3417  CA  PRO A 237      64.881  33.078  15.698  1.00 54.93           C  
ATOM   3418  C   PRO A 237      64.568  31.807  16.445  1.00 55.79           C  
ATOM   3419  O   PRO A 237      64.392  30.746  15.830  1.00 56.44           O  
ATOM   3420  CB  PRO A 237      63.610  33.799  15.253  1.00 52.88           C  
ATOM   3421  CG  PRO A 237      63.406  33.365  13.859  1.00 54.69           C  
ATOM   3422  CD  PRO A 237      64.805  33.258  13.291  1.00 55.71           C  
ATOM   3423  HA  PRO A 237      65.475  33.700  16.368  1.00 54.93           H  
ATOM   3424  HB2 PRO A 237      63.742  34.880  15.304  1.00 52.88           H  
ATOM   3425  HB3 PRO A 237      62.764  33.507  15.875  1.00 52.88           H  
ATOM   3426  HG2 PRO A 237      62.821  34.101  13.307  1.00 54.69           H  
ATOM   3427  HG3 PRO A 237      62.901  32.400  13.825  1.00 54.69           H  
ATOM   3428  HD2 PRO A 237      64.838  32.569  12.447  1.00 55.71           H  
ATOM   3429  HD3 PRO A 237      65.181  34.232  12.980  1.00 55.71           H  
ATOM   3430  N   ASP A 238      64.480  31.904  17.766  1.00 57.51           N  
ATOM   3431  CA  ASP A 238      64.248  30.726  18.594  1.00 56.98           C  
ATOM   3432  C   ASP A 238      62.985  29.925  18.362  1.00 55.38           C  
ATOM   3433  O   ASP A 238      63.010  28.694  18.527  1.00 55.04           O  
ATOM   3434  CB  ASP A 238      64.423  31.107  20.064  1.00 60.71           C  
ATOM   3435  CG  ASP A 238      65.887  31.442  20.385  1.00 67.49           C  
ATOM   3436  OD1 ASP A 238      66.730  30.500  20.390  1.00 67.36           O  
ATOM   3437  OD2 ASP A 238      66.203  32.649  20.591  1.00 70.61           O1-
ATOM   3438  H   ASP A 238      64.575  32.809  18.205  1.00 57.51           H  
ATOM   3439  HA  ASP A 238      65.006  30.013  18.269  1.00 56.98           H  
ATOM   3440  HB2 ASP A 238      64.105  30.271  20.687  1.00 60.71           H  
ATOM   3441  HB3 ASP A 238      63.804  31.978  20.281  1.00 60.71           H  
ATOM   3442  N   THR A 239      61.908  30.609  17.951  1.00 51.66           N  
ATOM   3443  CA  THR A 239      60.626  29.973  17.683  1.00 46.74           C  
ATOM   3444  C   THR A 239      60.556  29.286  16.337  1.00 45.33           C  
ATOM   3445  O   THR A 239      59.623  28.532  16.107  1.00 44.61           O  
ATOM   3446  CB  THR A 239      59.457  30.973  17.641  1.00 51.40           C  
ATOM   3447  OG1 THR A 239      59.735  31.974  16.650  1.00 53.79           O  
ATOM   3448  CG2 THR A 239      59.187  31.617  18.995  1.00 46.76           C  
ATOM   3449  H   THR A 239      61.989  31.607  17.822  1.00 51.66           H  
ATOM   3450  HA  THR A 239      60.542  29.263  18.506  1.00 46.74           H  
ATOM   3451  HB  THR A 239      58.552  30.425  17.378  1.00 51.40           H  
ATOM   3452 HG21 THR A 239      58.971  30.841  19.730  1.00 46.76           H  
ATOM   3453 HG22 THR A 239      60.064  32.182  19.310  1.00 46.76           H  
ATOM   3454 HG23 THR A 239      58.332  32.288  18.914  1.00 46.76           H  
ATOM   3455  HG1 THR A 239      59.728  32.827  17.090  1.00 53.79           H  
ATOM   3456  N   TRP A 240      61.498  29.545  15.428  1.00 44.94           N  
ATOM   3457  CA  TRP A 240      61.414  28.930  14.098  1.00 45.74           C  
ATOM   3458  C   TRP A 240      61.539  27.438  14.155  1.00 46.79           C  
ATOM   3459  O   TRP A 240      62.029  26.895  15.145  1.00 50.64           O  
ATOM   3460  CB  TRP A 240      62.454  29.469  13.137  1.00 44.63           C  
ATOM   3461  CG  TRP A 240      62.232  29.012  11.740  1.00 43.85           C  
ATOM   3462  CD1 TRP A 240      63.055  28.233  10.979  1.00 46.76           C  
ATOM   3463  CD2 TRP A 240      61.089  29.287  10.932  1.00 42.82           C  
ATOM   3464  NE1 TRP A 240      62.487  27.999   9.725  1.00 42.62           N  
ATOM   3465  CE2 TRP A 240      61.278  28.638   9.684  1.00 42.94           C  
ATOM   3466  CE3 TRP A 240      59.925  30.015  11.132  1.00 38.54           C  
ATOM   3467  CZ2 TRP A 240      60.332  28.706   8.665  1.00 39.94           C  
ATOM   3468  CZ3 TRP A 240      59.006  30.076  10.118  1.00 37.42           C  
ATOM   3469  CH2 TRP A 240      59.211  29.426   8.903  1.00 32.86           C  
ATOM   3470  H   TRP A 240      62.265  30.161  15.654  1.00 44.94           H  
ATOM   3471  HA  TRP A 240      60.424  29.195  13.727  1.00 45.74           H  
ATOM   3472  HB2 TRP A 240      63.438  29.132  13.462  1.00 44.63           H  
ATOM   3473  HB3 TRP A 240      62.418  30.558  13.158  1.00 44.63           H  
ATOM   3474  HD1 TRP A 240      64.012  27.851  11.302  1.00 46.76           H  
ATOM   3475  HE1 TRP A 240      62.897  27.454   8.980  1.00 42.62           H  
ATOM   3476  HE3 TRP A 240      59.747  30.523  12.068  1.00 38.54           H  
ATOM   3477  HZ2 TRP A 240      60.487  28.204   7.721  1.00 39.94           H  
ATOM   3478  HZ3 TRP A 240      58.099  30.643  10.264  1.00 37.42           H  
ATOM   3479  HH2 TRP A 240      58.457  29.498   8.133  1.00 32.86           H  
ATOM   3480  N   SER A 241      61.089  26.763  13.102  1.00 45.05           N  
ATOM   3481  CA  SER A 241      61.145  25.323  13.105  1.00 42.92           C  
ATOM   3482  C   SER A 241      62.533  24.808  12.882  1.00 42.55           C  
ATOM   3483  O   SER A 241      63.353  25.437  12.203  1.00 43.92           O  
ATOM   3484  CB  SER A 241      60.231  24.738  12.045  1.00 43.47           C  
ATOM   3485  OG  SER A 241      58.867  24.963  12.330  1.00 45.34           O1-
ATOM   3486  H   SER A 241      60.711  27.256  12.306  1.00 45.05           H  
ATOM   3487  HA  SER A 241      60.812  25.009  14.094  1.00 42.92           H  
ATOM   3488  HB2 SER A 241      60.404  23.663  11.987  1.00 43.47           H  
ATOM   3489  HB3 SER A 241      60.469  25.197  11.085  1.00 43.47           H  
ATOM   3490  N   NME A 242      62.843  23.642  13.448  1.00  0.00           N  
ATOM   3491  CH3 NME A 242      64.151  23.037  13.309  1.00  0.00           C  
ATOM   3492  H   NME A 242      62.140  23.164  13.994  1.00  0.00           H  
ATOM   3493 HH31 NME A 242      64.342  22.382  14.160  1.00  0.00           H  
ATOM   3494 HH32 NME A 242      64.912  23.817  13.274  1.00  0.00           H  
ATOM   3495 HH33 NME A 242      64.186  22.454  12.388  1.00  0.00           H  
ATOM   3496  CH3 ACE A 243      66.350  22.503  13.019  1.00  0.00           C  
ATOM   3497  C   ACE A 243      66.344  23.767  12.156  1.00  0.00           C  
ATOM   3498  O   ACE A 243      66.137  24.868  12.664  1.00  0.00           O  
ATOM   3499 HH31 ACE A 243      65.579  21.826  12.650  1.00  0.00           H  
ATOM   3500 HH32 ACE A 243      67.326  22.026  12.929  1.00  0.00           H  
ATOM   3501 HH33 ACE A 243      66.156  22.741  14.064  1.00  0.00           H  
ATOM   3502  N   HIS A 244      66.567  23.607  10.872  1.00 39.24           N  
ATOM   3503  CA  HIS A 244      66.584  24.735   9.959  1.00 41.26           C  
ATOM   3504  C   HIS A 244      66.850  24.444   8.502  1.00 41.92           C  
ATOM   3505  O   HIS A 244      66.170  24.998   7.652  1.00 47.26           O  
ATOM   3506  CB  HIS A 244      67.567  25.829  10.399  1.00 43.19           C  
ATOM   3507  CG  HIS A 244      67.341  26.341  11.788  1.00 50.27           C  
ATOM   3508  ND1 HIS A 244      66.108  26.307  12.414  1.00 53.20           N  
ATOM   3509  CD2 HIS A 244      68.183  26.948  12.657  1.00 49.88           C  
ATOM   3510  CE1 HIS A 244      66.202  26.875  13.607  1.00 52.50           C  
ATOM   3511  NE2 HIS A 244      67.449  27.274  13.777  1.00 50.79           N  
ATOM   3512  H   HIS A 244      66.731  22.678  10.511  1.00 39.24           H  
ATOM   3513  HA  HIS A 244      65.548  25.066  10.023  1.00 41.26           H  
ATOM   3514  HB2 HIS A 244      67.476  26.667   9.708  1.00 43.19           H  
ATOM   3515  HB3 HIS A 244      68.577  25.422  10.346  1.00 43.19           H  
ATOM   3516  HD1 HIS A 244      65.208  25.883  11.995  1.00 53.20           H  
ATOM   3517  HD2 HIS A 244      69.234  27.141  12.502  1.00 49.88           H  
ATOM   3518  HE1 HIS A 244      65.397  26.992  14.318  1.00 52.50           H  
ATOM   3519  N   NME A 245      67.830  23.584   8.227  1.00  0.00           N  
ATOM   3520  CH3 NME A 245      68.184  23.220   6.871  1.00  0.00           C  
ATOM   3521  H   NME A 245      68.343  23.170   8.992  1.00  0.00           H  
ATOM   3522 HH31 NME A 245      68.487  22.174   6.842  1.00  0.00           H  
ATOM   3523 HH32 NME A 245      69.009  23.847   6.529  1.00  0.00           H  
ATOM   3524 HH33 NME A 245      67.323  23.367   6.218  1.00  0.00           H  
ATOM   3525  CH3 ACE A 248      64.697  27.267   6.488  1.00  0.00           C  
ATOM   3526  C   ACE A 248      63.969  28.612   6.517  1.00  0.00           C  
ATOM   3527  O   ACE A 248      63.003  28.783   7.260  1.00  0.00           O  
ATOM   3528 HH31 ACE A 248      64.242  26.559   7.181  1.00  0.00           H  
ATOM   3529 HH32 ACE A 248      64.649  26.867   5.475  1.00  0.00           H  
ATOM   3530 HH33 ACE A 248      65.739  27.429   6.765  1.00  0.00           H  
ATOM   3531  N   LEU A 249      64.427  29.550   5.721  1.00 47.80           N  
ATOM   3532  CA  LEU A 249      63.815  30.863   5.666  1.00 49.23           C  
ATOM   3533  C   LEU A 249      64.683  31.538   4.638  1.00 49.34           C  
ATOM   3534  O   LEU A 249      65.837  31.111   4.444  1.00 49.01           O  
ATOM   3535  CB  LEU A 249      63.980  31.602   6.998  1.00 49.59           C  
ATOM   3536  CG  LEU A 249      63.142  31.165   8.203  1.00 53.40           C  
ATOM   3537  CD1 LEU A 249      63.943  31.369   9.464  1.00 56.74           C  
ATOM   3538  CD2 LEU A 249      61.878  31.968   8.282  1.00 55.47           C  
ATOM   3539  H   LEU A 249      65.224  29.352   5.133  1.00 47.80           H  
ATOM   3540  HA  LEU A 249      62.747  30.839   5.449  1.00 49.23           H  
ATOM   3541  HB2 LEU A 249      63.747  32.650   6.812  1.00 49.59           H  
ATOM   3542  HB3 LEU A 249      65.027  31.508   7.287  1.00 49.59           H  
ATOM   3543  HG  LEU A 249      62.883  30.112   8.091  1.00 53.40           H  
ATOM   3544 HD11 LEU A 249      64.858  30.779   9.413  1.00 56.74           H  
ATOM   3545 HD12 LEU A 249      64.197  32.424   9.567  1.00 56.74           H  
ATOM   3546 HD13 LEU A 249      63.353  31.052  10.324  1.00 56.74           H  
ATOM   3547 HD21 LEU A 249      62.125  33.024   8.395  1.00 55.47           H  
ATOM   3548 HD22 LEU A 249      61.299  31.826   7.369  1.00 55.47           H  
ATOM   3549 HD23 LEU A 249      61.291  31.638   9.139  1.00 55.47           H  
ATOM   3550  N   NME A 250      64.153  32.572   3.985  1.00  0.00           N  
ATOM   3551  CH3 NME A 250      64.884  33.306   2.973  1.00  0.00           C  
ATOM   3552  H   NME A 250      63.208  32.853   4.204  1.00  0.00           H  
ATOM   3553 HH31 NME A 250      64.339  34.216   2.718  1.00  0.00           H  
ATOM   3554 HH32 NME A 250      65.870  33.569   3.355  1.00  0.00           H  
ATOM   3555 HH33 NME A 250      64.993  32.687   2.082  1.00  0.00           H  
ATOM   3556  CH3 ACE A 250!     65.853  32.895   3.648  1.00  0.00           C  
ATOM   3557  C   ACE A 250!     66.032  34.146   4.510  1.00  0.00           C  
ATOM   3558  O   ACE A 250!     65.951  34.077   5.735  1.00  0.00           O  
ATOM   3559 HH31 ACE A 250!     65.659  32.018   4.266  1.00  0.00           H  
ATOM   3560 HH32 ACE A 250!     65.015  33.056   2.970  1.00  0.00           H  
ATOM   3561 HH33 ACE A 250!     66.763  32.738   3.069  1.00  0.00           H  
ATOM   3562  N   PHE A 251      66.272  35.271   3.876  1.00 51.96           N  
ATOM   3563  CA  PHE A 251      66.464  36.556   4.612  1.00 47.85           C  
ATOM   3564  C   PHE A 251      66.727  37.723   3.706  1.00 49.78           C  
ATOM   3565  O   PHE A 251      67.433  37.585   2.735  1.00 52.59           O  
ATOM   3566  CB  PHE A 251      67.667  36.466   5.539  1.00 41.66           C  
ATOM   3567  CG  PHE A 251      67.590  35.343   6.533  1.00 42.09           C  
ATOM   3568  CD1 PHE A 251      68.237  34.129   6.288  1.00 41.24           C  
ATOM   3569  CD2 PHE A 251      66.858  35.496   7.733  1.00 39.76           C  
ATOM   3570  CE1 PHE A 251      68.158  33.082   7.229  1.00 39.40           C  
ATOM   3571  CE2 PHE A 251      66.776  34.480   8.663  1.00 35.78           C  
ATOM   3572  CZ  PHE A 251      67.422  33.267   8.421  1.00 39.44           C  
ATOM   3573  H   PHE A 251      66.328  35.267   2.868  1.00 51.96           H  
ATOM   3574  HA  PHE A 251      65.532  36.714   5.154  1.00 47.85           H  
ATOM   3575  HB2 PHE A 251      67.748  37.404   6.088  1.00 41.66           H  
ATOM   3576  HB3 PHE A 251      68.559  36.324   4.930  1.00 41.66           H  
ATOM   3577  HD1 PHE A 251      68.799  33.992   5.376  1.00 41.24           H  
ATOM   3578  HD2 PHE A 251      66.351  36.430   7.926  1.00 39.76           H  
ATOM   3579  HE1 PHE A 251      68.657  32.143   7.040  1.00 39.40           H  
ATOM   3580  HE2 PHE A 251      66.214  34.623   9.574  1.00 35.78           H  
ATOM   3581  HZ  PHE A 251      67.359  32.469   9.146  1.00 39.44           H  
ATOM   3582  N   CYS A 252      66.161  38.875   3.998  1.00 54.94           N  
ATOM   3583  CA  CYS A 252      66.452  40.072   3.189  1.00 58.30           C  
ATOM   3584  C   CYS A 252      67.361  40.935   4.075  1.00 58.23           C  
ATOM   3585  O   CYS A 252      67.056  41.165   5.247  1.00 56.12           O  
ATOM   3586  CB  CYS A 252      65.165  40.814   2.879  1.00 62.20           C  
ATOM   3587  SG  CYS A 252      65.335  42.395   2.065  1.00 69.19           S1-
ATOM   3588  H   CYS A 252      65.525  38.939   4.780  1.00 54.94           H  
ATOM   3589  HA  CYS A 252      66.920  39.825   2.236  1.00 58.30           H  
ATOM   3590  HB2 CYS A 252      64.643  40.981   3.821  1.00 62.20           H  
ATOM   3591  HB3 CYS A 252      64.560  40.174   2.237  1.00 62.20           H  
ATOM   3592  N   VAL A 253      68.502  41.346   3.539  1.00 59.48           N  
ATOM   3593  CA  VAL A 253      69.456  42.176   4.294  1.00 62.99           C  
ATOM   3594  C   VAL A 253      69.538  43.592   3.687  1.00 64.41           C  
ATOM   3595  O   VAL A 253      70.016  43.779   2.580  1.00 62.08           O  
ATOM   3596  CB  VAL A 253      70.852  41.544   4.309  1.00 61.46           C  
ATOM   3597  CG1 VAL A 253      71.809  42.456   4.941  1.00 61.30           C  
ATOM   3598  CG2 VAL A 253      70.829  40.255   5.083  1.00 62.54           C  
ATOM   3599  H   VAL A 253      68.722  41.083   2.589  1.00 59.48           H  
ATOM   3600  HA  VAL A 253      69.094  42.243   5.320  1.00 62.99           H  
ATOM   3601  HB  VAL A 253      71.152  41.349   3.280  1.00 61.46           H  
ATOM   3602 HG11 VAL A 253      71.835  43.395   4.389  1.00 61.30           H  
ATOM   3603 HG12 VAL A 253      71.504  42.647   5.970  1.00 61.30           H  
ATOM   3604 HG13 VAL A 253      72.801  42.004   4.935  1.00 61.30           H  
ATOM   3605 HG21 VAL A 253      70.528  40.454   6.112  1.00 62.54           H  
ATOM   3606 HG22 VAL A 253      70.119  39.568   4.623  1.00 62.54           H  
ATOM   3607 HG23 VAL A 253      71.823  39.809   5.075  1.00 62.54           H  
ATOM   3608  N   GLN A 254      69.065  44.576   4.440  1.00 68.11           N  
ATOM   3609  CA  GLN A 254      69.018  45.956   3.980  1.00 73.30           C  
ATOM   3610  C   GLN A 254      69.847  47.002   4.759  1.00 75.92           C  
ATOM   3611  O   GLN A 254      70.112  46.891   5.964  1.00 74.43           O  
ATOM   3612  CB  GLN A 254      67.555  46.375   3.965  1.00 74.05           C  
ATOM   3613  CG  GLN A 254      67.281  47.743   3.461  1.00 77.26           C  
ATOM   3614  CD  GLN A 254      65.832  48.157   3.723  1.00 83.31           C  
ATOM   3615  OE1 GLN A 254      64.927  47.914   2.910  1.00 85.02           O  
ATOM   3616  NE2 GLN A 254      65.604  48.775   4.884  1.00 86.34           N  
ATOM   3617  H   GLN A 254      68.725  44.360   5.366  1.00 68.11           H  
ATOM   3618  HA  GLN A 254      69.493  45.951   2.999  1.00 73.30           H  
ATOM   3619  HB2 GLN A 254      67.179  46.313   4.986  1.00 74.05           H  
ATOM   3620  HB3 GLN A 254      67.012  45.671   3.334  1.00 74.05           H  
ATOM   3621  HG2 GLN A 254      67.468  47.769   2.388  1.00 77.26           H  
ATOM   3622  HG3 GLN A 254      67.946  48.445   3.963  1.00 77.26           H  
ATOM   3623 HE21 GLN A 254      66.368  48.955   5.519  1.00 86.34           H  
ATOM   3624 HE22 GLN A 254      64.667  49.063   5.127  1.00 86.34           H  
ATOM   3625  N   VAL A 255      70.253  48.034   4.038  1.00 78.79           N  
ATOM   3626  CA  VAL A 255      71.004  49.130   4.629  1.00 80.93           C  
ATOM   3627  C   VAL A 255      70.310  50.447   4.285  1.00 81.64           C  
ATOM   3628  O   VAL A 255      69.976  50.678   3.121  1.00 80.95           O  
ATOM   3629  CB  VAL A 255      72.425  49.189   4.062  1.00 81.53           C  
ATOM   3630  CG1 VAL A 255      73.114  50.420   4.561  1.00 81.41           C  
ATOM   3631  CG2 VAL A 255      73.206  47.982   4.487  1.00 83.09           C  
ATOM   3632  H   VAL A 255      70.036  48.061   3.052  1.00 78.79           H  
ATOM   3633  HA  VAL A 255      71.050  48.972   5.707  1.00 80.93           H  
ATOM   3634  HB  VAL A 255      72.366  49.212   2.974  1.00 81.53           H  
ATOM   3635 HG11 VAL A 255      72.553  51.302   4.250  1.00 81.41           H  
ATOM   3636 HG12 VAL A 255      73.169  50.390   5.649  1.00 81.41           H  
ATOM   3637 HG13 VAL A 255      74.121  50.465   4.147  1.00 81.41           H  
ATOM   3638 HG21 VAL A 255      73.268  47.954   5.575  1.00 83.09           H  
ATOM   3639 HG22 VAL A 255      72.707  47.082   4.128  1.00 83.09           H  
ATOM   3640 HG23 VAL A 255      74.211  48.033   4.067  1.00 83.09           H  
ATOM   3641  N   GLN A 256      70.069  51.299   5.276  1.00 83.86           N  
ATOM   3642  CA  GLN A 256      69.462  52.600   4.977  1.00 88.20           C  
ATOM   3643  C   GLN A 256      69.490  53.645   6.100  1.00 88.62           C  
ATOM   3644  O   GLN A 256      69.081  54.808   5.890  1.00 89.39           O  
ATOM   3645  CB  GLN A 256      68.011  52.444   4.452  1.00 90.49           C  
ATOM   3646  CG  GLN A 256      66.954  51.923   5.437  1.00 92.75           C  
ATOM   3647  CD  GLN A 256      65.556  52.523   5.191  1.00 95.17           C  
ATOM   3648  NE2 GLN A 256      65.044  52.505   4.066  1.00 95.16           N  
ATOM   3649  OE1 GLN A 256      64.937  53.057   6.254  1.00 96.22           O  
ATOM   3650  H   GLN A 256      70.302  51.052   6.227  1.00 83.86           H  
ATOM   3651  HA  GLN A 256      70.116  52.998   4.201  1.00 88.20           H  
ATOM   3652  HB2 GLN A 256      68.041  51.753   3.609  1.00 90.49           H  
ATOM   3653  HB3 GLN A 256      67.681  53.424   4.107  1.00 90.49           H  
ATOM   3654  HG2 GLN A 256      67.268  52.176   6.450  1.00 92.75           H  
ATOM   3655  HG3 GLN A 256      66.890  50.840   5.337  1.00 92.75           H  
ATOM   3656 HE21 GLN A 256      64.127  52.902   3.922  1.00 95.16           H  
ATOM   3657 HE22 GLN A 256      65.543  52.093   3.291  1.00 95.16           H  
ATOM   3658  N   NME A 257      69.964  53.250   7.281  1.00  0.00           N  
ATOM   3659  CH3 NME A 257      70.043  54.139   8.421  1.00  0.00           C  
ATOM   3660  H   NME A 257      70.278  52.296   7.385  1.00  0.00           H  
ATOM   3661 HH31 NME A 257      69.039  54.454   8.708  1.00  0.00           H  
ATOM   3662 HH32 NME A 257      70.512  53.619   9.257  1.00  0.00           H  
ATOM   3663 HH33 NME A 257      70.637  55.015   8.159  1.00  0.00           H  
ATOM   3664  CH3 ACE A 263      67.230  53.531  -4.459  1.00  0.00           C  
ATOM   3665  C   ACE A 263      66.790  52.149  -3.970  1.00  0.00           C  
ATOM   3666  O   ACE A 263      65.675  51.714  -4.251  1.00  0.00           O  
ATOM   3667 HH31 ACE A 263      68.124  53.414  -5.073  1.00  0.00           H  
ATOM   3668 HH32 ACE A 263      66.445  54.008  -5.046  1.00  0.00           H  
ATOM   3669 HH33 ACE A 263      67.464  54.149  -3.592  1.00  0.00           H  
ATOM   3670  N   LYS A 264      67.656  51.474  -3.250  1.00 99.60           N  
ATOM   3671  CA  LYS A 264      67.342  50.135  -2.726  1.00100.00           C  
ATOM   3672  C   LYS A 264      68.492  49.506  -1.902  1.00 98.77           C  
ATOM   3673  O   LYS A 264      68.550  49.675  -0.684  1.00 98.79           O  
ATOM   3674  CB  LYS A 264      66.955  49.190  -3.882  1.00100.00           C  
ATOM   3675  CG  LYS A 264      67.986  49.127  -5.037  1.00100.00           C  
ATOM   3676  CD  LYS A 264      68.247  47.683  -5.505  1.00100.00           C  
ATOM   3677  CE  LYS A 264      69.262  47.662  -6.643  1.00100.00           C  
ATOM   3678  NZ  LYS A 264      69.439  46.316  -7.275  1.00100.00           N1+
ATOM   3679  H   LYS A 264      68.558  51.883  -3.051  1.00 99.60           H  
ATOM   3680  HA  LYS A 264      66.502  50.265  -2.043  1.00100.00           H  
ATOM   3681  HB2 LYS A 264      66.004  49.528  -4.293  1.00100.00           H  
ATOM   3682  HB3 LYS A 264      66.838  48.185  -3.475  1.00100.00           H  
ATOM   3683  HG2 LYS A 264      68.925  49.560  -4.693  1.00100.00           H  
ATOM   3684  HG3 LYS A 264      67.606  49.706  -5.879  1.00100.00           H  
ATOM   3685  HD2 LYS A 264      67.311  47.244  -5.852  1.00100.00           H  
ATOM   3686  HD3 LYS A 264      68.634  47.100  -4.669  1.00100.00           H  
ATOM   3687  HE2 LYS A 264      70.226  47.985  -6.249  1.00100.00           H  
ATOM   3688  HE3 LYS A 264      68.931  48.361  -7.411  1.00100.00           H  
ATOM   3689  HZ1 LYS A 264      69.747  45.654  -6.577  1.00100.00           H  
ATOM   3690  HZ2 LYS A 264      68.560  46.009  -7.666  1.00100.00           H  
ATOM   3691  HZ3 LYS A 264      70.130  46.377  -8.009  1.00100.00           H  
ATOM   3692  N   ASP A 265      69.386  48.772  -2.570  1.00 97.17           N  
ATOM   3693  CA  ASP A 265      70.543  48.119  -1.929  1.00 93.46           C  
ATOM   3694  C   ASP A 265      70.185  47.073  -0.843  1.00 88.42           C  
ATOM   3695  O   ASP A 265      70.414  47.276   0.374  1.00 86.13           O  
ATOM   3696  CB  ASP A 265      71.482  49.170  -1.325  1.00 95.01           C  
ATOM   3697  CG  ASP A 265      72.760  48.560  -0.809  1.00 96.23           C  
ATOM   3698  OD1 ASP A 265      73.371  49.160   0.107  1.00 96.40           O  
ATOM   3699  OD2 ASP A 265      73.144  47.483  -1.332  1.00 95.21           O1-
ATOM   3700  H   ASP A 265      69.263  48.658  -3.566  1.00 97.17           H  
ATOM   3701  HA  ASP A 265      71.033  47.568  -2.732  1.00 93.46           H  
ATOM   3702  HB2 ASP A 265      70.971  49.665  -0.499  1.00 95.01           H  
ATOM   3703  HB3 ASP A 265      71.728  49.904  -2.092  1.00 95.01           H  
ATOM   3704  N   ARG A 266      69.633  45.949  -1.307  1.00 80.78           N  
ATOM   3705  CA  ARG A 266      69.234  44.869  -0.429  1.00 69.98           C  
ATOM   3706  C   ARG A 266      70.142  43.732  -0.759  1.00 62.91           C  
ATOM   3707  O   ARG A 266      70.929  43.812  -1.678  1.00 60.75           O  
ATOM   3708  CB  ARG A 266      67.806  44.419  -0.736  1.00 69.64           C  
ATOM   3709  CG  ARG A 266      66.774  45.503  -0.902  1.00 71.84           C  
ATOM   3710  CD  ARG A 266      65.733  45.446   0.210  1.00 75.22           C  
ATOM   3711  NE  ARG A 266      64.379  45.714  -0.281  1.00 77.59           N  
ATOM   3712  CZ  ARG A 266      63.352  46.026   0.503  1.00 79.26           C  
ATOM   3713  NH1 ARG A 266      63.510  46.115   1.819  1.00 79.19           N  
ATOM   3714  NH2 ARG A 266      62.158  46.244  -0.028  1.00 81.62           N1+
ATOM   3715  H   ARG A 266      69.489  45.849  -2.302  1.00 80.78           H  
ATOM   3716  HA  ARG A 266      69.285  45.184   0.613  1.00 69.98           H  
ATOM   3717  HB2 ARG A 266      67.480  43.776   0.081  1.00 69.64           H  
ATOM   3718  HB3 ARG A 266      67.833  43.845  -1.662  1.00 69.64           H  
ATOM   3719  HG2 ARG A 266      66.276  45.376  -1.863  1.00 71.84           H  
ATOM   3720  HG3 ARG A 266      67.270  46.473  -0.876  1.00 71.84           H  
ATOM   3721  HD2 ARG A 266      65.986  46.190   0.965  1.00 75.22           H  
ATOM   3722  HD3 ARG A 266      65.753  44.453   0.658  1.00 75.22           H  
ATOM   3723  HE  ARG A 266      64.216  45.658  -1.276  1.00 77.59           H  
ATOM   3724 HH11 ARG A 266      62.723  46.348   2.408  1.00 79.19           H  
ATOM   3725 HH12 ARG A 266      64.417  45.950   2.231  1.00 79.19           H  
ATOM   3726 HH21 ARG A 266      62.030  46.178  -1.028  1.00 81.62           H  
ATOM   3727 HH22 ARG A 266      61.375  46.476   0.567  1.00 81.62           H  
ATOM   3728  N   VAL A 267      70.042  42.684   0.034  1.00 58.02           N  
ATOM   3729  CA  VAL A 267      70.754  41.458  -0.215  1.00 55.31           C  
ATOM   3730  C   VAL A 267      69.853  40.307   0.248  1.00 54.41           C  
ATOM   3731  O   VAL A 267      69.453  40.234   1.418  1.00 53.44           O  
ATOM   3732  CB  VAL A 267      72.088  41.400   0.483  1.00 53.52           C  
ATOM   3733  CG1 VAL A 267      72.643  39.991   0.425  1.00 52.98           C  
ATOM   3734  CG2 VAL A 267      73.018  42.285  -0.211  1.00 56.30           C  
ATOM   3735  H   VAL A 267      69.444  42.743   0.846  1.00 58.02           H  
ATOM   3736  HA  VAL A 267      70.977  41.387  -1.280  1.00 55.31           H  
ATOM   3737  HB  VAL A 267      71.962  41.703   1.522  1.00 53.52           H  
ATOM   3738 HG11 VAL A 267      71.952  39.308   0.919  1.00 52.98           H  
ATOM   3739 HG12 VAL A 267      72.767  39.692  -0.616  1.00 52.98           H  
ATOM   3740 HG13 VAL A 267      73.609  39.960   0.930  1.00 52.98           H  
ATOM   3741 HG21 VAL A 267      73.125  41.960  -1.246  1.00 56.30           H  
ATOM   3742 HG22 VAL A 267      72.634  43.305  -0.188  1.00 56.30           H  
ATOM   3743 HG23 VAL A 267      73.989  42.251   0.283  1.00 56.30           H  
ATOM   3744  N   PHE A 268      69.490  39.444  -0.705  1.00 52.30           N  
ATOM   3745  CA  PHE A 268      68.658  38.288  -0.423  1.00 46.83           C  
ATOM   3746  C   PHE A 268      69.581  37.082  -0.338  1.00 45.60           C  
ATOM   3747  O   PHE A 268      70.515  36.962  -1.132  1.00 46.18           O  
ATOM   3748  CB  PHE A 268      67.644  38.123  -1.524  1.00 42.64           C  
ATOM   3749  CG  PHE A 268      66.502  39.088  -1.452  1.00 40.27           C  
ATOM   3750  CD1 PHE A 268      66.569  40.318  -2.065  1.00 39.97           C  
ATOM   3751  CD2 PHE A 268      65.324  38.736  -0.812  1.00 42.79           C  
ATOM   3752  CE1 PHE A 268      65.487  41.187  -2.054  1.00 37.20           C  
ATOM   3753  CE2 PHE A 268      64.212  39.606  -0.796  1.00 38.80           C  
ATOM   3754  CZ  PHE A 268      64.309  40.826  -1.422  1.00 40.45           C  
ATOM   3755  H   PHE A 268      69.804  39.601  -1.652  1.00 52.30           H  
ATOM   3756  HA  PHE A 268      68.112  38.402   0.514  1.00 46.83           H  
ATOM   3757  HB2 PHE A 268      67.241  37.111  -1.470  1.00 42.64           H  
ATOM   3758  HB3 PHE A 268      68.150  38.262  -2.479  1.00 42.64           H  
ATOM   3759  HD1 PHE A 268      67.480  40.613  -2.564  1.00 39.97           H  
ATOM   3760  HD2 PHE A 268      65.255  37.779  -0.317  1.00 42.79           H  
ATOM   3761  HE1 PHE A 268      65.564  42.148  -2.540  1.00 37.20           H  
ATOM   3762  HE2 PHE A 268      63.298  39.317  -0.299  1.00 38.80           H  
ATOM   3763  HZ  PHE A 268      63.467  41.502  -1.421  1.00 40.45           H  
ATOM   3764  N   THR A 269      69.348  36.238   0.659  1.00 45.79           N  
ATOM   3765  CA  THR A 269      70.154  35.031   0.894  1.00 50.44           C  
ATOM   3766  C   THR A 269      69.431  34.047   1.826  1.00 50.60           C  
ATOM   3767  O   THR A 269      68.442  34.404   2.479  1.00 49.84           O  
ATOM   3768  CB  THR A 269      71.522  35.322   1.586  1.00 51.19           C  
ATOM   3769  OG1 THR A 269      72.319  34.126   1.617  1.00 51.29           O  
ATOM   3770  CG2 THR A 269      71.301  35.722   3.000  1.00 49.03           C  
ATOM   3771  H   THR A 269      68.581  36.434   1.286  1.00 45.79           H  
ATOM   3772  HA  THR A 269      70.313  34.620  -0.103  1.00 50.44           H  
ATOM   3773  HB  THR A 269      72.020  36.114   1.026  1.00 51.19           H  
ATOM   3774 HG21 THR A 269      70.677  36.615   3.032  1.00 49.03           H  
ATOM   3775 HG22 THR A 269      70.803  34.912   3.533  1.00 49.03           H  
ATOM   3776 HG23 THR A 269      72.261  35.932   3.472  1.00 49.03           H  
ATOM   3777  HG1 THR A 269      73.153  34.344   2.040  1.00 51.29           H  
ATOM   3778  N   ASP A 270      69.931  32.815   1.856  1.00 48.31           N  
ATOM   3779  CA  ASP A 270      69.385  31.787   2.712  1.00 50.27           C  
ATOM   3780  C   ASP A 270      70.507  31.362   3.613  1.00 49.91           C  
ATOM   3781  O   ASP A 270      70.432  30.327   4.281  1.00 49.96           O  
ATOM   3782  CB  ASP A 270      68.891  30.589   1.915  1.00 52.44           C  
ATOM   3783  CG  ASP A 270      69.953  30.003   1.012  1.00 56.21           C  
ATOM   3784  OD1 ASP A 270      71.145  30.439   1.039  1.00 52.79           O  
ATOM   3785  OD2 ASP A 270      69.571  29.094   0.243  1.00 57.75           O1-
ATOM   3786  H   ASP A 270      70.717  32.591   1.262  1.00 48.31           H  
ATOM   3787  HA  ASP A 270      68.528  32.172   3.264  1.00 50.27           H  
ATOM   3788  HB2 ASP A 270      68.048  30.904   1.301  1.00 52.44           H  
ATOM   3789  HB3 ASP A 270      68.564  29.818   2.613  1.00 52.44           H  
ATOM   3790  N   LYS A 271      71.572  32.156   3.585  1.00 51.66           N  
ATOM   3791  CA  LYS A 271      72.726  31.937   4.454  1.00 53.61           C  
ATOM   3792  C   LYS A 271      72.443  32.793   5.717  1.00 54.27           C  
ATOM   3793  O   LYS A 271      71.439  33.541   5.768  1.00 53.26           O  
ATOM   3794  CB  LYS A 271      74.023  32.404   3.781  1.00 55.05           C  
ATOM   3795  CG  LYS A 271      74.146  31.998   2.347  1.00 57.53           C  
ATOM   3796  CD  LYS A 271      75.457  31.304   2.035  1.00 61.81           C  
ATOM   3797  CE  LYS A 271      76.559  32.279   1.622  1.00 64.95           C  
ATOM   3798  NZ  LYS A 271      77.180  33.054   2.759  1.00 63.07           N1+
ATOM   3799  H   LYS A 271      71.584  32.935   2.943  1.00 51.66           H  
ATOM   3800  HA  LYS A 271      72.859  30.880   4.685  1.00 53.61           H  
ATOM   3801  HB2 LYS A 271      74.865  31.982   4.330  1.00 55.05           H  
ATOM   3802  HB3 LYS A 271      74.064  33.492   3.834  1.00 55.05           H  
ATOM   3803  HG2 LYS A 271      74.070  32.891   1.726  1.00 57.53           H  
ATOM   3804  HG3 LYS A 271      73.328  31.318   2.108  1.00 57.53           H  
ATOM   3805  HD2 LYS A 271      75.293  30.599   1.220  1.00 61.81           H  
ATOM   3806  HD3 LYS A 271      75.785  30.763   2.923  1.00 61.81           H  
ATOM   3807  HE2 LYS A 271      76.133  32.994   0.918  1.00 64.95           H  
ATOM   3808  HE3 LYS A 271      77.348  31.710   1.129  1.00 64.95           H  
ATOM   3809  HZ1 LYS A 271      76.466  33.590   3.231  1.00 63.07           H  
ATOM   3810  HZ2 LYS A 271      77.605  32.411   3.412  1.00 63.07           H  
ATOM   3811  HZ3 LYS A 271      77.885  33.679   2.395  1.00 63.07           H  
ATOM   3812  N   THR A 272      73.279  32.674   6.747  1.00 54.08           N  
ATOM   3813  CA  THR A 272      73.035  33.491   7.927  1.00 54.84           C  
ATOM   3814  C   THR A 272      74.051  34.595   8.091  1.00 55.13           C  
ATOM   3815  O   THR A 272      74.347  34.979   9.214  1.00 57.41           O  
ATOM   3816  CB  THR A 272      73.018  32.680   9.169  1.00 53.04           C  
ATOM   3817  OG1 THR A 272      74.139  31.805   9.148  1.00 52.35           O  
ATOM   3818  CG2 THR A 272      71.716  31.906   9.270  1.00 50.48           C  
ATOM   3819  H   THR A 272      74.060  32.035   6.710  1.00 54.08           H  
ATOM   3820  HA  THR A 272      72.053  33.937   7.767  1.00 54.84           H  
ATOM   3821  HB  THR A 272      73.083  33.325  10.045  1.00 53.04           H  
ATOM   3822 HG21 THR A 272      70.879  32.604   9.292  1.00 50.48           H  
ATOM   3823 HG22 THR A 272      71.617  31.248   8.407  1.00 50.48           H  
ATOM   3824 HG23 THR A 272      71.717  31.311  10.183  1.00 50.48           H  
ATOM   3825  HG1 THR A 272      74.115  31.283   9.953  1.00 52.35           H  
ATOM   3826  N   SER A 273      74.544  35.096   6.955  1.00 54.34           N  
ATOM   3827  CA  SER A 273      75.516  36.172   6.863  1.00 54.23           C  
ATOM   3828  C   SER A 273      75.421  36.841   5.492  1.00 55.77           C  
ATOM   3829  O   SER A 273      74.722  36.379   4.596  1.00 56.86           O  
ATOM   3830  CB  SER A 273      76.914  35.629   7.012  1.00 52.79           C  
ATOM   3831  OG  SER A 273      77.365  35.112   5.781  1.00 56.25           O  
ATOM   3832  H   SER A 273      74.214  34.694   6.089  1.00 54.34           H  
ATOM   3833  HA  SER A 273      75.304  36.888   7.657  1.00 54.23           H  
ATOM   3834  HB2 SER A 273      76.915  34.835   7.759  1.00 52.79           H  
ATOM   3835  HB3 SER A 273      77.580  36.430   7.333  1.00 52.79           H  
ATOM   3836  HG  SER A 273      78.254  34.776   5.916  1.00 56.25           H  
ATOM   3837  N   ALA A 274      76.172  37.908   5.308  1.00 56.04           N  
ATOM   3838  CA  ALA A 274      76.154  38.628   4.040  1.00 58.75           C  
ATOM   3839  C   ALA A 274      77.214  39.723   4.060  1.00 57.87           C  
ATOM   3840  O   ALA A 274      77.791  39.992   5.097  1.00 56.35           O  
ATOM   3841  CB  ALA A 274      74.781  39.247   3.800  1.00 57.59           C  
ATOM   3842  H   ALA A 274      76.769  38.232   6.056  1.00 56.04           H  
ATOM   3843  HA  ALA A 274      76.368  37.927   3.233  1.00 58.75           H  
ATOM   3844  HB1 ALA A 274      74.026  38.461   3.783  1.00 57.59           H  
ATOM   3845  HB2 ALA A 274      74.555  39.951   4.601  1.00 57.59           H  
ATOM   3846  HB3 ALA A 274      74.781  39.771   2.844  1.00 57.59           H  
ATOM   3847  N   THR A 275      77.481  40.342   2.918  1.00 56.91           N  
ATOM   3848  CA  THR A 275      78.464  41.381   2.906  1.00 57.76           C  
ATOM   3849  C   THR A 275      77.873  42.637   2.357  1.00 60.85           C  
ATOM   3850  O   THR A 275      77.382  42.660   1.249  1.00 62.25           O  
ATOM   3851  CB  THR A 275      79.668  41.014   2.122  1.00 55.99           C  
ATOM   3852  OG1 THR A 275      80.339  39.901   2.743  1.00 59.20           O  
ATOM   3853  CG2 THR A 275      80.582  42.148   2.128  1.00 57.93           C  
ATOM   3854  H   THR A 275      76.998  40.084   2.070  1.00 56.91           H  
ATOM   3855  HA  THR A 275      78.779  41.535   3.938  1.00 57.76           H  
ATOM   3856  HB  THR A 275      79.372  40.747   1.107  1.00 55.99           H  
ATOM   3857 HG21 THR A 275      80.095  43.010   1.672  1.00 57.93           H  
ATOM   3858 HG22 THR A 275      80.857  42.387   3.155  1.00 57.93           H  
ATOM   3859 HG23 THR A 275      81.478  41.895   1.561  1.00 57.93           H  
ATOM   3860  HG1 THR A 275      79.724  39.164   2.759  1.00 59.20           H  
ATOM   3861  N   VAL A 276      77.915  43.689   3.168  1.00 65.03           N  
ATOM   3862  CA  VAL A 276      77.366  44.986   2.811  1.00 68.15           C  
ATOM   3863  C   VAL A 276      78.384  46.110   2.914  1.00 72.43           C  
ATOM   3864  O   VAL A 276      79.584  45.894   3.141  1.00 72.73           O  
ATOM   3865  CB  VAL A 276      76.234  45.340   3.721  1.00 66.25           C  
ATOM   3866  CG1 VAL A 276      75.011  44.504   3.374  1.00 66.81           C  
ATOM   3867  CG2 VAL A 276      76.687  45.090   5.147  1.00 65.23           C  
ATOM   3868  H   VAL A 276      78.348  43.582   4.074  1.00 65.03           H  
ATOM   3869  HA  VAL A 276      77.040  44.892   1.775  1.00 68.15           H  
ATOM   3870  HB  VAL A 276      75.956  46.388   3.607  1.00 66.25           H  
ATOM   3871 HG11 VAL A 276      74.710  44.709   2.347  1.00 66.81           H  
ATOM   3872 HG12 VAL A 276      75.253  43.446   3.477  1.00 66.81           H  
ATOM   3873 HG13 VAL A 276      74.194  44.758   4.050  1.00 66.81           H  
ATOM   3874 HG21 VAL A 276      76.965  44.042   5.262  1.00 65.23           H  
ATOM   3875 HG22 VAL A 276      77.547  45.721   5.371  1.00 65.23           H  
ATOM   3876 HG23 VAL A 276      75.874  45.327   5.833  1.00 65.23           H  
ATOM   3877  N   ILE A 277      77.878  47.324   2.761  1.00 74.07           N  
ATOM   3878  CA  ILE A 277      78.706  48.509   2.804  1.00 76.33           C  
ATOM   3879  C   ILE A 277      78.059  49.542   3.703  1.00 78.53           C  
ATOM   3880  O   ILE A 277      76.949  50.010   3.443  1.00 79.06           O  
ATOM   3881  CB  ILE A 277      78.896  49.039   1.380  1.00 75.75           C  
ATOM   3882  CG1 ILE A 277      80.174  48.427   0.817  1.00 75.32           C  
ATOM   3883  CG2 ILE A 277      78.837  50.558   1.350  1.00 76.18           C  
ATOM   3884  CD1 ILE A 277      80.393  48.699  -0.633  1.00 74.70           C  
ATOM   3885  H   ILE A 277      76.885  47.425   2.610  1.00 74.07           H  
ATOM   3886  HA  ILE A 277      79.688  48.275   3.215  1.00 76.33           H  
ATOM   3887  HB  ILE A 277      78.079  48.735   0.726  1.00 75.75           H  
ATOM   3888 HG12 ILE A 277      80.128  47.347   0.959  1.00 75.32           H  
ATOM   3889 HG13 ILE A 277      81.020  48.831   1.373  1.00 75.32           H  
ATOM   3890 HG21 ILE A 277      77.867  50.891   1.719  1.00 76.18           H  
ATOM   3891 HG22 ILE A 277      79.626  50.965   1.983  1.00 76.18           H  
ATOM   3892 HG23 ILE A 277      78.976  50.907   0.327  1.00 76.18           H  
ATOM   3893 HD11 ILE A 277      79.556  48.302  -1.208  1.00 74.70           H  
ATOM   3894 HD12 ILE A 277      80.467  49.775  -0.794  1.00 74.70           H  
ATOM   3895 HD13 ILE A 277      81.316  48.219  -0.957  1.00 74.70           H  
ATOM   3896  N   CYS A 278      78.768  49.905   4.763  1.00 81.03           N  
ATOM   3897  CA  CYS A 278      78.252  50.864   5.726  1.00 82.98           C  
ATOM   3898  C   CYS A 278      78.354  52.381   5.452  1.00 83.49           C  
ATOM   3899  O   CYS A 278      79.155  52.843   4.641  1.00 82.01           O  
ATOM   3900  CB  CYS A 278      78.873  50.533   7.071  1.00 85.28           C  
ATOM   3901  SG  CYS A 278      77.832  49.368   7.978  1.00 85.59           S  
ATOM   3902  H   CYS A 278      79.685  49.507   4.904  1.00 81.03           H  
ATOM   3903  HA  CYS A 278      77.172  50.728   5.666  1.00 82.98           H  
ATOM   3904  HB2 CYS A 278      78.978  51.449   7.653  1.00 85.28           H  
ATOM   3905  HB3 CYS A 278      79.856  50.088   6.913  1.00 85.28           H  
ATOM   3906  N   ARG A 279      77.524  53.149   6.150  1.00 84.43           N  
ATOM   3907  CA  ARG A 279      77.492  54.606   6.013  1.00 85.41           C  
ATOM   3908  C   ARG A 279      77.004  55.210   7.333  1.00 86.01           C  
ATOM   3909  O   ARG A 279      75.876  55.211   7.849  1.00 87.82           O  
ATOM   3910  CB  ARG A 279      76.689  55.047   4.770  1.00  0.00           C  
ATOM   3911  CG  ARG A 279      75.273  54.453   4.664  1.00  0.00           C  
ATOM   3912  CD  ARG A 279      74.571  54.999   3.414  1.00  0.00           C  
ATOM   3913  NE  ARG A 279      73.373  54.211   3.074  1.00  0.00           N  
ATOM   3914  CZ  ARG A 279      73.289  53.280   2.103  1.00  0.00           C  
ATOM   3915  NH1 ARG A 279      72.128  52.639   1.911  1.00  0.00           N  
ATOM   3916  NH2 ARG A 279      74.336  52.974   1.319  1.00  0.00           N1+
ATOM   3917  H   ARG A 279      76.890  52.710   6.801  1.00 84.43           H  
ATOM   3918  HA  ARG A 279      78.494  54.993   5.828  1.00 85.41           H  
ATOM   3919  HB2 ARG A 279      76.627  56.135   4.747  1.00  0.00           H  
ATOM   3920  HB3 ARG A 279      77.248  54.741   3.884  1.00  0.00           H  
ATOM   3921  HG2 ARG A 279      75.344  53.367   4.584  1.00  0.00           H  
ATOM   3922  HG3 ARG A 279      74.691  54.708   5.552  1.00  0.00           H  
ATOM   3923  HD2 ARG A 279      74.277  56.033   3.594  1.00  0.00           H  
ATOM   3924  HD3 ARG A 279      75.268  54.989   2.576  1.00  0.00           H  
ATOM   3925  HE  ARG A 279      72.548  54.394   3.626  1.00  0.00           H  
ATOM   3926 HH11 ARG A 279      72.053  51.935   1.191  1.00  0.00           H  
ATOM   3927 HH12 ARG A 279      71.330  52.857   2.491  1.00  0.00           H  
ATOM   3928 HH21 ARG A 279      74.238  52.278   0.594  1.00  0.00           H  
ATOM   3929 HH22 ARG A 279      75.220  53.444   1.451  1.00  0.00           H  
ATOM   3930  N   LYS A 280      77.947  55.860   8.034  1.00  0.00           N  
ATOM   3931  CA  LYS A 280      77.728  56.801   9.169  1.00  0.00           C  
ATOM   3932  C   LYS A 280      76.385  56.709   9.972  1.00  0.00           C  
ATOM   3933  O   LYS A 280      75.573  57.630   9.956  1.00  0.00           O  
ATOM   3934  CB  LYS A 280      77.830  58.256   8.635  1.00  0.00           C  
ATOM   3935  CG  LYS A 280      79.219  58.570   8.059  1.00  0.00           C  
ATOM   3936  CD  LYS A 280      79.323  60.031   7.605  1.00  0.00           C  
ATOM   3937  CE  LYS A 280      80.690  60.300   6.967  1.00  0.00           C  
ATOM   3938  NZ  LYS A 280      80.822  61.705   6.545  1.00  0.00           N1+
ATOM   3939  H   LYS A 280      78.905  55.694   7.764  1.00  0.00           H  
ATOM   3940  HA  LYS A 280      78.501  56.506   9.879  1.00  0.00           H  
ATOM   3941  HB2 LYS A 280      77.626  58.945   9.455  1.00  0.00           H  
ATOM   3942  HB3 LYS A 280      77.084  58.394   7.852  1.00  0.00           H  
ATOM   3943  HG2 LYS A 280      79.402  57.919   7.203  1.00  0.00           H  
ATOM   3944  HG3 LYS A 280      79.971  58.382   8.824  1.00  0.00           H  
ATOM   3945  HD2 LYS A 280      79.195  60.684   8.468  1.00  0.00           H  
ATOM   3946  HD3 LYS A 280      78.541  60.236   6.874  1.00  0.00           H  
ATOM   3947  HE2 LYS A 280      80.808  59.656   6.096  1.00  0.00           H  
ATOM   3948  HE3 LYS A 280      81.472  60.074   7.694  1.00  0.00           H  
ATOM   3949  HZ1 LYS A 280      80.102  61.922   5.870  1.00  0.00           H  
ATOM   3950  HZ2 LYS A 280      80.724  62.308   7.348  1.00  0.00           H  
ATOM   3951  HZ3 LYS A 280      81.730  61.846   6.126  1.00  0.00           H  
ATOM   3952  N   ASN A 281      76.150  55.583  10.660  1.00  0.00           N  
ATOM   3953  CA  ASN A 281      74.969  55.285  11.493  1.00  0.00           C  
ATOM   3954  C   ASN A 281      73.561  55.191  10.829  1.00  0.00           C  
ATOM   3955  O   ASN A 281      72.588  55.012  11.557  1.00  0.00           O  
ATOM   3956  CB  ASN A 281      74.929  56.359  12.606  1.00  0.00           C  
ATOM   3957  CG  ASN A 281      74.414  55.865  13.962  1.00  0.00           C  
ATOM   3958  OD1 ASN A 281      74.054  54.703  14.140  1.00  0.00           O  
ATOM   3959  ND2 ASN A 281      74.422  56.763  14.953  1.00  0.00           N  
ATOM   3960  H   ASN A 281      76.855  54.862  10.603  1.00  0.00           H  
ATOM   3961  HA  ASN A 281      75.126  54.259  11.825  1.00  0.00           H  
ATOM   3962  HB2 ASN A 281      75.942  56.732  12.772  1.00  0.00           H  
ATOM   3963  HB3 ASN A 281      74.329  57.208  12.276  1.00  0.00           H  
ATOM   3964 HD21 ASN A 281      74.742  57.704  14.778  1.00  0.00           H  
ATOM   3965 HD22 ASN A 281      74.104  56.501  15.875  1.00  0.00           H  
ATOM   3966  N   ALA A 282      73.429  55.151   9.497  1.00  0.00           N  
ATOM   3967  CA  ALA A 282      72.180  54.791   8.788  1.00  0.00           C  
ATOM   3968  CB  ALA A 282      72.104  55.698   7.554  1.00  0.00           C  
ATOM   3969  C   ALA A 282      72.179  53.280   8.434  1.00  0.00           C  
ATOM   3970  O   ALA A 282      73.246  52.807   8.027  1.00  0.00           O  
ATOM   3971  H   ALA A 282      74.262  55.278   8.929  1.00  0.00           H  
ATOM   3972  HA  ALA A 282      71.321  55.000   9.428  1.00  0.00           H  
ATOM   3973  HB1 ALA A 282      72.224  56.741   7.855  1.00  0.00           H  
ATOM   3974  HB2 ALA A 282      72.901  55.439   6.853  1.00  0.00           H  
ATOM   3975  HB3 ALA A 282      71.140  55.593   7.068  1.00  0.00           H  
ATOM   3976  N   SER A 283      71.142  52.468   8.779  1.00 83.16           N  
ATOM   3977  CA  SER A 283      71.759  51.375   9.550  1.00 85.33           C  
ATOM   3978  C   SER A 283      71.681  50.055   8.766  1.00 83.88           C  
ATOM   3979  O   SER A 283      71.454  50.069   7.547  1.00 84.97           O  
ATOM   3980  CB  SER A 283      71.033  51.192  10.893  1.00 84.91           C  
ATOM   3981  OG  SER A 283      70.996  52.396  11.632  1.00 87.68           O  
ATOM   3982  H   SER A 283      70.215  52.784   8.535  1.00 83.16           H  
ATOM   3983  HA  SER A 283      72.802  51.636   9.727  1.00 85.33           H  
ATOM   3984  HB2 SER A 283      71.555  50.434  11.477  1.00 84.91           H  
ATOM   3985  HB3 SER A 283      70.012  50.863  10.701  1.00 84.91           H  
ATOM   3986  HG  SER A 283      70.538  52.217  12.456  1.00 87.68           H  
ATOM   3987  N   ILE A 284      71.869  48.929   9.469  1.00 81.52           N  
ATOM   3988  CA  ILE A 284      71.767  47.576   8.876  1.00 77.61           C  
ATOM   3989  C   ILE A 284      70.603  46.736   9.462  1.00 73.37           C  
ATOM   3990  O   ILE A 284      70.545  46.477  10.661  1.00 73.30           O  
ATOM   3991  CB  ILE A 284      73.073  46.775   9.087  1.00 77.29           C  
ATOM   3992  CG1 ILE A 284      74.162  47.283   8.161  1.00 74.31           C  
ATOM   3993  CG2 ILE A 284      72.843  45.294   8.821  1.00 74.86           C  
ATOM   3994  CD1 ILE A 284      75.504  46.709   8.553  1.00 75.68           C  
ATOM   3995  H   ILE A 284      72.091  49.007  10.451  1.00 81.52           H  
ATOM   3996  HA  ILE A 284      71.579  47.745   7.816  1.00 77.61           H  
ATOM   3997  HB  ILE A 284      73.385  46.910  10.123  1.00 77.29           H  
ATOM   3998 HG12 ILE A 284      74.206  48.370   8.222  1.00 74.31           H  
ATOM   3999 HG13 ILE A 284      73.930  46.986   7.138  1.00 74.31           H  
ATOM   4000 HG21 ILE A 284      72.066  44.921   9.488  1.00 74.86           H  
ATOM   4001 HG22 ILE A 284      72.531  45.155   7.786  1.00 74.86           H  
ATOM   4002 HG23 ILE A 284      73.768  44.745   8.998  1.00 74.86           H  
ATOM   4003 HD11 ILE A 284      75.741  47.004   9.575  1.00 75.68           H  
ATOM   4004 HD12 ILE A 284      75.467  45.622   8.488  1.00 75.68           H  
ATOM   4005 HD13 ILE A 284      76.272  47.088   7.879  1.00 75.68           H  
ATOM   4006  N   SER A 285      69.665  46.316   8.630  1.00 70.84           N  
ATOM   4007  CA  SER A 285      68.577  45.468   9.153  1.00 68.55           C  
ATOM   4008  C   SER A 285      68.383  44.154   8.367  1.00 65.23           C  
ATOM   4009  O   SER A 285      68.835  43.993   7.221  1.00 61.97           O  
ATOM   4010  CB  SER A 285      67.258  46.229   9.203  1.00 65.87           C  
ATOM   4011  OG  SER A 285      67.491  47.579   8.914  1.00 66.05           O  
ATOM   4012  H   SER A 285      69.693  46.571   7.653  1.00 70.84           H  
ATOM   4013  HA  SER A 285      68.886  45.197  10.163  1.00 68.55           H  
ATOM   4014  HB2 SER A 285      66.824  46.140  10.199  1.00 65.87           H  
ATOM   4015  HB3 SER A 285      66.570  45.813   8.468  1.00 65.87           H  
ATOM   4016  HG  SER A 285      68.432  47.684   8.756  1.00 66.05           H  
ATOM   4017  N   VAL A 286      67.712  43.214   9.022  1.00 62.75           N  
ATOM   4018  CA  VAL A 286      67.451  41.909   8.456  1.00 58.88           C  
ATOM   4019  C   VAL A 286      66.076  41.409   8.861  1.00 58.70           C  
ATOM   4020  O   VAL A 286      65.693  41.528  10.018  1.00 60.78           O  
ATOM   4021  CB  VAL A 286      68.503  40.916   8.965  1.00 55.70           C  
ATOM   4022  CG1 VAL A 286      68.413  39.636   8.195  1.00 53.98           C  
ATOM   4023  CG2 VAL A 286      69.891  41.523   8.847  1.00 51.60           C  
ATOM   4024  H   VAL A 286      67.371  43.418   9.951  1.00 62.75           H  
ATOM   4025  HA  VAL A 286      67.494  41.991   7.370  1.00 58.88           H  
ATOM   4026  HB  VAL A 286      68.313  40.698  10.016  1.00 55.70           H  
ATOM   4027 HG11 VAL A 286      67.417  39.210   8.314  1.00 53.98           H  
ATOM   4028 HG12 VAL A 286      68.601  39.833   7.139  1.00 53.98           H  
ATOM   4029 HG13 VAL A 286      69.156  38.933   8.571  1.00 53.98           H  
ATOM   4030 HG21 VAL A 286      70.101  41.749   7.802  1.00 51.60           H  
ATOM   4031 HG22 VAL A 286      69.937  42.441   9.433  1.00 51.60           H  
ATOM   4032 HG23 VAL A 286      70.630  40.815   9.222  1.00 51.60           H  
ATOM   4033  N   ARG A 287      65.311  40.877   7.920  1.00 57.51           N  
ATOM   4034  CA  ARG A 287      63.999  40.307   8.266  1.00 55.54           C  
ATOM   4035  C   ARG A 287      64.012  38.945   7.571  1.00 53.69           C  
ATOM   4036  O   ARG A 287      64.867  38.733   6.705  1.00 52.54           O  
ATOM   4037  CB  ARG A 287      62.853  41.182   7.744  1.00 56.78           C  
ATOM   4038  CG  ARG A 287      63.087  41.667   6.326  1.00 56.97           C  
ATOM   4039  CD  ARG A 287      61.968  42.521   5.759  1.00 60.02           C  
ATOM   4040  NE  ARG A 287      62.081  42.523   4.292  1.00 63.17           N  
ATOM   4041  CZ  ARG A 287      61.294  43.208   3.457  1.00 62.57           C  
ATOM   4042  NH1 ARG A 287      60.316  43.982   3.958  1.00 53.84           N  
ATOM   4043  NH2 ARG A 287      61.477  43.079   2.124  1.00 59.25           N1+
ATOM   4044  H   ARG A 287      65.629  40.862   6.961  1.00 57.51           H  
ATOM   4045  HA  ARG A 287      63.840  40.237   9.342  1.00 55.54           H  
ATOM   4046  HB2 ARG A 287      62.751  42.049   8.397  1.00 56.78           H  
ATOM   4047  HB3 ARG A 287      61.932  40.600   7.766  1.00 56.78           H  
ATOM   4048  HG2 ARG A 287      63.208  40.795   5.684  1.00 56.97           H  
ATOM   4049  HG3 ARG A 287      64.004  42.256   6.315  1.00 56.97           H  
ATOM   4050  HD2 ARG A 287      62.056  43.540   6.136  1.00 60.02           H  
ATOM   4051  HD3 ARG A 287      61.004  42.106   6.053  1.00 60.02           H  
ATOM   4052  HE  ARG A 287      62.813  41.961   3.883  1.00 63.17           H  
ATOM   4053 HH11 ARG A 287      59.699  44.483   3.335  1.00 53.84           H  
ATOM   4054 HH12 ARG A 287      60.198  44.063   4.958  1.00 53.84           H  
ATOM   4055 HH21 ARG A 287      62.219  42.492   1.771  1.00 59.25           H  
ATOM   4056 HH22 ARG A 287      60.872  43.570   1.481  1.00 59.25           H  
ATOM   4057  N   ALA A 288      63.094  38.045   7.963  1.00 51.62           N  
ATOM   4058  CA  ALA A 288      62.985  36.686   7.413  1.00 48.54           C  
ATOM   4059  C   ALA A 288      61.639  36.376   6.759  1.00 48.15           C  
ATOM   4060  O   ALA A 288      60.611  37.000   7.028  1.00 45.48           O  
ATOM   4061  CB  ALA A 288      63.264  35.665   8.481  1.00 44.14           C  
ATOM   4062  H   ALA A 288      62.438  38.319   8.680  1.00 51.62           H  
ATOM   4063  HA  ALA A 288      63.733  36.635   6.622  1.00 48.54           H  
ATOM   4064  HB1 ALA A 288      64.246  35.852   8.915  1.00 44.14           H  
ATOM   4065  HB2 ALA A 288      62.504  35.736   9.259  1.00 44.14           H  
ATOM   4066  HB3 ALA A 288      63.244  34.667   8.044  1.00 44.14           H  
ATOM   4067  N   NME A 289      61.614  35.386   5.868  1.00  0.00           N  
ATOM   4068  CH3 NME A 289      60.403  34.994   5.178  1.00  0.00           C  
ATOM   4069  H   NME A 289      62.471  34.891   5.666  1.00  0.00           H  
ATOM   4070 HH31 NME A 289      60.414  33.917   5.005  1.00  0.00           H  
ATOM   4071 HH32 NME A 289      59.537  35.253   5.788  1.00  0.00           H  
ATOM   4072 HH33 NME A 289      60.343  35.514   4.222  1.00  0.00           H  
ATOM   4073  CH3 ACE A 295      53.647  35.677   2.221  1.00  0.00           C  
ATOM   4074  C   ACE A 295      53.609  36.615   3.428  1.00  0.00           C  
ATOM   4075  O   ACE A 295      52.557  37.160   3.762  1.00  0.00           O  
ATOM   4076 HH31 ACE A 295      52.664  35.591   1.759  1.00  0.00           H  
ATOM   4077 HH32 ACE A 295      54.358  36.072   1.495  1.00  0.00           H  
ATOM   4078 HH33 ACE A 295      53.979  34.693   2.555  1.00  0.00           H  
ATOM   4079  N   SER A 296      54.739  36.799   4.071  1.00 42.25           N  
ATOM   4080  CA  SER A 296      54.820  37.670   5.233  1.00 47.07           C  
ATOM   4081  C   SER A 296      56.258  37.678   5.757  1.00 48.53           C  
ATOM   4082  O   SER A 296      56.755  36.627   6.190  1.00 50.95           O  
ATOM   4083  CB  SER A 296      53.911  37.153   6.373  1.00 47.80           C  
ATOM   4084  OG  SER A 296      52.556  36.962   5.969  1.00 47.34           O  
ATOM   4085  H   SER A 296      55.571  36.325   3.751  1.00 42.25           H  
ATOM   4086  HA  SER A 296      54.501  38.668   4.931  1.00 47.07           H  
ATOM   4087  HB2 SER A 296      53.931  37.877   7.187  1.00 47.80           H  
ATOM   4088  HB3 SER A 296      54.305  36.200   6.725  1.00 47.80           H  
ATOM   4089  HG  SER A 296      52.495  37.195   5.040  1.00 47.34           H  
ATOM   4090  N   TRP A 297      56.905  38.854   5.710  1.00 49.23           N  
ATOM   4091  CA  TRP A 297      58.257  39.046   6.230  1.00 47.80           C  
ATOM   4092  C   TRP A 297      58.157  39.238   7.730  1.00 49.06           C  
ATOM   4093  O   TRP A 297      57.119  39.615   8.228  1.00 46.57           O  
ATOM   4094  CB  TRP A 297      58.898  40.294   5.677  1.00 43.85           C  
ATOM   4095  CG  TRP A 297      59.265  40.174   4.292  1.00 40.89           C  
ATOM   4096  CD1 TRP A 297      58.553  40.600   3.218  1.00 38.86           C  
ATOM   4097  CD2 TRP A 297      60.458  39.571   3.781  1.00 37.16           C  
ATOM   4098  NE1 TRP A 297      59.254  40.290   2.044  1.00 38.95           N  
ATOM   4099  CE2 TRP A 297      60.413  39.663   2.375  1.00 32.58           C  
ATOM   4100  CE3 TRP A 297      61.556  38.969   4.378  1.00 37.92           C  
ATOM   4101  CZ2 TRP A 297      61.403  39.185   1.571  1.00 35.54           C  
ATOM   4102  CZ3 TRP A 297      62.559  38.492   3.565  1.00 40.34           C  
ATOM   4103  CH2 TRP A 297      62.475  38.604   2.168  1.00 34.97           C  
ATOM   4104  H   TRP A 297      56.434  39.645   5.295  1.00 49.23           H  
ATOM   4105  HA  TRP A 297      58.854  38.179   5.948  1.00 47.80           H  
ATOM   4106  HB2 TRP A 297      59.796  40.509   6.256  1.00 43.85           H  
ATOM   4107  HB3 TRP A 297      58.194  41.120   5.779  1.00 43.85           H  
ATOM   4108  HD1 TRP A 297      57.596  41.099   3.261  1.00 38.86           H  
ATOM   4109  HE1 TRP A 297      58.947  40.499   1.105  1.00 38.95           H  
ATOM   4110  HE3 TRP A 297      61.622  38.877   5.452  1.00 37.92           H  
ATOM   4111  HZ2 TRP A 297      61.338  39.265   0.496  1.00 35.54           H  
ATOM   4112  HZ3 TRP A 297      63.425  38.024   4.009  1.00 40.34           H  
ATOM   4113  HH2 TRP A 297      63.279  38.221   1.557  1.00 34.97           H  
ATOM   4114  N   SER A 298      59.254  38.979   8.432  1.00 52.74           N  
ATOM   4115  CA  SER A 298      59.315  39.119   9.878  1.00 54.86           C  
ATOM   4116  C   SER A 298      59.638  40.586  10.162  1.00 58.24           C  
ATOM   4117  O   SER A 298      60.164  41.277   9.281  1.00 58.47           O  
ATOM   4118  CB  SER A 298      60.452  38.262  10.451  1.00 51.97           C  
ATOM   4119  OG  SER A 298      61.697  38.901  10.263  1.00 48.97           O  
ATOM   4120  H   SER A 298      60.081  38.672   7.941  1.00 52.74           H  
ATOM   4121  HA  SER A 298      58.374  38.804  10.328  1.00 54.86           H  
ATOM   4122  HB2 SER A 298      60.464  37.297   9.944  1.00 51.97           H  
ATOM   4123  HB3 SER A 298      60.284  38.110  11.517  1.00 51.97           H  
ATOM   4124  HG  SER A 298      61.663  39.744  10.722  1.00 48.97           H  
ATOM   4125  N   GLU A 299      59.319  41.048  11.377  1.00 59.72           N  
ATOM   4126  CA  GLU A 299      59.661  42.414  11.784  1.00 60.32           C  
ATOM   4127  C   GLU A 299      61.188  42.560  11.633  1.00 57.48           C  
ATOM   4128  O   GLU A 299      61.930  41.618  11.913  1.00 55.83           O  
ATOM   4129  CB  GLU A 299      59.315  42.652  13.261  1.00 62.85           C  
ATOM   4130  CG  GLU A 299      57.886  42.369  13.692  1.00 67.61           C  
ATOM   4131  CD  GLU A 299      56.878  43.247  12.973  1.00 72.17           C  
ATOM   4132  OE1 GLU A 299      57.212  44.434  12.710  1.00 70.76           O  
ATOM   4133  OE2 GLU A 299      55.755  42.745  12.682  1.00 73.37           O1-
ATOM   4134  H   GLU A 299      58.834  40.444  12.025  1.00 59.72           H  
ATOM   4135  HA  GLU A 299      59.106  43.126  11.173  1.00 60.32           H  
ATOM   4136  HB2 GLU A 299      59.523  43.699  13.482  1.00 62.85           H  
ATOM   4137  HB3 GLU A 299      59.970  42.017  13.858  1.00 62.85           H  
ATOM   4138  HG2 GLU A 299      57.802  42.547  14.764  1.00 67.61           H  
ATOM   4139  HG3 GLU A 299      57.656  41.325  13.478  1.00 67.61           H  
ATOM   4140  N   TRP A 300      61.641  43.735  11.197  1.00 55.61           N  
ATOM   4141  CA  TRP A 300      63.063  44.007  11.023  1.00 55.64           C  
ATOM   4142  C   TRP A 300      63.882  43.858  12.310  1.00 58.15           C  
ATOM   4143  O   TRP A 300      63.367  44.019  13.430  1.00 56.22           O  
ATOM   4144  CB  TRP A 300      63.272  45.427  10.559  1.00 53.64           C  
ATOM   4145  CG  TRP A 300      62.894  45.733   9.160  1.00 52.81           C  
ATOM   4146  CD1 TRP A 300      61.838  46.484   8.750  1.00 52.13           C  
ATOM   4147  CD2 TRP A 300      63.617  45.373   7.976  1.00 52.35           C  
ATOM   4148  NE1 TRP A 300      61.853  46.629   7.380  1.00 51.53           N  
ATOM   4149  CE2 TRP A 300      62.933  45.949   6.877  1.00 52.63           C  
ATOM   4150  CE3 TRP A 300      64.779  44.629   7.737  1.00 51.67           C  
ATOM   4151  CZ2 TRP A 300      63.370  45.799   5.550  1.00 50.35           C  
ATOM   4152  CZ3 TRP A 300      65.216  44.490   6.431  1.00 53.54           C  
ATOM   4153  CH2 TRP A 300      64.506  45.075   5.347  1.00 49.62           C  
ATOM   4154  H   TRP A 300      60.976  44.463  10.979  1.00 55.61           H  
ATOM   4155  HA  TRP A 300      63.401  43.271  10.294  1.00 55.64           H  
ATOM   4156  HB2 TRP A 300      64.331  45.659  10.673  1.00 53.64           H  
ATOM   4157  HB3 TRP A 300      62.686  46.076  11.209  1.00 53.64           H  
ATOM   4158  HD1 TRP A 300      61.092  46.908   9.406  1.00 52.13           H  
ATOM   4159  HE1 TRP A 300      61.180  47.150   6.836  1.00 51.53           H  
ATOM   4160  HE3 TRP A 300      65.322  44.174   8.553  1.00 51.67           H  
ATOM   4161  HZ2 TRP A 300      62.828  46.239   4.726  1.00 50.35           H  
ATOM   4162  HZ3 TRP A 300      66.115  43.926   6.231  1.00 53.54           H  
ATOM   4163  HH2 TRP A 300      64.875  44.943   4.341  1.00 49.62           H  
ATOM   4164  N   ALA A 301      65.162  43.553  12.140  1.00 57.64           N  
ATOM   4165  CA  ALA A 301      66.085  43.449  13.257  1.00 58.79           C  
ATOM   4166  C   ALA A 301      67.194  44.409  12.812  1.00 62.61           C  
ATOM   4167  O   ALA A 301      67.696  44.303  11.677  1.00 62.77           O  
ATOM   4168  CB  ALA A 301      66.611  42.030  13.391  1.00 54.31           C  
ATOM   4169  H   ALA A 301      65.505  43.388  11.205  1.00 57.64           H  
ATOM   4170  HA  ALA A 301      65.650  43.685  14.228  1.00 58.79           H  
ATOM   4171  HB1 ALA A 301      65.788  41.359  13.636  1.00 54.31           H  
ATOM   4172  HB2 ALA A 301      67.065  41.720  12.450  1.00 54.31           H  
ATOM   4173  HB3 ALA A 301      67.358  41.993  14.184  1.00 54.31           H  
ATOM   4174  N   SER A 302      67.572  45.376  13.645  1.00 65.00           N  
ATOM   4175  CA  SER A 302      68.613  46.274  13.162  1.00 68.92           C  
ATOM   4176  C   SER A 302      69.867  46.375  14.001  1.00 72.18           C  
ATOM   4177  O   SER A 302      69.963  45.838  15.103  1.00 73.04           O  
ATOM   4178  CB  SER A 302      68.058  47.678  12.920  1.00 65.29           C  
ATOM   4179  OG  SER A 302      66.879  47.636  12.153  1.00 65.98           O  
ATOM   4180  H   SER A 302      67.160  45.481  14.561  1.00 65.00           H  
ATOM   4181  HA  SER A 302      68.930  45.803  12.232  1.00 68.92           H  
ATOM   4182  HB2 SER A 302      68.805  48.269  12.390  1.00 65.29           H  
ATOM   4183  HB3 SER A 302      67.840  48.144  13.881  1.00 65.29           H  
ATOM   4184  HG  SER A 302      66.234  47.119  12.641  1.00 65.98           H  
ATOM   4185  N   VAL A 303      70.846  47.055  13.425  1.00 76.69           N  
ATOM   4186  CA  VAL A 303      72.123  47.302  14.061  1.00 81.47           C  
ATOM   4187  C   VAL A 303      72.713  48.632  13.500  1.00 86.45           C  
ATOM   4188  O   VAL A 303      72.503  48.982  12.317  1.00 88.24           O  
ATOM   4189  CB  VAL A 303      73.077  46.101  13.824  1.00 80.27           C  
ATOM   4190  CG1 VAL A 303      74.522  46.507  14.089  1.00 81.66           C  
ATOM   4191  CG2 VAL A 303      72.700  44.973  14.759  1.00 78.62           C  
ATOM   4192  H   VAL A 303      70.694  47.420  12.495  1.00 76.69           H  
ATOM   4193  HA  VAL A 303      71.997  47.406  15.139  1.00 81.47           H  
ATOM   4194  HB  VAL A 303      72.985  45.778  12.787  1.00 80.27           H  
ATOM   4195 HG11 VAL A 303      74.798  47.324  13.423  1.00 81.66           H  
ATOM   4196 HG12 VAL A 303      74.624  46.832  15.124  1.00 81.66           H  
ATOM   4197 HG13 VAL A 303      75.178  45.655  13.909  1.00 81.66           H  
ATOM   4198 HG21 VAL A 303      72.797  45.309  15.791  1.00 78.62           H  
ATOM   4199 HG22 VAL A 303      71.669  44.673  14.569  1.00 78.62           H  
ATOM   4200 HG23 VAL A 303      73.362  44.124  14.590  1.00 78.62           H  
ATOM   4201  N   PRO A 304      73.425  49.409  14.353  1.00 88.24           N  
ATOM   4202  CA  PRO A 304      74.031  50.675  13.929  1.00 86.19           C  
ATOM   4203  C   PRO A 304      75.216  50.354  13.033  1.00 85.30           C  
ATOM   4204  O   PRO A 304      76.088  49.578  13.424  1.00 81.21           O  
ATOM   4205  CB  PRO A 304      74.471  51.281  15.249  1.00 87.44           C  
ATOM   4206  CG  PRO A 304      74.933  50.060  16.014  1.00 88.28           C  
ATOM   4207  CD  PRO A 304      73.761  49.126  15.766  1.00 88.76           C  
ATOM   4208  HA  PRO A 304      73.381  51.344  13.365  1.00 86.19           H  
ATOM   4209  HB2 PRO A 304      73.641  51.775  15.755  1.00 87.44           H  
ATOM   4210  HB3 PRO A 304      75.285  51.992  15.107  1.00 87.44           H  
ATOM   4211  HG2 PRO A 304      75.061  50.273  17.075  1.00 88.28           H  
ATOM   4212  HG3 PRO A 304      75.862  49.658  15.609  1.00 88.28           H  
ATOM   4213  HD2 PRO A 304      74.051  48.084  15.902  1.00 88.76           H  
ATOM   4214  HD3 PRO A 304      72.924  49.359  16.425  1.00 88.76           H  
ATOM   4215  N   CYS A 305      75.252  50.950  11.844  1.00 87.82           N  
ATOM   4216  CA  CYS A 305      76.350  50.677  10.907  1.00 91.27           C  
ATOM   4217  C   CYS A 305      77.759  50.982  11.441  1.00 92.87           C  
ATOM   4218  O   CYS A 305      78.695  50.203  11.228  1.00 93.86           O  
ATOM   4219  CB  CYS A 305      76.140  51.434   9.581  1.00 90.42           C  
ATOM   4220  SG  CYS A 305      76.079  50.412   8.054  1.00 90.85           S  
ATOM   4221  H   CYS A 305      74.519  51.595  11.584  1.00 87.82           H  
ATOM   4222  HA  CYS A 305      76.310  49.599  10.753  1.00 91.27           H  
ATOM   4223  HB2 CYS A 305      76.960  52.144   9.472  1.00 90.42           H  
ATOM   4224  HB3 CYS A 305      75.197  51.976   9.655  1.00 90.42           H  
ATOM   4225  N   SER A 306      77.917  52.118  12.119  1.00 95.38           N  
ATOM   4226  CA  SER A 306      79.227  52.520  12.671  1.00 96.65           C  
ATOM   4227  C   SER A 306      79.673  51.582  13.814  1.00 96.08           C  
ATOM   4228  OXT SER A 306      79.595  51.982  15.002  1.00 96.08           O1-
ATOM   4229  O   SER A 306      80.107  50.441  13.585  1.00 94.51           O  
ATOM   4230  CB  SER A 306      79.183  53.994  13.175  1.00 95.97           C  
ATOM   4231  OG  SER A 306      78.801  54.924  12.150  1.00 93.46           O  
ATOM   4232  H   SER A 306      77.119  52.721  12.259  1.00 95.38           H  
ATOM   4233  HA  SER A 306      79.958  52.443  11.866  1.00 96.65           H  
ATOM   4234  HB2 SER A 306      80.173  54.266  13.540  1.00 95.97           H  
ATOM   4235  HB3 SER A 306      78.464  54.061  13.991  1.00 95.97           H  
ATOM   4236  HG  SER A 306      78.806  55.802  12.538  1.00 93.46           H  
TER    4237      SER A 306 
ATOM   4238  CH3 ACE B  19      75.668  19.507  -7.477  1.00  0.00           C  
ATOM   4239  C   ACE B  19      75.216  20.799  -6.793  1.00  0.00           C  
ATOM   4240  O   ACE B  19      75.361  20.948  -5.581  1.00  0.00           O  
ATOM   4241 HH31 ACE B  19      76.101  18.813  -6.756  1.00  0.00           H  
ATOM   4242 HH32 ACE B  19      74.804  19.044  -7.954  1.00  0.00           H  
ATOM   4243 HH33 ACE B  19      76.411  19.756  -8.235  1.00  0.00           H  
ATOM   4244  N   GLN B  20      74.675  21.716  -7.562  1.00 82.42           N  
ATOM   4245  CA  GLN B  20      74.207  22.987  -7.019  1.00 82.60           C  
ATOM   4246  C   GLN B  20      73.632  23.858  -8.102  1.00 81.44           C  
ATOM   4247  O   GLN B  20      72.890  24.813  -7.826  1.00 81.70           O  
ATOM   4248  CB  GLN B  20      75.316  23.736  -6.284  1.00 85.50           C  
ATOM   4249  CG  GLN B  20      75.590  23.175  -4.859  1.00 92.68           C  
ATOM   4250  CD  GLN B  20      75.465  24.236  -3.748  1.00 96.11           C  
ATOM   4251  NE2 GLN B  20      76.089  25.302  -3.826  1.00 98.19           N  
ATOM   4252  OE1 GLN B  20      74.662  23.939  -2.710  1.00 96.67           O  
ATOM   4253  H   GLN B  20      74.581  21.538  -8.552  1.00 82.42           H  
ATOM   4254  HA  GLN B  20      73.423  22.753  -6.299  1.00 82.60           H  
ATOM   4255  HB2 GLN B  20      75.027  24.783  -6.195  1.00 85.50           H  
ATOM   4256  HB3 GLN B  20      76.233  23.660  -6.869  1.00 85.50           H  
ATOM   4257  HG2 GLN B  20      76.601  22.769  -4.836  1.00 92.68           H  
ATOM   4258  HG3 GLN B  20      74.874  22.378  -4.658  1.00 92.68           H  
ATOM   4259 HE21 GLN B  20      76.006  25.990  -3.092  1.00 98.19           H  
ATOM   4260 HE22 GLN B  20      76.681  25.483  -4.624  1.00 98.19           H  
ATOM   4261  N   ASN B  21      73.960  23.513  -9.343  1.00 79.87           N  
ATOM   4262  CA  ASN B  21      73.427  24.224 -10.499  1.00 76.44           C  
ATOM   4263  C   ASN B  21      71.977  23.707 -10.623  1.00 72.58           C  
ATOM   4264  O   ASN B  21      71.095  24.329 -11.232  1.00 71.93           O  
ATOM   4265  CB  ASN B  21      74.259  23.843 -11.708  1.00 81.40           C  
ATOM   4266  CG  ASN B  21      73.774  24.485 -12.980  1.00 85.98           C  
ATOM   4267  OD1 ASN B  21      72.889  23.948 -13.675  1.00 87.45           O  
ATOM   4268  ND2 ASN B  21      74.353  25.646 -13.310  1.00 86.92           N  
ATOM   4269  H   ASN B  21      74.593  22.740  -9.489  1.00 79.87           H  
ATOM   4270  HA  ASN B  21      73.452  25.310 -10.413  1.00 76.44           H  
ATOM   4271  HB2 ASN B  21      74.221  22.760 -11.829  1.00 81.40           H  
ATOM   4272  HB3 ASN B  21      75.289  24.153 -11.533  1.00 81.40           H  
ATOM   4273 HD21 ASN B  21      74.077  26.126 -14.155  1.00 86.92           H  
ATOM   4274 HD22 ASN B  21      75.066  26.042 -12.714  1.00 86.92           H  
ATOM   4275  N   LEU B  22      71.766  22.562  -9.976  1.00 67.45           N  
ATOM   4276  CA  LEU B  22      70.502  21.830  -9.908  1.00 59.84           C  
ATOM   4277  C   LEU B  22      69.620  22.460  -8.871  1.00 56.42           C  
ATOM   4278  O   LEU B  22      68.463  22.797  -9.122  1.00 55.02           O  
ATOM   4279  CB  LEU B  22      70.793  20.404  -9.464  1.00 56.82           C  
ATOM   4280  CG  LEU B  22      69.620  19.455  -9.459  1.00 54.48           C  
ATOM   4281  CD1 LEU B  22      69.374  18.947 -10.849  1.00 45.70           C  
ATOM   4282  CD2 LEU B  22      69.921  18.331  -8.473  1.00 56.25           C  
ATOM   4283  H   LEU B  22      72.553  22.162  -9.486  1.00 67.45           H  
ATOM   4284  HA  LEU B  22      70.015  21.847 -10.883  1.00 59.84           H  
ATOM   4285  HB2 LEU B  22      71.191  20.446  -8.450  1.00 56.82           H  
ATOM   4286  HB3 LEU B  22      71.549  19.995 -10.134  1.00 56.82           H  
ATOM   4287  HG  LEU B  22      68.707  19.958  -9.140  1.00 54.48           H  
ATOM   4288 HD11 LEU B  22      69.145  19.785 -11.507  1.00 45.70           H  
ATOM   4289 HD12 LEU B  22      70.265  18.434 -11.211  1.00 45.70           H  
ATOM   4290 HD13 LEU B  22      68.534  18.253 -10.839  1.00 45.70           H  
ATOM   4291 HD21 LEU B  22      70.832  17.816  -8.777  1.00 56.25           H  
ATOM   4292 HD22 LEU B  22      70.055  18.749  -7.475  1.00 56.25           H  
ATOM   4293 HD23 LEU B  22      69.091  17.625  -8.463  1.00 56.25           H  
ATOM   4294  N   LEU B  23      70.185  22.571  -7.681  1.00 53.39           N  
ATOM   4295  CA  LEU B  23      69.497  23.172  -6.568  1.00 54.56           C  
ATOM   4296  C   LEU B  23      68.854  24.495  -6.944  1.00 55.24           C  
ATOM   4297  O   LEU B  23      67.740  24.793  -6.519  1.00 56.00           O  
ATOM   4298  CB  LEU B  23      70.460  23.374  -5.397  1.00 56.10           C  
ATOM   4299  CG  LEU B  23      70.738  22.141  -4.492  1.00 60.10           C  
ATOM   4300  CD1 LEU B  23      70.351  22.491  -3.018  1.00 58.75           C  
ATOM   4301  CD2 LEU B  23      69.939  20.893  -4.999  1.00 58.03           C  
ATOM   4302  H   LEU B  23      71.125  22.225  -7.549  1.00 53.39           H  
ATOM   4303  HA  LEU B  23      68.701  22.490  -6.271  1.00 54.56           H  
ATOM   4304  HB2 LEU B  23      70.048  24.160  -4.764  1.00 56.10           H  
ATOM   4305  HB3 LEU B  23      71.415  23.702  -5.809  1.00 56.10           H  
ATOM   4306  HG  LEU B  23      71.798  21.892  -4.534  1.00 60.10           H  
ATOM   4307 HD11 LEU B  23      70.941  23.343  -2.680  1.00 58.75           H  
ATOM   4308 HD12 LEU B  23      69.291  22.741  -2.970  1.00 58.75           H  
ATOM   4309 HD13 LEU B  23      70.551  21.633  -2.376  1.00 58.75           H  
ATOM   4310 HD21 LEU B  23      68.871  21.109  -4.970  1.00 58.03           H  
ATOM   4311 HD22 LEU B  23      70.236  20.663  -6.022  1.00 58.03           H  
ATOM   4312 HD23 LEU B  23      70.154  20.039  -4.357  1.00 58.03           H  
ATOM   4313  N   ARG B  24      69.545  25.287  -7.751  1.00 55.70           N  
ATOM   4314  CA  ARG B  24      69.020  26.572  -8.152  1.00 54.67           C  
ATOM   4315  C   ARG B  24      67.899  26.377  -9.156  1.00 52.56           C  
ATOM   4316  O   ARG B  24      66.887  27.086  -9.152  1.00 51.47           O  
ATOM   4317  CB  ARG B  24      70.147  27.430  -8.755  1.00 60.79           C  
ATOM   4318  CG  ARG B  24      69.725  28.893  -9.040  1.00 63.94           C  
ATOM   4319  CD  ARG B  24      70.885  29.744  -9.603  1.00 69.35           C  
ATOM   4320  NE  ARG B  24      70.415  30.871 -10.436  1.00 74.31           N  
ATOM   4321  CZ  ARG B  24      70.034  32.060  -9.968  1.00 72.42           C  
ATOM   4322  NH1 ARG B  24      70.076  32.301  -8.668  1.00 75.40           N  
ATOM   4323  NH2 ARG B  24      69.574  32.990 -10.791  1.00 71.59           N1+
ATOM   4324  H   ARG B  24      70.449  24.989  -8.090  1.00 55.70           H  
ATOM   4325  HA  ARG B  24      68.619  27.089  -7.280  1.00 54.67           H  
ATOM   4326  HB2 ARG B  24      70.464  26.974  -9.693  1.00 60.79           H  
ATOM   4327  HB3 ARG B  24      70.983  27.442  -8.056  1.00 60.79           H  
ATOM   4328  HG2 ARG B  24      69.379  29.345  -8.110  1.00 63.94           H  
ATOM   4329  HG3 ARG B  24      68.912  28.887  -9.765  1.00 63.94           H  
ATOM   4330  HD2 ARG B  24      71.524  29.104 -10.211  1.00 69.35           H  
ATOM   4331  HD3 ARG B  24      71.461  30.144  -8.768  1.00 69.35           H  
ATOM   4332  HE  ARG B  24      70.380  30.730 -11.435  1.00 74.31           H  
ATOM   4333 HH11 ARG B  24      69.758  33.190  -8.309  1.00 75.40           H  
ATOM   4334 HH12 ARG B  24      70.426  31.596  -8.035  1.00 75.40           H  
ATOM   4335 HH21 ARG B  24      69.539  32.813 -11.785  1.00 71.59           H  
ATOM   4336 HH22 ARG B  24      69.258  33.877 -10.425  1.00 71.59           H  
ATOM   4337  N   ALA B  25      68.077  25.411 -10.043  1.00 52.83           N  
ATOM   4338  CA  ALA B  25      67.059  25.151 -11.050  1.00 48.76           C  
ATOM   4339  C   ALA B  25      65.808  24.764 -10.274  1.00 49.51           C  
ATOM   4340  O   ALA B  25      64.693  25.268 -10.555  1.00 48.97           O  
ATOM   4341  CB  ALA B  25      67.500  24.039 -11.942  1.00 44.18           C  
ATOM   4342  H   ALA B  25      68.919  24.854 -10.021  1.00 52.83           H  
ATOM   4343  HA  ALA B  25      66.876  26.017 -11.687  1.00 48.76           H  
ATOM   4344  HB1 ALA B  25      68.411  24.332 -12.465  1.00 44.18           H  
ATOM   4345  HB2 ALA B  25      67.695  23.149 -11.344  1.00 44.18           H  
ATOM   4346  HB3 ALA B  25      66.717  23.824 -12.669  1.00 44.18           H  
ATOM   4347  N   VAL B  26      65.990  23.900  -9.269  1.00 45.32           N  
ATOM   4348  CA  VAL B  26      64.836  23.502  -8.512  1.00 45.66           C  
ATOM   4349  C   VAL B  26      64.242  24.724  -7.813  1.00 46.28           C  
ATOM   4350  O   VAL B  26      63.035  24.996  -7.916  1.00 47.53           O  
ATOM   4351  CB  VAL B  26      65.177  22.346  -7.537  1.00 45.67           C  
ATOM   4352  CG1 VAL B  26      64.060  22.153  -6.547  1.00 44.18           C  
ATOM   4353  CG2 VAL B  26      65.356  21.016  -8.339  1.00 43.62           C  
ATOM   4354  H   VAL B  26      66.908  23.540  -9.050  1.00 45.32           H  
ATOM   4355  HA  VAL B  26      64.075  23.105  -9.183  1.00 45.66           H  
ATOM   4356  HB  VAL B  26      66.098  22.599  -7.011  1.00 45.67           H  
ATOM   4357 HG11 VAL B  26      63.911  23.074  -5.983  1.00 44.18           H  
ATOM   4358 HG12 VAL B  26      63.143  21.900  -7.079  1.00 44.18           H  
ATOM   4359 HG13 VAL B  26      64.317  21.345  -5.862  1.00 44.18           H  
ATOM   4360 HG21 VAL B  26      64.428  20.777  -8.858  1.00 43.62           H  
ATOM   4361 HG22 VAL B  26      66.159  21.136  -9.066  1.00 43.62           H  
ATOM   4362 HG23 VAL B  26      65.606  20.208  -7.651  1.00 43.62           H  
ATOM   4363  N   NME B  27      65.077  25.474  -7.095  1.00  0.00           N  
ATOM   4364  CH3 NME B  27      64.639  26.658  -6.385  1.00  0.00           C  
ATOM   4365  H   NME B  27      66.050  25.208  -7.045  1.00  0.00           H  
ATOM   4366 HH31 NME B  27      64.859  27.543  -6.982  1.00  0.00           H  
ATOM   4367 HH32 NME B  27      63.565  26.599  -6.206  1.00  0.00           H  
ATOM   4368 HH33 NME B  27      65.162  26.724  -5.431  1.00  0.00           H  
ATOM   4369  CH3 ACE B  27!     66.243  27.132  -7.094  1.00  0.00           C  
ATOM   4370  C   ACE B  27!     65.672  28.231  -7.993  1.00  0.00           C  
ATOM   4371  O   ACE B  27!     66.319  29.253  -8.216  1.00  0.00           O  
ATOM   4372 HH31 ACE B  27!     65.568  26.987  -6.250  1.00  0.00           H  
ATOM   4373 HH32 ACE B  27!     67.233  27.401  -6.726  1.00  0.00           H  
ATOM   4374 HH33 ACE B  27!     66.307  26.209  -7.670  1.00  0.00           H  
ATOM   4375  N   ASN B  28      64.479  28.020  -8.498  1.00 46.04           N  
ATOM   4376  CA  ASN B  28      63.830  29.008  -9.377  1.00 46.00           C  
ATOM   4377  C   ASN B  28      62.444  28.497  -9.818  1.00 46.73           C  
ATOM   4378  O   ASN B  28      61.512  29.284 -10.028  1.00 49.06           O  
ATOM   4379  CB  ASN B  28      64.625  29.213 -10.662  1.00 47.60           C  
ATOM   4380  CG  ASN B  28      65.551  30.418 -10.616  1.00 54.29           C  
ATOM   4381  OD1 ASN B  28      65.110  31.578 -10.389  1.00 59.98           O  
ATOM   4382  ND2 ASN B  28      66.837  30.168 -10.860  1.00 52.47           N  
ATOM   4383  H   ASN B  28      63.995  27.161  -8.279  1.00 46.04           H  
ATOM   4384  HA  ASN B  28      63.763  29.935  -8.808  1.00 46.00           H  
ATOM   4385  HB2 ASN B  28      63.923  29.349 -11.484  1.00 47.60           H  
ATOM   4386  HB3 ASN B  28      65.227  28.322 -10.841  1.00 47.60           H  
ATOM   4387 HD21 ASN B  28      67.506  30.925 -10.869  1.00 52.47           H  
ATOM   4388 HD22 ASN B  28      67.143  29.222 -11.036  1.00 52.47           H  
ATOM   4389  N   MET B  29      62.291  27.180  -9.998  1.00 44.45           N  
ATOM   4390  CA  MET B  29      61.011  26.705 -10.439  1.00 39.54           C  
ATOM   4391  C   MET B  29      60.066  26.936  -9.263  1.00 40.58           C  
ATOM   4392  O   MET B  29      58.898  27.404  -9.421  1.00 37.92           O  
ATOM   4393  CB  MET B  29      61.147  25.246 -10.876  1.00 39.27           C  
ATOM   4394  CG  MET B  29      59.854  24.529 -11.187  1.00 37.81           C  
ATOM   4395  SD  MET B  29      59.071  23.879  -9.635  1.00 41.79           S  
ATOM   4396  CE  MET B  29      60.297  22.893  -9.073  1.00 31.91           C  
ATOM   4397  H   MET B  29      63.053  26.540  -9.829  1.00 44.45           H  
ATOM   4398  HA  MET B  29      60.613  27.224 -11.311  1.00 39.54           H  
ATOM   4399  HB2 MET B  29      61.646  24.702 -10.074  1.00 39.27           H  
ATOM   4400  HB3 MET B  29      61.767  25.222 -11.772  1.00 39.27           H  
ATOM   4401  HG2 MET B  29      60.060  23.696 -11.859  1.00 37.81           H  
ATOM   4402  HG3 MET B  29      59.167  25.224 -11.670  1.00 37.81           H  
ATOM   4403  HE1 MET B  29      60.512  22.123  -9.814  1.00 31.91           H  
ATOM   4404  HE2 MET B  29      61.192  23.490  -8.898  1.00 31.91           H  
ATOM   4405  HE3 MET B  29      59.986  22.423  -8.140  1.00 31.91           H  
ATOM   4406  N   NME B  30      60.522  26.623  -8.051  1.00  0.00           N  
ATOM   4407  CH3 NME B  30      59.725  26.795  -6.854  1.00  0.00           C  
ATOM   4408  H   NME B  30      61.458  26.252  -7.964  1.00  0.00           H  
ATOM   4409 HH31 NME B  30      58.914  27.495  -7.055  1.00  0.00           H  
ATOM   4410 HH32 NME B  30      59.308  25.833  -6.553  1.00  0.00           H  
ATOM   4411 HH33 NME B  30      60.352  27.185  -6.052  1.00  0.00           H  
ATOM   4412  CH3 ACE B  30!     61.347  27.113  -6.574  1.00  0.00           C  
ATOM   4413  C   ACE B  30!     61.119  28.596  -6.272  1.00  0.00           C  
ATOM   4414  O   ACE B  30!     61.739  29.151  -5.366  1.00  0.00           O  
ATOM   4415 HH31 ACE B  30!     62.090  26.685  -5.900  1.00  0.00           H  
ATOM   4416 HH32 ACE B  30!     60.401  26.584  -6.456  1.00  0.00           H  
ATOM   4417 HH33 ACE B  30!     61.691  27.017  -7.604  1.00  0.00           H  
ATOM   4418  N   GLN B  31      60.242  29.223  -7.021  1.00 38.47           N  
ATOM   4419  CA  GLN B  31      59.949  30.612  -6.827  1.00 42.13           C  
ATOM   4420  C   GLN B  31      58.923  30.981  -7.841  1.00 42.73           C  
ATOM   4421  O   GLN B  31      57.914  31.604  -7.508  1.00 45.71           O  
ATOM   4422  CB  GLN B  31      61.213  31.438  -6.979  1.00 48.66           C  
ATOM   4423  CG  GLN B  31      61.006  32.920  -6.859  1.00 53.95           C  
ATOM   4424  CD  GLN B  31      60.373  33.340  -5.538  1.00 61.39           C  
ATOM   4425  OE1 GLN B  31      60.408  32.611  -4.507  1.00 61.75           O  
ATOM   4426  NE2 GLN B  31      59.793  34.543  -5.554  1.00 62.41           N  
ATOM   4427  H   GLN B  31      59.763  28.715  -7.751  1.00 38.47           H  
ATOM   4428  HA  GLN B  31      59.568  30.806  -5.824  1.00 42.13           H  
ATOM   4429  HB2 GLN B  31      61.638  31.232  -7.961  1.00 48.66           H  
ATOM   4430  HB3 GLN B  31      61.917  31.129  -6.206  1.00 48.66           H  
ATOM   4431  HG2 GLN B  31      60.356  33.245  -7.672  1.00 53.95           H  
ATOM   4432  HG3 GLN B  31      61.974  33.412  -6.950  1.00 53.95           H  
ATOM   4433 HE21 GLN B  31      59.790  35.091  -6.403  1.00 62.41           H  
ATOM   4434 HE22 GLN B  31      59.358  34.905  -4.718  1.00 62.41           H  
ATOM   4435  N   LYS B  32      59.137  30.567  -9.080  1.00 43.39           N  
ATOM   4436  CA  LYS B  32      58.156  30.852 -10.112  1.00 42.48           C  
ATOM   4437  C   LYS B  32      56.805  30.187  -9.817  1.00 43.69           C  
ATOM   4438  O   LYS B  32      55.747  30.816 -10.044  1.00 45.22           O  
ATOM   4439  CB  LYS B  32      58.691  30.419 -11.447  1.00 46.68           C  
ATOM   4440  CG  LYS B  32      57.838  30.825 -12.665  1.00 52.72           C  
ATOM   4441  CD  LYS B  32      58.649  30.506 -13.956  1.00 59.23           C  
ATOM   4442  CE  LYS B  32      60.177  30.993 -13.826  1.00 62.77           C  
ATOM   4443  NZ  LYS B  32      60.477  32.499 -13.900  1.00 57.89           N1+
ATOM   4444  H   LYS B  32      59.978  30.056  -9.306  1.00 43.39           H  
ATOM   4445  HA  LYS B  32      57.979  31.927 -10.129  1.00 42.48           H  
ATOM   4446  HB2 LYS B  32      58.772  29.332 -11.440  1.00 46.68           H  
ATOM   4447  HB3 LYS B  32      59.682  30.856 -11.570  1.00 46.68           H  
ATOM   4448  HG2 LYS B  32      57.618  31.892 -12.622  1.00 52.72           H  
ATOM   4449  HG3 LYS B  32      56.905  30.261 -12.667  1.00 52.72           H  
ATOM   4450  HD2 LYS B  32      58.185  31.015 -14.801  1.00 59.23           H  
ATOM   4451  HD3 LYS B  32      58.633  29.430 -14.128  1.00 59.23           H  
ATOM   4452  HE2 LYS B  32      60.737  30.514 -14.629  1.00 62.77           H  
ATOM   4453  HE3 LYS B  32      60.547  30.638 -12.864  1.00 62.77           H  
ATOM   4454  HZ1 LYS B  32      60.147  32.865 -14.782  1.00 57.89           H  
ATOM   4455  HZ2 LYS B  32      60.008  32.973 -13.142  1.00 57.89           H  
ATOM   4456  HZ3 LYS B  32      61.473  32.648 -13.825  1.00 57.89           H  
ATOM   4457  N   ALA B  33      56.784  28.942  -9.315  1.00 38.48           N  
ATOM   4458  CA  ALA B  33      55.469  28.398  -8.991  1.00 37.01           C  
ATOM   4459  C   ALA B  33      54.844  29.316  -7.959  1.00 40.18           C  
ATOM   4460  O   ALA B  33      53.696  29.722  -8.101  1.00 40.33           O  
ATOM   4461  CB  ALA B  33      55.557  27.013  -8.416  1.00 34.19           C  
ATOM   4462  H   ALA B  33      57.631  28.411  -9.170  1.00 38.48           H  
ATOM   4463  HA  ALA B  33      54.876  28.337  -9.903  1.00 37.01           H  
ATOM   4464  HB1 ALA B  33      56.035  26.350  -9.137  1.00 34.19           H  
ATOM   4465  HB2 ALA B  33      56.146  27.037  -7.499  1.00 34.19           H  
ATOM   4466  HB3 ALA B  33      54.554  26.647  -8.194  1.00 34.19           H  
ATOM   4467  N   NME B  34      55.597  29.649  -6.912  1.00  0.00           N  
ATOM   4468  CH3 NME B  34      55.118  30.518  -5.857  1.00  0.00           C  
ATOM   4469  H   NME B  34      56.536  29.282  -6.851  1.00  0.00           H  
ATOM   4470 HH31 NME B  34      54.097  30.241  -5.592  1.00  0.00           H  
ATOM   4471 HH32 NME B  34      55.760  30.417  -4.982  1.00  0.00           H  
ATOM   4472 HH33 NME B  34      55.134  31.552  -6.202  1.00  0.00           H  
ATOM   4473  CH3 ACE B  34!     56.734  30.886  -6.087  1.00  0.00           C  
ATOM   4474  C   ACE B  34!     56.343  32.300  -6.520  1.00  0.00           C  
ATOM   4475  O   ACE B  34!     57.015  33.268  -6.169  1.00  0.00           O  
ATOM   4476 HH31 ACE B  34!     55.909  30.454  -5.520  1.00  0.00           H  
ATOM   4477 HH32 ACE B  34!     57.633  30.898  -5.471  1.00  0.00           H  
ATOM   4478 HH33 ACE B  34!     56.914  30.285  -6.980  1.00  0.00           H  
ATOM   4479  N   GLN B  35      55.271  32.413  -7.270  1.00 47.25           N  
ATOM   4480  CA  GLN B  35      54.811  33.693  -7.734  1.00 49.45           C  
ATOM   4481  C   GLN B  35      53.571  33.616  -8.578  1.00 50.32           C  
ATOM   4482  O   GLN B  35      52.626  34.336  -8.345  1.00 52.78           O  
ATOM   4483  CB  GLN B  35      55.968  34.449  -8.404  1.00 51.77           C  
ATOM   4484  CG  GLN B  35      56.831  35.164  -7.323  1.00 63.03           C  
ATOM   4485  CD  GLN B  35      58.219  35.742  -7.787  1.00 72.41           C  
ATOM   4486  OE1 GLN B  35      59.170  34.991  -8.122  1.00 73.47           O  
ATOM   4487  NE2 GLN B  35      58.334  37.092  -7.771  1.00 74.46           N  
ATOM   4488  H   GLN B  35      54.758  31.582  -7.527  1.00 47.25           H  
ATOM   4489  HA  GLN B  35      54.493  34.271  -6.866  1.00 49.45           H  
ATOM   4490  HB2 GLN B  35      55.564  35.191  -9.093  1.00 51.77           H  
ATOM   4491  HB3 GLN B  35      56.590  33.743  -8.954  1.00 51.77           H  
ATOM   4492  HG2 GLN B  35      57.023  34.445  -6.527  1.00 63.03           H  
ATOM   4493  HG3 GLN B  35      56.244  35.994  -6.929  1.00 63.03           H  
ATOM   4494 HE21 GLN B  35      59.206  37.528  -8.034  1.00 74.46           H  
ATOM   4495 HE22 GLN B  35      57.547  37.663  -7.496  1.00 74.46           H  
ATOM   4496  N   THR B  36      53.507  32.684  -9.506  1.00 51.72           N  
ATOM   4497  CA  THR B  36      52.351  32.637 -10.377  1.00 50.81           C  
ATOM   4498  C   THR B  36      51.225  31.662 -10.132  1.00 52.45           C  
ATOM   4499  O   THR B  36      50.272  31.697 -10.879  1.00 54.01           O  
ATOM   4500  CB  THR B  36      52.791  32.383 -11.795  1.00 51.22           C  
ATOM   4501  OG1 THR B  36      52.997  30.979 -11.960  1.00 53.96           O  
ATOM   4502  CG2 THR B  36      54.101  33.093 -12.095  1.00 48.19           C  
ATOM   4503  H   THR B  36      54.254  32.012  -9.609  1.00 51.72           H  
ATOM   4504  HA  THR B  36      51.921  33.614 -10.155  1.00 50.81           H  
ATOM   4505  HB  THR B  36      52.022  32.757 -12.472  1.00 51.22           H  
ATOM   4506 HG21 THR B  36      53.974  34.166 -11.951  1.00 48.19           H  
ATOM   4507 HG22 THR B  36      54.876  32.725 -11.422  1.00 48.19           H  
ATOM   4508 HG23 THR B  36      54.393  32.897 -13.127  1.00 48.19           H  
ATOM   4509  HG1 THR B  36      53.680  30.711 -11.341  1.00 53.96           H  
ATOM   4510  N   LEU B  37      51.283  30.787  -9.135  1.00 56.01           N  
ATOM   4511  CA  LEU B  37      50.190  29.835  -9.002  1.00 60.26           C  
ATOM   4512  C   LEU B  37      48.773  30.365  -8.766  1.00 67.46           C  
ATOM   4513  O   LEU B  37      47.796  29.624  -8.969  1.00 70.38           O  
ATOM   4514  CB  LEU B  37      50.528  28.744  -7.983  1.00 56.14           C  
ATOM   4515  CG  LEU B  37      51.117  27.496  -8.665  1.00 56.42           C  
ATOM   4516  CD1 LEU B  37      51.489  26.427  -7.686  1.00 49.18           C  
ATOM   4517  CD2 LEU B  37      50.134  26.966  -9.656  1.00 55.85           C  
ATOM   4518  H   LEU B  37      52.060  30.782  -8.490  1.00 56.01           H  
ATOM   4519  HA  LEU B  37      50.126  29.436 -10.014  1.00 60.26           H  
ATOM   4520  HB2 LEU B  37      49.619  28.461  -7.452  1.00 56.14           H  
ATOM   4521  HB3 LEU B  37      51.256  29.136  -7.273  1.00 56.14           H  
ATOM   4522  HG  LEU B  37      52.036  27.796  -9.168  1.00 56.42           H  
ATOM   4523 HD11 LEU B  37      52.210  26.824  -6.971  1.00 49.18           H  
ATOM   4524 HD12 LEU B  37      50.597  26.093  -7.156  1.00 49.18           H  
ATOM   4525 HD13 LEU B  37      51.931  25.585  -8.218  1.00 49.18           H  
ATOM   4526 HD21 LEU B  37      49.221  26.670  -9.139  1.00 55.85           H  
ATOM   4527 HD22 LEU B  37      49.903  27.740 -10.388  1.00 55.85           H  
ATOM   4528 HD23 LEU B  37      50.560  26.101 -10.164  1.00 55.85           H  
ATOM   4529  N   GLU B  38      48.621  31.627  -8.363  1.00 75.50           N  
ATOM   4530  CA  GLU B  38      47.254  32.185  -8.154  1.00 83.04           C  
ATOM   4531  C   GLU B  38      46.492  32.363  -9.497  1.00 84.76           C  
ATOM   4532  O   GLU B  38      45.273  32.180  -9.590  1.00 83.95           O  
ATOM   4533  CB  GLU B  38      47.303  33.543  -7.415  1.00 84.27           C  
ATOM   4534  CG  GLU B  38      47.832  33.469  -5.983  1.00 88.69           C  
ATOM   4535  CD  GLU B  38      49.346  33.644  -5.906  1.00 92.89           C  
ATOM   4536  OE1 GLU B  38      49.787  34.811  -5.657  1.00 92.13           O  
ATOM   4537  OE2 GLU B  38      50.075  32.617  -6.107  1.00 91.78           O1-
ATOM   4538  H   GLU B  38      49.433  32.206  -8.199  1.00 75.50           H  
ATOM   4539  HA  GLU B  38      46.718  31.462  -7.539  1.00 83.04           H  
ATOM   4540  HB2 GLU B  38      46.292  33.950  -7.384  1.00 84.27           H  
ATOM   4541  HB3 GLU B  38      47.948  34.215  -7.981  1.00 84.27           H  
ATOM   4542  HG2 GLU B  38      47.571  32.497  -5.565  1.00 88.69           H  
ATOM   4543  HG3 GLU B  38      47.359  34.256  -5.395  1.00 88.69           H  
ATOM   4544  N   PHE B  39      47.257  32.693 -10.526  1.00 87.71           N  
ATOM   4545  CA  PHE B  39      46.775  32.927 -11.872  1.00 91.38           C  
ATOM   4546  C   PHE B  39      46.384  31.596 -12.548  1.00 93.12           C  
ATOM   4547  O   PHE B  39      46.147  31.534 -13.766  1.00 94.20           O  
ATOM   4548  CB  PHE B  39      47.885  33.685 -12.610  1.00 92.76           C  
ATOM   4549  CG  PHE B  39      48.450  34.833 -11.794  1.00 95.73           C  
ATOM   4550  CD1 PHE B  39      49.032  34.596 -10.542  1.00 97.31           C  
ATOM   4551  CD2 PHE B  39      48.307  36.152 -12.211  1.00 98.03           C  
ATOM   4552  CE1 PHE B  39      49.456  35.646  -9.709  1.00 97.86           C  
ATOM   4553  CE2 PHE B  39      48.731  37.222 -11.382  1.00 99.81           C  
ATOM   4554  CZ  PHE B  39      49.305  36.962 -10.126  1.00 98.22           C  
ATOM   4555  H   PHE B  39      48.249  32.789 -10.361  1.00 87.71           H  
ATOM   4556  HA  PHE B  39      45.865  33.527 -11.883  1.00 91.38           H  
ATOM   4557  HB2 PHE B  39      47.477  34.084 -13.539  1.00 92.76           H  
ATOM   4558  HB3 PHE B  39      48.692  32.988 -12.838  1.00 92.76           H  
ATOM   4559  HD1 PHE B  39      49.159  33.577 -10.207  1.00 97.31           H  
ATOM   4560  HD2 PHE B  39      47.869  36.364 -13.175  1.00 98.03           H  
ATOM   4561  HE1 PHE B  39      49.898  35.430  -8.748  1.00 97.86           H  
ATOM   4562  HE2 PHE B  39      48.612  38.242 -11.718  1.00 99.81           H  
ATOM   4563  HZ  PHE B  39      49.625  37.776  -9.492  1.00 98.22           H  
ATOM   4564  N   TYR B  40      46.340  30.535 -11.729  1.00 93.25           N  
ATOM   4565  CA  TYR B  40      45.944  29.175 -12.141  1.00 91.47           C  
ATOM   4566  C   TYR B  40      44.898  28.774 -11.086  1.00 89.59           C  
ATOM   4567  O   TYR B  40      45.244  28.295  -9.992  1.00 89.45           O  
ATOM   4568  CB  TYR B  40      47.124  28.169 -12.139  1.00 90.92           C  
ATOM   4569  CG  TYR B  40      48.103  28.282 -13.318  1.00 90.63           C  
ATOM   4570  CD1 TYR B  40      49.201  29.162 -13.277  1.00 90.73           C  
ATOM   4571  CD2 TYR B  40      47.943  27.499 -14.465  1.00 89.80           C  
ATOM   4572  CE1 TYR B  40      50.125  29.254 -14.358  1.00 89.88           C  
ATOM   4573  CE2 TYR B  40      48.855  27.584 -15.551  1.00 90.91           C  
ATOM   4574  CZ  TYR B  40      49.950  28.460 -15.492  1.00 91.59           C  
ATOM   4575  OH  TYR B  40      50.876  28.507 -16.546  1.00 90.59           O  
ATOM   4576  H   TYR B  40      46.596  30.677 -10.762  1.00 93.25           H  
ATOM   4577  HA  TYR B  40      45.573  29.162 -13.166  1.00 91.47           H  
ATOM   4578  HB2 TYR B  40      46.705  27.163 -12.148  1.00 90.92           H  
ATOM   4579  HB3 TYR B  40      47.690  28.319 -11.219  1.00 90.92           H  
ATOM   4580  HD1 TYR B  40      49.347  29.782 -12.405  1.00 90.73           H  
ATOM   4581  HD2 TYR B  40      47.109  26.816 -14.527  1.00 89.80           H  
ATOM   4582  HE1 TYR B  40      50.959  29.937 -14.300  1.00 89.88           H  
ATOM   4583  HE2 TYR B  40      48.705  26.971 -16.427  1.00 90.91           H  
ATOM   4584  HH  TYR B  40      50.693  27.909 -17.274  1.00 90.59           H  
ATOM   4585  N   PRO B  41      43.601  28.992 -11.423  1.00 87.31           N  
ATOM   4586  CA  PRO B  41      42.317  28.777 -10.740  1.00 83.63           C  
ATOM   4587  C   PRO B  41      42.237  27.678  -9.702  1.00 79.11           C  
ATOM   4588  O   PRO B  41      42.965  27.714  -8.699  1.00 80.54           O  
ATOM   4589  CB  PRO B  41      41.354  28.528 -11.903  1.00 86.22           C  
ATOM   4590  CG  PRO B  41      41.827  29.489 -12.900  1.00 86.99           C  
ATOM   4591  CD  PRO B  41      43.339  29.245 -12.858  1.00 88.42           C  
ATOM   4592  HA  PRO B  41      42.095  29.641 -10.113  1.00 83.63           H  
ATOM   4593  HB2 PRO B  41      40.323  28.732 -11.614  1.00 86.22           H  
ATOM   4594  HB3 PRO B  41      41.433  27.505 -12.270  1.00 86.22           H  
ATOM   4595  HG2 PRO B  41      41.580  30.512 -12.617  1.00 86.99           H  
ATOM   4596  HG3 PRO B  41      41.416  29.276 -13.887  1.00 86.99           H  
ATOM   4597  HD2 PRO B  41      43.612  28.381 -13.464  1.00 88.42           H  
ATOM   4598  HD3 PRO B  41      43.886  30.121 -13.207  1.00 88.42           H  
ATOM   4599  N   CYS B  42      41.334  26.726  -9.966  1.00 71.89           N  
ATOM   4600  CA  CYS B  42      41.060  25.561  -9.123  1.00 68.23           C  
ATOM   4601  C   CYS B  42      41.236  25.739  -7.605  1.00 64.49           C  
ATOM   4602  O   CYS B  42      41.180  24.773  -6.832  1.00 59.47           O  
ATOM   4603  CB  CYS B  42      41.856  24.320  -9.643  1.00 67.69           C  
ATOM   4604  SG  CYS B  42      43.690  24.156  -9.479  1.00 68.90           S  
ATOM   4605  H   CYS B  42      40.798  26.819 -10.817  1.00 71.89           H  
ATOM   4606  HA  CYS B  42      39.986  25.405  -9.227  1.00 68.23           H  
ATOM   4607  HB2 CYS B  42      41.643  24.253 -10.710  1.00 67.69           H  
ATOM   4608  HB3 CYS B  42      41.431  23.456  -9.133  1.00 67.69           H  
ATOM   4609  N   NME B  43      41.451  26.978  -7.163  1.00  0.00           N  
ATOM   4610  CH3 NME B  43      41.632  27.278  -5.758  1.00  0.00           C  
ATOM   4611  H   NME B  43      41.488  27.734  -7.832  1.00  0.00           H  
ATOM   4612 HH31 NME B  43      40.798  27.886  -5.405  1.00  0.00           H  
ATOM   4613 HH32 NME B  43      41.672  26.350  -5.189  1.00  0.00           H  
ATOM   4614 HH33 NME B  43      42.564  27.828  -5.621  1.00  0.00           H  
ATOM   4615  CH3 ACE B  57      54.647   4.692   0.351  1.00  0.00           C  
ATOM   4616  C   ACE B  57      54.519   6.131   0.851  1.00  0.00           C  
ATOM   4617  O   ACE B  57      53.413   6.608   1.103  1.00  0.00           O  
ATOM   4618 HH31 ACE B  57      53.670   4.216   0.268  1.00  0.00           H  
ATOM   4619 HH32 ACE B  57      55.130   4.704  -0.627  1.00  0.00           H  
ATOM   4620 HH33 ACE B  57      55.266   4.132   1.053  1.00  0.00           H  
ATOM   4621  N   SER B  58      55.634   6.810   0.992  1.00 46.14           N  
ATOM   4622  CA  SER B  58      55.632   8.202   1.466  1.00 49.98           C  
ATOM   4623  C   SER B  58      56.962   8.926   1.605  1.00 48.63           C  
ATOM   4624  O   SER B  58      57.695   8.721   2.591  1.00 49.33           O  
ATOM   4625  CB  SER B  58      54.983   8.359   2.818  1.00 53.05           C  
ATOM   4626  OG  SER B  58      55.157   9.740   3.186  1.00 55.39           O  
ATOM   4627  H   SER B  58      56.513   6.366   0.770  1.00 46.14           H  
ATOM   4628  HA  SER B  58      55.081   8.655   0.642  1.00 49.98           H  
ATOM   4629  HB2 SER B  58      55.466   7.709   3.548  1.00 53.05           H  
ATOM   4630  HB3 SER B  58      53.923   8.114   2.759  1.00 53.05           H  
ATOM   4631  HG  SER B  58      54.743   9.866   4.043  1.00 55.39           H  
ATOM   4632  N   THR B  59      57.222   9.827   0.668  1.00 45.35           N  
ATOM   4633  CA  THR B  59      58.458  10.583   0.645  1.00 44.93           C  
ATOM   4634  C   THR B  59      58.746  11.409   1.909  1.00 45.70           C  
ATOM   4635  O   THR B  59      59.868  11.448   2.393  1.00 47.71           O  
ATOM   4636  CB  THR B  59      58.443  11.429  -0.602  1.00 41.59           C  
ATOM   4637  OG1 THR B  59      58.036  10.583  -1.672  1.00 44.40           O  
ATOM   4638  CG2 THR B  59      59.755  11.968  -0.934  1.00 35.74           C  
ATOM   4639  H   THR B  59      56.535   9.992  -0.054  1.00 45.35           H  
ATOM   4640  HA  THR B  59      59.287   9.875   0.632  1.00 44.93           H  
ATOM   4641  HB  THR B  59      57.772  12.273  -0.439  1.00 41.59           H  
ATOM   4642 HG21 THR B  59      60.114  12.585  -0.110  1.00 35.74           H  
ATOM   4643 HG22 THR B  59      60.452  11.148  -1.104  1.00 35.74           H  
ATOM   4644 HG23 THR B  59      59.681  12.575  -1.836  1.00 35.74           H  
ATOM   4645  HG1 THR B  59      58.015  11.115  -2.471  1.00 44.40           H  
ATOM   4646  N   NME B  60      57.721  12.072   2.443  1.00  0.00           N  
ATOM   4647  CH3 NME B  60      57.861  12.886   3.633  1.00  0.00           C  
ATOM   4648  H   NME B  60      56.815  12.005   2.003  1.00  0.00           H  
ATOM   4649 HH31 NME B  60      56.883  13.265   3.933  1.00  0.00           H  
ATOM   4650 HH32 NME B  60      58.279  12.283   4.440  1.00  0.00           H  
ATOM   4651 HH33 NME B  60      58.526  13.724   3.425  1.00  0.00           H  
ATOM   4652  CH3 ACE B  60!     56.584  12.341   3.846  1.00  0.00           C  
ATOM   4653  C   ACE B  60!     57.003  11.553   5.088  1.00  0.00           C  
ATOM   4654  O   ACE B  60!     56.332  11.609   6.118  1.00  0.00           O  
ATOM   4655 HH31 ACE B  60!     55.669  12.905   4.029  1.00  0.00           H  
ATOM   4656 HH32 ACE B  60!     57.388  13.027   3.581  1.00  0.00           H  
ATOM   4657 HH33 ACE B  60!     56.421  11.639   3.027  1.00  0.00           H  
ATOM   4658  N   GLU B  61      58.095  10.831   4.990  1.00 49.77           N  
ATOM   4659  CA  GLU B  61      58.590  10.038   6.113  1.00 49.69           C  
ATOM   4660  C   GLU B  61      59.843   9.326   5.709  1.00 45.82           C  
ATOM   4661  O   GLU B  61      60.847   9.360   6.402  1.00 44.69           O  
ATOM   4662  CB  GLU B  61      57.554   9.022   6.539  1.00 52.38           C  
ATOM   4663  CG  GLU B  61      56.163   9.484   6.307  1.00 65.61           C  
ATOM   4664  CD  GLU B  61      55.118   8.443   6.714  1.00 75.73           C  
ATOM   4665  OE1 GLU B  61      55.183   7.280   6.199  1.00 77.17           O  
ATOM   4666  OE2 GLU B  61      54.231   8.814   7.545  1.00 79.52           O1-
ATOM   4667  H   GLU B  61      58.605  10.824   4.118  1.00 49.77           H  
ATOM   4668  HA  GLU B  61      58.796  10.706   6.949  1.00 49.69           H  
ATOM   4669  HB2 GLU B  61      57.681   8.821   7.603  1.00 52.38           H  
ATOM   4670  HB3 GLU B  61      57.714   8.104   5.974  1.00 52.38           H  
ATOM   4671  HG2 GLU B  61      56.041   9.704   5.246  1.00 65.61           H  
ATOM   4672  HG3 GLU B  61      55.996  10.391   6.888  1.00 65.61           H  
ATOM   4673  N   ALA B  62      59.782   8.671   4.569  1.00 42.37           N  
ATOM   4674  CA  ALA B  62      60.941   7.974   4.120  1.00 41.35           C  
ATOM   4675  C   ALA B  62      62.161   8.895   4.176  1.00 43.85           C  
ATOM   4676  O   ALA B  62      63.272   8.419   4.273  1.00 47.59           O  
ATOM   4677  CB  ALA B  62      60.718   7.501   2.754  1.00 37.15           C  
ATOM   4678  H   ALA B  62      58.932   8.663   4.024  1.00 42.37           H  
ATOM   4679  HA  ALA B  62      61.128   7.118   4.769  1.00 41.35           H  
ATOM   4680  HB1 ALA B  62      59.857   6.833   2.737  1.00 37.15           H  
ATOM   4681  HB2 ALA B  62      60.530   8.353   2.101  1.00 37.15           H  
ATOM   4682  HB3 ALA B  62      61.601   6.965   2.407  1.00 37.15           H  
ATOM   4683  N   CYS B  63      61.958  10.207   4.104  1.00 41.79           N  
ATOM   4684  CA  CYS B  63      63.058  11.148   4.138  1.00 42.48           C  
ATOM   4685  C   CYS B  63      62.881  12.030   5.327  1.00 43.77           C  
ATOM   4686  O   CYS B  63      63.230  13.193   5.259  1.00 46.62           O  
ATOM   4687  CB  CYS B  63      63.053  12.055   2.933  1.00 39.33           C  
ATOM   4688  SG  CYS B  63      63.055  11.232   1.331  1.00 44.39           S  
ATOM   4689  H   CYS B  63      61.014  10.556   4.024  1.00 41.79           H  
ATOM   4690  HA  CYS B  63      63.986  10.577   4.164  1.00 42.48           H  
ATOM   4691  HB2 CYS B  63      63.940  12.686   2.986  1.00 39.33           H  
ATOM   4692  HB3 CYS B  63      62.160  12.678   2.987  1.00 39.33           H  
ATOM   4693  N   NME B  64      62.340  11.479   6.413  1.00  0.00           N  
ATOM   4694  CH3 NME B  64      62.115  12.227   7.632  1.00  0.00           C  
ATOM   4695  H   NME B  64      62.078  10.504   6.385  1.00  0.00           H  
ATOM   4696 HH31 NME B  64      61.074  12.120   7.939  1.00  0.00           H  
ATOM   4697 HH32 NME B  64      62.766  11.846   8.419  1.00  0.00           H  
ATOM   4698 HH33 NME B  64      62.335  13.281   7.458  1.00  0.00           H  
ATOM   4699  CH3 ACE B  65      66.626  13.384   8.628  1.00  0.00           C  
ATOM   4700  C   ACE B  65      66.852  12.576   9.907  1.00  0.00           C  
ATOM   4701  O   ACE B  65      67.451  11.502   9.869  1.00  0.00           O  
ATOM   4702 HH31 ACE B  65      67.054  12.877   7.763  1.00  0.00           H  
ATOM   4703 HH32 ACE B  65      65.553  13.511   8.481  1.00  0.00           H  
ATOM   4704 HH33 ACE B  65      67.095  14.361   8.746  1.00  0.00           H  
ATOM   4705  N   LEU B  66      66.379  13.087  11.020  1.00 49.40           N  
ATOM   4706  CA  LEU B  66      66.535  12.408  12.292  1.00 47.76           C  
ATOM   4707  C   LEU B  66      65.923  13.176  13.390  1.00 46.12           C  
ATOM   4708  O   LEU B  66      65.146  12.641  14.149  1.00 47.91           O  
ATOM   4709  CB  LEU B  66      67.992  12.154  12.691  1.00 49.25           C  
ATOM   4710  CG  LEU B  66      68.113  11.466  14.100  1.00 47.24           C  
ATOM   4711  CD1 LEU B  66      67.318  10.182  14.128  1.00 51.35           C  
ATOM   4712  CD2 LEU B  66      69.525  11.123  14.439  1.00 40.78           C  
ATOM   4713  H   LEU B  66      65.896  13.973  10.990  1.00 49.40           H  
ATOM   4714  HA  LEU B  66      66.037  11.450  12.142  1.00 47.76           H  
ATOM   4715  HB2 LEU B  66      68.519  13.108  12.720  1.00 49.25           H  
ATOM   4716  HB3 LEU B  66      68.452  11.507  11.944  1.00 49.25           H  
ATOM   4717  HG  LEU B  66      67.730  12.183  14.826  1.00 47.24           H  
ATOM   4718 HD11 LEU B  66      66.276  10.395  13.890  1.00 51.35           H  
ATOM   4719 HD12 LEU B  66      67.724   9.487  13.393  1.00 51.35           H  
ATOM   4720 HD13 LEU B  66      67.380   9.738  15.121  1.00 51.35           H  
ATOM   4721 HD21 LEU B  66      69.909  10.406  13.714  1.00 40.78           H  
ATOM   4722 HD22 LEU B  66      70.134  12.026  14.414  1.00 40.78           H  
ATOM   4723 HD23 LEU B  66      69.563  10.686  15.437  1.00 40.78           H  
ATOM   4724  N   NME B  67      66.267  14.459  13.494  1.00  0.00           N  
ATOM   4725  CH3 NME B  67      65.736  15.322  14.529  1.00  0.00           C  
ATOM   4726  H   NME B  67      66.921  14.844  12.828  1.00  0.00           H  
ATOM   4727 HH31 NME B  67      65.707  16.350  14.167  1.00  0.00           H  
ATOM   4728 HH32 NME B  67      64.727  15.000  14.790  1.00  0.00           H  
ATOM   4729 HH33 NME B  67      66.373  15.266  15.412  1.00  0.00           H  
ATOM   4730  CH3 ACE B  68      62.992  14.449  12.819  1.00  0.00           C  
ATOM   4731  C   ACE B  68      62.633  13.052  13.328  1.00  0.00           C  
ATOM   4732  O   ACE B  68      62.634  12.090  12.563  1.00  0.00           O  
ATOM   4733 HH31 ACE B  68      63.226  14.431  11.755  1.00  0.00           H  
ATOM   4734 HH32 ACE B  68      62.144  15.113  12.994  1.00  0.00           H  
ATOM   4735 HH33 ACE B  68      63.857  14.811  13.375  1.00  0.00           H  
ATOM   4736  N   THR B  69      62.331  12.947  14.602  1.00 59.68           N  
ATOM   4737  CA  THR B  69      61.976  11.675  15.192  1.00 63.38           C  
ATOM   4738  C   THR B  69      61.675  11.864  16.694  1.00 64.96           C  
ATOM   4739  O   THR B  69      60.758  11.256  17.254  1.00 61.82           O  
ATOM   4740  CB  THR B  69      63.113  10.742  14.982  1.00 63.02           C  
ATOM   4741  OG1 THR B  69      63.145  10.393  13.597  1.00 66.26           O  
ATOM   4742  CG2 THR B  69      62.941   9.515  15.822  1.00 66.44           C  
ATOM   4743  H   THR B  69      62.347  13.773  15.183  1.00 59.68           H  
ATOM   4744  HA  THR B  69      61.080  11.264  14.726  1.00 63.38           H  
ATOM   4745  HB  THR B  69      64.049  11.218  15.273  1.00 63.02           H  
ATOM   4746 HG21 THR B  69      62.910   9.797  16.875  1.00 66.44           H  
ATOM   4747 HG22 THR B  69      62.010   9.017  15.552  1.00 66.44           H  
ATOM   4748 HG23 THR B  69      63.778   8.838  15.652  1.00 66.44           H  
ATOM   4749  HG1 THR B  69      63.272  11.202  13.097  1.00 66.26           H  
ATOM   4750  N   LYS B  70      62.461  12.720  17.327  1.00 65.75           N  
ATOM   4751  CA  LYS B  70      62.266  13.039  18.710  1.00 71.04           C  
ATOM   4752  C   LYS B  70      60.842  13.538  18.964  1.00 74.66           C  
ATOM   4753  O   LYS B  70      60.453  13.689  20.118  1.00 78.08           O  
ATOM   4754  CB  LYS B  70      63.219  14.154  19.103  1.00 74.96           C  
ATOM   4755  CG  LYS B  70      64.630  13.954  18.588  1.00 81.98           C  
ATOM   4756  CD  LYS B  70      65.525  15.184  18.879  1.00 84.02           C  
ATOM   4757  CE  LYS B  70      67.010  14.930  18.487  1.00 84.68           C  
ATOM   4758  NZ  LYS B  70      67.893  16.124  18.683  1.00 80.98           N1+
ATOM   4759  H   LYS B  70      63.217  13.160  16.822  1.00 65.75           H  
ATOM   4760  HA  LYS B  70      62.446  12.136  19.293  1.00 71.04           H  
ATOM   4761  HB2 LYS B  70      63.254  14.210  20.191  1.00 74.96           H  
ATOM   4762  HB3 LYS B  70      62.836  15.092  18.703  1.00 74.96           H  
ATOM   4763  HG2 LYS B  70      64.593  13.791  17.511  1.00 81.98           H  
ATOM   4764  HG3 LYS B  70      65.063  13.079  19.074  1.00 81.98           H  
ATOM   4765  HD2 LYS B  70      65.476  15.411  19.944  1.00 84.02           H  
ATOM   4766  HD3 LYS B  70      65.151  16.034  18.309  1.00 84.02           H  
ATOM   4767  HE2 LYS B  70      67.045  14.644  17.436  1.00 84.68           H  
ATOM   4768  HE3 LYS B  70      67.393  14.113  19.099  1.00 84.68           H  
ATOM   4769  HZ1 LYS B  70      67.551  16.891  18.122  1.00 80.98           H  
ATOM   4770  HZ2 LYS B  70      67.887  16.391  19.657  1.00 80.98           H  
ATOM   4771  HZ3 LYS B  70      68.836  15.895  18.402  1.00 80.98           H  
ATOM   4772  N   NME B  71      60.089  13.786  17.893  1.00  0.00           N  
ATOM   4773  CH3 NME B  71      58.725  14.262  17.998  1.00  0.00           C  
ATOM   4774  H   NME B  71      60.483  13.636  16.975  1.00  0.00           H  
ATOM   4775 HH31 NME B  71      58.043  13.411  18.024  1.00  0.00           H  
ATOM   4776 HH32 NME B  71      58.612  14.845  18.912  1.00  0.00           H  
ATOM   4777 HH33 NME B  71      58.491  14.887  17.137  1.00  0.00           H  
ATOM   4778  CH3 ACE B  71!     58.695  14.356  19.802  1.00  0.00           C  
ATOM   4779  C   ACE B  71!     57.590  13.309  19.954  1.00  0.00           C  
ATOM   4780  O   ACE B  71!     57.361  12.798  21.049  1.00  0.00           O  
ATOM   4781 HH31 ACE B  71!     59.191  14.544  20.753  1.00  0.00           H  
ATOM   4782 HH32 ACE B  71!     59.423  13.992  19.077  1.00  0.00           H  
ATOM   4783 HH33 ACE B  71!     58.250  15.281  19.434  1.00  0.00           H  
ATOM   4784  N   GLU B  72      56.917  12.998  18.870  1.00 81.12           N  
ATOM   4785  CA  GLU B  72      55.840  12.011  18.897  1.00 84.02           C  
ATOM   4786  C   GLU B  72      55.128  11.728  17.583  1.00 83.03           C  
ATOM   4787  O   GLU B  72      54.400  12.715  17.399  1.00 82.90           O  
ATOM   4788  CB  GLU B  72      54.797  12.459  19.926  1.00 88.92           C  
ATOM   4789  CG  GLU B  72      54.573  11.506  21.143  1.00 95.51           C  
ATOM   4790  CD  GLU B  72      55.436  11.838  22.400  1.00 98.68           C  
ATOM   4791  OE1 GLU B  72      56.248  10.967  22.806  1.00 97.34           O  
ATOM   4792  OE2 GLU B  72      55.292  12.953  22.985  1.00 99.94           O1-
ATOM   4793  H   GLU B  72      57.149  13.451  17.998  1.00 81.12           H  
ATOM   4794  HA  GLU B  72      56.334  11.073  19.150  1.00 84.02           H  
ATOM   4795  HB2 GLU B  72      53.844  12.566  19.408  1.00 88.92           H  
ATOM   4796  HB3 GLU B  72      55.110  13.428  20.316  1.00 88.92           H  
ATOM   4797  HG2 GLU B  72      54.811  10.490  20.827  1.00 95.51           H  
ATOM   4798  HG3 GLU B  72      53.522  11.561  21.428  1.00 95.51           H  
ATOM   4799  N   LEU B  74A     55.273  10.619  16.853  1.00  0.00           N  
ATOM   4800  CA  LEU B  74A     54.458  10.254  15.687  1.00  0.00           C  
ATOM   4801  C   LEU B  74A     54.386   8.713  15.571  1.00  0.00           C  
ATOM   4802  O   LEU B  74A     55.252   8.037  16.121  1.00  0.00           O  
ATOM   4803  CB  LEU B  74A     55.022  10.960  14.433  1.00  0.00           C  
ATOM   4804  CG  LEU B  74A     54.162  10.849  13.152  1.00  0.00           C  
ATOM   4805  CD1 LEU B  74A     52.725  11.364  13.351  1.00  0.00           C  
ATOM   4806  CD2 LEU B  74A     54.837  11.641  12.022  1.00  0.00           C  
ATOM   4807  H   LEU B  74A     56.004   9.978  17.125  1.00  0.00           H  
ATOM   4808  HA  LEU B  74A     53.429  10.596  15.796  1.00  0.00           H  
ATOM   4809  HB2 LEU B  74A     55.138  12.019  14.666  1.00  0.00           H  
ATOM   4810  HB3 LEU B  74A     56.018  10.563  14.227  1.00  0.00           H  
ATOM   4811  HG  LEU B  74A     54.107   9.807  12.840  1.00  0.00           H  
ATOM   4812 HD11 LEU B  74A     52.188  10.724  14.050  1.00  0.00           H  
ATOM   4813 HD12 LEU B  74A     52.742  12.386  13.732  1.00  0.00           H  
ATOM   4814 HD13 LEU B  74A     52.192  11.346  12.399  1.00  0.00           H  
ATOM   4815 HD21 LEU B  74A     54.895  12.698  12.285  1.00  0.00           H  
ATOM   4816 HD22 LEU B  74A     55.845  11.259  11.854  1.00  0.00           H  
ATOM   4817 HD23 LEU B  74A     54.266  11.531  11.099  1.00  0.00           H  
ATOM   4818  N   ASN B  75      53.379   8.159  14.878  1.00  0.00           N  
ATOM   4819  CA  ASN B  75      53.042   6.728  14.977  1.00  0.00           C  
ATOM   4820  C   ASN B  75      53.091   5.899  13.671  1.00  0.00           C  
ATOM   4821  O   ASN B  75      52.776   4.711  13.724  1.00  0.00           O  
ATOM   4822  CB  ASN B  75      51.649   6.606  15.629  1.00  0.00           C  
ATOM   4823  CG  ASN B  75      50.520   7.193  14.777  1.00  0.00           C  
ATOM   4824  OD1 ASN B  75      50.157   8.356  14.941  1.00  0.00           O  
ATOM   4825  ND2 ASN B  75      49.960   6.389  13.868  1.00  0.00           N  
ATOM   4826  H   ASN B  75      52.831   8.746  14.266  1.00  0.00           H  
ATOM   4827  HA  ASN B  75      53.836   6.287  15.580  1.00  0.00           H  
ATOM   4828  HB2 ASN B  75      51.437   5.552  15.819  1.00  0.00           H  
ATOM   4829  HB3 ASN B  75      51.662   7.108  16.598  1.00  0.00           H  
ATOM   4830 HD21 ASN B  75      49.205   6.728  13.289  1.00  0.00           H  
ATOM   4831 HD22 ASN B  75      50.289   5.440  13.764  1.00  0.00           H  
ATOM   4832  N   SER B  76      53.416   6.486  12.509  1.00  0.00           N  
ATOM   4833  CA  SER B  76      53.203   5.825  11.205  1.00  0.00           C  
ATOM   4834  C   SER B  76      54.472   5.434  10.413  1.00  0.00           C  
ATOM   4835  O   SER B  76      54.477   4.393   9.761  1.00  0.00           O  
ATOM   4836  CB  SER B  76      52.312   6.731  10.338  1.00  0.00           C  
ATOM   4837  OG  SER B  76      52.933   7.971  10.061  1.00  0.00           O  
ATOM   4838  H   SER B  76      53.820   7.412  12.526  1.00  0.00           H  
ATOM   4839  HA  SER B  76      52.733   4.870  11.440  1.00  0.00           H  
ATOM   4840  HB2 SER B  76      52.097   6.226   9.397  1.00  0.00           H  
ATOM   4841  HB3 SER B  76      51.372   6.915  10.858  1.00  0.00           H  
ATOM   4842  HG  SER B  76      53.046   8.051   9.111  1.00  0.00           H  
ATOM   4843  N   ARG B  77      55.525   6.256  10.452  1.00  0.00           N  
ATOM   4844  CA  ARG B  77      56.601   6.304   9.447  1.00  0.00           C  
ATOM   4845  C   ARG B  77      57.651   5.159   9.505  1.00  0.00           C  
ATOM   4846  O   ARG B  77      58.855   5.416   9.579  1.00  0.00           O  
ATOM   4847  CB  ARG B  77      57.324   7.668   9.539  1.00  0.00           C  
ATOM   4848  CG  ARG B  77      57.670   8.131  10.966  1.00  0.00           C  
ATOM   4849  CD  ARG B  77      58.509   9.416  10.943  1.00  0.00           C  
ATOM   4850  NE  ARG B  77      58.538  10.079  12.257  1.00  0.00           N  
ATOM   4851  CZ  ARG B  77      59.210   9.668  13.349  1.00  0.00           C  
ATOM   4852  NH1 ARG B  77      59.957   8.554  13.349  1.00  0.00           N  
ATOM   4853  NH2 ARG B  77      59.125  10.394  14.472  1.00  0.00           N1+
ATOM   4854  H   ARG B  77      55.589   6.895  11.232  1.00  0.00           H  
ATOM   4855  HA  ARG B  77      56.094   6.165   8.491  1.00  0.00           H  
ATOM   4856  HB2 ARG B  77      58.239   7.618   8.948  1.00  0.00           H  
ATOM   4857  HB3 ARG B  77      56.687   8.427   9.086  1.00  0.00           H  
ATOM   4858  HG2 ARG B  77      56.746   8.329  11.511  1.00  0.00           H  
ATOM   4859  HG3 ARG B  77      58.227   7.351  11.486  1.00  0.00           H  
ATOM   4860  HD2 ARG B  77      59.524   9.184  10.619  1.00  0.00           H  
ATOM   4861  HD3 ARG B  77      58.068  10.111  10.228  1.00  0.00           H  
ATOM   4862  HE  ARG B  77      57.996  10.927  12.335  1.00  0.00           H  
ATOM   4863 HH11 ARG B  77      60.446   8.274  14.187  1.00  0.00           H  
ATOM   4864 HH12 ARG B  77      60.029   7.996  12.510  1.00  0.00           H  
ATOM   4865 HH21 ARG B  77      58.566  11.235  14.490  1.00  0.00           H  
ATOM   4866 HH22 ARG B  77      59.620  10.098  15.302  1.00  0.00           H  
ATOM   4867  N   GLU B  78      57.215   3.891   9.516  1.00  0.00           N  
ATOM   4868  CA  GLU B  78      58.033   2.716   9.861  1.00  0.00           C  
ATOM   4869  C   GLU B  78      58.784   2.971  11.190  1.00  0.00           C  
ATOM   4870  O   GLU B  78      58.118   3.314  12.169  1.00  0.00           O  
ATOM   4871  CB  GLU B  78      59.075   2.406   8.715  1.00  0.00           C  
ATOM   4872  CG  GLU B  78      58.345   2.014   7.417  1.00  0.00           C
[truncated: 123,705 more chars]
