# Supplementary material for: Variations of VEGFR2 Chemical Space: Stimulator and Inhibitory Peptides
Source: Int J Mol Sci. 2024 Jul 16;25(14):7787. doi: 10.3390/ijms25147787 (PMC11276785; doi:10.3390/ijms25147787)
Supplement: Supplementary file 1 [file ijms-25-07787-s001.zip › Supplimenal material - proteins- S1/protein inhibitors S1/1imv PEDF prepared for docking.pdb]

HEADER    SIGNALING PROTEIN                                   1IMV    
REMARK  99                                                                      
REMARK  99 MOE v2022.02 (Chemical Computing Group ULC) Sun Nov 19 11:58:28 2023 
SEQRES   1 A  378  ACE THR GLY ALA LEU VAL GLU GLU GLU ASP PRO PHE PHE
SEQRES   2 A  378  LYS VAL PRO VAL ASN LYS LEU ALA ALA ALA VAL SER ASN
SEQRES   3 A  378  PHE GLY TYR ASP LEU TYR ARG VAL ARG SER SER MET SER
SEQRES   4 A  378  PRO THR THR ASN VAL LEU LEU SER PRO LEU SER VAL ALA
SEQRES   5 A  378  THR ALA LEU SER ALA LEU SER LEU GLY ALA ASP GLU ARG
SEQRES   6 A  378  THR GLU SER ILE ILE HIS ARG ALA LEU TYR TYR ASP LEU
SEQRES   7 A  378  ILE SER SER PRO ASP ILE HIS GLY THR TYR LYS GLU LEU
SEQRES   8 A  378  LEU ASP THR VAL THR ALA PRO GLN LYS ASN LEU LYS SER
SEQRES   9 A  378  ALA SER ARG ILE VAL PHE GLU LYS LYS LEU ARG ILE LYS
SEQRES  10 A  378  SER SER PHE VAL ALA PRO LEU GLU LYS SER TYR GLY THR
SEQRES  11 A  378  ARG PRO ARG VAL LEU THR GLY ASN PRO ARG LEU ASP LEU
SEQRES  12 A  378  GLN GLU ILE ASN ASN TRP VAL GLN ALA GLN MET LYS GLY
SEQRES  13 A  378  LYS LEU ALA ARG SER THR LYS GLU ILE PRO ASP GLU ILE
SEQRES  14 A  378  SER ILE LEU LEU LEU GLY VAL ALA HIS PHE LYS GLY GLN
SEQRES  15 A  378  TRP VAL THR LYS PHE ASP SER ARG LYS THR SER LEU GLU
SEQRES  16 A  378  ASP PHE TYR LEU ASP GLU GLU ARG THR VAL ARG VAL PRO
SEQRES  17 A  378  MET MET SER ASP PRO LYS ALA VAL LEU ARG TYR GLY LEU
SEQRES  18 A  378  ASP SER ASP LEU SER CYS LYS ILE ALA GLN LEU PRO LEU
SEQRES  19 A  378  THR GLY SER MET SER ILE ILE PHE PHE LEU PRO LEU LYS
SEQRES  20 A  378  VAL THR GLN ASN LEU THR LEU ILE GLU GLU SER LEU THR
SEQRES  21 A  378  SER GLU PHE ILE HIS ASP ILE ASP ARG GLU LEU LYS THR
SEQRES  22 A  378  VAL GLN ALA VAL LEU THR VAL PRO LYS LEU LYS LEU SER
SEQRES  23 A  378  TYR GLU GLY GLU VAL THR LYS SER LEU GLN GLU MET LYS
SEQRES  24 A  378  LEU GLN SER LEU PHE ASP SER PRO ASP PHE SER LYS ILE
SEQRES  25 A  378  THR GLY LYS PRO ILE LYS LEU THR GLN VAL GLU HIS ARG
SEQRES  26 A  378  ALA GLY PHE GLU TRP ASN GLU ASP GLY ALA GLY THR THR
SEQRES  27 A  378  NME ACE HIS LEU THR PHE PRO LEU ASP TYR HIS LEU ASN
SEQRES  28 A  378  GLN PRO PHE ILE PHE VAL LEU ARG ASP THR ASP THR GLY
SEQRES  29 A  378  ALA LEU LEU PHE ILE GLY LYS ILE LEU ASP PRO ARG GLY
SEQRES  30 A  378  PRO
HELIX    1   1 PRO A   25  LYS A   28  1               Generated by MOE    4
HELIX    2   2 PRO A   30  MET A   52  1               Generated by MOE   23
HELIX    3   3 PRO A   62  LEU A   72  1               Generated by MOE   11
HELIX    4   4 SER A   73  GLY A   75  5               Generated by MOE    3
HELIX    5   5 GLU A   78  ALA A   87  1               Generated by MOE   10
HELIX    6   6 TYR A   90  LEU A   92  5               Generated by MOE    3
HELIX    7   7 ILE A   98  VAL A  109  1               Generated by MOE   12
HELIX    8   8 SER A  132  TYR A  142  1               Generated by MOE   11
HELIX    9   9 PRO A  153  GLN A  167  1               Generated by MOE   15
HELIX   10  10 SER A  203  LYS A  205  5               Generated by MOE    3
HELIX   11  11 THR A  267  GLU A  270  1               Generated by MOE    4
HELIX   12  12 SER A  275  GLU A  284  1               Generated by MOE   10
HELIX   13  13 THR A  306  GLN A  310  1               Generated by MOE    5
HELIX   14  14 SER A  316  ASP A  319  1               Generated by MOE    4
SHEET    1       VAL A  58  LEU A  60                  Generated by MOE
SHEET    2       LEU A 116  ILE A 122                  Generated by MOE
SHEET    3       VAL A 123  PHE A 124                  Generated by MOE
SHEET    4       ARG A 147  VAL A 148                  Generated by MOE
SHEET    5       ILE A 185  LYS A 194                  Generated by MOE
SHEET    6       TRP A 197  TRP A 197                  Generated by MOE
SHEET    7       VAL A 198  VAL A 198                  Generated by MOE
SHEET    8       THR A 199  THR A 199                  Generated by MOE
SHEET    9       SER A 207  TYR A 212                  Generated by MOE
SHEET   10       THR A 218  ASP A 236                  Generated by MOE
SHEET   11       CYS A 241  LEU A 248                  Generated by MOE
SHEET   12       MET A 252  PRO A 259                  Generated by MOE
SHEET   13       LYS A 286  ALA A 290                  Generated by MOE
SHEET   14       VAL A 291  THR A 293                  Generated by MOE
SHEET   15       VAL A 294  PRO A 295                  Generated by MOE
SHEET   16       LEU A 297  GLU A 304                  Generated by MOE
SHEET   17       LEU A 333  LEU A 333                  Generated by MOE
SHEET   18       THR A 334  THR A 334                  Generated by MOE
SHEET   19       GLN A 335  GLU A 343                  Generated by MOE
SHEET   20       TRP A 344  TRP A 344                  Generated by MOE
SHEET   21       GLY A 348  GLY A 348                  Generated by MOE
SHEET   22       ALA A 349  ALA A 349                  Generated by MOE
SHEET   23       GLY A 350  GLY A 350                  Generated by MOE
SHEET   24       ASP A 367  HIS A 369                  Generated by MOE
SHEET   25       PHE A 374  ASP A 380                  Generated by MOE
SHEET   26       LEU A 386  ILE A 392                  Generated by MOE
ATOM      1  CH3 ACE A  15      25.431  15.070   2.524  1.00  0.00           C  
ATOM      2  C   ACE A  15      26.149  13.833   1.982  1.00  0.00           C  
ATOM      3  O   ACE A  15      25.506  12.857   1.598  1.00  0.00           O  
ATOM      4 HH31 ACE A  15      25.701  15.928   1.907  1.00  0.00           H  
ATOM      5 HH32 ACE A  15      24.350  14.936   2.507  1.00  0.00           H  
ATOM      6 HH33 ACE A  15      25.761  15.243   3.549  1.00  0.00           H  
ATOM      7  N   THR A  16      27.461  13.876   1.952  1.00 52.38           N  
ATOM      8  CA  THR A  16      28.269  12.726   1.443  1.00 53.50           C  
ATOM      9  C   THR A  16      29.776  13.022   1.512  1.00 52.98           C  
ATOM     10  O   THR A  16      30.526  12.290   2.161  1.00 53.49           O  
ATOM     11  CB  THR A  16      27.803  12.355   0.020  1.00  0.00           C  
ATOM     12  CG2 THR A  16      28.068  13.440  -1.038  1.00  0.00           C  
ATOM     13  OG1 THR A  16      28.435  11.161  -0.391  1.00  0.00           O  
ATOM     14  H   THR A  16      27.541  14.609   1.252  1.00 52.38           H  
ATOM     15  HA  THR A  16      28.104  11.862   2.086  1.00 53.50           H  
ATOM     16  HB  THR A  16      26.729  12.168   0.051  1.00  0.00           H  
ATOM     17 HG21 THR A  16      27.576  14.369  -0.754  1.00  0.00           H  
ATOM     18 HG22 THR A  16      29.139  13.617  -1.147  1.00  0.00           H  
ATOM     19 HG23 THR A  16      27.666  13.115  -1.999  1.00  0.00           H  
ATOM     20  HG1 THR A  16      28.119  10.936  -1.270  1.00  0.00           H  
ATOM     21  N   GLY A  17      30.218  14.085   0.840  1.00 51.91           N  
ATOM     22  CA  GLY A  17      31.628  14.445   0.871  1.00 49.11           C  
ATOM     23  C   GLY A  17      32.381  14.375  -0.445  1.00 47.53           C  
ATOM     24  O   GLY A  17      33.543  14.775  -0.512  1.00 46.31           O  
ATOM     25  H   GLY A  17      29.570  14.645   0.305  1.00 51.91           H  
ATOM     26  HA2 GLY A  17      32.125  13.773   1.571  1.00 49.11           H  
ATOM     27  HA3 GLY A  17      31.699  15.469   1.238  1.00 49.11           H  
ATOM     28  N   ALA A  18      31.728  13.876  -1.491  1.00 46.84           N  
ATOM     29  CA  ALA A  18      32.355  13.749  -2.807  1.00 46.08           C  
ATOM     30  C   ALA A  18      32.166  14.986  -3.679  1.00 45.88           C  
ATOM     31  O   ALA A  18      31.283  15.802  -3.433  1.00 45.76           O  
ATOM     32  CB  ALA A  18      31.804  12.522  -3.529  1.00 44.94           C  
ATOM     33  H   ALA A  18      30.771  13.576  -1.373  1.00 46.84           H  
ATOM     34  HA  ALA A  18      33.426  13.639  -2.637  1.00 46.08           H  
ATOM     35  HB1 ALA A  18      31.978  11.634  -2.921  1.00 44.94           H  
ATOM     36  HB2 ALA A  18      30.734  12.647  -3.692  1.00 44.94           H  
ATOM     37  HB3 ALA A  18      32.307  12.409  -4.489  1.00 44.94           H  
ATOM     38  N   LEU A  19      33.005  15.118  -4.702  1.00 46.31           N  
ATOM     39  CA  LEU A  19      32.929  16.248  -5.623  1.00 46.46           C  
ATOM     40  C   LEU A  19      31.893  16.032  -6.727  1.00 47.15           C  
ATOM     41  O   LEU A  19      32.000  15.112  -7.543  1.00 46.16           O  
ATOM     42  CB  LEU A  19      34.304  16.525  -6.242  1.00 45.82           C  
ATOM     43  CG  LEU A  19      35.204  17.489  -5.466  1.00 45.17           C  
ATOM     44  CD1 LEU A  19      35.324  17.047  -4.018  1.00 45.80           C  
ATOM     45  CD2 LEU A  19      36.561  17.547  -6.130  1.00 44.52           C  
ATOM     46  H   LEU A  19      33.716  14.415  -4.846  1.00 46.31           H  
ATOM     47  HA  LEU A  19      32.610  17.112  -5.041  1.00 46.46           H  
ATOM     48  HB2 LEU A  19      34.145  16.943  -7.236  1.00 45.82           H  
ATOM     49  HB3 LEU A  19      34.829  15.574  -6.328  1.00 45.82           H  
ATOM     50  HG  LEU A  19      34.765  18.487  -5.474  1.00 45.17           H  
ATOM     51 HD11 LEU A  19      34.335  17.029  -3.560  1.00 45.80           H  
ATOM     52 HD12 LEU A  19      35.761  16.049  -3.978  1.00 45.80           H  
ATOM     53 HD13 LEU A  19      35.962  17.746  -3.477  1.00 45.80           H  
ATOM     54 HD21 LEU A  19      37.009  16.554  -6.127  1.00 44.52           H  
ATOM     55 HD22 LEU A  19      36.448  17.892  -7.158  1.00 44.52           H  
ATOM     56 HD23 LEU A  19      37.204  18.237  -5.584  1.00 44.52           H  
ATOM     57  N   VAL A  20      30.888  16.900  -6.737  1.00 48.68           N  
ATOM     58  CA  VAL A  20      29.806  16.842  -7.713  1.00 49.34           C  
ATOM     59  C   VAL A  20      29.404  18.256  -8.141  1.00 49.92           C  
ATOM     60  O   VAL A  20      29.894  19.247  -7.590  1.00 50.21           O  
ATOM     61  CB  VAL A  20      28.571  16.131  -7.112  1.00 48.67           C  
ATOM     62  CG1 VAL A  20      28.910  14.687  -6.793  1.00 48.06           C  
ATOM     63  CG2 VAL A  20      28.121  16.852  -5.846  1.00 47.25           C  
ATOM     64  H   VAL A  20      30.872  17.631  -6.040  1.00 48.68           H  
ATOM     65  HA  VAL A  20      30.161  16.282  -8.578  1.00 49.34           H  
ATOM     66  HB  VAL A  20      27.760  16.152  -7.840  1.00 48.67           H  
ATOM     67 HG11 VAL A  20      29.220  14.177  -7.705  1.00 48.06           H  
ATOM     68 HG12 VAL A  20      29.721  14.656  -6.065  1.00 48.06           H  
ATOM     69 HG13 VAL A  20      28.032  14.190  -6.380  1.00 48.06           H  
ATOM     70 HG21 VAL A  20      28.927  16.835  -5.112  1.00 47.25           H  
ATOM     71 HG22 VAL A  20      27.870  17.885  -6.086  1.00 47.25           H  
ATOM     72 HG23 VAL A  20      27.245  16.351  -5.435  1.00 47.25           H  
ATOM     73  N   GLU A  21      28.512  18.346  -9.123  1.00 50.12           N  
ATOM     74  CA  GLU A  21      28.045  19.640  -9.603  1.00 50.32           C  
ATOM     75  C   GLU A  21      26.909  20.161  -8.738  1.00 49.20           C  
ATOM     76  O   GLU A  21      26.059  19.396  -8.275  1.00 48.33           O  
ATOM     77  CB  GLU A  21      27.578  19.536 -11.056  1.00 52.87           C  
ATOM     78  CG  GLU A  21      28.704  19.275 -12.040  1.00 56.79           C  
ATOM     79  CD  GLU A  21      29.697  20.427 -12.122  1.00 59.73           C  
ATOM     80  OE1 GLU A  21      29.305  21.516 -12.600  1.00 61.10           O  
ATOM     81  OE2 GLU A  21      30.867  20.245 -11.707  1.00 60.99           O1-
ATOM     82  H   GLU A  21      28.151  17.502  -9.544  1.00 50.12           H  
ATOM     83  HA  GLU A  21      28.879  20.339  -9.545  1.00 50.32           H  
ATOM     84  HB2 GLU A  21      27.092  20.472 -11.329  1.00 52.87           H  
ATOM     85  HB3 GLU A  21      26.860  18.719 -11.129  1.00 52.87           H  
ATOM     86  HG2 GLU A  21      28.273  19.116 -13.028  1.00 56.79           H  
ATOM     87  HG3 GLU A  21      29.238  18.377 -11.728  1.00 56.79           H  
ATOM     88  N   GLU A  22      26.905  21.474  -8.526  1.00 48.43           N  
ATOM     89  CA  GLU A  22      25.887  22.134  -7.717  1.00 47.40           C  
ATOM     90  C   GLU A  22      24.481  22.064  -8.301  1.00 45.41           C  
ATOM     91  O   GLU A  22      24.295  22.082  -9.517  1.00 44.42           O  
ATOM     92  CB  GLU A  22      26.266  23.600  -7.487  1.00 49.15           C  
ATOM     93  CG  GLU A  22      26.904  23.857  -6.140  1.00 52.15           C  
ATOM     94  CD  GLU A  22      26.039  23.345  -5.000  1.00 54.46           C  
ATOM     95  OE1 GLU A  22      24.869  23.781  -4.885  1.00 54.35           O  
ATOM     96  OE2 GLU A  22      26.530  22.498  -4.224  1.00 56.28           O1-
ATOM     97  H   GLU A  22      27.635  22.035  -8.941  1.00 48.43           H  
ATOM     98  HA  GLU A  22      25.859  21.586  -6.775  1.00 47.40           H  
ATOM     99  HB2 GLU A  22      25.362  24.205  -7.561  1.00 49.15           H  
ATOM    100  HB3 GLU A  22      26.969  23.900  -8.264  1.00 49.15           H  
ATOM    101  HG2 GLU A  22      27.050  24.930  -6.018  1.00 52.15           H  
ATOM    102  HG3 GLU A  22      27.870  23.352  -6.105  1.00 52.15           H  
ATOM    103  N   GLU A  23      23.494  21.995  -7.414  1.00 44.46           N  
ATOM    104  CA  GLU A  23      22.100  21.928  -7.822  1.00 42.67           C  
ATOM    105  C   GLU A  23      21.318  23.165  -7.406  1.00 39.78           C  
ATOM    106  O   GLU A  23      20.744  23.828  -8.268  1.00 39.61           O  
ATOM    107  CB  GLU A  23      21.445  20.676  -7.248  1.00 46.07           C  
ATOM    108  CG  GLU A  23      22.136  19.402  -7.687  1.00 51.17           C  
ATOM    109  CD  GLU A  23      22.222  19.281  -9.199  1.00 54.80           C  
ATOM    110  OE1 GLU A  23      21.168  19.100  -9.850  1.00 56.66           O  
ATOM    111  OE2 GLU A  23      23.347  19.374  -9.738  1.00 57.04           O1-
ATOM    112  H   GLU A  23      23.718  21.989  -6.429  1.00 44.46           H  
ATOM    113  HA  GLU A  23      22.082  21.883  -8.911  1.00 42.67           H  
ATOM    114  HB2 GLU A  23      20.407  20.642  -7.580  1.00 46.07           H  
ATOM    115  HB3 GLU A  23      21.477  20.733  -6.160  1.00 46.07           H  
ATOM    116  HG2 GLU A  23      21.578  18.550  -7.299  1.00 51.17           H  
ATOM    117  HG3 GLU A  23      23.146  19.392  -7.277  1.00 51.17           H  
ATOM    118  N   ASP A  24      21.282  23.486  -6.107  1.00 36.02           N  
ATOM    119  CA  ASP A  24      20.545  24.684  -5.689  1.00 32.20           C  
ATOM    120  C   ASP A  24      21.231  25.773  -6.507  1.00 32.19           C  
ATOM    121  O   ASP A  24      22.445  25.973  -6.415  1.00 33.22           O  
ATOM    122  CB  ASP A  24      20.661  24.965  -4.166  1.00 25.24           C  
ATOM    123  CG  ASP A  24      19.538  25.904  -3.634  1.00 21.50           C  
ATOM    124  OD1 ASP A  24      18.437  25.463  -3.261  1.00 18.21           O  
ATOM    125  OD2 ASP A  24      19.748  27.114  -3.592  1.00 19.47           O1-
ATOM    126  H   ASP A  24      21.755  22.912  -5.424  1.00 36.02           H  
ATOM    127  HA  ASP A  24      19.471  24.602  -5.856  1.00 32.20           H  
ATOM    128  HB2 ASP A  24      21.626  25.433  -3.971  1.00 25.24           H  
ATOM    129  HB3 ASP A  24      20.603  24.016  -3.632  1.00 25.24           H  
ATOM    130  N   PRO A  25      20.464  26.454  -7.364  1.00 31.48           N  
ATOM    131  CA  PRO A  25      20.974  27.524  -8.225  1.00 31.27           C  
ATOM    132  C   PRO A  25      21.721  28.611  -7.461  1.00 30.54           C  
ATOM    133  O   PRO A  25      22.530  29.342  -8.034  1.00 31.35           O  
ATOM    134  CB  PRO A  25      19.708  28.059  -8.893  1.00 31.66           C  
ATOM    135  CG  PRO A  25      18.821  26.857  -8.934  1.00 31.62           C  
ATOM    136  CD  PRO A  25      19.022  26.247  -7.579  1.00 30.37           C  
ATOM    137  HA  PRO A  25      21.720  27.162  -8.933  1.00 31.27           H  
ATOM    138  HB2 PRO A  25      19.919  28.425  -9.898  1.00 31.66           H  
ATOM    139  HB3 PRO A  25      19.260  28.858  -8.302  1.00 31.66           H  
ATOM    140  HG2 PRO A  25      19.127  26.170  -9.723  1.00 31.62           H  
ATOM    141  HG3 PRO A  25      17.780  27.143  -9.085  1.00 31.62           H  
ATOM    142  HD2 PRO A  25      18.430  26.761  -6.821  1.00 30.37           H  
ATOM    143  HD3 PRO A  25      18.769  25.187  -7.580  1.00 30.37           H  
ATOM    144  N   PHE A  26      21.445  28.711  -6.166  1.00 28.45           N  
ATOM    145  CA  PHE A  26      22.072  29.723  -5.329  1.00 28.34           C  
ATOM    146  C   PHE A  26      23.569  29.460  -5.145  1.00 28.44           C  
ATOM    147  O   PHE A  26      24.395  30.380  -5.213  1.00 28.31           O  
ATOM    148  CB  PHE A  26      21.376  29.762  -3.964  1.00 26.42           C  
ATOM    149  CG  PHE A  26      21.699  30.973  -3.155  1.00 25.12           C  
ATOM    150  CD1 PHE A  26      21.323  32.234  -3.594  1.00 25.73           C  
ATOM    151  CD2 PHE A  26      22.377  30.856  -1.946  1.00 26.75           C  
ATOM    152  CE1 PHE A  26      21.616  33.370  -2.833  1.00 27.95           C  
ATOM    153  CE2 PHE A  26      22.677  31.984  -1.174  1.00 27.35           C  
ATOM    154  CZ  PHE A  26      22.296  33.242  -1.618  1.00 27.79           C  
ATOM    155  H   PHE A  26      20.784  28.069  -5.752  1.00 28.45           H  
ATOM    156  HA  PHE A  26      21.966  30.686  -5.828  1.00 28.34           H  
ATOM    157  HB2 PHE A  26      21.679  28.881  -3.399  1.00 26.42           H  
ATOM    158  HB3 PHE A  26      20.299  29.736  -4.127  1.00 26.42           H  
ATOM    159  HD1 PHE A  26      20.799  32.339  -4.532  1.00 25.73           H  
ATOM    160  HD2 PHE A  26      22.677  29.879  -1.597  1.00 26.75           H  
ATOM    161  HE1 PHE A  26      21.317  34.347  -3.184  1.00 27.95           H  
ATOM    162  HE2 PHE A  26      23.203  31.876  -0.237  1.00 27.35           H  
ATOM    163  HZ  PHE A  26      22.523  34.118  -1.028  1.00 27.79           H  
ATOM    164  N   PHE A  27      23.916  28.200  -4.919  1.00 27.23           N  
ATOM    165  CA  PHE A  27      25.304  27.839  -4.710  1.00 26.24           C  
ATOM    166  C   PHE A  27      26.034  27.536  -6.002  1.00 26.26           C  
ATOM    167  O   PHE A  27      27.246  27.334  -5.992  1.00 26.65           O  
ATOM    168  CB  PHE A  27      25.392  26.647  -3.753  1.00 25.91           C  
ATOM    169  CG  PHE A  27      24.892  26.951  -2.380  1.00 24.19           C  
ATOM    170  CD1 PHE A  27      24.101  26.048  -1.702  1.00 25.42           C  
ATOM    171  CD2 PHE A  27      25.173  28.178  -1.783  1.00 26.31           C  
ATOM    172  CE1 PHE A  27      23.579  26.362  -0.435  1.00 28.05           C  
ATOM    173  CE2 PHE A  27      24.662  28.507  -0.524  1.00 26.34           C  
ATOM    174  CZ  PHE A  27      23.861  27.598   0.151  1.00 27.23           C  
ATOM    175  H   PHE A  27      23.205  27.484  -4.892  1.00 27.23           H  
ATOM    176  HA  PHE A  27      25.800  28.704  -4.269  1.00 26.24           H  
ATOM    177  HB2 PHE A  27      26.435  26.338  -3.680  1.00 25.91           H  
ATOM    178  HB3 PHE A  27      24.799  25.830  -4.164  1.00 25.91           H  
ATOM    179  HD1 PHE A  27      23.880  25.090  -2.149  1.00 25.42           H  
ATOM    180  HD2 PHE A  27      25.798  28.889  -2.303  1.00 26.31           H  
ATOM    181  HE1 PHE A  27      22.959  25.647   0.086  1.00 28.05           H  
ATOM    182  HE2 PHE A  27      24.890  29.464  -0.079  1.00 26.34           H  
ATOM    183  HZ  PHE A  27      23.458  27.844   1.122  1.00 27.23           H  
ATOM    184  N   LYS A  28      25.315  27.508  -7.119  1.00 25.85           N  
ATOM    185  CA  LYS A  28      25.978  27.232  -8.389  1.00 25.87           C  
ATOM    186  C   LYS A  28      26.828  28.448  -8.797  1.00 23.74           C  
ATOM    187  O   LYS A  28      27.791  28.329  -9.560  1.00 22.05           O  
ATOM    188  CB  LYS A  28      24.947  26.873  -9.467  1.00 27.57           C  
ATOM    189  CG  LYS A  28      25.563  26.367 -10.762  1.00 31.66           C  
ATOM    190  CD  LYS A  28      24.635  25.410 -11.504  1.00 36.70           C  
ATOM    191  CE  LYS A  28      23.297  26.054 -11.856  1.00 40.01           C  
ATOM    192  NZ  LYS A  28      22.362  25.106 -12.542  1.00 40.59           N1+
ATOM    193  H   LYS A  28      24.320  27.676  -7.089  1.00 25.85           H  
ATOM    194  HA  LYS A  28      26.639  26.373  -8.277  1.00 25.87           H  
ATOM    195  HB2 LYS A  28      24.360  27.764  -9.691  1.00 27.57           H  
ATOM    196  HB3 LYS A  28      24.293  26.096  -9.071  1.00 27.57           H  
ATOM    197  HG2 LYS A  28      26.492  25.846 -10.529  1.00 31.66           H  
ATOM    198  HG3 LYS A  28      25.776  27.220 -11.406  1.00 31.66           H  
ATOM    199  HD2 LYS A  28      24.450  24.541 -10.872  1.00 36.70           H  
ATOM    200  HD3 LYS A  28      25.124  25.092 -12.425  1.00 36.70           H  
ATOM    201  HE2 LYS A  28      23.481  26.901 -12.516  1.00 40.01           H  
ATOM    202  HE3 LYS A  28      22.826  26.405 -10.937  1.00 40.01           H  
ATOM    203  HZ1 LYS A  28      22.787  24.773 -13.396  1.00 40.59           H  
ATOM    204  HZ2 LYS A  28      22.170  24.323 -11.934  1.00 40.59           H  
ATOM    205  HZ3 LYS A  28      21.498  25.583 -12.759  1.00 40.59           H  
ATOM    206  N   VAL A  29      26.471  29.614  -8.267  1.00 22.00           N  
ATOM    207  CA  VAL A  29      27.210  30.846  -8.534  1.00 21.27           C  
ATOM    208  C   VAL A  29      28.543  30.769  -7.796  1.00 21.47           C  
ATOM    209  O   VAL A  29      28.571  30.583  -6.581  1.00 23.01           O  
ATOM    210  CB  VAL A  29      26.465  32.065  -7.993  1.00 20.05           C  
ATOM    211  CG1 VAL A  29      27.208  33.332  -8.368  1.00 20.52           C  
ATOM    212  CG2 VAL A  29      25.062  32.082  -8.520  1.00 20.78           C  
ATOM    213  H   VAL A  29      25.664  29.649  -7.661  1.00 22.00           H  
ATOM    214  HA  VAL A  29      27.336  30.947  -9.612  1.00 21.27           H  
ATOM    215  HB  VAL A  29      26.417  32.009  -6.905  1.00 20.05           H  
ATOM    216 HG11 VAL A  29      28.214  33.301  -7.949  1.00 20.52           H  
ATOM    217 HG12 VAL A  29      27.268  33.410  -9.454  1.00 20.52           H  
ATOM    218 HG13 VAL A  29      26.676  34.196  -7.971  1.00 20.52           H  
ATOM    219 HG21 VAL A  29      25.083  32.138  -9.608  1.00 20.78           H  
ATOM    220 HG22 VAL A  29      24.548  31.171  -8.213  1.00 20.78           H  
ATOM    221 HG23 VAL A  29      24.535  32.949  -8.122  1.00 20.78           H  
ATOM    222  N   PRO A  30      29.664  30.945  -8.503  1.00 20.95           N  
ATOM    223  CA  PRO A  30      30.968  30.873  -7.832  1.00 21.21           C  
ATOM    224  C   PRO A  30      31.149  31.689  -6.531  1.00 21.85           C  
ATOM    225  O   PRO A  30      31.547  31.124  -5.507  1.00 22.77           O  
ATOM    226  CB  PRO A  30      31.944  31.270  -8.939  1.00 18.98           C  
ATOM    227  CG  PRO A  30      31.132  32.185  -9.780  1.00 20.87           C  
ATOM    228  CD  PRO A  30      29.813  31.463  -9.870  1.00 20.47           C  
ATOM    229  HA  PRO A  30      31.126  29.874  -7.426  1.00 21.21           H  
ATOM    230  HB2 PRO A  30      32.269  30.398  -9.507  1.00 18.98           H  
ATOM    231  HB3 PRO A  30      32.815  31.782  -8.530  1.00 18.98           H  
ATOM    232  HG2 PRO A  30      31.578  32.314 -10.766  1.00 20.87           H  
ATOM    233  HG3 PRO A  30      31.016  33.159  -9.304  1.00 20.87           H  
ATOM    234  HD2 PRO A  30      29.003  32.146 -10.127  1.00 20.47           H  
ATOM    235  HD3 PRO A  30      29.852  30.654 -10.600  1.00 20.47           H  
ATOM    236  N   VAL A  31      30.857  32.992  -6.548  1.00 20.85           N  
ATOM    237  CA  VAL A  31      31.020  33.811  -5.341  1.00 19.27           C  
ATOM    238  C   VAL A  31      30.172  33.319  -4.163  1.00 19.19           C  
ATOM    239  O   VAL A  31      30.604  33.389  -3.014  1.00 20.50           O  
ATOM    240  CB  VAL A  31      30.666  35.301  -5.586  1.00 18.55           C  
ATOM    241  CG1 VAL A  31      29.181  35.450  -5.866  1.00 20.12           C  
ATOM    242  CG2 VAL A  31      31.031  36.127  -4.370  1.00 16.45           C  
ATOM    243  H   VAL A  31      30.521  33.418  -7.400  1.00 20.85           H  
ATOM    244  HA  VAL A  31      32.076  33.714  -5.090  1.00 19.27           H  
ATOM    245  HB  VAL A  31      31.231  35.654  -6.449  1.00 18.55           H  
ATOM    246 HG11 VAL A  31      28.916  34.860  -6.743  1.00 20.12           H  
ATOM    247 HG12 VAL A  31      28.612  35.098  -5.005  1.00 20.12           H  
ATOM    248 HG13 VAL A  31      28.950  36.499  -6.051  1.00 20.12           H  
ATOM    249 HG21 VAL A  31      30.465  35.774  -3.508  1.00 16.45           H  
ATOM    250 HG22 VAL A  31      32.098  36.028  -4.170  1.00 16.45           H  
ATOM    251 HG23 VAL A  31      30.792  37.174  -4.557  1.00 16.45           H  
ATOM    252  N   ASN A  32      28.964  32.834  -4.442  1.00 17.70           N  
ATOM    253  CA  ASN A  32      28.083  32.334  -3.390  1.00 16.02           C  
ATOM    254  C   ASN A  32      28.616  31.022  -2.841  1.00 14.60           C  
ATOM    255  O   ASN A  32      28.512  30.747  -1.652  1.00 12.62           O  
ATOM    256  CB  ASN A  32      26.672  32.111  -3.933  1.00 18.82           C  
ATOM    257  CG  ASN A  32      25.975  33.404  -4.294  1.00 20.05           C  
ATOM    258  ND2 ASN A  32      24.802  33.404  -4.672  1.00 20.23           N  
ATOM    259  OD1 ASN A  32      26.693  34.517  -4.180  1.00 21.61           O  
ATOM    260  H   ASN A  32      28.650  32.811  -5.402  1.00 17.70           H  
ATOM    261  HA  ASN A  32      28.049  33.078  -2.594  1.00 16.02           H  
ATOM    262  HB2 ASN A  32      26.083  31.598  -3.173  1.00 18.82           H  
ATOM    263  HB3 ASN A  32      26.736  31.488  -4.825  1.00 18.82           H  
ATOM    264 HD21 ASN A  32      24.348  34.274  -4.910  1.00 20.23           H  
ATOM    265 HD22 ASN A  32      24.295  32.534  -4.744  1.00 20.23           H  
ATOM    266  N   LYS A  33      29.176  30.216  -3.737  1.00 15.13           N  
ATOM    267  CA  LYS A  33      29.755  28.921  -3.399  1.00 15.52           C  
ATOM    268  C   LYS A  33      30.924  29.123  -2.444  1.00 16.12           C  
ATOM    269  O   LYS A  33      31.089  28.387  -1.469  1.00 15.40           O  
ATOM    270  CB  LYS A  33      30.253  28.227  -4.668  1.00 15.31           C  
ATOM    271  CG  LYS A  33      30.667  26.785  -4.470  1.00 17.14           C  
ATOM    272  CD  LYS A  33      29.512  25.969  -3.890  1.00 21.23           C  
ATOM    273  CE  LYS A  33      29.814  24.477  -3.909  1.00 24.42           C  
ATOM    274  NZ  LYS A  33      28.732  23.670  -3.286  1.00 24.92           N1+
ATOM    275  H   LYS A  33      29.202  30.516  -4.701  1.00 15.13           H  
ATOM    276  HA  LYS A  33      28.994  28.301  -2.924  1.00 15.52           H  
ATOM    277  HB2 LYS A  33      31.114  28.780  -5.044  1.00 15.31           H  
ATOM    278  HB3 LYS A  33      29.453  28.254  -5.408  1.00 15.31           H  
ATOM    279  HG2 LYS A  33      31.513  26.746  -3.784  1.00 17.14           H  
ATOM    280  HG3 LYS A  33      30.958  26.361  -5.431  1.00 17.14           H  
ATOM    281  HD2 LYS A  33      28.615  26.156  -4.481  1.00 21.23           H  
ATOM    282  HD3 LYS A  33      29.340  26.282  -2.860  1.00 21.23           H  
ATOM    283  HE2 LYS A  33      30.741  24.301  -3.363  1.00 24.42           H  
ATOM    284  HE3 LYS A  33      29.936  24.158  -4.944  1.00 24.42           H  
ATOM    285  HZ1 LYS A  33      28.609  23.956  -2.325  1.00 24.92           H  
ATOM    286  HZ2 LYS A  33      27.870  23.813  -3.793  1.00 24.92           H  
ATOM    287  HZ3 LYS A  33      28.982  22.692  -3.316  1.00 24.92           H  
ATOM    288  N   LEU A  34      31.746  30.124  -2.745  1.00 16.43           N  
ATOM    289  CA  LEU A  34      32.896  30.432  -1.914  1.00 15.50           C  
ATOM    290  C   LEU A  34      32.419  30.967  -0.565  1.00 14.91           C  
ATOM    291  O   LEU A  34      32.999  30.654   0.473  1.00 14.56           O  
ATOM    292  CB  LEU A  34      33.791  31.461  -2.603  1.00 13.35           C  
ATOM    293  CG  LEU A  34      35.004  31.849  -1.762  1.00 13.97           C  
ATOM    294  CD1 LEU A  34      35.841  30.614  -1.477  1.00 13.31           C  
ATOM    295  CD2 LEU A  34      35.813  32.904  -2.484  1.00 14.64           C  
ATOM    296  H   LEU A  34      31.567  30.681  -3.568  1.00 16.43           H  
ATOM    297  HA  LEU A  34      33.477  29.523  -1.757  1.00 15.50           H  
ATOM    298  HB2 LEU A  34      33.203  32.357  -2.800  1.00 13.35           H  
ATOM    299  HB3 LEU A  34      34.141  31.042  -3.546  1.00 13.35           H  
ATOM    300  HG  LEU A  34      34.675  32.268  -0.811  1.00 13.97           H  
ATOM    301 HD11 LEU A  34      35.239  29.884  -0.936  1.00 13.31           H  
ATOM    302 HD12 LEU A  34      36.180  30.180  -2.418  1.00 13.31           H  
ATOM    303 HD13 LEU A  34      36.704  30.892  -0.873  1.00 13.31           H  
ATOM    304 HD21 LEU A  34      36.155  32.508  -3.441  1.00 14.64           H  
ATOM    305 HD22 LEU A  34      35.193  33.784  -2.655  1.00 14.64           H  
ATOM    306 HD23 LEU A  34      36.675  33.180  -1.876  1.00 14.64           H  
ATOM    307  N   ALA A  35      31.355  31.762  -0.582  1.00 13.91           N  
ATOM    308  CA  ALA A  35      30.818  32.314   0.656  1.00 15.21           C  
ATOM    309  C   ALA A  35      30.268  31.204   1.562  1.00 14.54           C  
ATOM    310  O   ALA A  35      30.350  31.297   2.787  1.00 13.40           O  
ATOM    311  CB  ALA A  35      29.726  33.341   0.349  1.00 14.62           C  
ATOM    312  H   ALA A  35      30.913  31.987  -1.462  1.00 13.91           H  
ATOM    313  HA  ALA A  35      31.630  32.811   1.186  1.00 15.21           H  
ATOM    314  HB1 ALA A  35      30.139  34.136  -0.271  1.00 14.62           H  
ATOM    315  HB2 ALA A  35      28.908  32.854  -0.182  1.00 14.62           H  
ATOM    316  HB3 ALA A  35      29.353  33.764   1.282  1.00 14.62           H  
ATOM    317  N   ALA A  36      29.716  30.155   0.964  1.00 13.92           N  
ATOM    318  CA  ALA A  36      29.180  29.049   1.753  1.00 15.86           C  
ATOM    319  C   ALA A  36      30.294  28.306   2.485  1.00 15.95           C  
ATOM    320  O   ALA A  36      30.113  27.877   3.616  1.00 17.32           O  
ATOM    321  CB  ALA A  36      28.406  28.075   0.858  1.00 16.84           C  
ATOM    322  H   ALA A  36      29.666  30.122  -0.044  1.00 13.92           H  
ATOM    323  HA  ALA A  36      28.500  29.469   2.494  1.00 15.86           H  
ATOM    324  HB1 ALA A  36      27.599  28.607   0.355  1.00 16.84           H  
ATOM    325  HB2 ALA A  36      29.080  27.651   0.114  1.00 16.84           H  
ATOM    326  HB3 ALA A  36      27.989  27.274   1.468  1.00 16.84           H  
ATOM    327  N   ALA A  37      31.447  28.164   1.837  1.00 16.37           N  
ATOM    328  CA  ALA A  37      32.591  27.470   2.424  1.00 15.81           C  
ATOM    329  C   ALA A  37      33.117  28.263   3.600  1.00 16.11           C  
ATOM    330  O   ALA A  37      33.152  27.785   4.730  1.00 16.14           O  
ATOM    331  CB  ALA A  37      33.686  27.299   1.384  1.00 13.98           C  
ATOM    332  H   ALA A  37      31.535  28.549   0.907  1.00 16.37           H  
ATOM    333  HA  ALA A  37      32.274  26.485   2.767  1.00 15.81           H  
ATOM    334  HB1 ALA A  37      33.302  26.722   0.543  1.00 13.98           H  
ATOM    335  HB2 ALA A  37      34.011  28.279   1.034  1.00 13.98           H  
ATOM    336  HB3 ALA A  37      34.531  26.774   1.829  1.00 13.98           H  
ATOM    337  N   VAL A  38      33.531  29.487   3.315  1.00 17.62           N  
ATOM    338  CA  VAL A  38      34.055  30.380   4.330  1.00 18.66           C  
ATOM    339  C   VAL A  38      33.054  30.506   5.484  1.00 18.50           C  
ATOM    340  O   VAL A  38      33.433  30.511   6.657  1.00 17.55           O  
ATOM    341  CB  VAL A  38      34.340  31.765   3.711  1.00 19.36           C  
ATOM    342  CG1 VAL A  38      34.744  32.752   4.777  1.00 21.41           C  
ATOM    343  CG2 VAL A  38      35.454  31.638   2.681  1.00 21.53           C  
ATOM    344  H   VAL A  38      33.480  29.810   2.359  1.00 17.62           H  
ATOM    345  HA  VAL A  38      34.987  29.972   4.721  1.00 18.66           H  
ATOM    346  HB  VAL A  38      33.432  32.128   3.230  1.00 19.36           H  
ATOM    347 HG11 VAL A  38      33.944  32.841   5.512  1.00 21.41           H  
ATOM    348 HG12 VAL A  38      35.652  32.404   5.269  1.00 21.41           H  
ATOM    349 HG13 VAL A  38      34.928  33.725   4.321  1.00 21.41           H  
ATOM    350 HG21 VAL A  38      36.359  31.274   3.168  1.00 21.53           H  
ATOM    351 HG22 VAL A  38      35.152  30.936   1.904  1.00 21.53           H  
ATOM    352 HG23 VAL A  38      35.648  32.613   2.234  1.00 21.53           H  
ATOM    353  N   SER A  39      31.772  30.592   5.150  1.00 17.36           N  
ATOM    354  CA  SER A  39      30.758  30.714   6.178  1.00 16.31           C  
ATOM    355  C   SER A  39      30.668  29.448   7.016  1.00 16.89           C  
ATOM    356  O   SER A  39      30.475  29.537   8.231  1.00 17.95           O  
ATOM    357  CB  SER A  39      29.405  31.044   5.556  1.00 15.77           C  
ATOM    358  OG  SER A  39      29.409  32.362   5.035  1.00 15.03           O  
ATOM    359  H   SER A  39      31.503  30.572   4.177  1.00 17.36           H  
ATOM    360  HA  SER A  39      31.046  31.532   6.839  1.00 16.31           H  
ATOM    361  HB2 SER A  39      28.630  30.961   6.318  1.00 15.77           H  
ATOM    362  HB3 SER A  39      29.199  30.340   4.750  1.00 15.77           H  
ATOM    363  HG  SER A  39      30.095  32.407   4.365  1.00 15.03           H  
ATOM    364  N   ASN A  40      30.810  28.280   6.379  1.00 14.91           N  
ATOM    365  CA  ASN A  40      30.765  27.006   7.101  1.00 13.03           C  
ATOM    366  C   ASN A  40      31.960  26.912   8.048  1.00 13.71           C  
ATOM    367  O   ASN A  40      31.920  26.206   9.056  1.00 14.45           O  
ATOM    368  CB  ASN A  40      30.778  25.820   6.136  1.00 12.19           C  
ATOM    369  CG  ASN A  40      29.387  25.408   5.698  1.00 11.99           C  
ATOM    370  OD1 ASN A  40      28.494  25.232   6.522  1.00 14.61           O  
ATOM    371  ND2 ASN A  40      29.199  25.240   4.399  1.00 12.50           N  
ATOM    372  H   ASN A  40      30.951  28.277   5.379  1.00 14.91           H  
ATOM    373  HA  ASN A  40      29.836  26.969   7.671  1.00 13.03           H  
ATOM    374  HB2 ASN A  40      31.253  24.973   6.631  1.00 12.19           H  
ATOM    375  HB3 ASN A  40      31.355  26.095   5.253  1.00 12.19           H  
ATOM    376 HD21 ASN A  40      28.294  24.956   4.052  1.00 12.50           H  
ATOM    377 HD22 ASN A  40      29.961  25.395   3.754  1.00 12.50           H  
ATOM    378  N   PHE A  41      33.034  27.614   7.707  1.00 13.03           N  
ATOM    379  CA  PHE A  41      34.204  27.652   8.560  1.00 12.34           C  
ATOM    380  C   PHE A  41      33.793  28.495   9.756  1.00 13.43           C  
ATOM    381  O   PHE A  41      34.148  28.196  10.885  1.00 15.27           O  
ATOM    382  CB  PHE A  41      35.367  28.336   7.851  1.00 12.92           C  
ATOM    383  CG  PHE A  41      36.445  28.805   8.784  1.00 11.77           C  
ATOM    384  CD1 PHE A  41      37.321  27.895   9.369  1.00 11.98           C  
ATOM    385  CD2 PHE A  41      36.557  30.149   9.109  1.00  9.86           C  
ATOM    386  CE1 PHE A  41      38.292  28.315  10.266  1.00 11.66           C  
ATOM    387  CE2 PHE A  41      37.522  30.582  10.004  1.00 12.20           C  
ATOM    388  CZ  PHE A  41      38.395  29.664  10.586  1.00 12.93           C  
ATOM    389  H   PHE A  41      33.035  28.130   6.839  1.00 13.03           H  
ATOM    390  HA  PHE A  41      34.528  26.648   8.834  1.00 12.34           H  
ATOM    391  HB2 PHE A  41      34.981  29.199   7.309  1.00 12.92           H  
ATOM    392  HB3 PHE A  41      35.805  27.630   7.146  1.00 12.92           H  
ATOM    393  HD1 PHE A  41      37.243  26.847   9.121  1.00 11.98           H  
ATOM    394  HD2 PHE A  41      35.885  30.865   8.660  1.00  9.86           H  
ATOM    395  HE1 PHE A  41      38.964  27.598  10.713  1.00 11.66           H  
ATOM    396  HE2 PHE A  41      37.598  31.631  10.251  1.00 12.20           H  
ATOM    397  HZ  PHE A  41      39.149  30.000  11.283  1.00 12.93           H  
ATOM    398  N   GLY A  42      33.049  29.565   9.489  1.00 14.70           N  
ATOM    399  CA  GLY A  42      32.581  30.437  10.551  1.00 15.04           C  
ATOM    400  C   GLY A  42      31.756  29.670  11.569  1.00 16.21           C  
ATOM    401  O   GLY A  42      31.954  29.809  12.778  1.00 15.72           O  
ATOM    402  H   GLY A  42      32.806  29.774   8.531  1.00 14.70           H  
ATOM    403  HA2 GLY A  42      31.967  31.226  10.118  1.00 15.04           H  
ATOM    404  HA3 GLY A  42      33.442  30.880  11.052  1.00 15.04           H  
ATOM    405  N   TYR A  43      30.831  28.848  11.081  1.00 17.46           N  
ATOM    406  CA  TYR A  43      29.974  28.058  11.957  1.00 18.06           C  
ATOM    407  C   TYR A  43      30.784  27.089  12.803  1.00 19.07           C  
ATOM    408  O   TYR A  43      30.492  26.915  13.990  1.00 19.83           O  
ATOM    409  CB  TYR A  43      28.923  27.304  11.140  1.00 16.86           C  
ATOM    410  CG  TYR A  43      27.930  28.235  10.491  1.00 18.19           C  
ATOM    411  CD1 TYR A  43      27.115  29.061  11.265  1.00 18.34           C  
ATOM    412  CD2 TYR A  43      27.837  28.338   9.101  1.00 18.65           C  
ATOM    413  CE1 TYR A  43      26.241  29.970  10.672  1.00 18.34           C  
ATOM    414  CE2 TYR A  43      26.964  29.248   8.502  1.00 17.91           C  
ATOM    415  CZ  TYR A  43      26.174  30.055   9.297  1.00 17.90           C  
ATOM    416  OH  TYR A  43      25.314  30.952   8.718  1.00 21.89           O  
ATOM    417  H   TYR A  43      30.720  28.769  10.080  1.00 17.46           H  
ATOM    418  HA  TYR A  43      29.467  28.746  12.633  1.00 18.06           H  
ATOM    419  HB2 TYR A  43      28.386  26.624  11.801  1.00 16.86           H  
ATOM    420  HB3 TYR A  43      29.428  26.731  10.362  1.00 16.86           H  
ATOM    421  HD1 TYR A  43      27.162  28.995  12.342  1.00 18.34           H  
ATOM    422  HD2 TYR A  43      28.451  27.703   8.479  1.00 18.65           H  
ATOM    423  HE1 TYR A  43      25.619  30.605  11.286  1.00 18.34           H  
ATOM    424  HE2 TYR A  43      26.907  29.320   7.426  1.00 17.91           H  
ATOM    425  HH  TYR A  43      24.799  31.477   9.335  1.00 21.89           H  
ATOM    426  N   ASP A  44      31.800  26.462  12.210  1.00 17.93           N  
ATOM    427  CA  ASP A  44      32.626  25.539  12.974  1.00 18.07           C  
ATOM    428  C   ASP A  44      33.280  26.295  14.117  1.00 18.05           C  
ATOM    429  O   ASP A  44      33.279  25.829  15.256  1.00 19.09           O  
ATOM    430  CB  ASP A  44      33.713  24.909  12.107  1.00 18.74           C  
ATOM    431  CG  ASP A  44      33.153  23.989  11.057  1.00 20.55           C  
ATOM    432  OD1 ASP A  44      32.007  23.519  11.231  1.00 21.36           O  
ATOM    433  OD2 ASP A  44      33.867  23.722  10.069  1.00 20.55           O1-
ATOM    434  H   ASP A  44      31.996  26.627  11.233  1.00 17.93           H  
ATOM    435  HA  ASP A  44      31.987  24.740  13.352  1.00 18.07           H  
ATOM    436  HB2 ASP A  44      34.385  24.339  12.749  1.00 18.74           H  
ATOM    437  HB3 ASP A  44      34.271  25.705  11.613  1.00 18.74           H  
ATOM    438  N   LEU A  45      33.831  27.467  13.807  1.00 16.73           N  
ATOM    439  CA  LEU A  45      34.494  28.276  14.812  1.00 15.53           C  
ATOM    440  C   LEU A  45      33.514  28.636  15.915  1.00 16.16           C  
ATOM    441  O   LEU A  45      33.827  28.505  17.096  1.00 16.95           O  
ATOM    442  CB  LEU A  45      35.070  29.547  14.191  1.00 14.49           C  
ATOM    443  CG  LEU A  45      35.870  30.446  15.147  1.00 13.68           C  
ATOM    444  CD1 LEU A  45      37.066  29.684  15.711  1.00 11.34           C  
ATOM    445  CD2 LEU A  45      36.338  31.685  14.403  1.00 13.32           C  
ATOM    446  H   LEU A  45      33.786  27.799  12.854  1.00 16.73           H  
ATOM    447  HA  LEU A  45      35.315  27.697  15.235  1.00 15.53           H  
ATOM    448  HB2 LEU A  45      34.241  30.133  13.794  1.00 14.49           H  
ATOM    449  HB3 LEU A  45      35.730  29.253  13.375  1.00 14.49           H  
ATOM    450  HG  LEU A  45      35.231  30.747  15.977  1.00 13.68           H  
ATOM    451 HD11 LEU A  45      36.715  28.803  16.249  1.00 11.34           H  
ATOM    452 HD12 LEU A  45      37.718  29.375  14.894  1.00 11.34           H  
ATOM    453 HD13 LEU A  45      37.619  30.330  16.393  1.00 11.34           H  
ATOM    454 HD21 LEU A  45      36.978  31.389  13.571  1.00 13.32           H  
ATOM    455 HD22 LEU A  45      35.473  32.228  14.021  1.00 13.32           H  
ATOM    456 HD23 LEU A  45      36.899  32.327  15.083  1.00 13.32           H  
ATOM    457  N   TYR A  46      32.325  29.087  15.535  1.00 16.60           N  
ATOM    458  CA  TYR A  46      31.316  29.445  16.525  1.00 17.20           C  
ATOM    459  C   TYR A  46      31.026  28.263  17.450  1.00 17.47           C  
ATOM    460  O   TYR A  46      30.992  28.412  18.676  1.00 16.59           O  
ATOM    461  CB  TYR A  46      30.012  29.880  15.848  1.00 15.23           C  
ATOM    462  CG  TYR A  46      28.859  29.940  16.813  1.00 14.98           C  
ATOM    463  CD1 TYR A  46      28.721  31.004  17.706  1.00 16.28           C  
ATOM    464  CD2 TYR A  46      27.941  28.895  16.891  1.00 15.15           C  
ATOM    465  CE1 TYR A  46      27.687  31.023  18.660  1.00 14.93           C  
ATOM    466  CE2 TYR A  46      26.911  28.904  17.836  1.00 14.88           C  
ATOM    467  CZ  TYR A  46      26.790  29.965  18.713  1.00 14.13           C  
ATOM    468  OH  TYR A  46      25.760  29.967  19.625  1.00 14.10           O  
ATOM    469  H   TYR A  46      32.117  29.183  14.551  1.00 16.60           H  
ATOM    470  HA  TYR A  46      31.711  30.277  17.109  1.00 17.20           H  
ATOM    471  HB2 TYR A  46      29.772  29.167  15.059  1.00 15.23           H  
ATOM    472  HB3 TYR A  46      30.156  30.869  15.412  1.00 15.23           H  
ATOM    473  HD1 TYR A  46      29.420  31.826  17.664  1.00 16.28           H  
ATOM    474  HD2 TYR A  46      28.027  28.062  16.209  1.00 15.15           H  
ATOM    475  HE1 TYR A  46      27.592  31.853  19.345  1.00 14.93           H  
ATOM    476  HE2 TYR A  46      26.211  28.083  17.881  1.00 14.88           H  
ATOM    477  HH  TYR A  46      25.757  29.225  20.235  1.00 14.10           H  
ATOM    478  N   ARG A  47      30.807  27.091  16.863  1.00 17.64           N  
ATOM    479  CA  ARG A  47      30.512  25.909  17.656  1.00 19.00           C  
ATOM    480  C   ARG A  47      31.641  25.578  18.625  1.00 20.51           C  
ATOM    481  O   ARG A  47      31.387  25.182  19.764  1.00 22.33           O  
ATOM    482  CB  ARG A  47      30.230  24.706  16.752  1.00 18.42           C  
ATOM    483  CG  ARG A  47      28.764  24.531  16.382  1.00 18.28           C  
ATOM    484  CD  ARG A  47      28.570  23.292  15.506  1.00 17.27           C  
ATOM    485  NE  ARG A  47      29.195  23.464  14.197  1.00 16.22           N  
ATOM    486  CZ  ARG A  47      28.602  24.016  13.147  1.00 13.78           C  
ATOM    487  NH1 ARG A  47      27.354  24.443  13.238  1.00 16.15           N  
ATOM    488  NH2 ARG A  47      29.270  24.172  12.016  1.00 13.21           N1+
ATOM    489  H   ARG A  47      30.846  27.021  15.856  1.00 17.64           H  
ATOM    490  HA  ARG A  47      29.621  26.132  18.243  1.00 19.00           H  
ATOM    491  HB2 ARG A  47      30.562  23.805  17.269  1.00 18.42           H  
ATOM    492  HB3 ARG A  47      30.802  24.829  15.832  1.00 18.42           H  
ATOM    493  HG2 ARG A  47      28.426  25.412  15.836  1.00 18.28           H  
ATOM    494  HG3 ARG A  47      28.176  24.420  17.293  1.00 18.28           H  
ATOM    495  HD2 ARG A  47      27.503  23.117  15.370  1.00 17.27           H  
ATOM    496  HD3 ARG A  47      29.018  22.432  16.003  1.00 17.27           H  
ATOM    497  HE  ARG A  47      30.145  23.140  14.084  1.00 16.22           H  
ATOM    498 HH11 ARG A  47      26.842  24.325  14.100  1.00 16.15           H  
ATOM    499 HH12 ARG A  47      26.913  24.887  12.445  1.00 16.15           H  
ATOM    500 HH21 ARG A  47      28.827  24.616  11.225  1.00 13.21           H  
ATOM    501 HH22 ARG A  47      30.223  23.847  11.944  1.00 13.21           H  
ATOM    502  N   VAL A  48      32.884  25.731  18.181  1.00 21.13           N  
ATOM    503  CA  VAL A  48      34.024  25.449  19.048  1.00 22.09           C  
ATOM    504  C   VAL A  48      34.091  26.481  20.177  1.00 24.39           C  
ATOM    505  O   VAL A  48      34.299  26.139  21.343  1.00 24.52           O  
ATOM    506  CB  VAL A  48      35.356  25.473  18.259  1.00 20.31           C  
ATOM    507  CG1 VAL A  48      36.537  25.396  19.220  1.00 16.91           C  
ATOM    508  CG2 VAL A  48      35.397  24.305  17.276  1.00 19.54           C  
ATOM    509  H   VAL A  48      33.042  26.046  17.234  1.00 21.13           H  
ATOM    510  HA  VAL A  48      33.885  24.450  19.462  1.00 22.09           H  
ATOM    511  HB  VAL A  48      35.422  26.407  17.701  1.00 20.31           H  
ATOM    512 HG11 VAL A  48      36.502  26.242  19.907  1.00 16.91           H  
ATOM    513 HG12 VAL A  48      36.485  24.466  19.786  1.00 16.91           H  
ATOM    514 HG13 VAL A  48      37.468  25.425  18.654  1.00 16.91           H  
ATOM    515 HG21 VAL A  48      35.331  23.366  17.825  1.00 19.54           H  
ATOM    516 HG22 VAL A  48      34.557  24.382  16.585  1.00 19.54           H  
ATOM    517 HG23 VAL A  48      36.332  24.334  16.716  1.00 19.54           H  
ATOM    518  N   ARG A  49      33.889  27.744  19.824  1.00 26.61           N  
ATOM    519  CA  ARG A  49      33.935  28.816  20.799  1.00 29.03           C  
ATOM    520  C   ARG A  49      32.754  28.827  21.761  1.00 29.12           C  
ATOM    521  O   ARG A  49      32.925  29.141  22.936  1.00 30.66           O  
ATOM    522  CB  ARG A  49      34.039  30.165  20.093  1.00 32.98           C  
ATOM    523  CG  ARG A  49      34.202  31.303  21.070  1.00 39.43           C  
ATOM    524  CD  ARG A  49      34.987  32.448  20.480  1.00 43.80           C  
ATOM    525  NE  ARG A  49      35.739  33.118  21.531  1.00 48.78           N  
ATOM    526  CZ  ARG A  49      36.654  32.512  22.281  1.00 51.28           C  
ATOM    527  NH1 ARG A  49      36.923  31.225  22.090  1.00 51.52           N  
ATOM    528  NH2 ARG A  49      37.301  33.190  23.221  1.00 53.88           N1+
ATOM    529  H   ARG A  49      33.699  27.963  18.856  1.00 26.61           H  
ATOM    530  HA  ARG A  49      34.823  28.634  21.404  1.00 29.03           H  
ATOM    531  HB2 ARG A  49      33.132  30.328  19.511  1.00 32.98           H  
ATOM    532  HB3 ARG A  49      34.901  30.148  19.426  1.00 32.98           H  
ATOM    533  HG2 ARG A  49      34.725  30.936  21.953  1.00 39.43           H  
ATOM    534  HG3 ARG A  49      33.214  31.665  21.357  1.00 39.43           H  
ATOM    535  HD2 ARG A  49      34.301  33.157  20.016  1.00 43.80           H  
ATOM    536  HD3 ARG A  49      35.677  32.065  19.728  1.00 43.80           H  
ATOM    537  HE  ARG A  49      35.556  34.097  21.700  1.00 48.78           H  
ATOM    538 HH11 ARG A  49      36.432  30.707  21.375  1.00 51.52           H  
ATOM    539 HH12 ARG A  49      37.619  30.765  22.659  1.00 51.52           H  
ATOM    540 HH21 ARG A  49      37.996  32.727  23.789  1.00 53.88           H  
ATOM    541 HH22 ARG A  49      37.098  34.168  23.368  1.00 53.88           H  
ATOM    542  N   SER A  50      31.557  28.504  21.274  1.00 29.03           N  
ATOM    543  CA  SER A  50      30.374  28.470  22.143  1.00 28.62           C  
ATOM    544  C   SER A  50      30.579  27.394  23.207  1.00 29.27           C  
ATOM    545  O   SER A  50      30.166  27.534  24.355  1.00 29.08           O  
ATOM    546  CB  SER A  50      29.117  28.153  21.330  1.00 26.94           C  
ATOM    547  OG  SER A  50      27.977  28.063  22.166  1.00 23.34           O  
ATOM    548  H   SER A  50      31.462  28.279  20.294  1.00 29.03           H  
ATOM    549  HA  SER A  50      30.244  29.446  22.611  1.00 28.62           H  
ATOM    550  HB2 SER A  50      29.257  27.202  20.815  1.00 26.94           H  
ATOM    551  HB3 SER A  50      28.959  28.944  20.597  1.00 26.94           H  
ATOM    552  HG  SER A  50      27.223  27.860  21.608  1.00 23.34           H  
ATOM    553  N   SER A  51      31.229  26.315  22.800  1.00 30.26           N  
ATOM    554  CA  SER A  51      31.519  25.213  23.687  1.00 32.19           C  
ATOM    555  C   SER A  51      32.511  25.645  24.769  1.00 33.58           C  
ATOM    556  O   SER A  51      32.519  25.091  25.865  1.00 34.72           O  
ATOM    557  CB  SER A  51      32.093  24.058  22.879  1.00 33.95           C  
ATOM    558  OG  SER A  51      32.410  22.966  23.718  1.00 38.94           O  
ATOM    559  H   SER A  51      31.532  26.261  21.838  1.00 30.26           H  
ATOM    560  HA  SER A  51      30.599  24.893  24.176  1.00 32.19           H  
ATOM    561  HB2 SER A  51      32.998  24.392  22.371  1.00 33.95           H  
ATOM    562  HB3 SER A  51      31.358  23.739  22.140  1.00 33.95           H  
ATOM    563  HG  SER A  51      32.769  22.269  23.164  1.00 38.94           H  
ATOM    564  N   MET A  52      33.355  26.625  24.462  1.00 33.77           N  
ATOM    565  CA  MET A  52      34.327  27.110  25.440  1.00 33.72           C  
ATOM    566  C   MET A  52      33.718  28.175  26.352  1.00 34.53           C  
ATOM    567  O   MET A  52      34.137  28.327  27.493  1.00 34.98           O  
ATOM    568  CB  MET A  52      35.569  27.677  24.742  1.00 31.89           C  
ATOM    569  CG  MET A  52      36.353  26.639  23.971  1.00 31.34           C  
ATOM    570  SD  MET A  52      37.907  27.262  23.303  1.00 30.95           S  
ATOM    571  CE  MET A  52      37.373  28.076  21.861  1.00 29.63           C  
ATOM    572  H   MET A  52      33.324  27.040  23.542  1.00 33.77           H  
ATOM    573  HA  MET A  52      34.621  26.258  26.052  1.00 33.72           H  
ATOM    574  HB2 MET A  52      36.222  28.111  25.499  1.00 31.89           H  
ATOM    575  HB3 MET A  52      35.250  28.455  24.048  1.00 31.89           H  
ATOM    576  HG2 MET A  52      35.738  26.287  23.143  1.00 31.34           H  
ATOM    577  HG3 MET A  52      36.574  25.807  24.639  1.00 31.34           H  
ATOM    578  HE1 MET A  52      36.879  27.362  21.202  1.00 29.63           H  
ATOM    579  HE2 MET A  52      36.673  28.868  22.129  1.00 29.63           H  
ATOM    580  HE3 MET A  52      38.232  28.508  21.349  1.00 29.63           H  
ATOM    581  N   SER A  53      32.730  28.909  25.851  1.00 35.51           N  
ATOM    582  CA  SER A  53      32.077  29.945  26.644  1.00 37.05           C  
ATOM    583  C   SER A  53      30.625  29.526  26.895  1.00 36.26           C  
ATOM    584  O   SER A  53      29.693  30.047  26.279  1.00 34.43           O  
ATOM    585  CB  SER A  53      32.129  31.282  25.896  1.00 39.78           C  
ATOM    586  OG  SER A  53      31.631  32.350  26.695  1.00 44.56           O  
ATOM    587  H   SER A  53      32.425  28.746  24.902  1.00 35.51           H  
ATOM    588  HA  SER A  53      32.590  30.067  27.598  1.00 37.05           H  
ATOM    589  HB2 SER A  53      31.525  31.205  24.992  1.00 39.78           H  
ATOM    590  HB3 SER A  53      33.163  31.496  25.625  1.00 39.78           H  
ATOM    591  HG  SER A  53      31.685  33.153  26.172  1.00 44.56           H  
ATOM    592  N   PRO A  54      30.421  28.567  27.812  1.00 36.13           N  
ATOM    593  CA  PRO A  54      29.099  28.041  28.171  1.00 34.71           C  
ATOM    594  C   PRO A  54      28.181  28.989  28.923  1.00 32.92           C  
ATOM    595  O   PRO A  54      26.968  28.803  28.924  1.00 32.65           O  
ATOM    596  CB  PRO A  54      29.440  26.809  29.001  1.00 35.16           C  
ATOM    597  CG  PRO A  54      30.680  27.241  29.706  1.00 37.27           C  
ATOM    598  CD  PRO A  54      31.474  27.895  28.594  1.00 35.92           C  
ATOM    599  HA  PRO A  54      28.512  27.844  27.274  1.00 34.71           H  
ATOM    600  HB2 PRO A  54      29.627  25.943  28.366  1.00 35.16           H  
ATOM    601  HB3 PRO A  54      28.644  26.575  29.708  1.00 35.16           H  
ATOM    602  HG2 PRO A  54      31.214  26.387  30.123  1.00 37.27           H  
ATOM    603  HG3 PRO A  54      30.455  27.952  30.501  1.00 37.27           H  
ATOM    604  HD2 PRO A  54      32.191  28.614  28.991  1.00 35.92           H  
ATOM    605  HD3 PRO A  54      31.999  27.152  27.993  1.00 35.92           H  
ATOM    606  N   THR A  55      28.752  30.010  29.549  1.00 32.26           N  
ATOM    607  CA  THR A  55      27.953  30.951  30.325  1.00 31.30           C  
ATOM    608  C   THR A  55      28.117  32.427  29.955  1.00 30.72           C  
ATOM    609  O   THR A  55      27.674  33.302  30.697  1.00 30.70           O  
ATOM    610  CB  THR A  55      28.266  30.792  31.829  1.00 31.66           C  
ATOM    611  OG1 THR A  55      29.688  30.816  32.024  1.00 29.98           O  
ATOM    612  CG2 THR A  55      27.699  29.474  32.359  1.00 30.35           C  
ATOM    613  H   THR A  55      29.752  30.137  29.487  1.00 32.26           H  
ATOM    614  HA  THR A  55      26.922  30.691  30.085  1.00 31.30           H  
ATOM    615  HB  THR A  55      27.803  31.615  32.374  1.00 31.66           H  
ATOM    616 HG21 THR A  55      26.619  29.457  32.210  1.00 30.35           H  
ATOM    617 HG22 THR A  55      28.153  28.641  31.822  1.00 30.35           H  
ATOM    618 HG23 THR A  55      27.920  29.385  33.423  1.00 30.35           H  
ATOM    619  HG1 THR A  55      30.061  30.081  31.532  1.00 29.98           H  
ATOM    620  N   THR A  56      28.740  32.706  28.815  1.00 29.32           N  
ATOM    621  CA  THR A  56      28.956  34.083  28.393  1.00 28.60           C  
ATOM    622  C   THR A  56      28.517  34.274  26.953  1.00 27.58           C  
ATOM    623  O   THR A  56      28.486  33.319  26.186  1.00 27.83           O  
ATOM    624  CB  THR A  56      30.449  34.460  28.509  1.00 30.45           C  
ATOM    625  OG1 THR A  56      30.880  34.264  29.859  1.00 33.69           O  
ATOM    626  CG2 THR A  56      30.681  35.925  28.130  1.00 32.77           C  
ATOM    627  H   THR A  56      29.069  31.950  28.231  1.00 29.32           H  
ATOM    628  HA  THR A  56      28.365  34.726  29.045  1.00 28.60           H  
ATOM    629  HB  THR A  56      31.015  33.826  27.826  1.00 30.45           H  
ATOM    630 HG21 THR A  56      30.345  36.093  27.107  1.00 32.77           H  
ATOM    631 HG22 THR A  56      30.120  36.569  28.807  1.00 32.77           H  
ATOM    632 HG23 THR A  56      31.743  36.156  28.206  1.00 32.77           H  
ATOM    633  HG1 THR A  56      30.736  33.341  30.079  1.00 33.69           H  
ATOM    634  N   ASN A  57      28.175  35.506  26.584  1.00 26.14           N  
ATOM    635  CA  ASN A  57      27.760  35.785  25.214  1.00 24.61           C  
ATOM    636  C   ASN A  57      28.915  35.476  24.282  1.00 23.34           C  
ATOM    637  O   ASN A  57      30.072  35.553  24.680  1.00 24.01           O  
ATOM    638  CB  ASN A  57      27.407  37.262  25.021  1.00 25.05           C  
ATOM    639  CG  ASN A  57      26.330  37.739  25.957  1.00 25.58           C  
ATOM    640  OD1 ASN A  57      25.299  37.085  26.131  1.00 24.62           O  
ATOM    641  ND2 ASN A  57      26.554  38.905  26.557  1.00 26.58           N  
ATOM    642  H   ASN A  57      28.203  36.256  27.260  1.00 26.14           H  
ATOM    643  HA  ASN A  57      26.884  35.173  25.001  1.00 24.61           H  
ATOM    644  HB2 ASN A  57      27.065  37.406  23.996  1.00 25.05           H  
ATOM    645  HB3 ASN A  57      28.304  37.858  25.191  1.00 25.05           H  
ATOM    646 HD21 ASN A  57      25.864  39.290  27.186  1.00 26.58           H  
ATOM    647 HD22 ASN A  57      27.414  39.405  26.384  1.00 26.58           H  
ATOM    648  N   VAL A  58      28.609  35.125  23.041  1.00 21.47           N  
ATOM    649  CA  VAL A  58      29.667  34.873  22.075  1.00 22.05           C  
ATOM    650  C   VAL A  58      29.420  35.768  20.878  1.00 22.20           C  
ATOM    651  O   VAL A  58      28.430  35.598  20.182  1.00 23.65           O  
ATOM    652  CB  VAL A  58      29.701  33.408  21.571  1.00 21.95           C  
ATOM    653  CG1 VAL A  58      30.724  33.287  20.447  1.00 19.45           C  
ATOM    654  CG2 VAL A  58      30.060  32.456  22.707  1.00 20.44           C  
ATOM    655  H   VAL A  58      27.642  35.033  22.766  1.00 21.47           H  
ATOM    656  HA  VAL A  58      30.618  35.072  22.569  1.00 22.05           H  
ATOM    657  HB  VAL A  58      28.713  33.138  21.199  1.00 21.95           H  
ATOM    658 HG11 VAL A  58      30.449  33.957  19.632  1.00 19.45           H  
ATOM    659 HG12 VAL A  58      31.711  33.558  20.823  1.00 19.45           H  
ATOM    660 HG13 VAL A  58      30.743  32.260  20.082  1.00 19.45           H  
ATOM    661 HG21 VAL A  58      31.047  32.709  23.095  1.00 20.44           H  
ATOM    662 HG22 VAL A  58      29.322  32.547  23.504  1.00 20.44           H  
ATOM    663 HG23 VAL A  58      30.068  31.432  22.334  1.00 20.44           H  
ATOM    664  N   LEU A  59      30.293  36.743  20.652  1.00 21.31           N  
ATOM    665  CA  LEU A  59      30.130  37.611  19.497  1.00 20.75           C  
ATOM    666  C   LEU A  59      31.255  37.226  18.554  1.00 21.06           C  
ATOM    667  O   LEU A  59      32.421  37.174  18.955  1.00 20.62           O  
ATOM    668  CB  LEU A  59      30.230  39.084  19.879  1.00 20.48           C  
ATOM    669  CG  LEU A  59      29.892  40.021  18.712  1.00 21.13           C  
ATOM    670  CD1 LEU A  59      28.411  39.897  18.363  1.00 18.81           C  
ATOM    671  CD2 LEU A  59      30.239  41.459  19.078  1.00 22.41           C  
ATOM    672  H   LEU A  59      31.070  36.881  21.282  1.00 21.31           H  
ATOM    673  HA  LEU A  59      29.146  37.488  19.044  1.00 20.75           H  
ATOM    674  HB2 LEU A  59      31.248  39.291  20.209  1.00 20.48           H  
ATOM    675  HB3 LEU A  59      29.536  39.280  20.696  1.00 20.48           H  
ATOM    676  HG  LEU A  59      30.481  39.737  17.840  1.00 21.13           H  
ATOM    677 HD11 LEU A  59      28.188  38.867  18.085  1.00 18.81           H  
ATOM    678 HD12 LEU A  59      27.809  40.179  19.227  1.00 18.81           H  
ATOM    679 HD13 LEU A  59      28.178  40.557  17.527  1.00 18.81           H  
ATOM    680 HD21 LEU A  59      29.659  41.762  19.949  1.00 22.41           H  
ATOM    681 HD22 LEU A  59      31.302  41.529  19.307  1.00 22.41           H  
ATOM    682 HD23 LEU A  59      30.004  42.114  18.239  1.00 22.41           H  
ATOM    683  N   LEU A  60      30.904  36.950  17.303  1.00 20.05           N  
ATOM    684  CA  LEU A  60      31.897  36.512  16.344  1.00 20.86           C  
ATOM    685  C   LEU A  60      31.616  36.965  14.920  1.00 19.91           C  
ATOM    686  O   LEU A  60      30.477  36.940  14.467  1.00 20.80           O  
ATOM    687  CB  LEU A  60      31.967  34.982  16.380  1.00 22.20           C  
ATOM    688  CG  LEU A  60      33.333  34.304  16.314  1.00 23.95           C  
ATOM    689  CD1 LEU A  60      34.173  34.694  17.533  1.00 24.84           C  
ATOM    690  CD2 LEU A  60      33.133  32.799  16.270  1.00 25.97           C  
ATOM    691  H   LEU A  60      29.940  37.046  17.019  1.00 20.05           H  
ATOM    692  HA  LEU A  60      32.844  36.969  16.632  1.00 20.86           H  
ATOM    693  HB2 LEU A  60      31.387  34.615  15.533  1.00 22.20           H  
ATOM    694  HB3 LEU A  60      31.496  34.662  17.309  1.00 22.20           H  
ATOM    695  HG  LEU A  60      33.862  34.627  15.417  1.00 23.95           H  
ATOM    696 HD11 LEU A  60      34.310  35.775  17.549  1.00 24.84           H  
ATOM    697 HD12 LEU A  60      33.661  34.379  18.443  1.00 24.84           H  
ATOM    698 HD13 LEU A  60      35.145  34.205  17.476  1.00 24.84           H  
ATOM    699 HD21 LEU A  60      32.604  32.476  17.167  1.00 25.97           H  
ATOM    700 HD22 LEU A  60      32.548  32.536  15.389  1.00 25.97           H  
ATOM    701 HD23 LEU A  60      34.103  32.305  16.223  1.00 25.97           H  
ATOM    702  N   SER A  61      32.666  37.380  14.220  1.00 18.70           N  
ATOM    703  CA  SER A  61      32.550  37.805  12.828  1.00 16.62           C  
ATOM    704  C   SER A  61      33.652  37.063  12.068  1.00 16.52           C  
ATOM    705  O   SER A  61      34.631  37.657  11.614  1.00 15.53           O  
ATOM    706  CB  SER A  61      32.733  39.317  12.706  1.00 15.22           C  
ATOM    707  OG  SER A  61      32.360  39.767  11.419  1.00 11.91           O  
ATOM    708  H   SER A  61      33.573  37.402  14.664  1.00 18.70           H  
ATOM    709  HA  SER A  61      31.564  37.576  12.424  1.00 16.62           H  
ATOM    710  HB2 SER A  61      33.780  39.565  12.882  1.00 15.22           H  
ATOM    711  HB3 SER A  61      32.112  39.813  13.452  1.00 15.22           H  
ATOM    712  HG  SER A  61      31.435  39.544  11.290  1.00 11.91           H  
ATOM    713  N   PRO A  62      33.494  35.736  11.934  1.00 16.25           N  
ATOM    714  CA  PRO A  62      34.369  34.765  11.274  1.00 15.44           C  
ATOM    715  C   PRO A  62      35.039  35.202   9.975  1.00 15.35           C  
ATOM    716  O   PRO A  62      36.200  34.864   9.738  1.00 14.91           O  
ATOM    717  CB  PRO A  62      33.442  33.576  11.066  1.00 16.76           C  
ATOM    718  CG  PRO A  62      32.602  33.622  12.280  1.00 16.59           C  
ATOM    719  CD  PRO A  62      32.247  35.079  12.364  1.00 16.39           C  
ATOM    720  HA  PRO A  62      35.248  34.572  11.889  1.00 15.44           H  
ATOM    721  HB2 PRO A  62      34.002  32.643  11.008  1.00 16.76           H  
ATOM    722  HB3 PRO A  62      32.841  33.696  10.164  1.00 16.76           H  
ATOM    723  HG2 PRO A  62      33.160  33.300  13.159  1.00 16.59           H  
ATOM    724  HG3 PRO A  62      31.711  33.004  12.168  1.00 16.59           H  
ATOM    725  HD2 PRO A  62      31.422  35.323  11.694  1.00 16.39           H  
ATOM    726  HD3 PRO A  62      31.984  35.362  13.383  1.00 16.39           H  
ATOM    727  N   LEU A  63      34.312  35.938   9.134  1.00 14.30           N  
ATOM    728  CA  LEU A  63      34.853  36.393   7.856  1.00 12.79           C  
ATOM    729  C   LEU A  63      36.252  37.018   7.941  1.00 13.11           C  
ATOM    730  O   LEU A  63      37.136  36.679   7.158  1.00 12.39           O  
ATOM    731  CB  LEU A  63      33.894  37.382   7.205  1.00 11.32           C  
ATOM    732  CG  LEU A  63      34.278  37.825   5.788  1.00 11.19           C  
ATOM    733  CD1 LEU A  63      34.414  36.620   4.877  1.00  8.69           C  
ATOM    734  CD2 LEU A  63      33.223  38.767   5.255  1.00 10.78           C  
ATOM    735  H   LEU A  63      33.366  36.186   9.386  1.00 14.30           H  
ATOM    736  HA  LEU A  63      34.959  35.494   7.249  1.00 12.79           H  
ATOM    737  HB2 LEU A  63      33.846  38.270   7.835  1.00 11.32           H  
ATOM    738  HB3 LEU A  63      32.910  36.916   7.158  1.00 11.32           H  
ATOM    739  HG  LEU A  63      35.238  38.340   5.821  1.00 11.19           H  
ATOM    740 HD11 LEU A  63      35.182  35.953   5.269  1.00  8.69           H  
ATOM    741 HD12 LEU A  63      33.462  36.090   4.830  1.00  8.69           H  
ATOM    742 HD13 LEU A  63      34.695  36.950   3.877  1.00  8.69           H  
ATOM    743 HD21 LEU A  63      32.262  38.254   5.221  1.00 10.78           H  
ATOM    744 HD22 LEU A  63      33.149  39.636   5.908  1.00 10.78           H  
ATOM    745 HD23 LEU A  63      33.498  39.090   4.251  1.00 10.78           H  
ATOM    746  N   SER A  64      36.453  37.927   8.888  1.00 13.01           N  
ATOM    747  CA  SER A  64      37.750  38.575   9.050  1.00 14.34           C  
ATOM    748  C   SER A  64      38.857  37.567   9.374  1.00 15.21           C  
ATOM    749  O   SER A  64      40.011  37.744   8.986  1.00 16.11           O  
ATOM    750  CB  SER A  64      37.673  39.611  10.160  1.00 14.62           C  
ATOM    751  OG  SER A  64      37.270  38.993  11.367  1.00 16.50           O  
ATOM    752  H   SER A  64      35.694  38.174   9.507  1.00 13.01           H  
ATOM    753  HA  SER A  64      37.997  39.055   8.103  1.00 14.34           H  
ATOM    754  HB2 SER A  64      36.949  40.379   9.888  1.00 14.62           H  
ATOM    755  HB3 SER A  64      38.653  40.067  10.297  1.00 14.62           H  
ATOM    756  HG  SER A  64      36.407  38.601  11.218  1.00 16.50           H  
ATOM    757  N   VAL A  65      38.499  36.508  10.089  1.00 15.65           N  
ATOM    758  CA  VAL A  65      39.461  35.479  10.462  1.00 14.95           C  
ATOM    759  C   VAL A  65      39.689  34.488   9.328  1.00 15.16           C  
ATOM    760  O   VAL A  65      40.810  34.032   9.114  1.00 14.00           O  
ATOM    761  CB  VAL A  65      38.981  34.711  11.703  1.00 14.53           C  
ATOM    762  CG1 VAL A  65      39.920  33.546  11.997  1.00 15.04           C  
ATOM    763  CG2 VAL A  65      38.905  35.660  12.891  1.00 14.48           C  
ATOM    764  H   VAL A  65      37.537  36.413  10.382  1.00 15.65           H  
ATOM    765  HA  VAL A  65      40.400  35.986  10.682  1.00 14.95           H  
ATOM    766  HB  VAL A  65      37.987  34.304  11.516  1.00 14.53           H  
ATOM    767 HG11 VAL A  65      39.944  32.873  11.140  1.00 15.04           H  
ATOM    768 HG12 VAL A  65      40.923  33.927  12.188  1.00 15.04           H  
ATOM    769 HG13 VAL A  65      39.564  33.005  12.873  1.00 15.04           H  
ATOM    770 HG21 VAL A  65      39.894  36.074  13.089  1.00 14.48           H  
ATOM    771 HG22 VAL A  65      38.211  36.469  12.666  1.00 14.48           H  
ATOM    772 HG23 VAL A  65      38.556  35.116  13.769  1.00 14.48           H  
ATOM    773  N   ALA A  66      38.623  34.152   8.607  1.00 14.86           N  
ATOM    774  CA  ALA A  66      38.732  33.215   7.496  1.00 15.63           C  
ATOM    775  C   ALA A  66      39.618  33.834   6.424  1.00 17.69           C  
ATOM    776  O   ALA A  66      40.443  33.152   5.804  1.00 17.74           O  
ATOM    777  CB  ALA A  66      37.358  32.920   6.929  1.00 14.34           C  
ATOM    778  H   ALA A  66      37.724  34.553   8.833  1.00 14.86           H  
ATOM    779  HA  ALA A  66      39.170  32.279   7.842  1.00 15.63           H  
ATOM    780  HB1 ALA A  66      36.732  32.480   7.705  1.00 14.34           H  
ATOM    781  HB2 ALA A  66      36.904  33.846   6.577  1.00 14.34           H  
ATOM    782  HB3 ALA A  66      37.450  32.222   6.097  1.00 14.34           H  
ATOM    783  N   THR A  67      39.445  35.139   6.224  1.00 17.95           N  
ATOM    784  CA  THR A  67      40.210  35.876   5.235  1.00 18.40           C  
ATOM    785  C   THR A  67      41.701  35.902   5.558  1.00 18.67           C  
ATOM    786  O   THR A  67      42.533  35.831   4.656  1.00 18.21           O  
ATOM    787  CB  THR A  67      39.686  37.315   5.111  1.00 19.60           C  
ATOM    788  OG1 THR A  67      38.351  37.281   4.585  1.00 20.54           O  
ATOM    789  CG2 THR A  67      40.589  38.155   4.188  1.00 17.62           C  
ATOM    790  H   THR A  67      38.759  35.632   6.778  1.00 17.95           H  
ATOM    791  HA  THR A  67      40.083  35.355   4.286  1.00 18.40           H  
ATOM    792  HB  THR A  67      39.689  37.778   6.098  1.00 19.60           H  
ATOM    793 HG21 THR A  67      41.602  38.175   4.591  1.00 17.62           H  
ATOM    794 HG22 THR A  67      40.603  37.712   3.192  1.00 17.62           H  
ATOM    795 HG23 THR A  67      40.201  39.172   4.128  1.00 17.62           H  
ATOM    796  HG1 THR A  67      37.771  37.680   5.238  1.00 20.54           H  
ATOM    797  N   ALA A  68      42.046  36.010   6.834  1.00 18.54           N  
ATOM    798  CA  ALA A  68      43.455  36.028   7.205  1.00 18.96           C  
ATOM    799  C   ALA A  68      44.100  34.663   6.925  1.00 19.85           C  
ATOM    800  O   ALA A  68      45.259  34.588   6.502  1.00 20.17           O  
ATOM    801  CB  ALA A  68      43.612  36.405   8.673  1.00 17.31           C  
ATOM    802  H   ALA A  68      41.334  36.080   7.547  1.00 18.54           H  
ATOM    803  HA  ALA A  68      43.964  36.779   6.601  1.00 18.96           H  
ATOM    804  HB1 ALA A  68      43.169  37.386   8.846  1.00 17.31           H  
ATOM    805  HB2 ALA A  68      43.108  35.665   9.294  1.00 17.31           H  
ATOM    806  HB3 ALA A  68      44.671  36.434   8.929  1.00 17.31           H  
ATOM    807  N   LEU A  69      43.350  33.586   7.146  1.00 19.86           N  
ATOM    808  CA  LEU A  69      43.881  32.248   6.900  1.00 20.04           C  
ATOM    809  C   LEU A  69      44.070  32.009   5.412  1.00 19.60           C  
ATOM    810  O   LEU A  69      45.096  31.482   4.979  1.00 19.22           O  
ATOM    811  CB  LEU A  69      42.947  31.177   7.470  1.00 20.32           C  
ATOM    812  CG  LEU A  69      42.967  30.987   8.990  1.00 22.61           C  
ATOM    813  CD1 LEU A  69      41.891  29.991   9.431  1.00 23.97           C  
ATOM    814  CD2 LEU A  69      44.334  30.500   9.403  1.00 22.56           C  
ATOM    815  H   LEU A  69      42.405  33.695   7.487  1.00 19.86           H  
ATOM    816  HA  LEU A  69      44.847  32.180   7.400  1.00 20.04           H  
ATOM    817  HB2 LEU A  69      43.219  30.225   7.014  1.00 20.32           H  
ATOM    818  HB3 LEU A  69      41.929  31.440   7.183  1.00 20.32           H  
ATOM    819  HG  LEU A  69      42.753  31.940   9.473  1.00 22.61           H  
ATOM    820 HD11 LEU A  69      40.910  30.358   9.129  1.00 23.97           H  
ATOM    821 HD12 LEU A  69      42.077  29.024   8.963  1.00 23.97           H  
ATOM    822 HD13 LEU A  69      41.920  29.882  10.515  1.00 23.97           H  
ATOM    823 HD21 LEU A  69      44.542  29.547   8.917  1.00 22.56           H  
ATOM    824 HD22 LEU A  69      45.085  31.231   9.105  1.00 22.56           H  
ATOM    825 HD23 LEU A  69      44.362  30.370  10.485  1.00 22.56           H  
ATOM    826  N   SER A  70      43.075  32.402   4.627  1.00 19.04           N  
ATOM    827  CA  SER A  70      43.137  32.211   3.183  1.00 18.29           C  
ATOM    828  C   SER A  70      44.247  33.046   2.546  1.00 18.46           C  
ATOM    829  O   SER A  70      44.881  32.627   1.584  1.00 18.83           O  
ATOM    830  CB  SER A  70      41.787  32.557   2.555  1.00 15.14           C  
ATOM    831  OG  SER A  70      41.799  32.263   1.179  1.00 12.61           O  
ATOM    832  H   SER A  70      42.262  32.840   5.036  1.00 19.04           H  
ATOM    833  HA  SER A  70      43.368  31.163   2.994  1.00 18.29           H  
ATOM    834  HB2 SER A  70      41.587  33.620   2.694  1.00 15.14           H  
ATOM    835  HB3 SER A  70      41.004  31.974   3.041  1.00 15.14           H  
ATOM    836  HG  SER A  70      41.631  33.081   0.706  1.00 12.61           H  
ATOM    837  N   ALA A  71      44.476  34.235   3.087  1.00 19.62           N  
ATOM    838  CA  ALA A  71      45.519  35.112   2.577  1.00 19.08           C  
ATOM    839  C   ALA A  71      46.862  34.427   2.834  1.00 19.39           C  
ATOM    840  O   ALA A  71      47.673  34.253   1.922  1.00 19.43           O  
ATOM    841  CB  ALA A  71      45.455  36.466   3.290  1.00 16.33           C  
ATOM    842  H   ALA A  71      43.914  34.538   3.870  1.00 19.62           H  
ATOM    843  HA  ALA A  71      45.389  35.293   1.510  1.00 19.08           H  
ATOM    844  HB1 ALA A  71      44.488  36.932   3.099  1.00 16.33           H  
ATOM    845  HB2 ALA A  71      45.582  36.318   4.362  1.00 16.33           H  
ATOM    846  HB3 ALA A  71      46.249  37.112   2.916  1.00 16.33           H  
ATOM    847  N   LEU A  72      47.080  34.022   4.081  1.00 19.23           N  
ATOM    848  CA  LEU A  72      48.313  33.351   4.470  1.00 19.80           C  
ATOM    849  C   LEU A  72      48.600  32.125   3.596  1.00 20.90           C  
ATOM    850  O   LEU A  72      49.740  31.893   3.193  1.00 21.40           O  
ATOM    851  CB  LEU A  72      48.225  32.921   5.932  1.00 19.23           C  
ATOM    852  CG  LEU A  72      49.526  32.403   6.532  1.00 19.97           C  
ATOM    853  CD1 LEU A  72      50.535  33.529   6.509  1.00 19.77           C  
ATOM    854  CD2 LEU A  72      49.305  31.918   7.958  1.00 20.99           C  
ATOM    855  H   LEU A  72      46.369  34.184   4.780  1.00 19.23           H  
ATOM    856  HA  LEU A  72      49.130  34.059   4.333  1.00 19.80           H  
ATOM    857  HB2 LEU A  72      47.480  32.129   6.007  1.00 19.23           H  
ATOM    858  HB3 LEU A  72      47.902  33.781   6.518  1.00 19.23           H  
ATOM    859  HG  LEU A  72      49.892  31.558   5.950  1.00 19.97           H  
ATOM    860 HD11 LEU A  72      50.699  33.849   5.480  1.00 19.77           H  
ATOM    861 HD12 LEU A  72      50.157  34.367   7.094  1.00 19.77           H  
ATOM    862 HD13 LEU A  72      51.476  33.182   6.936  1.00 19.77           H  
ATOM    863 HD21 LEU A  72      48.937  32.742   8.569  1.00 20.99           H  
ATOM    864 HD22 LEU A  72      48.573  31.111   7.958  1.00 20.99           H  
ATOM    865 HD23 LEU A  72      50.247  31.554   8.368  1.00 20.99           H  
ATOM    866  N   SER A  73      47.562  31.348   3.299  1.00 20.88           N  
ATOM    867  CA  SER A  73      47.716  30.146   2.487  1.00 21.37           C  
ATOM    868  C   SER A  73      48.357  30.406   1.121  1.00 21.92           C  
ATOM    869  O   SER A  73      48.612  29.468   0.362  1.00 21.79           O  
ATOM    870  CB  SER A  73      46.362  29.453   2.299  1.00 21.88           C  
ATOM    871  OG  SER A  73      45.510  30.197   1.445  1.00 22.28           O  
ATOM    872  H   SER A  73      46.646  31.596   3.644  1.00 20.88           H  
ATOM    873  HA  SER A  73      48.399  29.497   3.036  1.00 21.37           H  
ATOM    874  HB2 SER A  73      45.882  29.345   3.271  1.00 21.88           H  
ATOM    875  HB3 SER A  73      46.526  28.467   1.864  1.00 21.88           H  
ATOM    876  HG  SER A  73      45.378  31.059   1.846  1.00 22.28           H  
ATOM    877  N   LEU A  74      48.612  31.671   0.802  1.00 22.00           N  
ATOM    878  CA  LEU A  74      49.245  32.004  -0.465  1.00 22.08           C  
ATOM    879  C   LEU A  74      50.732  31.683  -0.390  1.00 23.88           C  
ATOM    880  O   LEU A  74      51.312  31.142  -1.329  1.00 25.18           O  
ATOM    881  CB  LEU A  74      49.065  33.484  -0.793  1.00 20.48           C  
ATOM    882  CG  LEU A  74      47.758  33.874  -1.469  1.00 19.62           C  
ATOM    883  CD1 LEU A  74      47.788  35.354  -1.856  1.00 18.36           C  
ATOM    884  CD2 LEU A  74      47.571  33.005  -2.693  1.00 18.87           C  
ATOM    885  H   LEU A  74      48.364  32.409   1.446  1.00 22.00           H  
ATOM    886  HA  LEU A  74      48.773  31.414  -1.251  1.00 22.08           H  
ATOM    887  HB2 LEU A  74      49.881  33.779  -1.453  1.00 20.48           H  
ATOM    888  HB3 LEU A  74      49.134  34.041   0.141  1.00 20.48           H  
ATOM    889  HG  LEU A  74      46.923  33.723  -0.785  1.00 19.62           H  
ATOM    890 HD11 LEU A  74      47.920  35.961  -0.960  1.00 18.36           H  
ATOM    891 HD12 LEU A  74      48.616  35.534  -2.542  1.00 18.36           H  
ATOM    892 HD13 LEU A  74      46.850  35.622  -2.342  1.00 18.36           H  
ATOM    893 HD21 LEU A  74      48.406  33.156  -3.377  1.00 18.87           H  
ATOM    894 HD22 LEU A  74      47.532  31.958  -2.393  1.00 18.87           H  
ATOM    895 HD23 LEU A  74      46.640  33.275  -3.191  1.00 18.87           H  
ATOM    896  N   GLY A  75      51.350  32.014   0.735  1.00 25.45           N  
ATOM    897  CA  GLY A  75      52.767  31.746   0.886  1.00 27.09           C  
ATOM    898  C   GLY A  75      52.998  30.430   1.590  1.00 28.08           C  
ATOM    899  O   GLY A  75      53.922  30.311   2.391  1.00 28.52           O  
ATOM    900  H   GLY A  75      50.835  32.452   1.485  1.00 25.45           H  
ATOM    901  HA2 GLY A  75      53.221  32.547   1.470  1.00 27.09           H  
ATOM    902  HA3 GLY A  75      53.230  31.708  -0.100  1.00 27.09           H  
ATOM    903  N   ALA A  76      52.156  29.443   1.295  1.00 28.76           N  
ATOM    904  CA  ALA A  76      52.272  28.127   1.916  1.00 30.77           C  
ATOM    905  C   ALA A  76      52.518  27.062   0.864  1.00 32.18           C  
ATOM    906  O   ALA A  76      52.180  27.244  -0.307  1.00 32.62           O  
ATOM    907  CB  ALA A  76      51.008  27.800   2.691  1.00 29.65           C  
ATOM    908  H   ALA A  76      51.419  29.608   0.625  1.00 28.76           H  
ATOM    909  HA  ALA A  76      53.118  28.145   2.603  1.00 30.77           H  
ATOM    910  HB1 ALA A  76      50.843  28.560   3.455  1.00 29.65           H  
ATOM    911  HB2 ALA A  76      50.158  27.781   2.009  1.00 29.65           H  
ATOM    912  HB3 ALA A  76      51.115  26.825   3.166  1.00 29.65           H  
ATOM    913  N   ASP A  77      53.101  25.943   1.280  1.00 33.60           N  
ATOM    914  CA  ASP A  77      53.373  24.874   0.339  1.00 35.49           C  
ATOM    915  C   ASP A  77      52.367  23.730   0.463  1.00 37.09           C  
ATOM    916  O   ASP A  77      51.745  23.539   1.513  1.00 38.02           O  
ATOM    917  CB  ASP A  77      54.794  24.339   0.527  1.00 35.06           C  
ATOM    918  CG  ASP A  77      55.457  23.991  -0.798  1.00 37.03           C  
ATOM    919  OD1 ASP A  77      56.000  24.909  -1.452  1.00 36.80           O  
ATOM    920  OD2 ASP A  77      55.414  22.806  -1.199  1.00 37.74           O1-
ATOM    921  H   ASP A  77      53.355  25.837   2.252  1.00 33.60           H  
ATOM    922  HA  ASP A  77      53.276  25.297  -0.661  1.00 35.49           H  
ATOM    923  HB2 ASP A  77      54.753  23.442   1.145  1.00 35.06           H  
ATOM    924  HB3 ASP A  77      55.392  25.099   1.030  1.00 35.06           H  
ATOM    925  N   GLU A  78      52.221  22.985  -0.630  1.00 37.42           N  
ATOM    926  CA  GLU A  78      51.319  21.843  -0.723  1.00 38.08           C  
ATOM    927  C   GLU A  78      50.702  21.355   0.580  1.00 36.46           C  
ATOM    928  O   GLU A  78      49.563  21.687   0.887  1.00 36.35           O  
ATOM    929  CB  GLU A  78      52.039  20.667  -1.394  1.00 42.48           C  
ATOM    930  CG  GLU A  78      52.256  20.818  -2.895  1.00 47.59           C  
ATOM    931  CD  GLU A  78      50.952  20.857  -3.685  1.00 49.41           C  
ATOM    932  OE1 GLU A  78      51.016  20.807  -4.932  1.00 50.92           O  
ATOM    933  OE2 GLU A  78      49.870  20.940  -3.064  1.00 50.12           O1-
ATOM    934  H   GLU A  78      52.768  23.225  -1.444  1.00 37.42           H  
ATOM    935  HA  GLU A  78      50.482  22.216  -1.314  1.00 38.08           H  
ATOM    936  HB2 GLU A  78      51.447  19.768  -1.227  1.00 42.48           H  
ATOM    937  HB3 GLU A  78      53.014  20.553  -0.921  1.00 42.48           H  
ATOM    938  HG2 GLU A  78      52.850  19.974  -3.247  1.00 47.59           H  
ATOM    939  HG3 GLU A  78      52.799  21.745  -3.076  1.00 47.59           H  
ATOM    940  N   ARG A  79      51.456  20.560   1.335  1.00 34.79           N  
ATOM    941  CA  ARG A  79      50.976  19.990   2.589  1.00 33.35           C  
ATOM    942  C   ARG A  79      50.323  20.992   3.537  1.00 32.72           C  
ATOM    943  O   ARG A  79      49.246  20.719   4.067  1.00 33.42           O  
ATOM    944  CB  ARG A  79      52.175  19.320   3.289  1.00  0.00           C  
ATOM    945  CG  ARG A  79      51.822  18.753   4.679  1.00  0.00           C  
ATOM    946  CD  ARG A  79      53.051  18.247   5.445  1.00  0.00           C  
ATOM    947  NE  ARG A  79      54.079  19.286   5.652  1.00  0.00           N  
ATOM    948  CZ  ARG A  79      54.050  20.302   6.536  1.00  0.00           C  
ATOM    949  NH1 ARG A  79      52.994  20.535   7.330  1.00  0.00           N  
ATOM    950  NH2 ARG A  79      55.117  21.108   6.624  1.00  0.00           N1+
ATOM    951  H   ARG A  79      51.710  19.812   0.704  1.00 34.79           H  
ATOM    952  HA  ARG A  79      50.188  19.279   2.339  1.00 33.35           H  
ATOM    953  HB2 ARG A  79      52.550  18.510   2.662  1.00  0.00           H  
ATOM    954  HB3 ARG A  79      52.970  20.060   3.392  1.00  0.00           H  
ATOM    955  HG2 ARG A  79      51.342  19.515   5.291  1.00  0.00           H  
ATOM    956  HG3 ARG A  79      51.119  17.928   4.556  1.00  0.00           H  
ATOM    957  HD2 ARG A  79      52.730  17.862   6.414  1.00  0.00           H  
ATOM    958  HD3 ARG A  79      53.499  17.426   4.885  1.00  0.00           H  
ATOM    959  HE  ARG A  79      54.908  19.194   5.083  1.00  0.00           H  
ATOM    960 HH11 ARG A  79      52.179  19.941   7.272  1.00  0.00           H  
ATOM    961 HH12 ARG A  79      53.013  21.305   7.983  1.00  0.00           H  
ATOM    962 HH21 ARG A  79      55.117  21.877   7.280  1.00  0.00           H  
ATOM    963 HH22 ARG A  79      55.919  20.951   6.030  1.00  0.00           H  
ATOM    964  N   THR A  80      50.961  22.141   3.752  1.00 31.01           N  
ATOM    965  CA  THR A  80      50.419  23.159   4.655  1.00 29.53           C  
ATOM    966  C   THR A  80      49.189  23.837   4.056  1.00 28.88           C  
ATOM    967  O   THR A  80      48.175  24.042   4.730  1.00 26.86           O  
ATOM    968  CB  THR A  80      51.487  24.224   4.980  1.00 29.97           C  
ATOM    969  OG1 THR A  80      52.600  23.590   5.626  1.00 30.91           O  
ATOM    970  CG2 THR A  80      50.919  25.306   5.902  1.00 27.85           C  
ATOM    971  H   THR A  80      51.838  22.314   3.282  1.00 31.01           H  
ATOM    972  HA  THR A  80      50.123  22.653   5.574  1.00 29.53           H  
ATOM    973  HB  THR A  80      51.805  24.694   4.049  1.00 29.97           H  
ATOM    974 HG21 THR A  80      50.068  25.786   5.418  1.00 27.85           H  
ATOM    975 HG22 THR A  80      50.596  24.852   6.839  1.00 27.85           H  
ATOM    976 HG23 THR A  80      51.689  26.051   6.105  1.00 27.85           H  
ATOM    977  HG1 THR A  80      52.945  22.926   5.025  1.00 30.91           H  
ATOM    978  N   GLU A  81      49.292  24.180   2.778  1.00 29.07           N  
ATOM    979  CA  GLU A  81      48.197  24.817   2.055  1.00 29.08           C  
ATOM    980  C   GLU A  81      46.912  23.997   2.177  1.00 27.92           C  
ATOM    981  O   GLU A  81      45.854  24.542   2.484  1.00 28.35           O  
ATOM    982  CB  GLU A  81      48.578  24.968   0.581  1.00 28.44           C  
ATOM    983  CG  GLU A  81      47.562  25.694  -0.271  1.00 27.96           C  
ATOM    984  CD  GLU A  81      48.083  25.938  -1.665  1.00 28.44           C  
ATOM    985  OE1 GLU A  81      47.397  26.605  -2.470  1.00 28.86           O  
ATOM    986  OE2 GLU A  81      49.195  25.457  -1.956  1.00 30.86           O1-
ATOM    987  H   GLU A  81      50.157  23.994   2.290  1.00 29.07           H  
ATOM    988  HA  GLU A  81      48.018  25.800   2.491  1.00 29.08           H  
ATOM    989  HB2 GLU A  81      48.718  23.971   0.164  1.00 28.44           H  
ATOM    990  HB3 GLU A  81      49.517  25.518   0.529  1.00 28.44           H  
ATOM    991  HG2 GLU A  81      47.330  26.653   0.193  1.00 27.96           H  
ATOM    992  HG3 GLU A  81      46.656  25.092  -0.332  1.00 27.96           H  
ATOM    993  N   SER A  82      47.020  22.690   1.931  1.00 27.21           N  
ATOM    994  CA  SER A  82      45.886  21.773   2.011  1.00 26.46           C  
ATOM    995  C   SER A  82      45.248  21.821   3.384  1.00 26.75           C  
ATOM    996  O   SER A  82      44.026  21.949   3.497  1.00 27.46           O  
ATOM    997  CB  SER A  82      46.333  20.348   1.717  1.00 26.27           C  
ATOM    998  OG  SER A  82      46.754  20.228   0.372  1.00 29.11           O  
ATOM    999  H   SER A  82      47.925  22.319   1.679  1.00 27.21           H  
ATOM   1000  HA  SER A  82      45.153  22.086   1.267  1.00 26.46           H  
ATOM   1001  HB2 SER A  82      45.500  19.667   1.894  1.00 26.27           H  
ATOM   1002  HB3 SER A  82      47.161  20.089   2.377  1.00 26.27           H  
ATOM   1003  HG  SER A  82      47.489  20.832   0.243  1.00 29.11           H  
ATOM   1004  N   ILE A  83      46.073  21.708   4.425  1.00 25.66           N  
ATOM   1005  CA  ILE A  83      45.576  21.768   5.794  1.00 25.01           C  
ATOM   1006  C   ILE A  83      44.639  22.972   5.901  1.00 24.76           C  
ATOM   1007  O   ILE A  83      43.522  22.859   6.406  1.00 25.01           O  
ATOM   1008  CB  ILE A  83      46.731  21.939   6.818  1.00 25.37           C  
ATOM   1009  CG1 ILE A  83      47.663  20.726   6.779  1.00 26.08           C  
ATOM   1010  CG2 ILE A  83      46.170  22.090   8.228  1.00 25.85           C  
ATOM   1011  CD1 ILE A  83      47.005  19.418   7.173  1.00 26.59           C  
ATOM   1012  H   ILE A  83      47.061  21.578   4.262  1.00 25.66           H  
ATOM   1013  HA  ILE A  83      45.061  20.835   6.023  1.00 25.01           H  
ATOM   1014  HB  ILE A  83      47.291  22.835   6.551  1.00 25.37           H  
ATOM   1015 HG12 ILE A  83      48.492  20.910   7.463  1.00 26.08           H  
ATOM   1016 HG13 ILE A  83      48.046  20.623   5.764  1.00 26.08           H  
ATOM   1017 HG21 ILE A  83      45.509  22.956   8.265  1.00 25.85           H  
ATOM   1018 HG22 ILE A  83      45.610  21.193   8.494  1.00 25.85           H  
ATOM   1019 HG23 ILE A  83      46.990  22.229   8.932  1.00 25.85           H  
ATOM   1020 HD11 ILE A  83      46.614  19.499   8.187  1.00 26.59           H  
ATOM   1021 HD12 ILE A  83      46.188  19.201   6.485  1.00 26.59           H  
ATOM   1022 HD13 ILE A  83      47.740  18.614   7.130  1.00 26.59           H  
ATOM   1023  N   ILE A  84      45.092  24.119   5.406  1.00 23.98           N  
ATOM   1024  CA  ILE A  84      44.281  25.329   5.457  1.00 23.90           C  
ATOM   1025  C   ILE A  84      43.056  25.221   4.555  1.00 24.48           C  
ATOM   1026  O   ILE A  84      41.927  25.433   5.003  1.00 25.66           O  
ATOM   1027  CB  ILE A  84      45.101  26.587   5.054  1.00 22.81           C  
ATOM   1028  CG1 ILE A  84      46.236  26.799   6.053  1.00 21.83           C  
ATOM   1029  CG2 ILE A  84      44.212  27.827   5.036  1.00 19.32           C  
ATOM   1030  CD1 ILE A  84      47.106  27.967   5.721  1.00 23.24           C  
ATOM   1031  H   ILE A  84      46.011  24.153   4.989  1.00 23.98           H  
ATOM   1032  HA  ILE A  84      43.953  25.436   6.491  1.00 23.90           H  
ATOM   1033  HB  ILE A  84      45.507  26.429   4.055  1.00 22.81           H  
ATOM   1034 HG12 ILE A  84      46.854  25.901   6.070  1.00 21.83           H  
ATOM   1035 HG13 ILE A  84      45.802  26.960   7.040  1.00 21.83           H  
ATOM   1036 HG21 ILE A  84      43.398  27.680   4.326  1.00 19.32           H  
ATOM   1037 HG22 ILE A  84      43.801  27.994   6.032  1.00 19.32           H  
ATOM   1038 HG23 ILE A  84      44.803  28.693   4.737  1.00 19.32           H  
ATOM   1039 HD11 ILE A  84      47.548  27.822   4.735  1.00 23.24           H  
ATOM   1040 HD12 ILE A  84      46.507  28.878   5.720  1.00 23.24           H  
ATOM   1041 HD13 ILE A  84      47.897  28.054   6.465  1.00 23.24           H  
ATOM   1042  N   HIS A  85      43.270  24.887   3.289  1.00 24.11           N  
ATOM   1043  CA  HIS A  85      42.154  24.780   2.358  1.00 24.64           C  
ATOM   1044  C   HIS A  85      41.039  23.865   2.827  1.00 26.04           C  
ATOM   1045  O   HIS A  85      39.870  24.105   2.526  1.00 26.78           O  
ATOM   1046  CB  HIS A  85      42.629  24.307   0.991  1.00 21.35           C  
ATOM   1047  CG  HIS A  85      43.299  25.374   0.193  1.00 20.58           C  
ATOM   1048  ND1 HIS A  85      43.485  25.278  -1.168  1.00 20.29           N  
ATOM   1049  CD2 HIS A  85      43.827  26.562   0.565  1.00 20.56           C  
ATOM   1050  CE1 HIS A  85      44.098  26.364  -1.601  1.00 19.88           C  
ATOM   1051  NE2 HIS A  85      44.317  27.159  -0.568  1.00 19.80           N  
ATOM   1052  H   HIS A  85      44.211  24.706   2.969  1.00 24.11           H  
ATOM   1053  HA  HIS A  85      41.743  25.788   2.298  1.00 24.64           H  
ATOM   1054  HB2 HIS A  85      41.766  23.948   0.431  1.00 21.35           H  
ATOM   1055  HB3 HIS A  85      43.335  23.489   1.135  1.00 21.35           H  
ATOM   1056  HD2 HIS A  85      43.857  26.965   1.567  1.00 20.56           H  
ATOM   1057  HE2 HIS A  85      44.772  28.060  -0.607  1.00 19.80           H  
ATOM   1058  HE1 HIS A  85      44.374  26.568  -2.625  1.00 19.88           H  
ATOM   1059  N   ARG A  86      41.394  22.820   3.565  1.00 26.99           N  
ATOM   1060  CA  ARG A  86      40.397  21.876   4.031  1.00 27.94           C  
ATOM   1061  C   ARG A  86      39.534  22.421   5.163  1.00 26.61           C  
ATOM   1062  O   ARG A  86      38.377  22.029   5.306  1.00 27.41           O  
ATOM   1063  CB  ARG A  86      41.077  20.582   4.457  1.00 31.71           C  
ATOM   1064  CG  ARG A  86      40.111  19.456   4.727  1.00 38.12           C  
ATOM   1065  CD  ARG A  86      40.845  18.141   4.896  1.00 43.72           C  
ATOM   1066  NE  ARG A  86      39.911  17.071   5.219  1.00 48.53           N  
ATOM   1067  CZ  ARG A  86      39.184  17.035   6.330  1.00 49.95           C  
ATOM   1068  NH1 ARG A  86      38.352  16.024   6.546  1.00 50.98           N  
ATOM   1069  NH2 ARG A  86      39.301  18.008   7.229  1.00 50.50           N1+
ATOM   1070  H   ARG A  86      42.366  22.682   3.804  1.00 26.99           H  
ATOM   1071  HA  ARG A  86      39.721  21.687   3.197  1.00 27.94           H  
ATOM   1072  HB2 ARG A  86      41.646  20.774   5.367  1.00 31.71           H  
ATOM   1073  HB3 ARG A  86      41.756  20.271   3.663  1.00 31.71           H  
ATOM   1074  HG2 ARG A  86      39.418  19.372   3.890  1.00 38.12           H  
ATOM   1075  HG3 ARG A  86      39.555  19.674   5.639  1.00 38.12           H  
ATOM   1076  HD2 ARG A  86      41.572  18.238   5.702  1.00 43.72           H  
ATOM   1077  HD3 ARG A  86      41.362  17.897   3.968  1.00 43.72           H  
ATOM   1078  HE  ARG A  86      39.810  16.312   4.560  1.00 48.53           H  
ATOM   1079 HH11 ARG A  86      38.265  15.286   5.862  1.00 50.98           H  
ATOM   1080 HH12 ARG A  86      37.806  15.992   7.395  1.00 50.98           H  
ATOM   1081 HH21 ARG A  86      38.756  17.979   8.079  1.00 50.50           H  
ATOM   1082 HH22 ARG A  86      39.935  18.776   7.062  1.00 50.50           H  
ATOM   1083  N   ALA A  87      40.091  23.326   5.961  1.00 24.49           N  
ATOM   1084  CA  ALA A  87      39.349  23.918   7.069  1.00 22.65           C  
ATOM   1085  C   ALA A  87      38.432  25.023   6.545  1.00 22.00           C  
ATOM   1086  O   ALA A  87      37.505  25.459   7.223  1.00 21.23           O  
ATOM   1087  CB  ALA A  87      40.313  24.479   8.100  1.00 21.09           C  
ATOM   1088  H   ALA A  87      41.046  23.609   5.797  1.00 24.49           H  
ATOM   1089  HA  ALA A  87      38.740  23.149   7.544  1.00 22.65           H  
ATOM   1090  HB1 ALA A  87      40.952  23.679   8.473  1.00 21.09           H  
ATOM   1091  HB2 ALA A  87      40.929  25.251   7.639  1.00 21.09           H  
ATOM   1092  HB3 ALA A  87      39.750  24.910   8.927  1.00 21.09           H  
ATOM   1093  N   LEU A  88      38.699  25.465   5.325  1.00 21.57           N  
ATOM   1094  CA  LEU A  88      37.911  26.513   4.703  1.00 21.13           C  
ATOM   1095  C   LEU A  88      36.908  25.948   3.711  1.00 21.98           C  
ATOM   1096  O   LEU A  88      36.189  26.707   3.063  1.00 22.78           O  
ATOM   1097  CB  LEU A  88      38.839  27.513   4.008  1.00 19.24           C  
ATOM   1098  CG  LEU A  88      39.261  28.737   4.831  1.00 16.73           C  
ATOM   1099  CD1 LEU A  88      39.345  28.400   6.297  1.00 13.64           C  
ATOM   1100  CD2 LEU A  88      40.589  29.255   4.301  1.00 16.68           C  
ATOM   1101  H   LEU A  88      39.471  25.062   4.814  1.00 21.57           H  
ATOM   1102  HA  LEU A  88      37.347  27.021   5.485  1.00 21.13           H  
ATOM   1103  HB2 LEU A  88      38.329  27.874   3.115  1.00 19.24           H  
ATOM   1104  HB3 LEU A  88      39.744  26.980   3.719  1.00 19.24           H  
ATOM   1105  HG  LEU A  88      38.509  29.520   4.730  1.00 16.73           H  
ATOM   1106 HD11 LEU A  88      38.373  28.050   6.646  1.00 13.64           H  
ATOM   1107 HD12 LEU A  88      40.088  27.617   6.448  1.00 13.64           H  
ATOM   1108 HD13 LEU A  88      39.634  29.289   6.858  1.00 13.64           H  
ATOM   1109 HD21 LEU A  88      41.347  28.478   4.399  1.00 16.68           H  
ATOM   1110 HD22 LEU A  88      40.480  29.527   3.251  1.00 16.68           H  
ATOM   1111 HD23 LEU A  88      40.892  30.132   4.874  1.00 16.68           H  
ATOM   1112  N   TYR A  89      36.865  24.618   3.607  1.00 22.86           N  
ATOM   1113  CA  TYR A  89      35.949  23.905   2.703  1.00 22.80           C  
ATOM   1114  C   TYR A  89      36.218  24.136   1.223  1.00 21.21           C  
ATOM   1115  O   TYR A  89      35.354  23.923   0.376  1.00 19.56           O  
ATOM   1116  CB  TYR A  89      34.499  24.271   3.035  1.00 24.62           C  
ATOM   1117  CG  TYR A  89      34.066  23.701   4.355  1.00 25.35           C  
ATOM   1118  CD1 TYR A  89      33.604  22.393   4.447  1.00 25.79           C  
ATOM   1119  CD2 TYR A  89      34.203  24.434   5.527  1.00 25.26           C  
ATOM   1120  CE1 TYR A  89      33.296  21.829   5.668  1.00 26.30           C  
ATOM   1121  CE2 TYR A  89      33.899  23.877   6.755  1.00 26.48           C  
ATOM   1122  CZ  TYR A  89      33.446  22.575   6.817  1.00 26.27           C  
ATOM   1123  OH  TYR A  89      33.143  22.017   8.035  1.00 30.50           O  
ATOM   1124  H   TYR A  89      37.494  24.073   4.179  1.00 22.86           H  
ATOM   1125  HA  TYR A  89      36.128  22.843   2.874  1.00 22.80           H  
ATOM   1126  HB2 TYR A  89      33.849  23.880   2.252  1.00 24.62           H  
ATOM   1127  HB3 TYR A  89      34.410  25.357   3.074  1.00 24.62           H  
ATOM   1128  HD1 TYR A  89      33.484  21.808   3.547  1.00 25.79           H  
ATOM   1129  HD2 TYR A  89      34.552  25.455   5.478  1.00 25.26           H  
ATOM   1130  HE1 TYR A  89      32.940  20.811   5.723  1.00 26.30           H  
ATOM   1131  HE2 TYR A  89      34.015  24.456   7.659  1.00 26.48           H  
ATOM   1132  HH  TYR A  89      33.273  22.596   8.790  1.00 30.50           H  
ATOM   1133  N   TYR A  90      37.430  24.571   0.923  1.00 21.73           N  
ATOM   1134  CA  TYR A  90      37.824  24.826  -0.445  1.00 23.83           C  
ATOM   1135  C   TYR A  90      37.948  23.525  -1.234  1.00 25.56           C  
ATOM   1136  O   TYR A  90      37.736  23.506  -2.448  1.00 25.72           O  
ATOM   1137  CB  TYR A  90      39.163  25.557  -0.468  1.00 22.87           C  
ATOM   1138  CG  TYR A  90      39.139  26.973   0.047  1.00 20.67           C  
ATOM   1139  CD1 TYR A  90      37.958  27.580   0.439  1.00 20.33           C  
ATOM   1140  CD2 TYR A  90      40.308  27.722   0.090  1.00 20.57           C  
ATOM   1141  CE1 TYR A  90      37.943  28.906   0.848  1.00 22.67           C  
ATOM   1142  CE2 TYR A  90      40.305  29.042   0.491  1.00 20.37           C  
ATOM   1143  CZ  TYR A  90      39.125  29.633   0.872  1.00 21.37           C  
ATOM   1144  OH  TYR A  90      39.135  30.958   1.251  1.00 20.72           O  
ATOM   1145  H   TYR A  90      38.096  24.729   1.666  1.00 21.73           H  
ATOM   1146  HA  TYR A  90      37.054  25.442  -0.909  1.00 23.83           H  
ATOM   1147  HB2 TYR A  90      39.515  25.581  -1.499  1.00 22.87           H  
ATOM   1148  HB3 TYR A  90      39.866  24.990   0.142  1.00 22.87           H  
ATOM   1149  HD1 TYR A  90      37.038  27.015   0.426  1.00 20.33           H  
ATOM   1150  HD2 TYR A  90      41.241  27.260  -0.197  1.00 20.57           H  
ATOM   1151  HE1 TYR A  90      37.015  29.371   1.147  1.00 22.67           H  
ATOM   1152  HE2 TYR A  90      41.225  29.607   0.505  1.00 20.37           H  
ATOM   1153  HH  TYR A  90      39.995  31.383   1.219  1.00 20.72           H  
ATOM   1154  N   ASP A  91      38.304  22.441  -0.548  1.00 27.67           N  
ATOM   1155  CA  ASP A  91      38.461  21.154  -1.217  1.00 30.78           C  
ATOM   1156  C   ASP A  91      37.141  20.587  -1.753  1.00 32.66           C  
ATOM   1157  O   ASP A  91      37.101  19.496  -2.321  1.00 32.90           O  
ATOM   1158  CB  ASP A  91      39.150  20.136  -0.289  1.00 30.26           C  
ATOM   1159  CG  ASP A  91      38.355  19.834   0.966  1.00 31.10           C  
ATOM   1160  OD1 ASP A  91      38.647  18.804   1.613  1.00 32.67           O  
ATOM   1161  OD2 ASP A  91      37.452  20.618   1.317  1.00 32.02           O1-
ATOM   1162  H   ASP A  91      38.467  22.510   0.446  1.00 27.67           H  
ATOM   1163  HA  ASP A  91      39.096  21.335  -2.084  1.00 30.78           H  
ATOM   1164  HB2 ASP A  91      40.120  20.537   0.004  1.00 30.26           H  
ATOM   1165  HB3 ASP A  91      39.292  19.207  -0.840  1.00 30.26           H  
ATOM   1166  N   LEU A  92      36.063  21.342  -1.579  1.00 34.89           N  
ATOM   1167  CA  LEU A  92      34.756  20.922  -2.058  1.00 37.57           C  
ATOM   1168  C   LEU A  92      34.270  21.904  -3.110  1.00 40.10           C  
ATOM   1169  O   LEU A  92      33.089  21.928  -3.452  1.00 41.85           O  
ATOM   1170  CB  LEU A  92      33.758  20.842  -0.898  1.00 36.16           C  
ATOM   1171  CG  LEU A  92      34.033  19.700   0.091  1.00 35.62           C  
ATOM   1172  CD1 LEU A  92      33.173  19.872   1.323  1.00 34.42           C  
ATOM   1173  CD2 LEU A  92      33.768  18.351  -0.582  1.00 34.49           C  
ATOM   1174  H   LEU A  92      36.153  22.228  -1.103  1.00 34.89           H  
ATOM   1175  HA  LEU A  92      34.837  19.929  -2.501  1.00 37.57           H  
ATOM   1176  HB2 LEU A  92      32.761  20.701  -1.314  1.00 36.16           H  
ATOM   1177  HB3 LEU A  92      33.794  21.784  -0.351  1.00 36.16           H  
ATOM   1178  HG  LEU A  92      35.079  19.727   0.397  1.00 35.62           H  
ATOM   1179 HD11 LEU A  92      33.400  20.829   1.794  1.00 34.42           H  
ATOM   1180 HD12 LEU A  92      32.121  19.848   1.038  1.00 34.42           H  
ATOM   1181 HD13 LEU A  92      33.378  19.064   2.025  1.00 34.42           H  
ATOM   1182 HD21 LEU A  92      32.726  18.301  -0.897  1.00 34.49           H  
ATOM   1183 HD22 LEU A  92      34.416  18.246  -1.452  1.00 34.49           H  
ATOM   1184 HD23 LEU A  92      33.974  17.546   0.124  1.00 34.49           H  
ATOM   1185  N   ILE A  93      35.194  22.715  -3.615  1.00 42.10           N  
ATOM   1186  CA  ILE A  93      34.893  23.700  -4.649  1.00 45.40           C  
ATOM   1187  C   ILE A  93      35.724  23.337  -5.882  1.00 49.74           C  
ATOM   1188  O   ILE A  93      36.950  23.491  -5.885  1.00 51.97           O  
ATOM   1189  CB  ILE A  93      35.273  25.133  -4.196  1.00 43.41           C  
ATOM   1190  CG1 ILE A  93      34.497  25.507  -2.937  1.00 41.78           C  
ATOM   1191  CG2 ILE A  93      34.994  26.126  -5.311  1.00 41.68           C  
ATOM   1192  CD1 ILE A  93      34.804  26.892  -2.430  1.00 41.56           C  
ATOM   1193  H   ILE A  93      36.141  22.647  -3.270  1.00 42.10           H  
ATOM   1194  HA  ILE A  93      33.823  23.687  -4.859  1.00 45.40           H  
ATOM   1195  HB  ILE A  93      36.338  25.162  -3.968  1.00 43.41           H  
ATOM   1196 HG12 ILE A  93      34.744  24.790  -2.154  1.00 41.78           H  
ATOM   1197 HG13 ILE A  93      33.431  25.449  -3.159  1.00 41.78           H  
ATOM   1198 HG21 ILE A  93      35.572  25.853  -6.194  1.00 41.68           H  
ATOM   1199 HG22 ILE A  93      33.931  26.111  -5.553  1.00 41.68           H  
ATOM   1200 HG23 ILE A  93      35.278  27.127  -4.986  1.00 41.68           H  
ATOM   1201 HD11 ILE A  93      35.867  26.968  -2.203  1.00 41.56           H  
ATOM   1202 HD12 ILE A  93      34.542  27.625  -3.193  1.00 41.56           H  
ATOM   1203 HD13 ILE A  93      34.225  27.085  -1.527  1.00 41.56           H  
ATOM   1204  N   SER A  94      35.070  22.843  -6.925  1.00 52.61           N  
ATOM   1205  CA  SER A  94      35.789  22.468  -8.135  1.00 55.37           C  
ATOM   1206  C   SER A  94      35.930  23.672  -9.069  1.00 56.54           C  
ATOM   1207  O   SER A  94      35.434  23.666 -10.196  1.00 57.88           O  
ATOM   1208  CB  SER A  94      35.065  21.308  -8.837  1.00 56.81           C  
ATOM   1209  OG  SER A  94      33.704  21.611  -9.107  1.00 59.42           O  
ATOM   1210  H   SER A  94      34.068  22.726  -6.880  1.00 52.61           H  
ATOM   1211  HA  SER A  94      36.791  22.136  -7.864  1.00 55.37           H  
ATOM   1212  HB2 SER A  94      35.108  20.428  -8.196  1.00 56.81           H  
ATOM   1213  HB3 SER A  94      35.571  21.097  -9.779  1.00 56.81           H  
ATOM   1214  HG  SER A  94      33.686  22.380  -9.682  1.00 59.42           H  
ATOM   1215  N   SER A  95      36.622  24.703  -8.592  1.00 57.26           N  
ATOM   1216  CA  SER A  95      36.816  25.921  -9.375  1.00 57.24           C  
ATOM   1217  C   SER A  95      38.125  26.622  -9.024  1.00 56.17           C  
ATOM   1218  O   SER A  95      38.480  26.746  -7.856  1.00 55.42           O  
ATOM   1219  CB  SER A  95      35.640  26.879  -9.148  1.00 58.37           C  
ATOM   1220  OG  SER A  95      35.802  28.083  -9.879  1.00 60.19           O  
ATOM   1221  H   SER A  95      37.023  24.642  -7.667  1.00 57.26           H  
ATOM   1222  HA  SER A  95      36.864  25.633 -10.425  1.00 57.24           H  
ATOM   1223  HB2 SER A  95      35.576  27.115  -8.086  1.00 58.37           H  
ATOM   1224  HB3 SER A  95      34.719  26.391  -9.468  1.00 58.37           H  
ATOM   1225  HG  SER A  95      36.617  28.495  -9.582  1.00 60.19           H  
ATOM   1226  N   PRO A  96      38.858  27.092 -10.043  1.00 56.05           N  
ATOM   1227  CA  PRO A  96      40.138  27.786  -9.872  1.00 55.50           C  
ATOM   1228  C   PRO A  96      39.949  29.209  -9.371  1.00 54.57           C  
ATOM   1229  O   PRO A  96      38.880  29.568  -8.867  1.00 53.84           O  
ATOM   1230  CB  PRO A  96      40.744  27.770 -11.276  1.00 56.20           C  
ATOM   1231  CG  PRO A  96      40.001  26.650 -11.979  1.00 57.80           C  
ATOM   1232  CD  PRO A  96      38.605  26.833 -11.467  1.00 56.48           C  
ATOM   1233  HA  PRO A  96      40.774  27.308  -9.126  1.00 55.50           H  
ATOM   1234  HB2 PRO A  96      41.813  27.561 -11.235  1.00 56.20           H  
ATOM   1235  HB3 PRO A  96      40.579  28.722 -11.781  1.00 56.20           H  
ATOM   1236  HG2 PRO A  96      40.400  25.674 -11.701  1.00 57.80           H  
ATOM   1237  HG3 PRO A  96      40.044  26.765 -13.062  1.00 57.80           H  
ATOM   1238  HD2 PRO A  96      38.111  27.679 -11.946  1.00 56.48           H  
ATOM   1239  HD3 PRO A  96      38.006  25.934 -11.610  1.00 56.48           H  
ATOM   1240  N   ASP A  97      40.995  30.014  -9.542  1.00 52.60           N  
ATOM   1241  CA  ASP A  97      41.000  31.405  -9.107  1.00 49.82           C  
ATOM   1242  C   ASP A  97      40.127  31.547  -7.865  1.00 46.80           C  
ATOM   1243  O   ASP A  97      39.188  32.348  -7.843  1.00 47.12           O  
ATOM   1244  CB  ASP A  97      40.478  32.320 -10.223  1.00 51.96           C  
ATOM   1245  CG  ASP A  97      41.086  33.722 -10.169  1.00 53.97           C  
ATOM   1246  OD1 ASP A  97      40.644  34.598 -10.949  1.00 55.13           O  
ATOM   1247  OD2 ASP A  97      42.011  33.944  -9.354  1.00 54.05           O1-
ATOM   1248  H   ASP A  97      41.820  29.645  -9.992  1.00 52.60           H  
ATOM   1249  HA  ASP A  97      42.022  31.701  -8.871  1.00 49.82           H  
ATOM   1250  HB2 ASP A  97      39.396  32.405 -10.126  1.00 51.96           H  
ATOM   1251  HB3 ASP A  97      40.723  31.871 -11.185  1.00 51.96           H  
ATOM   1252  N   ILE A  98      40.426  30.748  -6.841  1.00 41.71           N  
ATOM   1253  CA  ILE A  98      39.664  30.799  -5.599  1.00 36.41           C  
ATOM   1254  C   ILE A  98      39.950  32.143  -4.916  1.00 33.70           C  
ATOM   1255  O   ILE A  98      39.120  32.675  -4.181  1.00 32.82           O  
ATOM   1256  CB  ILE A  98      40.038  29.609  -4.658  1.00 34.83           C  
ATOM   1257  CG1 ILE A  98      38.881  29.314  -3.706  1.00 35.24           C  
ATOM   1258  CG2 ILE A  98      41.261  29.935  -3.828  1.00 33.57           C  
ATOM   1259  CD1 ILE A  98      37.597  28.897  -4.407  1.00 36.86           C  
ATOM   1260  H   ILE A  98      41.193  30.097  -6.927  1.00 41.71           H  
ATOM   1261  HA  ILE A  98      38.600  30.710  -5.818  1.00 36.41           H  
ATOM   1262  HB  ILE A  98      40.247  28.744  -5.287  1.00 34.83           H  
ATOM   1263 HG12 ILE A  98      38.678  30.213  -3.124  1.00 35.24           H  
ATOM   1264 HG13 ILE A  98      39.184  28.509  -3.037  1.00 35.24           H  
ATOM   1265 HG21 ILE A  98      42.099  30.159  -4.488  1.00 33.57           H  
ATOM   1266 HG22 ILE A  98      41.053  30.800  -3.199  1.00 33.57           H  
ATOM   1267 HG23 ILE A  98      41.512  29.081  -3.199  1.00 33.57           H  
ATOM   1268 HD11 ILE A  98      37.277  29.691  -5.082  1.00 36.86           H  
ATOM   1269 HD12 ILE A  98      37.774  27.985  -4.977  1.00 36.86           H  
ATOM   1270 HD13 ILE A  98      36.820  28.716  -3.664  1.00 36.86           H  
ATOM   1271  N   HIS A  99      41.126  32.697  -5.193  1.00 30.35           N  
ATOM   1272  CA  HIS A  99      41.539  33.972  -4.629  1.00 27.05           C  
ATOM   1273  C   HIS A  99      40.981  35.125  -5.450  1.00 26.78           C  
ATOM   1274  O   HIS A  99      40.781  36.227  -4.937  1.00 26.38           O  
ATOM   1275  CB  HIS A  99      43.057  34.050  -4.596  1.00 24.48           C  
ATOM   1276  CG  HIS A  99      43.692  33.019  -3.718  1.00 23.51           C  
ATOM   1277  ND1 HIS A  99      43.593  33.049  -2.344  1.00 22.98           N  
ATOM   1278  CD2 HIS A  99      44.431  31.924  -4.016  1.00 22.76           C  
ATOM   1279  CE1 HIS A  99      44.243  32.019  -1.835  1.00 22.47           C  
ATOM   1280  NE2 HIS A  99      44.762  31.320  -2.828  1.00 21.65           N  
ATOM   1281  H   HIS A  99      41.756  32.215  -5.818  1.00 30.35           H  
ATOM   1282  HA  HIS A  99      41.149  34.048  -3.614  1.00 27.05           H  
ATOM   1283  HB2 HIS A  99      43.343  35.036  -4.231  1.00 24.48           H  
ATOM   1284  HB3 HIS A  99      43.431  33.915  -5.611  1.00 24.48           H  
ATOM   1285  HD2 HIS A  99      44.708  31.588  -5.004  1.00 22.76           H  
ATOM   1286  HE2 HIS A  99      45.312  30.479  -2.730  1.00 21.65           H  
ATOM   1287  HE1 HIS A  99      44.335  31.787  -0.784  1.00 22.47           H  
ATOM   1288  N   GLY A 100      40.735  34.866  -6.730  1.00 26.09           N  
ATOM   1289  CA  GLY A 100      40.188  35.892  -7.601  1.00 25.59           C  
ATOM   1290  C   GLY A 100      38.759  36.145  -7.180  1.00 25.29           C  
ATOM   1291  O   GLY A 100      38.280  37.285  -7.168  1.00 25.48           O  
ATOM   1292  H   GLY A 100      40.930  33.947  -7.101  1.00 26.09           H  
ATOM   1293  HA2 GLY A 100      40.214  35.552  -8.636  1.00 25.59           H  
ATOM   1294  HA3 GLY A 100      40.770  36.808  -7.505  1.00 25.59           H  
ATOM   1295  N   THR A 101      38.084  35.058  -6.821  1.00 24.33           N  
ATOM   1296  CA  THR A 101      36.700  35.104  -6.373  1.00 23.24           C  
ATOM   1297  C   THR A 101      36.611  35.797  -5.009  1.00 22.90           C  
ATOM   1298  O   THR A 101      35.715  36.609  -4.767  1.00 22.31           O  
ATOM   1299  CB  THR A 101      36.123  33.676  -6.249  1.00 23.04           C  
ATOM   1300  OG1 THR A 101      36.327  32.967  -7.479  1.00 22.28           O  
ATOM   1301  CG2 THR A 101      34.633  33.726  -5.942  1.00 23.31           C  
ATOM   1302  H   THR A 101      38.551  34.163  -6.861  1.00 24.33           H  
ATOM   1303  HA  THR A 101      36.123  35.664  -7.109  1.00 23.24           H  
ATOM   1304  HB  THR A 101      36.636  33.164  -5.435  1.00 23.04           H  
ATOM   1305 HG21 THR A 101      34.472  34.266  -5.009  1.00 23.31           H  
ATOM   1306 HG22 THR A 101      34.112  34.237  -6.752  1.00 23.31           H  
ATOM   1307 HG23 THR A 101      34.248  32.711  -5.845  1.00 23.31           H  
ATOM   1308  HG1 THR A 101      37.272  32.942  -7.647  1.00 22.28           H  
ATOM   1309  N   TYR A 102      37.551  35.474  -4.125  1.00 21.82           N  
ATOM   1310  CA  TYR A 102      37.576  36.051  -2.793  1.00 21.78           C  
ATOM   1311  C   TYR A 102      37.631  37.580  -2.857  1.00 24.07           C  
ATOM   1312  O   TYR A 102      37.030  38.281  -2.036  1.00 23.69           O  
ATOM   1313  CB  TYR A 102      38.778  35.514  -2.025  1.00 18.56           C  
ATOM   1314  CG  TYR A 102      38.525  35.375  -0.536  1.00 17.44           C  
ATOM   1315  CD1 TYR A 102      38.160  36.479   0.237  1.00 15.34           C  
ATOM   1316  CD2 TYR A 102      38.632  34.131   0.095  1.00 15.23           C  
ATOM   1317  CE1 TYR A 102      37.914  36.349   1.598  1.00 15.52           C  
ATOM   1318  CE2 TYR A 102      38.386  33.990   1.450  1.00 12.99           C  
ATOM   1319  CZ  TYR A 102      38.026  35.101   2.198  1.00 14.71           C  
ATOM   1320  OH  TYR A 102      37.793  34.969   3.547  1.00 13.04           O  
ATOM   1321  H   TYR A 102      38.266  34.810  -4.387  1.00 21.82           H  
ATOM   1322  HA  TYR A 102      36.659  35.769  -2.276  1.00 21.78           H  
ATOM   1323  HB2 TYR A 102      39.615  36.196  -2.171  1.00 18.56           H  
ATOM   1324  HB3 TYR A 102      39.034  34.533  -2.425  1.00 18.56           H  
ATOM   1325  HD1 TYR A 102      38.068  37.448  -0.230  1.00 15.34           H  
ATOM   1326  HD2 TYR A 102      38.912  33.264  -0.486  1.00 15.23           H  
ATOM   1327  HE1 TYR A 102      37.638  37.212   2.186  1.00 15.52           H  
ATOM   1328  HE2 TYR A 102      38.474  33.022   1.921  1.00 12.99           H  
ATOM   1329  HH  TYR A 102      37.992  35.748   4.071  1.00 13.04           H  
ATOM   1330  N   LYS A 103      38.362  38.089  -3.841  1.00 26.50           N  
ATOM   1331  CA  LYS A 103      38.501  39.522  -4.037  1.00 27.92           C  
ATOM   1332  C   LYS A 103      37.097  40.068  -4.245  1.00 29.02           C  
ATOM   1333  O   LYS A 103      36.699  41.060  -3.636  1.00 30.57           O  
ATOM   1334  CB  LYS A 103      39.367  39.781  -5.270  1.00 29.14           C  
ATOM   1335  CG  LYS A 103      39.908  41.192  -5.383  1.00 32.11           C  
ATOM   1336  CD  LYS A 103      39.098  42.046  -6.346  1.00 34.14           C  
ATOM   1337  CE  LYS A 103      39.611  43.482  -6.343  1.00 35.07           C  
ATOM   1338  NZ  LYS A 103      39.512  44.105  -4.983  1.00 34.74           N1+
ATOM   1339  H   LYS A 103      38.837  37.460  -4.473  1.00 26.50           H  
ATOM   1340  HA  LYS A 103      38.978  40.005  -3.184  1.00 27.92           H  
ATOM   1341  HB2 LYS A 103      38.765  39.577  -6.156  1.00 29.14           H  
ATOM   1342  HB3 LYS A 103      40.213  39.095  -5.240  1.00 29.14           H  
ATOM   1343  HG2 LYS A 103      40.938  41.145  -5.737  1.00 32.11           H  
ATOM   1344  HG3 LYS A 103      39.884  41.657  -4.397  1.00 32.11           H  
ATOM   1345  HD2 LYS A 103      38.052  42.038  -6.041  1.00 34.14           H  
ATOM   1346  HD3 LYS A 103      39.186  41.635  -7.352  1.00 34.14           H  
ATOM   1347  HE2 LYS A 103      39.019  44.070  -7.044  1.00 35.07           H  
ATOM   1348  HE3 LYS A 103      40.655  43.485  -6.657  1.00 35.07           H  
ATOM   1349  HZ1 LYS A 103      38.548  44.107  -4.683  1.00 34.74           H  
ATOM   1350  HZ2 LYS A 103      40.067  43.573  -4.328  1.00 34.74           H  
ATOM   1351  HZ3 LYS A 103      39.855  45.054  -5.022  1.00 34.74           H  
ATOM   1352  N   GLU A 104      36.346  39.387  -5.100  1.00 29.05           N  
ATOM   1353  CA  GLU A 104      34.976  39.760  -5.415  1.00 29.34           C  
ATOM   1354  C   GLU A 104      34.099  39.745  -4.171  1.00 27.22           C  
ATOM   1355  O   GLU A 104      33.523  40.764  -3.800  1.00 26.74           O  
ATOM   1356  CB  GLU A 104      34.421  38.787  -6.451  1.00 34.30           C  
ATOM   1357  CG  GLU A 104      33.041  39.120  -6.965  1.00 42.21           C  
ATOM   1358  CD  GLU A 104      32.634  38.206  -8.109  1.00 47.26           C  
ATOM   1359  OE1 GLU A 104      33.394  38.146  -9.107  1.00 49.86           O  
ATOM   1360  OE2 GLU A 104      31.566  37.552  -8.010  1.00 48.00           O1-
ATOM   1361  H   GLU A 104      36.742  38.575  -5.551  1.00 29.05           H  
ATOM   1362  HA  GLU A 104      34.974  40.775  -5.813  1.00 29.34           H  
ATOM   1363  HB2 GLU A 104      34.383  37.796  -5.998  1.00 34.30           H  
ATOM   1364  HB3 GLU A 104      35.104  38.772  -7.301  1.00 34.30           H  
ATOM   1365  HG2 GLU A 104      33.034  40.152  -7.317  1.00 42.21           H  
ATOM   1366  HG3 GLU A 104      32.324  39.009  -6.151  1.00 42.21           H  
ATOM   1367  N   LEU A 105      34.004  38.581  -3.532  1.00 25.46           N  
ATOM   1368  CA  LEU A 105      33.202  38.411  -2.319  1.00 22.65           C  
ATOM   1369  C   LEU A 105      33.407  39.589  -1.371  1.00 21.27           C  
ATOM   1370  O   LEU A 105      32.442  40.179  -0.885  1.00 20.08           O  
ATOM   1371  CB  LEU A 105      33.598  37.118  -1.597  1.00 20.56           C  
ATOM   1372  CG  LEU A 105      32.636  36.442  -0.608  1.00 18.36           C  
ATOM   1373  CD1 LEU A 105      33.465  35.718   0.427  1.00 15.61           C  
ATOM   1374  CD2 LEU A 105      31.737  37.433   0.088  1.00 17.89           C  
ATOM   1375  H   LEU A 105      34.505  37.784  -3.898  1.00 25.46           H  
ATOM   1376  HA  LEU A 105      32.154  38.361  -2.613  1.00 22.65           H  
ATOM   1377  HB2 LEU A 105      34.510  37.339  -1.042  1.00 20.56           H  
ATOM   1378  HB3 LEU A 105      33.814  36.383  -2.372  1.00 20.56           H  
ATOM   1379  HG  LEU A 105      31.995  35.758  -1.165  1.00 18.36           H  
ATOM   1380 HD11 LEU A 105      34.099  34.981  -0.066  1.00 15.61           H  
ATOM   1381 HD12 LEU A 105      34.089  36.436   0.959  1.00 15.61           H  
ATOM   1382 HD13 LEU A 105      32.805  35.215   1.134  1.00 15.61           H  
ATOM   1383 HD21 LEU A 105      32.344  38.137   0.658  1.00 17.89           H  
ATOM   1384 HD22 LEU A 105      31.151  37.976  -0.654  1.00 17.89           H  
ATOM   1385 HD23 LEU A 105      31.066  36.903   0.763  1.00 17.89           H  
ATOM   1386  N   LEU A 106      34.668  39.919  -1.105  1.00 20.73           N  
ATOM   1387  CA  LEU A 106      34.991  41.028  -0.215  1.00 21.50           C  
ATOM   1388  C   LEU A 106      34.435  42.341  -0.744  1.00 22.91           C  
ATOM   1389  O   LEU A 106      33.816  43.107   0.000  1.00 22.84           O  
ATOM   1390  CB  LEU A 106      36.501  41.145  -0.030  1.00 19.26           C  
ATOM   1391  CG  LEU A 106      37.158  40.084   0.850  1.00 16.57           C  
ATOM   1392  CD1 LEU A 106      38.661  40.232   0.777  1.00 15.35           C  
ATOM   1393  CD2 LEU A 106      36.677  40.227   2.277  1.00 14.49           C  
ATOM   1394  H   LEU A 106      35.417  39.390  -1.528  1.00 20.73           H  
ATOM   1395  HA  LEU A 106      34.527  40.821   0.749  1.00 21.50           H  
ATOM   1396  HB2 LEU A 106      36.707  42.119   0.414  1.00 19.26           H  
ATOM   1397  HB3 LEU A 106      36.962  41.091  -1.016  1.00 19.26           H  
ATOM   1398  HG  LEU A 106      36.883  39.091   0.493  1.00 16.57           H  
ATOM   1399 HD11 LEU A 106      38.989  40.108  -0.255  1.00 15.35           H  
ATOM   1400 HD12 LEU A 106      38.946  41.222   1.132  1.00 15.35           H  
ATOM   1401 HD13 LEU A 106      39.132  39.473   1.402  1.00 15.35           H  
ATOM   1402 HD21 LEU A 106      36.943  41.215   2.653  1.00 14.49           H  
ATOM   1403 HD22 LEU A 106      35.594  40.105   2.309  1.00 14.49           H  
ATOM   1404 HD23 LEU A 106      37.147  39.464   2.897  1.00 14.49           H  
ATOM   1405  N   ASP A 107      34.653  42.602  -2.028  1.00 25.00           N  
ATOM   1406  CA  ASP A 107      34.144  43.827  -2.638  1.00 28.90           C  
ATOM   1407  C   ASP A 107      32.640  43.956  -2.406  1.00 29.35           C  
ATOM   1408  O   ASP A 107      32.130  45.049  -2.142  1.00 30.59           O  
ATOM   1409  CB  ASP A 107      34.433  43.837  -4.142  1.00 32.58           C  
ATOM   1410  CG  ASP A 107      35.821  44.369  -4.472  1.00 36.46           C  
ATOM   1411  OD1 ASP A 107      36.811  43.945  -3.826  1.00 38.38           O  
ATOM   1412  OD2 ASP A 107      35.921  45.211  -5.392  1.00 39.66           O1-
ATOM   1413  H   ASP A 107      35.177  41.945  -2.589  1.00 25.00           H  
ATOM   1414  HA  ASP A 107      34.650  44.673  -2.172  1.00 28.90           H  
ATOM   1415  HB2 ASP A 107      33.692  44.467  -4.635  1.00 32.58           H  
ATOM   1416  HB3 ASP A 107      34.352  42.818  -4.519  1.00 32.58           H  
ATOM   1417  N   THR A 108      31.939  42.828  -2.490  1.00 29.04           N  
ATOM   1418  CA  THR A 108      30.491  42.790  -2.308  1.00 27.14           C  
ATOM   1419  C   THR A 108      29.980  43.059  -0.892  1.00 26.12           C  
ATOM   1420  O   THR A 108      29.123  43.922  -0.707  1.00 26.73           O  
ATOM   1421  CB  THR A 108      29.913  41.435  -2.751  1.00 26.22           C  
ATOM   1422  OG1 THR A 108      30.235  41.205  -4.123  1.00 26.86           O  
ATOM   1423  CG2 THR A 108      28.411  41.423  -2.587  1.00 26.17           C  
ATOM   1424  H   THR A 108      32.427  41.966  -2.687  1.00 29.04           H  
ATOM   1425  HA  THR A 108      30.148  43.615  -2.932  1.00 27.14           H  
ATOM   1426  HB  THR A 108      30.346  40.651  -2.129  1.00 26.22           H  
ATOM   1427 HG21 THR A 108      28.158  41.602  -1.542  1.00 26.17           H  
ATOM   1428 HG22 THR A 108      27.972  42.205  -3.206  1.00 26.17           H  
ATOM   1429 HG23 THR A 108      28.020  40.453  -2.895  1.00 26.17           H  
ATOM   1430  HG1 THR A 108      31.192  41.211  -4.202  1.00 26.86           H  
ATOM   1431  N   VAL A 109      30.489  42.328   0.102  1.00 24.71           N  
ATOM   1432  CA  VAL A 109      30.001  42.496   1.473  1.00 22.92           C  
ATOM   1433  C   VAL A 109      30.544  43.689   2.240  1.00 23.56           C  
ATOM   1434  O   VAL A 109      29.995  44.054   3.280  1.00 24.66           O  
ATOM   1435  CB  VAL A 109      30.232  41.223   2.341  1.00 20.35           C  
ATOM   1436  CG1 VAL A 109      29.587  40.021   1.685  1.00 17.04           C  
ATOM   1437  CG2 VAL A 109      31.710  41.003   2.572  1.00 18.24           C  
ATOM   1438  H   VAL A 109      31.216  41.654  -0.092  1.00 24.71           H  
ATOM   1439  HA  VAL A 109      28.939  42.681   1.313  1.00 22.92           H  
ATOM   1440  HB  VAL A 109      29.763  41.365   3.315  1.00 20.35           H  
ATOM   1441 HG11 VAL A 109      28.519  40.201   1.567  1.00 17.04           H  
ATOM   1442 HG12 VAL A 109      30.038  39.855   0.707  1.00 17.04           H  
ATOM   1443 HG13 VAL A 109      29.740  39.141   2.309  1.00 17.04           H  
ATOM   1444 HG21 VAL A 109      32.210  40.857   1.614  1.00 18.24           H  
ATOM   1445 HG22 VAL A 109      32.133  41.874   3.073  1.00 18.24           H  
ATOM   1446 HG23 VAL A 109      31.853  40.120   3.195  1.00 18.24           H  
ATOM   1447  N   THR A 110      31.607  44.309   1.748  1.00 23.33           N  
ATOM   1448  CA  THR A 110      32.140  45.457   2.466  1.00 23.60           C  
ATOM   1449  C   THR A 110      31.673  46.780   1.861  1.00 25.13           C  
ATOM   1450  O   THR A 110      31.971  47.848   2.401  1.00 26.17           O  
ATOM   1451  CB  THR A 110      33.684  45.424   2.524  1.00 21.33           C  
ATOM   1452  OG1 THR A 110      34.215  45.425   1.198  1.00 20.03           O  
ATOM   1453  CG2 THR A 110      34.161  44.180   3.242  1.00 19.29           C  
ATOM   1454  H   THR A 110      32.038  43.991   0.892  1.00 23.33           H  
ATOM   1455  HA  THR A 110      31.750  45.391   3.482  1.00 23.60           H  
ATOM   1456  HB  THR A 110      34.028  46.305   3.065  1.00 21.33           H  
ATOM   1457 HG21 THR A 110      33.757  44.167   4.254  1.00 19.29           H  
ATOM   1458 HG22 THR A 110      33.819  43.296   2.704  1.00 19.29           H  
ATOM   1459 HG23 THR A 110      35.250  44.180   3.285  1.00 19.29           H  
ATOM   1460  HG1 THR A 110      33.891  44.637   0.755  1.00 20.03           H  
ATOM   1461  N   ALA A 111      30.930  46.706   0.754  1.00 25.79           N  
ATOM   1462  CA  ALA A 111      30.408  47.898   0.079  1.00 25.74           C  
ATOM   1463  C   ALA A 111      29.688  48.802   1.075  1.00 27.29           C  
ATOM   1464  O   ALA A 111      29.088  48.325   2.035  1.00 27.82           O  
ATOM   1465  CB  ALA A 111      29.465  47.492  -1.022  1.00 25.05           C  
ATOM   1466  H   ALA A 111      30.720  45.797   0.368  1.00 25.79           H  
ATOM   1467  HA  ALA A 111      31.244  48.450  -0.351  1.00 25.74           H  
ATOM   1468  HB1 ALA A 111      29.992  46.860  -1.737  1.00 25.05           H  
ATOM   1469  HB2 ALA A 111      28.627  46.939  -0.597  1.00 25.05           H  
ATOM   1470  HB3 ALA A 111      29.093  48.383  -1.529  1.00 25.05           H  
ATOM   1471  N   PRO A 112      29.721  50.123   0.847  1.00 28.83           N  
ATOM   1472  CA  PRO A 112      29.084  51.118   1.721  1.00 30.67           C  
ATOM   1473  C   PRO A 112      27.620  50.847   2.072  1.00 33.16           C  
ATOM   1474  O   PRO A 112      27.206  51.073   3.211  1.00 32.21           O  
ATOM   1475  CB  PRO A 112      29.247  52.422   0.944  1.00 29.66           C  
ATOM   1476  CG  PRO A 112      30.484  52.188   0.150  1.00 30.81           C  
ATOM   1477  CD  PRO A 112      30.293  50.775  -0.341  1.00 29.51           C  
ATOM   1478  HA  PRO A 112      29.553  51.118   2.705  1.00 30.67           H  
ATOM   1479  HB2 PRO A 112      29.370  53.268   1.620  1.00 29.66           H  
ATOM   1480  HB3 PRO A 112      28.391  52.599   0.293  1.00 29.66           H  
ATOM   1481  HG2 PRO A 112      31.374  52.272   0.773  1.00 30.81           H  
ATOM   1482  HG3 PRO A 112      30.556  52.888  -0.682  1.00 30.81           H  
ATOM   1483  HD2 PRO A 112      29.605  50.737  -1.185  1.00 29.51           H  
ATOM   1484  HD3 PRO A 112      31.242  50.321  -0.625  1.00 29.51           H  
ATOM   1485  N   GLN A 113      26.840  50.381   1.094  1.00 35.52           N  
ATOM   1486  CA  GLN A 113      25.421  50.096   1.314  1.00 36.61           C  
ATOM   1487  C   GLN A 113      25.224  49.142   2.492  1.00 35.79           C  
ATOM   1488  O   GLN A 113      24.238  49.248   3.226  1.00 36.81           O  
ATOM   1489  CB  GLN A 113      24.784  49.520   0.046  1.00 39.43           C  
ATOM   1490  CG  GLN A 113      25.569  48.380  -0.581  1.00 44.29           C  
ATOM   1491  CD  GLN A 113      24.667  47.373  -1.272  1.00 46.98           C  
ATOM   1492  OE1 GLN A 113      25.135  46.351  -1.784  1.00 47.92           O  
ATOM   1493  NE2 GLN A 113      23.363  47.653  -1.285  1.00 47.26           N  
ATOM   1494  H   GLN A 113      27.239  50.221   0.180  1.00 35.52           H  
ATOM   1495  HA  GLN A 113      24.926  51.036   1.556  1.00 36.61           H  
ATOM   1496  HB2 GLN A 113      24.699  50.321  -0.688  1.00 39.43           H  
ATOM   1497  HB3 GLN A 113      23.790  49.152   0.299  1.00 39.43           H  
ATOM   1498  HG2 GLN A 113      26.131  47.869   0.201  1.00 44.29           H  
ATOM   1499  HG3 GLN A 113      26.261  48.793  -1.315  1.00 44.29           H  
ATOM   1500 HE21 GLN A 113      23.024  48.501  -0.854  1.00 47.26           H  
ATOM   1501 HE22 GLN A 113      22.714  47.017  -1.726  1.00 47.26           H  
ATOM   1502  N   LYS A 114      26.151  48.202   2.667  1.00 34.20           N  
ATOM   1503  CA  LYS A 114      26.079  47.277   3.799  1.00 32.97           C  
ATOM   1504  C   LYS A 114      26.514  48.196   4.926  1.00 32.76           C  
ATOM   1505  O   LYS A 114      26.648  49.395   4.714  1.00 35.70           O  
ATOM   1506  CB  LYS A 114      27.104  46.149   3.651  1.00 29.85           C  
ATOM   1507  CG  LYS A 114      27.131  45.486   2.285  1.00 25.90           C  
ATOM   1508  CD  LYS A 114      25.804  44.857   1.941  1.00 21.54           C  
ATOM   1509  CE  LYS A 114      25.902  44.137   0.620  1.00 21.18           C  
ATOM   1510  NZ  LYS A 114      24.637  43.444   0.268  1.00 20.59           N1+
ATOM   1511  H   LYS A 114      26.914  48.126   2.010  1.00 34.20           H  
ATOM   1512  HA  LYS A 114      25.110  46.794   3.922  1.00 32.97           H  
ATOM   1513  HB2 LYS A 114      26.876  45.385   4.394  1.00 29.85           H  
ATOM   1514  HB3 LYS A 114      28.093  46.563   3.846  1.00 29.85           H  
ATOM   1515  HG2 LYS A 114      27.899  44.713   2.283  1.00 25.90           H  
ATOM   1516  HG3 LYS A 114      27.371  46.238   1.533  1.00 25.90           H  
ATOM   1517  HD2 LYS A 114      25.043  45.634   1.873  1.00 21.54           H  
ATOM   1518  HD3 LYS A 114      25.529  44.146   2.720  1.00 21.54           H  
ATOM   1519  HE2 LYS A 114      26.702  43.399   0.680  1.00 21.18           H  
ATOM   1520  HE3 LYS A 114      26.134  44.862  -0.160  1.00 21.18           H  
ATOM   1521  HZ1 LYS A 114      24.412  42.769   0.985  1.00 20.59           H  
ATOM   1522  HZ2 LYS A 114      23.891  44.121   0.197  1.00 20.59           H  
ATOM   1523  HZ3 LYS A 114      24.747  42.971  -0.617  1.00 20.59           H  
ATOM   1524  N   ASN A 115      26.729  47.681   6.121  1.00 30.50           N  
ATOM   1525  CA  ASN A 115      27.203  48.573   7.173  1.00 30.65           C  
ATOM   1526  C   ASN A 115      28.317  47.877   7.917  1.00 30.56           C  
ATOM   1527  O   ASN A 115      28.695  48.254   9.030  1.00 30.55           O  
ATOM   1528  CB  ASN A 115      26.068  48.959   8.117  1.00 31.85           C  
ATOM   1529  CG  ASN A 115      25.197  50.058   7.547  1.00 32.69           C  
ATOM   1530  ND2 ASN A 115      25.695  51.121   7.172  1.00 31.72           N  
ATOM   1531  OD1 ASN A 115      23.889  49.811   7.479  1.00 33.87           O  
ATOM   1532  H   ASN A 115      26.570  46.700   6.302  1.00 30.50           H  
ATOM   1533  HA  ASN A 115      27.576  49.498   6.733  1.00 30.65           H  
ATOM   1534  HB2 ASN A 115      26.496  49.304   9.058  1.00 31.85           H  
ATOM   1535  HB3 ASN A 115      25.449  48.080   8.300  1.00 31.85           H  
ATOM   1536 HD21 ASN A 115      25.106  51.849   6.794  1.00 31.72           H  
ATOM   1537 HD22 ASN A 115      26.692  51.264   7.243  1.00 31.72           H  
ATOM   1538  N   LEU A 116      28.850  46.863   7.247  1.00 29.35           N  
ATOM   1539  CA  LEU A 116      29.909  46.025   7.765  1.00 27.61           C  
ATOM   1540  C   LEU A 116      31.306  46.488   7.388  1.00 28.27           C  
ATOM   1541  O   LEU A 116      31.582  46.804   6.232  1.00 28.63           O  
ATOM   1542  CB  LEU A 116      29.701  44.601   7.252  1.00 26.17           C  
ATOM   1543  CG  LEU A 116      30.791  43.578   7.547  1.00 25.20           C  
ATOM   1544  CD1 LEU A 116      30.856  43.314   9.047  1.00 25.62           C  
ATOM   1545  CD2 LEU A 116      30.490  42.303   6.790  1.00 25.25           C  
ATOM   1546  H   LEU A 116      28.496  46.665   6.322  1.00 29.35           H  
ATOM   1547  HA  LEU A 116      29.850  46.080   8.852  1.00 27.61           H  
ATOM   1548  HB2 LEU A 116      29.591  44.657   6.169  1.00 26.17           H  
ATOM   1549  HB3 LEU A 116      28.776  44.228   7.692  1.00 26.17           H  
ATOM   1550  HG  LEU A 116      31.759  43.961   7.225  1.00 25.20           H  
ATOM   1551 HD11 LEU A 116      31.084  44.243   9.570  1.00 25.62           H  
ATOM   1552 HD12 LEU A 116      29.895  42.930   9.390  1.00 25.62           H  
ATOM   1553 HD13 LEU A 116      31.635  42.580   9.253  1.00 25.62           H  
ATOM   1554 HD21 LEU A 116      29.523  41.913   7.106  1.00 25.25           H  
ATOM   1555 HD22 LEU A 116      30.466  42.513   5.721  1.00 25.25           H  
ATOM   1556 HD23 LEU A 116      31.265  41.565   6.998  1.00 25.25           H  
ATOM   1557  N   LYS A 117      32.182  46.533   8.382  1.00 28.28           N  
ATOM   1558  CA  LYS A 117      33.570  46.890   8.163  1.00 28.62           C  
ATOM   1559  C   LYS A 117      34.360  45.691   8.664  1.00 29.02           C  
ATOM   1560  O   LYS A 117      34.281  45.330   9.839  1.00 29.21           O  
ATOM   1561  CB  LYS A 117      33.941  48.156   8.927  1.00 29.54           C  
ATOM   1562  CG  LYS A 117      33.240  49.373   8.370  1.00 32.84           C  
ATOM   1563  CD  LYS A 117      34.017  50.657   8.618  1.00 35.51           C  
ATOM   1564  CE  LYS A 117      33.392  51.815   7.833  1.00 36.81           C  
ATOM   1565  NZ  LYS A 117      33.187  51.471   6.382  1.00 35.39           N1+
ATOM   1566  H   LYS A 117      31.874  46.312   9.318  1.00 28.28           H  
ATOM   1567  HA  LYS A 117      33.778  47.108   7.115  1.00 28.62           H  
ATOM   1568  HB2 LYS A 117      35.018  48.307   8.858  1.00 29.54           H  
ATOM   1569  HB3 LYS A 117      33.658  48.033   9.972  1.00 29.54           H  
ATOM   1570  HG2 LYS A 117      32.262  49.460   8.842  1.00 32.84           H  
ATOM   1571  HG3 LYS A 117      33.114  49.243   7.295  1.00 32.84           H  
ATOM   1572  HD2 LYS A 117      35.050  50.520   8.297  1.00 35.51           H  
ATOM   1573  HD3 LYS A 117      33.995  50.891   9.682  1.00 35.51           H  
ATOM   1574  HE2 LYS A 117      34.051  52.681   7.899  1.00 36.81           H  
ATOM   1575  HE3 LYS A 117      32.426  52.059   8.276  1.00 36.81           H  
ATOM   1576  HZ1 LYS A 117      34.076  51.243   5.961  1.00 35.39           H  
ATOM   1577  HZ2 LYS A 117      32.566  50.678   6.309  1.00 35.39           H  
ATOM   1578  HZ3 LYS A 117      32.781  52.262   5.903  1.00 35.39           H  
ATOM   1579  N   SER A 118      35.094  45.058   7.754  1.00 28.43           N  
ATOM   1580  CA  SER A 118      35.873  43.874   8.081  1.00 27.23           C  
ATOM   1581  C   SER A 118      37.286  44.001   7.527  1.00 27.56           C  
ATOM   1582  O   SER A 118      37.473  44.336   6.356  1.00 28.45           O  
ATOM   1583  CB  SER A 118      35.187  42.638   7.488  1.00 25.67           C  
ATOM   1584  OG  SER A 118      35.837  41.441   7.875  1.00 25.42           O  
ATOM   1585  H   SER A 118      35.111  45.410   6.807  1.00 28.43           H  
ATOM   1586  HA  SER A 118      35.934  43.773   9.165  1.00 27.23           H  
ATOM   1587  HB2 SER A 118      35.203  42.713   6.401  1.00 25.67           H  
ATOM   1588  HB3 SER A 118      34.154  42.607   7.835  1.00 25.67           H  
ATOM   1589  HG  SER A 118      35.365  40.710   7.469  1.00 25.42           H  
ATOM   1590  N   ALA A 119      38.281  43.737   8.369  1.00 26.82           N  
ATOM   1591  CA  ALA A 119      39.671  43.816   7.941  1.00 25.36           C  
ATOM   1592  C   ALA A 119      40.503  42.672   8.512  1.00 25.59           C  
ATOM   1593  O   ALA A 119      40.239  42.184   9.616  1.00 25.55           O  
ATOM   1594  CB  ALA A 119      40.262  45.145   8.350  1.00 24.36           C  
ATOM   1595  H   ALA A 119      38.069  43.477   9.322  1.00 26.82           H  
ATOM   1596  HA  ALA A 119      39.692  43.729   6.855  1.00 25.36           H  
ATOM   1597  HB1 ALA A 119      39.678  45.953   7.909  1.00 24.36           H  
ATOM   1598  HB2 ALA A 119      40.242  45.233   9.436  1.00 24.36           H  
ATOM   1599  HB3 ALA A 119      41.292  45.208   8.000  1.00 24.36           H  
ATOM   1600  N   SER A 120      41.502  42.244   7.743  1.00 25.43           N  
ATOM   1601  CA  SER A 120      42.394  41.157   8.143  1.00 24.46           C  
ATOM   1602  C   SER A 120      43.829  41.613   7.950  1.00 23.99           C  
ATOM   1603  O   SER A 120      44.121  42.351   7.013  1.00 26.15           O  
ATOM   1604  CB  SER A 120      42.144  39.918   7.282  1.00 23.20           C  
ATOM   1605  OG  SER A 120      40.764  39.617   7.204  1.00 23.74           O  
ATOM   1606  H   SER A 120      41.649  42.688   6.848  1.00 25.43           H  
ATOM   1607  HA  SER A 120      42.208  40.904   9.187  1.00 24.46           H  
ATOM   1608  HB2 SER A 120      42.668  39.069   7.720  1.00 23.20           H  
ATOM   1609  HB3 SER A 120      42.525  40.101   6.277  1.00 23.20           H  
ATOM   1610  HG  SER A 120      40.638  38.738   7.568  1.00 23.74           H  
ATOM   1611  N   ARG A 121      44.727  41.166   8.821  1.00 23.15           N  
ATOM   1612  CA  ARG A 121      46.131  41.551   8.718  1.00 23.14           C  
ATOM   1613  C   ARG A 121      47.058  40.417   9.137  1.00 22.94           C  
ATOM   1614  O   ARG A 121      46.817  39.753  10.145  1.00 22.09           O  
ATOM   1615  CB  ARG A 121      46.410  42.778   9.604  1.00 24.02           C  
ATOM   1616  CG  ARG A 121      47.649  43.585   9.229  1.00 23.37           C  
ATOM   1617  CD  ARG A 121      47.979  44.657  10.273  1.00 24.78           C  
ATOM   1618  NE  ARG A 121      48.762  45.758   9.703  1.00 27.92           N  
ATOM   1619  CZ  ARG A 121      49.364  46.718  10.407  1.00 28.83           C  
ATOM   1620  NH1 ARG A 121      49.294  46.732  11.732  1.00 28.55           N  
ATOM   1621  NH2 ARG A 121      50.020  47.688   9.780  1.00 29.16           N1+
ATOM   1622  H   ARG A 121      44.434  40.550   9.566  1.00 23.15           H  
ATOM   1623  HA  ARG A 121      46.326  41.790   7.673  1.00 23.14           H  
ATOM   1624  HB2 ARG A 121      46.532  42.432  10.630  1.00 24.02           H  
ATOM   1625  HB3 ARG A 121      45.546  43.440   9.544  1.00 24.02           H  
ATOM   1626  HG2 ARG A 121      47.474  44.072   8.269  1.00 23.37           H  
ATOM   1627  HG3 ARG A 121      48.497  42.906   9.143  1.00 23.37           H  
ATOM   1628  HD2 ARG A 121      48.552  44.198  11.079  1.00 24.78           H  
ATOM   1629  HD3 ARG A 121      47.047  45.058  10.672  1.00 24.78           H  
ATOM   1630  HE  ARG A 121      48.853  45.792   8.698  1.00 27.92           H  
ATOM   1631 HH11 ARG A 121      49.737  47.475  12.253  1.00 28.55           H  
ATOM   1632 HH12 ARG A 121      48.798  46.000  12.219  1.00 28.55           H  
ATOM   1633 HH21 ARG A 121      50.080  47.687   8.772  1.00 29.16           H  
ATOM   1634 HH22 ARG A 121      50.459  48.426  10.311  1.00 29.16           H  
ATOM   1635  N   ILE A 122      48.110  40.193   8.352  1.00 24.18           N  
ATOM   1636  CA  ILE A 122      49.114  39.171   8.662  1.00 23.93           C  
ATOM   1637  C   ILE A 122      50.306  39.924   9.256  1.00 24.56           C  
ATOM   1638  O   ILE A 122      50.843  40.828   8.622  1.00 25.42           O  
ATOM   1639  CB  ILE A 122      49.591  38.424   7.404  1.00 22.11           C  
ATOM   1640  CG1 ILE A 122      48.427  37.666   6.764  1.00 22.18           C  
ATOM   1641  CG2 ILE A 122      50.683  37.452   7.774  1.00 21.71           C  
ATOM   1642  CD1 ILE A 122      48.782  37.018   5.435  1.00 21.97           C  
ATOM   1643  H   ILE A 122      48.220  40.746   7.514  1.00 24.18           H  
ATOM   1644  HA  ILE A 122      48.688  38.429   9.337  1.00 23.93           H  
ATOM   1645  HB  ILE A 122      49.976  39.151   6.689  1.00 22.11           H  
ATOM   1646 HG12 ILE A 122      47.609  38.367   6.598  1.00 22.18           H  
ATOM   1647 HG13 ILE A 122      48.103  36.886   7.453  1.00 22.18           H  
ATOM   1648 HG21 ILE A 122      51.516  37.994   8.221  1.00 21.71           H  
ATOM   1649 HG22 ILE A 122      50.296  36.726   8.489  1.00 21.71           H  
ATOM   1650 HG23 ILE A 122      51.026  36.933   6.879  1.00 21.71           H  
ATOM   1651 HD11 ILE A 122      49.108  37.785   4.733  1.00 21.97           H  
ATOM   1652 HD12 ILE A 122      49.586  36.297   5.585  1.00 21.97           H  
ATOM   1653 HD13 ILE A 122      47.906  36.507   5.034  1.00 21.97           H  
ATOM   1654  N   VAL A 123      50.709  39.566  10.470  1.00 24.95           N  
ATOM   1655  CA  VAL A 123      51.823  40.245  11.122  1.00 25.13           C  
ATOM   1656  C   VAL A 123      52.977  39.288  11.377  1.00 26.26           C  
ATOM   1657  O   VAL A 123      52.778  38.217  11.957  1.00 26.64           O  
ATOM   1658  CB  VAL A 123      51.381  40.867  12.463  1.00 24.81           C  
ATOM   1659  CG1 VAL A 123      52.546  41.613  13.100  1.00 23.03           C  
ATOM   1660  CG2 VAL A 123      50.199  41.804  12.233  1.00 22.63           C  
ATOM   1661  H   VAL A 123      50.237  38.812  10.949  1.00 24.95           H  
ATOM   1662  HA  VAL A 123      52.156  41.035  10.449  1.00 25.13           H  
ATOM   1663  HB  VAL A 123      51.068  40.075  13.143  1.00 24.81           H  
ATOM   1664 HG11 VAL A 123      53.370  40.921  13.271  1.00 23.03           H  
ATOM   1665 HG12 VAL A 123      52.874  42.411  12.434  1.00 23.03           H  
ATOM   1666 HG13 VAL A 123      52.227  42.041  14.050  1.00 23.03           H  
ATOM   1667 HG21 VAL A 123      50.496  42.603  11.554  1.00 22.63           H  
ATOM   1668 HG22 VAL A 123      49.372  41.245  11.796  1.00 22.63           H  
ATOM   1669 HG23 VAL A 123      49.885  42.233  13.184  1.00 22.63           H  
ATOM   1670  N   PHE A 124      54.178  39.686  10.949  1.00 26.68           N  
ATOM   1671  CA  PHE A 124      55.380  38.865  11.109  1.00 26.79           C  
ATOM   1672  C   PHE A 124      56.373  39.354  12.153  1.00 27.87           C  
ATOM   1673  O   PHE A 124      56.416  40.535  12.506  1.00 26.77           O  
ATOM   1674  CB  PHE A 124      56.116  38.726   9.774  1.00 25.03           C  
ATOM   1675  CG  PHE A 124      55.339  37.990   8.734  1.00 26.15           C  
ATOM   1676  CD1 PHE A 124      54.883  38.646   7.596  1.00 26.75           C  
ATOM   1677  CD2 PHE A 124      55.042  36.643   8.897  1.00 26.57           C  
ATOM   1678  CE1 PHE A 124      54.139  37.972   6.633  1.00 26.68           C  
ATOM   1679  CE2 PHE A 124      54.297  35.958   7.939  1.00 27.75           C  
ATOM   1680  CZ  PHE A 124      53.845  36.625   6.803  1.00 26.76           C  
ATOM   1681  H   PHE A 124      54.260  40.586  10.498  1.00 26.68           H  
ATOM   1682  HA  PHE A 124      55.002  37.907  11.466  1.00 26.79           H  
ATOM   1683  HB2 PHE A 124      57.049  38.190   9.950  1.00 25.03           H  
ATOM   1684  HB3 PHE A 124      56.336  39.725   9.397  1.00 25.03           H  
ATOM   1685  HD1 PHE A 124      55.109  39.693   7.458  1.00 26.75           H  
ATOM   1686  HD2 PHE A 124      55.392  36.121   9.775  1.00 26.57           H  
ATOM   1687  HE1 PHE A 124      53.791  38.495   5.755  1.00 26.68           H  
ATOM   1688  HE2 PHE A 124      54.070  34.911   8.077  1.00 27.75           H  
ATOM   1689  HZ  PHE A 124      53.269  36.097   6.058  1.00 26.76           H  
ATOM   1690  N   GLU A 125      57.184  38.414  12.628  1.00 29.72           N  
ATOM   1691  CA  GLU A 125      58.209  38.679  13.626  1.00 31.52           C  
ATOM   1692  C   GLU A 125      59.235  39.710  13.141  1.00 31.13           C  
ATOM   1693  O   GLU A 125      59.386  39.936  11.940  1.00 30.78           O  
ATOM   1694  CB  GLU A 125      58.905  37.368  13.979  1.00 33.24           C  
ATOM   1695  CG  GLU A 125      59.478  36.643  12.776  1.00 36.24           C  
ATOM   1696  CD  GLU A 125      59.930  35.237  13.114  1.00 39.20           C  
ATOM   1697  OE1 GLU A 125      59.070  34.403  13.472  1.00 42.38           O  
ATOM   1698  OE2 GLU A 125      61.144  34.961  13.026  1.00 39.66           O1-
ATOM   1699  H   GLU A 125      57.084  37.471  12.280  1.00 29.72           H  
ATOM   1700  HA  GLU A 125      57.727  39.101  14.508  1.00 31.52           H  
ATOM   1701  HB2 GLU A 125      58.181  36.713  14.464  1.00 33.24           H  
ATOM   1702  HB3 GLU A 125      59.719  37.585  14.671  1.00 33.24           H  
ATOM   1703  HG2 GLU A 125      60.333  37.206  12.402  1.00 36.24           H  
ATOM   1704  HG3 GLU A 125      58.712  36.589  12.002  1.00 36.24           H  
ATOM   1705  N   LYS A 126      59.935  40.327  14.089  1.00 30.51           N  
ATOM   1706  CA  LYS A 126      60.939  41.340  13.790  1.00 30.09           C  
ATOM   1707  C   LYS A 126      61.949  40.890  12.746  1.00 31.07           C  
ATOM   1708  O   LYS A 126      62.218  39.699  12.592  1.00 31.28           O  
ATOM   1709  CB  LYS A 126      61.715  41.723  15.085  1.00  0.00           C  
ATOM   1710  CG  LYS A 126      62.499  40.565  15.735  1.00  0.00           C  
ATOM   1711  CD  LYS A 126      63.142  40.957  17.074  1.00  0.00           C  
ATOM   1712  CE  LYS A 126      64.249  42.008  16.923  1.00  0.00           C  
ATOM   1713  NZ  LYS A 126      64.890  42.290  18.216  1.00  0.00           N1+
ATOM   1714  H   LYS A 126      60.366  39.420  13.929  1.00 30.51           H  
ATOM   1715  HA  LYS A 126      60.396  42.195  13.388  1.00 30.09           H  
ATOM   1716  HB2 LYS A 126      60.995  42.095  15.814  1.00  0.00           H  
ATOM   1717  HB3 LYS A 126      62.422  42.513  14.836  1.00  0.00           H  
ATOM   1718  HG2 LYS A 126      63.286  40.251  15.049  1.00  0.00           H  
ATOM   1719  HG3 LYS A 126      61.815  39.735  15.907  1.00  0.00           H  
ATOM   1720  HD2 LYS A 126      63.571  40.064  17.528  1.00  0.00           H  
ATOM   1721  HD3 LYS A 126      62.367  41.361  17.726  1.00  0.00           H  
ATOM   1722  HE2 LYS A 126      63.815  42.929  16.532  1.00  0.00           H  
ATOM   1723  HE3 LYS A 126      65.000  41.636  16.226  1.00  0.00           H  
ATOM   1724  HZ1 LYS A 126      64.200  42.635  18.868  1.00  0.00           H  
ATOM   1725  HZ2 LYS A 126      65.302  41.443  18.580  1.00  0.00           H  
ATOM   1726  HZ3 LYS A 126      65.611  42.986  18.090  1.00  0.00           H  
ATOM   1727  N   LYS A 127      62.482  41.874  12.026  1.00 32.73           N  
ATOM   1728  CA  LYS A 127      63.506  41.697  10.996  1.00 34.49           C  
ATOM   1729  C   LYS A 127      63.318  40.652   9.894  1.00 36.05           C  
ATOM   1730  O   LYS A 127      64.233  40.434   9.104  1.00 36.65           O  
ATOM   1731  CB  LYS A 127      64.857  41.357  11.710  1.00  0.00           C  
ATOM   1732  CG  LYS A 127      65.237  42.342  12.834  1.00  0.00           C  
ATOM   1733  CD  LYS A 127      65.381  43.798  12.359  1.00  0.00           C  
ATOM   1734  CE  LYS A 127      65.847  44.731  13.485  1.00  0.00           C  
ATOM   1735  NZ  LYS A 127      64.840  44.858  14.554  1.00  0.00           N1+
ATOM   1736  H   LYS A 127      62.705  42.687  12.583  1.00 32.73           H  
ATOM   1737  HA  LYS A 127      63.457  42.645  10.461  1.00 34.49           H  
ATOM   1738  HB2 LYS A 127      65.651  41.363  10.964  1.00  0.00           H  
ATOM   1739  HB3 LYS A 127      64.773  40.360  12.142  1.00  0.00           H  
ATOM   1740  HG2 LYS A 127      66.187  42.024  13.261  1.00  0.00           H  
ATOM   1741  HG3 LYS A 127      64.462  42.305  13.600  1.00  0.00           H  
ATOM   1742  HD2 LYS A 127      64.415  44.146  11.993  1.00  0.00           H  
ATOM   1743  HD3 LYS A 127      66.111  43.833  11.550  1.00  0.00           H  
ATOM   1744  HE2 LYS A 127      66.040  45.718  13.065  1.00  0.00           H  
ATOM   1745  HE3 LYS A 127      66.765  44.333  13.914  1.00  0.00           H  
ATOM   1746  HZ1 LYS A 127      63.983  45.227  14.168  1.00  0.00           H  
ATOM   1747  HZ2 LYS A 127      64.663  43.950  14.960  1.00  0.00           H  
ATOM   1748  HZ3 LYS A 127      65.184  45.484  15.268  1.00  0.00           H  
ATOM   1749  N   LEU A 128      62.153  40.019   9.810  1.00 37.60           N  
ATOM   1750  CA  LEU A 128      61.936  39.010   8.771  1.00 38.40           C  
ATOM   1751  C   LEU A 128      61.904  39.641   7.363  1.00 38.64           C  
ATOM   1752  O   LEU A 128      61.445  40.772   7.191  1.00 37.79           O  
ATOM   1753  CB  LEU A 128      60.635  38.242   9.063  1.00 38.10           C  
ATOM   1754  CG  LEU A 128      60.413  36.864   8.423  1.00 37.49           C  
ATOM   1755  CD1 LEU A 128      59.323  36.130   9.174  1.00 37.09           C  
ATOM   1756  CD2 LEU A 128      60.039  37.012   6.960  1.00 37.97           C  
ATOM   1757  H   LEU A 128      61.415  40.234  10.465  1.00 37.60           H  
ATOM   1758  HA  LEU A 128      62.773  38.312   8.786  1.00 38.40           H  
ATOM   1759  HB2 LEU A 128      59.811  38.879   8.740  1.00 38.10           H  
ATOM   1760  HB3 LEU A 128      60.584  38.102  10.143  1.00 38.10           H  
ATOM   1761  HG  LEU A 128      61.338  36.290   8.481  1.00 37.49           H  
ATOM   1762 HD11 LEU A 128      59.616  36.013  10.217  1.00 37.09           H  
ATOM   1763 HD12 LEU A 128      58.396  36.701   9.119  1.00 37.09           H  
ATOM   1764 HD13 LEU A 128      59.172  35.148   8.727  1.00 37.09           H  
ATOM   1765 HD21 LEU A 128      59.115  37.584   6.877  1.00 37.97           H  
ATOM   1766 HD22 LEU A 128      60.837  37.533   6.432  1.00 37.97           H  
ATOM   1767 HD23 LEU A 128      59.896  36.025   6.520  1.00 37.97           H  
ATOM   1768  N   ARG A 129      62.415  38.918   6.368  1.00 39.89           N  
ATOM   1769  CA  ARG A 129      62.431  39.408   4.987  1.00 41.73           C  
ATOM   1770  C   ARG A 129      61.460  38.574   4.139  1.00 40.18           C  
ATOM   1771  O   ARG A 129      61.677  37.378   3.922  1.00 39.11           O  
ATOM   1772  CB  ARG A 129      63.851  39.324   4.404  1.00 46.37           C  
ATOM   1773  CG  ARG A 129      64.072  40.209   3.161  1.00 53.58           C  
ATOM   1774  CD  ARG A 129      65.510  40.133   2.579  1.00 56.74           C  
ATOM   1775  NE  ARG A 129      65.731  38.960   1.725  1.00 59.10           N  
ATOM   1776  CZ  ARG A 129      65.022  38.675   0.631  1.00 59.86           C  
ATOM   1777  NH1 ARG A 129      65.303  37.584  -0.073  1.00 59.03           N  
ATOM   1778  NH2 ARG A 129      64.030  39.475   0.238  1.00 59.31           N1+
ATOM   1779  H   ARG A 129      62.802  38.007   6.571  1.00 39.89           H  
ATOM   1780  HA  ARG A 129      62.117  40.452   4.975  1.00 41.73           H  
ATOM   1781  HB2 ARG A 129      64.047  38.288   4.127  1.00 46.37           H  
ATOM   1782  HB3 ARG A 129      64.557  39.633   5.175  1.00 46.37           H  
ATOM   1783  HG2 ARG A 129      63.868  41.244   3.436  1.00 53.58           H  
ATOM   1784  HG3 ARG A 129      63.372  39.894   2.387  1.00 53.58           H  
ATOM   1785  HD2 ARG A 129      66.217  40.095   3.408  1.00 56.74           H  
ATOM   1786  HD3 ARG A 129      65.691  41.030   1.987  1.00 56.74           H  
ATOM   1787  HE  ARG A 129      66.472  38.324   1.983  1.00 59.10           H  
ATOM   1788 HH11 ARG A 129      66.053  36.974   0.219  1.00 59.03           H  
ATOM   1789 HH12 ARG A 129      64.767  37.365  -0.900  1.00 59.03           H  
ATOM   1790 HH21 ARG A 129      63.498  39.250  -0.590  1.00 59.31           H  
ATOM   1791 HH22 ARG A 129      63.811  40.306   0.769  1.00 59.31           H  
ATOM   1792  N   ILE A 130      60.397  39.220   3.661  1.00 38.70           N  
ATOM   1793  CA  ILE A 130      59.360  38.559   2.867  1.00 37.31           C  
ATOM   1794  C   ILE A 130      59.548  38.608   1.346  1.00 37.18           C  
ATOM   1795  O   ILE A 130      59.697  39.680   0.754  1.00 37.69           O  
ATOM   1796  CB  ILE A 130      57.961  39.145   3.183  1.00 35.89           C  
ATOM   1797  CG1 ILE A 130      57.641  38.978   4.667  1.00 35.59           C  
ATOM   1798  CG2 ILE A 130      56.895  38.448   2.345  1.00 36.24           C  
ATOM   1799  CD1 ILE A 130      58.324  39.973   5.556  1.00 35.71           C  
ATOM   1800  H   ILE A 130      60.303  40.207   3.855  1.00 38.70           H  
ATOM   1801  HA  ILE A 130      59.447  37.514   3.165  1.00 37.31           H  
ATOM   1802  HB  ILE A 130      57.967  40.207   2.938  1.00 35.89           H  
ATOM   1803 HG12 ILE A 130      57.948  37.978   4.973  1.00 35.59           H  
ATOM   1804 HG13 ILE A 130      56.564  39.084   4.799  1.00 35.59           H  
ATOM   1805 HG21 ILE A 130      57.121  38.579   1.287  1.00 36.24           H  
ATOM   1806 HG22 ILE A 130      56.882  37.385   2.585  1.00 36.24           H  
ATOM   1807 HG23 ILE A 130      55.919  38.882   2.564  1.00 36.24           H  
ATOM   1808 HD11 ILE A 130      59.404  39.884   5.439  1.00 35.71           H  
ATOM   1809 HD12 ILE A 130      58.011  40.980   5.282  1.00 35.71           H  
ATOM   1810 HD13 ILE A 130      58.054  39.778   6.594  1.00 35.71           H  
ATOM   1811  N   LYS A 131      59.517  37.437   0.718  1.00 36.16           N  
ATOM   1812  CA  LYS A 131      59.665  37.343  -0.726  1.00 36.53           C  
ATOM   1813  C   LYS A 131      58.506  38.087  -1.395  1.00 35.82           C  
ATOM   1814  O   LYS A 131      57.342  37.845  -1.087  1.00 36.29           O  
ATOM   1815  CB  LYS A 131      59.687  35.867  -1.138  1.00 37.40           C  
ATOM   1816  CG  LYS A 131      60.703  35.055  -0.333  1.00 39.92           C  
ATOM   1817  CD  LYS A 131      60.603  33.548  -0.574  1.00 41.94           C  
ATOM   1818  CE  LYS A 131      61.127  33.160  -1.944  1.00 43.56           C  
ATOM   1819  NZ  LYS A 131      61.125  31.681  -2.139  1.00 45.32           N1+
ATOM   1820  H   LYS A 131      59.388  36.592   1.256  1.00 36.16           H  
ATOM   1821  HA  LYS A 131      60.602  37.801  -1.044  1.00 36.53           H  
ATOM   1822  HB2 LYS A 131      59.945  35.802  -2.195  1.00 37.40           H  
ATOM   1823  HB3 LYS A 131      58.695  35.444  -0.979  1.00 37.40           H  
ATOM   1824  HG2 LYS A 131      60.537  35.247   0.727  1.00 39.92           H  
ATOM   1825  HG3 LYS A 131      61.705  35.383  -0.609  1.00 39.92           H  
ATOM   1826  HD2 LYS A 131      59.558  33.247  -0.498  1.00 41.94           H  
ATOM   1827  HD3 LYS A 131      61.187  33.030   0.187  1.00 41.94           H  
ATOM   1828  HE2 LYS A 131      62.147  33.528  -2.049  1.00 43.56           H  
ATOM   1829  HE3 LYS A 131      60.496  33.617  -2.706  1.00 43.56           H  
ATOM   1830  HZ1 LYS A 131      61.708  31.248  -1.437  1.00 45.32           H  
ATOM   1831  HZ2 LYS A 131      60.181  31.332  -2.055  1.00 45.32           H  
ATOM   1832  HZ3 LYS A 131      61.485  31.462  -3.057  1.00 45.32           H  
ATOM   1833  N   SER A 132      58.835  39.003  -2.301  1.00 35.51           N  
ATOM   1834  CA  SER A 132      57.829  39.796  -3.008  1.00 33.86           C  
ATOM   1835  C   SER A 132      56.853  38.941  -3.806  1.00 32.83           C  
ATOM   1836  O   SER A 132      55.751  39.388  -4.139  1.00 30.69           O  
ATOM   1837  CB  SER A 132      58.513  40.790  -3.945  1.00 33.91           C  
ATOM   1838  OG  SER A 132      59.350  40.114  -4.867  1.00 35.53           O  
ATOM   1839  H   SER A 132      59.812  39.156  -2.508  1.00 35.51           H  
ATOM   1840  HA  SER A 132      57.253  40.323  -2.247  1.00 33.86           H  
ATOM   1841  HB2 SER A 132      59.115  41.481  -3.355  1.00 33.91           H  
ATOM   1842  HB3 SER A 132      57.753  41.346  -4.493  1.00 33.91           H  
ATOM   1843  HG  SER A 132      59.758  40.777  -5.429  1.00 35.53           H  
ATOM   1844  N   SER A 133      57.270  37.717  -4.119  1.00 33.15           N  
ATOM   1845  CA  SER A 133      56.433  36.786  -4.865  1.00 33.96           C  
ATOM   1846  C   SER A 133      55.207  36.458  -4.013  1.00 34.60           C  
ATOM   1847  O   SER A 133      54.170  36.023  -4.523  1.00 35.13           O  
ATOM   1848  CB  SER A 133      57.212  35.508  -5.177  1.00 34.24           C  
ATOM   1849  OG  SER A 133      57.704  34.916  -3.987  1.00 37.53           O  
ATOM   1850  H   SER A 133      58.193  37.425  -3.831  1.00 33.15           H  
ATOM   1851  HA  SER A 133      56.125  37.235  -5.809  1.00 33.96           H  
ATOM   1852  HB2 SER A 133      58.051  35.751  -5.829  1.00 34.24           H  
ATOM   1853  HB3 SER A 133      56.553  34.802  -5.682  1.00 34.24           H  
ATOM   1854  HG  SER A 133      56.948  34.706  -3.433  1.00 37.53           H  
ATOM   1855  N   PHE A 134      55.338  36.662  -2.707  1.00 33.26           N  
ATOM   1856  CA  PHE A 134      54.233  36.415  -1.802  1.00 32.11           C  
ATOM   1857  C   PHE A 134      53.381  37.673  -1.662  1.00 32.04           C  
ATOM   1858  O   PHE A 134      52.152  37.612  -1.755  1.00 32.94           O  
ATOM   1859  CB  PHE A 134      54.734  35.992  -0.420  1.00 31.16           C  
ATOM   1860  CG  PHE A 134      53.661  36.012   0.629  1.00 30.18           C  
ATOM   1861  CD1 PHE A 134      52.520  35.229   0.488  1.00 28.53           C  
ATOM   1862  CD2 PHE A 134      53.756  36.861   1.723  1.00 29.99           C  
ATOM   1863  CE1 PHE A 134      51.490  35.294   1.415  1.00 28.35           C  
ATOM   1864  CE2 PHE A 134      52.726  36.931   2.656  1.00 29.74           C  
ATOM   1865  CZ  PHE A 134      51.591  36.145   2.498  1.00 28.46           C  
ATOM   1866  H   PHE A 134      56.219  36.993  -2.340  1.00 33.26           H  
ATOM   1867  HA  PHE A 134      53.634  35.606  -2.220  1.00 32.11           H  
ATOM   1868  HB2 PHE A 134      55.529  36.673  -0.116  1.00 31.16           H  
ATOM   1869  HB3 PHE A 134      55.131  34.979  -0.490  1.00 31.16           H  
ATOM   1870  HD1 PHE A 134      52.435  34.560  -0.356  1.00 28.53           H  
ATOM   1871  HD2 PHE A 134      54.637  37.473   1.851  1.00 29.99           H  
ATOM   1872  HE1 PHE A 134      50.610  34.680   1.290  1.00 28.35           H  
ATOM   1873  HE2 PHE A 134      52.809  37.596   3.503  1.00 29.74           H  
ATOM   1874  HZ  PHE A 134      50.790  36.199   3.220  1.00 28.46           H  
ATOM   1875  N   VAL A 135      54.038  38.809  -1.431  1.00 30.77           N  
ATOM   1876  CA  VAL A 135      53.344  40.083  -1.272  1.00 29.31           C  
ATOM   1877  C   VAL A 135      52.509  40.440  -2.503  1.00 29.39           C  
ATOM   1878  O   VAL A 135      51.416  40.996  -2.380  1.00 28.52           O  
ATOM   1879  CB  VAL A 135      54.341  41.222  -1.005  1.00 28.15           C  
ATOM   1880  CG1 VAL A 135      53.595  42.518  -0.756  1.00 28.64           C  
ATOM   1881  CG2 VAL A 135      55.203  40.881   0.184  1.00 29.59           C  
ATOM   1882  H   VAL A 135      55.046  38.788  -1.364  1.00 30.77           H  
ATOM   1883  HA  VAL A 135      52.677  39.966  -0.418  1.00 29.31           H  
ATOM   1884  HB  VAL A 135      54.979  41.348  -1.879  1.00 28.15           H  
ATOM   1885 HG11 VAL A 135      52.986  42.760  -1.627  1.00 28.64           H  
ATOM   1886 HG12 VAL A 135      52.952  42.405   0.117  1.00 28.64           H  
ATOM   1887 HG13 VAL A 135      54.311  43.321  -0.579  1.00 28.64           H  
ATOM   1888 HG21 VAL A 135      54.573  40.753   1.064  1.00 29.59           H  
ATOM   1889 HG22 VAL A 135      55.745  39.956  -0.013  1.00 29.59           H  
ATOM   1890 HG23 VAL A 135      55.914  41.688   0.360  1.00 29.59           H  
ATOM   1891  N   ALA A 136      53.024  40.113  -3.685  1.00 29.21           N  
ATOM   1892  CA  ALA A 136      52.324  40.400  -4.933  1.00 29.40           C  
ATOM   1893  C   ALA A 136      50.903  39.809  -4.990  1.00 29.35           C  
ATOM   1894  O   ALA A 136      49.933  40.535  -5.220  1.00 28.99           O  
ATOM   1895  CB  ALA A 136      53.155  39.902  -6.114  1.00 29.40           C  
ATOM   1896  H   ALA A 136      53.923  39.654  -3.720  1.00 29.21           H  
ATOM   1897  HA  ALA A 136      52.203  41.482  -4.987  1.00 29.40           H  
ATOM   1898  HB1 ALA A 136      54.138  40.372  -6.090  1.00 29.40           H  
ATOM   1899  HB2 ALA A 136      53.268  38.820  -6.048  1.00 29.40           H  
ATOM   1900  HB3 ALA A 136      52.652  40.159  -7.046  1.00 29.40           H  
ATOM   1901  N   PRO A 137      50.763  38.484  -4.795  1.00 29.80           N  
ATOM   1902  CA  PRO A 137      49.437  37.859  -4.833  1.00 30.50           C  
ATOM   1903  C   PRO A 137      48.537  38.357  -3.700  1.00 31.92           C  
ATOM   1904  O   PRO A 137      47.346  38.619  -3.902  1.00 33.69           O  
ATOM   1905  CB  PRO A 137      49.753  36.369  -4.694  1.00 29.46           C  
ATOM   1906  CG  PRO A 137      51.115  36.252  -5.280  1.00 29.45           C  
ATOM   1907  CD  PRO A 137      51.810  37.453  -4.703  1.00 29.27           C  
ATOM   1908  HA  PRO A 137      48.883  38.095  -5.742  1.00 30.50           H  
ATOM   1909  HB2 PRO A 137      49.036  35.764  -5.249  1.00 29.46           H  
ATOM   1910  HB3 PRO A 137      49.751  36.065  -3.647  1.00 29.46           H  
ATOM   1911  HG2 PRO A 137      51.083  36.299  -6.369  1.00 29.45           H  
ATOM   1912  HG3 PRO A 137      51.601  35.327  -4.970  1.00 29.45           H  
ATOM   1913  HD2 PRO A 137      52.106  37.280  -3.668  1.00 29.27           H  
ATOM   1914  HD3 PRO A 137      52.686  37.725  -5.292  1.00 29.27           H  
ATOM   1915  N   LEU A 138      49.121  38.480  -2.510  1.00 30.89           N  
ATOM   1916  CA  LEU A 138      48.403  38.932  -1.323  1.00 30.16           C  
ATOM   1917  C   LEU A 138      47.742  40.303  -1.464  1.00 31.05           C  
ATOM   1918  O   LEU A 138      46.545  40.453  -1.210  1.00 31.10           O  
ATOM   1919  CB  LEU A 138      49.353  38.951  -0.128  1.00 28.13           C  
ATOM   1920  CG  LEU A 138      48.811  39.608   1.138  1.00 25.75           C  
ATOM   1921  CD1 LEU A 138      47.483  39.000   1.504  1.00 26.70           C  
ATOM   1922  CD2 LEU A 138      49.800  39.421   2.263  1.00 27.22           C  
ATOM   1923  H   LEU A 138      50.101  38.251  -2.425  1.00 30.89           H  
ATOM   1924  HA  LEU A 138      47.592  38.219  -1.177  1.00 30.16           H  
ATOM   1925  HB2 LEU A 138      50.254  39.488  -0.425  1.00 28.13           H  
ATOM   1926  HB3 LEU A 138      49.608  37.919   0.113  1.00 28.13           H  
ATOM   1927  HG  LEU A 138      48.668  40.674   0.962  1.00 25.75           H  
ATOM   1928 HD11 LEU A 138      46.777  39.150   0.687  1.00 26.70           H  
ATOM   1929 HD12 LEU A 138      47.609  37.932   1.684  1.00 26.70           H  
ATOM   1930 HD13 LEU A 138      47.101  39.478   2.406  1.00 26.70           H  
ATOM   1931 HD21 LEU A 138      49.947  38.356   2.444  1.00 27.22           H  
ATOM   1932 HD22 LEU A 138      50.751  39.878   1.990  1.00 27.22           H  
ATOM   1933 HD23 LEU A 138      49.416  39.894   3.167  1.00 27.22           H  
ATOM   1934  N   GLU A 139      48.532  41.298  -1.858  1.00 32.13           N  
ATOM   1935  CA  GLU A 139      48.058  42.672  -2.034  1.00 32.01           C  
ATOM   1936  C   GLU A 139      47.019  42.756  -3.161  1.00 30.76           C  
ATOM   1937  O   GLU A 139      46.071  43.539  -3.099  1.00 27.76           O  
ATOM   1938  CB  GLU A 139      49.265  43.573  -2.332  1.00 33.95           C  
ATOM   1939  CG  GLU A 139      49.053  45.068  -2.145  1.00 37.42           C  
ATOM   1940  CD  GLU A 139      48.305  45.715  -3.297  1.00 39.72           C  
ATOM   1941  OE1 GLU A 139      48.584  45.339  -4.460  1.00 41.01           O  
ATOM   1942  OE2 GLU A 139      47.460  46.608  -3.037  1.00 39.67           O1-
ATOM   1943  H   GLU A 139      49.504  41.096  -2.044  1.00 32.13           H  
ATOM   1944  HA  GLU A 139      47.568  43.008  -1.120  1.00 32.01           H  
ATOM   1945  HB2 GLU A 139      49.556  43.406  -3.369  1.00 33.95           H  
ATOM   1946  HB3 GLU A 139      50.078  43.268  -1.673  1.00 33.95           H  
ATOM   1947  HG2 GLU A 139      50.028  45.547  -2.052  1.00 37.42           H  
ATOM   1948  HG3 GLU A 139      48.482  45.225  -1.230  1.00 37.42           H  
ATOM   1949  N   LYS A 140      47.196  41.931  -4.184  1.00 31.05           N  
ATOM   1950  CA  LYS A 140      46.272  41.917  -5.304  1.00 32.59           C  
ATOM   1951  C   LYS A 140      44.893  41.390  -4.896  1.00 32.47           C  
ATOM   1952  O   LYS A 140      43.911  42.140  -4.868  1.00 33.05           O  
ATOM   1953  CB  LYS A 140      46.834  41.059  -6.441  1.00 34.19           C  
ATOM   1954  CG  LYS A 140      45.989  41.089  -7.710  1.00 36.45           C  
ATOM   1955  CD  LYS A 140      46.713  40.418  -8.872  1.00 40.38           C  
ATOM   1956  CE  LYS A 140      45.971  40.615 -10.190  1.00 41.35           C  
ATOM   1957  NZ  LYS A 140      44.593  40.042 -10.138  1.00 43.03           N1+
ATOM   1958  H   LYS A 140      47.986  41.302  -4.184  1.00 31.05           H  
ATOM   1959  HA  LYS A 140      46.154  42.946  -5.643  1.00 32.59           H  
ATOM   1960  HB2 LYS A 140      46.897  40.028  -6.094  1.00 34.19           H  
ATOM   1961  HB3 LYS A 140      47.833  41.422  -6.684  1.00 34.19           H  
ATOM   1962  HG2 LYS A 140      45.780  42.126  -7.973  1.00 36.45           H  
ATOM   1963  HG3 LYS A 140      45.051  40.565  -7.525  1.00 36.45           H  
ATOM   1964  HD2 LYS A 140      46.794  39.350  -8.668  1.00 40.38           H  
ATOM   1965  HD3 LYS A 140      47.711  40.847  -8.961  1.00 40.38           H  
ATOM   1966  HE2 LYS A 140      46.529  40.123 -10.987  1.00 41.35           H  
ATOM   1967  HE3 LYS A 140      45.902  41.682 -10.401  1.00 41.35           H  
ATOM   1968  HZ1 LYS A 140      44.647  39.052  -9.943  1.00 43.03           H  
ATOM   1969  HZ2 LYS A 140      44.065  40.500  -9.409  1.00 43.03           H  
ATOM   1970  HZ3 LYS A 140      44.135  40.186 -11.027  1.00 43.03           H  
ATOM   1971  N   SER A 141      44.831  40.103  -4.569  1.00 30.28           N  
ATOM   1972  CA  SER A 141      43.583  39.459  -4.188  1.00 27.59           C  
ATOM   1973  C   SER A 141      42.964  39.897  -2.859  1.00 26.91           C  
ATOM   1974  O   SER A 141      41.747  40.036  -2.761  1.00 25.42           O  
ATOM   1975  CB  SER A 141      43.776  37.946  -4.179  1.00 27.54           C  
ATOM   1976  OG  SER A 141      44.127  37.480  -5.468  1.00 29.24           O  
ATOM   1977  H   SER A 141      45.678  39.554  -4.586  1.00 30.28           H  
ATOM   1978  HA  SER A 141      42.868  39.784  -4.944  1.00 27.59           H  
ATOM   1979  HB2 SER A 141      42.847  37.468  -3.866  1.00 27.54           H  
ATOM   1980  HB3 SER A 141      44.570  37.691  -3.477  1.00 27.54           H  
ATOM   1981  HG  SER A 141      44.948  37.909  -5.718  1.00 29.24           H  
ATOM   1982  N   TYR A 142      43.777  40.117  -1.834  1.00 26.11           N  
ATOM   1983  CA  TYR A 142      43.215  40.507  -0.549  1.00 26.49           C  
ATOM   1984  C   TYR A 142      43.383  41.971  -0.176  1.00 26.98           C  
ATOM   1985  O   TYR A 142      42.901  42.413   0.870  1.00 26.22           O  
ATOM   1986  CB  TYR A 142      43.771  39.606   0.553  1.00 26.84           C  
ATOM   1987  CG  TYR A 142      43.433  38.153   0.317  1.00 27.22           C  
ATOM   1988  CD1 TYR A 142      44.246  37.349  -0.479  1.00 27.62           C  
ATOM   1989  CD2 TYR A 142      42.254  37.605   0.818  1.00 28.25           C  
ATOM   1990  CE1 TYR A 142      43.891  36.038  -0.773  1.00 28.56           C  
ATOM   1991  CE2 TYR A 142      41.889  36.299   0.528  1.00 28.95           C  
ATOM   1992  CZ  TYR A 142      42.710  35.520  -0.269  1.00 28.54           C  
ATOM   1993  OH  TYR A 142      42.341  34.230  -0.570  1.00 27.52           O  
ATOM   1994  H   TYR A 142      44.776  40.015  -1.944  1.00 26.11           H  
ATOM   1995  HA  TYR A 142      42.138  40.375  -0.654  1.00 26.49           H  
ATOM   1996  HB2 TYR A 142      43.347  39.916   1.508  1.00 26.84           H  
ATOM   1997  HB3 TYR A 142      44.855  39.715   0.584  1.00 26.84           H  
ATOM   1998  HD1 TYR A 142      45.167  37.751  -0.874  1.00 27.62           H  
ATOM   1999  HD2 TYR A 142      41.613  38.208   1.444  1.00 28.25           H  
ATOM   2000  HE1 TYR A 142      44.532  35.427  -1.391  1.00 28.56           H  
ATOM   2001  HE2 TYR A 142      40.969  35.892   0.922  1.00 28.95           H  
ATOM   2002  HH  TYR A 142      42.959  33.751  -1.127  1.00 27.52           H  
ATOM   2003  N   GLY A 143      44.056  42.719  -1.043  1.00 27.73           N  
ATOM   2004  CA  GLY A 143      44.269  44.135  -0.808  1.00 27.33           C  
ATOM   2005  C   GLY A 143      44.802  44.480   0.566  1.00 27.89           C  
ATOM   2006  O   GLY A 143      44.244  45.320   1.264  1.00 29.68           O  
ATOM   2007  H   GLY A 143      44.426  42.294  -1.881  1.00 27.73           H  
ATOM   2008  HA2 GLY A 143      43.316  44.647  -0.940  1.00 27.33           H  
ATOM   2009  HA3 GLY A 143      44.982  44.498  -1.549  1.00 27.33           H  
ATOM   2010  N   THR A 144      45.890  43.832   0.958  1.00 28.55           N  
ATOM   2011  CA  THR A 144      46.499  44.091   2.253  1.00 27.87           C  
ATOM   2012  C   THR A 144      47.981  43.713   2.193  1.00 27.55           C  
ATOM   2013  O   THR A 144      48.363  42.738   1.542  1.00 27.13           O  
ATOM   2014  CB  THR A 144      45.784  43.284   3.369  1.00 27.37           C  
ATOM   2015  OG1 THR A 144      46.267  43.697   4.652  1.00 27.67           O  
ATOM   2016  CG2 THR A 144      46.040  41.795   3.197  1.00 27.66           C  
ATOM   2017  H   THR A 144      46.304  43.145   0.345  1.00 28.55           H  
ATOM   2018  HA  THR A 144      46.400  45.150   2.489  1.00 27.87           H  
ATOM   2019  HB  THR A 144      44.713  43.473   3.298  1.00 27.37           H  
ATOM   2020 HG21 THR A 144      45.675  41.474   2.221  1.00 27.66           H  
ATOM   2021 HG22 THR A 144      47.110  41.600   3.267  1.00 27.66           H  
ATOM   2022 HG23 THR A 144      45.518  41.244   3.979  1.00 27.66           H  
ATOM   2023  HG1 THR A 144      45.796  43.189   5.317  1.00 27.67           H  
ATOM   2024  N   ARG A 145      48.814  44.512   2.851  1.00 27.48           N  
ATOM   2025  CA  ARG A 145      50.251  44.265   2.895  1.00 25.72           C  
ATOM   2026  C   ARG A 145      50.645  43.783   4.282  1.00 24.76           C  
ATOM   2027  O   ARG A 145      50.077  44.210   5.294  1.00 24.02           O  
ATOM   2028  CB  ARG A 145      51.028  45.534   2.560  1.00 24.42           C  
ATOM   2029  CG  ARG A 145      50.896  45.967   1.127  1.00 24.36           C  
ATOM   2030  CD  ARG A 145      51.518  47.332   0.940  1.00 25.78           C  
ATOM   2031  NE  ARG A 145      51.410  47.799  -0.437  1.00 26.38           N  
ATOM   2032  CZ  ARG A 145      51.961  47.186  -1.476  1.00 26.15           C  
ATOM   2033  NH1 ARG A 145      52.660  46.073  -1.298  1.00 26.79           N  
ATOM   2034  NH2 ARG A 145      51.817  47.692  -2.691  1.00 27.43           N1+
ATOM   2035  H   ARG A 145      48.441  45.315   3.336  1.00 27.48           H  
ATOM   2036  HA  ARG A 145      50.493  43.501   2.156  1.00 25.72           H  
ATOM   2037  HB2 ARG A 145      52.083  45.356   2.769  1.00 24.42           H  
ATOM   2038  HB3 ARG A 145      50.662  46.339   3.197  1.00 24.42           H  
ATOM   2039  HG2 ARG A 145      49.840  46.012   0.859  1.00 24.36           H  
ATOM   2040  HG3 ARG A 145      51.404  45.248   0.484  1.00 24.36           H  
ATOM   2041  HD2 ARG A 145      52.572  47.278   1.211  1.00 25.78           H  
ATOM   2042  HD3 ARG A 145      51.011  48.042   1.593  1.00 25.78           H  
ATOM   2043  HE  ARG A 145      50.882  48.643  -0.611  1.00 26.38           H  
ATOM   2044 HH11 ARG A 145      53.083  45.610  -2.090  1.00 26.79           H  
ATOM   2045 HH12 ARG A 145      52.769  45.688  -0.371  1.00 26.79           H  
ATOM   2046 HH21 ARG A 145      51.284  48.540  -2.825  1.00 27.43           H  
ATOM   2047 HH22 ARG A 145      52.240  47.230  -3.484  1.00 27.43           H  
ATOM   2048  N   PRO A 146      51.622  42.873   4.346  1.00 23.73           N  
ATOM   2049  CA  PRO A 146      52.101  42.322   5.615  1.00 24.20           C  
ATOM   2050  C   PRO A 146      52.840  43.376   6.411  1.00 24.79           C  
ATOM   2051  O   PRO A 146      53.494  44.248   5.846  1.00 26.54           O  
ATOM   2052  CB  PRO A 146      53.032  41.199   5.178  1.00 24.60           C  
ATOM   2053  CG  PRO A 146      52.519  40.835   3.815  1.00 25.47           C  
ATOM   2054  CD  PRO A 146      52.236  42.173   3.212  1.00 23.43           C  
ATOM   2055  HA  PRO A 146      51.299  41.974   6.266  1.00 24.20           H  
ATOM   2056  HB2 PRO A 146      52.967  40.351   5.859  1.00 24.60           H  
ATOM   2057  HB3 PRO A 146      54.064  41.545   5.127  1.00 24.60           H  
ATOM   2058  HG2 PRO A 146      51.613  40.233   3.882  1.00 25.47           H  
ATOM   2059  HG3 PRO A 146      53.272  40.295   3.241  1.00 25.47           H  
ATOM   2060  HD2 PRO A 146      53.152  42.666   2.887  1.00 23.43           H  
ATOM   2061  HD3 PRO A 146      51.547  42.094   2.371  1.00 23.43           H  
ATOM   2062  N   ARG A 147      52.724  43.304   7.726  1.00 24.57           N  
ATOM   2063  CA  ARG A 147      53.411  44.245   8.586  1.00 24.68           C  
ATOM   2064  C   ARG A 147      54.552  43.476   9.229  1.00 23.94           C  
ATOM   2065  O   ARG A 147      54.369  42.336   9.654  1.00 23.45           O  
ATOM   2066  CB  ARG A 147      52.448  44.778   9.656  1.00 25.40           C  
ATOM   2067  CG  ARG A 147      53.128  45.520  10.805  1.00 28.06           C  
ATOM   2068  CD  ARG A 147      53.896  46.755  10.332  1.00 30.60           C  
ATOM   2069  NE  ARG A 147      54.676  47.345  11.421  1.00 32.32           N  
ATOM   2070  CZ  ARG A 147      55.313  48.514  11.360  1.00 31.73           C  
ATOM   2071  NH1 ARG A 147      55.279  49.259  10.256  1.00 30.04           N  
ATOM   2072  NH2 ARG A 147      55.993  48.937  12.418  1.00 31.94           N1+
ATOM   2073  H   ARG A 147      52.148  42.583   8.136  1.00 24.57           H  
ATOM   2074  HA  ARG A 147      53.783  45.104   8.027  1.00 24.68           H  
ATOM   2075  HB2 ARG A 147      51.900  43.933  10.073  1.00 25.40           H  
ATOM   2076  HB3 ARG A 147      51.749  45.462   9.175  1.00 25.40           H  
ATOM   2077  HG2 ARG A 147      53.826  44.841  11.295  1.00 28.06           H  
ATOM   2078  HG3 ARG A 147      52.366  45.834  11.518  1.00 28.06           H  
ATOM   2079  HD2 ARG A 147      53.186  47.495   9.962  1.00 30.60           H  
ATOM   2080  HD3 ARG A 147      54.572  46.466   9.527  1.00 30.60           H  
ATOM   2081  HE  ARG A 147      54.736  46.826  12.285  1.00 32.32           H  
ATOM   2082 HH11 ARG A 147      55.769  50.141  10.227  1.00 30.04           H  
ATOM   2083 HH12 ARG A 147      54.763  48.941   9.448  1.00 30.04           H  
ATOM   2084 HH21 ARG A 147      56.022  48.376  13.257  1.00 31.94           H  
ATOM   2085 HH22 ARG A 147      56.482  49.820  12.384  1.00 31.94           H  
ATOM   2086  N   VAL A 148      55.741  44.067   9.273  1.00 24.23           N  
ATOM   2087  CA  VAL A 148      56.859  43.378   9.916  1.00 24.36           C  
ATOM   2088  C   VAL A 148      57.112  44.076  11.241  1.00 24.35           C  
ATOM   2089  O   VAL A 148      57.382  45.271  11.279  1.00 24.39           O  
ATOM   2090  CB  VAL A 148      58.160  43.403   9.075  1.00 22.69           C  
ATOM   2091  CG1 VAL A 148      59.182  42.492   9.716  1.00 21.32           C  
ATOM   2092  CG2 VAL A 148      57.893  42.948   7.647  1.00 21.53           C  
ATOM   2093  H   VAL A 148      55.871  44.982   8.867  1.00 24.23           H  
ATOM   2094  HA  VAL A 148      56.591  42.329  10.038  1.00 24.36           H  
ATOM   2095  HB  VAL A 148      58.538  44.425   9.043  1.00 22.69           H  
ATOM   2096 HG11 VAL A 148      59.384  42.831  10.732  1.00 21.32           H  
ATOM   2097 HG12 VAL A 148      58.795  41.474   9.743  1.00 21.32           H  
ATOM   2098 HG13 VAL A 148      60.104  42.515   9.135  1.00 21.32           H  
ATOM   2099 HG21 VAL A 148      57.514  41.926   7.656  1.00 21.53           H  
ATOM   2100 HG22 VAL A 148      57.154  43.605   7.188  1.00 21.53           H  
ATOM   2101 HG23 VAL A 148      58.819  42.987   7.074  1.00 21.53           H  
ATOM   2102  N   LEU A 149      57.005  43.317  12.325  1.00 25.93           N  
ATOM   2103  CA  LEU A 149      57.197  43.849  13.667  1.00 26.81           C  
ATOM   2104  C   LEU A 149      58.533  44.576  13.879  1.00 29.07           C  
ATOM   2105  O   LEU A 149      59.584  44.185  13.354  1.00 28.88           O  
ATOM   2106  CB  LEU A 149      57.018  42.719  14.690  1.00 23.92           C  
ATOM   2107  CG  LEU A 149      55.808  42.844  15.625  1.00 21.47           C  
ATOM   2108  CD1 LEU A 149      54.699  43.635  14.965  1.00 21.83           C  
ATOM   2109  CD2 LEU A 149      55.325  41.468  16.016  1.00 19.95           C  
ATOM   2110  H   LEU A 149      56.783  42.338  12.215  1.00 25.93           H  
ATOM   2111  HA  LEU A 149      56.437  44.617  13.810  1.00 26.81           H  
ATOM   2112  HB2 LEU A 149      57.915  42.684  15.308  1.00 23.92           H  
ATOM   2113  HB3 LEU A 149      56.919  41.783  14.140  1.00 23.92           H  
ATOM   2114  HG  LEU A 149      56.110  43.382  16.524  1.00 21.47           H  
ATOM   2115 HD11 LEU A 149      55.065  44.629  14.707  1.00 21.83           H  
ATOM   2116 HD12 LEU A 149      54.375  43.121  14.060  1.00 21.83           H  
ATOM   2117 HD13 LEU A 149      53.858  43.725  15.653  1.00 21.83           H  
ATOM   2118 HD21 LEU A 149      55.021  40.922  15.123  1.00 19.95           H  
ATOM   2119 HD22 LEU A 149      56.130  40.928  16.515  1.00 19.95           H  
ATOM   2120 HD23 LEU A 149      54.475  41.560  16.693  1.00 19.95           H  
ATOM   2121  N   THR A 150      58.463  45.650  14.658  1.00 31.02           N  
ATOM   2122  CA  THR A 150      59.606  46.494  14.968  1.00 31.00           C  
ATOM   2123  C   THR A 150      60.472  45.958  16.102  1.00 33.15           C  
ATOM   2124  O   THR A 150      61.676  46.220  16.144  1.00 34.64           O  
ATOM   2125  CB  THR A 150      59.115  47.912  15.318  1.00 30.68           C  
ATOM   2126  OG1 THR A 150      59.520  48.815  14.287  1.00 31.29           O  
ATOM   2127  CG2 THR A 150      59.640  48.373  16.669  1.00 29.67           C  
ATOM   2128  H   THR A 150      57.567  45.893  15.056  1.00 31.02           H  
ATOM   2129  HA  THR A 150      60.236  46.508  14.078  1.00 31.00           H  
ATOM   2130  HB  THR A 150      58.027  47.895  15.387  1.00 30.68           H  
ATOM   2131 HG21 THR A 150      59.314  47.677  17.442  1.00 29.67           H  
ATOM   2132 HG22 THR A 150      60.729  48.404  16.644  1.00 29.67           H  
ATOM   2133 HG23 THR A 150      59.253  49.368  16.889  1.00 29.67           H  
ATOM   2134  HG1 THR A 150      59.188  49.686  14.517  1.00 31.29           H  
ATOM   2135  N   GLY A 151      59.863  45.207  17.016  1.00 33.85           N  
ATOM   2136  CA  GLY A 151      60.607  44.666  18.138  1.00 34.07           C  
ATOM   2137  C   GLY A 151      60.348  45.474  19.397  1.00 35.31           C  
ATOM   2138  O   GLY A 151      60.411  44.946  20.508  1.00 35.24           O  
ATOM   2139  H   GLY A 151      58.876  45.012  16.928  1.00 33.85           H  
ATOM   2140  HA2 GLY A 151      61.672  44.695  17.908  1.00 34.07           H  
ATOM   2141  HA3 GLY A 151      60.300  43.634  18.306  1.00 34.07           H  
ATOM   2142  N   ASN A 152      60.060  46.762  19.220  1.00 36.35           N  
ATOM   2143  CA  ASN A 152      59.775  47.657  20.333  1.00 36.88           C  
ATOM   2144  C   ASN A 152      58.323  47.440  20.729  1.00 38.22           C  
ATOM   2145  O   ASN A 152      57.408  47.809  19.995  1.00 39.07           O  
ATOM   2146  CB  ASN A 152      59.976  49.109  19.902  1.00 38.60           C  
ATOM   2147  CG  ASN A 152      59.889  50.088  21.062  1.00 41.14           C  
ATOM   2148  OD1 ASN A 152      58.871  50.172  21.758  1.00 42.72           O  
ATOM   2149  ND2 ASN A 152      60.963  50.839  21.274  1.00 43.16           N  
ATOM   2150  H   ASN A 152      60.038  47.131  18.280  1.00 36.35           H  
ATOM   2151  HA  ASN A 152      60.443  47.452  21.169  1.00 36.88           H  
ATOM   2152  HB2 ASN A 152      59.207  49.365  19.173  1.00 38.60           H  
ATOM   2153  HB3 ASN A 152      60.959  49.202  19.441  1.00 38.60           H  
ATOM   2154 HD21 ASN A 152      60.969  51.511  22.028  1.00 43.16           H  
ATOM   2155 HD22 ASN A 152      61.775  50.738  20.681  1.00 43.16           H  
ATOM   2156  N   PRO A 153      58.088  46.835  21.898  1.00 39.17           N  
ATOM   2157  CA  PRO A 153      56.722  46.577  22.368  1.00 39.93           C  
ATOM   2158  C   PRO A 153      55.751  47.763  22.311  1.00 40.13           C  
ATOM   2159  O   PRO A 153      54.664  47.641  21.751  1.00 40.17           O  
ATOM   2160  CB  PRO A 153      56.941  46.050  23.791  1.00 40.03           C  
ATOM   2161  CG  PRO A 153      58.272  46.637  24.181  1.00 39.54           C  
ATOM   2162  CD  PRO A 153      59.073  46.470  22.927  1.00 38.62           C  
ATOM   2163  HA  PRO A 153      56.212  45.876  21.707  1.00 39.93           H  
ATOM   2164  HB2 PRO A 153      56.977  44.961  23.802  1.00 40.03           H  
ATOM   2165  HB3 PRO A 153      56.152  46.394  24.460  1.00 40.03           H  
ATOM   2166  HG2 PRO A 153      58.718  46.088  25.010  1.00 39.54           H  
ATOM   2167  HG3 PRO A 153      58.176  47.689  24.451  1.00 39.54           H  
ATOM   2168  HD2 PRO A 153      59.932  47.141  22.911  1.00 38.62           H  
ATOM   2169  HD3 PRO A 153      59.413  45.441  22.806  1.00 38.62           H  
ATOM   2170  N   ARG A 154      56.134  48.903  22.881  1.00 41.45           N  
ATOM   2171  CA  ARG A 154      55.262  50.078  22.872  1.00 42.47           C  
ATOM   2172  C   ARG A 154      54.987  50.646  21.486  1.00 41.84           C  
ATOM   2173  O   ARG A 154      53.897  51.149  21.232  1.00 41.52           O  
ATOM   2174  CB  ARG A 154      55.834  51.194  23.743  1.00 44.13           C  
ATOM   2175  CG  ARG A 154      55.214  51.268  25.129  1.00 48.84           C  
ATOM   2176  CD  ARG A 154      55.434  52.647  25.751  1.00 52.17           C  
ATOM   2177  NE  ARG A 154      56.849  53.012  25.766  1.00 53.84           N  
ATOM   2178  CZ  ARG A 154      57.756  52.465  26.569  1.00 54.56           C  
ATOM   2179  NH1 ARG A 154      59.020  52.861  26.498  1.00 55.26           N  
ATOM   2180  NH2 ARG A 154      57.400  51.538  27.453  1.00 54.05           N1+
ATOM   2181  H   ARG A 154      57.039  48.958  23.326  1.00 41.45           H  
ATOM   2182  HA  ARG A 154      54.314  49.717  23.272  1.00 42.47           H  
ATOM   2183  HB2 ARG A 154      55.664  52.145  23.239  1.00 44.13           H  
ATOM   2184  HB3 ARG A 154      56.906  51.029  23.854  1.00 44.13           H  
ATOM   2185  HG2 ARG A 154      55.672  50.512  25.766  1.00 48.84           H  
ATOM   2186  HG3 ARG A 154      54.144  51.078  25.052  1.00 48.84           H  
ATOM   2187  HD2 ARG A 154      55.061  52.637  26.775  1.00 52.17           H  
ATOM   2188  HD3 ARG A 154      54.884  53.388  25.171  1.00 52.17           H  
ATOM   2189  HE  ARG A 154      57.158  53.727  25.124  1.00 53.84           H  
ATOM   2190 HH11 ARG A 154      59.292  53.565  25.827  1.00 55.26           H  
ATOM   2191 HH12 ARG A 154      59.711  52.458  27.115  1.00 55.26           H  
ATOM   2192 HH21 ARG A 154      58.092  51.136  28.070  1.00 54.05           H  
ATOM   2193 HH22 ARG A 154      56.438  51.236  27.508  1.00 54.05           H  
ATOM   2194  N   LEU A 155      55.972  50.567  20.598  1.00 40.64           N  
ATOM   2195  CA  LEU A 155      55.836  51.087  19.242  1.00 39.29           C  
ATOM   2196  C   LEU A 155      54.991  50.156  18.364  1.00 39.78           C  
ATOM   2197  O   LEU A 155      54.184  50.624  17.555  1.00 38.74           O  
ATOM   2198  CB  LEU A 155      57.230  51.285  18.636  1.00 39.12           C  
ATOM   2199  CG  LEU A 155      57.415  52.239  17.454  1.00 39.51           C  
ATOM   2200  CD1 LEU A 155      58.902  52.442  17.224  1.00 38.50           C  
ATOM   2201  CD2 LEU A 155      56.736  51.691  16.200  1.00 40.51           C  
ATOM   2202  H   LEU A 155      56.842  50.133  20.870  1.00 40.64           H  
ATOM   2203  HA  LEU A 155      55.318  52.045  19.286  1.00 39.29           H  
ATOM   2204  HB2 LEU A 155      57.574  50.304  18.307  1.00 39.12           H  
ATOM   2205  HB3 LEU A 155      57.875  51.646  19.437  1.00 39.12           H  
ATOM   2206  HG  LEU A 155      56.947  53.197  17.680  1.00 39.51           H  
ATOM   2207 HD11 LEU A 155      59.354  52.864  18.121  1.00 38.50           H  
ATOM   2208 HD12 LEU A 155      59.369  51.483  16.998  1.00 38.50           H  
ATOM   2209 HD13 LEU A 155      59.050  53.124  16.387  1.00 38.50           H  
ATOM   2210 HD21 LEU A 155      57.177  50.729  15.939  1.00 40.51           H  
ATOM   2211 HD22 LEU A 155      55.670  51.563  16.390  1.00 40.51           H  
ATOM   2212 HD23 LEU A 155      56.876  52.390  15.376  1.00 40.51           H  
ATOM   2213  N   ASP A 156      55.175  48.844  18.535  1.00 40.46           N  
ATOM   2214  CA  ASP A 156      54.434  47.833  17.771  1.00 40.82           C  
ATOM   2215  C   ASP A 156      52.946  47.803  18.108  1.00 40.76           C  
ATOM   2216  O   ASP A 156      52.108  47.554  17.236  1.00 40.49           O  
ATOM   2217  CB  ASP A 156      55.016  46.430  18.002  1.00 41.28           C  
ATOM   2218  CG  ASP A 156      56.363  46.232  17.324  1.00 41.73           C  
ATOM   2219  OD1 ASP A 156      56.661  46.985  16.374  1.00 42.00           O  
ATOM   2220  OD2 ASP A 156      57.111  45.313  17.730  1.00 40.82           O1-
ATOM   2221  H   ASP A 156      55.852  48.535  19.218  1.00 40.46           H  
ATOM   2222  HA  ASP A 156      54.541  48.119  16.725  1.00 40.82           H  
ATOM   2223  HB2 ASP A 156      54.316  45.693  17.608  1.00 41.28           H  
ATOM   2224  HB3 ASP A 156      55.140  46.276  19.074  1.00 41.28           H  
ATOM   2225  N   LEU A 157      52.622  48.036  19.375  1.00 40.20           N  
ATOM   2226  CA  LEU A 157      51.233  48.047  19.798  1.00 40.13           C  
ATOM   2227  C   LEU A 157      50.541  49.324  19.316  1.00 39.75           C  
ATOM   2228  O   LEU A 157      49.340  49.317  19.057  1.00 39.13           O  
ATOM   2229  CB  LEU A 157      51.151  47.919  21.319  1.00 42.08           C  
ATOM   2230  CG  LEU A 157      49.762  47.941  21.974  1.00 44.03           C  
ATOM   2231  CD1 LEU A 157      49.795  47.109  23.249  1.00 45.49           C  
ATOM   2232  CD2 LEU A 157      49.338  49.383  22.280  1.00 44.77           C  
ATOM   2233  H   LEU A 157      53.351  48.208  20.053  1.00 40.20           H  
ATOM   2234  HA  LEU A 157      50.717  47.196  19.353  1.00 40.13           H  
ATOM   2235  HB2 LEU A 157      51.722  48.744  21.744  1.00 42.08           H  
ATOM   2236  HB3 LEU A 157      51.621  46.974  21.590  1.00 42.08           H  
ATOM   2237  HG  LEU A 157      49.031  47.514  21.287  1.00 44.03           H  
ATOM   2238 HD11 LEU A 157      50.075  46.084  23.007  1.00 45.49           H  
ATOM   2239 HD12 LEU A 157      50.525  47.532  23.940  1.00 45.49           H  
ATOM   2240 HD13 LEU A 157      48.809  47.116  23.713  1.00 45.49           H  
ATOM   2241 HD21 LEU A 157      50.054  49.834  22.967  1.00 44.77           H  
ATOM   2242 HD22 LEU A 157      49.310  49.958  21.354  1.00 44.77           H  
ATOM   2243 HD23 LEU A 157      48.348  49.382  22.737  1.00 44.77           H  
ATOM   2244  N   GLN A 158      51.294  50.416  19.194  1.00 39.41           N  
ATOM   2245  CA  GLN A 158      50.735  51.676  18.706  1.00 40.27           C  
ATOM   2246  C   GLN A 158      50.336  51.461  17.244  1.00 40.17           C  
ATOM   2247  O   GLN A 158      49.221  51.797  16.831  1.00 39.70           O  
ATOM   2248  CB  GLN A 158      51.774  52.800  18.748  1.00 42.43           C  
ATOM   2249  CG  GLN A 158      52.384  53.096  20.099  1.00 46.10           C  
ATOM   2250  CD  GLN A 158      51.483  53.913  20.999  1.00 48.51           C  
ATOM   2251  NE2 GLN A 158      51.860  54.249  22.126  1.00 50.25           N  
ATOM   2252  OE1 GLN A 158      50.290  54.240  20.511  1.00 48.83           O  
ATOM   2253  H   GLN A 158      52.272  50.373  19.444  1.00 39.41           H  
ATOM   2254  HA  GLN A 158      49.890  51.959  19.333  1.00 40.27           H  
ATOM   2255  HB2 GLN A 158      51.292  53.711  18.394  1.00 42.43           H  
ATOM   2256  HB3 GLN A 158      52.583  52.530  18.070  1.00 42.43           H  
ATOM   2257  HG2 GLN A 158      53.312  53.648  19.946  1.00 46.10           H  
ATOM   2258  HG3 GLN A 158      52.602  52.150  20.595  1.00 46.10           H  
ATOM   2259 HE21 GLN A 158      51.253  54.796  22.720  1.00 50.25           H  
ATOM   2260 HE22 GLN A 158      52.776  53.977  22.454  1.00 50.25           H  
ATOM   2261  N   GLU A 159      51.276  50.916  16.469  1.00 39.20           N  
ATOM   2262  CA  GLU A 159      51.075  50.637  15.052  1.00 38.45           C  
ATOM   2263  C   GLU A 159      49.793  49.849  14.816  1.00 37.93           C  
ATOM   2264  O   GLU A 159      48.936  50.275  14.041  1.00 38.94           O  
ATOM   2265  CB  GLU A 159      52.280  49.863  14.493  1.00 40.41           C  
ATOM   2266  CG  GLU A 159      51.959  48.854  13.381  1.00 41.90           C  
ATOM   2267  CD  GLU A 159      51.510  49.505  12.090  1.00 41.99           C  
ATOM   2268  OE1 GLU A 159      50.599  50.355  12.125  1.00 43.08           O  
ATOM   2269  OE2 GLU A 159      52.065  49.159  11.030  1.00 43.32           O1-
ATOM   2270  H   GLU A 159      52.168  50.686  16.883  1.00 39.20           H  
ATOM   2271  HA  GLU A 159      50.983  51.590  14.531  1.00 38.45           H  
ATOM   2272  HB2 GLU A 159      52.741  49.319  15.317  1.00 40.41           H  
ATOM   2273  HB3 GLU A 159      52.989  50.588  14.094  1.00 40.41           H  
ATOM   2274  HG2 GLU A 159      51.164  48.196  13.731  1.00 41.90           H  
ATOM   2275  HG3 GLU A 159      52.854  48.266  13.179  1.00 41.90           H  
ATOM   2276  N   ILE A 160      49.659  48.703  15.479  1.00 35.54           N  
ATOM   2277  CA  ILE A 160      48.467  47.884  15.315  1.00 34.24           C  
ATOM   2278  C   ILE A 160      47.186  48.675  15.602  1.00 34.56           C  
ATOM   2279  O   ILE A 160      46.281  48.714  14.766  1.00 33.33           O  
ATOM   2280  CB  ILE A 160      48.526  46.630  16.216  1.00 33.50           C  
ATOM   2281  CG1 ILE A 160      49.632  45.693  15.724  1.00 34.06           C  
ATOM   2282  CG2 ILE A 160      47.203  45.899  16.187  1.00 33.32           C  
ATOM   2283  CD1 ILE A 160      49.698  44.353  16.453  1.00 33.50           C  
ATOM   2284  H   ILE A 160      50.392  48.398  16.103  1.00 35.54           H  
ATOM   2285  HA  ILE A 160      48.442  47.568  14.272  1.00 34.24           H  
ATOM   2286  HB  ILE A 160      48.737  46.944  17.238  1.00 33.50           H  
ATOM   2287 HG12 ILE A 160      50.589  46.198  15.854  1.00 34.06           H  
ATOM   2288 HG13 ILE A 160      49.465  45.496  14.665  1.00 34.06           H  
ATOM   2289 HG21 ILE A 160      46.413  46.563  16.537  1.00 33.32           H  
ATOM   2290 HG22 ILE A 160      46.986  45.582  15.167  1.00 33.32           H  
ATOM   2291 HG23 ILE A 160      47.257  45.025  16.836  1.00 33.32           H  
ATOM   2292 HD11 ILE A 160      49.864  44.526  17.516  1.00 33.50           H  
ATOM   2293 HD12 ILE A 160      48.759  43.817  16.315  1.00 33.50           H  
ATOM   2294 HD13 ILE A 160      50.518  43.759  16.049  1.00 33.50           H  
ATOM   2295  N   ASN A 161      47.114  49.313  16.770  1.00 35.69           N  
ATOM   2296  CA  ASN A 161      45.937  50.105  17.141  1.00 36.35           C  
ATOM   2297  C   ASN A 161      45.595  51.202  16.143  1.00 36.74           C  
ATOM   2298  O   ASN A 161      44.425  51.492  15.920  1.00 38.09           O  
ATOM   2299  CB  ASN A 161      46.110  50.741  18.520  1.00 35.82           C  
ATOM   2300  CG  ASN A 161      45.910  49.755  19.639  1.00 34.89           C  
ATOM   2301  OD1 ASN A 161      44.979  48.957  19.616  1.00 35.74           O  
ATOM   2302  ND2 ASN A 161      46.777  49.810  20.634  1.00 36.37           N  
ATOM   2303  H   ASN A 161      47.889  49.249  17.415  1.00 35.69           H  
ATOM   2304  HA  ASN A 161      45.112  49.393  17.149  1.00 36.35           H  
ATOM   2305  HB2 ASN A 161      45.382  51.545  18.628  1.00 35.82           H  
ATOM   2306  HB3 ASN A 161      47.117  51.151  18.592  1.00 35.82           H  
ATOM   2307 HD21 ASN A 161      46.688  49.178  21.417  1.00 36.37           H  
ATOM   2308 HD22 ASN A 161      47.529  50.484  20.612  1.00 36.37           H  
ATOM   2309  N   ASN A 162      46.602  51.832  15.557  1.00 36.94           N  
ATOM   2310  CA  ASN A 162      46.319  52.868  14.581  1.00 38.29           C  
ATOM   2311  C   ASN A 162      45.770  52.215  13.321  1.00 37.78           C  
ATOM   2312  O   ASN A 162      44.932  52.792  12.627  1.00 38.99           O  
ATOM   2313  CB  ASN A 162      47.580  53.673  14.270  1.00 40.47           C  
ATOM   2314  CG  ASN A 162      47.929  54.654  15.376  1.00 42.27           C  
ATOM   2315  ND2 ASN A 162      48.927  55.367  15.288  1.00 43.39           N  
ATOM   2316  OD1 ASN A 162      47.101  54.698  16.422  1.00 42.54           O  
ATOM   2317  H   ASN A 162      47.556  51.594  15.787  1.00 36.94           H  
ATOM   2318  HA  ASN A 162      45.579  53.559  14.984  1.00 38.29           H  
ATOM   2319  HB2 ASN A 162      47.421  54.229  13.346  1.00 40.47           H  
ATOM   2320  HB3 ASN A 162      48.413  52.982  14.139  1.00 40.47           H  
ATOM   2321 HD21 ASN A 162      49.148  56.020  16.026  1.00 43.39           H  
ATOM   2322 HD22 ASN A 162      49.526  55.300  14.477  1.00 43.39           H  
ATOM   2323  N   TRP A 163      46.233  50.998  13.045  1.00 36.53           N  
ATOM   2324  CA  TRP A 163      45.786  50.243  11.877  1.00 34.63           C  
ATOM   2325  C   TRP A 163      44.315  49.809  12.016  1.00 34.97           C  
ATOM   2326  O   TRP A 163      43.505  50.044  11.122  1.00 32.34           O  
ATOM   2327  CB  TRP A 163      46.678  49.014  11.678  1.00 32.24           C  
ATOM   2328  CG  TRP A 163      46.301  48.207  10.484  1.00 30.86           C  
ATOM   2329  CD1 TRP A 163      46.674  48.429   9.191  1.00 30.63           C  
ATOM   2330  CD2 TRP A 163      45.395  47.097  10.456  1.00 30.89           C  
ATOM   2331  NE1 TRP A 163      46.050  47.532   8.356  1.00 31.42           N  
ATOM   2332  CE2 TRP A 163      45.257  46.703   9.109  1.00 30.46           C  
ATOM   2333  CE3 TRP A 163      44.680  46.400  11.442  1.00 28.46           C  
ATOM   2334  CZ2 TRP A 163      44.436  45.641   8.720  1.00 29.84           C  
ATOM   2335  CZ3 TRP A 163      43.866  45.349  11.056  1.00 27.78           C  
ATOM   2336  CH2 TRP A 163      43.749  44.980   9.706  1.00 28.18           C  
ATOM   2337  H   TRP A 163      46.916  50.583  13.663  1.00 36.53           H  
ATOM   2338  HA  TRP A 163      45.863  50.894  11.006  1.00 34.63           H  
ATOM   2339  HB2 TRP A 163      46.601  48.382  12.563  1.00 32.24           H  
ATOM   2340  HB3 TRP A 163      47.709  49.349  11.560  1.00 32.24           H  
ATOM   2341  HD1 TRP A 163      47.360  49.198   8.869  1.00 30.63           H  
ATOM   2342  HE1 TRP A 163      46.158  47.490   7.353  1.00 31.42           H  
ATOM   2343  HE3 TRP A 163      44.763  46.678  12.482  1.00 28.46           H  
ATOM   2344  HZ2 TRP A 163      44.346  45.352   7.683  1.00 29.84           H  
ATOM   2345  HZ3 TRP A 163      43.312  44.804  11.805  1.00 27.78           H  
ATOM   2346  HH2 TRP A 163      43.103  44.157   9.438  1.00 28.18           H  
ATOM   2347  N   VAL A 164      43.967  49.172  13.133  1.00 36.83           N  
ATOM   2348  CA  VAL A 164      42.587  48.744  13.330  1.00 38.99           C  
ATOM   2349  C   VAL A 164      41.736  49.955  13.648  1.00 40.89           C  
ATOM   2350  O   VAL A 164      40.558  49.821  13.972  1.00 42.43           O  
ATOM   2351  CB  VAL A 164      42.418  47.733  14.495  1.00 37.77           C  
ATOM   2352  CG1 VAL A 164      43.492  46.668  14.428  1.00 38.07           C  
ATOM   2353  CG2 VAL A 164      42.434  48.453  15.819  1.00 37.18           C  
ATOM   2354  H   VAL A 164      44.660  48.985  13.844  1.00 36.83           H  
ATOM   2355  HA  VAL A 164      42.280  48.251  12.408  1.00 38.99           H  
ATOM   2356  HB  VAL A 164      41.452  47.237  14.398  1.00 37.77           H  
ATOM   2357 HG11 VAL A 164      43.428  46.147  13.473  1.00 38.07           H  
ATOM   2358 HG12 VAL A 164      44.473  47.134  14.523  1.00 38.07           H  
ATOM   2359 HG13 VAL A 164      43.349  45.956  15.240  1.00 38.07           H  
ATOM   2360 HG21 VAL A 164      43.390  48.960  15.945  1.00 37.18           H  
ATOM   2361 HG22 VAL A 164      41.628  49.186  15.844  1.00 37.18           H  
ATOM   2362 HG23 VAL A 164      42.295  47.733  16.626  1.00 37.18           H  
ATOM   2363  N   GLN A 165      42.339  51.138  13.577  1.00 42.76           N  
ATOM   2364  CA  GLN A 165      41.602  52.362  13.847  1.00 44.62           C  
ATOM   2365  C   GLN A 165      41.220  52.979  12.520  1.00 44.49           C  
ATOM   2366  O   GLN A 165      40.049  53.264  12.277  1.00 44.82           O  
ATOM   2367  CB  GLN A 165      42.438  53.350  14.662  1.00 46.74           C  
ATOM   2368  CG  GLN A 165      41.633  53.997  15.779  1.00 48.95           C  
ATOM   2369  CD  GLN A 165      40.991  52.951  16.684  1.00 50.78           C  
ATOM   2370  NE2 GLN A 165      41.678  52.256  17.443  1.00 51.81           N  
ATOM   2371  OE1 GLN A 165      39.670  52.820  16.592  1.00 50.85           O  
ATOM   2372  H   GLN A 165      43.318  51.187  13.333  1.00 42.76           H  
ATOM   2373  HA  GLN A 165      40.715  52.127  14.435  1.00 44.62           H  
ATOM   2374  HB2 GLN A 165      42.806  54.131  13.997  1.00 46.74           H  
ATOM   2375  HB3 GLN A 165      43.282  52.818  15.100  1.00 46.74           H  
ATOM   2376  HG2 GLN A 165      40.849  54.614  15.339  1.00 48.95           H  
ATOM   2377  HG3 GLN A 165      42.296  54.623  16.376  1.00 48.95           H  
ATOM   2378 HE21 GLN A 165      41.238  51.556  18.024  1.00 51.81           H  
ATOM   2379 HE22 GLN A 165      42.679  52.388  17.482  1.00 51.81           H  
ATOM   2380  N   ALA A 166      42.214  53.182  11.660  1.00 43.85           N  
ATOM   2381  CA  ALA A 166      41.965  53.742  10.337  1.00 43.38           C  
ATOM   2382  C   ALA A 166      40.972  52.818   9.630  1.00 42.60           C  
ATOM   2383  O   ALA A 166      40.074  53.272   8.921  1.00 42.94           O  
ATOM   2384  CB  ALA A 166      43.272  53.822   9.543  1.00 42.20           C  
ATOM   2385  H   ALA A 166      43.158  52.944  11.928  1.00 43.85           H  
ATOM   2386  HA  ALA A 166      41.561  54.751  10.416  1.00 43.38           H  
ATOM   2387  HB1 ALA A 166      43.975  54.471  10.065  1.00 42.20           H  
ATOM   2388  HB2 ALA A 166      43.701  52.824   9.448  1.00 42.20           H  
ATOM   2389  HB3 ALA A 166      43.071  54.227   8.551  1.00 42.20           H  
ATOM   2390  N   GLN A 167      41.142  51.519   9.863  1.00 41.79           N  
ATOM   2391  CA  GLN A 167      40.308  50.480   9.279  1.00 40.05           C  
ATOM   2392  C   GLN A 167      38.869  50.539   9.755  1.00 39.67           C  
ATOM   2393  O   GLN A 167      37.938  50.649   8.956  1.00 39.01           O  
ATOM   2394  CB  GLN A 167      40.883  49.109   9.623  1.00 40.75           C  
ATOM   2395  CG  GLN A 167      41.182  48.278   8.405  1.00 40.97           C  
ATOM   2396  CD  GLN A 167      42.234  48.914   7.536  1.00 40.33           C  
ATOM   2397  OE1 GLN A 167      42.313  48.642   6.342  1.00 41.33           O  
ATOM   2398  NE2 GLN A 167      43.061  49.761   8.133  1.00 40.01           N  
ATOM   2399  H   GLN A 167      41.891  51.239  10.479  1.00 41.79           H  
ATOM   2400  HA  GLN A 167      40.306  50.646   8.202  1.00 40.05           H  
ATOM   2401  HB2 GLN A 167      40.162  48.574  10.241  1.00 40.75           H  
ATOM   2402  HB3 GLN A 167      41.807  49.250  10.183  1.00 40.75           H  
ATOM   2403  HG2 GLN A 167      40.267  48.163   7.824  1.00 40.97           H  
ATOM   2404  HG3 GLN A 167      41.535  47.298   8.725  1.00 40.97           H  
ATOM   2405 HE21 GLN A 167      43.793  50.211   7.602  1.00 40.01           H  
ATOM   2406 HE22 GLN A 167      42.959  49.956   9.119  1.00 40.01           H  
ATOM   2407  N   MET A 168      38.694  50.453  11.067  1.00 39.18           N  
ATOM   2408  CA  MET A 168      37.366  50.481  11.657  1.00 39.27           C  
ATOM   2409  C   MET A 168      36.811  51.895  11.836  1.00 40.09           C  
ATOM   2410  O   MET A 168      35.849  52.103  12.581  1.00 38.97           O  
ATOM   2411  CB  MET A 168      37.389  49.752  13.004  1.00 37.78           C  
ATOM   2412  CG  MET A 168      36.541  48.491  13.029  1.00 36.15           C  
ATOM   2413  SD  MET A 168      37.196  47.093  12.095  1.00 35.87           S  
ATOM   2414  CE  MET A 168      36.928  47.565  10.384  1.00 32.24           C  
ATOM   2415  H   MET A 168      39.501  50.366  11.669  1.00 39.18           H  
ATOM   2416  HA  MET A 168      36.698  49.974  10.960  1.00 39.27           H  
ATOM   2417  HB2 MET A 168      37.017  50.432  13.770  1.00 37.78           H  
ATOM   2418  HB3 MET A 168      38.420  49.479  13.230  1.00 37.78           H  
ATOM   2419  HG2 MET A 168      35.561  48.738  12.621  1.00 36.15           H  
ATOM   2420  HG3 MET A 168      36.434  48.179  14.068  1.00 36.15           H  
ATOM   2421  HE1 MET A 168      35.862  47.715  10.211  1.00 32.24           H  
ATOM   2422  HE2 MET A 168      37.464  48.491  10.174  1.00 32.24           H  
ATOM   2423  HE3 MET A 168      37.295  46.776   9.728  1.00 32.24           H  
ATOM   2424  N   LYS A 169      37.406  52.857  11.133  1.00 41.46           N  
ATOM   2425  CA  LYS A 169      36.991  54.253  11.231  1.00 42.43           C  
ATOM   2426  C   LYS A 169      36.778  54.632  12.684  1.00 42.95           C  
ATOM   2427  O   LYS A 169      35.858  55.381  13.011  1.00 44.04           O  
ATOM   2428  CB  LYS A 169      35.704  54.498  10.444  1.00 43.00           C  
ATOM   2429  CG  LYS A 169      35.931  54.900   8.998  1.00 46.11           C  
ATOM   2430  CD  LYS A 169      36.680  53.829   8.227  1.00 48.34           C  
ATOM   2431  CE  LYS A 169      36.894  54.251   6.782  1.00 50.70           C  
ATOM   2432  NZ  LYS A 169      37.729  55.485   6.659  1.00 52.38           N1+
ATOM   2433  H   LYS A 169      38.166  52.614  10.514  1.00 41.46           H  
ATOM   2434  HA  LYS A 169      37.781  54.871  10.805  1.00 42.43           H  
ATOM   2435  HB2 LYS A 169      35.147  55.294  10.938  1.00 43.00           H  
ATOM   2436  HB3 LYS A 169      35.115  53.581  10.456  1.00 43.00           H  
ATOM   2437  HG2 LYS A 169      36.511  55.822   8.975  1.00 46.11           H  
ATOM   2438  HG3 LYS A 169      34.965  55.067   8.522  1.00 46.11           H  
ATOM   2439  HD2 LYS A 169      36.102  52.905   8.247  1.00 48.34           H  
ATOM   2440  HD3 LYS A 169      37.649  53.662   8.697  1.00 48.34           H  
ATOM   2441  HE2 LYS A 169      35.922  54.441   6.327  1.00 50.70           H  
ATOM   2442  HE3 LYS A 169      37.391  53.439   6.252  1.00 50.70           H  
ATOM   2443  HZ1 LYS A 169      37.279  56.246   7.147  1.00 52.38           H  
ATOM   2444  HZ2 LYS A 169      38.639  55.317   7.064  1.00 52.38           H  
ATOM   2445  HZ3 LYS A 169      37.833  55.725   5.684  1.00 52.38           H  
ATOM   2446  N   GLY A 170      37.632  54.092  13.550  1.00 43.39           N  
ATOM   2447  CA  GLY A 170      37.552  54.370  14.972  1.00 44.16           C  
ATOM   2448  C   GLY A 170      36.262  53.956  15.659  1.00 45.24           C  
ATOM   2449  O   GLY A 170      35.708  54.732  16.431  1.00 45.99           O  
ATOM   2450  H   GLY A 170      38.354  53.473  13.209  1.00 43.39           H  
ATOM   2451  HA2 GLY A 170      37.673  55.445  15.109  1.00 44.16           H  
ATOM   2452  HA3 GLY A 170      38.373  53.846  15.461  1.00 44.16           H  
ATOM   2453  N   LYS A 171      35.781  52.742  15.395  1.00 46.12           N  
ATOM   2454  CA  LYS A 171      34.553  52.254  16.023  1.00 46.05           C  
ATOM   2455  C   LYS A 171      34.835  51.041  16.921  1.00 46.17           C  
ATOM   2456  O   LYS A 171      33.916  50.385  17.419  1.00 46.53           O  
ATOM   2457  CB  LYS A 171      33.521  51.896  14.950  1.00 46.25           C  
ATOM   2458  CG  LYS A 171      33.203  53.046  13.996  1.00 47.67           C  
ATOM   2459  CD  LYS A 171      32.041  52.706  13.060  1.00 48.85           C  
ATOM   2460  CE  LYS A 171      31.759  53.820  12.046  1.00 49.31           C  
ATOM   2461  NZ  LYS A 171      31.482  55.139  12.685  1.00 49.38           N1+
ATOM   2462  H   LYS A 171      36.275  52.145  14.747  1.00 46.12           H  
ATOM   2463  HA  LYS A 171      34.151  53.049  16.651  1.00 46.05           H  
ATOM   2464  HB2 LYS A 171      32.598  51.596  15.447  1.00 46.25           H  
ATOM   2465  HB3 LYS A 171      33.908  51.061  14.366  1.00 46.25           H  
ATOM   2466  HG2 LYS A 171      34.087  53.261  13.396  1.00 47.67           H  
ATOM   2467  HG3 LYS A 171      32.938  53.926  14.581  1.00 47.67           H  
ATOM   2468  HD2 LYS A 171      31.145  52.544  13.659  1.00 48.85           H  
ATOM   2469  HD3 LYS A 171      32.285  51.793  12.517  1.00 48.85           H  
ATOM   2470  HE2 LYS A 171      30.892  53.535  11.450  1.00 49.31           H  
ATOM   2471  HE3 LYS A 171      32.628  53.925  11.396  1.00 49.31           H  
ATOM   2472  HZ1 LYS A 171      30.678  55.057  13.291  1.00 49.38           H  
ATOM   2473  HZ2 LYS A 171      32.285  55.426  13.227  1.00 49.38           H  
ATOM   2474  HZ3 LYS A 171      31.296  55.827  11.970  1.00 49.38           H  
ATOM   2475  N   LEU A 172      36.117  50.751  17.120  1.00 45.98           N  
ATOM   2476  CA  LEU A 172      36.542  49.641  17.962  1.00 45.81           C  
ATOM   2477  C   LEU A 172      37.522  50.150  19.008  1.00 46.50           C  
ATOM   2478  O   LEU A 172      38.453  50.896  18.696  1.00 45.28           O  
ATOM   2479  CB  LEU A 172      37.225  48.546  17.134  1.00 45.12           C  
ATOM   2480  CG  LEU A 172      36.421  47.697  16.153  1.00 43.54           C  
ATOM   2481  CD1 LEU A 172      37.341  46.653  15.546  1.00 42.98           C  
ATOM   2482  CD2 LEU A 172      35.265  47.024  16.862  1.00 43.93           C  
ATOM   2483  H   LEU A 172      36.821  51.320  16.672  1.00 45.98           H  
ATOM   2484  HA  LEU A 172      35.658  49.217  18.439  1.00 45.81           H  
ATOM   2485  HB2 LEU A 172      37.679  47.855  17.845  1.00 45.12           H  
ATOM   2486  HB3 LEU A 172      38.007  49.036  16.554  1.00 45.12           H  
ATOM   2487  HG  LEU A 172      36.013  48.333  15.367  1.00 43.54           H  
ATOM   2488 HD11 LEU A 172      38.159  47.149  15.024  1.00 42.98           H  
ATOM   2489 HD12 LEU A 172      37.745  46.021  16.337  1.00 42.98           H  
ATOM   2490 HD13 LEU A 172      36.779  46.039  14.841  1.00 42.98           H  
ATOM   2491 HD21 LEU A 172      35.649  46.381  17.654  1.00 43.93           H  
ATOM   2492 HD22 LEU A 172      34.613  47.783  17.294  1.00 43.93           H  
ATOM   2493 HD23 LEU A 172      34.701  46.424  16.148  1.00 43.93           H  
ATOM   2494  N   ALA A 173      37.313  49.725  20.247  1.00 47.98           N  
ATOM   2495  CA  ALA A 173      38.160  50.129  21.362  1.00 50.09           C  
ATOM   2496  C   ALA A 173      39.641  49.826  21.134  1.00 51.83           C  
ATOM   2497  O   ALA A 173      40.017  48.666  20.951  1.00 53.06           O  
ATOM   2498  CB  ALA A 173      37.683  49.442  22.640  1.00 49.26           C  
ATOM   2499  H   ALA A 173      36.540  49.100  20.424  1.00 47.98           H  
ATOM   2500  HA  ALA A 173      38.072  51.212  21.453  1.00 50.09           H  
ATOM   2501  HB1 ALA A 173      36.639  49.697  22.822  1.00 49.26           H  
ATOM   2502  HB2 ALA A 173      37.779  48.362  22.529  1.00 49.26           H  
ATOM   2503  HB3 ALA A 173      38.291  49.776  23.481  1.00 49.26           H  
ATOM   2504  N   ARG A 174      40.478  50.864  21.144  1.00 52.49           N  
ATOM   2505  CA  ARG A 174      41.916  50.675  20.972  1.00 52.57           C  
ATOM   2506  C   ARG A 174      42.370  49.704  22.065  1.00 52.77           C  
ATOM   2507  O   ARG A 174      42.219  49.984  23.252  1.00 53.27           O  
ATOM   2508  CB  ARG A 174      42.664  52.022  20.963  1.00  0.00           C  
ATOM   2509  CG  ARG A 174      42.604  52.783  22.303  1.00  0.00           C  
ATOM   2510  CD  ARG A 174      43.317  54.141  22.241  1.00  0.00           C  
ATOM   2511  NE  ARG A 174      44.766  54.011  22.004  1.00  0.00           N  
ATOM   2512  CZ  ARG A 174      45.403  54.202  20.832  1.00  0.00           C  
ATOM   2513  NH1 ARG A 174      46.733  54.054  20.781  1.00  0.00           N  
ATOM   2514  NH2 ARG A 174      44.744  54.536  19.710  1.00  0.00           N1+
ATOM   2515  H   ARG A 174      40.297  50.978  22.137  1.00 52.49           H  
ATOM   2516  HA  ARG A 174      42.154  50.241  20.001  1.00 52.57           H  
ATOM   2517  HB2 ARG A 174      43.706  51.826  20.707  1.00  0.00           H  
ATOM   2518  HB3 ARG A 174      42.242  52.651  20.176  1.00  0.00           H  
ATOM   2519  HG2 ARG A 174      41.562  52.962  22.568  1.00  0.00           H  
ATOM   2520  HG3 ARG A 174      43.060  52.183  23.091  1.00  0.00           H  
ATOM   2521  HD2 ARG A 174      42.858  54.755  21.466  1.00  0.00           H  
ATOM   2522  HD3 ARG A 174      43.174  54.648  23.197  1.00  0.00           H  
ATOM   2523  HE  ARG A 174      45.327  53.760  22.807  1.00  0.00           H  
ATOM   2524 HH11 ARG A 174      47.223  54.197  19.909  1.00  0.00           H  
ATOM   2525 HH12 ARG A 174      47.246  53.795  21.612  1.00  0.00           H  
ATOM   2526 HH21 ARG A 174      45.252  54.672  18.848  1.00  0.00           H  
ATOM   2527 HH22 ARG A 174      43.741  54.655  19.731  1.00  0.00           H  
ATOM   2528  N   SER A 175      42.914  48.562  21.657  1.00 53.52           N  
ATOM   2529  CA  SER A 175      43.366  47.535  22.591  1.00 54.54           C  
ATOM   2530  C   SER A 175      44.574  47.915  23.435  1.00 56.63           C  
ATOM   2531  O   SER A 175      45.274  48.885  23.156  1.00 56.16           O  
ATOM   2532  CB  SER A 175      43.682  46.242  21.837  1.00 53.28           C  
ATOM   2533  OG  SER A 175      44.249  45.275  22.704  1.00 50.22           O  
ATOM   2534  H   SER A 175      43.018  48.399  20.666  1.00 53.52           H  
ATOM   2535  HA  SER A 175      42.536  47.405  23.286  1.00 54.54           H  
ATOM   2536  HB2 SER A 175      44.388  46.460  21.036  1.00 53.28           H  
ATOM   2537  HB3 SER A 175      42.761  45.843  21.412  1.00 53.28           H  
ATOM   2538  HG  SER A 175      43.674  44.506  22.697  1.00 50.22           H  
ATOM   2539  N   THR A 176      44.811  47.117  24.468  1.00 59.44           N  
ATOM   2540  CA  THR A 176      45.923  47.331  25.382  1.00 61.56           C  
ATOM   2541  C   THR A 176      46.253  46.024  26.103  1.00 62.43           C  
ATOM   2542  O   THR A 176      46.258  45.958  27.334  1.00 62.24           O  
ATOM   2543  CB  THR A 176      45.571  48.417  26.418  1.00 62.25           C  
ATOM   2544  OG1 THR A 176      46.573  48.446  27.442  1.00 63.78           O  
ATOM   2545  CG2 THR A 176      44.201  48.144  27.036  1.00 61.70           C  
ATOM   2546  H   THR A 176      44.196  46.331  24.626  1.00 59.44           H  
ATOM   2547  HA  THR A 176      46.788  47.662  24.808  1.00 61.56           H  
ATOM   2548  HB  THR A 176      45.537  49.384  25.917  1.00 62.25           H  
ATOM   2549 HG21 THR A 176      43.445  48.130  26.251  1.00 61.70           H  
ATOM   2550 HG22 THR A 176      44.217  47.179  27.542  1.00 61.70           H  
ATOM   2551 HG23 THR A 176      43.964  48.928  27.755  1.00 61.70           H  
ATOM   2552  HG1 THR A 176      46.581  47.584  27.865  1.00 63.78           H  
ATOM   2553  N   LYS A 177      46.523  44.982  25.322  1.00 63.73           N  
ATOM   2554  CA  LYS A 177      46.844  43.671  25.873  1.00 65.04           C  
ATOM   2555  C   LYS A 177      48.343  43.395  25.794  1.00 65.69           C  
ATOM   2556  O   LYS A 177      48.843  42.454  26.417  1.00 66.51           O  
ATOM   2557  CB  LYS A 177      46.104  42.553  25.104  1.00  0.00           C  
ATOM   2558  CG  LYS A 177      44.580  42.560  25.308  1.00  0.00           C  
ATOM   2559  CD  LYS A 177      43.929  41.222  24.922  1.00  0.00           C  
ATOM   2560  CE  LYS A 177      44.116  40.862  23.443  1.00  0.00           C  
ATOM   2561  NZ  LYS A 177      43.705  39.476  23.171  1.00  0.00           N1+
ATOM   2562  H   LYS A 177      46.806  45.038  24.353  1.00 63.73           H  
ATOM   2563  HA  LYS A 177      46.526  43.677  26.915  1.00 65.04           H  
ATOM   2564  HB2 LYS A 177      46.491  41.591  25.441  1.00  0.00           H  
ATOM   2565  HB3 LYS A 177      46.309  42.674  24.040  1.00  0.00           H  
ATOM   2566  HG2 LYS A 177      44.148  43.349  24.692  1.00  0.00           H  
ATOM   2567  HG3 LYS A 177      44.368  42.762  26.358  1.00  0.00           H  
ATOM   2568  HD2 LYS A 177      42.861  41.283  25.131  1.00  0.00           H  
ATOM   2569  HD3 LYS A 177      44.373  40.433  25.530  1.00  0.00           H  
ATOM   2570  HE2 LYS A 177      45.168  40.976  23.180  1.00  0.00           H  
ATOM   2571  HE3 LYS A 177      43.513  41.536  22.835  1.00  0.00           H  
ATOM   2572  HZ1 LYS A 177      44.258  38.844  23.731  1.00  0.00           H  
ATOM   2573  HZ2 LYS A 177      42.728  39.364  23.403  1.00  0.00           H  
ATOM   2574  HZ3 LYS A 177      43.844  39.269  22.193  1.00  0.00           H  
ATOM   2575  N   GLU A 178      49.051  44.222  25.029  1.00 65.73           N  
ATOM   2576  CA  GLU A 178      50.495  44.081  24.859  1.00 65.88           C  
ATOM   2577  C   GLU A 178      50.819  42.839  24.045  1.00 65.93           C  
ATOM   2578  O   GLU A 178      50.637  41.712  24.507  1.00 66.31           O  
ATOM   2579  CB  GLU A 178      51.210  43.998  26.279  1.00  0.00           C  
ATOM   2580  CG  GLU A 178      52.574  44.710  26.321  1.00  0.00           C  
ATOM   2581  CD  GLU A 178      53.607  44.150  25.341  1.00  0.00           C  
ATOM   2582  OE1 GLU A 178      53.684  44.501  24.164  1.00  0.00           O  
ATOM   2583  OE2 GLU A 178      54.442  43.219  25.888  1.00  0.00           O1-
ATOM   2584  H   GLU A 178      48.601  44.197  24.127  1.00 65.73           H  
ATOM   2585  HA  GLU A 178      50.864  44.956  24.324  1.00 65.88           H  
ATOM   2586  HB2 GLU A 178      51.361  42.949  26.529  1.00  0.00           H  
ATOM   2587  HB3 GLU A 178      50.558  44.459  27.021  1.00  0.00           H  
ATOM   2588  HG2 GLU A 178      52.976  44.618  27.329  1.00  0.00           H  
ATOM   2589  HG3 GLU A 178      52.418  45.763  26.087  1.00  0.00           H  
ATOM   2590  N   ILE A 179      51.302  43.052  22.828  1.00 65.64           N  
ATOM   2591  CA  ILE A 179      51.653  41.945  21.957  1.00 65.27           C  
ATOM   2592  C   ILE A 179      52.517  40.939  22.704  1.00 64.67           C  
ATOM   2593  O   ILE A 179      53.329  41.306  23.554  1.00 63.52           O  
ATOM   2594  CB  ILE A 179      52.425  42.432  20.712  1.00 66.05           C  
ATOM   2595  CG1 ILE A 179      53.650  43.241  21.147  1.00 66.39           C  
ATOM   2596  CG2 ILE A 179      51.508  43.266  19.823  1.00 65.70           C  
ATOM   2597  CD1 ILE A 179      54.546  43.676  20.002  1.00 66.37           C  
ATOM   2598  H   ILE A 179      51.428  44.000  22.502  1.00 65.64           H  
ATOM   2599  HA  ILE A 179      50.723  41.475  21.637  1.00 65.27           H  
ATOM   2600  HB  ILE A 179      52.766  41.571  20.137  1.00 66.05           H  
ATOM   2601 HG12 ILE A 179      54.240  42.628  21.829  1.00 66.39           H  
ATOM   2602 HG13 ILE A 179      53.303  44.133  21.668  1.00 66.39           H  
ATOM   2603 HG21 ILE A 179      50.656  42.662  19.512  1.00 65.70           H  
ATOM   2604 HG22 ILE A 179      51.154  44.134  20.379  1.00 65.70           H  
ATOM   2605 HG23 ILE A 179      52.059  43.598  18.943  1.00 65.70           H  
ATOM   2606 HD11 ILE A 179      54.904  42.797  19.467  1.00 66.37           H  
ATOM   2607 HD12 ILE A 179      53.981  44.311  19.320  1.00 66.37           H  
ATOM   2608 HD13 ILE A 179      55.396  44.233  20.397  1.00 66.37           H  
ATOM   2609  N   PRO A 180      52.336  39.647  22.403  1.00 65.24           N  
ATOM   2610  CA  PRO A 180      53.093  38.560  23.035  1.00 65.45           C  
ATOM   2611  C   PRO A 180      54.599  38.697  22.804  1.00 65.30           C  
ATOM   2612  O   PRO A 180      55.037  39.198  21.764  1.00 64.88           O  
ATOM   2613  CB  PRO A 180      52.523  37.310  22.365  1.00 65.75           C  
ATOM   2614  CG  PRO A 180      51.097  37.715  22.061  1.00 66.01           C  
ATOM   2615  CD  PRO A 180      51.280  39.113  21.523  1.00 65.11           C  
ATOM   2616  HA  PRO A 180      52.991  38.547  24.120  1.00 65.45           H  
ATOM   2617  HB2 PRO A 180      52.553  36.454  23.040  1.00 65.75           H  
ATOM   2618  HB3 PRO A 180      53.067  37.071  21.451  1.00 65.75           H  
ATOM   2619  HG2 PRO A 180      50.484  37.714  22.962  1.00 66.01           H  
ATOM   2620  HG3 PRO A 180      50.649  37.059  21.315  1.00 66.01           H  
ATOM   2621  HD2 PRO A 180      51.603  39.097  20.482  1.00 65.11           H  
ATOM   2622  HD3 PRO A 180      50.362  39.694  21.610  1.00 65.11           H  
ATOM   2623  N   ASP A 181      55.389  38.253  23.775  1.00 64.96           N  
ATOM   2624  CA  ASP A 181      56.838  38.330  23.645  1.00 64.30           C  
ATOM   2625  C   ASP A 181      57.265  37.473  22.453  1.00 63.37           C  
ATOM   2626  O   ASP A 181      58.028  37.918  21.590  1.00 64.23           O  
ATOM   2627  CB  ASP A 181      57.549  37.816  24.930  1.00  0.00           C  
ATOM   2628  CG  ASP A 181      57.165  38.648  26.154  1.00  0.00           C  
ATOM   2629  OD1 ASP A 181      56.413  38.245  27.041  1.00  0.00           O  
ATOM   2630  OD2 ASP A 181      57.733  39.890  26.177  1.00  0.00           O1-
ATOM   2631  H   ASP A 181      55.143  38.749  24.619  1.00 64.96           H  
ATOM   2632  HA  ASP A 181      57.123  39.371  23.496  1.00 64.30           H  
ATOM   2633  HB2 ASP A 181      58.628  37.876  24.786  1.00  0.00           H  
ATOM   2634  HB3 ASP A 181      57.263  36.779  25.103  1.00  0.00           H  
ATOM   2635  N   GLU A 182      56.761  36.244  22.402  1.00 60.70           N  
ATOM   2636  CA  GLU A 182      57.094  35.340  21.311  1.00 57.95           C  
ATOM   2637  C   GLU A 182      56.030  35.429  20.214  1.00 55.74           C  
ATOM   2638  O   GLU A 182      54.861  35.108  20.447  1.00 56.51           O  
ATOM   2639  CB  GLU A 182      57.199  33.848  21.839  1.00  0.00           C  
ATOM   2640  CG  GLU A 182      57.934  32.878  20.897  1.00  0.00           C  
ATOM   2641  CD  GLU A 182      57.127  32.481  19.660  1.00  0.00           C  
ATOM   2642  OE1 GLU A 182      56.144  31.743  19.701  1.00  0.00           O  
ATOM   2643  OE2 GLU A 182      57.596  33.021  18.499  1.00  0.00           O1-
ATOM   2644  H   GLU A 182      55.845  35.968  22.736  1.00 60.70           H  
ATOM   2645  HA  GLU A 182      58.059  35.634  20.899  1.00 57.95           H  
ATOM   2646  HB2 GLU A 182      56.188  33.470  21.992  1.00  0.00           H  
ATOM   2647  HB3 GLU A 182      57.729  33.862  22.792  1.00  0.00           H  
ATOM   2648  HG2 GLU A 182      58.174  31.973  21.456  1.00  0.00           H  
ATOM   2649  HG3 GLU A 182      58.856  33.356  20.566  1.00  0.00           H  
ATOM   2650  N   ILE A 183      56.440  35.890  19.031  1.00 51.19           N  
ATOM   2651  CA  ILE A 183      55.547  36.017  17.880  1.00 46.30           C  
ATOM   2652  C   ILE A 183      56.270  35.595  16.610  1.00 44.28           C  
ATOM   2653  O   ILE A 183      57.364  36.082  16.325  1.00 45.34           O  
ATOM   2654  CB  ILE A 183      55.072  37.474  17.654  1.00 45.02           C  
ATOM   2655  CG1 ILE A 183      54.113  37.904  18.754  1.00 45.18           C  
ATOM   2656  CG2 ILE A 183      54.371  37.594  16.310  1.00 43.94           C  
ATOM   2657  CD1 ILE A 183      53.519  39.281  18.517  1.00 44.52           C  
ATOM   2658  H   ILE A 183      57.407  36.162  18.926  1.00 51.19           H  
ATOM   2659  HA  ILE A 183      54.688  35.381  18.094  1.00 46.30           H  
ATOM   2660  HB  ILE A 183      55.949  38.121  17.671  1.00 45.02           H  
ATOM   2661 HG12 ILE A 183      54.653  37.917  19.701  1.00 45.18           H  
ATOM   2662 HG13 ILE A 183      53.300  37.180  18.809  1.00 45.18           H  
ATOM   2663 HG21 ILE A 183      55.055  37.296  15.516  1.00 43.94           H  
ATOM   2664 HG22 ILE A 183      53.495  36.945  16.298  1.00 43.94           H  
ATOM   2665 HG23 ILE A 183      54.060  38.627  16.153  1.00 43.94           H  
ATOM   2666 HD11 ILE A 183      54.321  40.017  18.459  1.00 44.52           H  
ATOM   2667 HD12 ILE A 183      52.959  39.279  17.582  1.00 44.52           H  
ATOM   2668 HD13 ILE A 183      52.851  39.535  19.340  1.00 44.52           H  
ATOM   2669  N   SER A 184      55.667  34.684  15.853  1.00 41.03           N  
ATOM   2670  CA  SER A 184      56.252  34.246  14.588  1.00 37.26           C  
ATOM   2671  C   SER A 184      55.361  34.866  13.521  1.00 35.16           C  
ATOM   2672  O   SER A 184      55.769  35.787  12.815  1.00 34.32           O  
ATOM   2673  CB  SER A 184      56.232  32.722  14.477  1.00 36.37           C  
ATOM   2674  OG  SER A 184      56.897  32.302  13.298  1.00 36.00           O  
ATOM   2675  H   SER A 184      54.789  34.288  16.158  1.00 41.03           H  
ATOM   2676  HA  SER A 184      57.295  34.549  14.492  1.00 37.26           H  
ATOM   2677  HB2 SER A 184      55.198  32.378  14.448  1.00 36.37           H  
ATOM   2678  HB3 SER A 184      56.734  32.292  15.344  1.00 36.37           H  
ATOM   2679  HG  SER A 184      57.804  32.612  13.350  1.00 36.00           H  
ATOM   2680  N   ILE A 185      54.136  34.358  13.431  1.00 32.85           N  
ATOM   2681  CA  ILE A 185      53.142  34.866  12.498  1.00 31.55           C  
ATOM   2682  C   ILE A 185      51.874  35.187  13.295  1.00 31.62           C  
ATOM   2683  O   ILE A 185      51.339  34.330  14.002  1.00 31.72           O  
ATOM   2684  CB  ILE A 185      52.782  33.829  11.409  1.00 30.45           C  
ATOM   2685  CG1 ILE A 185      54.000  33.533  10.539  1.00 29.02           C  
ATOM   2686  CG2 ILE A 185      51.649  34.363  10.536  1.00 29.53           C  
ATOM   2687  CD1 ILE A 185      53.720  32.524   9.449  1.00 27.97           C  
ATOM   2688  H   ILE A 185      53.885  33.588  14.035  1.00 32.85           H  
ATOM   2689  HA  ILE A 185      53.552  35.746  12.001  1.00 31.55           H  
ATOM   2690  HB  ILE A 185      52.460  32.909  11.896  1.00 30.45           H  
ATOM   2691 HG12 ILE A 185      54.795  33.144  11.176  1.00 29.02           H  
ATOM   2692 HG13 ILE A 185      54.329  34.463  10.075  1.00 29.02           H  
ATOM   2693 HG21 ILE A 185      50.776  34.566  11.157  1.00 29.53           H  
ATOM   2694 HG22 ILE A 185      51.969  35.283  10.048  1.00 29.53           H  
ATOM   2695 HG23 ILE A 185      51.392  33.621   9.780  1.00 29.53           H  
ATOM   2696 HD11 ILE A 185      53.390  31.587   9.897  1.00 27.97           H  
ATOM   2697 HD12 ILE A 185      52.940  32.907   8.791  1.00 27.97           H  
ATOM   2698 HD13 ILE A 185      54.629  32.350   8.872  1.00 27.97           H  
ATOM   2699  N   LEU A 186      51.403  36.427  13.192  1.00 30.49           N  
ATOM   2700  CA  LEU A 186      50.193  36.839  13.896  1.00 29.12           C  
ATOM   2701  C   LEU A 186      49.112  37.177  12.882  1.00 28.24           C  
ATOM   2702  O   LEU A 186      49.370  37.921  11.934  1.00 28.58           O  
ATOM   2703  CB  LEU A 186      50.466  38.074  14.757  1.00 28.77           C  
ATOM   2704  CG  LEU A 186      49.253  38.687  15.463  1.00 26.88           C  
ATOM   2705  CD1 LEU A 186      48.812  37.760  16.562  1.00 26.33           C  
ATOM   2706  CD2 LEU A 186      49.598  40.050  16.039  1.00 25.35           C  
ATOM   2707  H   LEU A 186      51.892  37.096  12.615  1.00 30.49           H  
ATOM   2708  HA  LEU A 186      49.868  36.021  14.539  1.00 29.12           H  
ATOM   2709  HB2 LEU A 186      50.898  38.840  14.113  1.00 28.77           H  
ATOM   2710  HB3 LEU A 186      51.189  37.793  15.522  1.00 28.77           H  
ATOM   2711  HG  LEU A 186      48.446  38.820  14.742  1.00 26.88           H  
ATOM   2712 HD11 LEU A 186      48.548  36.792  16.137  1.00 26.33           H  
ATOM   2713 HD12 LEU A 186      49.624  37.633  17.278  1.00 26.33           H  
ATOM   2714 HD13 LEU A 186      47.944  38.183  17.068  1.00 26.33           H  
ATOM   2715 HD21 LEU A 186      50.404  39.944  16.765  1.00 25.35           H  
ATOM   2716 HD22 LEU A 186      49.917  40.714  15.236  1.00 25.35           H  
ATOM   2717 HD23 LEU A 186      48.720  40.470  16.530  1.00 25.35           H  
ATOM   2718  N   LEU A 187      47.916  36.618  13.071  1.00 25.43           N  
ATOM   2719  CA  LEU A 187      46.787  36.896  12.184  1.00 22.13           C  
ATOM   2720  C   LEU A 187      45.811  37.749  12.967  1.00 21.67           C  
ATOM   2721  O   LEU A 187      45.525  37.475  14.130  1.00 21.87           O  
ATOM   2722  CB  LEU A 187      46.087  35.614  11.741  1.00 19.24           C  
ATOM   2723  CG  LEU A 187      46.914  34.598  10.961  1.00 18.64           C  
ATOM   2724  CD1 LEU A 187      46.034  33.411  10.632  1.00 18.64           C  
ATOM   2725  CD2 LEU A 187      47.478  35.219   9.692  1.00 16.99           C  
ATOM   2726  H   LEU A 187      47.786  35.986  13.848  1.00 25.43           H  
ATOM   2727  HA  LEU A 187      47.144  37.399  11.285  1.00 22.13           H  
ATOM   2728  HB2 LEU A 187      45.244  35.902  11.112  1.00 19.24           H  
ATOM   2729  HB3 LEU A 187      45.718  35.116  12.638  1.00 19.24           H  
ATOM   2730  HG  LEU A 187      47.759  34.272  11.567  1.00 18.64           H  
ATOM   2731 HD11 LEU A 187      45.665  32.965  11.556  1.00 18.64           H  
ATOM   2732 HD12 LEU A 187      45.190  33.741  10.026  1.00 18.64           H  
ATOM   2733 HD13 LEU A 187      46.613  32.672  10.077  1.00 18.64           H  
ATOM   2734 HD21 LEU A 187      46.659  35.558   9.058  1.00 16.99           H  
ATOM   2735 HD22 LEU A 187      48.111  36.067   9.953  1.00 16.99           H  
ATOM   2736 HD23 LEU A 187      48.069  34.476   9.156  1.00 16.99           H  
ATOM   2737  N   LEU A 188      45.300  38.787  12.321  1.00 21.34           N  
ATOM   2738  CA  LEU A 188      44.368  39.698  12.960  1.00 20.52           C  
ATOM   2739  C   LEU A 188      43.093  39.865  12.130  1.00 20.53           C  
ATOM   2740  O   LEU A 188      43.143  40.077  10.921  1.00 19.88           O  
ATOM   2741  CB  LEU A 188      45.067  41.040  13.151  1.00 21.22           C  
ATOM   2742  CG  LEU A 188      44.426  42.169  13.944  1.00 23.55           C  
ATOM   2743  CD1 LEU A 188      43.999  41.693  15.334  1.00 24.12           C  
ATOM   2744  CD2 LEU A 188      45.454  43.288  14.045  1.00 24.02           C  
ATOM   2745  H   LEU A 188      45.566  38.948  11.360  1.00 21.34           H  
ATOM   2746  HA  LEU A 188      44.067  39.291  13.925  1.00 20.52           H  
ATOM   2747  HB2 LEU A 188      45.253  41.434  12.152  1.00 21.22           H  
ATOM   2748  HB3 LEU A 188      46.018  40.824  13.639  1.00 21.22           H  
ATOM   2749  HG  LEU A 188      43.524  42.521  13.443  1.00 23.55           H  
ATOM   2750 HD11 LEU A 188      43.271  40.888  15.235  1.00 24.12           H  
ATOM   2751 HD12 LEU A 188      44.871  41.330  15.877  1.00 24.12           H  
ATOM   2752 HD13 LEU A 188      43.550  42.523  15.880  1.00 24.12           H  
ATOM   2753 HD21 LEU A 188      46.347  42.917  14.548  1.00 24.02           H  
ATOM   2754 HD22 LEU A 188      45.717  43.632  13.044  1.00 24.02           H  
ATOM   2755 HD23 LEU A 188      45.034  44.117  14.615  1.00 24.02           H  
ATOM   2756  N   GLY A 189      41.947  39.747  12.787  1.00 21.40           N  
ATOM   2757  CA  GLY A 189      40.681  39.899  12.097  1.00 21.45           C  
ATOM   2758  C   GLY A 189      39.777  40.830  12.883  1.00 21.71           C  
ATOM   2759  O   GLY A 189      39.300  40.478  13.963  1.00 21.53           O  
ATOM   2760  H   GLY A 189      41.956  39.549  13.777  1.00 21.40           H  
ATOM   2761  HA2 GLY A 189      40.202  38.925  12.001  1.00 21.45           H  
ATOM   2762  HA3 GLY A 189      40.857  40.317  11.106  1.00 21.45           H  
ATOM   2763  N   VAL A 190      39.555  42.028  12.355  1.00 20.74           N  
ATOM   2764  CA  VAL A 190      38.701  42.989  13.027  1.00 20.78           C  
ATOM   2765  C   VAL A 190      37.504  43.327  12.162  1.00 22.10           C  
ATOM   2766  O   VAL A 190      37.615  43.435  10.938  1.00 20.46           O  
ATOM   2767  CB  VAL A 190      39.459  44.280  13.382  1.00 20.28           C  
ATOM   2768  CG1 VAL A 190      40.588  43.958  14.341  1.00 20.08           C  
ATOM   2769  CG2 VAL A 190      39.987  44.946  12.123  1.00 18.98           C  
ATOM   2770  H   VAL A 190      39.986  42.273  11.475  1.00 20.74           H  
ATOM   2771  HA  VAL A 190      38.365  42.527  13.955  1.00 20.78           H  
ATOM   2772  HB  VAL A 190      38.777  44.978  13.868  1.00 20.28           H  
ATOM   2773 HG11 VAL A 190      40.179  43.507  15.245  1.00 20.08           H  
ATOM   2774 HG12 VAL A 190      41.279  43.260  13.868  1.00 20.08           H  
ATOM   2775 HG13 VAL A 190      41.118  44.875  14.600  1.00 20.08           H  
ATOM   2776 HG21 VAL A 190      40.674  44.269  11.615  1.00 18.98           H  
ATOM   2777 HG22 VAL A 190      39.154  45.183  11.461  1.00 18.98           H  
ATOM   2778 HG23 VAL A 190      40.511  45.864  12.390  1.00 18.98           H  
ATOM   2779  N   ALA A 191      36.358  43.487  12.820  1.00 23.30           N  
ATOM   2780  CA  ALA A 191      35.108  43.786  12.144  1.00 23.88           C  
ATOM   2781  C   ALA A 191      34.182  44.616  13.026  1.00 25.45           C  
ATOM   2782  O   ALA A 191      34.205  44.498  14.253  1.00 25.83           O  
ATOM   2783  CB  ALA A 191      34.423  42.486  11.755  1.00 20.76           C  
ATOM   2784  H   ALA A 191      36.358  43.397  13.826  1.00 23.30           H  
ATOM   2785  HA  ALA A 191      35.331  44.371  11.252  1.00 23.88           H  
ATOM   2786  HB1 ALA A 191      35.080  41.910  11.104  1.00 20.76           H  
ATOM   2787  HB2 ALA A 191      34.204  41.908  12.653  1.00 20.76           H  
ATOM   2788  HB3 ALA A 191      33.494  42.708  11.230  1.00 20.76           H  
ATOM   2789  N   HIS A 192      33.376  45.466  12.394  1.00 26.76           N  
ATOM   2790  CA  HIS A 192      32.415  46.293  13.110  1.00 27.88           C  
ATOM   2791  C   HIS A 192      31.091  46.363  12.358  1.00 29.28           C  
ATOM   2792  O   HIS A 192      31.070  46.341  11.124  1.00 30.28           O  
ATOM   2793  CB  HIS A 192      32.926  47.717  13.295  1.00 27.46           C  
ATOM   2794  CG  HIS A 192      31.926  48.612  13.960  1.00 28.47           C  
ATOM   2795  CD2 HIS A 192      31.648  48.542  15.307  1.00 27.80           C  
ATOM   2796  ND1 HIS A 192      31.077  49.532  13.445  1.00 27.39           N  
ATOM   2797  NE2 HIS A 192      30.668  49.382  15.597  1.00 25.90           N  
ATOM   2798  CE1 HIS A 192      30.305  49.992  14.487  1.00 27.35           C  
ATOM   2799  H   HIS A 192      33.433  45.540  11.388  1.00 26.76           H  
ATOM   2800  HA  HIS A 192      32.272  45.828  14.085  1.00 27.88           H  
ATOM   2801  HB2 HIS A 192      33.166  48.131  12.316  1.00 27.46           H  
ATOM   2802  HB3 HIS A 192      33.827  47.687  13.907  1.00 27.46           H  
ATOM   2803  HD2 HIS A 192      32.151  47.901  16.016  1.00 27.80           H  
ATOM   2804  HE2 HIS A 192      30.239  49.541  16.575  1.00 25.90           H  
ATOM   2805  HE1 HIS A 192      29.576  50.687  14.413  1.00 27.35           H  
ATOM   2806  N   PHE A 193      29.988  46.461  13.096  1.00 29.18           N  
ATOM   2807  CA  PHE A 193      28.678  46.545  12.459  1.00 30.07           C  
ATOM   2808  C   PHE A 193      27.603  47.320  13.231  1.00 31.55           C  
ATOM   2809  O   PHE A 193      27.314  47.038  14.400  1.00 32.26           O  
ATOM   2810  CB  PHE A 193      28.140  45.146  12.155  1.00 28.12           C  
ATOM   2811  CG  PHE A 193      26.847  45.157  11.390  1.00 27.80           C  
ATOM   2812  CD1 PHE A 193      26.842  45.323  10.008  1.00 27.11           C  
ATOM   2813  CD2 PHE A 193      25.628  45.049  12.056  1.00 27.43           C  
ATOM   2814  CE1 PHE A 193      25.646  45.383   9.298  1.00 27.36           C  
ATOM   2815  CE2 PHE A 193      24.426  45.109  11.358  1.00 27.50           C  
ATOM   2816  CZ  PHE A 193      24.435  45.278   9.972  1.00 28.21           C  
ATOM   2817  H   PHE A 193      30.058  46.477  14.103  1.00 29.18           H  
ATOM   2818  HA  PHE A 193      28.868  47.117  11.551  1.00 30.07           H  
ATOM   2819  HB2 PHE A 193      27.979  44.625  13.099  1.00 28.12           H  
ATOM   2820  HB3 PHE A 193      28.885  44.610  11.567  1.00 28.12           H  
ATOM   2821  HD1 PHE A 193      27.780  45.406   9.479  1.00 27.11           H  
ATOM   2822  HD2 PHE A 193      25.616  44.917  13.128  1.00 27.43           H  
ATOM   2823  HE1 PHE A 193      25.659  45.511   8.226  1.00 27.36           H  
ATOM   2824  HE2 PHE A 193      23.488  45.025  11.887  1.00 27.50           H  
ATOM   2825  HZ  PHE A 193      23.505  45.327   9.426  1.00 28.21           H  
ATOM   2826  N   LYS A 194      27.011  48.293  12.547  1.00 31.71           N  
ATOM   2827  CA  LYS A 194      25.938  49.113  13.089  1.00 33.23           C  
ATOM   2828  C   LYS A 194      25.045  49.337  11.872  1.00 34.64           C  
ATOM   2829  O   LYS A 194      25.362  50.157  11.010  1.00 35.62           O  
ATOM   2830  CB  LYS A 194      26.490  50.446  13.600  1.00 34.15           C  
ATOM   2831  CG  LYS A 194      25.614  51.158  14.629  1.00 36.58           C  
ATOM   2832  CD  LYS A 194      24.338  51.722  14.023  1.00 40.67           C  
ATOM   2833  CE  LYS A 194      23.474  52.404  15.083  1.00 42.44           C  
ATOM   2834  NZ  LYS A 194      24.249  53.439  15.840  1.00 43.79           N1+
ATOM   2835  H   LYS A 194      27.321  48.473  11.603  1.00 31.71           H  
ATOM   2836  HA  LYS A 194      25.421  48.655  13.932  1.00 33.23           H  
ATOM   2837  HB2 LYS A 194      26.614  51.110  12.745  1.00 34.15           H  
ATOM   2838  HB3 LYS A 194      27.461  50.256  14.057  1.00 34.15           H  
ATOM   2839  HG2 LYS A 194      26.185  51.978  15.066  1.00 36.58           H  
ATOM   2840  HG3 LYS A 194      25.345  50.447  15.410  1.00 36.58           H  
ATOM   2841  HD2 LYS A 194      23.770  50.909  13.571  1.00 40.67           H  
ATOM   2842  HD3 LYS A 194      24.601  52.451  13.257  1.00 40.67           H  
ATOM   2843  HE2 LYS A 194      23.111  51.651  15.783  1.00 42.44           H  
ATOM   2844  HE3 LYS A 194      22.626  52.884  14.594  1.00 42.44           H  
ATOM   2845  HZ1 LYS A 194      25.037  53.002  16.296  1.00 43.79           H  
ATOM   2846  HZ2 LYS A 194      24.580  54.146  15.200  1.00 43.79           H  
ATOM   2847  HZ3 LYS A 194      23.652  53.866  16.534  1.00 43.79           H  
ATOM   2848  N   GLY A 195      23.941  48.600  11.785  1.00 34.70           N  
ATOM   2849  CA  GLY A 195      23.069  48.743  10.633  1.00 34.96           C  
ATOM   2850  C   GLY A 195      21.743  49.448  10.843  1.00 34.72           C  
ATOM   2851  O   GLY A 195      21.564  50.194  11.807  1.00 33.60           O  
ATOM   2852  H   GLY A 195      23.710  47.944  12.517  1.00 34.70           H  
ATOM   2853  HA2 GLY A 195      22.851  47.742  10.262  1.00 34.96           H  
ATOM   2854  HA3 GLY A 195      23.619  49.300   9.874  1.00 34.96           H  
ATOM   2855  N   GLN A 196      20.818  49.214   9.913  1.00 35.20           N  
ATOM   2856  CA  GLN A 196      19.485  49.800   9.968  1.00 35.76           C  
ATOM   2857  C   GLN A 196      18.447  48.835   9.421  1.00 34.41           C  
ATOM   2858  O   GLN A 196      18.663  48.206   8.384  1.00 34.97           O  
ATOM   2859  CB  GLN A 196      19.408  51.076   9.136  1.00 38.41           C  
ATOM   2860  CG  GLN A 196      20.418  52.136   9.480  1.00 43.67           C  
ATOM   2861  CD  GLN A 196      19.864  53.522   9.238  1.00 47.10           C  
ATOM   2862  NE2 GLN A 196      19.089  53.738   8.301  1.00 48.71           N  
ATOM   2863  OE1 GLN A 196      20.261  54.476  10.078  1.00 48.66           O  
ATOM   2864  H   GLN A 196      21.050  48.607   9.140  1.00 35.20           H  
ATOM   2865  HA  GLN A 196      19.284  50.023  11.016  1.00 35.76           H  
ATOM   2866  HB2 GLN A 196      18.414  51.504   9.268  1.00 38.41           H  
ATOM   2867  HB3 GLN A 196      19.550  50.804   8.090  1.00 38.41           H  
ATOM   2868  HG2 GLN A 196      21.305  51.995   8.862  1.00 43.67           H  
ATOM   2869  HG3 GLN A 196      20.689  52.040  10.531  1.00 43.67           H  
ATOM   2870 HE21 GLN A 196      18.730  54.669   8.147  1.00 48.71           H  
ATOM   2871 HE22 GLN A 196      18.815  52.983   7.688  1.00 48.71           H  
ATOM   2872  N   TRP A 197      17.318  48.728  10.116  1.00 32.24           N  
ATOM   2873  CA  TRP A 197      16.233  47.861   9.675  1.00 29.97           C  
ATOM   2874  C   TRP A 197      15.526  48.627   8.570  1.00 30.07           C  
ATOM   2875  O   TRP A 197      15.705  49.837   8.443  1.00 30.21           O  
ATOM   2876  CB  TRP A 197      15.233  47.616  10.805  1.00 26.70           C  
ATOM   2877  CG  TRP A 197      15.848  47.339  12.135  1.00 24.16           C  
ATOM   2878  CD1 TRP A 197      16.096  48.241  13.127  1.00 21.94           C  
ATOM   2879  CD2 TRP A 197      16.292  46.069  12.625  1.00 23.23           C  
ATOM   2880  NE1 TRP A 197      16.665  47.612  14.208  1.00 20.94           N  
ATOM   2881  CE2 TRP A 197      16.798  46.276  13.927  1.00 21.41           C  
ATOM   2882  CE3 TRP A 197      16.316  44.770  12.087  1.00 23.12           C  
ATOM   2883  CZ2 TRP A 197      17.319  45.241  14.704  1.00 21.18           C  
ATOM   2884  CZ3 TRP A 197      16.837  43.736  12.859  1.00 21.45           C  
ATOM   2885  CH2 TRP A 197      17.332  43.981  14.154  1.00 21.89           C  
ATOM   2886  H   TRP A 197      17.210  49.259  10.968  1.00 32.24           H  
ATOM   2887  HA  TRP A 197      16.619  46.894   9.351  1.00 29.97           H  
ATOM   2888  HB2 TRP A 197      14.616  46.760  10.532  1.00 26.70           H  
ATOM   2889  HB3 TRP A 197      14.605  48.502  10.900  1.00 26.70           H  
ATOM   2890  HD1 TRP A 197      15.877  49.297  13.071  1.00 21.94           H  
ATOM   2891  HE1 TRP A 197      16.941  48.061  15.070  1.00 20.94           H  
ATOM   2892  HE3 TRP A 197      15.937  44.578  11.094  1.00 23.12           H  
ATOM   2893  HZ2 TRP A 197      17.697  45.423  15.699  1.00 21.18           H  
ATOM   2894  HZ3 TRP A 197      16.862  42.733  12.460  1.00 21.45           H  
ATOM   2895  HH2 TRP A 197      17.732  43.159  14.729  1.00 21.89           H  
ATOM   2896  N   VAL A 198      14.731  47.936   7.762  1.00 29.77           N  
ATOM   2897  CA  VAL A 198      14.005  48.631   6.710  1.00 29.46           C  
ATOM   2898  C   VAL A 198      12.898  49.413   7.429  1.00 29.55           C  
ATOM   2899  O   VAL A 198      12.459  50.469   6.972  1.00 30.06           O  
ATOM   2900  CB  VAL A 198      13.396  47.634   5.673  1.00 27.95           C  
ATOM   2901  CG1 VAL A 198      14.432  46.599   5.289  1.00 26.18           C  
ATOM   2902  CG2 VAL A 198      12.157  46.961   6.230  1.00 28.69           C  
ATOM   2903  H   VAL A 198      14.631  46.937   7.876  1.00 29.77           H  
ATOM   2904  HA  VAL A 198      14.666  49.285   6.141  1.00 29.46           H  
ATOM   2905  HB  VAL A 198      13.102  48.193   4.785  1.00 27.95           H  
ATOM   2906 HG11 VAL A 198      15.304  47.097   4.865  1.00 26.18           H  
ATOM   2907 HG12 VAL A 198      14.729  46.037   6.174  1.00 26.18           H  
ATOM   2908 HG13 VAL A 198      14.009  45.918   4.551  1.00 26.18           H  
ATOM   2909 HG21 VAL A 198      12.422  46.393   7.122  1.00 28.69           H  
ATOM   2910 HG22 VAL A 198      11.417  47.719   6.488  1.00 28.69           H  
ATOM   2911 HG23 VAL A 198      11.741  46.288   5.481  1.00 28.69           H  
ATOM   2912  N   THR A 199      12.470  48.885   8.572  1.00 29.20           N  
ATOM   2913  CA  THR A 199      11.431  49.513   9.370  1.00 29.41           C  
ATOM   2914  C   THR A 199      12.001  49.866  10.724  1.00 30.97           C  
ATOM   2915  O   THR A 199      12.475  48.991  11.444  1.00 31.51           O  
ATOM   2916  CB  THR A 199      10.249  48.575   9.612  1.00 28.09           C  
ATOM   2917  OG1 THR A 199       9.697  48.161   8.358  1.00 29.06           O  
ATOM   2918  CG2 THR A 199       9.182  49.282  10.435  1.00 26.23           C  
ATOM   2919  H   THR A 199      12.880  48.020   8.895  1.00 29.20           H  
ATOM   2920  HA  THR A 199      11.086  50.391   8.824  1.00 29.41           H  
ATOM   2921  HB  THR A 199      10.597  47.699  10.160  1.00 28.09           H  
ATOM   2922 HG21 THR A 199       9.605  49.590  11.391  1.00 26.23           H  
ATOM   2923 HG22 THR A 199       8.828  50.160   9.894  1.00 26.23           H  
ATOM   2924 HG23 THR A 199       8.348  48.602  10.610  1.00 26.23           H  
ATOM   2925  HG1 THR A 199      10.391  47.713   7.869  1.00 29.06           H  
ATOM   2926  N   LYS A 200      11.953  51.144  11.075  1.00 32.51           N  
ATOM   2927  CA  LYS A 200      12.472  51.577  12.361  1.00 34.95           C  
ATOM   2928  C   LYS A 200      11.495  51.217  13.473  1.00 35.36           C  
ATOM   2929  O   LYS A 200      10.346  50.841  13.216  1.00 36.25           O  
ATOM   2930  CB  LYS A 200      12.712  53.092  12.366  1.00 37.17           C  
ATOM   2931  CG  LYS A 200      11.479  53.924  12.031  1.00 40.29           C  
ATOM   2932  CD  LYS A 200      11.350  55.174  12.910  1.00 42.17           C  
ATOM   2933  CE  LYS A 200      12.505  56.158  12.726  1.00 43.68           C  
ATOM   2934  NZ  LYS A 200      13.793  55.650  13.279  1.00 44.22           N1+
ATOM   2935  H   LYS A 200      11.552  51.822  10.443  1.00 32.51           H  
ATOM   2936  HA  LYS A 200      13.420  51.067  12.532  1.00 34.95           H  
ATOM   2937  HB2 LYS A 200      13.486  53.317  11.632  1.00 37.17           H  
ATOM   2938  HB3 LYS A 200      13.058  53.379  13.359  1.00 37.17           H  
ATOM   2939  HG2 LYS A 200      10.593  53.306  12.172  1.00 40.29           H  
ATOM   2940  HG3 LYS A 200      11.542  54.236  10.989  1.00 40.29           H  
ATOM   2941  HD2 LYS A 200      11.323  54.863  13.954  1.00 42.17           H  
ATOM   2942  HD3 LYS A 200      10.419  55.681  12.658  1.00 42.17           H  
ATOM   2943  HE2 LYS A 200      12.252  57.090  13.232  1.00 43.68           H  
ATOM   2944  HE3 LYS A 200      12.634  56.347  11.660  1.00 43.68           H  
ATOM   2945  HZ1 LYS A 200      13.687  55.470  14.267  1.00 44.22           H  
ATOM   2946  HZ2 LYS A 200      14.048  54.795  12.807  1.00 44.22           H  
ATOM   2947  HZ3 LYS A 200      14.516  56.341  13.138  1.00 44.22           H  
ATOM   2948  N   PHE A 201      11.973  51.321  14.707  1.00 34.55           N  
ATOM   2949  CA  PHE A 201      11.165  51.048  15.881  1.00 35.90           C  
ATOM   2950  C   PHE A 201      10.824  52.390  16.505  1.00 38.82           C  
ATOM   2951  O   PHE A 201      11.558  53.366  16.328  1.00 39.44           O  
ATOM   2952  CB  PHE A 201      11.949  50.217  16.892  1.00 34.13           C  
ATOM   2953  CG  PHE A 201      12.108  48.781  16.505  1.00 32.17           C  
ATOM   2954  CD1 PHE A 201      11.318  47.801  17.096  1.00 29.92           C  
ATOM   2955  CD2 PHE A 201      13.050  48.404  15.555  1.00 31.18           C  
ATOM   2956  CE1 PHE A 201      11.462  46.466  16.750  1.00 28.58           C  
ATOM   2957  CE2 PHE A 201      13.203  47.072  15.203  1.00 30.88           C  
ATOM   2958  CZ  PHE A 201      12.404  46.100  15.804  1.00 30.80           C  
ATOM   2959  H   PHE A 201      12.935  51.601  14.834  1.00 34.55           H  
ATOM   2960  HA  PHE A 201      10.271  50.491  15.601  1.00 35.90           H  
ATOM   2961  HB2 PHE A 201      11.427  50.259  17.848  1.00 34.13           H  
ATOM   2962  HB3 PHE A 201      12.941  50.655  17.000  1.00 34.13           H  
ATOM   2963  HD1 PHE A 201      10.582  48.084  17.834  1.00 29.92           H  
ATOM   2964  HD2 PHE A 201      13.668  49.156  15.087  1.00 31.18           H  
ATOM   2965  HE1 PHE A 201      10.842  45.715  17.217  1.00 28.58           H  
ATOM   2966  HE2 PHE A 201      13.939  46.788  14.465  1.00 30.88           H  
ATOM   2967  HZ  PHE A 201      12.520  45.061  15.531  1.00 30.80           H  
ATOM   2968  N   ASP A 202       9.715  52.441  17.235  1.00 41.72           N  
ATOM   2969  CA  ASP A 202       9.300  53.675  17.884  1.00 44.70           C  
ATOM   2970  C   ASP A 202      10.097  53.828  19.175  1.00 46.44           C  
ATOM   2971  O   ASP A 202       9.884  53.085  20.134  1.00 46.68           O  
ATOM   2972  CB  ASP A 202       7.810  53.624  18.203  1.00 47.12           C  
ATOM   2973  CG  ASP A 202       7.236  54.991  18.499  1.00 49.01           C  
ATOM   2974  OD1 ASP A 202       7.865  55.742  19.277  1.00 49.45           O  
ATOM   2975  OD2 ASP A 202       6.156  55.308  17.957  1.00 50.33           O1-
ATOM   2976  H   ASP A 202       9.151  51.610  17.341  1.00 41.72           H  
ATOM   2977  HA  ASP A 202       9.484  54.522  17.223  1.00 44.70           H  
ATOM   2978  HB2 ASP A 202       7.660  52.986  19.074  1.00 47.12           H  
ATOM   2979  HB3 ASP A 202       7.283  53.201  17.348  1.00 47.12           H  
ATOM   2980  N   SER A 203      11.018  54.788  19.195  1.00 47.97           N  
ATOM   2981  CA  SER A 203      11.849  55.017  20.372  1.00 50.14           C  
ATOM   2982  C   SER A 203      10.998  55.288  21.610  1.00 51.30           C  
ATOM   2983  O   SER A 203      11.456  55.131  22.746  1.00 50.75           O  
ATOM   2984  CB  SER A 203      12.799  56.191  20.124  1.00 50.78           C  
ATOM   2985  OG  SER A 203      12.079  57.374  19.827  1.00 54.54           O  
ATOM   2986  H   SER A 203      11.144  55.370  18.379  1.00 47.97           H  
ATOM   2987  HA  SER A 203      12.430  54.113  20.553  1.00 50.14           H  
ATOM   2988  HB2 SER A 203      13.451  55.950  19.284  1.00 50.78           H  
ATOM   2989  HB3 SER A 203      13.402  56.356  21.017  1.00 50.78           H  
ATOM   2990  HG  SER A 203      11.519  57.570  20.582  1.00 54.54           H  
ATOM   2991  N   ARG A 204       9.754  55.693  21.384  1.00 53.17           N  
ATOM   2992  CA  ARG A 204       8.841  55.987  22.480  1.00 54.58           C  
ATOM   2993  C   ARG A 204       8.186  54.702  22.988  1.00 54.10           C  
ATOM   2994  O   ARG A 204       7.569  54.688  24.057  1.00 54.52           O  
ATOM   2995  CB  ARG A 204       7.764  56.980  22.021  1.00 56.81           C  
ATOM   2996  CG  ARG A 204       8.309  58.257  21.363  1.00 59.99           C  
ATOM   2997  CD  ARG A 204       7.236  59.345  21.277  1.00 62.49           C  
ATOM   2998  NE  ARG A 204       5.976  58.849  20.716  1.00 65.97           N  
ATOM   2999  CZ  ARG A 204       5.752  58.626  19.421  1.00 66.82           C  
ATOM   3000  NH1 ARG A 204       6.704  58.859  18.524  1.00 67.84           N  
ATOM   3001  NH2 ARG A 204       4.573  58.162  19.025  1.00 66.02           N1+
ATOM   3002  H   ARG A 204       9.434  55.799  20.432  1.00 53.17           H  
ATOM   3003  HA  ARG A 204       9.411  56.435  23.294  1.00 54.58           H  
ATOM   3004  HB2 ARG A 204       7.176  57.271  22.892  1.00 56.81           H  
ATOM   3005  HB3 ARG A 204       7.121  56.475  21.301  1.00 56.81           H  
ATOM   3006  HG2 ARG A 204       8.653  58.018  20.357  1.00 59.99           H  
ATOM   3007  HG3 ARG A 204       9.146  58.630  21.953  1.00 59.99           H  
ATOM   3008  HD2 ARG A 204       7.606  60.152  20.645  1.00 62.49           H  
ATOM   3009  HD3 ARG A 204       7.045  59.728  22.280  1.00 62.49           H  
ATOM   3010  HE  ARG A 204       5.220  58.662  21.359  1.00 65.97           H  
ATOM   3011 HH11 ARG A 204       7.602  59.212  18.821  1.00 67.84           H  
ATOM   3012 HH12 ARG A 204       6.529  58.683  17.545  1.00 67.84           H  
ATOM   3013 HH21 ARG A 204       4.402  57.987  18.045  1.00 66.02           H  
ATOM   3014 HH22 ARG A 204       3.847  57.984  19.704  1.00 66.02           H  
ATOM   3015  N   LYS A 205       8.343  53.622  22.225  1.00 52.95           N  
ATOM   3016  CA  LYS A 205       7.758  52.329  22.574  1.00 50.76           C  
ATOM   3017  C   LYS A 205       8.777  51.382  23.228  1.00 49.52           C  
ATOM   3018  O   LYS A 205       8.469  50.225  23.530  1.00 49.60           O  
ATOM   3019  CB  LYS A 205       7.168  51.691  21.315  1.00 50.47           C  
ATOM   3020  CG  LYS A 205       6.112  50.645  21.585  1.00 52.44           C  
ATOM   3021  CD  LYS A 205       5.297  50.355  20.335  1.00 53.88           C  
ATOM   3022  CE  LYS A 205       4.569  51.601  19.840  1.00 53.94           C  
ATOM   3023  NZ  LYS A 205       3.694  51.315  18.667  1.00 54.55           N1+
ATOM   3024  H   LYS A 205       8.885  53.699  21.376  1.00 52.95           H  
ATOM   3025  HA  LYS A 205       6.973  52.501  23.311  1.00 50.76           H  
ATOM   3026  HB2 LYS A 205       7.979  51.222  20.758  1.00 50.47           H  
ATOM   3027  HB3 LYS A 205       6.721  52.480  20.710  1.00 50.47           H  
ATOM   3028  HG2 LYS A 205       5.446  51.006  22.369  1.00 52.44           H  
ATOM   3029  HG3 LYS A 205       6.597  49.726  21.915  1.00 52.44           H  
ATOM   3030  HD2 LYS A 205       4.562  49.583  20.563  1.00 53.88           H  
ATOM   3031  HD3 LYS A 205       5.966  50.001  19.551  1.00 53.88           H  
ATOM   3032  HE2 LYS A 205       5.309  52.348  19.552  1.00 53.94           H  
ATOM   3033  HE3 LYS A 205       3.953  51.992  20.650  1.00 53.94           H  
ATOM   3034  HZ1 LYS A 205       4.255  50.951  17.910  1.00 54.55           H  
ATOM   3035  HZ2 LYS A 205       2.995  50.633  18.926  1.00 54.55           H  
ATOM   3036  HZ3 LYS A 205       3.239  52.167  18.370  1.00 54.55           H  
ATOM   3037  N   THR A 206       9.988  51.885  23.447  1.00 47.40           N  
ATOM   3038  CA  THR A 206      11.054  51.104  24.068  1.00 44.60           C  
ATOM   3039  C   THR A 206      10.978  51.255  25.585  1.00 42.85           C  
ATOM   3040  O   THR A 206      11.093  52.360  26.103  1.00 42.31           O  
ATOM   3041  CB  THR A 206      12.437  51.591  23.589  1.00 43.76           C  
ATOM   3042  OG1 THR A 206      12.530  51.440  22.168  1.00 42.83           O  
ATOM   3043  CG2 THR A 206      13.548  50.795  24.253  1.00 43.95           C  
ATOM   3044  H   THR A 206      10.177  52.839  23.175  1.00 47.40           H  
ATOM   3045  HA  THR A 206      10.926  50.059  23.784  1.00 44.60           H  
ATOM   3046  HB  THR A 206      12.549  52.641  23.861  1.00 43.76           H  
ATOM   3047 HG21 THR A 206      13.478  50.907  25.335  1.00 43.95           H  
ATOM   3048 HG22 THR A 206      13.448  49.742  23.989  1.00 43.95           H  
ATOM   3049 HG23 THR A 206      14.515  51.165  23.911  1.00 43.95           H  
ATOM   3050  HG1 THR A 206      13.393  51.761  21.898  1.00 42.83           H  
ATOM   3051  N   SER A 207      10.787  50.148  26.296  1.00 41.50           N  
ATOM   3052  CA  SER A 207      10.700  50.205  27.752  1.00 40.86           C  
ATOM   3053  C   SER A 207      11.471  49.085  28.430  1.00 39.48           C  
ATOM   3054  O   SER A 207      11.703  48.040  27.834  1.00 39.59           O  
ATOM   3055  CB  SER A 207       9.241  50.125  28.188  1.00 40.73           C  
ATOM   3056  OG  SER A 207       8.683  48.884  27.807  1.00 41.24           O  
ATOM   3057  H   SER A 207      10.701  49.259  25.824  1.00 41.50           H  
ATOM   3058  HA  SER A 207      11.146  51.152  28.055  1.00 40.86           H  
ATOM   3059  HB2 SER A 207       8.680  50.932  27.716  1.00 40.73           H  
ATOM   3060  HB3 SER A 207       9.183  50.228  29.272  1.00 40.73           H  
ATOM   3061  HG  SER A 207       8.391  48.440  28.606  1.00 41.24           H  
ATOM   3062  N   LEU A 208      11.864  49.306  29.680  1.00 38.36           N  
ATOM   3063  CA  LEU A 208      12.580  48.283  30.425  1.00 38.21           C  
ATOM   3064  C   LEU A 208      11.626  47.114  30.614  1.00 38.54           C  
ATOM   3065  O   LEU A 208      10.492  47.294  31.049  1.00 39.87           O  
ATOM   3066  CB  LEU A 208      13.019  48.801  31.798  1.00 38.39           C  
ATOM   3067  CG  LEU A 208      14.187  49.788  31.930  1.00 40.04           C  
ATOM   3068  CD1 LEU A 208      15.436  49.196  31.295  1.00 40.28           C  
ATOM   3069  CD2 LEU A 208      13.833  51.114  31.282  1.00 40.67           C  
ATOM   3070  H   LEU A 208      11.663  50.194  30.117  1.00 38.36           H  
ATOM   3071  HA  LEU A 208      13.476  47.989  29.878  1.00 38.21           H  
ATOM   3072  HB2 LEU A 208      13.284  47.925  32.390  1.00 38.39           H  
ATOM   3073  HB3 LEU A 208      12.149  49.288  32.239  1.00 38.39           H  
ATOM   3074  HG  LEU A 208      14.384  49.968  32.987  1.00 40.04           H  
ATOM   3075 HD11 LEU A 208      15.685  48.258  31.790  1.00 40.28           H  
ATOM   3076 HD12 LEU A 208      15.253  49.011  30.237  1.00 40.28           H  
ATOM   3077 HD13 LEU A 208      16.265  49.895  31.403  1.00 40.28           H  
ATOM   3078 HD21 LEU A 208      13.632  50.958  30.222  1.00 40.67           H  
ATOM   3079 HD22 LEU A 208      12.947  51.528  31.763  1.00 40.67           H  
ATOM   3080 HD23 LEU A 208      14.666  51.808  31.396  1.00 40.67           H  
ATOM   3081  N   GLU A 209      12.080  45.915  30.271  1.00 38.73           N  
ATOM   3082  CA  GLU A 209      11.257  44.721  30.410  1.00 37.63           C  
ATOM   3083  C   GLU A 209      12.060  43.624  31.078  1.00 35.60           C  
ATOM   3084  O   GLU A 209      13.255  43.780  31.313  1.00 35.29           O  
ATOM   3085  CB  GLU A 209      10.772  44.232  29.044  1.00 40.46           C  
ATOM   3086  CG  GLU A 209       9.779  45.147  28.352  1.00 43.04           C  
ATOM   3087  CD  GLU A 209       8.578  45.450  29.220  1.00 45.90           C  
ATOM   3088  OE1 GLU A 209       7.995  44.500  29.793  1.00 46.66           O  
ATOM   3089  OE2 GLU A 209       8.216  46.641  29.325  1.00 48.15           O1-
ATOM   3090  H   GLU A 209      13.017  45.828  29.905  1.00 38.73           H  
ATOM   3091  HA  GLU A 209      10.389  44.971  31.020  1.00 37.63           H  
ATOM   3092  HB2 GLU A 209      10.298  43.260  29.181  1.00 40.46           H  
ATOM   3093  HB3 GLU A 209      11.641  44.124  28.395  1.00 40.46           H  
ATOM   3094  HG2 GLU A 209       9.437  44.665  27.436  1.00 43.04           H  
ATOM   3095  HG3 GLU A 209      10.278  46.084  28.105  1.00 43.04           H  
ATOM   3096  N   ASP A 210      11.395  42.516  31.381  1.00 33.68           N  
ATOM   3097  CA  ASP A 210      12.046  41.387  32.023  1.00 32.43           C  
ATOM   3098  C   ASP A 210      12.709  40.480  31.002  1.00 31.01           C  
ATOM   3099  O   ASP A 210      12.124  40.161  29.971  1.00 31.14           O  
ATOM   3100  CB  ASP A 210      11.029  40.578  32.835  1.00 34.31           C  
ATOM   3101  CG  ASP A 210      10.661  41.243  34.151  1.00 36.63           C  
ATOM   3102  OD1 ASP A 210       9.861  40.650  34.913  1.00 38.11           O  
ATOM   3103  OD2 ASP A 210      11.171  42.350  34.431  1.00 38.29           O1-
ATOM   3104  H   ASP A 210      10.411  42.456  31.160  1.00 33.68           H  
ATOM   3105  HA  ASP A 210      12.814  41.783  32.688  1.00 32.43           H  
ATOM   3106  HB2 ASP A 210      11.455  39.597  33.048  1.00 34.31           H  
ATOM   3107  HB3 ASP A 210      10.124  40.460  32.240  1.00 34.31           H  
ATOM   3108  N   PHE A 211      13.941  40.078  31.291  1.00 29.48           N  
ATOM   3109  CA  PHE A 211      14.685  39.190  30.413  1.00 29.51           C  
ATOM   3110  C   PHE A 211      15.097  38.004  31.261  1.00 30.19           C  
ATOM   3111  O   PHE A 211      15.858  38.150  32.216  1.00 31.45           O  
ATOM   3112  CB  PHE A 211      15.928  39.889  29.847  1.00 29.59           C  
ATOM   3113  CG  PHE A 211      16.680  39.064  28.837  1.00 30.44           C  
ATOM   3114  CD1 PHE A 211      17.515  38.022  29.246  1.00 30.67           C  
ATOM   3115  CD2 PHE A 211      16.508  39.288  27.469  1.00 31.47           C  
ATOM   3116  CE1 PHE A 211      18.170  37.210  28.309  1.00 31.36           C  
ATOM   3117  CE2 PHE A 211      17.157  38.484  26.518  1.00 31.59           C  
ATOM   3118  CZ  PHE A 211      17.988  37.440  26.941  1.00 31.22           C  
ATOM   3119  H   PHE A 211      14.374  40.398  32.146  1.00 29.48           H  
ATOM   3120  HA  PHE A 211      14.075  38.886  29.562  1.00 29.51           H  
ATOM   3121  HB2 PHE A 211      16.601  40.118  30.674  1.00 29.59           H  
ATOM   3122  HB3 PHE A 211      15.613  40.816  29.368  1.00 29.59           H  
ATOM   3123  HD1 PHE A 211      17.659  37.839  30.301  1.00 30.67           H  
ATOM   3124  HD2 PHE A 211      15.867  40.091  27.138  1.00 31.47           H  
ATOM   3125  HE1 PHE A 211      18.813  36.409  28.642  1.00 31.36           H  
ATOM   3126  HE2 PHE A 211      17.015  38.671  25.464  1.00 31.59           H  
ATOM   3127  HZ  PHE A 211      18.486  36.815  26.215  1.00 31.22           H  
ATOM   3128  N   TYR A 212      14.590  36.828  30.922  1.00 30.31           N  
ATOM   3129  CA  TYR A 212      14.912  35.634  31.687  1.00 31.15           C  
ATOM   3130  C   TYR A 212      16.273  35.076  31.319  1.00 30.62           C  
ATOM   3131  O   TYR A 212      16.427  34.450  30.275  1.00 31.49           O  
ATOM   3132  CB  TYR A 212      13.827  34.579  31.469  1.00 32.71           C  
ATOM   3133  CG  TYR A 212      12.451  35.111  31.796  1.00 36.37           C  
ATOM   3134  CD1 TYR A 212      12.130  35.500  33.094  1.00 37.98           C  
ATOM   3135  CD2 TYR A 212      11.491  35.285  30.801  1.00 37.19           C  
ATOM   3136  CE1 TYR A 212      10.897  36.057  33.395  1.00 39.02           C  
ATOM   3137  CE2 TYR A 212      10.255  35.840  31.091  1.00 38.08           C  
ATOM   3138  CZ  TYR A 212       9.965  36.227  32.391  1.00 39.65           C  
ATOM   3139  OH  TYR A 212       8.753  36.812  32.693  1.00 42.60           O  
ATOM   3140  H   TYR A 212      13.974  36.760  30.125  1.00 30.31           H  
ATOM   3141  HA  TYR A 212      14.951  35.908  32.741  1.00 31.15           H  
ATOM   3142  HB2 TYR A 212      14.035  33.722  32.109  1.00 32.71           H  
ATOM   3143  HB3 TYR A 212      13.845  34.265  30.425  1.00 32.71           H  
ATOM   3144  HD1 TYR A 212      12.856  35.365  33.882  1.00 37.98           H  
ATOM   3145  HD2 TYR A 212      11.714  34.983  29.788  1.00 37.19           H  
ATOM   3146  HE1 TYR A 212      10.667  36.356  34.407  1.00 39.02           H  
ATOM   3147  HE2 TYR A 212       9.521  35.971  30.309  1.00 38.08           H  
ATOM   3148  HH  TYR A 212       8.635  37.049  33.616  1.00 42.60           H  
ATOM   3149  N   LEU A 213      17.262  35.316  32.179  1.00 29.90           N  
ATOM   3150  CA  LEU A 213      18.617  34.818  31.950  1.00 28.46           C  
ATOM   3151  C   LEU A 213      18.595  33.296  32.056  1.00 29.14           C  
ATOM   3152  O   LEU A 213      19.464  32.606  31.524  1.00 30.28           O  
ATOM   3153  CB  LEU A 213      19.584  35.395  32.985  1.00 24.79           C  
ATOM   3154  CG  LEU A 213      19.714  36.920  32.987  1.00 25.00           C  
ATOM   3155  CD1 LEU A 213      20.600  37.340  34.130  1.00 25.83           C  
ATOM   3156  CD2 LEU A 213      20.291  37.416  31.671  1.00 23.42           C  
ATOM   3157  H   LEU A 213      17.070  35.856  33.011  1.00 29.90           H  
ATOM   3158  HA  LEU A 213      18.956  35.124  30.960  1.00 28.46           H  
ATOM   3159  HB2 LEU A 213      20.571  34.974  32.794  1.00 24.79           H  
ATOM   3160  HB3 LEU A 213      19.242  35.086  33.973  1.00 24.79           H  
ATOM   3161  HG  LEU A 213      18.724  37.359  33.108  1.00 25.00           H  
ATOM   3162 HD11 LEU A 213      20.167  36.999  35.070  1.00 25.83           H  
ATOM   3163 HD12 LEU A 213      21.589  36.899  34.004  1.00 25.83           H  
ATOM   3164 HD13 LEU A 213      20.686  38.427  34.143  1.00 25.83           H  
ATOM   3165 HD21 LEU A 213      21.284  36.990  31.526  1.00 23.42           H  
ATOM   3166 HD22 LEU A 213      19.641  37.110  30.851  1.00 23.42           H  
ATOM   3167 HD23 LEU A 213      20.362  38.504  31.692  1.00 23.42           H  
ATOM   3168  N   ASP A 214      17.583  32.788  32.750  1.00 29.40           N  
ATOM   3169  CA  ASP A 214      17.394  31.360  32.946  1.00 30.42           C  
ATOM   3170  C   ASP A 214      16.201  31.123  33.859  1.00 30.84           C  
ATOM   3171  O   ASP A 214      15.562  32.064  34.325  1.00 30.53           O  
ATOM   3172  CB  ASP A 214      18.672  30.696  33.512  1.00 32.54           C  
ATOM   3173  CG  ASP A 214      19.075  31.221  34.890  1.00 33.18           C  
ATOM   3174  OD1 ASP A 214      20.274  31.111  35.243  1.00 32.88           O  
ATOM   3175  OD2 ASP A 214      18.205  31.724  35.627  1.00 33.34           O1-
ATOM   3176  H   ASP A 214      16.914  33.423  33.161  1.00 29.40           H  
ATOM   3177  HA  ASP A 214      17.195  30.898  31.979  1.00 30.42           H  
ATOM   3178  HB2 ASP A 214      19.493  30.881  32.819  1.00 32.54           H  
ATOM   3179  HB3 ASP A 214      18.497  29.623  33.590  1.00 32.54           H  
ATOM   3180  N   GLU A 215      15.900  29.858  34.102  1.00 32.07           N  
ATOM   3181  CA  GLU A 215      14.775  29.475  34.933  1.00 33.82           C  
ATOM   3182  C   GLU A 215      14.757  30.024  36.367  1.00 33.23           C  
ATOM   3183  O   GLU A 215      13.689  30.112  36.974  1.00 33.32           O  
ATOM   3184  CB  GLU A 215      14.654  27.946  34.941  1.00 37.16           C  
ATOM   3185  CG  GLU A 215      15.977  27.180  35.062  1.00 42.44           C  
ATOM   3186  CD  GLU A 215      16.809  27.148  33.768  1.00 45.54           C  
ATOM   3187  OE1 GLU A 215      17.333  28.204  33.342  1.00 45.40           O  
ATOM   3188  OE2 GLU A 215      16.944  26.048  33.178  1.00 47.58           O1-
ATOM   3189  H   GLU A 215      16.474  29.134  33.694  1.00 32.07           H  
ATOM   3190  HA  GLU A 215      13.909  29.949  34.471  1.00 33.82           H  
ATOM   3191  HB2 GLU A 215      14.174  27.642  34.011  1.00 37.16           H  
ATOM   3192  HB3 GLU A 215      14.024  27.663  35.784  1.00 37.16           H  
ATOM   3193  HG2 GLU A 215      15.752  26.153  35.349  1.00 42.44           H  
ATOM   3194  HG3 GLU A 215      16.575  27.652  35.841  1.00 42.44           H  
ATOM   3195  N   GLU A 216      15.916  30.395  36.911  1.00 31.72           N  
ATOM   3196  CA  GLU A 216      15.966  30.937  38.272  1.00 30.62           C  
ATOM   3197  C   GLU A 216      16.268  32.457  38.343  1.00 30.95           C  
ATOM   3198  O   GLU A 216      15.928  33.100  39.328  1.00 33.24           O  
ATOM   3199  CB  GLU A 216      16.990  30.160  39.150  1.00 27.43           C  
ATOM   3200  CG  GLU A 216      16.500  28.850  39.844  1.00 24.02           C  
ATOM   3201  CD  GLU A 216      17.500  28.315  40.908  1.00 25.63           C  
ATOM   3202  OE1 GLU A 216      17.257  27.287  41.594  1.00 18.86           O  
ATOM   3203  OE2 GLU A 216      18.555  28.944  41.063  1.00 27.04           O1-
ATOM   3204  H   GLU A 216      16.770  30.302  36.379  1.00 31.72           H  
ATOM   3205  HA  GLU A 216      14.958  30.800  38.664  1.00 30.62           H  
ATOM   3206  HB2 GLU A 216      17.328  30.838  39.934  1.00 27.43           H  
ATOM   3207  HB3 GLU A 216      17.832  29.895  38.511  1.00 27.43           H  
ATOM   3208  HG2 GLU A 216      16.362  28.084  39.081  1.00 24.02           H  
ATOM   3209  HG3 GLU A 216      15.547  29.052  40.333  1.00 24.02           H  
ATOM   3210  N   ARG A 217      16.872  33.044  37.312  1.00 31.43           N  
ATOM   3211  CA  ARG A 217      17.215  34.479  37.353  1.00 31.86           C  
ATOM   3212  C   ARG A 217      16.581  35.382  36.287  1.00 32.71           C  
ATOM   3213  O   ARG A 217      16.500  35.022  35.110  1.00 33.22           O  
ATOM   3214  CB  ARG A 217      18.735  34.654  37.269  1.00 31.61           C  
ATOM   3215  CG  ARG A 217      19.533  33.888  38.312  1.00 32.26           C  
ATOM   3216  CD  ARG A 217      20.760  33.264  37.667  1.00 32.43           C  
ATOM   3217  NE  ARG A 217      21.601  34.264  37.011  1.00 32.26           N  
ATOM   3218  CZ  ARG A 217      22.299  34.041  35.900  1.00 30.79           C  
ATOM   3219  NH1 ARG A 217      22.256  32.852  35.314  1.00 30.40           N  
ATOM   3220  NH2 ARG A 217      23.039  35.006  35.377  1.00 30.59           N1+
ATOM   3221  H   ARG A 217      17.098  32.500  36.491  1.00 31.43           H  
ATOM   3222  HA  ARG A 217      16.792  34.808  38.302  1.00 31.86           H  
ATOM   3223  HB2 ARG A 217      18.959  35.714  37.384  1.00 31.61           H  
ATOM   3224  HB3 ARG A 217      19.059  34.319  36.284  1.00 31.61           H  
ATOM   3225  HG2 ARG A 217      18.910  33.102  38.739  1.00 32.26           H  
ATOM   3226  HG3 ARG A 217      19.847  34.571  39.101  1.00 32.26           H  
ATOM   3227  HD2 ARG A 217      20.435  32.535  36.924  1.00 32.43           H  
ATOM   3228  HD3 ARG A 217      21.346  32.762  38.437  1.00 32.43           H  
ATOM   3229  HE  ARG A 217      21.656  35.183  37.427  1.00 32.26           H  
ATOM   3230 HH11 ARG A 217      22.787  32.685  34.471  1.00 30.40           H  
ATOM   3231 HH12 ARG A 217      21.692  32.114  35.711  1.00 30.40           H  
ATOM   3232 HH21 ARG A 217      23.074  35.913  35.821  1.00 30.59           H  
ATOM   3233 HH22 ARG A 217      23.569  34.836  34.534  1.00 30.59           H  
ATOM   3234  N   THR A 218      16.166  36.576  36.706  1.00 32.86           N  
ATOM   3235  CA  THR A 218      15.549  37.544  35.799  1.00 32.62           C  
ATOM   3236  C   THR A 218      16.170  38.924  35.947  1.00 32.86           C  
ATOM   3237  O   THR A 218      16.631  39.287  37.021  1.00 34.28           O  
ATOM   3238  CB  THR A 218      14.046  37.671  36.064  1.00 32.02           C  
ATOM   3239  OG1 THR A 218      13.402  36.429  35.750  1.00 32.59           O  
ATOM   3240  CG2 THR A 218      13.445  38.780  35.216  1.00 31.57           C  
ATOM   3241  H   THR A 218      16.281  36.821  37.679  1.00 32.86           H  
ATOM   3242  HA  THR A 218      15.721  37.171  34.789  1.00 32.62           H  
ATOM   3243  HB  THR A 218      13.894  37.914  37.116  1.00 32.02           H  
ATOM   3244 HG21 THR A 218      13.935  39.724  35.452  1.00 31.57           H  
ATOM   3245 HG22 THR A 218      13.590  38.549  34.161  1.00 31.57           H  
ATOM   3246 HG23 THR A 218      12.379  38.862  35.427  1.00 31.57           H  
ATOM   3247  HG1 THR A 218      13.793  35.751  36.306  1.00 32.59           H  
ATOM   3248  N   VAL A 219      16.184  39.690  34.864  1.00 33.20           N  
ATOM   3249  CA  VAL A 219      16.748  41.037  34.882  1.00 33.73           C  
ATOM   3250  C   VAL A 219      15.903  41.944  34.005  1.00 34.73           C  
ATOM   3251  O   VAL A 219      15.005  41.478  33.300  1.00 34.92           O  
ATOM   3252  CB  VAL A 219      18.192  41.060  34.342  1.00 33.39           C  
ATOM   3253  CG1 VAL A 219      19.090  40.201  35.218  1.00 33.99           C  
ATOM   3254  CG2 VAL A 219      18.213  40.562  32.904  1.00 32.28           C  
ATOM   3255  H   VAL A 219      15.794  39.332  34.004  1.00 33.20           H  
ATOM   3256  HA  VAL A 219      16.755  41.378  35.917  1.00 33.73           H  
ATOM   3257  HB  VAL A 219      18.567  42.083  34.363  1.00 33.39           H  
ATOM   3258 HG11 VAL A 219      19.074  40.583  36.239  1.00 33.99           H  
ATOM   3259 HG12 VAL A 219      18.730  39.172  35.209  1.00 33.99           H  
ATOM   3260 HG13 VAL A 219      20.110  40.232  34.834  1.00 33.99           H  
ATOM   3261 HG21 VAL A 219      17.840  39.538  32.869  1.00 32.28           H  
ATOM   3262 HG22 VAL A 219      17.579  41.201  32.289  1.00 32.28           H  
ATOM   3263 HG23 VAL A 219      19.234  40.590  32.525  1.00 32.28           H  
ATOM   3264  N   ARG A 220      16.185  43.241  34.048  1.00 34.93           N  
ATOM   3265  CA  ARG A 220      15.432  44.176  33.233  1.00 35.77           C  
ATOM   3266  C   ARG A 220      16.346  44.856  32.231  1.00 34.74           C  
ATOM   3267  O   ARG A 220      17.337  45.494  32.601  1.00 33.76           O  
ATOM   3268  CB  ARG A 220      14.745  45.230  34.101  1.00 38.68           C  
ATOM   3269  CG  ARG A 220      13.970  44.663  35.274  1.00 43.14           C  
ATOM   3270  CD  ARG A 220      12.760  45.519  35.584  1.00 46.39           C  
ATOM   3271  NE  ARG A 220      11.633  45.164  34.728  1.00 50.27           N  
ATOM   3272  CZ  ARG A 220      10.667  46.008  34.383  1.00 53.75           C  
ATOM   3273  NH1 ARG A 220      10.702  47.261  34.823  1.00 55.59           N  
ATOM   3274  NH2 ARG A 220       9.662  45.603  33.607  1.00 54.82           N1+
ATOM   3275  H   ARG A 220      16.924  43.577  34.649  1.00 34.93           H  
ATOM   3276  HA  ARG A 220      14.666  43.614  32.698  1.00 35.77           H  
ATOM   3277  HB2 ARG A 220      14.052  45.791  33.473  1.00 38.68           H  
ATOM   3278  HB3 ARG A 220      15.509  45.903  34.490  1.00 38.68           H  
ATOM   3279  HG2 ARG A 220      14.619  44.631  36.149  1.00 43.14           H  
ATOM   3280  HG3 ARG A 220      13.640  43.653  35.030  1.00 43.14           H  
ATOM   3281  HD2 ARG A 220      13.014  46.567  35.422  1.00 46.39           H  
ATOM   3282  HD3 ARG A 220      12.476  45.371  36.626  1.00 46.39           H  
ATOM   3283  HE  ARG A 220      11.584  44.219  34.376  1.00 50.27           H  
ATOM   3284 HH11 ARG A 220       9.967  47.906  34.569  1.00 55.59           H  
ATOM   3285 HH12 ARG A 220      11.463  47.569  35.411  1.00 55.59           H  
ATOM   3286 HH21 ARG A 220       9.635  44.651  33.272  1.00 54.82           H  
ATOM   3287 HH22 ARG A 220       8.928  46.249  33.354  1.00 54.82           H  
ATOM   3288  N   VAL A 221      16.009  44.706  30.957  1.00 33.13           N  
ATOM   3289  CA  VAL A 221      16.789  45.314  29.898  1.00 32.31           C  
ATOM   3290  C   VAL A 221      15.839  46.075  28.982  1.00 31.49           C  
ATOM   3291  O   VAL A 221      14.684  45.694  28.818  1.00 29.95           O  
ATOM   3292  CB  VAL A 221      17.561  44.238  29.079  1.00 31.84           C  
ATOM   3293  CG1 VAL A 221      18.185  43.233  30.022  1.00 31.63           C  
ATOM   3294  CG2 VAL A 221      16.634  43.535  28.096  1.00 32.36           C  
ATOM   3295  H   VAL A 221      15.194  44.158  30.721  1.00 33.13           H  
ATOM   3296  HA  VAL A 221      17.525  45.989  30.336  1.00 32.31           H  
ATOM   3297  HB  VAL A 221      18.347  44.732  28.507  1.00 31.84           H  
ATOM   3298 HG11 VAL A 221      18.864  43.746  30.703  1.00 31.63           H  
ATOM   3299 HG12 VAL A 221      17.401  42.738  30.595  1.00 31.63           H  
ATOM   3300 HG13 VAL A 221      18.739  42.491  29.447  1.00 31.63           H  
ATOM   3301 HG21 VAL A 221      15.837  43.032  28.644  1.00 32.36           H  
ATOM   3302 HG22 VAL A 221      16.200  44.269  27.417  1.00 32.36           H  
ATOM   3303 HG23 VAL A 221      17.201  42.801  27.524  1.00 32.36           H  
ATOM   3304  N   PRO A 222      16.301  47.191  28.408  1.00 31.94           N  
ATOM   3305  CA  PRO A 222      15.409  47.928  27.515  1.00 32.33           C  
ATOM   3306  C   PRO A 222      15.055  47.051  26.312  1.00 32.44           C  
ATOM   3307  O   PRO A 222      15.932  46.457  25.685  1.00 32.74           O  
ATOM   3308  CB  PRO A 222      16.238  49.157  27.134  1.00 32.42           C  
ATOM   3309  CG  PRO A 222      17.662  48.690  27.300  1.00 31.93           C  
ATOM   3310  CD  PRO A 222      17.579  47.903  28.579  1.00 32.06           C  
ATOM   3311  HA  PRO A 222      14.453  48.213  27.955  1.00 32.33           H  
ATOM   3312  HB2 PRO A 222      16.023  49.993  27.799  1.00 32.42           H  
ATOM   3313  HB3 PRO A 222      16.043  49.453  26.103  1.00 32.42           H  
ATOM   3314  HG2 PRO A 222      18.347  49.532  27.396  1.00 31.93           H  
ATOM   3315  HG3 PRO A 222      17.973  48.061  26.466  1.00 31.93           H  
ATOM   3316  HD2 PRO A 222      18.413  47.207  28.672  1.00 32.06           H  
ATOM   3317  HD3 PRO A 222      17.555  48.559  29.449  1.00 32.06           H  
ATOM   3318  N   MET A 223      13.765  46.963  26.011  1.00 31.74           N  
ATOM   3319  CA  MET A 223      13.278  46.159  24.900  1.00 30.69           C  
ATOM   3320  C   MET A 223      12.639  47.034  23.854  1.00 29.55           C  
ATOM   3321  O   MET A 223      11.852  47.925  24.167  1.00 29.12           O  
ATOM   3322  CB  MET A 223      12.225  45.161  25.381  1.00 31.55           C  
ATOM   3323  CG  MET A 223      12.769  44.063  26.242  1.00 34.19           C  
ATOM   3324  SD  MET A 223      13.561  42.814  25.254  1.00 35.29           S  
ATOM   3325  CE  MET A 223      13.161  41.370  26.189  1.00 35.13           C  
ATOM   3326  H   MET A 223      13.098  47.472  26.573  1.00 31.74           H  
ATOM   3327  HA  MET A 223      14.133  45.631  24.479  1.00 30.69           H  
ATOM   3328  HB2 MET A 223      11.757  44.710  24.506  1.00 31.55           H  
ATOM   3329  HB3 MET A 223      11.475  45.705  25.954  1.00 31.55           H  
ATOM   3330  HG2 MET A 223      11.951  43.610  26.801  1.00 34.19           H  
ATOM   3331  HG3 MET A 223      13.496  44.482  26.937  1.00 34.19           H  
ATOM   3332  HE1 MET A 223      13.572  41.463  27.194  1.00 35.13           H  
ATOM   3333  HE2 MET A 223      12.078  41.264  26.248  1.00 35.13           H  
ATOM   3334  HE3 MET A 223      13.586  40.492  25.702  1.00 35.13           H  
ATOM   3335  N   MET A 224      12.974  46.792  22.602  1.00 29.25           N  
ATOM   3336  CA  MET A 224      12.350  47.566  21.559  1.00 29.12           C  
ATOM   3337  C   MET A 224      11.046  46.835  21.285  1.00 29.74           C  
ATOM   3338  O   MET A 224      10.912  45.646  21.597  1.00 28.57           O  
ATOM   3339  CB  MET A 224      13.251  47.632  20.338  1.00 27.25           C  
ATOM   3340  CG  MET A 224      14.564  48.305  20.656  1.00 26.55           C  
ATOM   3341  SD  MET A 224      15.515  48.639  19.189  1.00 27.62           S  
ATOM   3342  CE  MET A 224      15.917  46.926  18.680  1.00 29.10           C  
ATOM   3343  H   MET A 224      13.654  46.079  22.379  1.00 29.25           H  
ATOM   3344  HA  MET A 224      12.171  48.605  21.836  1.00 29.12           H  
ATOM   3345  HB2 MET A 224      12.745  48.195  19.554  1.00 27.25           H  
ATOM   3346  HB3 MET A 224      13.448  46.619  19.988  1.00 27.25           H  
ATOM   3347  HG2 MET A 224      15.144  47.654  21.310  1.00 26.55           H  
ATOM   3348  HG3 MET A 224      14.362  49.247  21.166  1.00 26.55           H  
ATOM   3349  HE1 MET A 224      16.481  46.434  19.473  1.00 29.10           H  
ATOM   3350  HE2 MET A 224      14.994  46.376  18.496  1.00 29.10           H  
ATOM   3351  HE3 MET A 224      16.515  46.949  17.769  1.00 29.10           H  
ATOM   3352  N   SER A 225      10.078  47.545  20.723  1.00 30.77           N  
ATOM   3353  CA  SER A 225       8.782  46.947  20.482  1.00 31.31           C  
ATOM   3354  C   SER A 225       8.126  47.357  19.177  1.00 31.90           C  
ATOM   3355  O   SER A 225       8.353  48.451  18.653  1.00 32.25           O  
ATOM   3356  CB  SER A 225       7.852  47.294  21.653  1.00 31.32           C  
ATOM   3357  OG  SER A 225       6.536  46.815  21.454  1.00 31.31           O  
ATOM   3358  H   SER A 225      10.245  48.506  20.462  1.00 30.77           H  
ATOM   3359  HA  SER A 225       8.951  45.873  20.400  1.00 31.31           H  
ATOM   3360  HB2 SER A 225       7.817  48.378  21.764  1.00 31.32           H  
ATOM   3361  HB3 SER A 225       8.253  46.848  22.563  1.00 31.32           H  
ATOM   3362  HG  SER A 225       6.015  47.073  22.217  1.00 31.31           H  
ATOM   3363  N   ASP A 226       7.319  46.444  18.660  1.00 31.85           N  
ATOM   3364  CA  ASP A 226       6.561  46.660  17.449  1.00 33.65           C  
ATOM   3365  C   ASP A 226       5.474  45.610  17.511  1.00 35.79           C  
ATOM   3366  O   ASP A 226       5.711  44.446  17.194  1.00 36.07           O  
ATOM   3367  CB  ASP A 226       7.405  46.441  16.205  1.00 33.03           C  
ATOM   3368  CG  ASP A 226       6.686  46.877  14.948  1.00 33.46           C  
ATOM   3369  OD1 ASP A 226       5.469  46.598  14.843  1.00 33.27           O  
ATOM   3370  OD2 ASP A 226       7.329  47.494  14.069  1.00 34.33           O1-
ATOM   3371  H   ASP A 226       7.229  45.556  19.133  1.00 31.85           H  
ATOM   3372  HA  ASP A 226       6.187  47.682  17.387  1.00 33.65           H  
ATOM   3373  HB2 ASP A 226       7.644  45.381  16.124  1.00 33.03           H  
ATOM   3374  HB3 ASP A 226       8.327  47.015  16.300  1.00 33.03           H  
ATOM   3375  N   PRO A 227       4.265  46.009  17.939  1.00 37.98           N  
ATOM   3376  CA  PRO A 227       3.112  45.112  18.064  1.00 38.33           C  
ATOM   3377  C   PRO A 227       2.530  44.640  16.735  1.00 38.56           C  
ATOM   3378  O   PRO A 227       1.757  43.681  16.696  1.00 39.86           O  
ATOM   3379  CB  PRO A 227       2.126  45.943  18.875  1.00 37.27           C  
ATOM   3380  CG  PRO A 227       2.396  47.321  18.381  1.00 37.72           C  
ATOM   3381  CD  PRO A 227       3.906  47.378  18.355  1.00 37.80           C  
ATOM   3382  HA  PRO A 227       3.382  44.167  18.536  1.00 38.33           H  
ATOM   3383  HB2 PRO A 227       2.324  45.860  19.944  1.00 37.27           H  
ATOM   3384  HB3 PRO A 227       1.097  45.645  18.672  1.00 37.27           H  
ATOM   3385  HG2 PRO A 227       1.987  48.069  19.060  1.00 37.72           H  
ATOM   3386  HG3 PRO A 227       1.980  47.469  17.384  1.00 37.72           H  
ATOM   3387  HD2 PRO A 227       4.261  48.115  17.635  1.00 37.80           H  
ATOM   3388  HD3 PRO A 227       4.309  47.610  19.341  1.00 37.80           H  
ATOM   3389  N   LYS A 228       2.901  45.308  15.648  1.00 37.52           N  
ATOM   3390  CA  LYS A 228       2.405  44.928  14.331  1.00 37.12           C  
ATOM   3391  C   LYS A 228       3.573  44.838  13.353  1.00 36.54           C  
ATOM   3392  O   LYS A 228       3.579  45.487  12.306  1.00 36.94           O  
ATOM   3393  CB  LYS A 228       1.380  45.965  13.799  1.00  0.00           C  
ATOM   3394  CG  LYS A 228       0.090  45.989  14.633  1.00  0.00           C  
ATOM   3395  CD  LYS A 228      -0.940  46.964  14.049  1.00  0.00           C  
ATOM   3396  CE  LYS A 228      -2.187  47.025  14.937  1.00  0.00           C  
ATOM   3397  NZ  LYS A 228      -3.200  47.939  14.382  1.00  0.00           N1+
ATOM   3398  H   LYS A 228       3.356  46.210  15.591  1.00 37.52           H  
ATOM   3399  HA  LYS A 228       1.910  43.961  14.420  1.00 37.12           H  
ATOM   3400  HB2 LYS A 228       1.127  45.711  12.769  1.00  0.00           H  
ATOM   3401  HB3 LYS A 228       1.836  46.955  13.827  1.00  0.00           H  
ATOM   3402  HG2 LYS A 228       0.332  46.297  15.651  1.00  0.00           H  
ATOM   3403  HG3 LYS A 228      -0.340  44.988  14.649  1.00  0.00           H  
ATOM   3404  HD2 LYS A 228      -1.226  46.628  13.052  1.00  0.00           H  
ATOM   3405  HD3 LYS A 228      -0.497  47.958  13.984  1.00  0.00           H  
ATOM   3406  HE2 LYS A 228      -1.899  47.375  15.928  1.00  0.00           H  
ATOM   3407  HE3 LYS A 228      -2.616  46.026  15.016  1.00  0.00           H  
ATOM   3408  HZ1 LYS A 228      -2.811  48.868  14.307  1.00  0.00           H  
ATOM   3409  HZ2 LYS A 228      -3.480  47.616  13.468  1.00  0.00           H  
ATOM   3410  HZ3 LYS A 228      -4.005  47.960  14.992  1.00  0.00           H  
ATOM   3411  N   ALA A 229       4.563  44.024  13.714  1.00 35.34           N  
ATOM   3412  CA  ALA A 229       5.761  43.817  12.903  1.00 31.76           C  
ATOM   3413  C   ALA A 229       5.542  42.784  11.805  1.00 30.91           C  
ATOM   3414  O   ALA A 229       4.847  41.786  11.997  1.00 32.05           O  
ATOM   3415  CB  ALA A 229       6.906  43.376  13.786  1.00 29.70           C  
ATOM   3416  H   ALA A 229       4.482  43.526  14.589  1.00 35.34           H  
ATOM   3417  HA  ALA A 229       5.997  44.767  12.423  1.00 31.76           H  
ATOM   3418  HB1 ALA A 229       7.083  44.128  14.555  1.00 29.70           H  
ATOM   3419  HB2 ALA A 229       6.656  42.426  14.258  1.00 29.70           H  
ATOM   3420  HB3 ALA A 229       7.805  43.255  13.182  1.00 29.70           H  
ATOM   3421  N   VAL A 230       6.136  43.029  10.646  1.00 28.96           N  
ATOM   3422  CA  VAL A 230       6.011  42.103   9.539  1.00 26.86           C  
ATOM   3423  C   VAL A 230       7.375  41.474   9.289  1.00 24.90           C  
ATOM   3424  O   VAL A 230       8.305  42.133   8.821  1.00 25.36           O  
ATOM   3425  CB  VAL A 230       5.487  42.819   8.275  1.00 27.19           C  
ATOM   3426  CG1 VAL A 230       6.245  44.121   8.063  1.00 28.90           C  
ATOM   3427  CG2 VAL A 230       5.617  41.902   7.071  1.00 25.65           C  
ATOM   3428  H   VAL A 230       6.682  43.871  10.533  1.00 28.96           H  
ATOM   3429  HA  VAL A 230       5.287  41.326   9.785  1.00 26.86           H  
ATOM   3430  HB  VAL A 230       4.432  43.061   8.405  1.00 27.19           H  
ATOM   3431 HG11 VAL A 230       6.111  44.765   8.932  1.00 28.90           H  
ATOM   3432 HG12 VAL A 230       7.305  43.907   7.930  1.00 28.90           H  
ATOM   3433 HG13 VAL A 230       5.862  44.624   7.175  1.00 28.90           H  
ATOM   3434 HG21 VAL A 230       6.666  41.646   6.921  1.00 25.65           H  
ATOM   3435 HG22 VAL A 230       5.042  40.992   7.243  1.00 25.65           H  
ATOM   3436 HG23 VAL A 230       5.237  42.410   6.185  1.00 25.65           H  
ATOM   3437  N   LEU A 231       7.479  40.193   9.628  1.00 22.55           N  
ATOM   3438  CA  LEU A 231       8.714  39.435   9.484  1.00 21.13           C  
ATOM   3439  C   LEU A 231       8.433  38.039   8.919  1.00 21.05           C  
ATOM   3440  O   LEU A 231       7.278  37.632   8.798  1.00 20.99           O  
ATOM   3441  CB  LEU A 231       9.399  39.333  10.855  1.00 19.16           C  
ATOM   3442  CG  LEU A 231       8.515  38.854  12.017  1.00 17.11           C  
ATOM   3443  CD1 LEU A 231       8.408  37.351  12.008  1.00 15.68           C  
ATOM   3444  CD2 LEU A 231       9.103  39.308  13.324  1.00 15.97           C  
ATOM   3445  H   LEU A 231       6.666  39.725  10.002  1.00 22.55           H  
ATOM   3446  HA  LEU A 231       9.372  39.949   8.784  1.00 21.13           H  
ATOM   3447  HB2 LEU A 231       9.780  40.322  11.112  1.00 19.16           H  
ATOM   3448  HB3 LEU A 231      10.232  38.636  10.760  1.00 19.16           H  
ATOM   3449  HG  LEU A 231       7.519  39.281  11.898  1.00 17.11           H  
ATOM   3450 HD11 LEU A 231       7.978  37.023  11.062  1.00 15.68           H  
ATOM   3451 HD12 LEU A 231       9.400  36.915  12.127  1.00 15.68           H  
ATOM   3452 HD13 LEU A 231       7.768  37.027  12.829  1.00 15.68           H  
ATOM   3453 HD21 LEU A 231      10.099  38.881  13.442  1.00 15.97           H  
ATOM   3454 HD22 LEU A 231       9.171  40.396  13.334  1.00 15.97           H  
ATOM   3455 HD23 LEU A 231       8.466  38.977  14.144  1.00 15.97           H  
ATOM   3456  N   ARG A 232       9.485  37.315   8.551  1.00 20.50           N  
ATOM   3457  CA  ARG A 232       9.315  35.966   8.025  1.00 20.56           C  
ATOM   3458  C   ARG A 232       9.532  34.982   9.183  1.00 20.69           C  
ATOM   3459  O   ARG A 232      10.576  34.966   9.823  1.00 20.82           O  
ATOM   3460  CB  ARG A 232      10.292  35.743   6.878  1.00 19.81           C  
ATOM   3461  CG  ARG A 232      10.126  36.777   5.765  1.00 19.51           C  
ATOM   3462  CD  ARG A 232      11.008  36.461   4.561  1.00 18.64           C  
ATOM   3463  NE  ARG A 232      10.637  35.178   3.983  1.00 19.77           N  
ATOM   3464  CZ  ARG A 232      11.500  34.208   3.699  1.00 21.47           C  
ATOM   3465  NH1 ARG A 232      12.795  34.378   3.935  1.00 21.89           N  
ATOM   3466  NH2 ARG A 232      11.064  33.056   3.200  1.00 22.55           N1+
ATOM   3467  H   ARG A 232      10.413  37.704   8.637  1.00 20.50           H  
ATOM   3468  HA  ARG A 232       8.314  35.813   7.622  1.00 20.56           H  
ATOM   3469  HB2 ARG A 232      10.123  34.750   6.462  1.00 19.81           H  
ATOM   3470  HB3 ARG A 232      11.309  35.806   7.266  1.00 19.81           H  
ATOM   3471  HG2 ARG A 232      10.397  37.759   6.153  1.00 19.51           H  
ATOM   3472  HG3 ARG A 232       9.084  36.787   5.446  1.00 19.51           H  
ATOM   3473  HD2 ARG A 232      12.050  36.424   4.879  1.00 18.64           H  
ATOM   3474  HD3 ARG A 232      10.885  37.242   3.811  1.00 18.64           H  
ATOM   3475  HE  ARG A 232       9.660  35.014   3.785  1.00 19.77           H  
ATOM   3476 HH11 ARG A 232      13.129  35.253   4.314  1.00 21.89           H  
ATOM   3477 HH12 ARG A 232      13.447  33.633   3.735  1.00 21.89           H  
ATOM   3478 HH21 ARG A 232      11.718  32.312   3.001  1.00 22.55           H  
ATOM   3479 HH22 ARG A 232      10.079  32.924   3.020  1.00 22.55           H  
ATOM   3480  N   TYR A 233       8.529  34.156   9.443  1.00 21.62           N  
ATOM   3481  CA  TYR A 233       8.558  33.239  10.575  1.00 21.45           C  
ATOM   3482  C   TYR A 233       8.487  31.749  10.230  1.00 21.57           C  
ATOM   3483  O   TYR A 233       8.184  31.373   9.096  1.00 22.00           O  
ATOM   3484  CB  TYR A 233       7.409  33.659  11.506  1.00 20.67           C  
ATOM   3485  CG  TYR A 233       7.106  32.755  12.666  1.00 23.16           C  
ATOM   3486  CD1 TYR A 233       6.307  31.626  12.506  1.00 23.29           C  
ATOM   3487  CD2 TYR A 233       7.595  33.045  13.938  1.00 26.31           C  
ATOM   3488  CE1 TYR A 233       6.005  30.811  13.580  1.00 25.82           C  
ATOM   3489  CE2 TYR A 233       7.297  32.235  15.027  1.00 27.19           C  
ATOM   3490  CZ  TYR A 233       6.500  31.123  14.841  1.00 27.78           C  
ATOM   3491  OH  TYR A 233       6.198  30.324  15.919  1.00 32.10           O  
ATOM   3492  H   TYR A 233       7.720  34.162   8.838  1.00 21.62           H  
ATOM   3493  HA  TYR A 233       9.535  33.324  11.051  1.00 21.45           H  
ATOM   3494  HB2 TYR A 233       6.505  33.731  10.901  1.00 20.67           H  
ATOM   3495  HB3 TYR A 233       7.655  34.641  11.910  1.00 20.67           H  
ATOM   3496  HD1 TYR A 233       5.918  31.384  11.528  1.00 23.29           H  
ATOM   3497  HD2 TYR A 233       8.218  33.916  14.080  1.00 26.31           H  
ATOM   3498  HE1 TYR A 233       5.388  29.936  13.441  1.00 25.82           H  
ATOM   3499  HE2 TYR A 233       7.684  32.472  16.007  1.00 27.19           H  
ATOM   3500  HH  TYR A 233       6.578  30.608  16.754  1.00 32.10           H  
ATOM   3501  N   GLY A 234       8.781  30.912  11.224  1.00 21.02           N  
ATOM   3502  CA  GLY A 234       8.736  29.474  11.045  1.00 20.93           C  
ATOM   3503  C   GLY A 234       9.160  28.754  12.309  1.00 21.79           C  
ATOM   3504  O   GLY A 234      10.138  29.150  12.942  1.00 22.62           O  
ATOM   3505  H   GLY A 234       9.042  31.288  12.124  1.00 21.02           H  
ATOM   3506  HA2 GLY A 234       9.408  29.195  10.234  1.00 20.93           H  
ATOM   3507  HA3 GLY A 234       7.718  29.178  10.791  1.00 20.93           H  
ATOM   3508  N   LEU A 235       8.431  27.704  12.686  1.00 22.02           N  
ATOM   3509  CA  LEU A 235       8.752  26.922  13.883  1.00 22.13           C  
ATOM   3510  C   LEU A 235       9.361  25.572  13.475  1.00 22.43           C  
ATOM   3511  O   LEU A 235       8.773  24.844  12.684  1.00 21.77           O  
ATOM   3512  CB  LEU A 235       7.475  26.711  14.713  1.00 22.46           C  
ATOM   3513  CG  LEU A 235       7.415  25.978  16.073  1.00 23.66           C  
ATOM   3514  CD1 LEU A 235       7.639  24.482  15.901  1.00 23.32           C  
ATOM   3515  CD2 LEU A 235       8.435  26.564  17.028  1.00 25.39           C  
ATOM   3516  H   LEU A 235       7.632  27.439  12.129  1.00 22.02           H  
ATOM   3517  HA  LEU A 235       9.481  27.460  14.489  1.00 22.13           H  
ATOM   3518  HB2 LEU A 235       6.790  26.170  14.060  1.00 22.46           H  
ATOM   3519  HB3 LEU A 235       7.083  27.710  14.903  1.00 22.46           H  
ATOM   3520  HG  LEU A 235       6.419  26.119  16.493  1.00 23.66           H  
ATOM   3521 HD11 LEU A 235       6.884  24.076  15.228  1.00 23.32           H  
ATOM   3522 HD12 LEU A 235       8.630  24.309  15.481  1.00 23.32           H  
ATOM   3523 HD13 LEU A 235       7.564  23.990  16.870  1.00 23.32           H  
ATOM   3524 HD21 LEU A 235       9.436  26.429  16.618  1.00 25.39           H  
ATOM   3525 HD22 LEU A 235       8.238  27.628  17.162  1.00 25.39           H  
ATOM   3526 HD23 LEU A 235       8.365  26.057  17.990  1.00 25.39           H  
ATOM   3527  N   ASP A 236      10.542  25.248  14.001  1.00 24.19           N  
ATOM   3528  CA  ASP A 236      11.209  23.974  13.690  1.00 27.08           C  
ATOM   3529  C   ASP A 236      10.955  23.042  14.864  1.00 29.04           C  
ATOM   3530  O   ASP A 236      11.579  23.176  15.915  1.00 30.04           O  
ATOM   3531  CB  ASP A 236      12.725  24.166  13.525  1.00 26.88           C  
ATOM   3532  CG  ASP A 236      13.405  22.969  12.869  1.00 27.10           C  
ATOM   3533  OD1 ASP A 236      13.121  21.812  13.241  1.00 27.37           O  
ATOM   3534  OD2 ASP A 236      14.245  23.188  11.977  1.00 28.28           O1-
ATOM   3535  H   ASP A 236      10.992  25.896  14.632  1.00 24.19           H  
ATOM   3536  HA  ASP A 236      10.819  23.571  12.755  1.00 27.08           H  
ATOM   3537  HB2 ASP A 236      13.166  24.320  14.510  1.00 26.88           H  
ATOM   3538  HB3 ASP A 236      12.899  25.047  12.907  1.00 26.88           H  
ATOM   3539  N   SER A 237      10.036  22.102  14.679  1.00 31.77           N  
ATOM   3540  CA  SER A 237       9.672  21.158  15.728  1.00 33.84           C  
ATOM   3541  C   SER A 237      10.845  20.359  16.275  1.00 35.15           C  
ATOM   3542  O   SER A 237      10.933  20.132  17.478  1.00 36.10           O  
ATOM   3543  CB  SER A 237       8.615  20.195  15.206  1.00 33.69           C  
ATOM   3544  OG  SER A 237       7.512  20.914  14.699  1.00 37.00           O  
ATOM   3545  H   SER A 237       9.574  22.039  13.783  1.00 31.77           H  
ATOM   3546  HA  SER A 237       9.288  21.757  16.554  1.00 33.84           H  
ATOM   3547  HB2 SER A 237       8.282  19.550  16.019  1.00 33.69           H  
ATOM   3548  HB3 SER A 237       9.044  19.585  14.411  1.00 33.69           H  
ATOM   3549  HG  SER A 237       7.832  21.470  13.985  1.00 37.00           H  
ATOM   3550  N   ASP A 238      11.741  19.934  15.393  1.00 36.51           N  
ATOM   3551  CA  ASP A 238      12.901  19.144  15.792  1.00 38.41           C  
ATOM   3552  C   ASP A 238      13.859  19.920  16.696  1.00 36.38           C  
ATOM   3553  O   ASP A 238      14.182  19.474  17.799  1.00 35.84           O  
ATOM   3554  CB  ASP A 238      13.657  18.662  14.553  1.00 44.65           C  
ATOM   3555  CG  ASP A 238      12.726  18.212  13.434  1.00 50.09           C  
ATOM   3556  OD1 ASP A 238      12.034  19.083  12.846  1.00 54.24           O  
ATOM   3557  OD2 ASP A 238      12.688  16.991  13.145  1.00 51.81           O1-
ATOM   3558  H   ASP A 238      11.616  20.164  14.417  1.00 36.51           H  
ATOM   3559  HA  ASP A 238      12.524  18.295  16.362  1.00 38.41           H  
ATOM   3560  HB2 ASP A 238      14.292  17.823  14.837  1.00 44.65           H  
ATOM   3561  HB3 ASP A 238      14.277  19.479  14.183  1.00 44.65           H  
ATOM   3562  N   LEU A 239      14.327  21.069  16.217  1.00 34.10           N  
ATOM   3563  CA  LEU A 239      15.240  21.898  16.995  1.00 33.07           C  
ATOM   3564  C   LEU A 239      14.515  22.440  18.211  1.00 32.49           C  
ATOM   3565  O   LEU A 239      15.142  22.834  19.195  1.00 32.95           O  
ATOM   3566  CB  LEU A 239      15.759  23.074  16.164  1.00 32.52           C  
ATOM   3567  CG  LEU A 239      16.809  22.787  15.095  1.00 31.22           C  
ATOM   3568  CD1 LEU A 239      17.972  22.057  15.732  1.00 30.42           C  
ATOM   3569  CD2 LEU A 239      16.204  21.959  13.981  1.00 34.03           C  
ATOM   3570  H   LEU A 239      14.044  21.373  15.296  1.00 34.10           H  
ATOM   3571  HA  LEU A 239      16.086  21.282  17.298  1.00 33.07           H  
ATOM   3572  HB2 LEU A 239      16.191  23.795  16.858  1.00 32.52           H  
ATOM   3573  HB3 LEU A 239      14.900  23.521  15.663  1.00 32.52           H  
ATOM   3574  HG  LEU A 239      17.165  23.723  14.665  1.00 31.22           H  
ATOM   3575 HD11 LEU A 239      18.405  22.678  16.516  1.00 30.42           H  
ATOM   3576 HD12 LEU A 239      17.620  21.120  16.163  1.00 30.42           H  
ATOM   3577 HD13 LEU A 239      18.728  21.848  14.975  1.00 30.42           H  
ATOM   3578 HD21 LEU A 239      15.840  21.015  14.387  1.00 34.03           H  
ATOM   3579 HD22 LEU A 239      15.375  22.505  13.532  1.00 34.03           H  
ATOM   3580 HD23 LEU A 239      16.962  21.761  13.223  1.00 34.03           H  
ATOM   3581  N   SER A 240      13.190  22.464  18.128  1.00 31.30           N  
ATOM   3582  CA  SER A 240      12.365  22.964  19.212  1.00 30.53           C  
ATOM   3583  C   SER A 240      12.598  24.468  19.405  1.00 29.61           C  
ATOM   3584  O   SER A 240      12.849  24.934  20.523  1.00 28.06           O  
ATOM   3585  CB  SER A 240      12.694  22.196  20.496  1.00 32.03           C  
ATOM   3586  OG  SER A 240      11.878  22.622  21.573  1.00 36.47           O  
ATOM   3587  H   SER A 240      12.744  22.125  17.287  1.00 31.30           H  
ATOM   3588  HA  SER A 240      11.313  22.813  18.968  1.00 30.53           H  
ATOM   3589  HB2 SER A 240      13.739  22.366  20.754  1.00 32.03           H  
ATOM   3590  HB3 SER A 240      12.530  21.132  20.325  1.00 32.03           H  
ATOM   3591  HG  SER A 240      12.038  23.559  21.705  1.00 36.47           H  
ATOM   3592  N   CYS A 241      12.520  25.225  18.310  1.00 28.86           N  
ATOM   3593  CA  CYS A 241      12.725  26.672  18.380  1.00 28.51           C  
ATOM   3594  C   CYS A 241      11.964  27.464  17.316  1.00 26.18           C  
ATOM   3595  O   CYS A 241      11.554  26.917  16.292  1.00 25.51           O  
ATOM   3596  CB  CYS A 241      14.213  27.001  18.266  1.00 30.49           C  
ATOM   3597  SG  CYS A 241      14.826  26.989  16.582  1.00 34.48           S  
ATOM   3598  H   CYS A 241      12.317  24.793  17.420  1.00 28.86           H  
ATOM   3599  HA  CYS A 241      12.327  26.975  19.349  1.00 28.51           H  
ATOM   3600  HB2 CYS A 241      14.773  26.264  18.842  1.00 30.49           H  
ATOM   3601  HB3 CYS A 241      14.379  27.993  18.686  1.00 30.49           H  
ATOM   3602  HG  CYS A 241      14.632  25.781  16.046  1.00 34.48           H  
ATOM   3603  N   LYS A 242      11.791  28.759  17.579  1.00 24.04           N  
ATOM   3604  CA  LYS A 242      11.090  29.677  16.677  1.00 22.49           C  
ATOM   3605  C   LYS A 242      12.076  30.555  15.914  1.00 21.08           C  
ATOM   3606  O   LYS A 242      12.846  31.302  16.517  1.00 20.51           O  
ATOM   3607  CB  LYS A 242      10.134  30.582  17.463  1.00 22.76           C  
ATOM   3608  CG  LYS A 242       8.987  29.854  18.119  1.00 23.02           C  
ATOM   3609  CD  LYS A 242       7.969  30.820  18.691  1.00 25.55           C  
ATOM   3610  CE  LYS A 242       8.422  31.422  20.011  1.00 27.56           C  
ATOM   3611  NZ  LYS A 242       7.364  32.311  20.592  1.00 28.07           N1+
ATOM   3612  H   LYS A 242      12.162  29.126  18.444  1.00 24.04           H  
ATOM   3613  HA  LYS A 242      10.525  29.069  15.970  1.00 22.49           H  
ATOM   3614  HB2 LYS A 242       9.721  31.321  16.776  1.00 22.76           H  
ATOM   3615  HB3 LYS A 242      10.706  31.089  18.240  1.00 22.76           H  
ATOM   3616  HG2 LYS A 242       9.377  29.232  18.925  1.00 23.02           H  
ATOM   3617  HG3 LYS A 242       8.498  29.223  17.377  1.00 23.02           H  
ATOM   3618  HD2 LYS A 242       7.032  30.287  18.852  1.00 25.55           H  
ATOM   3619  HD3 LYS A 242       7.810  31.626  17.975  1.00 25.55           H  
ATOM   3620  HE2 LYS A 242       9.326  32.008  19.843  1.00 27.56           H  
ATOM   3621  HE3 LYS A 242       8.636  30.617  20.714  1.00 27.56           H  
ATOM   3622  HZ1 LYS A 242       7.161  33.060  19.945  1.00 28.07           H  
ATOM   3623  HZ2 LYS A 242       6.526  31.773  20.758  1.00 28.07           H  
ATOM   3624  HZ3 LYS A 242       7.693  32.700  21.464  1.00 28.07           H  
ATOM   3625  N   ILE A 243      12.036  30.468  14.586  1.00 19.49           N  
ATOM   3626  CA  ILE A 243      12.930  31.241  13.720  1.00 17.64           C  
ATOM   3627  C   ILE A 243      12.233  32.449  13.082  1.00 16.95           C  
ATOM   3628  O   ILE A 243      11.163  32.319  12.497  1.00 18.26           O  
ATOM   3629  CB  ILE A 243      13.487  30.343  12.592  1.00 16.65           C  
ATOM   3630  CG1 ILE A 243      14.209  29.143  13.205  1.00 17.20           C  
ATOM   3631  CG2 ILE A 243      14.410  31.140  11.685  1.00 13.10           C  
ATOM   3632  CD1 ILE A 243      14.676  28.121  12.185  1.00 18.63           C  
ATOM   3633  H   ILE A 243      11.364  29.846  14.160  1.00 19.49           H  
ATOM   3634  HA  ILE A 243      13.736  31.608  14.355  1.00 17.64           H  
ATOM   3635  HB  ILE A 243      12.663  29.976  11.980  1.00 16.65           H  
ATOM   3636 HG12 ILE A 243      13.528  28.650  13.898  1.00 17.20           H  
ATOM   3637 HG13 ILE A 243      15.080  29.508  13.749  1.00 17.20           H  
ATOM   3638 HG21 ILE A 243      13.860  31.973  11.248  1.00 13.10           H  
ATOM   3639 HG22 ILE A 243      15.248  31.523  12.266  1.00 13.10           H  
ATOM   3640 HG23 ILE A 243      14.784  30.495  10.890  1.00 13.10           H  
ATOM   3641 HD11 ILE A 243      13.817  27.744  11.629  1.00 18.63           H  
ATOM   3642 HD12 ILE A 243      15.377  28.590  11.495  1.00 18.63           H  
ATOM   3643 HD13 ILE A 243      15.168  27.295  12.698  1.00 18.63           H  
ATOM   3644  N   ALA A 244      12.839  33.625  13.200  1.00 16.26           N  
ATOM   3645  CA  ALA A 244      12.273  34.831  12.606  1.00 15.91           C  
ATOM   3646  C   ALA A 244      13.365  35.593  11.866  1.00 17.37           C  
ATOM   3647  O   ALA A 244      14.529  35.589  12.272  1.00 17.77           O  
ATOM   3648  CB  ALA A 244      11.650  35.711  13.673  1.00 15.78           C  
ATOM   3649  H   ALA A 244      13.708  33.685  13.711  1.00 16.26           H  
ATOM   3650  HA  ALA A 244      11.491  34.545  11.902  1.00 15.91           H  
ATOM   3651  HB1 ALA A 244      10.865  35.157  14.188  1.00 15.78           H  
ATOM   3652  HB2 ALA A 244      12.415  36.010  14.390  1.00 15.78           H  
ATOM   3653  HB3 ALA A 244      11.222  36.599  13.207  1.00 15.78           H  
ATOM   3654  N   GLN A 245      12.984  36.252  10.779  1.00 18.38           N  
ATOM   3655  CA  GLN A 245      13.939  37.003   9.983  1.00 19.38           C  
ATOM   3656  C   GLN A 245      13.511  38.445   9.748  1.00 20.91           C  
ATOM   3657  O   GLN A 245      12.432  38.709   9.214  1.00 22.76           O  
ATOM   3658  CB  GLN A 245      14.144  36.308   8.650  1.00 18.29           C  
ATOM   3659  CG  GLN A 245      15.143  36.994   7.772  1.00 21.62           C  
ATOM   3660  CD  GLN A 245      15.310  36.273   6.468  1.00 23.29           C  
ATOM   3661  OE1 GLN A 245      14.352  36.126   5.714  1.00 25.20           O  
ATOM   3662  NE2 GLN A 245      16.527  35.807   6.189  1.00 24.20           N  
ATOM   3663  H   GLN A 245      12.013  36.231  10.500  1.00 18.38           H  
ATOM   3664  HA  GLN A 245      14.872  37.035  10.546  1.00 19.38           H  
ATOM   3665  HB2 GLN A 245      13.188  36.275   8.127  1.00 18.29           H  
ATOM   3666  HB3 GLN A 245      14.490  35.292   8.839  1.00 18.29           H  
ATOM   3667  HG2 GLN A 245      16.104  37.026   8.285  1.00 21.62           H  
ATOM   3668  HG3 GLN A 245      14.803  38.011   7.574  1.00 21.62           H  
ATOM   3669 HE21 GLN A 245      16.691  35.309   5.326  1.00 24.20           H  
ATOM   3670 HE22 GLN A 245      17.285  35.952   6.840  1.00 24.20           H  
ATOM   3671  N   LEU A 246      14.372  39.377  10.145  1.00 21.78           N  
ATOM   3672  CA  LEU A 246      14.100  40.798   9.990  1.00 21.66           C  
ATOM   3673  C   LEU A 246      15.097  41.359   8.992  1.00 21.92           C  
ATOM   3674  O   LEU A 246      16.285  41.071   9.070  1.00 23.58           O  
ATOM   3675  CB  LEU A 246      14.255  41.507  11.343  1.00 22.27           C  
ATOM   3676  CG  LEU A 246      13.157  42.484  11.788  1.00 21.99           C  
ATOM   3677  CD1 LEU A 246      11.814  41.785  11.718  1.00 23.37           C  
ATOM   3678  CD2 LEU A 246      13.415  42.973  13.207  1.00 19.37           C  
ATOM   3679  H   LEU A 246      15.243  39.089  10.568  1.00 21.78           H  
ATOM   3680  HA  LEU A 246      13.082  40.955   9.634  1.00 21.66           H  
ATOM   3681  HB2 LEU A 246      15.189  42.067  11.308  1.00 22.27           H  
ATOM   3682  HB3 LEU A 246      14.325  40.732  12.106  1.00 22.27           H  
ATOM   3683  HG  LEU A 246      13.159  43.349  11.124  1.00 21.99           H  
ATOM   3684 HD11 LEU A 246      11.629  41.455  10.696  1.00 23.37           H  
ATOM   3685 HD12 LEU A 246      11.819  40.922  12.383  1.00 23.37           H  
ATOM   3686 HD13 LEU A 246      11.028  42.476  12.024  1.00 23.37           H  
ATOM   3687 HD21 LEU A 246      13.417  42.123  13.889  1.00 19.37           H  
ATOM   3688 HD22 LEU A 246      14.382  43.475  13.248  1.00 19.37           H  
ATOM   3689 HD23 LEU A 246      12.630  43.671  13.499  1.00 19.37           H  
ATOM   3690  N   PRO A 247      14.626  42.160   8.028  1.00 22.22           N  
ATOM   3691  CA  PRO A 247      15.536  42.736   7.035  1.00 20.80           C  
ATOM   3692  C   PRO A 247      16.252  44.013   7.476  1.00 20.89           C  
ATOM   3693  O   PRO A 247      15.744  44.797   8.290  1.00 19.56           O  
ATOM   3694  CB  PRO A 247      14.617  42.985   5.846  1.00 19.67           C  
ATOM   3695  CG  PRO A 247      13.361  43.410   6.510  1.00 18.90           C  
ATOM   3696  CD  PRO A 247      13.224  42.377   7.625  1.00 22.26           C  
ATOM   3697  HA  PRO A 247      16.372  42.067   6.830  1.00 20.80           H  
ATOM   3698  HB2 PRO A 247      14.469  42.076   5.263  1.00 19.67           H  
ATOM   3699  HB3 PRO A 247      15.009  43.771   5.200  1.00 19.67           H  
ATOM   3700  HG2 PRO A 247      12.516  43.366   5.823  1.00 18.90           H  
ATOM   3701  HG3 PRO A 247      13.448  44.419   6.914  1.00 18.90           H  
ATOM   3702  HD2 PRO A 247      12.631  42.766   8.453  1.00 22.26           H  
ATOM   3703  HD3 PRO A 247      12.772  41.456   7.256  1.00 22.26           H  
ATOM   3704  N   LEU A 248      17.445  44.200   6.923  1.00 21.48           N  
ATOM   3705  CA  LEU A 248      18.258  45.378   7.181  1.00 20.79           C  
ATOM   3706  C   LEU A 248      18.482  46.016   5.825  1.00 21.20           C  
ATOM   3707  O   LEU A 248      18.402  45.355   4.791  1.00 21.64           O  
ATOM   3708  CB  LEU A 248      19.622  45.012   7.778  1.00 20.34           C  
ATOM   3709  CG  LEU A 248      19.772  44.443   9.190  1.00 20.32           C  
ATOM   3710  CD1 LEU A 248      19.221  45.403  10.240  1.00 18.68           C  
ATOM   3711  CD2 LEU A 248      19.057  43.115   9.238  1.00 23.10           C  
ATOM   3712  H   LEU A 248      17.803  43.494   6.296  1.00 21.48           H  
ATOM   3713  HA  LEU A 248      17.758  46.033   7.894  1.00 20.79           H  
ATOM   3714  HB2 LEU A 248      20.218  45.924   7.754  1.00 20.34           H  
ATOM   3715  HB3 LEU A 248      20.059  44.274   7.106  1.00 20.34           H  
ATOM   3716  HG  LEU A 248      20.829  44.306   9.420  1.00 20.32           H  
ATOM   3717 HD11 LEU A 248      19.758  46.350  10.184  1.00 18.68           H  
ATOM   3718 HD12 LEU A 248      18.161  45.575  10.054  1.00 18.68           H  
ATOM   3719 HD13 LEU A 248      19.351  44.970  11.232  1.00 18.68           H  
ATOM   3720 HD21 LEU A 248      18.002  43.262   9.007  1.00 23.10           H  
ATOM   3721 HD22 LEU A 248      19.498  42.438   8.506  1.00 23.10           H  
ATOM   3722 HD23 LEU A 248      19.154  42.686  10.235  1.00 23.10           H  
ATOM   3723  N   THR A 249      18.760  47.306   5.832  1.00 22.28           N  
ATOM   3724  CA  THR A 249      19.017  48.036   4.605  1.00 22.57           C  
ATOM   3725  C   THR A 249      20.357  47.571   4.027  1.00 23.09           C  
ATOM   3726  O   THR A 249      21.270  47.195   4.766  1.00 25.00           O  
ATOM   3727  CB  THR A 249      19.079  49.552   4.899  1.00 23.65           C  
ATOM   3728  OG1 THR A 249      20.104  49.815   5.868  1.00 21.76           O  
ATOM   3729  CG2 THR A 249      17.745  50.038   5.454  1.00 22.84           C  
ATOM   3730  H   THR A 249      18.795  47.797   6.714  1.00 22.28           H  
ATOM   3731  HA  THR A 249      18.216  47.847   3.890  1.00 22.57           H  
ATOM   3732  HB  THR A 249      19.299  50.076   3.969  1.00 23.65           H  
ATOM   3733 HG21 THR A 249      16.956  49.839   4.729  1.00 22.84           H  
ATOM   3734 HG22 THR A 249      17.526  49.513   6.384  1.00 22.84           H  
ATOM   3735 HG23 THR A 249      17.800  51.110   5.646  1.00 22.84           H  
ATOM   3736  HG1 THR A 249      19.875  49.338   6.669  1.00 21.76           H  
ATOM   3737  N   GLY A 250      20.483  47.602   2.709  1.00 23.18           N  
ATOM   3738  CA  GLY A 250      21.732  47.183   2.099  1.00 23.15           C  
ATOM   3739  C   GLY A 250      21.703  45.708   1.777  1.00 22.87           C  
ATOM   3740  O   GLY A 250      22.739  45.055   1.700  1.00 23.59           O  
ATOM   3741  H   GLY A 250      19.715  47.915   2.132  1.00 23.18           H  
ATOM   3742  HA2 GLY A 250      22.551  47.382   2.790  1.00 23.15           H  
ATOM   3743  HA3 GLY A 250      21.887  47.747   1.179  1.00 23.15           H  
ATOM   3744  N   SER A 251      20.494  45.189   1.606  1.00 23.49           N  
ATOM   3745  CA  SER A 251      20.269  43.796   1.277  1.00 23.07           C  
ATOM   3746  C   SER A 251      20.872  42.820   2.291  1.00 23.57           C  
ATOM   3747  O   SER A 251      21.695  41.971   1.943  1.00 24.13           O  
ATOM   3748  CB  SER A 251      20.814  43.523  -0.120  1.00 23.76           C  
ATOM   3749  OG  SER A 251      20.437  42.237  -0.573  1.00 25.59           O  
ATOM   3750  H   SER A 251      19.692  45.794   1.710  1.00 23.49           H  
ATOM   3751  HA  SER A 251      19.193  43.624   1.309  1.00 23.07           H  
ATOM   3752  HB2 SER A 251      21.902  43.587  -0.096  1.00 23.76           H  
ATOM   3753  HB3 SER A 251      20.421  44.272  -0.808  1.00 23.76           H  
ATOM   3754  HG  SER A 251      20.808  42.118  -1.450  1.00 25.59           H  
ATOM   3755  N   MET A 252      20.463  42.954   3.550  1.00 23.68           N  
ATOM   3756  CA  MET A 252      20.930  42.074   4.621  1.00 23.49           C  
ATOM   3757  C   MET A 252      19.765  41.666   5.514  1.00 23.58           C  
ATOM   3758  O   MET A 252      18.698  42.283   5.481  1.00 25.06           O  
ATOM   3759  CB  MET A 252      21.989  42.763   5.481  1.00 22.56           C  
ATOM   3760  CG  MET A 252      23.289  42.995   4.771  1.00 24.65           C  
ATOM   3761  SD  MET A 252      24.574  43.456   5.911  1.00 26.89           S  
ATOM   3762  CE  MET A 252      24.214  45.249   6.123  1.00 29.08           C  
ATOM   3763  H   MET A 252      19.807  43.689   3.774  1.00 23.68           H  
ATOM   3764  HA  MET A 252      21.369  41.193   4.153  1.00 23.49           H  
ATOM   3765  HB2 MET A 252      22.181  42.140   6.354  1.00 22.56           H  
ATOM   3766  HB3 MET A 252      21.596  43.728   5.802  1.00 22.56           H  
ATOM   3767  HG2 MET A 252      23.158  43.794   4.042  1.00 24.65           H  
ATOM   3768  HG3 MET A 252      23.582  42.079   4.257  1.00 24.65           H  
ATOM   3769  HE1 MET A 252      24.285  45.750   5.158  1.00 29.08           H  
ATOM   3770  HE2 MET A 252      23.208  45.373   6.524  1.00 29.08           H  
ATOM   3771  HE3 MET A 252      24.936  45.686   6.813  1.00 29.08           H  
ATOM   3772  N   SER A 253      19.974  40.621   6.309  1.00 22.57           N  
ATOM   3773  CA  SER A 253      18.948  40.139   7.224  1.00 20.23           C  
ATOM   3774  C   SER A 253      19.560  39.527   8.473  1.00 19.33           C  
ATOM   3775  O   SER A 253      20.725  39.137   8.498  1.00 18.71           O  
ATOM   3776  CB  SER A 253      18.069  39.093   6.547  1.00 18.78           C  
ATOM   3777  OG  SER A 253      18.824  37.932   6.258  1.00 20.34           O  
ATOM   3778  H   SER A 253      20.867  40.149   6.278  1.00 22.57           H  
ATOM   3779  HA  SER A 253      18.345  41.001   7.508  1.00 20.23           H  
ATOM   3780  HB2 SER A 253      17.671  39.504   5.619  1.00 18.78           H  
ATOM   3781  HB3 SER A 253      17.245  38.831   7.211  1.00 18.78           H  
ATOM   3782  HG  SER A 253      19.541  38.190   5.673  1.00 20.34           H  
ATOM   3783  N   ILE A 254      18.754  39.463   9.519  1.00 18.51           N  
ATOM   3784  CA  ILE A 254      19.172  38.876  10.771  1.00 18.06           C  
ATOM   3785  C   ILE A 254      18.202  37.737  11.021  1.00 18.79           C  
ATOM   3786  O   ILE A 254      16.986  37.902  10.883  1.00 18.88           O  
ATOM   3787  CB  ILE A 254      19.089  39.894  11.926  1.00 17.90           C  
ATOM   3788  CG1 ILE A 254      20.237  40.897  11.803  1.00 20.10           C  
ATOM   3789  CG2 ILE A 254      19.135  39.179  13.270  1.00 15.97           C  
ATOM   3790  CD1 ILE A 254      20.249  41.957  12.893  1.00 21.02           C  
ATOM   3791  H   ILE A 254      17.818  39.835   9.440  1.00 18.51           H  
ATOM   3792  HA  ILE A 254      20.209  38.543  10.721  1.00 18.06           H  
ATOM   3793  HB  ILE A 254      18.143  40.431  11.866  1.00 17.90           H  
ATOM   3794 HG12 ILE A 254      20.153  41.398  10.838  1.00 20.10           H  
ATOM   3795 HG13 ILE A 254      21.178  40.349  11.847  1.00 20.10           H  
ATOM   3796 HG21 ILE A 254      18.300  38.482  13.340  1.00 15.97           H  
ATOM   3797 HG22 ILE A 254      20.073  38.631  13.358  1.00 15.97           H  
ATOM   3798 HG23 ILE A 254      19.065  39.912  14.074  1.00 15.97           H  
ATOM   3799 HD11 ILE A 254      19.315  42.517  12.865  1.00 21.02           H  
ATOM   3800 HD12 ILE A 254      20.356  41.477  13.866  1.00 21.02           H  
ATOM   3801 HD13 ILE A 254      21.085  42.637  12.730  1.00 21.02           H  
ATOM   3802  N   ILE A 255      18.741  36.574  11.356  1.00 17.84           N  
ATOM   3803  CA  ILE A 255      17.903  35.424  11.635  1.00 17.11           C  
ATOM   3804  C   ILE A 255      18.008  35.090  13.117  1.00 16.46           C  
ATOM   3805  O   ILE A 255      19.096  34.848  13.628  1.00 16.48           O  
ATOM   3806  CB  ILE A 255      18.329  34.212  10.783  1.00 17.34           C  
ATOM   3807  CG1 ILE A 255      18.055  34.517   9.308  1.00 17.27           C  
ATOM   3808  CG2 ILE A 255      17.589  32.960  11.238  1.00 14.97           C  
ATOM   3809  CD1 ILE A 255      18.404  33.388   8.364  1.00 20.10           C  
ATOM   3810  H   ILE A 255      19.745  36.488  11.418  1.00 17.84           H  
ATOM   3811  HA  ILE A 255      16.870  35.662  11.380  1.00 17.11           H  
ATOM   3812  HB  ILE A 255      19.396  34.026  10.910  1.00 17.34           H  
ATOM   3813 HG12 ILE A 255      18.641  35.392   9.026  1.00 17.27           H  
ATOM   3814 HG13 ILE A 255      16.994  34.739   9.197  1.00 17.27           H  
ATOM   3815 HG21 ILE A 255      17.819  32.762  12.285  1.00 14.97           H  
ATOM   3816 HG22 ILE A 255      16.516  33.111  11.124  1.00 14.97           H  
ATOM   3817 HG23 ILE A 255      17.903  32.111  10.630  1.00 14.97           H  
ATOM   3818 HD11 ILE A 255      19.463  33.149   8.459  1.00 20.10           H  
ATOM   3819 HD12 ILE A 255      17.809  32.509   8.613  1.00 20.10           H  
ATOM   3820 HD13 ILE A 255      18.191  33.692   7.339  1.00 20.10           H  
ATOM   3821  N   PHE A 256      16.872  35.107  13.807  1.00 16.29           N  
ATOM   3822  CA  PHE A 256      16.840  34.798  15.233  1.00 15.05           C  
ATOM   3823  C   PHE A 256      16.389  33.360  15.410  1.00 13.99           C  
ATOM   3824  O   PHE A 256      15.495  32.888  14.708  1.00 13.20           O  
ATOM   3825  CB  PHE A 256      15.854  35.713  15.970  1.00 13.89           C  
ATOM   3826  CG  PHE A 256      16.136  37.179  15.806  1.00 14.64           C  
ATOM   3827  CD1 PHE A 256      17.066  37.820  16.617  1.00 14.32           C  
ATOM   3828  CD2 PHE A 256      15.481  37.920  14.825  1.00 14.30           C  
ATOM   3829  CE1 PHE A 256      17.341  39.181  16.456  1.00 13.17           C  
ATOM   3830  CE2 PHE A 256      15.750  39.277  14.657  1.00 13.48           C  
ATOM   3831  CZ  PHE A 256      16.686  39.908  15.477  1.00 13.20           C  
ATOM   3832  H   PHE A 256      16.011  35.339  13.333  1.00 16.29           H  
ATOM   3833  HA  PHE A 256      17.837  34.949  15.646  1.00 15.05           H  
ATOM   3834  HB2 PHE A 256      15.894  35.474  17.033  1.00 13.89           H  
ATOM   3835  HB3 PHE A 256      14.852  35.513  15.590  1.00 13.89           H  
ATOM   3836  HD1 PHE A 256      17.583  37.259  17.381  1.00 14.32           H  
ATOM   3837  HD2 PHE A 256      14.756  37.437  14.187  1.00 14.30           H  
ATOM   3838  HE1 PHE A 256      18.064  39.665  17.095  1.00 13.17           H  
ATOM   3839  HE2 PHE A 256      15.234  39.840  13.893  1.00 13.48           H  
ATOM   3840  HZ  PHE A 256      16.899  40.959  15.348  1.00 13.20           H  
ATOM   3841  N   PHE A 257      17.027  32.671  16.345  1.00 13.49           N  
ATOM   3842  CA  PHE A 257      16.685  31.293  16.675  1.00 14.39           C  
ATOM   3843  C   PHE A 257      16.296  31.357  18.143  1.00 13.92           C  
ATOM   3844  O   PHE A 257      17.141  31.476  19.017  1.00 12.72           O  
ATOM   3845  CB  PHE A 257      17.890  30.375  16.482  1.00 14.72           C  
ATOM   3846  CG  PHE A 257      18.345  30.256  15.050  1.00 13.81           C  
ATOM   3847  CD1 PHE A 257      18.012  29.141  14.289  1.00 14.58           C  
ATOM   3848  CD2 PHE A 257      19.124  31.250  14.469  1.00 13.55           C  
ATOM   3849  CE1 PHE A 257      18.455  29.019  12.969  1.00 13.93           C  
ATOM   3850  CE2 PHE A 257      19.568  31.136  13.154  1.00 13.09           C  
ATOM   3851  CZ  PHE A 257      19.235  30.022  12.406  1.00 12.94           C  
ATOM   3852  H   PHE A 257      17.780  33.118  16.849  1.00 13.49           H  
ATOM   3853  HA  PHE A 257      15.892  30.894  16.042  1.00 14.39           H  
ATOM   3854  HB2 PHE A 257      17.625  29.381  16.841  1.00 14.72           H  
ATOM   3855  HB3 PHE A 257      18.718  30.766  17.074  1.00 14.72           H  
ATOM   3856  HD1 PHE A 257      17.404  28.361  14.723  1.00 14.58           H  
ATOM   3857  HD2 PHE A 257      19.389  32.124  15.046  1.00 13.55           H  
ATOM   3858  HE1 PHE A 257      18.192  28.147  12.388  1.00 13.93           H  
ATOM   3859  HE2 PHE A 257      20.172  31.918  12.718  1.00 13.09           H  
ATOM   3860  HZ  PHE A 257      19.580  29.931  11.387  1.00 12.94           H  
ATOM   3861  N   LEU A 258      15.000  31.303  18.397  1.00 15.74           N  
ATOM   3862  CA  LEU A 258      14.467  31.397  19.748  1.00 17.35           C  
ATOM   3863  C   LEU A 258      13.938  30.061  20.288  1.00 18.93           C  
ATOM   3864  O   LEU A 258      12.891  29.577  19.854  1.00 19.68           O  
ATOM   3865  CB  LEU A 258      13.353  32.448  19.741  1.00 14.49           C  
ATOM   3866  CG  LEU A 258      12.700  32.787  21.066  1.00 12.68           C  
ATOM   3867  CD1 LEU A 258      13.779  33.145  22.081  1.00 11.02           C  
ATOM   3868  CD2 LEU A 258      11.725  33.924  20.859  1.00 10.10           C  
ATOM   3869  H   LEU A 258      14.357  31.193  17.626  1.00 15.74           H  
ATOM   3870  HA  LEU A 258      15.279  31.683  20.417  1.00 17.35           H  
ATOM   3871  HB2 LEU A 258      12.570  32.088  19.074  1.00 14.49           H  
ATOM   3872  HB3 LEU A 258      13.776  33.369  19.341  1.00 14.49           H  
ATOM   3873  HG  LEU A 258      12.146  31.932  21.453  1.00 12.68           H  
ATOM   3874 HD11 LEU A 258      14.446  32.294  22.217  1.00 11.02           H  
ATOM   3875 HD12 LEU A 258      14.350  34.000  21.718  1.00 11.02           H  
ATOM   3876 HD13 LEU A 258      13.313  33.397  23.033  1.00 11.02           H  
ATOM   3877 HD21 LEU A 258      12.257  34.793  20.472  1.00 10.10           H  
ATOM   3878 HD22 LEU A 258      10.958  33.620  20.146  1.00 10.10           H  
ATOM   3879 HD23 LEU A 258      11.257  34.179  21.810  1.00 10.10           H  
ATOM   3880  N   PRO A 259      14.651  29.449  21.249  1.00 19.84           N  
ATOM   3881  CA  PRO A 259      14.156  28.173  21.774  1.00 21.61           C  
ATOM   3882  C   PRO A 259      12.790  28.310  22.465  1.00 23.64           C  
ATOM   3883  O   PRO A 259      12.411  29.398  22.896  1.00 23.37           O  
ATOM   3884  CB  PRO A 259      15.278  27.733  22.720  1.00 20.40           C  
ATOM   3885  CG  PRO A 259      15.853  29.010  23.192  1.00 19.56           C  
ATOM   3886  CD  PRO A 259      15.882  29.865  21.944  1.00 19.44           C  
ATOM   3887  HA  PRO A 259      13.957  27.435  20.996  1.00 21.61           H  
ATOM   3888  HB2 PRO A 259      16.025  27.142  22.190  1.00 20.40           H  
ATOM   3889  HB3 PRO A 259      14.880  27.153  23.553  1.00 20.40           H  
ATOM   3890  HG2 PRO A 259      16.858  28.863  23.587  1.00 19.56           H  
ATOM   3891  HG3 PRO A 259      15.224  29.461  23.959  1.00 19.56           H  
ATOM   3892  HD2 PRO A 259      15.856  30.926  22.192  1.00 19.44           H  
ATOM   3893  HD3 PRO A 259      16.766  29.654  21.342  1.00 19.44           H  
ATOM   3894  N   LEU A 260      12.052  27.206  22.551  1.00 26.99           N  
ATOM   3895  CA  LEU A 260      10.728  27.199  23.178  1.00 29.64           C  
ATOM   3896  C   LEU A 260      10.779  27.416  24.694  1.00 32.22           C  
ATOM   3897  O   LEU A 260      10.150  28.339  25.224  1.00 31.32           O  
ATOM   3898  CB  LEU A 260      10.010  25.880  22.859  1.00 29.65           C  
ATOM   3899  CG  LEU A 260       9.171  25.728  21.569  1.00 31.78           C  
ATOM   3900  CD1 LEU A 260       9.374  26.896  20.602  1.00 31.83           C  
ATOM   3901  CD2 LEU A 260       9.537  24.410  20.899  1.00 30.71           C  
ATOM   3902  H   LEU A 260      12.417  26.344  22.171  1.00 26.99           H  
ATOM   3903  HA  LEU A 260      10.174  28.040  22.761  1.00 29.64           H  
ATOM   3904  HB2 LEU A 260       9.337  25.683  23.693  1.00 29.65           H  
ATOM   3905  HB3 LEU A 260      10.779  25.108  22.823  1.00 29.65           H  
ATOM   3906  HG  LEU A 260       8.116  25.732  21.843  1.00 31.78           H  
ATOM   3907 HD11 LEU A 260       9.104  27.829  21.097  1.00 31.83           H  
ATOM   3908 HD12 LEU A 260      10.419  26.937  20.296  1.00 31.83           H  
ATOM   3909 HD13 LEU A 260       8.743  26.755  19.724  1.00 31.83           H  
ATOM   3910 HD21 LEU A 260      10.593  24.420  20.631  1.00 30.71           H  
ATOM   3911 HD22 LEU A 260       9.344  23.587  21.587  1.00 30.71           H  
ATOM   3912 HD23 LEU A 260       8.935  24.280  20.000  1.00 30.71           H  
ATOM   3913  N   LYS A 261      11.530  26.567  25.391  1.00 35.22           N  
ATOM   3914  CA  LYS A 261      11.660  26.674  26.845  1.00 37.73           C  
ATOM   3915  C   LYS A 261      12.884  27.523  27.187  1.00 37.90           C  
ATOM   3916  O   LYS A 261      13.854  27.544  26.425  1.00 39.03           O  
ATOM   3917  CB  LYS A 261      11.825  25.282  27.471  1.00 39.96           C  
ATOM   3918  CG  LYS A 261      10.770  24.252  27.063  1.00 42.59           C  
ATOM   3919  CD  LYS A 261      11.005  22.914  27.776  1.00 44.39           C  
ATOM   3920  CE  LYS A 261      10.035  21.823  27.305  1.00 45.31           C  
ATOM   3921  NZ  LYS A 261       8.595  22.168  27.497  1.00 43.71           N1+
ATOM   3922  H   LYS A 261      12.022  25.831  24.905  1.00 35.22           H  
ATOM   3923  HA  LYS A 261      10.759  27.141  27.243  1.00 37.73           H  
ATOM   3924  HB2 LYS A 261      11.785  25.393  28.555  1.00 39.96           H  
ATOM   3925  HB3 LYS A 261      12.802  24.896  27.181  1.00 39.96           H  
ATOM   3926  HG2 LYS A 261      10.822  24.096  25.985  1.00 42.59           H  
ATOM   3927  HG3 LYS A 261       9.782  24.629  27.328  1.00 42.59           H  
ATOM   3928  HD2 LYS A 261      10.873  23.061  28.848  1.00 44.39           H  
ATOM   3929  HD3 LYS A 261      12.025  22.585  27.577  1.00 44.39           H  
ATOM   3930  HE2 LYS A 261      10.247  20.911  27.864  1.00 45.31           H  
ATOM   3931  HE3 LYS A 261      10.207  21.646  26.243  1.00 45.31           H  
ATOM   3932  HZ1 LYS A 261       8.417  22.335  28.477  1.00 43.71           H  
ATOM   3933  HZ2 LYS A 261       8.375  23.000  26.968  1.00 43.71           H  
ATOM   3934  HZ3 LYS A 261       8.020  21.402  27.176  1.00 43.71           H  
ATOM   3935  N   VAL A 262      12.841  28.228  28.315  1.00 37.90           N  
ATOM   3936  CA  VAL A 262      13.985  29.039  28.722  1.00 38.46           C  
ATOM   3937  C   VAL A 262      15.132  28.087  29.043  1.00 40.11           C  
ATOM   3938  O   VAL A 262      14.957  27.101  29.766  1.00 39.76           O  
ATOM   3939  CB  VAL A 262      13.687  29.890  29.968  1.00 36.27           C  
ATOM   3940  CG1 VAL A 262      14.914  30.680  30.348  1.00 34.01           C  
ATOM   3941  CG2 VAL A 262      12.535  30.830  29.690  1.00 35.96           C  
ATOM   3942  H   VAL A 262      12.013  28.202  28.892  1.00 37.90           H  
ATOM   3943  HA  VAL A 262      14.231  29.724  27.911  1.00 38.46           H  
ATOM   3944  HB  VAL A 262      13.414  29.232  30.793  1.00 36.27           H  
ATOM   3945 HG11 VAL A 262      15.736  29.996  30.557  1.00 34.01           H  
ATOM   3946 HG12 VAL A 262      15.191  31.340  29.525  1.00 34.01           H  
ATOM   3947 HG13 VAL A 262      14.702  31.276  31.236  1.00 34.01           H  
ATOM   3948 HG21 VAL A 262      12.798  31.493  28.866  1.00 35.96           H  
ATOM   3949 HG22 VAL A 262      11.651  30.252  29.423  1.00 35.96           H  
ATOM   3950 HG23 VAL A 262      12.326  31.422  30.581  1.00 35.96           H  
ATOM   3951  N   THR A 263      16.302  28.384  28.492  1.00 42.46           N  
ATOM   3952  CA  THR A 263      17.474  27.541  28.692  1.00 44.57           C  
ATOM   3953  C   THR A 263      18.745  28.187  28.135  1.00 45.08           C  
ATOM   3954  O   THR A 263      18.686  29.110  27.315  1.00 45.23           O  
ATOM   3955  CB  THR A 263      17.285  26.162  27.997  1.00 44.91           C  
ATOM   3956  OG1 THR A 263      18.365  25.290  28.355  1.00 45.86           O  
ATOM   3957  CG2 THR A 263      17.260  26.327  26.476  1.00 43.33           C  
ATOM   3958  H   THR A 263      16.382  29.213  27.921  1.00 42.46           H  
ATOM   3959  HA  THR A 263      17.582  27.411  29.769  1.00 44.57           H  
ATOM   3960  HB  THR A 263      16.337  25.736  28.326  1.00 44.91           H  
ATOM   3961 HG21 THR A 263      16.443  26.992  26.196  1.00 43.33           H  
ATOM   3962 HG22 THR A 263      18.206  26.753  26.141  1.00 43.33           H  
ATOM   3963 HG23 THR A 263      17.114  25.354  26.007  1.00 43.33           H  
ATOM   3964  HG1 THR A 263      18.213  24.447  27.921  1.00 45.86           H  
ATOM   3965  N   GLN A 264      19.892  27.697  28.600  1.00 45.13           N  
ATOM   3966  CA  GLN A 264      21.186  28.183  28.137  1.00 44.66           C  
ATOM   3967  C   GLN A 264      21.764  27.103  27.232  1.00 42.82           C  
ATOM   3968  O   GLN A 264      22.838  27.264  26.642  1.00 42.19           O  
ATOM   3969  CB  GLN A 264      22.125  28.433  29.314  1.00 46.76           C  
ATOM   3970  CG  GLN A 264      21.745  29.614  30.178  1.00 48.24           C  
ATOM   3971  CD  GLN A 264      22.760  29.852  31.274  1.00 50.06           C  
ATOM   3972  NE2 GLN A 264      22.624  30.779  32.071  1.00 50.99           N  
ATOM   3973  OE1 GLN A 264      23.790  29.006  31.323  1.00 50.11           O  
ATOM   3974  H   GLN A 264      19.865  26.965  29.296  1.00 45.13           H  
ATOM   3975  HA  GLN A 264      21.071  29.128  27.605  1.00 44.66           H  
ATOM   3976  HB2 GLN A 264      23.126  28.607  28.920  1.00 46.76           H  
ATOM   3977  HB3 GLN A 264      22.131  27.541  29.940  1.00 46.76           H  
ATOM   3978  HG2 GLN A 264      20.773  29.422  30.632  1.00 48.24           H  
ATOM   3979  HG3 GLN A 264      21.684  30.505  29.553  1.00 48.24           H  
ATOM   3980 HE21 GLN A 264      23.308  30.923  32.800  1.00 50.99           H  
ATOM   3981 HE22 GLN A 264      21.828  31.396  31.997  1.00 50.99           H  
ATOM   3982  N   ASN A 265      21.032  25.995  27.145  1.00 40.77           N  
ATOM   3983  CA  ASN A 265      21.407  24.864  26.307  1.00 38.03           C  
ATOM   3984  C   ASN A 265      20.751  25.001  24.933  1.00 35.02           C  
ATOM   3985  O   ASN A 265      19.562  24.725  24.757  1.00 32.12           O  
ATOM   3986  CB  ASN A 265      20.981  23.556  26.968  1.00 39.04           C  
ATOM   3987  CG  ASN A 265      20.912  22.417  25.989  1.00 40.73           C  
ATOM   3988  OD1 ASN A 265      21.330  22.552  24.840  1.00 44.44           O  
ATOM   3989  ND2 ASN A 265      20.407  21.276  26.439  1.00 40.49           N  
ATOM   3990  H   ASN A 265      20.179  25.936  27.683  1.00 40.77           H  
ATOM   3991  HA  ASN A 265      22.490  24.854  26.184  1.00 38.03           H  
ATOM   3992  HB2 ASN A 265      19.997  23.694  27.415  1.00 39.04           H  
ATOM   3993  HB3 ASN A 265      21.702  23.306  27.746  1.00 39.04           H  
ATOM   3994 HD21 ASN A 265      20.075  21.211  27.391  1.00 40.49           H  
ATOM   3995 HD22 ASN A 265      20.354  20.472  25.830  1.00 40.49           H  
ATOM   3996  N   LEU A 266      21.550  25.432  23.965  1.00 33.28           N  
ATOM   3997  CA  LEU A 266      21.084  25.651  22.603  1.00 32.87           C  
ATOM   3998  C   LEU A 266      21.796  24.724  21.612  1.00 32.88           C  
ATOM   3999  O   LEU A 266      21.752  24.939  20.400  1.00 32.71           O  
ATOM   4000  CB  LEU A 266      21.335  27.114  22.231  1.00 30.99           C  
ATOM   4001  CG  LEU A 266      20.789  28.122  23.251  1.00 29.45           C  
ATOM   4002  CD1 LEU A 266      21.510  29.455  23.131  1.00 28.83           C  
ATOM   4003  CD2 LEU A 266      19.294  28.290  23.028  1.00 31.15           C  
ATOM   4004  H   LEU A 266      22.519  25.615  24.182  1.00 33.28           H  
ATOM   4005  HA  LEU A 266      20.019  25.426  22.552  1.00 32.87           H  
ATOM   4006  HB2 LEU A 266      20.860  27.309  21.269  1.00 30.99           H  
ATOM   4007  HB3 LEU A 266      22.411  27.265  22.143  1.00 30.99           H  
ATOM   4008  HG  LEU A 266      20.962  27.748  24.260  1.00 29.45           H  
ATOM   4009 HD11 LEU A 266      22.576  29.309  23.306  1.00 28.83           H  
ATOM   4010 HD12 LEU A 266      21.358  29.861  22.131  1.00 28.83           H  
ATOM   4011 HD13 LEU A 266      21.113  30.151  23.870  1.00 28.83           H  
ATOM   4012 HD21 LEU A 266      19.117  28.664  22.020  1.00 31.15           H  
ATOM   4013 HD22 LEU A 266      18.798  27.327  23.150  1.00 31.15           H  
ATOM   4014 HD23 LEU A 266      18.896  28.999  23.754  1.00 31.15           H  
ATOM   4015  N   THR A 267      22.429  23.685  22.147  1.00 33.01           N  
ATOM   4016  CA  THR A 267      23.187  22.711  21.367  1.00 32.39           C  
ATOM   4017  C   THR A 267      22.565  22.159  20.083  1.00 31.85           C  
ATOM   4018  O   THR A 267      23.139  22.320  19.005  1.00 32.56           O  
ATOM   4019  CB  THR A 267      23.585  21.534  22.250  1.00 32.80           C  
ATOM   4020  OG1 THR A 267      24.338  22.028  23.362  1.00 32.82           O  
ATOM   4021  CG2 THR A 267      24.438  20.532  21.467  1.00 33.66           C  
ATOM   4022  H   THR A 267      22.383  23.562  23.148  1.00 33.01           H  
ATOM   4023  HA  THR A 267      24.033  23.304  21.018  1.00 32.39           H  
ATOM   4024  HB  THR A 267      22.684  21.026  22.594  1.00 32.80           H  
ATOM   4025 HG21 THR A 267      23.871  20.161  20.613  1.00 33.66           H  
ATOM   4026 HG22 THR A 267      25.345  21.024  21.115  1.00 33.66           H  
ATOM   4027 HG23 THR A 267      24.705  19.698  22.115  1.00 33.66           H  
ATOM   4028  HG1 THR A 267      23.779  22.644  23.841  1.00 32.82           H  
ATOM   4029  N   LEU A 268      21.421  21.487  20.189  1.00 30.53           N  
ATOM   4030  CA  LEU A 268      20.771  20.925  19.004  1.00 29.78           C  
ATOM   4031  C   LEU A 268      20.744  21.956  17.890  1.00 28.57           C  
ATOM   4032  O   LEU A 268      20.998  21.626  16.728  1.00 28.46           O  
ATOM   4033  CB  LEU A 268      19.332  20.502  19.311  1.00 32.34           C  
ATOM   4034  CG  LEU A 268      19.086  19.493  20.434  1.00 34.53           C  
ATOM   4035  CD1 LEU A 268      17.580  19.388  20.688  1.00 34.28           C  
ATOM   4036  CD2 LEU A 268      19.693  18.139  20.061  1.00 34.25           C  
ATOM   4037  H   LEU A 268      20.997  21.363  21.097  1.00 30.53           H  
ATOM   4038  HA  LEU A 268      21.343  20.049  18.697  1.00 29.78           H  
ATOM   4039  HB2 LEU A 268      18.923  20.071  18.397  1.00 32.34           H  
ATOM   4040  HB3 LEU A 268      18.779  21.406  19.566  1.00 32.34           H  
ATOM   4041  HG  LEU A 268      19.568  19.826  21.353  1.00 34.53           H  
ATOM   4042 HD11 LEU A 268      17.192  20.364  20.980  1.00 34.28           H  
ATOM   4043 HD12 LEU A 268      17.080  19.056  19.778  1.00 34.28           H  
ATOM   4044 HD13 LEU A 268      17.395  18.670  21.487  1.00 34.28           H  
ATOM   4045 HD21 LEU A 268      19.232  17.775  19.143  1.00 34.25           H  
ATOM   4046 HD22 LEU A 268      20.766  18.252  19.909  1.00 34.25           H  
ATOM   4047 HD23 LEU A 268      19.513  17.426  20.866  1.00 34.25           H  
ATOM   4048  N   ILE A 269      20.435  23.202  18.261  1.00 26.36           N  
ATOM   4049  CA  ILE A 269      20.356  24.322  17.320  1.00 23.91           C  
ATOM   4050  C   ILE A 269      21.714  24.685  16.718  1.00 23.92           C  
ATOM   4051  O   ILE A 269      21.864  24.769  15.497  1.00 23.15           O  
ATOM   4052  CB  ILE A 269      19.773  25.566  18.004  1.00 22.59           C  
ATOM   4053  CG1 ILE A 269      18.350  25.269  18.480  1.00 23.07           C  
ATOM   4054  CG2 ILE A 269      19.795  26.742  17.044  1.00 21.28           C  
ATOM   4055  CD1 ILE A 269      17.682  26.416  19.197  1.00 22.31           C  
ATOM   4056  H   ILE A 269      20.247  23.380  19.237  1.00 26.36           H  
ATOM   4057  HA  ILE A 269      19.702  23.992  16.512  1.00 23.91           H  
ATOM   4058  HB  ILE A 269      20.379  25.826  18.872  1.00 22.59           H  
ATOM   4059 HG12 ILE A 269      18.388  24.418  19.160  1.00 23.07           H  
ATOM   4060 HG13 ILE A 269      17.746  25.012  17.610  1.00 23.07           H  
ATOM   4061 HG21 ILE A 269      20.822  26.942  16.738  1.00 21.28           H  
ATOM   4062 HG22 ILE A 269      19.194  26.505  16.166  1.00 21.28           H  
ATOM   4063 HG23 ILE A 269      19.385  27.622  17.539  1.00 21.28           H  
ATOM   4064 HD11 ILE A 269      18.271  26.690  20.072  1.00 22.31           H  
ATOM   4065 HD12 ILE A 269      17.610  27.272  18.526  1.00 22.31           H  
ATOM   4066 HD13 ILE A 269      16.682  26.115  19.511  1.00 22.31           H  
ATOM   4067  N   GLU A 270      22.697  24.905  17.583  1.00 23.07           N  
ATOM   4068  CA  GLU A 270      24.038  25.243  17.141  1.00 23.43           C  
ATOM   4069  C   GLU A 270      24.565  24.182  16.169  1.00 25.21           C  
ATOM   4070  O   GLU A 270      25.170  24.503  15.138  1.00 24.12           O  
ATOM   4071  CB  GLU A 270      24.966  25.343  18.351  1.00 21.58           C  
ATOM   4072  CG  GLU A 270      24.489  26.318  19.392  1.00 21.75           C  
ATOM   4073  CD  GLU A 270      25.540  26.615  20.438  1.00 22.58           C  
ATOM   4074  OE1 GLU A 270      25.988  25.668  21.118  1.00 25.13           O  
ATOM   4075  OE2 GLU A 270      25.918  27.796  20.583  1.00 21.92           O1-
ATOM   4076  H   GLU A 270      22.507  24.836  18.573  1.00 23.07           H  
ATOM   4077  HA  GLU A 270      24.007  26.203  16.625  1.00 23.43           H  
ATOM   4078  HB2 GLU A 270      25.950  25.660  18.006  1.00 21.58           H  
ATOM   4079  HB3 GLU A 270      25.042  24.357  18.810  1.00 21.58           H  
ATOM   4080  HG2 GLU A 270      23.613  25.899  19.887  1.00 21.75           H  
ATOM   4081  HG3 GLU A 270      24.216  27.250  18.898  1.00 21.75           H  
ATOM   4082  N   GLU A 271      24.321  22.919  16.508  1.00 26.15           N  
ATOM   4083  CA  GLU A 271      24.759  21.788  15.697  1.00 27.36           C  
ATOM   4084  C   GLU A 271      24.170  21.778  14.291  1.00 27.22           C  
ATOM   4085  O   GLU A 271      24.661  21.073  13.413  1.00 27.16           O  
ATOM   4086  CB  GLU A 271      24.399  20.488  16.408  1.00 29.23           C  
ATOM   4087  CG  GLU A 271      25.054  20.358  17.762  1.00 34.34           C  
ATOM   4088  CD  GLU A 271      26.535  20.086  17.656  1.00 38.05           C  
ATOM   4089  OE1 GLU A 271      27.146  20.507  16.652  1.00 41.86           O  
ATOM   4090  OE2 GLU A 271      27.096  19.459  18.578  1.00 41.83           O1-
ATOM   4091  H   GLU A 271      23.812  22.736  17.361  1.00 26.15           H  
ATOM   4092  HA  GLU A 271      25.838  21.886  15.580  1.00 27.36           H  
ATOM   4093  HB2 GLU A 271      24.717  19.652  15.786  1.00 29.23           H  
ATOM   4094  HB3 GLU A 271      23.318  20.452  16.540  1.00 29.23           H  
ATOM   4095  HG2 GLU A 271      24.584  19.536  18.302  1.00 34.34           H  
ATOM   4096  HG3 GLU A 271      24.906  21.286  18.314  1.00 34.34           H  
ATOM   4097  N   SER A 272      23.123  22.567  14.077  1.00 26.83           N  
ATOM   4098  CA  SER A 272      22.469  22.624  12.779  1.00 26.09           C  
ATOM   4099  C   SER A 272      23.012  23.718  11.875  1.00 25.58           C  
ATOM   4100  O   SER A 272      22.984  23.592  10.648  1.00 26.81           O  
ATOM   4101  CB  SER A 272      20.971  22.839  12.970  1.00 26.74           C  
ATOM   4102  OG  SER A 272      20.429  21.828  13.797  1.00 30.48           O  
ATOM   4103  H   SER A 272      22.773  23.140  14.832  1.00 26.83           H  
ATOM   4104  HA  SER A 272      22.672  21.672  12.289  1.00 26.09           H  
ATOM   4105  HB2 SER A 272      20.477  22.811  11.999  1.00 26.74           H  
ATOM   4106  HB3 SER A 272      20.804  23.811  13.435  1.00 26.74           H  
ATOM   4107  HG  SER A 272      20.876  21.876  14.645  1.00 30.48           H  
ATOM   4108  N   LEU A 273      23.504  24.791  12.485  1.00 23.14           N  
ATOM   4109  CA  LEU A 273      24.016  25.928  11.734  1.00 18.16           C  
ATOM   4110  C   LEU A 273      25.066  25.579  10.692  1.00 16.59           C  
ATOM   4111  O   LEU A 273      26.195  25.216  11.024  1.00 15.41           O  
ATOM   4112  CB  LEU A 273      24.584  26.975  12.689  1.00 15.03           C  
ATOM   4113  CG  LEU A 273      23.642  27.452  13.788  1.00 13.98           C  
ATOM   4114  CD1 LEU A 273      24.420  28.290  14.779  1.00 13.52           C  
ATOM   4115  CD2 LEU A 273      22.493  28.242  13.188  1.00 12.92           C  
ATOM   4116  H   LEU A 273      23.523  24.818  13.494  1.00 23.14           H  
ATOM   4117  HA  LEU A 273      23.160  26.319  11.185  1.00 18.16           H  
ATOM   4118  HB2 LEU A 273      24.875  27.843  12.098  1.00 15.03           H  
ATOM   4119  HB3 LEU A 273      25.466  26.548  13.167  1.00 15.03           H  
ATOM   4120  HG  LEU A 273      23.219  26.593  14.309  1.00 13.98           H  
ATOM   4121 HD11 LEU A 273      25.220  27.690  15.213  1.00 13.52           H  
ATOM   4122 HD12 LEU A 273      24.848  29.152  14.268  1.00 13.52           H  
ATOM   4123 HD13 LEU A 273      23.752  28.631  15.570  1.00 13.52           H  
ATOM   4124 HD21 LEU A 273      22.886  29.110  12.659  1.00 12.92           H  
ATOM   4125 HD22 LEU A 273      21.943  27.610  12.491  1.00 12.92           H  
ATOM   4126 HD23 LEU A 273      21.825  28.573  13.983  1.00 12.92           H  
ATOM   4127  N   THR A 274      24.672  25.668   9.427  1.00 13.95           N  
ATOM   4128  CA  THR A 274      25.581  25.443   8.316  1.00 13.64           C  
ATOM   4129  C   THR A 274      25.053  26.374   7.247  1.00 13.80           C  
ATOM   4130  O   THR A 274      23.972  26.941   7.404  1.00 12.85           O  
ATOM   4131  CB  THR A 274      25.556  24.007   7.788  1.00 14.52           C  
ATOM   4132  OG1 THR A 274      24.320  23.771   7.101  1.00 16.98           O  
ATOM   4133  CG2 THR A 274      25.738  23.015   8.930  1.00 12.32           C  
ATOM   4134  H   THR A 274      23.709  25.900   9.231  1.00 13.95           H  
ATOM   4135  HA  THR A 274      26.614  25.618   8.615  1.00 13.64           H  
ATOM   4136  HB  THR A 274      26.381  23.868   7.089  1.00 14.52           H  
ATOM   4137 HG21 THR A 274      26.690  23.204   9.427  1.00 12.32           H  
ATOM   4138 HG22 THR A 274      24.925  23.132   9.646  1.00 12.32           H  
ATOM   4139 HG23 THR A 274      25.730  22.000   8.534  1.00 12.32           H  
ATOM   4140  HG1 THR A 274      24.338  22.869   6.773  1.00 16.98           H  
ATOM   4141  N   SER A 275      25.809  26.543   6.170  1.00 14.36           N  
ATOM   4142  CA  SER A 275      25.406  27.442   5.102  1.00 14.46           C  
ATOM   4143  C   SER A 275      24.203  26.906   4.367  1.00 15.96           C  
ATOM   4144  O   SER A 275      23.240  27.639   4.105  1.00 15.35           O  
ATOM   4145  CB  SER A 275      26.564  27.656   4.124  1.00 14.96           C  
ATOM   4146  OG  SER A 275      27.664  28.272   4.777  1.00 14.78           O  
ATOM   4147  H   SER A 275      26.680  26.038   6.091  1.00 14.36           H  
ATOM   4148  HA  SER A 275      25.135  28.398   5.550  1.00 14.46           H  
ATOM   4149  HB2 SER A 275      26.229  28.295   3.307  1.00 14.96           H  
ATOM   4150  HB3 SER A 275      26.879  26.692   3.725  1.00 14.96           H  
ATOM   4151  HG  SER A 275      28.415  27.679   4.702  1.00 14.78           H  
ATOM   4152  N   GLU A 276      24.252  25.617   4.047  1.00 17.41           N  
ATOM   4153  CA  GLU A 276      23.159  24.993   3.322  1.00 19.52           C  
ATOM   4154  C   GLU A 276      21.894  24.949   4.166  1.00 19.55           C  
ATOM   4155  O   GLU A 276      20.798  25.207   3.670  1.00 20.30           O  
ATOM   4156  CB  GLU A 276      23.548  23.582   2.840  1.00 20.93           C  
ATOM   4157  CG  GLU A 276      24.849  22.992   3.417  1.00 25.23           C  
ATOM   4158  CD  GLU A 276      26.103  23.798   3.071  1.00 26.26           C  
ATOM   4159  OE1 GLU A 276      26.266  24.208   1.898  1.00 25.95           O  
ATOM   4160  OE2 GLU A 276      26.935  24.008   3.982  1.00 26.14           O1-
ATOM   4161  H   GLU A 276      25.057  25.066   4.310  1.00 17.41           H  
ATOM   4162  HA  GLU A 276      22.953  25.604   2.443  1.00 19.52           H  
ATOM   4163  HB2 GLU A 276      23.654  23.620   1.756  1.00 20.93           H  
ATOM   4164  HB3 GLU A 276      22.734  22.907   3.102  1.00 20.93           H  
ATOM   4165  HG2 GLU A 276      24.971  21.982   3.025  1.00 25.23           H  
ATOM   4166  HG3 GLU A 276      24.756  22.952   4.502  1.00 25.23           H  
ATOM   4167  N   PHE A 277      22.034  24.633   5.445  1.00 19.69           N  
ATOM   4168  CA  PHE A 277      20.867  24.589   6.304  1.00 19.95           C  
ATOM   4169  C   PHE A 277      20.202  25.955   6.330  1.00 19.77           C  
ATOM   4170  O   PHE A 277      18.979  26.048   6.235  1.00 20.76           O  
ATOM   4171  CB  PHE A 277      21.253  24.163   7.721  1.00 22.24           C  
ATOM   4172  CG  PHE A 277      20.140  24.313   8.728  1.00 24.83           C  
ATOM   4173  CD1 PHE A 277      20.015  25.482   9.483  1.00 25.71           C  
ATOM   4174  CD2 PHE A 277      19.214  23.291   8.919  1.00 24.89           C  
ATOM   4175  CE1 PHE A 277      18.985  25.631  10.415  1.00 25.72           C  
ATOM   4176  CE2 PHE A 277      18.181  23.429   9.846  1.00 26.49           C  
ATOM   4177  CZ  PHE A 277      18.066  24.604  10.598  1.00 25.91           C  
ATOM   4178  H   PHE A 277      22.948  24.424   5.819  1.00 19.69           H  
ATOM   4179  HA  PHE A 277      20.167  23.854   5.907  1.00 19.95           H  
ATOM   4180  HB2 PHE A 277      22.095  24.774   8.046  1.00 22.24           H  
ATOM   4181  HB3 PHE A 277      21.553  23.116   7.695  1.00 22.24           H  
ATOM   4182  HD1 PHE A 277      20.726  26.283   9.344  1.00 25.71           H  
ATOM   4183  HD2 PHE A 277      19.296  22.381   8.343  1.00 24.89           H  
ATOM   4184  HE1 PHE A 277      18.903  26.541  10.991  1.00 25.72           H  
ATOM   4185  HE2 PHE A 277      17.469  22.629   9.984  1.00 26.49           H  
ATOM   4186  HZ  PHE A 277      17.267  24.712  11.317  1.00 25.91           H  
ATOM   4187  N   ILE A 278      21.001  27.015   6.442  1.00 18.73           N  
ATOM   4188  CA  ILE A 278      20.450  28.365   6.484  1.00 19.31           C  
ATOM   4189  C   ILE A 278      19.729  28.750   5.185  1.00 21.41           C  
ATOM   4190  O   ILE A 278      18.781  29.530   5.218  1.00 22.09           O  
ATOM   4191  CB  ILE A 278      21.545  29.420   6.792  1.00 17.48           C  
ATOM   4192  CG1 ILE A 278      22.155  29.163   8.170  1.00 16.38           C  
ATOM   4193  CG2 ILE A 278      20.942  30.825   6.782  1.00 16.01           C  
ATOM   4194  CD1 ILE A 278      21.239  29.502   9.322  1.00 13.58           C  
ATOM   4195  H   ILE A 278      22.001  26.882   6.499  1.00 18.73           H  
ATOM   4196  HA  ILE A 278      19.718  28.359   7.291  1.00 19.31           H  
ATOM   4197  HB  ILE A 278      22.316  29.342   6.026  1.00 17.48           H  
ATOM   4198 HG12 ILE A 278      23.059  29.766   8.262  1.00 16.38           H  
ATOM   4199 HG13 ILE A 278      22.414  28.106   8.238  1.00 16.38           H  
ATOM   4200 HG21 ILE A 278      20.500  31.024   5.806  1.00 16.01           H  
ATOM   4201 HG22 ILE A 278      20.172  30.895   7.550  1.00 16.01           H  
ATOM   4202 HG23 ILE A 278      21.724  31.557   6.983  1.00 16.01           H  
ATOM   4203 HD11 ILE A 278      20.967  30.556   9.272  1.00 13.58           H  
ATOM   4204 HD12 ILE A 278      20.338  28.892   9.262  1.00 13.58           H  
ATOM   4205 HD13 ILE A 278      21.750  29.303  10.264  1.00 13.58           H  
ATOM   4206  N   HIS A 279      20.167  28.208   4.049  1.00 23.55           N  
ATOM   4207  CA  HIS A 279      19.528  28.509   2.759  1.00 24.40           C  
ATOM   4208  C   HIS A 279      18.109  27.923   2.689  1.00 25.84           C  
ATOM   4209  O   HIS A 279      17.211  28.525   2.096  1.00 25.96           O  
ATOM   4210  CB  HIS A 279      20.380  27.970   1.595  1.00 23.94           C  
ATOM   4211  CG  HIS A 279      19.726  28.089   0.252  1.00 23.93           C  
ATOM   4212  ND1 HIS A 279      19.433  29.302  -0.333  1.00 23.76           N  
ATOM   4213  CD2 HIS A 279      19.295  27.142  -0.619  1.00 26.05           C  
ATOM   4214  CE1 HIS A 279      18.851  29.098  -1.502  1.00 25.21           C  
ATOM   4215  NE2 HIS A 279      18.754  27.793  -1.702  1.00 23.28           N  
ATOM   4216  H   HIS A 279      20.955  27.577   4.075  1.00 23.55           H  
ATOM   4217  HA  HIS A 279      19.453  29.593   2.671  1.00 24.40           H  
ATOM   4218  HB2 HIS A 279      20.588  26.917   1.782  1.00 23.94           H  
ATOM   4219  HB3 HIS A 279      21.317  28.527   1.570  1.00 23.94           H  
ATOM   4220  HD2 HIS A 279      19.364  26.073  -0.486  1.00 26.05           H  
ATOM   4221  HE2 HIS A 279      18.350  27.350  -2.515  1.00 23.28           H  
ATOM   4222  HE1 HIS A 279      18.512  29.867  -2.180  1.00 25.21           H  
ATOM   4223  N   ASP A 280      17.901  26.757   3.295  1.00 26.97           N  
ATOM   4224  CA  ASP A 280      16.584  26.135   3.287  1.00 29.75           C  
ATOM   4225  C   ASP A 280      15.660  26.898   4.219  1.00 30.36           C  
ATOM   4226  O   ASP A 280      14.524  27.210   3.873  1.00 30.92           O  
ATOM   4227  CB  ASP A 280      16.690  24.686   3.735  1.00 34.66           C  
ATOM   4228  CG  ASP A 280      17.661  23.897   2.884  1.00 41.98           C  
ATOM   4229  OD1 ASP A 280      17.959  22.728   3.237  1.00 45.26           O  
ATOM   4230  OD2 ASP A 280      18.128  24.452   1.858  1.00 44.46           O1-
ATOM   4231  H   ASP A 280      18.666  26.297   3.767  1.00 26.97           H  
ATOM   4232  HA  ASP A 280      16.180  26.161   2.275  1.00 29.75           H  
ATOM   4233  HB2 ASP A 280      15.705  24.224   3.665  1.00 34.66           H  
ATOM   4234  HB3 ASP A 280      17.030  24.662   4.770  1.00 34.66           H  
ATOM   4235  N   ILE A 281      16.153  27.201   5.411  1.00 30.47           N  
ATOM   4236  CA  ILE A 281      15.363  27.944   6.374  1.00 29.13           C  
ATOM   4237  C   ILE A 281      14.969  29.277   5.752  1.00 28.01           C  
ATOM   4238  O   ILE A 281      13.851  29.740   5.934  1.00 28.35           O  
ATOM   4239  CB  ILE A 281      16.163  28.174   7.689  1.00 30.09           C  
ATOM   4240  CG1 ILE A 281      16.356  26.838   8.408  1.00 30.10           C  
ATOM   4241  CG2 ILE A 281      15.435  29.151   8.605  1.00 30.15           C  
ATOM   4242  CD1 ILE A 281      15.056  26.064   8.614  1.00 30.10           C  
ATOM   4243  H   ILE A 281      17.090  26.911   5.652  1.00 30.47           H  
ATOM   4244  HA  ILE A 281      14.470  27.374   6.628  1.00 29.13           H  
ATOM   4245  HB  ILE A 281      17.133  28.601   7.435  1.00 30.09           H  
ATOM   4246 HG12 ILE A 281      16.800  27.033   9.384  1.00 30.10           H  
ATOM   4247 HG13 ILE A 281      17.034  26.223   7.817  1.00 30.10           H  
ATOM   4248 HG21 ILE A 281      15.302  30.102   8.089  1.00 30.15           H  
ATOM   4249 HG22 ILE A 281      14.460  28.742   8.871  1.00 30.15           H  
ATOM   4250 HG23 ILE A 281      16.022  29.307   9.510  1.00 30.15           H  
ATOM   4251 HD11 ILE A 281      14.365  26.665   9.205  1.00 30.10           H  
ATOM   4252 HD12 ILE A 281      14.608  25.842   7.645  1.00 30.10           H  
ATOM   4253 HD13 ILE A 281      15.267  25.132   9.139  1.00 30.10           H  
ATOM   4254  N   ASP A 282      15.879  29.879   4.996  1.00 27.34           N  
ATOM   4255  CA  ASP A 282      15.592  31.159   4.373  1.00 28.05           C  
ATOM   4256  C   ASP A 282      14.391  31.056   3.440  1.00 29.11           C  
ATOM   4257  O   ASP A 282      13.540  31.944   3.407  1.00 29.38           O  
ATOM   4258  CB  ASP A 282      16.800  31.661   3.581  1.00 27.96           C  
ATOM   4259  CG  ASP A 282      16.644  33.113   3.131  1.00 29.28           C  
ATOM   4260  OD1 ASP A 282      17.213  33.485   2.083  1.00 30.68           O  
ATOM   4261  OD2 ASP A 282      15.963  33.891   3.829  1.00 28.20           O1-
ATOM   4262  H   ASP A 282      16.779  29.443   4.853  1.00 27.34           H  
ATOM   4263  HA  ASP A 282      15.365  31.866   5.171  1.00 28.05           H  
ATOM   4264  HB2 ASP A 282      16.925  31.033   2.699  1.00 27.96           H  
ATOM   4265  HB3 ASP A 282      17.687  31.584   4.210  1.00 27.96           H  
ATOM   4266  N   ARG A 283      14.311  29.965   2.690  1.00 29.29           N  
ATOM   4267  CA  ARG A 283      13.214  29.798   1.750  1.00 29.56           C  
ATOM   4268  C   ARG A 283      11.938  29.206   2.324  1.00 29.72           C  
ATOM   4269  O   ARG A 283      10.855  29.521   1.845  1.00 31.17           O  
ATOM   4270  CB  ARG A 283      13.679  28.959   0.570  1.00 29.94           C  
ATOM   4271  CG  ARG A 283      14.980  29.462  -0.026  1.00 34.48           C  
ATOM   4272  CD  ARG A 283      15.343  28.694  -1.276  1.00 37.36           C  
ATOM   4273  NE  ARG A 283      14.449  29.003  -2.387  1.00 40.38           N  
ATOM   4274  CZ  ARG A 283      13.878  28.085  -3.163  1.00 42.72           C  
ATOM   4275  NH1 ARG A 283      14.103  26.788  -2.948  1.00 42.31           N  
ATOM   4276  NH2 ARG A 283      13.084  28.467  -4.157  1.00 44.08           N1+
ATOM   4277  H   ARG A 283      15.016  29.246   2.772  1.00 29.29           H  
ATOM   4278  HA  ARG A 283      12.944  30.810   1.446  1.00 29.56           H  
ATOM   4279  HB2 ARG A 283      12.909  28.984  -0.201  1.00 29.94           H  
ATOM   4280  HB3 ARG A 283      13.823  27.932   0.907  1.00 29.94           H  
ATOM   4281  HG2 ARG A 283      15.777  29.343   0.708  1.00 34.48           H  
ATOM   4282  HG3 ARG A 283      14.872  30.517  -0.276  1.00 34.48           H  
ATOM   4283  HD2 ARG A 283      15.283  27.627  -1.063  1.00 37.36           H  
ATOM   4284  HD3 ARG A 283      16.363  28.951  -1.563  1.00 37.36           H  
ATOM   4285  HE  ARG A 283      14.251  29.975  -2.579  1.00 40.38           H  
ATOM   4286 HH11 ARG A 283      13.669  26.095  -3.541  1.00 42.31           H  
ATOM   4287 HH12 ARG A 283      14.707  26.499  -2.192  1.00 42.31           H  
ATOM   4288 HH21 ARG A 283      12.914  29.449  -4.319  1.00 44.08           H  
ATOM   4289 HH22 ARG A 283      12.650  27.775  -4.751  1.00 44.08           H  
ATOM   4290  N   GLU A 284      12.058  28.353   3.338  1.00 29.54           N  
ATOM   4291  CA  GLU A 284      10.890  27.722   3.946  1.00 29.78           C  
ATOM   4292  C   GLU A 284      10.100  28.706   4.839  1.00 30.60           C  
ATOM   4293  O   GLU A 284       8.953  28.430   5.217  1.00 31.57           O  
ATOM   4294  CB  GLU A 284      11.316  26.467   4.750  1.00 30.80           C  
ATOM   4295  CG  GLU A 284      11.784  25.239   3.904  1.00 34.17           C  
ATOM   4296  CD  GLU A 284      12.414  24.088   4.745  1.00 37.44           C  
ATOM   4297  OE1 GLU A 284      11.821  23.705   5.768  1.00 40.23           O  
ATOM   4298  OE2 GLU A 284      13.494  23.548   4.393  1.00 37.50           O1-
ATOM   4299  H   GLU A 284      12.978  28.137   3.695  1.00 29.54           H  
ATOM   4300  HA  GLU A 284      10.222  27.415   3.141  1.00 29.78           H  
ATOM   4301  HB2 GLU A 284      10.464  26.152   5.353  1.00 30.80           H  
ATOM   4302  HB3 GLU A 284      12.139  26.754   5.405  1.00 30.80           H  
ATOM   4303  HG2 GLU A 284      12.527  25.583   3.184  1.00 34.17           H  
ATOM   4304  HG3 GLU A 284      10.920  24.841   3.372  1.00 34.17           H  
ATOM   4305  N   LEU A 285      10.694  29.862   5.150  1.00 29.91           N  
ATOM   4306  CA  LEU A 285      10.050  30.873   6.002  1.00 28.56           C  
ATOM   4307  C   LEU A 285       8.843  31.549   5.352  1.00 28.94           C  
ATOM   4308  O   LEU A 285       8.831  31.793   4.152  1.00 29.21           O  
ATOM   4309  CB  LEU A 285      11.079  31.933   6.413  1.00 28.68           C  
ATOM   4310  CG  LEU A 285      11.783  31.821   7.782  1.00 28.92           C  
ATOM   4311  CD1 LEU A 285      11.994  30.364   8.172  1.00 27.65           C  
ATOM   4312  CD2 LEU A 285      13.107  32.575   7.731  1.00 26.45           C  
ATOM   4313  H   LEU A 285      11.618  30.048   4.787  1.00 29.91           H  
ATOM   4314  HA  LEU A 285       9.671  30.344   6.876  1.00 28.56           H  
ATOM   4315  HB2 LEU A 285      10.566  32.895   6.398  1.00 28.68           H  
ATOM   4316  HB3 LEU A 285      11.861  31.927   5.653  1.00 28.68           H  
ATOM   4317  HG  LEU A 285      11.149  32.269   8.547  1.00 28.92           H  
ATOM   4318 HD11 LEU A 285      11.030  29.857   8.218  1.00 27.65           H  
ATOM   4319 HD12 LEU A 285      12.626  29.877   7.429  1.00 27.65           H  
ATOM   4320 HD13 LEU A 285      12.477  30.315   9.148  1.00 27.65           H  
ATOM   4321 HD21 LEU A 285      13.748  32.133   6.968  1.00 26.45           H  
ATOM   4322 HD22 LEU A 285      12.920  33.621   7.487  1.00 26.45           H  
ATOM   4323 HD23 LEU A 285      13.599  32.511   8.701  1.00 26.45           H  
ATOM   4324  N   LYS A 286       7.829  31.853   6.156  1.00 31.01           N  
ATOM   4325  CA  LYS A 286       6.598  32.491   5.669  1.00 31.89           C  
ATOM   4326  C   LYS A 286       6.400  33.878   6.292  1.00 31.97           C  
ATOM   4327  O   LYS A 286       6.635  34.058   7.486  1.00 31.57           O  
ATOM   4328  CB  LYS A 286       5.390  31.618   6.019  1.00 33.54           C  
ATOM   4329  CG  LYS A 286       5.425  30.198   5.457  1.00 38.33           C  
ATOM   4330  CD  LYS A 286       5.110  30.171   3.961  1.00 42.30           C  
ATOM   4331  CE  LYS A 286       5.004  28.741   3.424  1.00 43.61           C  
ATOM   4332  NZ  LYS A 286       4.537  28.710   1.999  1.00 44.16           N1+
ATOM   4333  H   LYS A 286       7.908  31.637   7.140  1.00 31.01           H  
ATOM   4334  HA  LYS A 286       6.688  32.603   4.588  1.00 31.89           H  
ATOM   4335  HB2 LYS A 286       4.496  32.110   5.635  1.00 33.54           H  
ATOM   4336  HB3 LYS A 286       5.328  31.549   7.105  1.00 33.54           H  
ATOM   4337  HG2 LYS A 286       4.688  29.592   5.984  1.00 38.33           H  
ATOM   4338  HG3 LYS A 286       6.419  29.780   5.616  1.00 38.33           H  
ATOM   4339  HD2 LYS A 286       5.904  30.691   3.425  1.00 42.30           H  
ATOM   4340  HD3 LYS A 286       4.162  30.682   3.791  1.00 42.30           H  
ATOM   4341  HE2 LYS A 286       4.296  28.186   4.039  1.00 43.61           H  
ATOM   4342  HE3 LYS A 286       5.985  28.269   3.483  1.00 43.61           H  
ATOM   4343  HZ1 LYS A 286       3.628  29.145   1.933  1.00 44.16           H  
ATOM   4344  HZ2 LYS A 286       5.194  29.212   1.419  1.00 44.16           H  
ATOM   4345  HZ3 LYS A 286       4.475  27.752   1.686  1.00 44.16           H  
ATOM   4346  N   THR A 287       5.967  34.856   5.494  1.00 32.11           N  
ATOM   4347  CA  THR A 287       5.746  36.206   6.016  1.00 32.36           C  
ATOM   4348  C   THR A 287       4.493  36.213   6.868  1.00 32.24           C  
ATOM   4349  O   THR A 287       3.435  35.753   6.445  1.00 31.74           O  
ATOM   4350  CB  THR A 287       5.560  37.262   4.898  1.00 32.85           C  
ATOM   4351  OG1 THR A 287       6.769  37.382   4.143  1.00 37.09           O  
ATOM   4352  CG2 THR A 287       5.233  38.626   5.498  1.00 31.02           C  
ATOM   4353  H   THR A 287       5.790  34.663   4.519  1.00 32.11           H  
ATOM   4354  HA  THR A 287       6.634  36.469   6.591  1.00 32.36           H  
ATOM   4355  HB  THR A 287       4.740  36.938   4.257  1.00 32.85           H  
ATOM   4356 HG21 THR A 287       4.319  38.554   6.088  1.00 31.02           H  
ATOM   4357 HG22 THR A 287       6.054  38.947   6.139  1.00 31.02           H  
ATOM   4358 HG23 THR A 287       5.092  39.351   4.697  1.00 31.02           H  
ATOM   4359  HG1 THR A 287       6.617  38.032   3.453  1.00 37.09           H  
ATOM   4360  N   VAL A 288       4.623  36.744   8.073  1.00 31.99           N  
ATOM   4361  CA  VAL A 288       3.511  36.821   8.995  1.00 32.79           C  
ATOM   4362  C   VAL A 288       3.582  38.169   9.681  1.00 33.90           C  
ATOM   4363  O   VAL A 288       4.506  38.940   9.446  1.00 35.09           O  
ATOM   4364  CB  VAL A 288       3.603  35.721  10.067  1.00 32.58           C  
ATOM   4365  CG1 VAL A 288       2.365  35.735  10.927  1.00 35.75           C  
ATOM   4366  CG2 VAL A 288       3.746  34.372   9.409  1.00 33.22           C  
ATOM   4367  H   VAL A 288       5.523  37.105   8.357  1.00 31.99           H  
ATOM   4368  HA  VAL A 288       2.577  36.691   8.448  1.00 32.79           H  
ATOM   4369  HB  VAL A 288       4.476  35.910  10.692  1.00 32.58           H  
ATOM   4370 HG11 VAL A 288       2.267  36.709  11.407  1.00 35.75           H  
ATOM   4371 HG12 VAL A 288       1.489  35.546  10.306  1.00 35.75           H  
ATOM   4372 HG13 VAL A 288       2.444  34.960  11.690  1.00 35.75           H  
ATOM   4373 HG21 VAL A 288       2.875  34.179   8.783  1.00 33.22           H  
ATOM   4374 HG22 VAL A 288       4.645  34.362   8.793  1.00 33.22           H  
ATOM   4375 HG23 VAL A 288       3.821  33.600  10.175  1.00 33.22           H  
ATOM   4376  N   GLN A 289       2.589  38.463  10.510  1.00 35.43           N  
ATOM   4377  CA  GLN A 289       2.568  39.709  11.262  1.00 35.79           C  
ATOM   4378  C   GLN A 289       2.765  39.261  12.700  1.00 33.71           C  
ATOM   4379  O   GLN A 289       2.205  38.245  13.115  1.00 33.83           O  
ATOM   4380  CB  GLN A 289       1.224  40.404  11.118  1.00 38.86           C  
ATOM   4381  CG  GLN A 289       1.233  41.809  11.664  1.00 44.68           C  
ATOM   4382  CD  GLN A 289      -0.159  42.390  11.783  1.00 47.66           C  
ATOM   4383  OE1 GLN A 289      -0.321  43.600  11.977  1.00 50.53           O  
ATOM   4384  NE2 GLN A 289      -1.177  41.529  11.679  1.00 47.50           N  
ATOM   4385  H   GLN A 289       1.830  37.807  10.622  1.00 35.43           H  
ATOM   4386  HA  GLN A 289       3.323  40.417  10.920  1.00 35.79           H  
ATOM   4387  HB2 GLN A 289       0.473  39.826  11.656  1.00 38.86           H  
ATOM   4388  HB3 GLN A 289       0.963  40.443  10.060  1.00 38.86           H  
ATOM   4389  HG2 GLN A 289       1.820  42.440  10.997  1.00 44.68           H  
ATOM   4390  HG3 GLN A 289       1.693  41.798  12.652  1.00 44.68           H  
ATOM   4391 HE21 GLN A 289      -2.128  41.859  11.759  1.00 47.50           H  
ATOM   4392 HE22 GLN A 289      -0.995  40.548  11.520  1.00 47.50           H  
ATOM   4393  N   ALA A 290       3.552  39.994  13.473  1.00 30.94           N  
ATOM   4394  CA  ALA A 290       3.780  39.552  14.835  1.00 29.00           C  
ATOM   4395  C   ALA A 290       4.018  40.657  15.821  1.00 27.89           C  
ATOM   4396  O   ALA A 290       4.255  41.805  15.456  1.00 26.84           O  
ATOM   4397  CB  ALA A 290       4.951  38.583  14.872  1.00 27.85           C  
ATOM   4398  H   ALA A 290       3.982  40.838  13.123  1.00 30.94           H  
ATOM   4399  HA  ALA A 290       2.854  39.067  15.144  1.00 29.00           H  
ATOM   4400  HB1 ALA A 290       4.754  37.750  14.197  1.00 27.85           H  
ATOM   4401  HB2 ALA A 290       5.859  39.098  14.558  1.00 27.85           H  
ATOM   4402  HB3 ALA A 290       5.079  38.207  15.887  1.00 27.85           H  
ATOM   4403  N   VAL A 291       3.925  40.289  17.089  1.00 28.00           N  
ATOM   4404  CA  VAL A 291       4.170  41.213  18.176  1.00 29.12           C  
ATOM   4405  C   VAL A 291       5.614  40.920  18.508  1.00 27.82           C  
ATOM   4406  O   VAL A 291       5.935  39.881  19.075  1.00 27.67           O  
ATOM   4407  CB  VAL A 291       3.249  40.918  19.372  1.00 30.89           C  
ATOM   4408  CG1 VAL A 291       3.696  41.709  20.601  1.00 31.31           C  
ATOM   4409  CG2 VAL A 291       1.814  41.289  18.994  1.00 30.61           C  
ATOM   4410  H   VAL A 291       3.675  39.334  17.305  1.00 28.00           H  
ATOM   4411  HA  VAL A 291       3.978  42.256  17.925  1.00 29.12           H  
ATOM   4412  HB  VAL A 291       3.301  39.857  19.618  1.00 30.89           H  
ATOM   4413 HG11 VAL A 291       4.718  41.432  20.859  1.00 31.31           H  
ATOM   4414 HG12 VAL A 291       3.653  42.776  20.382  1.00 31.31           H  
ATOM   4415 HG13 VAL A 291       3.036  41.483  21.438  1.00 31.31           H  
ATOM   4416 HG21 VAL A 291       1.766  42.350  18.749  1.00 30.61           H  
ATOM   4417 HG22 VAL A 291       1.502  40.702  18.130  1.00 30.61           H  
ATOM   4418 HG23 VAL A 291       1.151  41.079  19.834  1.00 30.61           H  
ATOM   4419  N   LEU A 292       6.480  41.842  18.116  1.00 27.82           N  
ATOM   4420  CA  LEU A 292       7.907  41.694  18.304  1.00 28.25           C  
ATOM   4421  C   LEU A 292       8.535  42.610  19.353  1.00 29.66           C  
ATOM   4422  O   LEU A 292       8.298  43.825  19.379  1.00 30.29           O  
ATOM   4423  CB  LEU A 292       8.596  41.934  16.961  1.00 27.17           C  
ATOM   4424  CG  LEU A 292      10.091  41.679  16.803  1.00 25.09           C  
ATOM   4425  CD1 LEU A 292      10.365  40.187  16.842  1.00 24.27           C  
ATOM   4426  CD2 LEU A 292      10.542  42.266  15.484  1.00 23.71           C  
ATOM   4427  H   LEU A 292       6.132  42.679  17.670  1.00 27.82           H  
ATOM   4428  HA  LEU A 292       8.053  40.683  18.683  1.00 28.25           H  
ATOM   4429  HB2 LEU A 292       8.429  42.981  16.707  1.00 27.17           H  
ATOM   4430  HB3 LEU A 292       8.092  41.298  16.233  1.00 27.17           H  
ATOM   4431  HG  LEU A 292      10.642  42.149  17.618  1.00 25.09           H  
ATOM   4432 HD11 LEU A 292      10.035  39.782  17.799  1.00 24.27           H  
ATOM   4433 HD12 LEU A 292       9.823  39.697  16.033  1.00 24.27           H  
ATOM   4434 HD13 LEU A 292      11.434  40.011  16.722  1.00 24.27           H  
ATOM   4435 HD21 LEU A 292       9.991  41.796  14.670  1.00 23.71           H  
ATOM   4436 HD22 LEU A 292      10.351  43.339  15.480  1.00 23.71           H  
ATOM   4437 HD23 LEU A 292      11.609  42.086  15.352  1.00 23.71           H  
ATOM   4438  N   THR A 293       9.336  42.004  20.222  1.00 30.24           N  
ATOM   4439  CA  THR A 293      10.079  42.732  21.243  1.00 29.84           C  
ATOM   4440  C   THR A 293      11.487  42.177  21.176  1.00 29.56           C  
ATOM   4441  O   THR A 293      11.710  40.991  21.427  1.00 29.75           O  
ATOM   4442  CB  THR A 293       9.535  42.509  22.671  1.00 29.77           C  
ATOM   4443  OG1 THR A 293       9.196  41.127  22.850  1.00 28.11           O  
ATOM   4444  CG2 THR A 293       8.339  43.408  22.929  1.00 28.95           C  
ATOM   4445  H   THR A 293       9.434  41.000  20.173  1.00 30.24           H  
ATOM   4446  HA  THR A 293      10.008  43.803  21.052  1.00 29.84           H  
ATOM   4447  HB  THR A 293      10.307  42.770  23.395  1.00 29.77           H  
ATOM   4448 HG21 THR A 293       8.635  44.450  22.809  1.00 28.95           H  
ATOM   4449 HG22 THR A 293       7.547  43.171  22.219  1.00 28.95           H  
ATOM   4450 HG23 THR A 293       7.977  43.248  23.944  1.00 28.95           H  
ATOM   4451  HG1 THR A 293       8.263  41.083  23.070  1.00 28.11           H  
ATOM   4452  N   VAL A 294      12.430  43.032  20.806  1.00 29.54           N  
ATOM   4453  CA  VAL A 294      13.827  42.636  20.706  1.00 29.62           C  
ATOM   4454  C   VAL A 294      14.677  43.605  21.535  1.00 29.11           C  
ATOM   4455  O   VAL A 294      14.530  44.825  21.422  1.00 29.99           O  
ATOM   4456  CB  VAL A 294      14.297  42.629  19.223  1.00 28.35           C  
ATOM   4457  CG1 VAL A 294      13.883  43.916  18.536  1.00 29.61           C  
ATOM   4458  CG2 VAL A 294      15.806  42.468  19.156  1.00 28.57           C  
ATOM   4459  H   VAL A 294      12.172  43.984  20.588  1.00 29.54           H  
ATOM   4460  HA  VAL A 294      13.943  41.624  21.093  1.00 29.62           H  
ATOM   4461  HB  VAL A 294      13.827  41.790  18.711  1.00 28.35           H  
ATOM   4462 HG11 VAL A 294      12.799  44.018  18.578  1.00 29.61           H  
ATOM   4463 HG12 VAL A 294      14.348  44.763  19.041  1.00 29.61           H  
ATOM   4464 HG13 VAL A 294      14.205  43.892  17.495  1.00 29.61           H  
ATOM   4465 HG21 VAL A 294      16.284  43.304  19.667  1.00 28.57           H  
ATOM   4466 HG22 VAL A 294      16.094  41.535  19.640  1.00 28.57           H  
ATOM   4467 HG23 VAL A 294      16.124  42.450  18.113  1.00 28.57           H  
ATOM   4468  N   PRO A 295      15.572  43.069  22.388  1.00 27.73           N  
ATOM   4469  CA  PRO A 295      16.424  43.920  23.220  1.00 26.54           C  
ATOM   4470  C   PRO A 295      17.380  44.808  22.426  1.00 27.57           C  
ATOM   4471  O   PRO A 295      17.751  44.488  21.293  1.00 28.34           O  
ATOM   4472  CB  PRO A 295      17.167  42.910  24.083  1.00 24.14           C  
ATOM   4473  CG  PRO A 295      17.297  41.741  23.180  1.00 25.17           C  
ATOM   4474  CD  PRO A 295      15.920  41.648  22.577  1.00 26.05           C  
ATOM   4475  HA  PRO A 295      15.843  44.645  23.790  1.00 26.54           H  
ATOM   4476  HB2 PRO A 295      16.592  42.656  24.974  1.00 24.14           H  
ATOM   4477  HB3 PRO A 295      18.145  43.289  24.378  1.00 24.14           H  
ATOM   4478  HG2 PRO A 295      17.546  40.838  23.737  1.00 25.17           H  
ATOM   4479  HG3 PRO A 295      18.053  41.916  22.414  1.00 25.17           H  
ATOM   4480  HD2 PRO A 295      15.939  41.115  21.626  1.00 26.05           H  
ATOM   4481  HD3 PRO A 295      15.223  41.156  23.255  1.00 26.05           H  
ATOM   4482  N   LYS A 296      17.748  45.940  23.022  1.00 28.14           N  
ATOM   4483  CA  LYS A 296      18.697  46.866  22.415  1.00 28.59           C  
ATOM   4484  C   LYS A 296      20.032  46.163  22.611  1.00 28.71           C  
ATOM   4485  O   LYS A 296      20.294  45.612  23.683  1.00 29.21           O  
ATOM   4486  CB  LYS A 296      18.703  48.196  23.169  1.00 30.61           C  
ATOM   4487  CG  LYS A 296      17.392  48.970  23.117  1.00 33.84           C  
ATOM   4488  CD  LYS A 296      17.359  49.927  21.937  1.00 34.84           C  
ATOM   4489  CE  LYS A 296      18.380  51.041  22.117  1.00 35.22           C  
ATOM   4490  NZ  LYS A 296      18.097  51.829  23.349  1.00 36.53           N1+
ATOM   4491  H   LYS A 296      17.357  46.165  23.925  1.00 28.14           H  
ATOM   4492  HA  LYS A 296      18.466  47.094  21.374  1.00 28.59           H  
ATOM   4493  HB2 LYS A 296      19.484  48.824  22.741  1.00 30.61           H  
ATOM   4494  HB3 LYS A 296      18.934  47.991  24.214  1.00 30.61           H  
ATOM   4495  HG2 LYS A 296      17.280  49.540  24.039  1.00 33.84           H  
ATOM   4496  HG3 LYS A 296      16.567  48.264  23.024  1.00 33.84           H  
ATOM   4497  HD2 LYS A 296      16.363  50.364  21.859  1.00 34.84           H  
ATOM   4498  HD3 LYS A 296      17.587  49.377  21.024  1.00 34.84           H  
ATOM   4499  HE2 LYS A 296      18.341  51.704  21.253  1.00 35.22           H  
ATOM   4500  HE3 LYS A 296      19.375  50.603  22.194  1.00 35.22           H  
ATOM   4501  HZ1 LYS A 296      17.175  52.237  23.283  1.00 36.53           H  
ATOM   4502  HZ2 LYS A 296      18.139  51.221  24.155  1.00 36.53           H  
ATOM   4503  HZ3 LYS A 296      18.784  52.563  23.445  1.00 36.53           H  
ATOM   4504  N   LEU A 297      20.881  46.175  21.594  1.00 28.73           N  
ATOM   4505  CA  LEU A 297      22.159  45.486  21.713  1.00 28.52           C  
ATOM   4506  C   LEU A 297      23.379  46.305  21.294  1.00 27.49           C  
ATOM   4507  O   LEU A 297      23.388  46.930  20.235  1.00 26.71           O  
ATOM   4508  CB  LEU A 297      22.105  44.189  20.901  1.00 28.28           C  
ATOM   4509  CG  LEU A 297      22.618  42.934  21.598  1.00 28.44           C  
ATOM   4510  CD1 LEU A 297      21.824  42.698  22.876  1.00 29.34           C  
ATOM   4511  CD2 LEU A 297      22.485  41.753  20.657  1.00 29.49           C  
ATOM   4512  H   LEU A 297      20.643  46.660  20.740  1.00 28.73           H  
ATOM   4513  HA  LEU A 297      22.296  45.292  22.777  1.00 28.52           H  
ATOM   4514  HB2 LEU A 297      22.701  44.336  20.000  1.00 28.28           H  
ATOM   4515  HB3 LEU A 297      21.065  44.014  20.624  1.00 28.28           H  
ATOM   4516  HG  LEU A 297      23.668  43.057  21.863  1.00 28.44           H  
ATOM   4517 HD11 LEU A 297      21.943  43.554  23.541  1.00 29.34           H  
ATOM   4518 HD12 LEU A 297      20.769  42.572  22.631  1.00 29.34           H  
ATOM   4519 HD13 LEU A 297      22.191  41.799  23.371  1.00 29.34           H  
ATOM   4520 HD21 LEU A 297      21.438  41.621  20.385  1.00 29.49           H  
ATOM   4521 HD22 LEU A 297      23.073  41.937  19.758  1.00 29.49           H  
ATOM   4522 HD23 LEU A 297      22.848  40.852  21.151  1.00 29.49           H  
ATOM   4523  N   LYS A 298      24.399  46.307  22.147  1.00 27.42           N  
ATOM   4524  CA  LYS A 298      25.654  47.009  21.872  1.00 28.73           C  
ATOM   4525  C   LYS A 298      26.721  46.141  22.515  1.00 28.98           C  
ATOM   4526  O   LYS A 298      26.915  46.176  23.729  1.00 29.72           O  
ATOM   4527  CB  LYS A 298      25.660  48.407  22.489  1.00 28.72           C  
ATOM   4528  CG  LYS A 298      26.920  49.209  22.189  1.00 31.22           C  
ATOM   4529  CD  LYS A 298      26.820  50.629  22.756  1.00 33.68           C  
ATOM   4530  CE  LYS A 298      28.133  51.410  22.626  1.00 34.33           C  
ATOM   4531  NZ  LYS A 298      28.538  51.637  21.210  1.00 34.13           N1+
ATOM   4532  H   LYS A 298      24.304  45.805  23.018  1.00 27.42           H  
ATOM   4533  HA  LYS A 298      25.813  47.153  20.803  1.00 28.73           H  
ATOM   4534  HB2 LYS A 298      25.567  48.305  23.570  1.00 28.72           H  
ATOM   4535  HB3 LYS A 298      24.803  48.957  22.101  1.00 28.72           H  
ATOM   4536  HG2 LYS A 298      27.057  49.266  21.109  1.00 31.22           H  
ATOM   4537  HG3 LYS A 298      27.777  48.706  22.638  1.00 31.22           H  
ATOM   4538  HD2 LYS A 298      26.555  50.566  23.811  1.00 33.68           H  
ATOM   4539  HD3 LYS A 298      26.040  51.166  22.217  1.00 33.68           H  
ATOM   4540  HE2 LYS A 298      28.922  50.849  23.127  1.00 34.33           H  
ATOM   4541  HE3 LYS A 298      28.011  52.378  23.112  1.00 34.33           H  
ATOM   4542  HZ1 LYS A 298      28.655  50.747  20.747  1.00 34.13           H  
ATOM   4543  HZ2 LYS A 298      27.823  52.171  20.737  1.00 34.13           H  
ATOM   4544  HZ3 LYS A 298      29.410  52.146  21.187  1.00 34.13           H  
ATOM   4545  N   LEU A 299      27.401  45.348  21.692  1.00 28.87           N  
ATOM   4546  CA  LEU A 299      28.411  44.429  22.191  1.00 27.69           C  
ATOM   4547  C   LEU A 299      29.757  44.559  21.508  1.00 27.49           C  
ATOM   4548  O   LEU A 299      29.871  45.082  20.398  1.00 27.41           O  
ATOM   4549  CB  LEU A 299      27.918  42.992  22.026  1.00 27.12           C  
ATOM   4550  CG  LEU A 299      26.530  42.685  22.584  1.00 25.83           C  
ATOM   4551  CD1 LEU A 299      26.065  41.317  22.097  1.00 25.72           C  
ATOM   4552  CD2 LEU A 299      26.574  42.752  24.094  1.00 24.73           C  
ATOM   4553  H   LEU A 299      27.212  45.385  20.701  1.00 28.87           H  
ATOM   4554  HA  LEU A 299      28.561  44.687  23.239  1.00 27.69           H  
ATOM   4555  HB2 LEU A 299      28.630  42.337  22.528  1.00 27.12           H  
ATOM   4556  HB3 LEU A 299      27.905  42.766  20.960  1.00 27.12           H  
ATOM   4557  HG  LEU A 299      25.812  43.424  22.228  1.00 25.83           H  
ATOM   4558 HD11 LEU A 299      26.025  41.313  21.008  1.00 25.72           H  
ATOM   4559 HD12 LEU A 299      26.764  40.553  22.437  1.00 25.72           H  
ATOM   4560 HD13 LEU A 299      25.073  41.106  22.498  1.00 25.72           H  
ATOM   4561 HD21 LEU A 299      27.288  42.019  24.470  1.00 24.73           H  
ATOM   4562 HD22 LEU A 299      26.882  43.751  24.405  1.00 24.73           H  
ATOM   4563 HD23 LEU A 299      25.584  42.535  24.496  1.00 24.73           H  
ATOM   4564  N   SER A 300      30.776  44.064  22.200  1.00 27.80           N  
ATOM   4565  CA  SER A 300      32.140  44.075  21.704  1.00 28.05           C  
ATOM   4566  C   SER A 300      32.837  42.820  22.222  1.00 29.03           C  
ATOM   4567  O   SER A 300      32.386  42.185  23.183  1.00 28.92           O  
ATOM   4568  CB  SER A 300      32.888  45.331  22.170  1.00 26.70           C  
ATOM   4569  OG  SER A 300      32.997  45.383  23.579  1.00 25.16           O  
ATOM   4570  H   SER A 300      30.595  43.663  23.109  1.00 27.80           H  
ATOM   4571  HA  SER A 300      32.135  44.088  20.614  1.00 28.05           H  
ATOM   4572  HB2 SER A 300      32.347  46.212  21.825  1.00 26.70           H  
ATOM   4573  HB3 SER A 300      33.889  45.326  21.738  1.00 26.70           H  
ATOM   4574  HG  SER A 300      32.107  45.386  23.939  1.00 25.16           H  
ATOM   4575  N   TYR A 301      33.921  42.451  21.552  1.00 29.31           N  
ATOM   4576  CA  TYR A 301      34.697  41.283  21.912  1.00 29.23           C  
ATOM   4577  C   TYR A 301      36.099  41.506  21.415  1.00 31.02           C  
ATOM   4578  O   TYR A 301      36.308  41.992  20.302  1.00 31.44           O  
ATOM   4579  CB  TYR A 301      34.151  40.015  21.263  1.00 27.44           C  
ATOM   4580  CG  TYR A 301      35.116  38.849  21.370  1.00 28.47           C  
ATOM   4581  CD1 TYR A 301      35.366  38.227  22.592  1.00 26.48           C  
ATOM   4582  CD2 TYR A 301      35.812  38.393  20.253  1.00 30.51           C  
ATOM   4583  CE1 TYR A 301      36.277  37.179  22.699  1.00 26.30           C  
ATOM   4584  CE2 TYR A 301      36.731  37.344  20.351  1.00 30.27           C  
ATOM   4585  CZ  TYR A 301      36.960  36.741  21.578  1.00 28.32           C  
ATOM   4586  OH  TYR A 301      37.865  35.700  21.668  1.00 27.08           O  
ATOM   4587  H   TYR A 301      34.216  43.006  20.761  1.00 29.31           H  
ATOM   4588  HA  TYR A 301      34.656  41.150  22.993  1.00 29.23           H  
ATOM   4589  HB2 TYR A 301      33.960  40.216  20.209  1.00 27.44           H  
ATOM   4590  HB3 TYR A 301      33.218  39.743  21.756  1.00 27.44           H  
ATOM   4591  HD1 TYR A 301      34.842  38.565  23.474  1.00 26.48           H  
ATOM   4592  HD2 TYR A 301      35.639  38.858  19.294  1.00 30.51           H  
ATOM   4593  HE1 TYR A 301      36.450  36.709  23.656  1.00 26.30           H  
ATOM   4594  HE2 TYR A 301      37.261  37.004  19.473  1.00 30.27           H  
ATOM   4595  HH  TYR A 301      38.288  35.458  20.841  1.00 27.08           H  
ATOM   4596  N   GLU A 302      37.057  41.140  22.253  1.00 32.77           N  
ATOM   4597  CA  GLU A 302      38.459  41.284  21.930  1.00 33.57           C  
ATOM   4598  C   GLU A 302      39.144  40.103  22.569  1.00 32.54           C  
ATOM   4599  O   GLU A 302      39.312  40.071  23.778  1.00 32.86           O  
ATOM   4600  CB  GLU A 302      39.001  42.571  22.523  1.00 35.69           C  
ATOM   4601  CG  GLU A 302      40.387  42.903  22.060  1.00 42.57           C  
ATOM   4602  CD  GLU A 302      40.912  44.153  22.718  1.00 45.83           C  
ATOM   4603  OE1 GLU A 302      40.176  45.167  22.738  1.00 47.73           O  
ATOM   4604  OE2 GLU A 302      42.059  44.117  23.212  1.00 48.86           O1-
ATOM   4605  H   GLU A 302      36.800  40.747  23.147  1.00 32.77           H  
ATOM   4606  HA  GLU A 302      38.623  41.320  20.853  1.00 33.57           H  
ATOM   4607  HB2 GLU A 302      39.014  42.473  23.608  1.00 35.69           H  
ATOM   4608  HB3 GLU A 302      38.337  43.388  22.240  1.00 35.69           H  
ATOM   4609  HG2 GLU A 302      40.372  43.052  20.980  1.00 42.57           H  
ATOM   4610  HG3 GLU A 302      41.049  42.072  22.303  1.00 42.57           H  
ATOM   4611  N   GLY A 303      39.521  39.122  21.765  1.00 31.88           N  
ATOM   4612  CA  GLY A 303      40.172  37.966  22.330  1.00 32.51           C  
ATOM   4613  C   GLY A 303      41.084  37.268  21.357  1.00 34.18           C  
ATOM   4614  O   GLY A 303      41.451  37.815  20.321  1.00 33.92           O  
ATOM   4615  H   GLY A 303      39.355  39.182  20.770  1.00 31.88           H  
ATOM   4616  HA2 GLY A 303      39.407  37.261  22.655  1.00 32.51           H  
ATOM   4617  HA3 GLY A 303      40.761  38.285  23.190  1.00 32.51           H  
ATOM   4618  N   GLU A 304      41.457  36.048  21.713  1.00 35.93           N  
ATOM   4619  CA  GLU A 304      42.320  35.233  20.887  1.00 37.50           C  
ATOM   4620  C   GLU A 304      41.557  33.950  20.567  1.00 36.68           C  
ATOM   4621  O   GLU A 304      40.974  33.327  21.452  1.00 37.30           O  
ATOM   4622  CB  GLU A 304      43.609  34.922  21.644  1.00 40.98           C  
ATOM   4623  CG  GLU A 304      44.740  34.446  20.759  1.00 47.56           C  
ATOM   4624  CD  GLU A 304      46.087  34.470  21.463  1.00 51.74           C  
ATOM   4625  OE1 GLU A 304      46.470  35.541  21.990  1.00 53.62           O  
ATOM   4626  OE2 GLU A 304      46.771  33.422  21.482  1.00 55.36           O1-
ATOM   4627  H   GLU A 304      41.127  35.674  22.591  1.00 35.93           H  
ATOM   4628  HA  GLU A 304      42.591  35.749  19.966  1.00 37.50           H  
ATOM   4629  HB2 GLU A 304      43.397  34.144  22.378  1.00 40.98           H  
ATOM   4630  HB3 GLU A 304      43.933  35.828  22.157  1.00 40.98           H  
ATOM   4631  HG2 GLU A 304      44.793  35.093  19.883  1.00 47.56           H  
ATOM   4632  HG3 GLU A 304      44.530  33.424  20.444  1.00 47.56           H  
ATOM   4633  N   VAL A 305      41.545  33.570  19.296  1.00 35.55           N  
ATOM   4634  CA  VAL A 305      40.849  32.366  18.866  1.00 34.15           C  
ATOM   4635  C   VAL A 305      41.864  31.315  18.407  1.00 34.52           C  
ATOM   4636  O   VAL A 305      41.568  30.477  17.557  1.00 34.14           O  
ATOM   4637  CB  VAL A 305      39.866  32.689  17.711  1.00 32.81           C  
ATOM   4638  CG1 VAL A 305      38.927  33.801  18.134  1.00 31.62           C  
ATOM   4639  CG2 VAL A 305      40.630  33.103  16.459  1.00 33.07           C  
ATOM   4640  H   VAL A 305      42.031  34.130  18.610  1.00 35.55           H  
ATOM   4641  HA  VAL A 305      40.279  31.973  19.708  1.00 34.15           H  
ATOM   4642  HB  VAL A 305      39.287  31.794  17.484  1.00 32.81           H  
ATOM   4643 HG11 VAL A 305      38.373  33.491  19.020  1.00 31.62           H  
ATOM   4644 HG12 VAL A 305      39.504  34.697  18.362  1.00 31.62           H  
ATOM   4645 HG13 VAL A 305      38.229  34.015  17.325  1.00 31.62           H  
ATOM   4646 HG21 VAL A 305      41.215  33.998  16.670  1.00 33.07           H  
ATOM   4647 HG22 VAL A 305      41.297  32.296  16.157  1.00 33.07           H  
ATOM   4648 HG23 VAL A 305      39.924  33.311  15.655  1.00 33.07           H  
ATOM   4649  N   THR A 306      43.063  31.366  18.981  1.00 34.95           N  
ATOM   4650  CA  THR A 306      44.122  30.428  18.620  1.00 35.50           C  
ATOM   4651  C   THR A 306      43.843  29.035  19.175  1.00 35.97           C  
ATOM   4652  O   THR A 306      44.133  28.027  18.526  1.00 34.97           O  
ATOM   4653  CB  THR A 306      45.490  30.889  19.158  1.00 34.97           C  
ATOM   4654  OG1 THR A 306      45.501  30.764  20.580  1.00 37.98           O  
ATOM   4655  CG2 THR A 306      45.747  32.328  18.801  1.00 32.55           C  
ATOM   4656  H   THR A 306      43.245  32.070  19.682  1.00 34.95           H  
ATOM   4657  HA  THR A 306      44.145  30.396  17.531  1.00 35.50           H  
ATOM   4658  HB  THR A 306      46.265  30.267  18.710  1.00 34.97           H  
ATOM   4659 HG21 THR A 306      45.729  32.442  17.717  1.00 32.55           H  
ATOM   4660 HG22 THR A 306      44.975  32.956  19.246  1.00 32.55           H  
ATOM   4661 HG23 THR A 306      46.723  32.628  19.182  1.00 32.55           H  
ATOM   4662  HG1 THR A 306      45.666  31.636  20.947  1.00 37.98           H  
ATOM   4663  N   LYS A 307      43.289  28.981  20.382  1.00 36.51           N  
ATOM   4664  CA  LYS A 307      42.985  27.702  21.005  1.00 37.18           C  
ATOM   4665  C   LYS A 307      41.834  27.019  20.281  1.00 36.81           C  
ATOM   4666  O   LYS A 307      41.770  25.791  20.225  1.00 37.66           O  
ATOM   4667  CB  LYS A 307      42.635  27.894  22.481  1.00 38.24           C  
ATOM   4668  CG  LYS A 307      43.785  28.409  23.329  1.00 39.24           C  
ATOM   4669  CD  LYS A 307      43.334  28.615  24.761  1.00 41.29           C  
ATOM   4670  CE  LYS A 307      44.423  29.232  25.621  1.00 42.51           C  
ATOM   4671  NZ  LYS A 307      43.929  29.453  27.013  1.00 43.99           N1+
ATOM   4672  H   LYS A 307      43.077  29.838  20.872  1.00 36.51           H  
ATOM   4673  HA  LYS A 307      43.869  27.069  20.935  1.00 37.18           H  
ATOM   4674  HB2 LYS A 307      42.315  26.933  22.885  1.00 38.24           H  
ATOM   4675  HB3 LYS A 307      41.814  28.608  22.548  1.00 38.24           H  
ATOM   4676  HG2 LYS A 307      44.134  29.358  22.922  1.00 39.24           H  
ATOM   4677  HG3 LYS A 307      44.599  27.684  23.309  1.00 39.24           H  
ATOM   4678  HD2 LYS A 307      43.057  27.650  25.184  1.00 41.29           H  
ATOM   4679  HD3 LYS A 307      42.467  29.276  24.765  1.00 41.29           H  
ATOM   4680  HE2 LYS A 307      44.721  30.188  25.190  1.00 42.51           H  
ATOM   4681  HE3 LYS A 307      45.282  28.561  25.648  1.00 42.51           H  
ATOM   4682  HZ1 LYS A 307      43.133  30.074  26.993  1.00 43.99           H  
ATOM   4683  HZ2 LYS A 307      43.656  28.569  27.418  1.00 43.99           H  
ATOM   4684  HZ3 LYS A 307      44.664  29.866  27.570  1.00 43.99           H  
ATOM   4685  N   SER A 308      40.932  27.824  19.725  1.00 35.79           N  
ATOM   4686  CA  SER A 308      39.782  27.305  18.991  1.00 33.87           C  
ATOM   4687  C   SER A 308      40.264  26.666  17.695  1.00 32.97           C  
ATOM   4688  O   SER A 308      39.924  25.523  17.377  1.00 33.88           O  
ATOM   4689  CB  SER A 308      38.813  28.436  18.659  1.00 33.43           C  
ATOM   4690  OG  SER A 308      38.567  29.232  19.799  1.00 34.60           O  
ATOM   4691  H   SER A 308      41.046  28.824  19.813  1.00 35.79           H  
ATOM   4692  HA  SER A 308      39.270  26.566  19.608  1.00 33.87           H  
ATOM   4693  HB2 SER A 308      37.872  28.010  18.310  1.00 33.43           H  
ATOM   4694  HB3 SER A 308      39.244  29.058  17.874  1.00 33.43           H  
ATOM   4695  HG  SER A 308      39.407  29.599  20.084  1.00 34.60           H  
ATOM   4696  N   LEU A 309      41.064  27.415  16.950  1.00 29.95           N  
ATOM   4697  CA  LEU A 309      41.579  26.921  15.696  1.00 28.79           C  
ATOM   4698  C   LEU A 309      42.407  25.666  15.907  1.00 29.90           C  
ATOM   4699  O   LEU A 309      42.430  24.785  15.054  1.00 30.09           O  
ATOM   4700  CB  LEU A 309      42.408  28.003  15.012  1.00 26.76           C  
ATOM   4701  CG  LEU A 309      41.601  29.267  14.705  1.00 25.63           C  
ATOM   4702  CD1 LEU A 309      42.522  30.397  14.283  1.00 26.17           C  
ATOM   4703  CD2 LEU A 309      40.582  28.963  13.628  1.00 24.50           C  
ATOM   4704  H   LEU A 309      41.316  28.342  17.263  1.00 29.95           H  
ATOM   4705  HA  LEU A 309      40.738  26.662  15.053  1.00 28.79           H  
ATOM   4706  HB2 LEU A 309      42.797  27.603  14.076  1.00 26.76           H  
ATOM   4707  HB3 LEU A 309      43.238  28.271  15.666  1.00 26.76           H  
ATOM   4708  HG  LEU A 309      41.076  29.588  15.604  1.00 25.63           H  
ATOM   4709 HD11 LEU A 309      43.232  30.605  15.084  1.00 26.17           H  
ATOM   4710 HD12 LEU A 309      43.064  30.107  13.383  1.00 26.17           H  
ATOM   4711 HD13 LEU A 309      41.931  31.290  14.079  1.00 26.17           H  
ATOM   4712 HD21 LEU A 309      41.096  28.640  12.723  1.00 24.50           H  
ATOM   4713 HD22 LEU A 309      39.917  28.170  13.971  1.00 24.50           H  
ATOM   4714 HD23 LEU A 309      40.000  29.860  13.415  1.00 24.50           H  
ATOM   4715  N   GLN A 310      43.072  25.564  17.052  1.00 31.82           N  
ATOM   4716  CA  GLN A 310      43.900  24.396  17.312  1.00 33.95           C  
ATOM   4717  C   GLN A 310      43.107  23.101  17.339  1.00 36.81           C  
ATOM   4718  O   GLN A 310      43.598  22.062  16.886  1.00 38.23           O  
ATOM   4719  CB  GLN A 310      44.681  24.574  18.604  1.00 33.06           C  
ATOM   4720  CG  GLN A 310      45.886  25.469  18.420  1.00 32.36           C  
ATOM   4721  CD  GLN A 310      46.539  25.836  19.728  1.00 31.87           C  
ATOM   4722  NE2 GLN A 310      47.496  26.607  19.761  1.00 31.87           N  
ATOM   4723  OE1 GLN A 310      46.022  25.288  20.818  1.00 31.86           O  
ATOM   4724  H   GLN A 310      43.003  26.298  17.743  1.00 31.82           H  
ATOM   4725  HA  GLN A 310      44.598  24.315  16.479  1.00 33.95           H  
ATOM   4726  HB2 GLN A 310      45.018  23.596  18.949  1.00 33.06           H  
ATOM   4727  HB3 GLN A 310      44.025  25.017  19.353  1.00 33.06           H  
ATOM   4728  HG2 GLN A 310      45.569  26.384  17.919  1.00 32.36           H  
ATOM   4729  HG3 GLN A 310      46.616  24.949  17.799  1.00 32.36           H  
ATOM   4730 HE21 GLN A 310      47.921  26.846  20.645  1.00 31.87           H  
ATOM   4731 HE22 GLN A 310      47.857  27.001  18.904  1.00 31.87           H  
ATOM   4732  N   GLU A 311      41.885  23.142  17.858  1.00 37.61           N  
ATOM   4733  CA  GLU A 311      41.087  21.928  17.863  1.00 38.40           C  
ATOM   4734  C   GLU A 311      40.067  21.976  16.741  1.00 37.67           C  
ATOM   4735  O   GLU A 311      38.917  21.574  16.899  1.00 38.06           O  
ATOM   4736  CB  GLU A 311      40.409  21.711  19.216  1.00 41.45           C  
ATOM   4737  CG  GLU A 311      39.577  22.854  19.732  1.00 43.77           C  
ATOM   4738  CD  GLU A 311      39.079  22.584  21.138  1.00 45.71           C  
ATOM   4739  OE1 GLU A 311      38.466  23.495  21.733  1.00 47.97           O  
ATOM   4740  OE2 GLU A 311      39.303  21.460  21.646  1.00 46.07           O1-
ATOM   4741  H   GLU A 311      41.518  24.001  18.242  1.00 37.61           H  
ATOM   4742  HA  GLU A 311      41.750  21.079  17.697  1.00 38.40           H  
ATOM   4743  HB2 GLU A 311      41.189  21.509  19.950  1.00 41.45           H  
ATOM   4744  HB3 GLU A 311      39.759  20.840  19.127  1.00 41.45           H  
ATOM   4745  HG2 GLU A 311      38.720  22.995  19.073  1.00 43.77           H  
ATOM   4746  HG3 GLU A 311      40.183  23.760  19.738  1.00 43.77           H  
ATOM   4747  N   MET A 312      40.515  22.488  15.599  1.00 36.96           N  
ATOM   4748  CA  MET A 312      39.698  22.587  14.396  1.00 35.02           C  
ATOM   4749  C   MET A 312      40.515  22.029  13.250  1.00 35.24           C  
ATOM   4750  O   MET A 312      40.463  22.529  12.129  1.00 35.31           O  
ATOM   4751  CB  MET A 312      39.320  24.037  14.105  1.00 32.64           C  
ATOM   4752  CG  MET A 312      38.129  24.532  14.902  1.00 30.25           C  
ATOM   4753  SD  MET A 312      37.575  26.121  14.294  1.00 29.43           S  
ATOM   4754  CE  MET A 312      37.348  25.744  12.538  1.00 28.56           C  
ATOM   4755  H   MET A 312      41.467  22.824  15.563  1.00 36.96           H  
ATOM   4756  HA  MET A 312      38.771  22.029  14.529  1.00 35.02           H  
ATOM   4757  HB2 MET A 312      39.084  24.124  13.044  1.00 32.64           H  
ATOM   4758  HB3 MET A 312      40.177  24.669  14.339  1.00 32.64           H  
ATOM   4759  HG2 MET A 312      38.415  24.630  15.949  1.00 30.25           H  
ATOM   4760  HG3 MET A 312      37.315  23.812  14.814  1.00 30.25           H  
ATOM   4761  HE1 MET A 312      38.296  25.417  12.111  1.00 28.56           H  
ATOM   4762  HE2 MET A 312      36.608  24.951  12.429  1.00 28.56           H  
ATOM   4763  HE3 MET A 312      37.003  26.637  12.016  1.00 28.56           H  
ATOM   4764  N   LYS A 313      41.271  20.979  13.559  1.00 36.29           N  
ATOM   4765  CA  LYS A 313      42.132  20.316  12.594  1.00 37.10           C  
ATOM   4766  C   LYS A 313      43.063  21.329  11.940  1.00 36.84           C  
ATOM   4767  O   LYS A 313      43.269  21.326  10.722  1.00 37.38           O  
ATOM   4768  CB  LYS A 313      41.291  19.579  11.546  1.00 37.60           C  
ATOM   4769  CG  LYS A 313      40.656  18.295  12.075  1.00 40.64           C  
ATOM   4770  CD  LYS A 313      40.077  17.425  10.956  1.00 43.88           C  
ATOM   4771  CE  LYS A 313      38.854  18.067  10.289  1.00 46.50           C  
ATOM   4772  NZ  LYS A 313      37.703  18.258  11.225  1.00 46.52           N1+
ATOM   4773  H   LYS A 313      41.246  20.627  14.505  1.00 36.29           H  
ATOM   4774  HA  LYS A 313      42.744  19.577  13.112  1.00 37.10           H  
ATOM   4775  HB2 LYS A 313      41.934  19.325  10.703  1.00 37.60           H  
ATOM   4776  HB3 LYS A 313      40.496  20.245  11.210  1.00 37.60           H  
ATOM   4777  HG2 LYS A 313      39.853  18.559  12.763  1.00 40.64           H  
ATOM   4778  HG3 LYS A 313      41.416  17.722  12.606  1.00 40.64           H  
ATOM   4779  HD2 LYS A 313      39.782  16.464  11.377  1.00 43.88           H  
ATOM   4780  HD3 LYS A 313      40.847  17.269  10.200  1.00 43.88           H  
ATOM   4781  HE2 LYS A 313      38.531  17.426   9.469  1.00 46.50           H  
ATOM   4782  HE3 LYS A 313      39.146  19.041   9.896  1.00 46.50           H  
ATOM   4783  HZ1 LYS A 313      37.421  17.363  11.598  1.00 46.52           H  
ATOM   4784  HZ2 LYS A 313      37.982  18.866  11.982  1.00 46.52           H  
ATOM   4785  HZ3 LYS A 313      36.929  18.674  10.727  1.00 46.52           H  
ATOM   4786  N   LEU A 314      43.638  22.189  12.771  1.00 35.54           N  
ATOM   4787  CA  LEU A 314      44.539  23.214  12.288  1.00 35.62           C  
ATOM   4788  C   LEU A 314      45.793  23.296  13.154  1.00 36.93           C  
ATOM   4789  O   LEU A 314      46.552  24.258  13.068  1.00 36.95           O  
ATOM   4790  CB  LEU A 314      43.807  24.555  12.273  1.00 33.92           C  
ATOM   4791  CG  LEU A 314      43.703  25.328  10.956  1.00 32.81           C  
ATOM   4792  CD1 LEU A 314      43.510  24.390   9.772  1.00 31.30           C  
ATOM   4793  CD2 LEU A 314      42.537  26.300  11.071  1.00 31.54           C  
ATOM   4794  H   LEU A 314      43.443  22.127  13.760  1.00 35.54           H  
ATOM   4795  HA  LEU A 314      44.857  22.960  11.277  1.00 35.62           H  
ATOM   4796  HB2 LEU A 314      44.315  25.205  12.986  1.00 33.92           H  
ATOM   4797  HB3 LEU A 314      42.789  24.367  12.615  1.00 33.92           H  
ATOM   4798  HG  LEU A 314      44.631  25.871  10.778  1.00 32.81           H  
ATOM   4799 HD11 LEU A 314      44.355  23.704   9.710  1.00 31.30           H  
ATOM   4800 HD12 LEU A 314      42.589  23.822   9.905  1.00 31.30           H  
ATOM   4801 HD13 LEU A 314      43.448  24.973   8.853  1.00 31.30           H  
ATOM   4802 HD21 LEU A 314      41.617  25.744  11.249  1.00 31.54           H  
ATOM   4803 HD22 LEU A 314      42.715  26.984  11.901  1.00 31.54           H  
ATOM   4804 HD23 LEU A 314      42.445  26.868  10.145  1.00 31.54           H  
ATOM   4805  N   GLN A 315      46.009  22.276  13.981  1.00 38.71           N  
ATOM   4806  CA  GLN A 315      47.173  22.226  14.860  1.00 40.86           C  
ATOM   4807  C   GLN A 315      48.496  22.319  14.104  1.00 41.13           C  
ATOM   4808  O   GLN A 315      49.431  23.001  14.534  1.00 40.45           O  
ATOM   4809  CB  GLN A 315      47.154  20.935  15.679  1.00 43.34           C  
ATOM   4810  CG  GLN A 315      46.757  21.148  17.124  1.00 49.24           C  
ATOM   4811  CD  GLN A 315      47.689  22.115  17.842  1.00 53.11           C  
ATOM   4812  NE2 GLN A 315      47.368  22.625  18.924  1.00 55.09           N  
ATOM   4813  OE1 GLN A 315      48.854  22.368  17.245  1.00 54.62           O  
ATOM   4814  H   GLN A 315      45.347  21.513  14.001  1.00 38.71           H  
ATOM   4815  HA  GLN A 315      47.107  23.096  15.513  1.00 40.86           H  
ATOM   4816  HB2 GLN A 315      48.151  20.496  15.655  1.00 43.34           H  
ATOM   4817  HB3 GLN A 315      46.443  20.246  15.223  1.00 43.34           H  
ATOM   4818  HG2 GLN A 315      46.782  20.188  17.640  1.00 49.24           H  
ATOM   4819  HG3 GLN A 315      45.744  21.550  17.154  1.00 49.24           H  
ATOM   4820 HE21 GLN A 315      48.000  23.261  19.390  1.00 55.09           H  
ATOM   4821 HE22 GLN A 315      46.475  22.405  19.341  1.00 55.09           H  
ATOM   4822  N   SER A 316      48.561  21.616  12.979  1.00 41.08           N  
ATOM   4823  CA  SER A 316      49.742  21.578  12.131  1.00 40.61           C  
ATOM   4824  C   SER A 316      50.412  22.937  11.878  1.00 39.95           C  
ATOM   4825  O   SER A 316      51.631  23.004  11.704  1.00 40.27           O  
ATOM   4826  CB  SER A 316      49.371  20.932  10.797  1.00 42.24           C  
ATOM   4827  OG  SER A 316      50.391  21.128   9.831  1.00 47.20           O  
ATOM   4828  H   SER A 316      47.751  21.082  12.699  1.00 41.08           H  
ATOM   4829  HA  SER A 316      50.483  20.993  12.676  1.00 40.61           H  
ATOM   4830  HB2 SER A 316      48.445  21.377  10.432  1.00 42.24           H  
ATOM   4831  HB3 SER A 316      49.225  19.862  10.948  1.00 42.24           H  
ATOM   4832  HG  SER A 316      50.104  20.708   9.017  1.00 47.20           H  
ATOM   4833  N   LEU A 317      49.623  24.010  11.857  1.00 37.94           N  
ATOM   4834  CA  LEU A 317      50.146  25.358  11.609  1.00 36.73           C  
ATOM   4835  C   LEU A 317      50.938  25.968  12.772  1.00 36.17           C  
ATOM   4836  O   LEU A 317      51.806  26.816  12.555  1.00 33.64           O  
ATOM   4837  CB  LEU A 317      48.996  26.307  11.243  1.00 36.55           C  
ATOM   4838  CG  LEU A 317      48.369  26.292   9.846  1.00 34.91           C  
ATOM   4839  CD1 LEU A 317      48.247  24.878   9.336  1.00 35.62           C  
ATOM   4840  CD2 LEU A 317      47.004  26.964   9.912  1.00 32.81           C  
ATOM   4841  H   LEU A 317      48.633  23.892  12.017  1.00 37.94           H  
ATOM   4842  HA  LEU A 317      50.850  25.242  10.785  1.00 36.73           H  
ATOM   4843  HB2 LEU A 317      49.367  27.319  11.404  1.00 36.55           H  
ATOM   4844  HB3 LEU A 317      48.189  26.100  11.946  1.00 36.55           H  
ATOM   4845  HG  LEU A 317      49.007  26.839   9.152  1.00 34.91           H  
ATOM   4846 HD11 LEU A 317      49.236  24.422   9.289  1.00 35.62           H  
ATOM   4847 HD12 LEU A 317      47.613  24.302  10.010  1.00 35.62           H  
ATOM   4848 HD13 LEU A 317      47.804  24.888   8.340  1.00 35.62           H  
ATOM   4849 HD21 LEU A 317      46.364  26.419  10.606  1.00 32.81           H  
ATOM   4850 HD22 LEU A 317      47.121  27.991  10.257  1.00 32.81           H  
ATOM   4851 HD23 LEU A 317      46.550  26.963   8.921  1.00 32.81           H  
ATOM   4852  N   PHE A 318      50.628  25.547  13.997  1.00 37.09           N  
ATOM   4853  CA  PHE A 318      51.308  26.063  15.186  1.00 38.73           C  
ATOM   4854  C   PHE A 318      52.535  25.239  15.518  1.00 39.62           C  
ATOM   4855  O   PHE A 318      53.383  25.650  16.315  1.00 39.94           O  
ATOM   4856  CB  PHE A 318      50.371  26.055  16.393  1.00 39.06           C  
ATOM   4857  CG  PHE A 318      49.172  26.928  16.228  1.00 40.78           C  
ATOM   4858  CD1 PHE A 318      48.088  26.508  15.461  1.00 40.97           C  
ATOM   4859  CD2 PHE A 318      49.134  28.190  16.816  1.00 41.35           C  
ATOM   4860  CE1 PHE A 318      46.980  27.333  15.277  1.00 42.02           C  
ATOM   4861  CE2 PHE A 318      48.029  29.029  16.640  1.00 42.84           C  
ATOM   4862  CZ  PHE A 318      46.950  28.599  15.868  1.00 42.73           C  
ATOM   4863  H   PHE A 318      49.903  24.852  14.109  1.00 37.09           H  
ATOM   4864  HA  PHE A 318      51.612  27.086  14.963  1.00 38.73           H  
ATOM   4865  HB2 PHE A 318      50.929  26.398  17.264  1.00 39.06           H  
ATOM   4866  HB3 PHE A 318      50.032  25.032  16.558  1.00 39.06           H  
ATOM   4867  HD1 PHE A 318      48.106  25.530  15.003  1.00 40.97           H  
ATOM   4868  HD2 PHE A 318      49.968  28.525  17.415  1.00 41.35           H  
ATOM   4869  HE1 PHE A 318      46.147  26.995  14.679  1.00 42.02           H  
ATOM   4870  HE2 PHE A 318      48.011  30.006  17.100  1.00 42.84           H  
ATOM   4871  HZ  PHE A 318      46.094  29.242  15.727  1.00 42.73           H  
ATOM   4872  N   ASP A 319      52.610  24.066  14.904  1.00 40.45           N  
ATOM   4873  CA  ASP A 319      53.713  23.151  15.106  1.00 40.82           C
[truncated: 92,759 more chars]
