# Supplementary material for: Variations of VEGFR2 Chemical Space: Stimulator and Inhibitory Peptides
Source: Int J Mol Sci. 2024 Jul 16;25(14):7787. doi: 10.3390/ijms25147787 (PMC11276785; doi:10.3390/ijms25147787)
Supplement: Supplementary file 1 [file ijms-25-07787-s001.zip › Supplimenal material - proteins- S1/protein inhibitors S1/1ki0 Angiostatin prepared for docking.pdb]

HEADER    HYDROLASE                                           1KI0    
REMARK  99                                                                      
REMARK  99 MOE v2022.02 (Chemical Computing Group ULC) Sun Nov 19 12:00:00 2023 
SEQRES   1 A  253  LEU SER GLU CYS LYS THR GLY ASN GLY LYS ASN TYR ARG
SEQRES   2 A  253  GLY THR MET SER LYS THR LYS ASN GLY ILE THR CYS GLN
SEQRES   3 A  253  LYS TRP SER SER THR SER PRO HIS ARG PRO ARG PHE SER
SEQRES   4 A  253  PRO ALA THR HIS PRO SER GLU GLY LEU GLU GLU ASN TYR
SEQRES   5 A  253  CYS ARG ASN PRO ASP ASN ASP PRO GLN GLY PRO TRP CYS
SEQRES   6 A  253  TYR THR THR ASP PRO GLU LYS ARG TYR ASP TYR CYS ASP
SEQRES   7 A  253  ILE LEU GLU CYS GLU GLU GLU CYS MET HIS CYS SER GLY
SEQRES   8 A  253  GLU ASN TYR ASP GLY LYS ILE SER LYS THR MET SER GLY
SEQRES   9 A  253  LEU GLU CYS GLN ALA TRP ASP SER GLN SER PRO HIS ALA
SEQRES  10 A  253  HIS GLY TYR ILE PRO SER LYS PHE PRO ASN LYS ASN LEU
SEQRES  11 A  253  LYS LYS ASN TYR CYS ARG ASN PRO ASP ARG GLU LEU ARG
SEQRES  12 A  253  PRO TRP CYS PHE THR THR ASP PRO ASN LYS ARG TRP GLU
SEQRES  13 A  253  LEU CYS ASP ILE PRO ARG CYS THR THR PRO PRO PRO SER
SEQRES  14 A  253  SER GLY PRO THR TYR GLN CYS LEU LYS GLY THR GLY GLU
SEQRES  15 A  253  ASN TYR ARG GLY ASN VAL ALA VAL THR VAL SER GLY HIS
SEQRES  16 A  253  THR CYS GLN HIS TRP SER ALA GLN THR PRO HIS THR HIS
SEQRES  17 A  253  GLU ARG THR PRO GLU ASN PHE PRO CYS LYS ASN LEU ASP
SEQRES  18 A  253  GLU ASN TYR CYS ARG ASN PRO ASP GLY LYS ARG ALA PRO
SEQRES  19 A  253  TRP CYS HIS THR THR ASN SER GLN VAL ARG TRP GLU TYR
SEQRES  20 A  253  CYS LYS ILE PRO SER CYS
HELIX    1   1 PRO A  296  LYS A  298  5               Generated by MOE    3
SHEET    1       TRP A 144  TYR A 146                  Generated by MOE
SHEET    2       TYR A 154  TYR A 156                  Generated by MOE
SHEET    3       TRP A 225  PHE A 227                  Generated by MOE
SHEET    4       TRP A 235  LEU A 237                  Generated by MOE
SHEET    5       TRP A 315  HIS A 317                  Generated by MOE
SHEET    6       TRP A 325  TYR A 327                  Generated by MOE
SSBOND   1 CYS A   84    CYS A  162                          1555   1555  2.03
SSBOND   2 CYS A  105    CYS A  145                          1555   1555  2.03
SSBOND   3 CYS A  133    CYS A  157                          1555   1555  2.02
SSBOND   4 CYS A  166    CYS A  243                          1555   1555  2.06
SSBOND   5 CYS A  169    CYS A  297                          1555   1555  2.05
SSBOND   6 CYS A  187    CYS A  226                          1555   1555  2.04
SSBOND   7 CYS A  215    CYS A  238                          1555   1555  2.04
SSBOND   8 CYS A  256    CYS A  333                          1555   1555  2.04
SSBOND   9 CYS A  277    CYS A  316                          1555   1555  2.03
SSBOND  10 CYS A  305    CYS A  328                          1555   1555  2.02
ATOM      1  N   LEU A  81      39.852  45.053  54.855  1.00 46.67           N1+
ATOM      2  CA  LEU A  81      40.122  44.795  56.296  1.00 45.83           C  
ATOM      3  C   LEU A  81      39.014  43.915  56.895  1.00 44.45           C  
ATOM      4  O   LEU A  81      37.981  43.608  56.204  1.00 45.08           O  
ATOM      5  CB  LEU A  81      40.195  46.132  57.094  1.00  0.00           C  
ATOM      6  CG  LEU A  81      41.617  46.713  57.263  1.00  0.00           C  
ATOM      7  CD1 LEU A  81      42.467  45.867  58.226  1.00  0.00           C  
ATOM      8  CD2 LEU A  81      42.363  46.907  55.932  1.00  0.00           C  
ATOM      9  H1  LEU A  81      40.086  44.246  54.294  1.00 46.67           H  
ATOM     10  H2  LEU A  81      40.345  45.858  54.501  1.00 46.67           H  
ATOM     11  H3  LEU A  81      38.853  45.178  54.725  1.00 46.67           H  
ATOM     12  HA  LEU A  81      41.081  44.282  56.370  1.00 45.83           H  
ATOM     13  HB2 LEU A  81      39.780  45.957  58.086  1.00  0.00           H  
ATOM     14  HB3 LEU A  81      39.587  46.872  56.572  1.00  0.00           H  
ATOM     15  HG  LEU A  81      41.474  47.704  57.695  1.00  0.00           H  
ATOM     16 HD11 LEU A  81      41.954  45.779  59.183  1.00  0.00           H  
ATOM     17 HD12 LEU A  81      42.617  44.874  57.801  1.00  0.00           H  
ATOM     18 HD13 LEU A  81      43.434  46.347  58.376  1.00  0.00           H  
ATOM     19 HD21 LEU A  81      42.528  45.936  55.464  1.00  0.00           H  
ATOM     20 HD22 LEU A  81      41.765  47.533  55.269  1.00  0.00           H  
ATOM     21 HD23 LEU A  81      43.322  47.388  56.118  1.00  0.00           H  
ATOM     22  N   SER A  82      39.230  43.524  58.156  1.00 43.32           N  
ATOM     23  CA  SER A  82      38.319  42.691  58.944  1.00 41.15           C  
ATOM     24  C   SER A  82      36.887  43.228  58.978  1.00 40.98           C  
ATOM     25  O   SER A  82      36.649  44.376  59.365  1.00 42.71           O  
ATOM     26  CB  SER A  82      38.844  42.577  60.375  1.00 39.50           C  
ATOM     27  OG  SER A  82      37.792  42.253  61.250  1.00 37.49           O  
ATOM     28  H   SER A  82      40.086  43.826  58.598  1.00 43.32           H  
ATOM     29  HA  SER A  82      38.285  41.716  58.459  1.00 41.15           H  
ATOM     30  HB2 SER A  82      39.283  43.529  60.675  1.00 39.50           H  
ATOM     31  HB3 SER A  82      39.604  41.797  60.419  1.00 39.50           H  
ATOM     32  HG  SER A  82      38.159  42.192  62.135  1.00 37.49           H  
ATOM     33  N   GLU A  83      35.926  42.398  58.606  1.00 39.83           N  
ATOM     34  CA  GLU A  83      34.543  42.854  58.587  1.00 39.02           C  
ATOM     35  C   GLU A  83      33.731  42.745  59.900  1.00 38.02           C  
ATOM     36  O   GLU A  83      32.508  42.680  59.860  1.00 39.44           O  
ATOM     37  CB  GLU A  83      33.817  42.148  57.441  1.00 39.83           C  
ATOM     38  CG  GLU A  83      34.599  42.191  56.114  1.00 40.50           C  
ATOM     39  CD  GLU A  83      34.493  43.520  55.364  1.00 42.25           C  
ATOM     40  OE1 GLU A  83      35.411  43.812  54.562  1.00 44.79           O  
ATOM     41  OE2 GLU A  83      33.498  44.262  55.555  1.00 42.81           O1-
ATOM     42  H   GLU A  83      36.151  41.451  58.336  1.00 39.83           H  
ATOM     43  HA  GLU A  83      34.607  43.933  58.444  1.00 39.02           H  
ATOM     44  HB2 GLU A  83      32.852  42.632  57.291  1.00 39.83           H  
ATOM     45  HB3 GLU A  83      33.661  41.105  57.719  1.00 39.83           H  
ATOM     46  HG2 GLU A  83      34.216  41.402  55.466  1.00 40.50           H  
ATOM     47  HG3 GLU A  83      35.651  42.005  56.331  1.00 40.50           H  
ATOM     48  N   CYS A  84      34.401  42.718  61.051  1.00 36.01           N  
ATOM     49  CA  CYS A  84      33.713  42.664  62.340  1.00 35.22           C  
ATOM     50  C   CYS A  84      34.297  43.801  63.153  1.00 36.31           C  
ATOM     51  O   CYS A  84      35.307  44.373  62.748  1.00 36.39           O  
ATOM     52  CB  CYS A  84      33.958  41.334  63.065  1.00 35.45           C  
ATOM     53  SG  CYS A  84      35.693  40.954  63.488  1.00 35.49           S  
ATOM     54  H   CYS A  84      35.411  42.735  61.033  1.00 36.01           H  
ATOM     55  HA  CYS A  84      32.635  42.748  62.205  1.00 35.22           H  
ATOM     56  HB2 CYS A  84      33.589  40.533  62.424  1.00 35.45           H  
ATOM     57  HB3 CYS A  84      33.386  41.350  63.992  1.00 35.45           H  
ATOM     58  N   LYS A  85      33.695  44.118  64.299  1.00 35.95           N  
ATOM     59  CA  LYS A  85      34.153  45.229  65.136  1.00 37.32           C  
ATOM     60  C   LYS A  85      34.370  44.820  66.576  1.00 37.63           C  
ATOM     61  O   LYS A  85      33.887  43.772  66.999  1.00 38.82           O  
ATOM     62  CB  LYS A  85      33.118  46.351  65.119  1.00 37.06           C  
ATOM     63  CG  LYS A  85      31.854  45.973  65.868  1.00 38.97           C  
ATOM     64  CD  LYS A  85      30.892  47.117  66.009  1.00 39.18           C  
ATOM     65  CE  LYS A  85      29.925  46.817  67.145  1.00 41.73           C  
ATOM     66  NZ  LYS A  85      28.631  47.571  67.054  1.00 43.09           N1+
ATOM     67  H   LYS A  85      32.898  43.575  64.600  1.00 35.95           H  
ATOM     68  HA  LYS A  85      35.105  45.559  64.721  1.00 37.32           H  
ATOM     69  HB2 LYS A  85      32.860  46.575  64.084  1.00 37.06           H  
ATOM     70  HB3 LYS A  85      33.551  47.236  65.585  1.00 37.06           H  
ATOM     71  HG2 LYS A  85      32.131  45.627  66.864  1.00 38.97           H  
ATOM     72  HG3 LYS A  85      31.358  45.167  65.328  1.00 38.97           H  
ATOM     73  HD2 LYS A  85      30.336  47.243  65.080  1.00 39.18           H  
ATOM     74  HD3 LYS A  85      31.442  48.032  66.230  1.00 39.18           H  
ATOM     75  HE2 LYS A  85      30.409  47.078  68.086  1.00 41.73           H  
ATOM     76  HE3 LYS A  85      29.702  45.750  67.134  1.00 41.73           H  
ATOM     77  HZ1 LYS A  85      28.818  48.563  67.063  1.00 43.09           H  
ATOM     78  HZ2 LYS A  85      28.158  47.325  66.196  1.00 43.09           H  
ATOM     79  HZ3 LYS A  85      28.046  47.332  67.842  1.00 43.09           H  
ATOM     80  N   THR A  86      35.068  45.681  67.327  1.00 37.32           N  
ATOM     81  CA  THR A  86      35.390  45.493  68.762  1.00 37.65           C  
ATOM     82  C   THR A  86      35.059  46.775  69.539  1.00 36.14           C  
ATOM     83  O   THR A  86      35.244  47.887  69.012  1.00 34.72           O  
ATOM     84  CB  THR A  86      36.910  45.240  68.987  1.00 40.29           C  
ATOM     85  OG1 THR A  86      37.398  44.288  68.027  1.00 41.85           O  
ATOM     86  CG2 THR A  86      37.153  44.722  70.394  1.00 39.82           C  
ATOM     87  H   THR A  86      35.401  46.524  66.881  1.00 37.32           H  
ATOM     88  HA  THR A  86      34.808  44.636  69.102  1.00 37.65           H  
ATOM     89  HB  THR A  86      37.444  46.182  68.859  1.00 40.29           H  
ATOM     90 HG21 THR A  86      36.790  45.452  71.118  1.00 39.82           H  
ATOM     91 HG22 THR A  86      36.623  43.780  70.531  1.00 39.82           H  
ATOM     92 HG23 THR A  86      38.221  44.563  70.543  1.00 39.82           H  
ATOM     93  HG1 THR A  86      37.238  44.650  67.152  1.00 41.85           H  
ATOM     94  N   GLY A  87      34.610  46.636  70.785  1.00 34.23           N  
ATOM     95  CA  GLY A  87      34.275  47.820  71.566  1.00 32.86           C  
ATOM     96  C   GLY A  87      33.315  48.710  70.778  1.00 32.91           C  
ATOM     97  O   GLY A  87      32.425  48.163  70.100  1.00 31.31           O  
ATOM     98  H   GLY A  87      34.502  45.715  71.186  1.00 34.23           H  
ATOM     99  HA2 GLY A  87      35.186  48.377  71.786  1.00 32.86           H  
ATOM    100  HA3 GLY A  87      33.801  47.515  72.499  1.00 32.86           H  
ATOM    101  N   ASN A  88      33.468  50.049  70.843  1.00 32.68           N  
ATOM    102  CA  ASN A  88      32.588  50.947  70.073  1.00 31.33           C  
ATOM    103  C   ASN A  88      33.025  51.107  68.589  1.00 31.83           C  
ATOM    104  O   ASN A  88      32.575  52.006  67.888  1.00 31.07           O  
ATOM    105  CB  ASN A  88      32.447  52.315  70.761  1.00 31.05           C  
ATOM    106  CG  ASN A  88      33.719  53.131  70.713  1.00 32.26           C  
ATOM    107  ND2 ASN A  88      33.727  54.335  71.054  1.00 33.16           N  
ATOM    108  OD1 ASN A  88      34.803  52.495  70.288  1.00 29.28           O  
ATOM    109  H   ASN A  88      34.194  50.441  71.426  1.00 32.68           H  
ATOM    110  HA  ASN A  88      31.608  50.469  70.054  1.00 31.33           H  
ATOM    111  HB2 ASN A  88      32.176  52.153  71.804  1.00 31.05           H  
ATOM    112  HB3 ASN A  88      31.655  52.875  70.263  1.00 31.05           H  
ATOM    113 HD21 ASN A  88      34.585  54.866  71.012  1.00 33.16           H  
ATOM    114 HD22 ASN A  88      32.875  54.776  71.371  1.00 33.16           H  
ATOM    115  N   GLY A  89      33.884  50.202  68.117  1.00 30.30           N  
ATOM    116  CA  GLY A  89      34.318  50.226  66.738  1.00 30.11           C  
ATOM    117  C   GLY A  89      35.168  51.398  66.277  1.00 30.41           C  
ATOM    118  O   GLY A  89      35.255  51.661  65.067  1.00 28.39           O  
ATOM    119  H   GLY A  89      34.238  49.486  68.735  1.00 30.30           H  
ATOM    120  HA2 GLY A  89      33.423  50.211  66.116  1.00 30.11           H  
ATOM    121  HA3 GLY A  89      34.896  49.318  66.565  1.00 30.11           H  
ATOM    122  N   LYS A  90      35.816  52.085  67.219  1.00 31.23           N  
ATOM    123  CA  LYS A  90      36.658  53.217  66.859  1.00 33.84           C  
ATOM    124  C   LYS A  90      37.656  52.867  65.744  1.00 34.84           C  
ATOM    125  O   LYS A  90      37.970  53.691  64.873  1.00 34.35           O  
ATOM    126  CB  LYS A  90      37.422  53.721  68.083  1.00 35.37           C  
ATOM    127  CG  LYS A  90      38.158  55.025  67.813  1.00 37.01           C  
ATOM    128  CD  LYS A  90      37.169  56.190  67.659  1.00 39.77           C  
ATOM    129  CE  LYS A  90      37.722  57.284  66.757  1.00 41.88           C  
ATOM    130  NZ  LYS A  90      38.029  56.744  65.394  1.00 44.15           N1+
ATOM    131  H   LYS A  90      35.722  51.818  68.189  1.00 31.23           H  
ATOM    132  HA  LYS A  90      35.997  53.999  66.486  1.00 33.84           H  
ATOM    133  HB2 LYS A  90      38.149  52.964  68.378  1.00 35.37           H  
ATOM    134  HB3 LYS A  90      36.714  53.881  68.896  1.00 35.37           H  
ATOM    135  HG2 LYS A  90      38.737  54.925  66.895  1.00 37.01           H  
ATOM    136  HG3 LYS A  90      38.830  55.235  68.645  1.00 37.01           H  
ATOM    137  HD2 LYS A  90      36.966  56.613  68.643  1.00 39.77           H  
ATOM    138  HD3 LYS A  90      36.242  55.812  67.228  1.00 39.77           H  
ATOM    139  HE2 LYS A  90      38.636  57.683  67.198  1.00 41.88           H  
ATOM    140  HE3 LYS A  90      36.984  58.081  66.668  1.00 41.88           H  
ATOM    141  HZ1 LYS A  90      38.713  56.005  65.471  1.00 44.15           H  
ATOM    142  HZ2 LYS A  90      37.184  56.379  64.978  1.00 44.15           H  
ATOM    143  HZ3 LYS A  90      38.397  57.484  64.814  1.00 44.15           H  
ATOM    144  N   ASN A  91      38.135  51.627  65.759  1.00 35.10           N  
ATOM    145  CA  ASN A  91      39.108  51.193  64.772  1.00 35.76           C  
ATOM    146  C   ASN A  91      38.617  50.261  63.685  1.00 33.88           C  
ATOM    147  O   ASN A  91      39.417  49.658  62.984  1.00 34.17           O  
ATOM    148  CB  ASN A  91      40.305  50.595  65.490  1.00 39.42           C  
ATOM    149  CG  ASN A  91      41.137  51.655  66.182  1.00 42.14           C  
ATOM    150  OD1 ASN A  91      41.673  52.569  65.532  1.00 46.35           O  
ATOM    151  ND2 ASN A  91      41.247  51.554  67.504  1.00 44.30           N  
ATOM    152  H   ASN A  91      37.818  50.979  66.466  1.00 35.10           H  
ATOM    153  HA  ASN A  91      39.370  52.096  64.220  1.00 35.76           H  
ATOM    154  HB2 ASN A  91      40.929  50.077  64.762  1.00 39.42           H  
ATOM    155  HB3 ASN A  91      39.949  49.884  66.236  1.00 39.42           H  
ATOM    156 HD21 ASN A  91      40.794  50.794  67.992  1.00 44.30           H  
ATOM    157 HD22 ASN A  91      41.783  52.237  68.020  1.00 44.30           H  
ATOM    158  N   TYR A  92      37.295  50.174  63.540  1.00 31.99           N  
ATOM    159  CA  TYR A  92      36.642  49.360  62.515  1.00 29.36           C  
ATOM    160  C   TYR A  92      36.929  49.886  61.107  1.00 30.60           C  
ATOM    161  O   TYR A  92      36.733  51.076  60.839  1.00 29.71           O  
ATOM    162  CB  TYR A  92      35.141  49.403  62.723  1.00 27.61           C  
ATOM    163  CG  TYR A  92      34.340  48.832  61.573  1.00 26.05           C  
ATOM    164  CD1 TYR A  92      34.214  47.449  61.402  1.00 27.80           C  
ATOM    165  CD2 TYR A  92      33.645  49.666  60.705  1.00 27.06           C  
ATOM    166  CE1 TYR A  92      33.408  46.917  60.405  1.00 26.88           C  
ATOM    167  CE2 TYR A  92      32.832  49.150  59.706  1.00 26.29           C  
ATOM    168  CZ  TYR A  92      32.716  47.764  59.561  1.00 28.65           C  
ATOM    169  OH  TYR A  92      31.907  47.238  58.565  1.00 27.45           O  
ATOM    170  H   TYR A  92      36.711  50.700  64.174  1.00 31.99           H  
ATOM    171  HA  TYR A  92      37.031  48.346  62.605  1.00 29.36           H  
ATOM    172  HB2 TYR A  92      34.845  50.443  62.863  1.00 27.61           H  
ATOM    173  HB3 TYR A  92      34.904  48.833  63.621  1.00 27.61           H  
ATOM    174  HD1 TYR A  92      34.754  46.783  62.058  1.00 27.80           H  
ATOM    175  HD2 TYR A  92      33.740  50.737  60.810  1.00 27.06           H  
ATOM    176  HE1 TYR A  92      33.322  45.847  60.290  1.00 26.88           H  
ATOM    177  HE2 TYR A  92      32.293  49.813  59.046  1.00 26.29           H  
ATOM    178  HH  TYR A  92      31.879  46.279  58.529  1.00 27.45           H  
ATOM    179  N   ARG A  93      37.369  49.006  60.209  1.00 27.91           N  
ATOM    180  CA  ARG A  93      37.644  49.398  58.838  1.00 30.05           C  
ATOM    181  C   ARG A  93      37.050  48.424  57.802  1.00 30.94           C  
ATOM    182  O   ARG A  93      37.593  48.250  56.705  1.00 32.75           O  
ATOM    183  CB  ARG A  93      39.154  49.580  58.626  1.00 29.11           C  
ATOM    184  CG  ARG A  93      39.784  50.739  59.414  1.00 28.58           C  
ATOM    185  CD  ARG A  93      39.299  52.129  58.931  1.00 29.36           C  
ATOM    186  NE  ARG A  93      39.976  53.257  59.599  1.00 30.94           N  
ATOM    187  CZ  ARG A  93      39.742  53.669  60.848  1.00 32.16           C  
ATOM    188  NH1 ARG A  93      38.832  53.063  61.605  1.00 31.96           N  
ATOM    189  NH2 ARG A  93      40.438  54.682  61.361  1.00 32.56           N1+
ATOM    190  H   ARG A  93      37.514  48.046  60.487  1.00 27.91           H  
ATOM    191  HA  ARG A  93      37.146  50.354  58.675  1.00 30.05           H  
ATOM    192  HB2 ARG A  93      39.328  49.758  57.565  1.00 29.11           H  
ATOM    193  HB3 ARG A  93      39.651  48.657  58.925  1.00 29.11           H  
ATOM    194  HG2 ARG A  93      40.867  50.689  59.300  1.00 28.58           H  
ATOM    195  HG3 ARG A  93      39.524  50.626  60.466  1.00 28.58           H  
ATOM    196  HD2 ARG A  93      38.229  52.207  59.124  1.00 29.36           H  
ATOM    197  HD3 ARG A  93      39.481  52.204  57.859  1.00 29.36           H  
ATOM    198  HE  ARG A  93      40.674  53.759  59.068  1.00 30.94           H  
ATOM    199 HH11 ARG A  93      38.296  52.293  61.231  1.00 31.96           H  
ATOM    200 HH12 ARG A  93      38.677  53.373  62.554  1.00 31.96           H  
ATOM    201 HH21 ARG A  93      40.271  54.979  62.312  1.00 32.56           H  
ATOM    202 HH22 ARG A  93      41.133  55.153  60.799  1.00 32.56           H  
ATOM    203  N   GLY A  94      35.916  47.816  58.161  1.00 31.18           N  
ATOM    204  CA  GLY A  94      35.203  46.898  57.287  1.00 31.40           C  
ATOM    205  C   GLY A  94      34.435  47.648  56.209  1.00 32.73           C  
ATOM    206  O   GLY A  94      34.536  48.880  56.100  1.00 32.63           O  
ATOM    207  H   GLY A  94      35.538  48.002  59.079  1.00 31.18           H  
ATOM    208  HA2 GLY A  94      34.501  46.314  57.882  1.00 31.40           H  
ATOM    209  HA3 GLY A  94      35.921  46.230  56.812  1.00 31.40           H  
ATOM    210  N   THR A  95      33.636  46.936  55.421  1.00 31.63           N  
ATOM    211  CA  THR A  95      32.912  47.593  54.343  1.00 30.96           C  
ATOM    212  C   THR A  95      31.385  47.694  54.450  1.00 29.73           C  
ATOM    213  O   THR A  95      30.697  47.802  53.428  1.00 27.03           O  
ATOM    214  CB  THR A  95      33.267  46.948  52.994  1.00 34.18           C  
ATOM    215  OG1 THR A  95      32.700  45.633  52.937  1.00 36.98           O  
ATOM    216  CG2 THR A  95      34.791  46.835  52.837  1.00 34.61           C  
ATOM    217  H   THR A  95      33.532  45.942  55.570  1.00 31.63           H  
ATOM    218  HA  THR A  95      33.254  48.624  54.429  1.00 30.96           H  
ATOM    219  HB  THR A  95      32.869  47.570  52.193  1.00 34.18           H  
ATOM    220 HG21 THR A  95      35.236  47.828  52.890  1.00 34.61           H  
ATOM    221 HG22 THR A  95      35.194  46.213  53.637  1.00 34.61           H  
ATOM    222 HG23 THR A  95      35.024  46.383  51.873  1.00 34.61           H  
ATOM    223  HG1 THR A  95      33.077  45.123  53.657  1.00 36.98           H  
ATOM    224  N   MET A  96      30.857  47.677  55.674  1.00 28.26           N  
ATOM    225  CA  MET A  96      29.424  47.831  55.861  1.00 28.65           C  
ATOM    226  C   MET A  96      29.054  49.230  55.350  1.00 28.39           C  
ATOM    227  O   MET A  96      29.697  50.207  55.721  1.00 27.97           O  
ATOM    228  CB  MET A  96      29.066  47.713  57.330  1.00 28.21           C  
ATOM    229  CG  MET A  96      27.577  47.908  57.627  1.00 29.44           C  
ATOM    230  SD  MET A  96      26.566  46.607  56.872  1.00 30.65           S  
ATOM    231  CE  MET A  96      27.205  45.190  57.818  1.00 29.36           C  
ATOM    232  H   MET A  96      31.457  47.556  56.477  1.00 28.26           H  
ATOM    233  HA  MET A  96      28.882  47.055  55.321  1.00 28.65           H  
ATOM    234  HB2 MET A  96      29.627  48.468  57.881  1.00 28.21           H  
ATOM    235  HB3 MET A  96      29.357  46.721  57.675  1.00 28.21           H  
ATOM    236  HG2 MET A  96      27.262  48.874  57.232  1.00 29.44           H  
ATOM    237  HG3 MET A  96      27.427  47.890  58.706  1.00 29.44           H  
ATOM    238  HE1 MET A  96      28.277  45.091  57.645  1.00 29.36           H  
ATOM    239  HE2 MET A  96      27.021  45.350  58.880  1.00 29.36           H  
ATOM    240  HE3 MET A  96      26.700  44.280  57.495  1.00 29.36           H  
ATOM    241  N   SER A  97      28.006  49.308  54.525  1.00 26.52           N  
ATOM    242  CA  SER A  97      27.543  50.546  53.901  1.00 26.73           C  
ATOM    243  C   SER A  97      26.019  50.828  53.973  1.00 27.91           C  
ATOM    244  O   SER A  97      25.518  51.695  53.233  1.00 27.68           O  
ATOM    245  CB  SER A  97      27.993  50.566  52.428  1.00 30.13           C  
ATOM    246  OG  SER A  97      27.229  49.658  51.638  1.00 29.92           O  
ATOM    247  H   SER A  97      27.502  48.457  54.319  1.00 26.52           H  
ATOM    248  HA  SER A  97      27.999  51.342  54.490  1.00 26.73           H  
ATOM    249  HB2 SER A  97      29.045  50.284  52.375  1.00 30.13           H  
ATOM    250  HB3 SER A  97      27.866  51.574  52.032  1.00 30.13           H  
ATOM    251  HG  SER A  97      27.556  49.711  50.737  1.00 29.92           H  
ATOM    252  N   LYS A  98      25.296  50.107  54.847  1.00 27.52           N  
ATOM    253  CA  LYS A  98      23.847  50.301  55.052  1.00 27.00           C  
ATOM    254  C   LYS A  98      23.686  50.571  56.532  1.00 24.01           C  
ATOM    255  O   LYS A  98      24.454  50.053  57.331  1.00 24.43           O  
ATOM    256  CB  LYS A  98      23.025  49.028  54.765  1.00 31.58           C  
ATOM    257  CG  LYS A  98      23.287  48.343  53.434  1.00 38.26           C  
ATOM    258  CD  LYS A  98      22.705  49.127  52.263  1.00 40.82           C  
ATOM    259  CE  LYS A  98      21.166  49.012  52.206  1.00 45.64           C  
ATOM    260  NZ  LYS A  98      20.529  49.664  50.993  1.00 46.65           N1+
ATOM    261  H   LYS A  98      25.767  49.398  55.390  1.00 27.52           H  
ATOM    262  HA  LYS A  98      23.499  51.092  54.388  1.00 27.00           H  
ATOM    263  HB2 LYS A  98      21.970  49.300  54.797  1.00 31.58           H  
ATOM    264  HB3 LYS A  98      23.239  48.309  55.556  1.00 31.58           H  
ATOM    265  HG2 LYS A  98      22.834  47.352  53.453  1.00 38.26           H  
ATOM    266  HG3 LYS A  98      24.364  48.248  53.293  1.00 38.26           H  
ATOM    267  HD2 LYS A  98      23.123  48.737  51.335  1.00 40.82           H  
ATOM    268  HD3 LYS A  98      22.977  50.177  52.371  1.00 40.82           H  
ATOM    269  HE2 LYS A  98      20.756  49.483  53.100  1.00 45.64           H  
ATOM    270  HE3 LYS A  98      20.904  47.954  52.200  1.00 45.64           H  
ATOM    271  HZ1 LYS A  98      20.760  50.647  50.979  1.00 46.65           H  
ATOM    272  HZ2 LYS A  98      20.877  49.225  50.153  1.00 46.65           H  
ATOM    273  HZ3 LYS A  98      19.526  49.554  51.040  1.00 46.65           H  
ATOM    274  N   THR A  99      22.685  51.364  56.902  1.00 23.93           N  
ATOM    275  CA  THR A  99      22.422  51.638  58.300  1.00 24.26           C  
ATOM    276  C   THR A  99      21.672  50.439  58.864  1.00 27.43           C  
ATOM    277  O   THR A  99      21.227  49.572  58.110  1.00 26.96           O  
ATOM    278  CB  THR A  99      21.538  52.870  58.476  1.00 24.86           C  
ATOM    279  OG1 THR A  99      20.191  52.556  58.114  1.00 25.51           O  
ATOM    280  CG2 THR A  99      22.057  54.032  57.583  1.00 23.03           C  
ATOM    281  H   THR A  99      22.097  51.783  56.196  1.00 23.93           H  
ATOM    282  HA  THR A  99      23.368  51.818  58.810  1.00 24.26           H  
ATOM    283  HB  THR A  99      21.570  53.179  59.521  1.00 24.86           H  
ATOM    284 HG21 THR A  99      23.083  54.274  57.861  1.00 23.03           H  
ATOM    285 HG22 THR A  99      22.027  53.728  56.537  1.00 23.03           H  
ATOM    286 HG23 THR A  99      21.426  54.909  57.725  1.00 23.03           H  
ATOM    287  HG1 THR A  99      19.663  53.347  58.245  1.00 25.51           H  
ATOM    288  N   LYS A 100      21.522  50.392  60.183  1.00 28.14           N  
ATOM    289  CA  LYS A 100      20.808  49.284  60.817  1.00 31.60           C  
ATOM    290  C   LYS A 100      19.359  49.136  60.317  1.00 32.88           C  
ATOM    291  O   LYS A 100      18.711  48.120  60.581  1.00 35.81           O  
ATOM    292  CB  LYS A 100      20.809  49.458  62.329  1.00 31.04           C  
ATOM    293  CG  LYS A 100      20.204  50.738  62.764  1.00 32.81           C  
ATOM    294  CD  LYS A 100      20.084  50.730  64.237  1.00 34.13           C  
ATOM    295  CE  LYS A 100      19.714  52.104  64.753  1.00 37.79           C  
ATOM    296  NZ  LYS A 100      19.557  52.070  66.252  1.00 39.09           N1+
ATOM    297  H   LYS A 100      21.906  51.131  60.755  1.00 28.14           H  
ATOM    298  HA  LYS A 100      21.339  48.373  60.541  1.00 31.60           H  
ATOM    299  HB2 LYS A 100      21.840  49.423  62.682  1.00 31.04           H  
ATOM    300  HB3 LYS A 100      20.245  48.638  62.773  1.00 31.04           H  
ATOM    301  HG2 LYS A 100      19.216  50.848  62.316  1.00 32.81           H  
ATOM    302  HG3 LYS A 100      20.838  51.568  62.452  1.00 32.81           H  
ATOM    303  HD2 LYS A 100      21.037  50.430  64.672  1.00 34.13           H  
ATOM    304  HD3 LYS A 100      19.311  50.019  64.529  1.00 34.13           H  
ATOM    305  HE2 LYS A 100      18.774  52.418  64.299  1.00 37.79           H  
ATOM    306  HE3 LYS A 100      20.500  52.812  64.489  1.00 37.79           H  
ATOM    307  HZ1 LYS A 100      18.829  51.415  66.500  1.00 39.09           H  
ATOM    308  HZ2 LYS A 100      20.428  51.782  66.675  1.00 39.09           H  
ATOM    309  HZ3 LYS A 100      19.309  52.990  66.585  1.00 39.09           H  
ATOM    310  N   ASN A 101      18.858  50.141  59.597  1.00 34.48           N  
ATOM    311  CA  ASN A 101      17.506  50.101  59.060  1.00 35.27           C  
ATOM    312  C   ASN A 101      17.497  49.928  57.554  1.00 34.55           C  
ATOM    313  O   ASN A 101      16.497  50.180  56.894  1.00 37.45           O  
ATOM    314  CB  ASN A 101      16.740  51.345  59.481  1.00 37.91           C  
ATOM    315  CG  ASN A 101      16.509  51.373  60.972  1.00 42.35           C  
ATOM    316  OD1 ASN A 101      16.169  50.344  61.566  1.00 46.41           O  
ATOM    317  ND2 ASN A 101      16.699  52.524  61.596  1.00 43.40           N  
ATOM    318  H   ASN A 101      19.433  50.952  59.420  1.00 34.48           H  
ATOM    319  HA  ASN A 101      17.005  49.227  59.475  1.00 35.27           H  
ATOM    320  HB2 ASN A 101      15.776  51.356  58.973  1.00 37.91           H  
ATOM    321  HB3 ASN A 101      17.312  52.227  59.194  1.00 37.91           H  
ATOM    322 HD21 ASN A 101      16.977  53.342  61.073  1.00 43.40           H  
ATOM    323 HD22 ASN A 101      16.566  52.585  62.595  1.00 43.40           H  
ATOM    324  N   GLY A 102      18.631  49.482  57.024  1.00 32.05           N  
ATOM    325  CA  GLY A 102      18.757  49.224  55.603  1.00 31.49           C  
ATOM    326  C   GLY A 102      18.911  50.402  54.656  1.00 30.58           C  
ATOM    327  O   GLY A 102      18.745  50.238  53.453  1.00 31.48           O  
ATOM    328  H   GLY A 102      19.425  49.319  57.626  1.00 32.05           H  
ATOM    329  HA2 GLY A 102      17.864  48.681  55.296  1.00 31.49           H  
ATOM    330  HA3 GLY A 102      19.633  48.589  55.469  1.00 31.49           H  
ATOM    331  N   ILE A 103      19.200  51.591  55.169  1.00 28.51           N  
ATOM    332  CA  ILE A 103      19.369  52.720  54.272  1.00 27.56           C  
ATOM    333  C   ILE A 103      20.825  52.779  53.807  1.00 25.94           C  
ATOM    334  O   ILE A 103      21.756  52.558  54.590  1.00 25.62           O  
ATOM    335  CB  ILE A 103      18.984  54.013  54.968  1.00 29.02           C  
ATOM    336  CG1 ILE A 103      17.538  53.909  55.440  1.00 30.21           C  
ATOM    337  CG2 ILE A 103      19.168  55.209  54.026  1.00 24.90           C  
ATOM    338  CD1 ILE A 103      17.153  55.044  56.337  1.00 31.73           C  
ATOM    339  H   ILE A 103      19.301  51.709  56.167  1.00 28.51           H  
ATOM    340  HA  ILE A 103      18.718  52.594  53.407  1.00 27.56           H  
ATOM    341  HB  ILE A 103      19.633  54.171  55.829  1.00 29.02           H  
ATOM    342 HG12 ILE A 103      17.413  52.973  55.985  1.00 30.21           H  
ATOM    343 HG13 ILE A 103      16.883  53.913  54.569  1.00 30.21           H  
ATOM    344 HG21 ILE A 103      20.210  55.267  53.712  1.00 24.90           H  
ATOM    345 HG22 ILE A 103      18.531  55.083  53.150  1.00 24.90           H  
ATOM    346 HG23 ILE A 103      18.893  56.127  54.546  1.00 24.90           H  
ATOM    347 HD11 ILE A 103      17.802  55.051  57.213  1.00 31.73           H  
ATOM    348 HD12 ILE A 103      17.260  55.985  55.798  1.00 31.73           H  
ATOM    349 HD13 ILE A 103      16.117  54.922  56.653  1.00 31.73           H  
ATOM    350  N   THR A 104      21.021  53.043  52.523  1.00 24.77           N  
ATOM    351  CA  THR A 104      22.362  53.132  51.985  1.00 25.32           C  
ATOM    352  C   THR A 104      23.068  54.368  52.546  1.00 21.23           C  
ATOM    353  O   THR A 104      22.512  55.463  52.579  1.00 22.19           O  
ATOM    354  CB  THR A 104      22.332  53.247  50.447  1.00 28.48           C  
ATOM    355  OG1 THR A 104      21.662  52.100  49.897  1.00 32.55           O  
ATOM    356  CG2 THR A 104      23.769  53.360  49.885  1.00 28.56           C  
ATOM    357  H   THR A 104      20.227  53.183  51.914  1.00 24.77           H  
ATOM    358  HA  THR A 104      22.897  52.226  52.271  1.00 25.32           H  
ATOM    359  HB  THR A 104      21.788  54.148  50.164  1.00 28.48           H  
ATOM    360 HG21 THR A 104      24.255  54.241  50.305  1.00 28.56           H  
ATOM    361 HG22 THR A 104      24.336  52.469  50.155  1.00 28.56           H  
ATOM    362 HG23 THR A 104      23.729  53.450  48.799  1.00 28.56           H  
ATOM    363  HG1 THR A 104      21.650  52.201  48.942  1.00 32.55           H  
ATOM    364  N   CYS A 105      24.296  54.181  52.994  1.00 22.07           N  
ATOM    365  CA  CYS A 105      25.071  55.289  53.515  1.00 20.82           C  
ATOM    366  C   CYS A 105      25.426  56.280  52.405  1.00 21.90           C  
ATOM    367  O   CYS A 105      25.574  55.894  51.230  1.00 20.54           O  
ATOM    368  CB  CYS A 105      26.356  54.755  54.102  1.00 19.74           C  
ATOM    369  SG  CYS A 105      26.130  53.730  55.577  1.00 20.88           S  
ATOM    370  H   CYS A 105      24.700  53.255  52.973  1.00 22.07           H  
ATOM    371  HA  CYS A 105      24.476  55.800  54.272  1.00 20.82           H  
ATOM    372  HB2 CYS A 105      26.988  55.602  54.368  1.00 19.74           H  
ATOM    373  HB3 CYS A 105      26.855  54.154  53.342  1.00 19.74           H  
ATOM    374  N   GLN A 106      25.562  57.555  52.780  1.00 21.54           N  
ATOM    375  CA  GLN A 106      25.980  58.637  51.870  1.00 21.10           C  
ATOM    376  C   GLN A 106      27.511  58.607  51.871  1.00 21.79           C  
ATOM    377  O   GLN A 106      28.131  58.269  52.901  1.00 19.04           O  
ATOM    378  CB  GLN A 106      25.538  59.994  52.412  1.00 22.62           C  
ATOM    379  CG  GLN A 106      26.080  61.195  51.621  1.00 21.02           C  
ATOM    380  CD  GLN A 106      25.760  62.543  52.272  1.00 20.90           C  
ATOM    381  OE1 GLN A 106      24.611  62.819  52.640  1.00 19.55           O  
ATOM    382  NE2 GLN A 106      26.779  63.391  52.404  1.00 19.80           N  
ATOM    383  H   GLN A 106      25.367  57.791  53.742  1.00 21.54           H  
ATOM    384  HA  GLN A 106      25.546  58.499  50.880  1.00 21.10           H  
ATOM    385  HB2 GLN A 106      25.883  60.079  53.442  1.00 22.62           H  
ATOM    386  HB3 GLN A 106      24.449  60.033  52.389  1.00 22.62           H  
ATOM    387  HG2 GLN A 106      25.640  61.179  50.624  1.00 21.02           H  
ATOM    388  HG3 GLN A 106      27.163  61.097  51.542  1.00 21.02           H  
ATOM    389 HE21 GLN A 106      26.629  64.300  52.818  1.00 19.80           H  
ATOM    390 HE22 GLN A 106      27.701  63.125  52.090  1.00 19.80           H  
ATOM    391  N   LYS A 107      28.134  58.948  50.745  1.00 21.46           N  
ATOM    392  CA  LYS A 107      29.594  58.966  50.702  1.00 22.22           C  
ATOM    393  C   LYS A 107      30.116  60.124  51.551  1.00 20.18           C  
ATOM    394  O   LYS A 107      29.549  61.227  51.514  1.00 21.47           O  
ATOM    395  CB  LYS A 107      30.079  59.143  49.275  1.00 24.79           C  
ATOM    396  CG  LYS A 107      29.977  57.906  48.410  1.00 26.86           C  
ATOM    397  CD  LYS A 107      30.331  58.242  46.946  1.00 33.37           C  
ATOM    398  CE  LYS A 107      30.530  56.983  46.087  1.00 36.61           C  
ATOM    399  NZ  LYS A 107      31.764  56.222  46.499  1.00 39.17           N1+
ATOM    400  H   LYS A 107      27.599  59.193  49.924  1.00 21.46           H  
ATOM    401  HA  LYS A 107      29.966  58.019  51.092  1.00 22.22           H  
ATOM    402  HB2 LYS A 107      31.125  59.448  49.308  1.00 24.79           H  
ATOM    403  HB3 LYS A 107      29.486  59.931  48.811  1.00 24.79           H  
ATOM    404  HG2 LYS A 107      28.958  57.520  48.454  1.00 26.86           H  
ATOM    405  HG3 LYS A 107      30.668  57.150  48.782  1.00 26.86           H  
ATOM    406  HD2 LYS A 107      31.253  58.824  46.933  1.00 33.37           H  
ATOM    407  HD3 LYS A 107      29.522  58.834  46.517  1.00 33.37           H  
ATOM    408  HE2 LYS A 107      30.629  57.279  45.043  1.00 36.61           H  
ATOM    409  HE3 LYS A 107      29.660  56.336  46.201  1.00 36.61           H  
ATOM    410  HZ1 LYS A 107      32.575  56.815  46.397  1.00 39.17           H  
ATOM    411  HZ2 LYS A 107      31.676  55.935  47.463  1.00 39.17           H  
ATOM    412  HZ3 LYS A 107      31.868  55.406  45.913  1.00 39.17           H  
ATOM    413  N   TRP A 108      31.191  59.873  52.302  1.00 19.20           N  
ATOM    414  CA  TRP A 108      31.791  60.884  53.180  1.00 21.36           C  
ATOM    415  C   TRP A 108      32.338  62.110  52.439  1.00 22.44           C  
ATOM    416  O   TRP A 108      32.512  63.174  53.042  1.00 20.30           O  
ATOM    417  CB  TRP A 108      32.935  60.291  54.002  1.00 19.38           C  
ATOM    418  CG  TRP A 108      32.558  59.146  54.890  1.00 20.36           C  
ATOM    419  CD1 TRP A 108      32.654  57.818  54.591  1.00 20.76           C  
ATOM    420  CD2 TRP A 108      32.030  59.220  56.218  1.00 19.10           C  
ATOM    421  NE1 TRP A 108      32.224  57.056  55.649  1.00 18.41           N  
ATOM    422  CE2 TRP A 108      31.830  57.885  56.662  1.00 19.57           C  
ATOM    423  CE3 TRP A 108      31.706  60.276  57.077  1.00 15.79           C  
ATOM    424  CZ2 TRP A 108      31.316  57.579  57.933  1.00 17.39           C  
ATOM    425  CZ3 TRP A 108      31.200  59.975  58.344  1.00 17.28           C  
ATOM    426  CH2 TRP A 108      31.009  58.631  58.755  1.00 19.43           C  
ATOM    427  H   TRP A 108      31.607  58.953  52.264  1.00 19.20           H  
ATOM    428  HA  TRP A 108      30.971  61.211  53.820  1.00 21.36           H  
ATOM    429  HB2 TRP A 108      33.345  61.083  54.629  1.00 19.38           H  
ATOM    430  HB3 TRP A 108      33.701  59.942  53.310  1.00 19.38           H  
ATOM    431  HD1 TRP A 108      33.017  57.422  53.654  1.00 20.76           H  
ATOM    432  HE1 TRP A 108      32.202  56.047  55.675  1.00 18.41           H  
ATOM    433  HE3 TRP A 108      31.844  61.301  56.767  1.00 15.79           H  
ATOM    434  HZ2 TRP A 108      31.169  56.557  58.249  1.00 17.39           H  
ATOM    435  HZ3 TRP A 108      30.950  60.778  59.021  1.00 17.28           H  
ATOM    436  HH2 TRP A 108      30.612  58.432  59.740  1.00 19.43           H  
ATOM    437  N   SER A 109      32.619  61.935  51.141  1.00 23.93           N  
ATOM    438  CA  SER A 109      33.163  62.992  50.281  1.00 24.89           C  
ATOM    439  C   SER A 109      32.045  63.685  49.474  1.00 25.21           C  
ATOM    440  O   SER A 109      32.293  64.458  48.544  1.00 25.36           O  
ATOM    441  CB  SER A 109      34.206  62.384  49.325  1.00 27.95           C  
ATOM    442  OG  SER A 109      33.586  61.468  48.412  1.00 31.15           O  
ATOM    443  H   SER A 109      32.447  61.027  50.733  1.00 23.93           H  
ATOM    444  HA  SER A 109      33.636  63.745  50.911  1.00 24.89           H  
ATOM    445  HB2 SER A 109      34.959  61.853  49.908  1.00 27.95           H  
ATOM    446  HB3 SER A 109      34.682  63.185  48.760  1.00 27.95           H  
ATOM    447  HG  SER A 109      34.274  61.115  47.843  1.00 31.15           H  
ATOM    448  N   SER A 110      30.809  63.392  49.848  1.00 22.05           N  
ATOM    449  CA  SER A 110      29.660  63.941  49.177  1.00 21.84           C  
ATOM    450  C   SER A 110      28.959  64.911  50.113  1.00 22.20           C  
ATOM    451  O   SER A 110      29.058  64.773  51.329  1.00 23.67           O  
ATOM    452  CB  SER A 110      28.731  62.798  48.784  1.00 25.36           C  
ATOM    453  OG  SER A 110      27.586  63.303  48.132  1.00 32.48           O  
ATOM    454  H   SER A 110      30.668  62.765  50.627  1.00 22.05           H  
ATOM    455  HA  SER A 110      29.958  64.479  48.277  1.00 21.84           H  
ATOM    456  HB2 SER A 110      28.426  62.257  49.680  1.00 25.36           H  
ATOM    457  HB3 SER A 110      29.258  62.120  48.113  1.00 25.36           H  
ATOM    458  HG  SER A 110      27.029  62.555  47.904  1.00 32.48           H  
ATOM    459  N   THR A 111      28.267  65.904  49.561  1.00 18.56           N  
ATOM    460  CA  THR A 111      27.581  66.868  50.398  1.00 21.45           C  
ATOM    461  C   THR A 111      26.096  66.882  50.154  1.00 21.21           C  
ATOM    462  O   THR A 111      25.420  67.841  50.506  1.00 22.51           O  
ATOM    463  CB  THR A 111      28.156  68.312  50.263  1.00 19.16           C  
ATOM    464  OG1 THR A 111      28.098  68.744  48.902  1.00 17.31           O  
ATOM    465  CG2 THR A 111      29.638  68.351  50.746  1.00 21.07           C  
ATOM    466  H   THR A 111      28.220  65.986  48.555  1.00 18.56           H  
ATOM    467  HA  THR A 111      27.760  66.534  51.420  1.00 21.45           H  
ATOM    468  HB  THR A 111      27.554  68.978  50.882  1.00 19.16           H  
ATOM    469 HG21 THR A 111      29.690  68.027  51.785  1.00 21.07           H  
ATOM    470 HG22 THR A 111      30.239  67.685  50.127  1.00 21.07           H  
ATOM    471 HG23 THR A 111      30.020  69.368  50.663  1.00 21.07           H  
ATOM    472  HG1 THR A 111      28.444  69.639  48.866  1.00 17.31           H  
ATOM    473  N   SER A 112      25.600  65.806  49.544  1.00 23.41           N  
ATOM    474  CA  SER A 112      24.153  65.631  49.318  1.00 25.60           C  
ATOM    475  C   SER A 112      23.731  64.180  49.634  1.00 23.62           C  
ATOM    476  O   SER A 112      24.429  63.218  49.255  1.00 25.87           O  
ATOM    477  CB  SER A 112      23.762  65.966  47.880  1.00 25.60           C  
ATOM    478  OG  SER A 112      22.353  65.895  47.707  1.00 30.20           O  
ATOM    479  H   SER A 112      26.235  65.088  49.226  1.00 23.41           H  
ATOM    480  HA  SER A 112      23.636  66.320  49.986  1.00 25.60           H  
ATOM    481  HB2 SER A 112      24.240  65.256  47.206  1.00 25.60           H  
ATOM    482  HB3 SER A 112      24.100  66.975  47.644  1.00 25.60           H  
ATOM    483  HG  SER A 112      22.162  66.109  46.791  1.00 30.20           H  
ATOM    484  N   PRO A 113      22.591  64.004  50.344  1.00 24.23           N  
ATOM    485  CA  PRO A 113      21.684  65.042  50.869  1.00 23.61           C  
ATOM    486  C   PRO A 113      22.098  65.747  52.166  1.00 24.76           C  
ATOM    487  O   PRO A 113      21.407  66.644  52.614  1.00 26.52           O  
ATOM    488  CB  PRO A 113      20.356  64.299  51.036  1.00 25.58           C  
ATOM    489  CG  PRO A 113      20.790  62.948  51.400  1.00 23.65           C  
ATOM    490  CD  PRO A 113      21.960  62.675  50.465  1.00 23.36           C  
ATOM    491  HA  PRO A 113      21.664  65.884  50.177  1.00 23.61           H  
ATOM    492  HB2 PRO A 113      19.789  64.293  50.105  1.00 25.58           H  
ATOM    493  HB3 PRO A 113      19.752  64.745  51.826  1.00 25.58           H  
ATOM    494  HG2 PRO A 113      19.989  62.227  51.239  1.00 23.65           H  
ATOM    495  HG3 PRO A 113      21.109  62.911  52.442  1.00 23.65           H  
ATOM    496  HD2 PRO A 113      22.649  61.950  50.898  1.00 23.36           H  
ATOM    497  HD3 PRO A 113      21.614  62.314  49.497  1.00 23.36           H  
ATOM    498  N   HIS A 114      23.201  65.344  52.780  1.00 22.89           N  
ATOM    499  CA  HIS A 114      23.630  66.013  54.004  1.00 24.19           C  
ATOM    500  C   HIS A 114      25.076  66.517  53.952  1.00 22.68           C  
ATOM    501  O   HIS A 114      25.926  65.961  53.260  1.00 25.02           O  
ATOM    502  CB  HIS A 114      23.464  65.085  55.221  1.00 22.16           C  
ATOM    503  CG  HIS A 114      22.102  64.490  55.333  1.00 21.01           C  
ATOM    504  CD2 HIS A 114      21.812  63.211  54.901  1.00 23.14           C  
ATOM    505  ND1 HIS A 114      20.940  65.011  55.788  1.00 18.42           N  
ATOM    506  NE2 HIS A 114      20.523  62.973  55.085  1.00 20.53           N  
ATOM    507  CE1 HIS A 114      19.973  64.048  55.622  1.00 22.92           C  
ATOM    508  H   HIS A 114      23.741  64.579  52.403  1.00 22.89           H  
ATOM    509  HA  HIS A 114      22.984  66.886  54.102  1.00 24.19           H  
ATOM    510  HB2 HIS A 114      23.664  65.661  56.124  1.00 22.16           H  
ATOM    511  HB3 HIS A 114      24.189  64.275  55.139  1.00 22.16           H  
ATOM    512  HD2 HIS A 114      22.523  62.516  54.480  1.00 23.14           H  
ATOM    513  HE2 HIS A 114      20.008  62.056  54.838  1.00 20.53           H  
ATOM    514  HE1 HIS A 114      18.999  64.146  55.870  1.00 22.92           H  
ATOM    515  N   ARG A 115      25.342  67.573  54.704  1.00 22.56           N  
ATOM    516  CA  ARG A 115      26.683  68.111  54.775  1.00 22.62           C  
ATOM    517  C   ARG A 115      27.381  67.468  55.981  1.00 21.72           C  
ATOM    518  O   ARG A 115      26.984  67.680  57.127  1.00 19.55           O  
ATOM    519  CB  ARG A 115      26.622  69.635  54.909  1.00 25.03           C  
ATOM    520  CG  ARG A 115      26.194  70.318  53.606  1.00 27.17           C  
ATOM    521  CD  ARG A 115      26.144  71.839  53.738  1.00 31.07           C  
ATOM    522  NE  ARG A 115      27.426  72.374  54.183  1.00 32.39           N  
ATOM    523  CZ  ARG A 115      27.575  73.579  54.716  1.00 34.54           C  
ATOM    524  NH1 ARG A 115      28.783  73.993  55.103  1.00 35.70           N  
ATOM    525  NH2 ARG A 115      26.516  74.366  54.875  1.00 35.72           N1+
ATOM    526  H   ARG A 115      24.601  68.008  55.234  1.00 22.56           H  
ATOM    527  HA  ARG A 115      27.246  67.886  53.869  1.00 22.62           H  
ATOM    528  HB2 ARG A 115      27.610  70.002  55.189  1.00 25.03           H  
ATOM    529  HB3 ARG A 115      25.905  69.890  55.690  1.00 25.03           H  
ATOM    530  HG2 ARG A 115      25.203  69.957  53.330  1.00 27.17           H  
ATOM    531  HG3 ARG A 115      26.906  70.057  52.823  1.00 27.17           H  
ATOM    532  HD2 ARG A 115      25.376  72.108  54.463  1.00 31.07           H  
ATOM    533  HD3 ARG A 115      25.896  72.272  52.769  1.00 31.07           H  
ATOM    534  HE  ARG A 115      28.246  71.794  54.079  1.00 32.39           H  
ATOM    535 HH11 ARG A 115      28.895  74.907  55.518  1.00 35.70           H  
ATOM    536 HH12 ARG A 115      29.586  73.392  54.981  1.00 35.70           H  
ATOM    537 HH21 ARG A 115      25.603  74.050  54.581  1.00 35.72           H  
ATOM    538 HH22 ARG A 115      26.624  75.280  55.290  1.00 35.72           H  
ATOM    539  N   PRO A 116      28.422  66.650  55.726  1.00 20.80           N  
ATOM    540  CA  PRO A 116      29.195  65.958  56.760  1.00 20.46           C  
ATOM    541  C   PRO A 116      30.019  66.919  57.606  1.00 22.89           C  
ATOM    542  O   PRO A 116      30.489  67.938  57.106  1.00 21.92           O  
ATOM    543  CB  PRO A 116      30.120  65.043  55.950  1.00 22.04           C  
ATOM    544  CG  PRO A 116      29.400  64.852  54.663  1.00 19.95           C  
ATOM    545  CD  PRO A 116      28.855  66.219  54.383  1.00 20.22           C  
ATOM    546  HA  PRO A 116      28.553  65.431  57.466  1.00 20.46           H  
ATOM    547  HB2 PRO A 116      30.264  64.090  56.458  1.00 22.04           H  
ATOM    548  HB3 PRO A 116      31.088  65.517  55.786  1.00 22.04           H  
ATOM    549  HG2 PRO A 116      28.597  64.123  54.767  1.00 19.95           H  
ATOM    550  HG3 PRO A 116      30.082  64.532  53.875  1.00 19.95           H  
ATOM    551  HD2 PRO A 116      29.625  66.879  53.983  1.00 20.22           H  
ATOM    552  HD3 PRO A 116      28.015  66.177  53.689  1.00 20.22           H  
ATOM    553  N   ARG A 117      30.194  66.586  58.882  1.00 19.81           N  
ATOM    554  CA  ARG A 117      31.025  67.371  59.785  1.00 21.45           C  
ATOM    555  C   ARG A 117      32.363  66.652  59.901  1.00 20.46           C  
ATOM    556  O   ARG A 117      33.304  67.144  60.539  1.00 22.20           O  
ATOM    557  CB  ARG A 117      30.416  67.462  61.178  1.00 25.55           C  
ATOM    558  CG  ARG A 117      29.236  68.415  61.342  1.00 29.39           C  
ATOM    559  CD  ARG A 117      29.188  68.853  62.819  1.00 36.37           C  
ATOM    560  NE  ARG A 117      29.520  67.735  63.721  1.00 42.18           N  
ATOM    561  CZ  ARG A 117      28.625  67.055  64.430  1.00 41.69           C  
ATOM    562  NH1 ARG A 117      27.340  67.396  64.356  1.00 44.98           N  
ATOM    563  NH2 ARG A 117      29.006  66.018  65.175  1.00 44.39           N1+
ATOM    564  H   ARG A 117      29.734  65.760  59.237  1.00 19.81           H  
ATOM    565  HA  ARG A 117      31.123  68.382  59.391  1.00 21.45           H  
ATOM    566  HB2 ARG A 117      31.201  67.785  61.862  1.00 25.55           H  
ATOM    567  HB3 ARG A 117      30.078  66.464  61.458  1.00 25.55           H  
ATOM    568  HG2 ARG A 117      28.309  67.907  61.075  1.00 29.39           H  
ATOM    569  HG3 ARG A 117      29.371  69.286  60.701  1.00 29.39           H  
ATOM    570  HD2 ARG A 117      28.185  69.210  63.051  1.00 36.37           H  
ATOM    571  HD3 ARG A 117      29.905  69.659  62.974  1.00 36.37           H  
ATOM    572  HE  ARG A 117      30.491  67.469  63.806  1.00 42.18           H  
ATOM    573 HH11 ARG A 117      27.058  68.183  63.789  1.00 44.98           H  
ATOM    574 HH12 ARG A 117      26.647  66.867  64.866  1.00 44.98           H  
ATOM    575 HH21 ARG A 117      28.318  65.485  65.688  1.00 44.39           H  
ATOM    576 HH22 ARG A 117      29.982  65.765  65.227  1.00 44.39           H  
ATOM    577  N   PHE A 118      32.413  65.462  59.309  1.00 20.07           N  
ATOM    578  CA  PHE A 118      33.587  64.612  59.301  1.00 19.27           C  
ATOM    579  C   PHE A 118      33.785  64.110  57.877  1.00 19.92           C  
ATOM    580  O   PHE A 118      32.875  63.535  57.268  1.00 21.23           O  
ATOM    581  CB  PHE A 118      33.393  63.413  60.239  1.00 19.47           C  
ATOM    582  CG  PHE A 118      33.186  63.784  61.686  1.00 20.45           C  
ATOM    583  CD1 PHE A 118      34.285  64.054  62.516  1.00 21.82           C  
ATOM    584  CD2 PHE A 118      31.903  63.891  62.211  1.00 21.10           C  
ATOM    585  CE1 PHE A 118      34.110  64.429  63.861  1.00 20.99           C  
ATOM    586  CE2 PHE A 118      31.698  64.273  63.566  1.00 22.30           C  
ATOM    587  CZ  PHE A 118      32.813  64.542  64.391  1.00 23.45           C  
ATOM    588  H   PHE A 118      31.584  65.131  58.837  1.00 20.07           H  
ATOM    589  HA  PHE A 118      34.454  65.176  59.643  1.00 19.27           H  
ATOM    590  HB2 PHE A 118      34.278  62.781  60.172  1.00 19.47           H  
ATOM    591  HB3 PHE A 118      32.520  62.854  59.902  1.00 19.47           H  
ATOM    592  HD1 PHE A 118      35.284  63.972  62.115  1.00 21.82           H  
ATOM    593  HD2 PHE A 118      31.051  63.681  61.582  1.00 21.10           H  
ATOM    594  HE1 PHE A 118      34.969  64.629  64.484  1.00 20.99           H  
ATOM    595  HE2 PHE A 118      30.697  64.357  63.961  1.00 22.30           H  
ATOM    596  HZ  PHE A 118      32.670  64.832  65.421  1.00 23.45           H  
ATOM    597  N   SER A 119      34.969  64.347  57.331  1.00 19.22           N  
ATOM    598  CA  SER A 119      35.291  63.871  55.991  1.00 22.22           C  
ATOM    599  C   SER A 119      36.811  63.819  55.939  1.00 22.14           C  
ATOM    600  O   SER A 119      37.486  64.341  56.832  1.00 22.90           O  
ATOM    601  CB  SER A 119      34.727  64.795  54.902  1.00 24.33           C  
ATOM    602  OG  SER A 119      35.363  66.064  54.844  1.00 27.62           O  
ATOM    603  H   SER A 119      35.661  64.867  57.852  1.00 19.22           H  
ATOM    604  HA  SER A 119      34.843  62.896  55.799  1.00 22.22           H  
ATOM    605  HB2 SER A 119      33.666  64.950  55.098  1.00 24.33           H  
ATOM    606  HB3 SER A 119      34.850  64.304  53.937  1.00 24.33           H  
ATOM    607  HG  SER A 119      35.248  66.486  55.699  1.00 27.62           H  
ATOM    608  N   PRO A 120      37.376  63.197  54.896  1.00 22.07           N  
ATOM    609  CA  PRO A 120      38.835  63.091  54.780  1.00 22.73           C  
ATOM    610  C   PRO A 120      39.660  64.383  54.865  1.00 22.56           C  
ATOM    611  O   PRO A 120      40.779  64.354  55.391  1.00 24.13           O  
ATOM    612  CB  PRO A 120      39.024  62.397  53.430  1.00 25.19           C  
ATOM    613  CG  PRO A 120      37.761  61.582  53.286  1.00 24.14           C  
ATOM    614  CD  PRO A 120      36.706  62.569  53.742  1.00 23.78           C  
ATOM    615  HA  PRO A 120      39.222  62.557  55.648  1.00 22.73           H  
ATOM    616  HB2 PRO A 120      39.905  61.755  53.440  1.00 25.19           H  
ATOM    617  HB3 PRO A 120      39.114  63.126  52.624  1.00 25.19           H  
ATOM    618  HG2 PRO A 120      37.782  60.699  53.925  1.00 24.14           H  
ATOM    619  HG3 PRO A 120      37.600  61.278  52.252  1.00 24.14           H  
ATOM    620  HD2 PRO A 120      36.481  63.300  52.965  1.00 23.78           H  
ATOM    621  HD3 PRO A 120      35.788  62.062  54.041  1.00 23.78           H  
ATOM    622  N   ALA A 121      39.122  65.498  54.344  1.00 21.18           N  
ATOM    623  CA  ALA A 121      39.863  66.767  54.313  1.00 22.26           C  
ATOM    624  C   ALA A 121      40.183  67.221  55.703  1.00 19.38           C  
ATOM    625  O   ALA A 121      41.267  67.750  55.958  1.00 18.74           O  
ATOM    626  CB  ALA A 121      39.058  67.839  53.577  1.00 22.48           C  
ATOM    627  H   ALA A 121      38.187  65.464  53.965  1.00 21.18           H  
ATOM    628  HA  ALA A 121      40.798  66.606  53.777  1.00 22.26           H  
ATOM    629  HB1 ALA A 121      38.850  67.504  52.561  1.00 22.48           H  
ATOM    630  HB2 ALA A 121      38.118  68.012  54.102  1.00 22.48           H  
ATOM    631  HB3 ALA A 121      39.632  68.765  53.544  1.00 22.48           H  
ATOM    632  N   THR A 122      39.243  66.965  56.613  1.00 20.28           N  
ATOM    633  CA  THR A 122      39.365  67.350  58.024  1.00 18.95           C  
ATOM    634  C   THR A 122      39.714  66.225  58.991  1.00 20.33           C  
ATOM    635  O   THR A 122      40.235  66.502  60.072  1.00 20.13           O  
ATOM    636  CB  THR A 122      38.061  68.038  58.524  1.00 21.76           C  
ATOM    637  OG1 THR A 122      36.924  67.192  58.259  1.00 21.14           O  
ATOM    638  CG2 THR A 122      37.854  69.348  57.795  1.00 19.94           C  
ATOM    639  H   THR A 122      38.406  66.483  56.317  1.00 20.28           H  
ATOM    640  HA  THR A 122      40.213  68.035  58.031  1.00 18.95           H  
ATOM    641  HB  THR A 122      38.156  68.215  59.595  1.00 21.76           H  
ATOM    642 HG21 THR A 122      38.707  70.002  57.974  1.00 19.94           H  
ATOM    643 HG22 THR A 122      37.760  69.158  56.726  1.00 19.94           H  
ATOM    644 HG23 THR A 122      36.946  69.827  58.160  1.00 19.94           H  
ATOM    645  HG1 THR A 122      37.067  66.361  58.719  1.00 21.14           H  
ATOM    646  N   HIS A 123      39.426  64.971  58.615  1.00 19.00           N  
ATOM    647  CA  HIS A 123      39.714  63.810  59.469  1.00 21.12           C  
ATOM    648  C   HIS A 123      40.281  62.656  58.648  1.00 23.96           C  
ATOM    649  O   HIS A 123      39.649  61.588  58.539  1.00 24.80           O  
ATOM    650  CB  HIS A 123      38.437  63.339  60.126  1.00 22.98           C  
ATOM    651  CG  HIS A 123      37.809  64.365  61.000  1.00 22.76           C  
ATOM    652  ND1 HIS A 123      37.041  65.391  60.500  1.00 24.56           N  
ATOM    653  CD2 HIS A 123      37.896  64.569  62.333  1.00 24.52           C  
ATOM    654  CE1 HIS A 123      36.683  66.189  61.489  1.00 23.00           C  
ATOM    655  NE2 HIS A 123      37.190  65.714  62.611  1.00 26.49           N  
ATOM    656  H   HIS A 123      38.996  64.819  57.714  1.00 19.00           H  
ATOM    657  HA  HIS A 123      40.446  64.114  60.217  1.00 21.12           H  
ATOM    658  HB2 HIS A 123      38.663  62.461  60.731  1.00 22.98           H  
ATOM    659  HB3 HIS A 123      37.726  63.068  59.345  1.00 22.98           H  
ATOM    660  HD2 HIS A 123      38.421  63.949  63.045  1.00 24.52           H  
ATOM    661  HE2 HIS A 123      37.077  66.126  63.526  1.00 26.49           H  
ATOM    662  HE1 HIS A 123      36.078  67.079  61.396  1.00 23.00           H  
ATOM    663  N   PRO A 124      41.474  62.856  58.059  1.00 24.25           N  
ATOM    664  CA  PRO A 124      42.167  61.870  57.215  1.00 25.63           C  
ATOM    665  C   PRO A 124      42.622  60.578  57.856  1.00 27.32           C  
ATOM    666  O   PRO A 124      42.994  59.669  57.143  1.00 28.30           O  
ATOM    667  CB  PRO A 124      43.335  62.661  56.636  1.00 25.58           C  
ATOM    668  CG  PRO A 124      43.647  63.651  57.764  1.00 25.07           C  
ATOM    669  CD  PRO A 124      42.271  64.094  58.204  1.00 26.60           C  
ATOM    670  HA  PRO A 124      41.462  61.474  56.484  1.00 25.63           H  
ATOM    671  HB2 PRO A 124      43.046  63.181  55.723  1.00 25.58           H  
ATOM    672  HB3 PRO A 124      44.188  62.014  56.431  1.00 25.58           H  
ATOM    673  HG2 PRO A 124      44.233  64.494  57.397  1.00 25.07           H  
ATOM    674  HG3 PRO A 124      44.183  63.163  58.579  1.00 25.07           H  
ATOM    675  HD2 PRO A 124      42.280  64.438  59.238  1.00 26.60           H  
ATOM    676  HD3 PRO A 124      41.888  64.887  57.561  1.00 26.60           H  
ATOM    677  N   SER A 125      42.578  60.495  59.183  1.00 26.84           N  
ATOM    678  CA  SER A 125      43.007  59.290  59.877  1.00 30.69           C  
ATOM    679  C   SER A 125      41.838  58.480  60.470  1.00 31.22           C  
ATOM    680  O   SER A 125      42.049  57.598  61.319  1.00 31.54           O  
ATOM    681  CB  SER A 125      43.951  59.664  61.000  1.00 29.06           C  
ATOM    682  OG  SER A 125      43.217  60.225  62.067  1.00 34.70           O  
ATOM    683  H   SER A 125      42.241  61.282  59.718  1.00 26.84           H  
ATOM    684  HA  SER A 125      43.499  58.662  59.134  1.00 30.69           H  
ATOM    685  HB2 SER A 125      44.677  60.391  60.637  1.00 29.06           H  
ATOM    686  HB3 SER A 125      44.473  58.772  61.348  1.00 29.06           H  
ATOM    687  HG  SER A 125      42.588  59.564  62.366  1.00 34.70           H  
ATOM    688  N   GLU A 126      40.617  58.785  60.031  1.00 30.17           N  
ATOM    689  CA  GLU A 126      39.431  58.094  60.525  1.00 28.93           C  
ATOM    690  C   GLU A 126      38.887  57.038  59.549  1.00 28.40           C  
ATOM    691  O   GLU A 126      37.881  56.380  59.833  1.00 27.33           O  
ATOM    692  CB  GLU A 126      38.341  59.109  60.854  1.00 29.83           C  
ATOM    693  CG  GLU A 126      38.698  60.059  61.961  1.00 36.56           C  
ATOM    694  CD  GLU A 126      39.102  59.364  63.263  1.00 38.43           C  
ATOM    695  OE1 GLU A 126      38.355  58.487  63.751  1.00 40.36           O  
ATOM    696  OE2 GLU A 126      40.171  59.716  63.813  1.00 42.01           O1-
ATOM    697  H   GLU A 126      40.510  59.513  59.339  1.00 30.17           H  
ATOM    698  HA  GLU A 126      39.734  57.557  61.424  1.00 28.93           H  
ATOM    699  HB2 GLU A 126      37.444  58.564  61.147  1.00 29.83           H  
ATOM    700  HB3 GLU A 126      38.135  59.692  59.956  1.00 29.83           H  
ATOM    701  HG2 GLU A 126      37.834  60.692  62.163  1.00 36.56           H  
ATOM    702  HG3 GLU A 126      39.532  60.677  61.628  1.00 36.56           H  
ATOM    703  N   GLY A 127      39.556  56.894  58.404  1.00 27.85           N  
ATOM    704  CA  GLY A 127      39.147  55.928  57.395  1.00 27.21           C  
ATOM    705  C   GLY A 127      37.824  56.230  56.700  1.00 26.99           C  
ATOM    706  O   GLY A 127      37.095  55.302  56.329  1.00 25.54           O  
ATOM    707  H   GLY A 127      40.368  57.470  58.233  1.00 27.85           H  
ATOM    708  HA2 GLY A 127      39.059  54.954  57.877  1.00 27.21           H  
ATOM    709  HA3 GLY A 127      39.926  55.887  56.633  1.00 27.21           H  
ATOM    710  N   LEU A 128      37.515  57.512  56.489  1.00 24.26           N  
ATOM    711  CA  LEU A 128      36.253  57.900  55.866  1.00 22.92           C  
ATOM    712  C   LEU A 128      36.276  57.713  54.346  1.00 26.12           C  
ATOM    713  O   LEU A 128      36.156  58.668  53.576  1.00 26.52           O  
ATOM    714  CB  LEU A 128      35.915  59.344  56.249  1.00 19.90           C  
ATOM    715  CG  LEU A 128      36.063  59.560  57.763  1.00 19.49           C  
ATOM    716  CD1 LEU A 128      35.631  60.985  58.150  1.00 20.93           C  
ATOM    717  CD2 LEU A 128      35.238  58.505  58.526  1.00 22.80           C  
ATOM    718  H   LEU A 128      38.169  58.229  56.767  1.00 24.26           H  
ATOM    719  HA  LEU A 128      35.470  57.241  56.241  1.00 22.92           H  
ATOM    720  HB2 LEU A 128      34.887  59.559  55.957  1.00 19.90           H  
ATOM    721  HB3 LEU A 128      36.591  60.020  55.725  1.00 19.90           H  
ATOM    722  HG  LEU A 128      37.111  59.444  58.037  1.00 19.49           H  
ATOM    723 HD11 LEU A 128      36.245  61.709  57.614  1.00 20.93           H  
ATOM    724 HD12 LEU A 128      34.583  61.131  57.887  1.00 20.93           H  
ATOM    725 HD13 LEU A 128      35.759  61.124  59.223  1.00 20.93           H  
ATOM    726 HD21 LEU A 128      34.185  58.607  58.263  1.00 22.80           H  
ATOM    727 HD22 LEU A 128      35.585  57.508  58.256  1.00 22.80           H  
ATOM    728 HD23 LEU A 128      35.361  58.654  59.599  1.00 22.80           H  
ATOM    729  N   GLU A 129      36.413  56.448  53.944  1.00 25.99           N  
ATOM    730  CA  GLU A 129      36.467  56.038  52.557  1.00 29.26           C  
ATOM    731  C   GLU A 129      35.092  55.653  52.046  1.00 29.47           C  
ATOM    732  O   GLU A 129      34.270  55.126  52.808  1.00 28.57           O  
ATOM    733  CB  GLU A 129      37.405  54.842  52.431  1.00 32.22           C  
ATOM    734  CG  GLU A 129      38.826  55.142  52.816  1.00 37.37           C  
ATOM    735  CD  GLU A 129      39.346  56.353  52.067  1.00 42.07           C  
ATOM    736  OE1 GLU A 129      39.032  56.469  50.855  1.00 46.20           O  
ATOM    737  OE2 GLU A 129      40.068  57.188  52.670  1.00 44.47           O1-
ATOM    738  H   GLU A 129      36.483  55.731  54.652  1.00 25.99           H  
ATOM    739  HA  GLU A 129      36.831  56.874  51.960  1.00 29.26           H  
ATOM    740  HB2 GLU A 129      37.394  54.504  51.395  1.00 32.22           H  
ATOM    741  HB3 GLU A 129      37.035  54.046  53.077  1.00 32.22           H  
ATOM    742  HG2 GLU A 129      39.450  54.280  52.578  1.00 37.37           H  
ATOM    743  HG3 GLU A 129      38.872  55.338  53.887  1.00 37.37           H  
ATOM    744  N   GLU A 130      34.849  55.908  50.757  1.00 28.92           N  
ATOM    745  CA  GLU A 130      33.575  55.568  50.094  1.00 30.11           C  
ATOM    746  C   GLU A 130      32.382  56.006  50.922  1.00 29.44           C  
ATOM    747  O   GLU A 130      32.196  57.196  51.194  1.00 28.20           O  
ATOM    748  CB  GLU A 130      33.482  54.055  49.868  1.00 31.93           C  
ATOM    749  CG  GLU A 130      34.576  53.500  48.985  1.00 36.72           C  
ATOM    750  CD  GLU A 130      34.517  54.057  47.553  1.00 39.17           C  
ATOM    751  OE1 GLU A 130      35.564  54.007  46.854  1.00 42.66           O  
ATOM    752  OE2 GLU A 130      33.433  54.535  47.120  1.00 39.72           O1-
ATOM    753  H   GLU A 130      35.571  56.355  50.210  1.00 28.92           H  
ATOM    754  HA  GLU A 130      33.557  56.095  49.140  1.00 30.11           H  
ATOM    755  HB2 GLU A 130      32.521  53.836  49.403  1.00 31.93           H  
ATOM    756  HB3 GLU A 130      33.538  53.559  50.837  1.00 31.93           H  
ATOM    757  HG2 GLU A 130      34.474  52.416  48.943  1.00 36.72           H  
ATOM    758  HG3 GLU A 130      35.541  53.758  49.421  1.00 36.72           H  
ATOM    759  N   ASN A 131      31.557  55.025  51.295  1.00 28.68           N  
ATOM    760  CA  ASN A 131      30.399  55.284  52.132  1.00 26.50           C  
ATOM    761  C   ASN A 131      30.349  54.229  53.251  1.00 25.07           C  
ATOM    762  O   ASN A 131      29.275  53.797  53.673  1.00 25.36           O  
ATOM    763  CB  ASN A 131      29.099  55.307  51.286  1.00 25.48           C  
ATOM    764  CG  ASN A 131      28.770  53.969  50.666  1.00 27.54           C  
ATOM    765  OD1 ASN A 131      29.659  53.147  50.448  1.00 26.62           O  
ATOM    766  ND2 ASN A 131      27.489  53.751  50.359  1.00 25.12           N  
ATOM    767  H   ASN A 131      31.743  54.081  50.988  1.00 28.68           H  
ATOM    768  HA  ASN A 131      30.484  56.270  52.590  1.00 26.50           H  
ATOM    769  HB2 ASN A 131      29.218  56.039  50.487  1.00 25.48           H  
ATOM    770  HB3 ASN A 131      28.271  55.603  51.930  1.00 25.48           H  
ATOM    771 HD21 ASN A 131      27.214  52.880  49.928  1.00 25.12           H  
ATOM    772 HD22 ASN A 131      26.795  54.457  50.558  1.00 25.12           H  
ATOM    773  N   TYR A 132      31.514  53.827  53.748  1.00 22.42           N  
ATOM    774  CA  TYR A 132      31.549  52.835  54.827  1.00 25.05           C  
ATOM    775  C   TYR A 132      31.196  53.389  56.213  1.00 24.50           C  
ATOM    776  O   TYR A 132      31.449  54.559  56.515  1.00 25.08           O  
ATOM    777  CB  TYR A 132      32.927  52.190  54.910  1.00 24.75           C  
ATOM    778  CG  TYR A 132      33.371  51.642  53.588  1.00 31.12           C  
ATOM    779  CD1 TYR A 132      32.490  50.926  52.794  1.00 29.55           C  
ATOM    780  CD2 TYR A 132      34.686  51.801  53.146  1.00 31.50           C  
ATOM    781  CE1 TYR A 132      32.901  50.380  51.607  1.00 34.13           C  
ATOM    782  CE2 TYR A 132      35.110  51.258  51.961  1.00 34.74           C  
ATOM    783  CZ  TYR A 132      34.214  50.543  51.189  1.00 35.20           C  
ATOM    784  OH  TYR A 132      34.621  49.978  49.994  1.00 39.47           O  
ATOM    785  H   TYR A 132      32.376  54.205  53.382  1.00 22.42           H  
ATOM    786  HA  TYR A 132      30.780  52.108  54.564  1.00 25.05           H  
ATOM    787  HB2 TYR A 132      32.892  51.376  55.634  1.00 24.75           H  
ATOM    788  HB3 TYR A 132      33.647  52.939  55.240  1.00 24.75           H  
ATOM    789  HD1 TYR A 132      31.467  50.797  53.115  1.00 29.55           H  
ATOM    790  HD2 TYR A 132      35.383  52.363  53.750  1.00 31.50           H  
ATOM    791  HE1 TYR A 132      32.204  49.824  50.997  1.00 34.13           H  
ATOM    792  HE2 TYR A 132      36.131  51.387  51.635  1.00 34.74           H  
ATOM    793  HH  TYR A 132      35.542  50.126  49.768  1.00 39.47           H  
ATOM    794  N   CYS A 133      30.624  52.546  57.065  1.00 24.73           N  
ATOM    795  CA  CYS A 133      30.279  52.958  58.430  1.00 21.72           C  
ATOM    796  C   CYS A 133      31.566  53.162  59.252  1.00 20.70           C  
ATOM    797  O   CYS A 133      32.492  52.333  59.215  1.00 22.73           O  
ATOM    798  CB  CYS A 133      29.384  51.895  59.096  1.00 23.60           C  
ATOM    799  SG  CYS A 133      27.814  51.602  58.210  1.00 25.35           S  
ATOM    800  H   CYS A 133      30.422  51.602  56.767  1.00 24.73           H  
ATOM    801  HA  CYS A 133      29.730  53.899  58.390  1.00 21.72           H  
ATOM    802  HB2 CYS A 133      29.152  52.225  60.109  1.00 23.60           H  
ATOM    803  HB3 CYS A 133      29.937  50.956  59.138  1.00 23.60           H  
ATOM    804  N   ARG A 134      31.622  54.271  59.985  1.00 19.41           N  
ATOM    805  CA  ARG A 134      32.786  54.590  60.785  1.00 19.14           C  
ATOM    806  C   ARG A 134      32.377  55.302  62.040  1.00 17.37           C  
ATOM    807  O   ARG A 134      31.227  55.679  62.213  1.00 17.31           O  
ATOM    808  CB  ARG A 134      33.760  55.469  59.984  1.00 19.23           C  
ATOM    809  CG  ARG A 134      34.352  54.792  58.748  1.00 21.27           C  
ATOM    810  CD  ARG A 134      35.523  53.877  59.084  1.00 21.06           C  
ATOM    811  NE  ARG A 134      36.058  53.267  57.866  1.00 21.22           N  
ATOM    812  CZ  ARG A 134      35.668  52.102  57.341  1.00 25.32           C  
ATOM    813  NH1 ARG A 134      34.726  51.359  57.911  1.00 21.69           N  
ATOM    814  NH2 ARG A 134      36.217  51.686  56.214  1.00 22.74           N1+
ATOM    815  H   ARG A 134      30.835  54.904  59.983  1.00 19.41           H  
ATOM    816  HA  ARG A 134      33.285  53.659  61.052  1.00 19.14           H  
ATOM    817  HB2 ARG A 134      34.581  55.755  60.642  1.00 19.23           H  
ATOM    818  HB3 ARG A 134      33.226  56.362  59.660  1.00 19.23           H  
ATOM    819  HG2 ARG A 134      34.698  55.563  58.060  1.00 21.27           H  
ATOM    820  HG3 ARG A 134      33.573  54.200  58.268  1.00 21.27           H  
ATOM    821  HD2 ARG A 134      35.183  53.092  59.760  1.00 21.06           H  
ATOM    822  HD3 ARG A 134      36.307  54.459  59.568  1.00 21.06           H  
ATOM    823  HE  ARG A 134      36.786  53.771  57.380  1.00 21.22           H  
ATOM    824 HH11 ARG A 134      34.296  51.663  58.773  1.00 21.69           H  
ATOM    825 HH12 ARG A 134      34.440  50.490  57.482  1.00 21.69           H  
ATOM    826 HH21 ARG A 134      35.919  50.815  55.799  1.00 22.74           H  
ATOM    827 HH22 ARG A 134      36.935  52.239  55.768  1.00 22.74           H  
ATOM    828  N   ASN A 135      33.332  55.485  62.937  1.00 19.03           N  
ATOM    829  CA  ASN A 135      33.055  56.172  64.181  1.00 19.82           C  
ATOM    830  C   ASN A 135      34.105  57.294  64.320  1.00 20.94           C  
ATOM    831  O   ASN A 135      34.978  57.242  65.199  1.00 22.02           O  
ATOM    832  CB  ASN A 135      33.146  55.185  65.358  1.00 19.68           C  
ATOM    833  CG  ASN A 135      32.499  55.714  66.599  1.00 21.49           C  
ATOM    834  OD1 ASN A 135      32.095  56.863  66.647  1.00 22.69           O  
ATOM    835  ND2 ASN A 135      32.385  54.882  67.610  1.00 20.21           N  
ATOM    836  H   ASN A 135      34.264  55.142  62.752  1.00 19.03           H  
ATOM    837  HA  ASN A 135      32.049  56.592  64.186  1.00 19.82           H  
ATOM    838  HB2 ASN A 135      34.197  54.988  65.568  1.00 19.68           H  
ATOM    839  HB3 ASN A 135      32.651  54.256  65.074  1.00 19.68           H  
ATOM    840 HD21 ASN A 135      32.733  53.938  67.529  1.00 20.21           H  
ATOM    841 HD22 ASN A 135      31.949  55.187  68.468  1.00 20.21           H  
ATOM    842  N   PRO A 136      34.029  58.327  63.453  1.00 23.05           N  
ATOM    843  CA  PRO A 136      35.019  59.404  63.554  1.00 22.38           C  
ATOM    844  C   PRO A 136      35.007  60.213  64.853  1.00 22.92           C  
ATOM    845  O   PRO A 136      36.019  60.847  65.194  1.00 24.56           O  
ATOM    846  CB  PRO A 136      34.707  60.269  62.323  1.00 21.02           C  
ATOM    847  CG  PRO A 136      33.242  60.151  62.185  1.00 21.97           C  
ATOM    848  CD  PRO A 136      32.997  58.664  62.447  1.00 20.04           C  
ATOM    849  HA  PRO A 136      36.030  58.997  63.578  1.00 22.38           H  
ATOM    850  HB2 PRO A 136      35.214  59.885  61.438  1.00 21.02           H  
ATOM    851  HB3 PRO A 136      35.001  61.305  62.490  1.00 21.02           H  
ATOM    852  HG2 PRO A 136      32.918  60.432  61.183  1.00 21.97           H  
ATOM    853  HG3 PRO A 136      32.727  60.769  62.920  1.00 21.97           H  
ATOM    854  HD2 PRO A 136      31.995  58.496  62.842  1.00 20.04           H  
ATOM    855  HD3 PRO A 136      33.131  58.079  61.537  1.00 20.04           H  
ATOM    856  N   ASP A 137      33.887  60.181  65.574  1.00 21.73           N  
ATOM    857  CA  ASP A 137      33.764  60.960  66.796  1.00 23.67           C  
ATOM    858  C   ASP A 137      33.718  60.182  68.107  1.00 23.87           C  
ATOM    859  O   ASP A 137      33.314  60.719  69.135  1.00 25.82           O  
ATOM    860  CB  ASP A 137      32.562  61.897  66.685  1.00 23.23           C  
ATOM    861  CG  ASP A 137      31.238  61.153  66.547  1.00 25.11           C  
ATOM    862  OD1 ASP A 137      31.250  59.955  66.163  1.00 23.03           O  
ATOM    863  OD2 ASP A 137      30.182  61.769  66.813  1.00 25.90           O1-
ATOM    864  H   ASP A 137      33.113  59.608  65.268  1.00 21.73           H  
ATOM    865  HA  ASP A 137      34.701  61.513  66.864  1.00 23.67           H  
ATOM    866  HB2 ASP A 137      32.696  62.532  65.810  1.00 23.23           H  
ATOM    867  HB3 ASP A 137      32.521  62.517  67.581  1.00 23.23           H  
ATOM    868  N   ASN A 138      34.145  58.923  68.074  1.00 25.04           N  
ATOM    869  CA  ASN A 138      34.187  58.080  69.269  1.00 24.79           C  
ATOM    870  C   ASN A 138      32.821  57.933  69.952  1.00 24.51           C  
ATOM    871  O   ASN A 138      32.711  57.946  71.179  1.00 25.50           O  
ATOM    872  CB  ASN A 138      35.208  58.660  70.255  1.00 26.15           C  
ATOM    873  CG  ASN A 138      35.694  57.642  71.297  1.00 28.62           C  
ATOM    874  ND2 ASN A 138      36.108  58.023  72.408  1.00 30.35           N  
ATOM    875  OD1 ASN A 138      35.677  56.351  70.935  1.00 29.92           O  
ATOM    876  H   ASN A 138      34.451  58.535  67.193  1.00 25.04           H  
ATOM    877  HA  ASN A 138      34.482  57.079  68.953  1.00 24.79           H  
ATOM    878  HB2 ASN A 138      34.746  59.497  70.779  1.00 26.15           H  
ATOM    879  HB3 ASN A 138      36.070  59.016  69.691  1.00 26.15           H  
ATOM    880 HD21 ASN A 138      36.449  57.349  73.078  1.00 30.35           H  
ATOM    881 HD22 ASN A 138      36.103  59.006  72.639  1.00 30.35           H  
ATOM    882  N   ASP A 139      31.779  57.782  69.145  1.00 23.72           N  
ATOM    883  CA  ASP A 139      30.403  57.617  69.643  1.00 23.78           C  
ATOM    884  C   ASP A 139      30.324  56.289  70.445  1.00 24.06           C  
ATOM    885  O   ASP A 139      30.704  55.238  69.919  1.00 22.96           O  
ATOM    886  CB  ASP A 139      29.456  57.553  68.423  1.00 24.20           C  
ATOM    887  CG  ASP A 139      27.993  57.749  68.791  1.00 26.46           C  
ATOM    888  OD1 ASP A 139      27.534  57.172  69.813  1.00 26.76           O  
ATOM    889  OD2 ASP A 139      27.309  58.476  68.037  1.00 25.83           O1-
ATOM    890  H   ASP A 139      31.936  57.780  68.147  1.00 23.72           H  
ATOM    891  HA  ASP A 139      30.116  58.447  70.289  1.00 23.78           H  
ATOM    892  HB2 ASP A 139      29.567  56.578  67.949  1.00 24.20           H  
ATOM    893  HB3 ASP A 139      29.744  58.334  67.719  1.00 24.20           H  
ATOM    894  N   PRO A 140      29.815  56.312  71.698  1.00 24.96           N  
ATOM    895  CA  PRO A 140      29.745  55.061  72.460  1.00 27.04           C  
ATOM    896  C   PRO A 140      28.826  54.043  71.811  1.00 27.94           C  
ATOM    897  O   PRO A 140      28.924  52.852  72.097  1.00 28.20           O  
ATOM    898  CB  PRO A 140      29.242  55.510  73.822  1.00 26.45           C  
ATOM    899  CG  PRO A 140      28.337  56.662  73.471  1.00 27.54           C  
ATOM    900  CD  PRO A 140      29.174  57.408  72.446  1.00 24.88           C  
ATOM    901  HA  PRO A 140      30.704  54.546  72.515  1.00 27.04           H  
ATOM    902  HB2 PRO A 140      30.065  55.835  74.458  1.00 26.45           H  
ATOM    903  HB3 PRO A 140      28.690  54.713  74.321  1.00 26.45           H  
ATOM    904  HG2 PRO A 140      28.128  57.283  74.342  1.00 27.54           H  
ATOM    905  HG3 PRO A 140      27.398  56.313  73.040  1.00 27.54           H  
ATOM    906  HD2 PRO A 140      28.548  58.016  71.794  1.00 24.88           H  
ATOM    907  HD3 PRO A 140      29.917  58.042  72.930  1.00 24.88           H  
ATOM    908  N   GLN A 141      27.943  54.501  70.927  1.00 27.75           N  
ATOM    909  CA  GLN A 141      27.042  53.598  70.235  1.00 25.92           C  
ATOM    910  C   GLN A 141      27.655  52.905  68.990  1.00 26.50           C  
ATOM    911  O   GLN A 141      26.958  52.157  68.248  1.00 23.27           O  
ATOM    912  CB  GLN A 141      25.783  54.343  69.859  1.00 28.18           C  
ATOM    913  CG  GLN A 141      24.987  54.784  71.039  1.00 29.39           C  
ATOM    914  CD  GLN A 141      23.596  55.142  70.613  1.00 31.43           C  
ATOM    915  OE1 GLN A 141      22.840  54.286  70.137  1.00 34.15           O  
ATOM    916  NE2 GLN A 141      23.248  56.415  70.746  1.00 31.62           N  
ATOM    917  H   GLN A 141      27.899  55.492  70.735  1.00 27.75           H  
ATOM    918  HA  GLN A 141      26.821  52.789  70.931  1.00 25.92           H  
ATOM    919  HB2 GLN A 141      25.162  53.688  69.248  1.00 28.18           H  
ATOM    920  HB3 GLN A 141      26.061  55.224  69.280  1.00 28.18           H  
ATOM    921  HG2 GLN A 141      25.462  55.655  71.490  1.00 29.39           H  
ATOM    922  HG3 GLN A 141      24.944  53.975  71.769  1.00 29.39           H  
ATOM    923 HE21 GLN A 141      22.331  56.721  70.453  1.00 31.62           H  
ATOM    924 HE22 GLN A 141      23.900  57.078  71.141  1.00 31.62           H  
ATOM    925  N   GLY A 142      28.958  53.131  68.778  1.00 24.02           N  
ATOM    926  CA  GLY A 142      29.657  52.492  67.668  1.00 24.06           C  
ATOM    927  C   GLY A 142      29.535  53.154  66.301  1.00 23.52           C  
ATOM    928  O   GLY A 142      28.955  54.241  66.183  1.00 22.98           O  
ATOM    929  H   GLY A 142      29.463  53.752  69.394  1.00 24.02           H  
ATOM    930  HA2 GLY A 142      29.271  51.477  67.577  1.00 24.06           H  
ATOM    931  HA3 GLY A 142      30.716  52.457  67.923  1.00 24.06           H  
ATOM    932  N   PRO A 143      30.057  52.499  65.243  1.00 22.38           N  
ATOM    933  CA  PRO A 143      30.040  52.979  63.850  1.00 23.69           C  
ATOM    934  C   PRO A 143      28.660  53.435  63.309  1.00 21.93           C  
ATOM    935  O   PRO A 143      27.619  52.847  63.616  1.00 22.90           O  
ATOM    936  CB  PRO A 143      30.619  51.789  63.066  1.00 22.59           C  
ATOM    937  CG  PRO A 143      31.509  51.129  64.077  1.00 24.08           C  
ATOM    938  CD  PRO A 143      30.657  51.152  65.311  1.00 24.44           C  
ATOM    939  HA  PRO A 143      30.614  53.900  63.751  1.00 23.69           H  
ATOM    940  HB2 PRO A 143      31.190  52.128  62.202  1.00 22.59           H  
ATOM    941  HB3 PRO A 143      29.829  51.113  62.737  1.00 22.59           H  
ATOM    942  HG2 PRO A 143      32.430  51.694  64.222  1.00 24.08           H  
ATOM    943  HG3 PRO A 143      31.752  50.108  63.783  1.00 24.08           H  
ATOM    944  HD2 PRO A 143      29.893  50.376  65.279  1.00 24.44           H  
ATOM    945  HD3 PRO A 143      31.260  51.032  66.211  1.00 24.44           H  
ATOM    946  N   TRP A 144      28.689  54.491  62.495  1.00 21.74           N  
ATOM    947  CA  TRP A 144      27.496  55.082  61.907  1.00 17.55           C  
ATOM    948  C   TRP A 144      27.860  55.692  60.562  1.00 15.82           C  
ATOM    949  O   TRP A 144      29.024  55.638  60.129  1.00 17.79           O  
ATOM    950  CB  TRP A 144      26.926  56.166  62.849  1.00 16.98           C  
ATOM    951  CG  TRP A 144      27.928  57.251  63.231  1.00 17.97           C  
ATOM    952  CD1 TRP A 144      28.800  57.248  64.294  1.00 17.75           C  
ATOM    953  CD2 TRP A 144      28.225  58.447  62.477  1.00 19.87           C  
ATOM    954  NE1 TRP A 144      29.635  58.366  64.243  1.00 18.78           N  
ATOM    955  CE2 TRP A 144      29.303  59.112  63.139  1.00 18.96           C  
ATOM    956  CE3 TRP A 144      27.690  59.017  61.304  1.00 18.17           C  
ATOM    957  CZ2 TRP A 144      29.851  60.323  62.658  1.00 18.83           C  
ATOM    958  CZ3 TRP A 144      28.229  60.210  60.833  1.00 17.80           C  
ATOM    959  CH2 TRP A 144      29.304  60.851  61.509  1.00 17.89           C  
ATOM    960  H   TRP A 144      29.585  54.902  62.275  1.00 21.74           H  
ATOM    961  HA  TRP A 144      26.735  54.314  61.764  1.00 17.55           H  
ATOM    962  HB2 TRP A 144      26.584  55.680  63.762  1.00 16.98           H  
ATOM    963  HB3 TRP A 144      26.080  56.641  62.352  1.00 16.98           H  
ATOM    964  HD1 TRP A 144      28.834  56.488  65.061  1.00 17.75           H  
ATOM    965  HE1 TRP A 144      30.362  58.589  64.908  1.00 18.78           H  
ATOM    966  HE3 TRP A 144      26.877  58.536  60.781  1.00 18.17           H  
ATOM    967  HZ2 TRP A 144      30.665  60.814  63.170  1.00 18.83           H  
ATOM    968  HZ3 TRP A 144      27.824  60.658  59.938  1.00 17.80           H  
ATOM    969  HH2 TRP A 144      29.701  61.774  61.112  1.00 17.89           H  
ATOM    970  N   CYS A 145      26.865  56.246  59.883  1.00 15.30           N  
ATOM    971  CA  CYS A 145      27.124  56.908  58.602  1.00 17.99           C  
ATOM    972  C   CYS A 145      26.063  57.965  58.293  1.00 16.28           C  
ATOM    973  O   CYS A 145      24.962  57.905  58.826  1.00 19.78           O  
ATOM    974  CB  CYS A 145      27.171  55.864  57.459  1.00 16.96           C  
ATOM    975  SG  CYS A 145      25.568  55.109  56.951  1.00 21.06           S  
ATOM    976  H   CYS A 145      25.925  56.211  60.250  1.00 15.30           H  
ATOM    977  HA  CYS A 145      28.090  57.408  58.678  1.00 17.99           H  
ATOM    978  HB2 CYS A 145      27.829  55.056  57.778  1.00 16.96           H  
ATOM    979  HB3 CYS A 145      27.596  56.354  56.583  1.00 16.96           H  
ATOM    980  N   TYR A 146      26.389  58.959  57.475  1.00 17.28           N  
ATOM    981  CA  TYR A 146      25.356  59.921  57.077  1.00 16.24           C  
ATOM    982  C   TYR A 146      24.514  59.077  56.113  1.00 17.26           C  
ATOM    983  O   TYR A 146      25.077  58.189  55.474  1.00 18.29           O  
ATOM    984  CB  TYR A 146      25.992  61.104  56.340  1.00 15.22           C  
ATOM    985  CG  TYR A 146      26.779  61.989  57.272  1.00 13.90           C  
ATOM    986  CD1 TYR A 146      26.123  62.779  58.226  1.00 14.53           C  
ATOM    987  CD2 TYR A 146      28.171  61.966  57.265  1.00 14.25           C  
ATOM    988  CE1 TYR A 146      26.848  63.533  59.177  1.00 18.12           C  
ATOM    989  CE2 TYR A 146      28.906  62.707  58.205  1.00 17.41           C  
ATOM    990  CZ  TYR A 146      28.242  63.481  59.157  1.00 17.42           C  
ATOM    991  OH  TYR A 146      28.964  64.159  60.103  1.00 21.94           O  
ATOM    992  H   TYR A 146      27.334  59.051  57.132  1.00 17.28           H  
ATOM    993  HA  TYR A 146      24.792  60.350  57.905  1.00 16.24           H  
ATOM    994  HB2 TYR A 146      25.203  61.695  55.875  1.00 15.22           H  
ATOM    995  HB3 TYR A 146      26.661  60.721  55.569  1.00 15.22           H  
ATOM    996  HD1 TYR A 146      25.044  62.812  58.235  1.00 14.53           H  
ATOM    997  HD2 TYR A 146      28.692  61.372  56.529  1.00 14.25           H  
ATOM    998  HE1 TYR A 146      26.331  64.139  59.907  1.00 18.12           H  
ATOM    999  HE2 TYR A 146      29.986  62.678  58.191  1.00 17.41           H  
ATOM   1000  HH  TYR A 146      28.516  64.284  60.943  1.00 21.94           H  
ATOM   1001  N   THR A 147      23.203  59.311  55.994  1.00 19.87           N  
ATOM   1002  CA  THR A 147      22.406  58.468  55.094  1.00 20.39           C  
ATOM   1003  C   THR A 147      21.886  59.176  53.859  1.00 22.79           C  
ATOM   1004  O   THR A 147      21.756  60.402  53.844  1.00 22.02           O  
ATOM   1005  CB  THR A 147      21.183  57.820  55.803  1.00 21.48           C  
ATOM   1006  OG1 THR A 147      20.044  58.699  55.734  1.00 21.04           O  
ATOM   1007  CG2 THR A 147      21.509  57.505  57.265  1.00 19.98           C  
ATOM   1008  H   THR A 147      22.767  60.058  56.516  1.00 19.87           H  
ATOM   1009  HA  THR A 147      23.122  57.706  54.784  1.00 20.39           H  
ATOM   1010  HB  THR A 147      20.946  56.888  55.291  1.00 21.48           H  
ATOM   1011 HG21 THR A 147      22.364  56.830  57.309  1.00 19.98           H  
ATOM   1012 HG22 THR A 147      21.748  58.429  57.791  1.00 19.98           H  
ATOM   1013 HG23 THR A 147      20.647  57.032  57.736  1.00 19.98           H  
ATOM   1014  HG1 THR A 147      20.276  59.511  56.191  1.00 21.04           H  
ATOM   1015  N   THR A 148      21.596  58.394  52.822  1.00 24.39           N  
ATOM   1016  CA  THR A 148      21.067  58.939  51.571  1.00 25.67           C  
ATOM   1017  C   THR A 148      19.589  59.328  51.682  1.00 27.38           C  
ATOM   1018  O   THR A 148      18.984  59.759  50.708  1.00 27.99           O  
ATOM   1019  CB  THR A 148      21.244  57.950  50.383  1.00 24.57           C  
ATOM   1020  OG1 THR A 148      20.755  56.651  50.748  1.00 25.17           O  
ATOM   1021  CG2 THR A 148      22.712  57.843  49.993  1.00 23.71           C  
ATOM   1022  H   THR A 148      21.745  57.398  52.900  1.00 24.39           H  
ATOM   1023  HA  THR A 148      21.651  59.839  51.376  1.00 25.67           H  
ATOM   1024  HB  THR A 148      20.676  58.329  49.534  1.00 24.57           H  
ATOM   1025 HG21 THR A 148      23.086  58.827  49.712  1.00 23.71           H  
ATOM   1026 HG22 THR A 148      23.286  57.464  50.839  1.00 23.71           H  
ATOM   1027 HG23 THR A 148      22.815  57.160  49.149  1.00 23.71           H  
ATOM   1028  HG1 THR A 148      21.273  56.345  51.496  1.00 25.17           H  
ATOM   1029  N   ASP A 149      19.015  59.191  52.869  1.00 27.15           N  
ATOM   1030  CA  ASP A 149      17.629  59.571  53.093  1.00 26.85           C  
ATOM   1031  C   ASP A 149      17.643  61.017  53.606  1.00 27.33           C  
ATOM   1032  O   ASP A 149      18.166  61.299  54.686  1.00 27.02           O  
ATOM   1033  CB  ASP A 149      16.979  58.660  54.140  1.00 27.95           C  
ATOM   1034  CG  ASP A 149      15.531  59.063  54.469  1.00 31.72           C  
ATOM   1035  OD1 ASP A 149      15.044  60.096  53.950  1.00 30.07           O  
ATOM   1036  OD2 ASP A 149      14.867  58.341  55.261  1.00 33.55           O1-
ATOM   1037  H   ASP A 149      19.553  58.814  53.636  1.00 27.15           H  
ATOM   1038  HA  ASP A 149      17.055  59.478  52.171  1.00 26.85           H  
ATOM   1039  HB2 ASP A 149      17.569  58.706  55.055  1.00 27.95           H  
ATOM   1040  HB3 ASP A 149      16.978  57.639  53.759  1.00 27.95           H  
ATOM   1041  N   PRO A 150      17.064  61.946  52.836  1.00 26.51           N  
ATOM   1042  CA  PRO A 150      16.988  63.365  53.173  1.00 27.09           C  
ATOM   1043  C   PRO A 150      16.403  63.613  54.558  1.00 28.16           C  
ATOM   1044  O   PRO A 150      16.694  64.637  55.166  1.00 26.32           O  
ATOM   1045  CB  PRO A 150      16.080  63.931  52.087  1.00 28.26           C  
ATOM   1046  CG  PRO A 150      16.276  62.973  50.953  1.00 29.80           C  
ATOM   1047  CD  PRO A 150      16.281  61.661  51.624  1.00 27.74           C  
ATOM   1048  HA  PRO A 150      17.973  63.830  53.209  1.00 27.09           H  
ATOM   1049  HB2 PRO A 150      16.386  64.939  51.806  1.00 28.26           H  
ATOM   1050  HB3 PRO A 150      15.040  63.945  52.413  1.00 28.26           H  
ATOM   1051  HG2 PRO A 150      17.222  63.156  50.444  1.00 29.80           H  
ATOM   1052  HG3 PRO A 150      15.458  63.043  50.235  1.00 29.80           H  
ATOM   1053  HD2 PRO A 150      15.270  61.338  51.872  1.00 27.74           H  
ATOM   1054  HD3 PRO A 150      16.764  60.902  51.009  1.00 27.74           H  
ATOM   1055  N   GLU A 151      15.576  62.677  55.039  1.00 25.49           N  
ATOM   1056  CA  GLU A 151      14.936  62.815  56.343  1.00 26.72           C  
ATOM   1057  C   GLU A 151      15.755  62.250  57.528  1.00 24.91           C  
ATOM   1058  O   GLU A 151      15.427  62.508  58.689  1.00 26.13           O  
ATOM   1059  CB  GLU A 151      13.561  62.132  56.333  1.00 27.88           C  
ATOM   1060  CG  GLU A 151      12.582  62.614  55.292  1.00 31.53           C  
ATOM   1061  CD  GLU A 151      12.519  64.133  55.175  1.00 33.63           C  
ATOM   1062  OE1 GLU A 151      12.580  64.845  56.196  1.00 35.16           O  
ATOM   1063  OE2 GLU A 151      12.403  64.635  54.040  1.00 37.25           O1-
ATOM   1064  H   GLU A 151      15.390  61.853  54.485  1.00 25.49           H  
ATOM   1065  HA  GLU A 151      14.850  63.890  56.503  1.00 26.72           H  
ATOM   1066  HB2 GLU A 151      13.107  62.286  57.312  1.00 27.88           H  
ATOM   1067  HB3 GLU A 151      13.721  61.066  56.170  1.00 27.88           H  
ATOM   1068  HG2 GLU A 151      11.590  62.247  55.555  1.00 31.53           H  
ATOM   1069  HG3 GLU A 151      12.877  62.205  54.325  1.00 31.53           H  
ATOM   1070  N   LYS A 152      16.795  61.468  57.234  1.00 25.26           N  
ATOM   1071  CA  LYS A 152      17.647  60.860  58.269  1.00 24.13           C  
ATOM   1072  C   LYS A 152      19.089  61.300  58.029  1.00 21.99           C  
ATOM   1073  O   LYS A 152      19.742  60.766  57.138  1.00 22.02           O  
ATOM   1074  CB  LYS A 152      17.580  59.317  58.181  1.00 26.06           C  
ATOM   1075  CG  LYS A 152      18.159  58.571  59.399  1.00 25.77           C  
ATOM   1076  CD  LYS A 152      17.277  58.776  60.655  1.00 26.10           C  
ATOM   1077  CE  LYS A 152      17.781  57.964  61.847  1.00 27.34           C  
ATOM   1078  NZ  LYS A 152      17.090  58.207  63.166  1.00 27.52           N1+
ATOM   1079  H   LYS A 152      17.006  61.286  56.263  1.00 25.26           H  
ATOM   1080  HA  LYS A 152      17.301  61.178  59.253  1.00 24.13           H  
ATOM   1081  HB2 LYS A 152      18.136  59.004  57.297  1.00 26.06           H  
ATOM   1082  HB3 LYS A 152      16.534  59.029  58.074  1.00 26.06           H  
ATOM   1083  HG2 LYS A 152      19.161  58.948  59.603  1.00 25.77           H  
ATOM   1084  HG3 LYS A 152      18.211  57.506  59.172  1.00 25.77           H  
ATOM   1085  HD2 LYS A 152      16.258  58.466  60.424  1.00 26.10           H  
ATOM   1086  HD3 LYS A 152      17.284  59.833  60.921  1.00 26.10           H  
ATOM   1087  HE2 LYS A 152      18.839  58.192  61.980  1.00 27.34           H  
ATOM   1088  HE3 LYS A 152      17.665  56.908  61.602  1.00 27.34           H  
ATOM   1089  HZ1 LYS A 152      17.181  59.180  63.420  1.00 27.52           H  
ATOM   1090  HZ2 LYS A 152      16.111  57.971  63.082  1.00 27.52           H  
ATOM   1091  HZ3 LYS A 152      17.515  57.632  63.879  1.00 27.52           H  
ATOM   1092  N   ARG A 153      19.574  62.255  58.823  1.00 21.46           N  
ATOM   1093  CA  ARG A 153      20.947  62.779  58.676  1.00 20.02           C  
ATOM   1094  C   ARG A 153      22.025  61.693  58.841  1.00 18.83           C  
ATOM   1095  O   ARG A 153      22.937  61.551  58.013  1.00 17.14           O  
ATOM   1096  CB  ARG A 153      21.184  63.944  59.661  1.00 18.26           C  
ATOM   1097  CG  ARG A 153      22.567  64.614  59.556  1.00 19.60           C  
ATOM   1098  CD  ARG A 153      22.639  65.936  60.362  1.00 22.53           C  
ATOM   1099  NE  ARG A 153      24.018  66.351  60.687  1.00 22.24           N  
ATOM   1100  CZ  ARG A 153      24.913  66.799  59.800  1.00 28.60           C  
ATOM   1101  NH1 ARG A 153      24.579  66.913  58.507  1.00 27.84           N  
ATOM   1102  NH2 ARG A 153      26.154  67.095  60.196  1.00 26.58           N1+
ATOM   1103  H   ARG A 153      18.983  62.633  59.549  1.00 21.46           H  
ATOM   1104  HA  ARG A 153      21.039  63.149  57.655  1.00 20.02           H  
ATOM   1105  HB2 ARG A 153      21.071  63.558  60.674  1.00 18.26           H  
ATOM   1106  HB3 ARG A 153      20.425  64.704  59.475  1.00 18.26           H  
ATOM   1107  HG2 ARG A 153      22.774  64.830  58.508  1.00 19.60           H  
ATOM   1108  HG3 ARG A 153      23.320  63.927  59.941  1.00 19.60           H  
ATOM   1109  HD2 ARG A 153      22.090  65.803  61.294  1.00 22.53           H  
ATOM   1110  HD3 ARG A 153      22.170  66.725  59.774  1.00 22.53           H  
ATOM   1111  HE  ARG A 153      24.308  66.292  61.653  1.00 22.24           H  
ATOM   1112 HH11 ARG A 153      25.265  67.222  57.834  1.00 27.84           H  
ATOM   1113 HH12 ARG A 153      23.641  66.690  58.206  1.00 27.84           H  
ATOM   1114 HH21 ARG A 153      26.407  67.010  61.170  1.00 26.58           H  
ATOM   1115 HH22 ARG A 153      26.839  67.404  59.521  1.00 26.58           H  
ATOM   1116  N   TYR A 154      21.925  60.919  59.908  1.00 16.44           N  
ATOM   1117  CA  TYR A 154      22.881  59.818  60.105  1.00 18.23           C  
ATOM   1118  C   TYR A 154      22.199  58.727  60.919  1.00 18.10           C  
ATOM   1119  O   TYR A 154      21.139  58.961  61.518  1.00 17.46           O  
ATOM   1120  CB  TYR A 154      24.146  60.297  60.861  1.00 16.25           C  
ATOM   1121  CG  TYR A 154      24.030  60.282  62.391  1.00 18.96           C  
ATOM   1122  CD1 TYR A 154      23.162  61.156  63.070  1.00 18.76           C  
ATOM   1123  CD2 TYR A 154      24.729  59.327  63.144  1.00 19.58           C  
ATOM   1124  CE1 TYR A 154      22.983  61.066  64.465  1.00 22.58           C  
ATOM   1125  CE2 TYR A 154      24.568  59.226  64.533  1.00 22.29           C  
ATOM   1126  CZ  TYR A 154      23.696  60.088  65.186  1.00 22.04           C  
ATOM   1127  OH  TYR A 154      23.526  59.926  66.544  1.00 23.37           O  
ATOM   1128  H   TYR A 154      21.195  61.083  60.586  1.00 16.44           H  
ATOM   1129  HA  TYR A 154      23.190  59.444  59.129  1.00 18.23           H  
ATOM   1130  HB2 TYR A 154      24.361  61.319  60.548  1.00 16.25           H  
ATOM   1131  HB3 TYR A 154      24.975  59.648  60.578  1.00 16.25           H  
ATOM   1132  HD1 TYR A 154      22.624  61.909  62.513  1.00 18.76           H  
ATOM   1133  HD2 TYR A 154      25.407  58.653  62.642  1.00 19.58           H  
ATOM   1134  HE1 TYR A 154      22.308  61.738  64.975  1.00 22.58           H  
ATOM   1135  HE2 TYR A 154      25.118  58.483  65.092  1.00 22.29           H  
ATOM   1136  HH  TYR A 154      24.037  59.213  66.935  1.00 23.37           H  
ATOM   1137  N   ASP A 155      22.809  57.544  60.936  1.00 20.11           N  
ATOM   1138  CA  ASP A 155      22.308  56.434  61.751  1.00 22.04           C  
ATOM   1139  C   ASP A 155      23.410  55.411  61.951  1.00 21.05           C  
ATOM   1140  O   ASP A 155      24.363  55.335  61.164  1.00 20.45           O  
ATOM   1141  CB  ASP A 155      21.101  55.774  61.091  1.00 23.52           C  
ATOM   1142  CG  ASP A 155      20.178  55.076  62.082  1.00 25.21           C  
ATOM   1143  OD1 ASP A 155      20.386  55.093  63.327  1.00 24.39           O  
ATOM   1144  OD2 ASP A 155      19.203  54.507  61.581  1.00 27.78           O1-
ATOM   1145  H   ASP A 155      23.637  57.408  60.374  1.00 20.11           H  
ATOM   1146  HA  ASP A 155      21.995  56.828  62.718  1.00 22.04           H  
ATOM   1147  HB2 ASP A 155      21.460  55.036  60.374  1.00 23.52           H  
ATOM   1148  HB3 ASP A 155      20.530  56.541  60.568  1.00 23.52           H  
ATOM   1149  N   TYR A 156      23.266  54.652  63.036  1.00 21.75           N  
ATOM   1150  CA  TYR A 156      24.176  53.584  63.433  1.00 20.71           C  
ATOM   1151  C   TYR A 156      24.041  52.389  62.517  1.00 20.60           C  
ATOM   1152  O   TYR A 156      22.979  52.157  61.917  1.00 21.64           O  
ATOM   1153  CB  TYR A 156      23.873  53.200  64.878  1.00 20.55           C  
ATOM   1154  CG  TYR A 156      24.117  54.375  65.783  1.00 20.00           C  
ATOM   1155  CD1 TYR A 156      25.411  54.848  65.999  1.00 20.60           C  
ATOM   1156  CD2 TYR A 156      23.061  55.090  66.325  1.00 22.20           C  
ATOM   1157  CE1 TYR A 156      25.645  56.011  66.718  1.00 20.53           C  
ATOM   1158  CE2 TYR A 156      23.282  56.260  67.049  1.00 21.10           C  
ATOM   1159  CZ  TYR A 156      24.575  56.714  67.232  1.00 22.74           C  
ATOM   1160  OH  TYR A 156      24.790  57.905  67.890  1.00 23.00           O  
ATOM   1161  H   TYR A 156      22.467  54.829  63.628  1.00 21.75           H  
ATOM   1162  HA  TYR A 156      25.205  53.934  63.355  1.00 20.71           H  
ATOM   1163  HB2 TYR A 156      24.520  52.375  65.176  1.00 20.55           H  
ATOM   1164  HB3 TYR A 156      22.830  52.892  64.959  1.00 20.55           H  
ATOM   1165  HD1 TYR A 156      26.249  54.297  65.598  1.00 20.60           H  
ATOM   1166  HD2 TYR A 156      22.051  54.735  66.184  1.00 22.20           H  
ATOM   1167  HE1 TYR A 156      26.654  56.362  66.874  1.00 20.53           H  
ATOM   1168  HE2 TYR A 156      22.449  56.808  67.464  1.00 21.10           H  
ATOM   1169  HH  TYR A 156      25.712  58.158  67.981  1.00 23.00           H  
ATOM   1170  N   CYS A 157      25.123  51.642  62.365  1.00 21.84           N  
ATOM   1171  CA  CYS A 157      25.067  50.487  61.480  1.00 24.67           C  
ATOM   1172  C   CYS A 157      25.087  49.217  62.302  1.00 26.26           C  
ATOM   1173  O   CYS A 157      25.448  49.246  63.478  1.00 25.26           O  
ATOM   1174  CB  CYS A 157      26.243  50.494  60.502  1.00 26.25           C  
ATOM   1175  SG  CYS A 157      26.422  52.066  59.592  1.00 25.56           S  
ATOM   1176  H   CYS A 157      25.976  51.870  62.856  1.00 21.84           H  
ATOM   1177  HA  CYS A 157      24.143  50.534  60.904  1.00 24.67           H  
ATOM   1178  HB2 CYS A 157      26.096  49.692  59.779  1.00 26.25           H  
ATOM   1179  HB3 CYS A 157      27.160  50.314  61.063  1.00 26.25           H  
ATOM   1180  N   ASP A 158      24.689  48.116  61.667  1.00 29.21           N  
ATOM   1181  CA  ASP A 158      24.652  46.807  62.305  1.00 32.48           C  
ATOM   1182  C   ASP A 158      25.856  46.051  61.830  1.00 30.98           C  
ATOM   1183  O   ASP A 158      25.955  45.658  60.664  1.00 32.68           O  
ATOM   1184  CB  ASP A 158      23.402  46.052  61.912  1.00 37.21           C  
ATOM   1185  CG  ASP A 158      22.717  45.448  63.106  1.00 44.07           C  
ATOM   1186  OD1 ASP A 158      21.954  46.188  63.793  1.00 47.01           O  
ATOM   1187  OD2 ASP A 158      22.968  44.241  63.372  1.00 45.47           O1-
ATOM   1188  H   ASP A 158      24.401  48.192  60.702  1.00 29.21           H  
ATOM   1189  HA  ASP A 158      24.650  46.919  63.389  1.00 32.48           H  
ATOM   1190  HB2 ASP A 158      23.674  45.255  61.220  1.00 37.21           H  
ATOM   1191  HB3 ASP A 158      22.714  46.740  61.421  1.00 37.21           H  
ATOM   1192  N   ILE A 159      26.780  45.861  62.757  1.00 30.99           N  
ATOM   1193  CA  ILE A 159      28.032  45.206  62.460  1.00 31.05           C  
ATOM   1194  C   ILE A 159      28.332  44.049  63.410  1.00 31.37           C  
ATOM   1195  O   ILE A 159      28.134  44.135  64.622  1.00 31.59           O  
ATOM   1196  CB  ILE A 159      29.216  46.240  62.529  1.00 29.90           C  
ATOM   1197  CG1 ILE A 159      28.976  47.392  61.520  1.00 28.46           C  
ATOM   1198  CG2 ILE A 159      30.577  45.510  62.296  1.00 27.86           C  
ATOM   1199  CD1 ILE A 159      29.845  48.635  61.778  1.00 27.07           C  
ATOM   1200  H   ILE A 159      26.605  46.183  63.698  1.00 30.99           H  
ATOM   1201  HA  ILE A 159      27.937  44.798  61.453  1.00 31.05           H  
ATOM   1202  HB  ILE A 159      29.258  46.688  63.522  1.00 29.90           H  
ATOM   1203 HG12 ILE A 159      27.928  47.687  61.578  1.00 28.46           H  
ATOM   1204 HG13 ILE A 159      29.194  47.022  60.518  1.00 28.46           H  
ATOM   1205 HG21 ILE A 159      30.713  44.743  63.059  1.00 27.86           H  
ATOM   1206 HG22 ILE A 159      30.576  45.046  61.310  1.00 27.86           H  
ATOM   1207 HG23 ILE A 159      31.392  46.232  62.357  1.00 27.86           H  
ATOM   1208 HD11 ILE A 159      29.641  49.020  62.777  1.00 27.07           H  
ATOM   1209 HD12 ILE A 159      30.898  48.364  61.701  1.00 27.07           H  
ATOM   1210 HD13 ILE A 159      29.612  49.401  61.039  1.00 27.07           H  
ATOM   1211  N   LEU A 160      28.814  42.964  62.820  1.00 32.11           N  
ATOM   1212  CA  LEU A 160      29.195  41.761  63.542  1.00 33.01           C  
ATOM   1213  C   LEU A 160      30.244  42.076  64.621  1.00 32.45           C  
ATOM   1214  O   LEU A 160      31.292  42.635  64.324  1.00 31.09           O  
ATOM   1215  CB  LEU A 160      29.780  40.755  62.526  1.00 34.69           C  
ATOM   1216  CG  LEU A 160      30.358  39.398  62.969  1.00 36.10           C  
ATOM   1217  CD1 LEU A 160      29.200  38.532  63.474  1.00 36.05           C  
ATOM   1218  CD2 LEU A 160      31.124  38.708  61.806  1.00 35.08           C  
ATOM   1219  H   LEU A 160      28.922  42.974  61.816  1.00 32.11           H  
ATOM   1220  HA  LEU A 160      28.319  41.343  64.038  1.00 33.01           H  
ATOM   1221  HB2 LEU A 160      30.585  41.276  62.008  1.00 34.69           H  
ATOM   1222  HB3 LEU A 160      28.979  40.531  61.821  1.00 34.69           H  
ATOM   1223  HG  LEU A 160      31.082  39.543  63.770  1.00 36.10           H  
ATOM   1224 HD11 LEU A 160      28.715  39.028  64.315  1.00 36.05           H  
ATOM   1225 HD12 LEU A 160      28.477  38.388  62.671  1.00 36.05           H  
ATOM   1226 HD13 LEU A 160      29.584  37.564  63.795  1.00 36.05           H  
ATOM   1227 HD21 LEU A 160      30.442  38.538  60.973  1.00 35.08           H  
ATOM   1228 HD22 LEU A 160      31.943  39.349  61.480  1.00 35.08           H  
ATOM   1229 HD23 LEU A 160      31.523  37.754  62.150  1.00 35.08           H  
ATOM   1230  N   GLU A 161      29.960  41.736  65.868  1.00 32.28           N  
ATOM   1231  CA  GLU A 161      30.939  41.924  66.934  1.00 33.84           C  
ATOM   1232  C   GLU A 161      31.938  40.743  66.689  1.00 33.66           C  
ATOM   1233  O   GLU A 161      31.495  39.621  66.383  1.00 32.26           O  
ATOM   1234  CB  GLU A 161      30.222  41.801  68.288  1.00 35.90           C  
ATOM   1235  CG  GLU A 161      31.109  41.763  69.515  1.00 42.33           C  
ATOM   1236  CD  GLU A 161      31.334  43.133  70.188  1.00 45.62           C  
ATOM   1237  OE1 GLU A 161      31.969  43.147  71.280  1.00 47.88           O  
ATOM   1238  OE2 GLU A 161      30.898  44.186  69.635  1.00 48.86           O1-
ATOM   1239  H   GLU A 161      29.056  41.342  66.084  1.00 32.28           H  
ATOM   1240  HA  GLU A 161      31.441  42.892  66.940  1.00 33.84           H  
ATOM   1241  HB2 GLU A 161      29.637  40.881  68.272  1.00 35.90           H  
ATOM   1242  HB3 GLU A 161      29.553  42.655  68.388  1.00 35.90           H  
ATOM   1243  HG2 GLU A 161      32.080  41.366  69.220  1.00 42.33           H  
ATOM   1244  HG3 GLU A 161      30.650  41.097  70.246  1.00 42.33           H  
ATOM   1245  N   CYS A 162      33.254  40.976  66.782  1.00 31.66           N  
ATOM   1246  CA  CYS A 162      34.235  39.907  66.544  1.00 32.22           C  
ATOM   1247  C   CYS A 162      34.205  38.799  67.602  1.00 32.03           C  
ATOM   1248  O   CYS A 162      34.132  39.083  68.808  1.00 32.84           O  
ATOM   1249  CB  CYS A 162      35.669  40.447  66.515  1.00 32.71           C  
ATOM   1250  SG  CYS A 162      36.022  41.763  65.319  1.00 33.25           S  
ATOM   1251  H   CYS A 162      33.578  41.903  67.020  1.00 31.66           H  
ATOM   1252  HA  CYS A 162      33.946  39.494  65.578  1.00 32.22           H  
ATOM   1253  HB2 CYS A 162      36.332  39.611  66.291  1.00 32.71           H  
ATOM   1254  HB3 CYS A 162      35.896  40.834  67.508  1.00 32.71           H  
ATOM   1255  N   GLU A 163      34.293  37.543  67.149  1.00 31.94           N  
ATOM   1256  CA  GLU A 163      34.307  36.367  68.042  1.00 30.62           C  
ATOM   1257  C   GLU A 163      35.710  35.768  68.012  1.00 31.66           C  
ATOM   1258  O   GLU A 163      36.018  34.954  67.134  1.00 31.95           O  
ATOM   1259  CB  GLU A 163      33.305  35.318  67.562  1.00 29.68           C  
ATOM   1260  CG  GLU A 163      31.878  35.736  67.738  1.00 29.98           C  
ATOM   1261  CD  GLU A 163      30.899  34.797  67.055  1.00 30.67           C  
ATOM   1262  OE1 GLU A 163      31.190  33.579  66.974  1.00 30.13           O  
ATOM   1263  OE2 GLU A 163      29.824  35.279  66.608  1.00 31.12           O1-
ATOM   1264  H   GLU A 163      34.352  37.393  66.152  1.00 31.94           H  
ATOM   1265  HA  GLU A 163      34.033  36.671  69.052  1.00 30.62           H  
ATOM   1266  HB2 GLU A 163      33.468  34.400  68.126  1.00 29.68           H  
ATOM   1267  HB3 GLU A 163      33.482  35.130  66.503  1.00 29.68           H  
ATOM   1268  HG2 GLU A 163      31.754  36.734  67.318  1.00 29.98           H  
ATOM   1269  HG3 GLU A 163      31.651  35.760  68.804  1.00 29.98           H  
ATOM   1270  N   GLU A 164      36.547  36.169  68.968  1.00 32.52           N  
ATOM   1271  CA  GLU A 164      37.926  35.691  69.049  1.00 34.33           C  
ATOM   1272  C   GLU A 164      38.208  34.719  70.196  1.00 34.26           C  
ATOM   1273  O   GLU A 164      38.804  33.664  69.980  1.00 31.56           O  
ATOM   1274  CB  GLU A 164      38.904  36.879  69.132  1.00 38.84           C  
ATOM   1275  CG  GLU A 164      39.574  37.276  67.774  1.00 45.75           C  
ATOM   1276  CD  GLU A 164      39.322  38.746  67.370  1.00 49.56           C  
ATOM   1277  OE1 GLU A 164      39.422  39.648  68.237  1.00 51.30           O  
ATOM   1278  OE2 GLU A 164      39.035  39.011  66.179  1.00 52.09           O1-
ATOM   1279  H   GLU A 164      36.217  36.826  69.661  1.00 32.52           H  
ATOM   1280  HA  GLU A 164      38.079  35.124  68.131  1.00 34.33           H  
ATOM   1281  HB2 GLU A 164      39.694  36.619  69.836  1.00 38.84           H  
ATOM   1282  HB3 GLU A 164      38.355  37.744  69.505  1.00 38.84           H  
ATOM   1283  HG2 GLU A 164      39.177  36.630  66.991  1.00 45.75           H  
ATOM   1284  HG3 GLU A 164      40.649  37.122  67.862  1.00 45.75           H  
ATOM   1285  N   GLU A 165      37.791  35.060  71.412  1.00 34.16           N  
ATOM   1286  CA  GLU A 165      38.036  34.179  72.553  1.00 36.14           C  
ATOM   1287  C   GLU A 165      37.185  32.927  72.553  1.00 34.20           C  
ATOM   1288  O   GLU A 165      37.646  31.853  72.908  1.00 35.68           O  
ATOM   1289  CB  GLU A 165      37.800  34.931  73.849  1.00 39.57           C  
ATOM   1290  CG  GLU A 165      38.788  36.051  74.034  1.00 47.02           C  
ATOM   1291  CD  GLU A 165      40.215  35.559  73.954  1.00 49.92           C  
ATOM   1292  OE1 GLU A 165      40.719  35.039  74.975  1.00 54.18           O  
ATOM   1293  OE2 GLU A 165      40.820  35.678  72.865  1.00 52.16           O1-
ATOM   1294  H   GLU A 165      37.302  35.933  71.548  1.00 34.16           H  
ATOM   1295  HA  GLU A 165      39.075  33.861  72.466  1.00 36.14           H  
ATOM   1296  HB2 GLU A 165      37.895  34.235  74.683  1.00 39.57           H  
ATOM   1297  HB3 GLU A 165      36.793  35.348  73.837  1.00 39.57           H  
ATOM   1298  HG2 GLU A 165      38.626  36.507  75.011  1.00 47.02           H  
ATOM   1299  HG3 GLU A 165      38.627  36.796  73.255  1.00 47.02           H  
ATOM   1300  N   CYS A 166      35.936  33.081  72.141  1.00 33.93           N  
ATOM   1301  CA  CYS A 166      34.975  31.985  72.105  1.00 31.73           C  
ATOM   1302  C   CYS A 166      34.111  32.172  70.851  1.00 30.35           C  
ATOM   1303  O   CYS A 166      34.291  33.142  70.122  1.00 30.77           O  
ATOM   1304  CB  CYS A 166      34.102  32.036  73.387  1.00 32.53           C  
ATOM   1305  SG  CYS A 166      33.325  33.675  73.703  1.00 34.67           S  
ATOM   1306  H   CYS A 166      35.636  33.997  71.839  1.00 33.93           H  
ATOM   1307  HA  CYS A 166      35.474  31.016  72.069  1.00 31.73           H  
ATOM   1308  HB2 CYS A 166      34.732  31.786  74.240  1.00 32.53           H  
ATOM   1309  HB3 CYS A 166      33.309  31.294  73.291  1.00 32.53           H  
ATOM   1310  N   MET A 167      33.182  31.254  70.606  1.00 26.14           N  
ATOM   1311  CA  MET A 167      32.290  31.381  69.458  1.00 24.74           C  
ATOM   1312  C   MET A 167      30.834  31.326  69.927  1.00 25.71           C  
ATOM   1313  O   MET A 167      30.545  30.865  71.035  1.00 25.20           O  
ATOM   1314  CB  MET A 167      32.527  30.248  68.431  1.00 23.62           C  
ATOM   1315  CG  MET A 167      32.064  28.886  68.932  1.00 23.22           C  
ATOM   1316  SD  MET A 167      32.112  27.585  67.750  1.00 20.50           S  
ATOM   1317  CE  MET A 167      31.562  26.283  68.758  1.00 24.93           C  
ATOM   1318  H   MET A 167      33.092  30.459  71.222  1.00 26.14           H  
ATOM   1319  HA  MET A 167      32.499  32.337  68.978  1.00 24.74           H  
ATOM   1320  HB2 MET A 167      33.594  30.194  68.213  1.00 23.62           H  
ATOM   1321  HB3 MET A 167      31.981  30.487  67.518  1.00 23.62           H  
ATOM   1322  HG2 MET A 167      31.035  28.988  69.277  1.00 23.22           H  
ATOM   1323  HG3 MET A 167      32.702  28.602  69.769  1.00 23.22           H  
ATOM   1324  HE1 MET A 167      32.248  26.157  69.595  1.00 24.93           H  
ATOM   1325  HE2 MET A 167      30.566  26.512  69.136  1.00 24.93           H  
ATOM   1326  HE3 MET A 167      31.527  25.362  68.175  1.00 24.93           H  
ATOM   1327  N   HIS A 168      29.934  31.805  69.069  1.00 24.39           N  
ATOM   1328  CA  HIS A 168      28.504  31.791  69.316  1.00 25.83           C  
ATOM   1329  C   HIS A 168      27.882  30.798  68.349  1.00 25.30           C  
ATOM   1330  O   HIS A 168      28.439  30.523  67.296  1.00 24.04           O  
ATOM   1331  CB  HIS A 168      27.886  33.182  69.056  1.00 25.67           C  
ATOM   1332  CG  HIS A 168      27.927  34.093  70.242  1.00 28.82           C  
ATOM   1333  CD2 HIS A 168      28.595  35.301  70.238  1.00 30.69           C  
ATOM   1334  ND1 HIS A 168      27.416  33.949  71.488  1.00 29.28           N  
ATOM   1335  NE2 HIS A 168      28.499  35.858  71.433  1.00 30.01           N  
ATOM   1336  CE1 HIS A 168      27.790  35.056  72.210  1.00 31.01           C  
ATOM   1337  H   HIS A 168      30.265  32.199  68.200  1.00 24.39           H  
ATOM   1338  HA  HIS A 168      28.317  31.517  70.354  1.00 25.83           H  
ATOM   1339  HB2 HIS A 168      26.845  33.046  68.763  1.00 25.67           H  
ATOM   1340  HB3 HIS A 168      28.434  33.654  68.241  1.00 25.67           H  
ATOM   1341  HD2 HIS A 168      29.115  35.725  69.391  1.00 30.69           H  
ATOM   1342  HE2 HIS A 168      28.926  36.806  71.725  1.00 30.01           H  
ATOM   1343  HE1 HIS A 168      27.561  35.230  73.178  1.00 31.01           H  
ATOM   1344  N   CYS A 169      26.716  30.275  68.709  1.00 25.55           N  
ATOM   1345  CA  CYS A 169      25.979  29.344  67.851  1.00 25.17           C  
ATOM   1346  C   CYS A 169      26.856  28.199  67.359  1.00 23.57           C  
ATOM   1347  O   CYS A 169      27.382  27.470  68.175  1.00 24.80           O  
ATOM   1348  CB  CYS A 169      25.355  30.128  66.687  1.00 27.89           C  
ATOM   1349  SG  CYS A 169      24.393  31.585  67.276  1.00 33.56           S  
ATOM   1350  H   CYS A 169      26.324  30.528  69.605  1.00 25.55           H  
ATOM   1351  HA  CYS A 169      25.185  28.878  68.435  1.00 25.17           H  
ATOM   1352  HB2 CYS A 169      24.689  29.466  66.134  1.00 27.89           H  
ATOM   1353  HB3 CYS A 169      26.152  30.475  66.029  1.00 27.89           H  
ATOM   1354  N   SER A 170      27.014  28.009  66.055  1.00 21.16           N  
ATOM   1355  CA  SER A 170      27.880  26.932  65.616  1.00 21.49           C  
ATOM   1356  C   SER A 170      29.182  27.436  64.966  1.00 20.17           C  
ATOM   1357  O   SER A 170      29.820  26.733  64.185  1.00 18.14           O  
ATOM   1358  CB  SER A 170      27.134  25.970  64.701  1.00 22.14           C  
ATOM   1359  OG  SER A 170      26.837  26.572  63.459  1.00 25.68           O  
ATOM   1360  H   SER A 170      26.543  28.600  65.385  1.00 21.16           H  
ATOM   1361  HA  SER A 170      28.180  26.387  66.511  1.00 21.49           H  
ATOM   1362  HB2 SER A 170      26.203  25.671  65.183  1.00 22.14           H  
ATOM   1363  HB3 SER A 170      27.754  25.090  64.530  1.00 22.14           H  
ATOM   1364  HG  SER A 170      27.186  27.466  63.479  1.00 25.68           H  
ATOM   1365  N   GLY A 171      29.570  28.660  65.323  1.00 18.07           N  
ATOM   1366  CA  GLY A 171      30.803  29.243  64.835  1.00 17.52           C  
ATOM   1367  C   GLY A 171      30.878  29.699  63.392  1.00 17.87           C  
ATOM   1368  O   GLY A 171      31.970  29.725  62.822  1.00 17.87           O  
ATOM   1369  H   GLY A 171      28.988  29.196  65.951  1.00 18.07           H  
ATOM   1370  HA2 GLY A 171      31.586  28.498  64.976  1.00 17.52           H  
ATOM   1371  HA3 GLY A 171      31.013  30.113  65.457  1.00 17.52           H  
ATOM   1372  N   GLU A 172      29.748  30.041  62.781  1.00 19.15           N  
ATOM   1373  CA  GLU A 172      29.781  30.515  61.407  1.00 22.47           C  
ATOM   1374  C   GLU A 172      30.535  31.853  61.377  1.00 21.36           C  
ATOM   1375  O   GLU A 172      31.052  32.259  60.333  1.00 22.10           O  
ATOM   1376  CB  GLU A 172      28.378  30.726  60.854  1.00 26.57           C  
ATOM   1377  CG  GLU A 172      27.373  29.665  61.250  1.00 34.63           C  
ATOM   1378  CD  GLU A 172      26.782  29.950  62.628  1.00 36.35           C  
ATOM   1379  OE1 GLU A 172      26.066  30.983  62.778  1.00 42.18           O  
ATOM   1380  OE2 GLU A 172      27.045  29.155  63.560  1.00 36.32           O1-
ATOM   1381  H   GLU A 172      28.867  29.972  63.271  1.00 19.15           H  
ATOM   1382  HA  GLU A 172      30.278  29.766  60.791  1.00 22.47           H  
ATOM   1383  HB2 GLU A 172      28.442  30.744  59.766  1.00 26.57           H  
ATOM   1384  HB3 GLU A 172      28.014  31.689  61.212  1.00 26.57           H  
ATOM   1385  HG2 GLU A 172      27.870  28.695  61.270  1.00 34.63           H  
ATOM   1386  HG3 GLU A 172      26.568  29.646  60.515  1.00 34.63           H  
ATOM   1387  N   ASN A 173      30.588  32.539  62.516  1.00 19.67           N  
ATOM   1388  CA  ASN A 173      31.293  33.812  62.574  1.00 20.50           C  
ATOM   1389  C   ASN A 173      32.478  33.740  63.476  1.00 20.55           C  
ATOM   1390  O   ASN A 173      32.944  34.775  63.940  1.00 20.43           O  
ATOM   1391  CB  ASN A 173      30.387  34.953  63.053  1.00 21.71           C  
ATOM   1392  CG  ASN A 173      29.267  35.250  62.068  1.00 22.10           C  
ATOM   1393  OD1 ASN A 173      29.516  35.463  60.890  1.00 24.42           O  
ATOM   1394  ND2 ASN A 173      28.036  35.255  62.545  1.00 25.20           N  
ATOM   1395  H   ASN A 173      30.137  32.175  63.344  1.00 19.67           H  
ATOM   1396  HA  ASN A 173      31.618  34.019  61.555  1.00 20.50           H  
ATOM   1397  HB2 ASN A 173      30.991  35.852  63.179  1.00 21.71           H  
ATOM   1398  HB3 ASN A 173      29.947  34.674  64.010  1.00 21.71           H  
ATOM   1399 HD21 ASN A 173      27.874  35.074  63.525  1.00 25.20           H  
ATOM   1400 HD22 ASN A 173      27.257  35.440  61.930  1.00 25.20           H  
ATOM   1401  N   TYR A 174      32.970  32.529  63.744  1.00 18.50           N  
ATOM   1402  CA  TYR A 174      34.149  32.383  64.604  1.00 18.05           C  
ATOM   1403  C   TYR A 174      35.367  32.961  63.867  1.00 19.96           C  
ATOM   1404  O   TYR A 174      35.618  32.605  62.705  1.00 18.73           O  
ATOM   1405  CB  TYR A 174      34.406  30.908  64.946  1.00 18.27           C  
ATOM   1406  CG  TYR A 174      35.681  30.709  65.732  1.00 18.30           C  
ATOM   1407  CD1 TYR A 174      35.858  31.310  66.998  1.00 16.56           C  
ATOM   1408  CD2 TYR A 174      36.723  29.927  65.217  1.00 17.02           C  
ATOM   1409  CE1 TYR A 174      37.029  31.130  67.706  1.00 15.94           C  
ATOM   1410  CE2 TYR A 174      37.895  29.740  65.935  1.00 17.22           C  
ATOM   1411  CZ  TYR A 174      38.037  30.342  67.162  1.00 17.29           C  
ATOM   1412  OH  TYR A 174      39.211  30.161  67.838  1.00 16.72           O  
ATOM   1413  H   TYR A 174      32.528  31.709  63.353  1.00 18.50           H  
ATOM   1414  HA  TYR A 174      33.976  32.919  65.537  1.00 18.05           H  
ATOM   1415  HB2 TYR A 174      34.476  30.341  64.018  1.00 18.27           H  
ATOM   1416  HB3 TYR A 174      33.569  30.536  65.537  1.00 18.27           H  
ATOM   1417  HD1 TYR A 174      35.069  31.917  67.416  1.00 16.56           H  
ATOM   1418  HD2 TYR A 174      36.612  29.463  64.248  1.00 17.02           H  
ATOM   1419  HE1 TYR A 174      37.161  31.596  68.671  1.00 15.94           H  
ATOM   1420  HE2 TYR A 174      38.688  29.127  65.533  1.00 17.22           H  
ATOM   1421  HH  TYR A 174      39.261  30.602  68.690  1.00 16.72           H  
ATOM   1422  N   ASP A 175      36.124  33.826  64.544  1.00 19.50           N  
ATOM   1423  CA  ASP A 175      37.273  34.473  63.920  1.00 23.30           C  
ATOM   1424  C   ASP A 175      38.534  34.456  64.799  1.00 22.82           C  
ATOM   1425  O   ASP A 175      39.410  35.326  64.699  1.00 21.88           O  
ATOM   1426  CB  ASP A 175      36.875  35.915  63.550  1.00 26.53           C  
ATOM   1427  CG  ASP A 175      37.770  36.528  62.459  1.00 31.67           C  
ATOM   1428  OD1 ASP A 175      38.201  35.822  61.500  1.00 30.09           O  
ATOM   1429  OD2 ASP A 175      38.018  37.752  62.565  1.00 35.24           O1-
ATOM   1430  H   ASP A 175      35.898  34.037  65.506  1.00 19.50           H  
ATOM   1431  HA  ASP A 175      37.538  33.907  63.027  1.00 23.30           H  
ATOM   1432  HB2 ASP A 175      36.945  36.534  64.444  1.00 26.53           H  
ATOM   1433  HB3 ASP A 175      35.846  35.909  63.191  1.00 26.53           H  
ATOM   1434  N   GLY A 176      38.628  33.438  65.645  1.00 20.68           N  
ATOM   1435  CA  GLY A 176      39.776  33.297  66.513  1.00 19.54           C  
ATOM   1436  C   GLY A 176      40.973  32.617  65.875  1.00 17.90           C  
ATOM   1437  O   GLY A 176      41.022  32.348  64.653  1.00 19.52           O  
ATOM   1438  H   GLY A 176      37.888  32.752  65.683  1.00 20.68           H  
ATOM   1439  HA2 GLY A 176      39.475  32.711  67.381  1.00 19.54           H  
ATOM   1440  HA3 GLY A 176      40.083  34.292  66.835  1.00 19.54           H  
ATOM   1441  N   LYS A 177      41.941  32.304  66.730  1.00 17.18           N  
ATOM   1442  CA  LYS A 177      43.187  31.701  66.295  1.00 18.15           C  
ATOM   1443  C   LYS A 177      43.463  30.242  66.649  1.00 18.64           C  
ATOM   1444  O   LYS A 177      44.568  29.767  66.439  1.00 17.67           O  
ATOM   1445  CB  LYS A 177      44.346  32.569  66.772  1.00 22.36           C  
ATOM   1446  CG  LYS A 177      44.299  33.977  66.202  1.00 25.57           C  
ATOM   1447  CD  LYS A 177      45.465  34.820  66.703  1.00 28.43           C  
ATOM   1448  CE  LYS A 177      45.628  36.104  65.866  1.00 32.80           C  
ATOM   1449  NZ  LYS A 177      44.345  36.831  65.630  1.00 35.57           N1+
ATOM   1450  H   LYS A 177      41.805  32.492  67.713  1.00 17.18           H  
ATOM   1451  HA  LYS A 177      43.081  31.664  65.211  1.00 18.15           H  
ATOM   1452  HB2 LYS A 177      45.281  32.100  66.466  1.00 22.36           H  
ATOM   1453  HB3 LYS A 177      44.310  32.632  67.860  1.00 22.36           H  
ATOM   1454  HG2 LYS A 177      43.364  34.450  66.503  1.00 25.57           H  
ATOM   1455  HG3 LYS A 177      44.344  33.921  65.114  1.00 25.57           H  
ATOM   1456  HD2 LYS A 177      46.382  34.234  66.636  1.00 28.43           H  
ATOM   1457  HD3 LYS A 177      45.284  35.094  67.742  1.00 28.43           H  
ATOM   1458  HE2 LYS A 177      46.054  35.834  64.900  1.00 32.80           H  
ATOM   1459  HE3 LYS A 177      46.311  36.772  66.390  1.00 32.80           H  
ATOM   1460  HZ1 LYS A 177      43.699  36.225  65.145  1.00 35.57           H  
ATOM   1461  HZ2 LYS A 177      43.947  37.107  66.516  1.00 35.57           H  
ATOM   1462  HZ3 LYS A 177      44.522  37.653  65.070  1.00 35.57           H  
ATOM   1463  N   ILE A 178      42.486  29.525  67.184  1.00 16.79           N  
ATOM   1464  CA  ILE A 178      42.720  28.121  67.461  1.00 17.35           C  
ATOM   1465  C   ILE A 178      43.053  27.364  66.142  1.00 18.65           C  
ATOM   1466  O   ILE A 178      42.314  27.422  65.151  1.00 18.34           O  
ATOM   1467  CB  ILE A 178      41.495  27.520  68.157  1.00 19.18           C  
ATOM   1468  CG1 ILE A 178      41.424  28.106  69.595  1.00 17.84           C  
ATOM   1469  CG2 ILE A 178      41.582  25.961  68.129  1.00 17.00           C  
ATOM   1470  CD1 ILE A 178      40.086  27.848  70.351  1.00 19.12           C  
ATOM   1471  H   ILE A 178      41.594  29.949  67.395  1.00 16.79           H  
ATOM   1472  HA  ILE A 178      43.575  28.018  68.129  1.00 17.35           H  
ATOM   1473  HB  ILE A 178      40.571  27.781  67.641  1.00 19.18           H  
ATOM   1474 HG12 ILE A 178      41.571  29.184  69.528  1.00 17.84           H  
ATOM   1475 HG13 ILE A 178      42.232  27.665  70.179  1.00 17.84           H  
ATOM   1476 HG21 ILE A 178      41.599  25.617  67.095  1.00 17.00           H  
ATOM   1477 HG22 ILE A 178      42.492  25.639  68.635  1.00 17.00           H  
ATOM   1478 HG23 ILE A 178      40.715  25.540  68.638  1.00 17.00           H  
ATOM   1479 HD11 ILE A 178      39.260  28.280  69.786  1.00 19.12           H  
ATOM   1480 HD12 ILE A 178      39.930  26.775  70.458  1.00 19.12           H  
ATOM   1481 HD13 ILE A 178      40.132  28.309  71.338  1.00 19.12           H  
ATOM   1482  N   SER A 179      44.179  26.661  66.138  1.00 16.04           N  
ATOM   1483  CA  SER A 179      44.623  25.964  64.950  1.00 16.43           C  
ATOM   1484  C   SER A 179      44.979  24.482  65.168  1.00 18.01           C  
ATOM   1485  O   SER A 179      45.850  23.943  64.478  1.00 14.12           O  
ATOM   1486  CB  SER A 179      45.833  26.702  64.363  1.00 16.46           C  
ATOM   1487  OG  SER A 179      46.895  26.704  65.296  1.00 21.11           O  
ATOM   1488  H   SER A 179      44.736  26.612  66.979  1.00 16.04           H  
ATOM   1489  HA  SER A 179      43.777  25.964  64.262  1.00 16.43           H  
ATOM   1490  HB2 SER A 179      45.552  27.730  64.133  1.00 16.46           H  
ATOM   1491  HB3 SER A 179      46.155  26.200  63.451  1.00 16.46           H  
ATOM   1492  HG  SER A 179      47.641  26.258  64.888  1.00 21.11           H  
ATOM   1493  N   LYS A 180      44.320  23.842  66.134  1.00 15.11           N  
ATOM   1494  CA  LYS A 180      44.530  22.410  66.420  1.00 17.86           C  
ATOM   1495  C   LYS A 180      43.157  21.737  66.470  1.00 16.53           C  
ATOM   1496  O   LYS A 180      42.186  22.352  66.920  1.00 16.02           O  
ATOM   1497  CB  LYS A 180      45.253  22.221  67.758  1.00 21.42           C  
ATOM   1498  CG  LYS A 180      46.764  22.334  67.615  1.00 24.73           C  
ATOM   1499  CD  LYS A 180      47.480  22.177  68.921  1.00 30.39           C  
ATOM   1500  CE  LYS A 180      48.976  22.300  68.694  1.00 32.81           C  
ATOM   1501  NZ  LYS A 180      49.387  21.472  67.532  1.00 34.30           N1+
ATOM   1502  H   LYS A 180      43.652  24.356  66.691  1.00 15.11           H  
ATOM   1503  HA  LYS A 180      45.151  21.965  65.642  1.00 17.86           H  
ATOM   1504  HB2 LYS A 180      45.010  21.234  68.152  1.00 21.42           H  
ATOM   1505  HB3 LYS A 180      44.908  22.985  68.455  1.00 21.42           H  
ATOM   1506  HG2 LYS A 180      47.003  23.314  67.201  1.00 24.73           H  
ATOM   1507  HG3 LYS A 180      47.109  21.557  66.932  1.00 24.73           H  
ATOM   1508  HD2 LYS A 180      47.256  21.197  69.343  1.00 30.39           H  
ATOM   1509  HD3 LYS A 180      47.152  22.954  69.611  1.00 30.39           H  
ATOM   1510  HE2 LYS A 180      49.505  21.959  69.584  1.00 32.81           H  
ATOM   1511  HE3 LYS A 180      49.226  23.343  68.500  1.00 32.81           H  
ATOM   1512  HZ1 LYS A 180      49.156  20.505  67.709  1.00 34.30           H  
ATOM   1513  HZ2 LYS A 180      48.901  21.788  66.705  1.00 34.30           H  
ATOM   1514  HZ3 LYS A 180      50.383  21.560  67.391  1.00 34.30           H  
ATOM   1515  N   THR A 181      43.068  20.482  66.031  1.00 15.22           N  
ATOM   1516  CA  THR A 181      41.782  19.778  66.029  1.00 15.75           C  
ATOM   1517  C   THR A 181      41.483  19.063  67.350  1.00 15.30           C  
ATOM   1518  O   THR A 181      42.304  19.070  68.283  1.00 17.16           O  
ATOM   1519  CB  THR A 181      41.746  18.728  64.928  1.00 17.33           C  
ATOM   1520  OG1 THR A 181      42.727  17.728  65.238  1.00 18.08           O  
ATOM   1521  CG2 THR A 181      42.049  19.350  63.565  1.00 14.88           C  
ATOM   1522  H   THR A 181      43.896  20.010  65.696  1.00 15.22           H  
ATOM   1523  HA  THR A 181      41.030  20.551  65.869  1.00 15.75           H  
ATOM   1524  HB  THR A 181      40.750  18.288  64.875  1.00 17.33           H  
ATOM   1525 HG21 THR A 181      41.307  20.116  63.342  1.00 14.88           H  
ATOM   1526 HG22 THR A 181      43.042  19.800  63.584  1.00 14.88           H  
ATOM   1527 HG23 THR A 181      42.015  18.577  62.797  1.00 14.88           H  
ATOM   1528  HG1 THR A 181      42.268  16.890  65.328  1.00 18.08           H  
ATOM   1529  N   MET A 182      40.301  18.445  67.429  1.00 15.43           N  
ATOM   1530  CA  MET A 182      39.900  17.700  68.642  1.00 18.69           C  
ATOM   1531  C   MET A 182      40.996  16.770  69.143  1.00 17.97           C  
ATOM   1532  O   MET A 182      41.319  16.786  70.320  1.00 17.89           O  
ATOM   1533  CB  MET A 182      38.672  16.803  68.406  1.00 19.39           C  
ATOM   1534  CG  MET A 182      37.350  17.494  68.144  1.00 24.15           C  
ATOM   1535  SD  MET A 182      36.897  18.810  69.293  1.00 25.39           S  
ATOM   1536  CE  MET A 182      37.185  18.066  70.985  1.00 31.01           C  
ATOM   1537  H   MET A 182      39.668  18.488  66.643  1.00 15.43           H  
ATOM   1538  HA  MET A 182      39.682  18.480  69.371  1.00 18.69           H  
ATOM   1539  HB2 MET A 182      38.546  16.180  69.291  1.00 19.39           H  
ATOM   1540  HB3 MET A 182      38.888  16.171  67.544  1.00 19.39           H  
ATOM   1541  HG2 MET A 182      36.566  16.737  68.180  1.00 24.15           H  
ATOM   1542  HG3 MET A 182      37.393  17.926  67.144  1.00 24.15           H  
ATOM   1543  HE1 MET A 182      36.556  17.184  71.106  1.00 31.01           H  
ATOM   1544  HE2 MET A 182      38.233  17.781  71.083  1.00 31.01           H  
ATOM   1545  HE3 MET A 182      36.934  18.799  71.752  1.00 31.01           H  
ATOM   1546  N   SER A 183      41.520  15.941  68.248  1.00 15.75           N  
ATOM   1547  CA  SER A 183      42.539  14.974  68.582  1.00 18.39           C  
ATOM   1548  C   SER A 183      43.930  15.562  68.750  1.00 20.24           C  
ATOM   1549  O   SER A 183      44.889  14.827  68.990  1.00 20.37           O  
ATOM   1550  CB  SER A 183      42.584  13.869  67.523  1.00 18.68           C  
ATOM   1551  OG  SER A 183      43.144  14.338  66.321  1.00 18.09           O  
ATOM   1552  H   SER A 183      41.192  15.989  67.294  1.00 15.75           H  
ATOM   1553  HA  SER A 183      42.253  14.573  69.554  1.00 18.39           H  
ATOM   1554  HB2 SER A 183      41.570  13.520  67.330  1.00 18.68           H  
ATOM   1555  HB3 SER A 183      43.188  13.042  67.897  1.00 18.68           H  
ATOM   1556  HG  SER A 183      42.598  15.064  66.010  1.00 18.09           H  
ATOM   1557  N   GLY A 184      44.046  16.876  68.600  1.00 18.70           N  
ATOM   1558  CA  GLY A 184      45.335  17.531  68.791  1.00 18.94           C  
ATOM   1559  C   GLY A 184      46.202  17.729  67.562  1.00 20.98           C  
ATOM   1560  O   GLY A 184      47.390  18.036  67.673  1.00 18.36           O  
ATOM   1561  H   GLY A 184      43.236  17.426  68.352  1.00 18.70           H  
ATOM   1562  HA2 GLY A 184      45.905  16.932  69.501  1.00 18.94           H  
ATOM   1563  HA3 GLY A 184      45.142  18.515  69.218  1.00 18.94           H  
ATOM   1564  N   LEU A 185      45.627  17.579  66.375  1.00 18.75           N  
ATOM   1565  CA  LEU A 185      46.434  17.739  65.170  1.00 18.15           C  
ATOM   1566  C   LEU A 185      46.545  19.214  64.746  1.00 18.41           C  
ATOM   1567  O   LEU A 185      45.621  20.004  64.944  1.00 18.47           O  
ATOM   1568  CB  LEU A 185      45.842  16.889  64.023  1.00 15.44           C  
ATOM   1569  CG  LEU A 185      45.667  15.366  64.222  1.00 17.40           C  
ATOM   1570  CD1 LEU A 185      44.844  14.813  63.076  1.00 15.32           C  
ATOM   1571  CD2 LEU A 185      46.998  14.675  64.287  1.00 20.75           C  
ATOM   1572  H   LEU A 185      44.644  17.357  66.307  1.00 18.75           H  
ATOM   1573  HA  LEU A 185      47.442  17.390  65.394  1.00 18.15           H  
ATOM   1574  HB2 LEU A 185      46.492  17.024  63.159  1.00 15.44           H  
ATOM   1575  HB3 LEU A 185      44.855  17.296  63.802  1.00 15.44           H  
ATOM   1576  HG  LEU A 185      45.154  15.186  65.167  1.00 17.40           H  
ATOM   1577 HD11 LEU A 185      43.871  15.305  63.057  1.00 15.32           H  
ATOM   1578 HD12 LEU A 185      45.363  14.996  62.135  1.00 15.32           H  
ATOM   1579 HD13 LEU A 185      44.706  13.740  63.212  1.00 15.32           H  
ATOM   1580 HD21 LEU A 185      47.537  14.836  63.353  1.00 20.75           H  
ATOM   1581 HD22 LEU A 185      47.578  15.081  65.116  1.00 20.75           H  
ATOM   1582 HD23 LEU A 185      46.846  13.606  64.439  1.00 20.75           H  
ATOM   1583  N   GLU A 186      47.690  19.570  64.169  1.00 16.65           N  
ATOM   1584  CA  GLU A 186      47.905  20.929  63.713  1.00 19.44           C  
ATOM   1585  C   GLU A 186      47.159  21.038  62.412  1.00 18.70           C  
ATOM   1586  O   GLU A 186      47.207  20.140  61.580  1.00 18.26           O  
ATOM   1587  CB  GLU A 186      49.403  21.240  63.468  1.00 24.34           C  
ATOM   1588  CG  GLU A 186      49.728  22.759  63.233  1.00 29.47           C  
ATOM   1589  CD  GLU A 186      49.302  23.697  64.410  1.00 34.52           C  
ATOM   1590  OE1 GLU A 186      49.220  24.942  64.222  1.00 38.70           O  
ATOM   1591  OE2 GLU A 186      49.047  23.205  65.540  1.00 38.53           O1-
ATOM   1592  H   GLU A 186      48.420  18.883  64.047  1.00 16.65           H  
ATOM   1593  HA  GLU A 186      47.562  21.637  64.468  1.00 19.44           H  
ATOM   1594  HB2 GLU A 186      49.726  20.684  62.588  1.00 24.34           H  
ATOM   1595  HB3 GLU A 186      49.967  20.903  64.338  1.00 24.34           H  
ATOM   1596  HG2 GLU A 186      49.208  23.084  62.332  1.00 29.47           H  
ATOM   1597  HG3 GLU A 186      50.804  22.860  63.088  1.00 29.47           H  
ATOM   1598  N   CYS A 187      46.491  22.163  62.238  1.00 15.78           N  
ATOM   1599  CA  CYS A 187      45.728  22.441  61.036  1.00 16.78           C  
ATOM   1600  C   CYS A 187      46.587  22.759  59.815  1.00 17.76           C  
ATOM   1601  O   CYS A 187      47.608  23.441  59.927  1.00 17.94           O  
ATOM   1602  CB  CYS A 187      44.807  23.656  61.269  1.00 16.87           C  
ATOM   1603  SG  CYS A 187      43.359  23.467  62.382  1.00 15.83           S  
ATOM   1604  H   CYS A 187      46.512  22.858  62.971  1.00 15.78           H  
ATOM   1605  HA  CYS A 187      45.170  21.527  60.832  1.00 16.78           H  
ATOM   1606  HB2 CYS A 187      44.425  23.960  60.295  1.00 16.87           H  
ATOM   1607  HB3 CYS A 187      45.426  24.453  61.681  1.00 16.87           H  
ATOM   1608  N   GLN A 188      46.162  22.256  58.659  1.00 15.97           N  
ATOM   1609  CA  GLN A 188      46.787  22.588  57.391  1.00 17.83           C  
ATOM   1610  C   GLN A 188      46.270  24.041  57.033  1.00 16.64           C  
ATOM   1611  O   GLN A 188      45.137  24.432  57.384  1.00 15.35           O  
ATOM   1612  CB  GLN A 188      46.354  21.579  56.316  1.00 16.57           C  
ATOM   1613  CG  GLN A 188      46.814  21.899  54.902  1.00 16.82           C  
ATOM   1614  CD  GLN A 188      46.262  20.924  53.852  1.00 18.63           C  
ATOM   1615  OE1 GLN A 188      46.315  19.724  54.052  1.00 17.77           O  
ATOM   1616  NE2 GLN A 188      45.750  21.447  52.728  1.00 17.49           N  
ATOM   1617  H   GLN A 188      45.377  21.621  58.663  1.00 15.97           H  
ATOM   1618  HA  GLN A 188      47.875  22.554  57.446  1.00 17.83           H  
ATOM   1619  HB2 GLN A 188      45.265  21.535  56.314  1.00 16.57           H  
ATOM   1620  HB3 GLN A 188      46.756  20.603  56.588  1.00 16.57           H  
ATOM   1621  HG2 GLN A 188      47.903  21.858  54.874  1.00 16.82           H  
ATOM   1622  HG3 GLN A 188      46.481  22.906  54.649  1.00 16.82           H  
ATOM   1623 HE21 GLN A 188      45.389  20.839  52.007  1.00 17.49           H  
ATOM   1624 HE22 GLN A 188      45.725  22.449  52.603  1.00 17.49           H  
ATOM   1625  N   ALA A 189      47.096  24.845  56.364  1.00 15.72           N  
ATOM   1626  CA  ALA A 189      46.674  26.200  55.988  1.00 16.82           C  
ATOM   1627  C   ALA A 189      45.664  26.139  54.830  1.00 15.04           C  
ATOM   1628  O   ALA A 189      45.802  25.332  53.917  1.00 19.29           O  
ATOM   1629  CB  ALA A 189      47.896  27.045  55.572  1.00 15.46           C  
ATOM   1630  H   ALA A 189      48.019  24.520  56.114  1.00 15.72           H  
ATOM   1631  HA  ALA A 189      46.198  26.667  56.851  1.00 16.82           H  
ATOM   1632  HB1 ALA A 189      48.603  27.094  56.400  1.00 15.46           H  
ATOM   1633  HB2 ALA A 189      48.379  26.586  54.709  1.00 15.46           H  
ATOM   1634  HB3 ALA A 189      47.570  28.052  55.312  1.00 15.46           H  
ATOM   1635  N   TRP A 190      44.660  27.004  54.876  1.00 17.52           N  
ATOM   1636  CA  TRP A 190      43.630  27.082  53.844  1.00 14.26           C  
ATOM   1637  C   TRP A 190      44.206  27.415  52.428  1.00 17.42           C  
ATOM   1638  O   TRP A 190      43.661  26.977  51.399  1.00 15.80           O  
ATOM   1639  CB  TRP A 190      42.615  28.133  54.253  1.00 15.32           C  
ATOM   1640  CG  TRP A 190      41.891  27.809  55.535  1.00 15.33           C  
ATOM   1641  CD1 TRP A 190      42.080  28.391  56.764  1.00 13.97           C  
ATOM   1642  CD2 TRP A 190      40.855  26.823  55.710  1.00 13.13           C  
ATOM   1643  NE1 TRP A 190      41.227  27.829  57.688  1.00 14.73           N  
ATOM   1644  CE2 TRP A 190      40.464  26.866  57.070  1.00 13.70           C  
ATOM   1645  CE3 TRP A 190      40.221  25.913  54.845  1.00 15.47           C  
ATOM   1646  CZ2 TRP A 190      39.458  26.023  57.599  1.00 13.28           C  
ATOM   1647  CZ3 TRP A 190      39.217  25.078  55.363  1.00 14.13           C  
ATOM   1648  CH2 TRP A 190      38.851  25.145  56.737  1.00 13.83           C  
ATOM   1649  H   TRP A 190      44.605  27.638  55.661  1.00 17.52           H  
ATOM   1650  HA  TRP A 190      43.164  26.100  53.762  1.00 14.26           H  
ATOM   1651  HB2 TRP A 190      41.878  28.228  53.456  1.00 15.32           H  
ATOM   1652  HB3 TRP A 190      43.135  29.082  54.382  1.00 15.32           H  
ATOM   1653  HD1 TRP A 190      42.793  29.174  56.975  1.00 13.97           H  
ATOM   1654  HE1 TRP A 190      41.171  28.084  58.664  1.00 14.73           H  
ATOM   1655  HE3 TRP A 190      40.500  25.857  53.803  1.00 15.47           H  
ATOM   1656  HZ2 TRP A 190      39.179  26.069  58.641  1.00 13.28           H  
ATOM   1657  HZ3 TRP A 190      38.717  24.377  54.711  1.00 14.13           H  
ATOM   1658  HH2 TRP A 190      38.078  24.490  57.110  1.00 13.83           H  
ATOM   1659  N   ASP A 191      45.296  28.188  52.397  1.00 18.32           N  
ATOM   1660  CA  ASP A 191      45.981  28.592  51.148  1.00 20.48           C  
ATOM   1661  C   ASP A 191      46.999  27.540  50.668  1.00 21.19           C  
ATOM   1662  O   ASP A 191      47.741  27.773  49.718  1.00 20.46           O  
ATOM   1663  CB  ASP A 191      46.705  29.961  51.321  1.00 23.76           C  
ATOM   1664  CG  ASP A 191      45.872  31.151  50.815  1.00 26.66           C  
ATOM   1665  OD1 ASP A 191      45.334  31.083  49.681  1.00 27.26           O  
ATOM   1666  OD2 ASP A 191      45.763  32.174  51.532  1.00 31.17           O1-
ATOM   1667  H   ASP A 191      45.674  28.515  53.275  1.00 18.32           H  
ATOM   1668  HA  ASP A 191      45.201  28.683  50.392  1.00 20.48           H  
ATOM   1669  HB2 ASP A 191      47.642  29.931  50.764  1.00 23.76           H  
ATOM   1670  HB3 ASP A 191      46.916  30.111  52.380  1.00 23.76           H  
ATOM   1671  N   SER A 192      47.035  26.396  51.340  1.00 20.51           N  
ATOM   1672  CA  SER A 192      47.911  25.296  50.957  1.00 20.35           C  
ATOM   1673  C   SER A 192      47.039  24.127  50.467  1.00 21.02           C  
ATOM   1674  O   SER A 192      45.947  23.879  50.982  1.00 19.08           O  
ATOM   1675  CB  SER A 192      48.740  24.834  52.147  1.00 20.45           C  
ATOM   1676  OG  SER A 192      49.531  23.715  51.787  1.00 24.04           O  
ATOM   1677  H   SER A 192      46.435  26.284  52.144  1.00 20.51           H  
ATOM   1678  HA  SER A 192      48.587  25.631  50.170  1.00 20.35           H  
ATOM   1679  HB2 SER A 192      48.074  24.556  52.964  1.00 20.45           H  
ATOM   1680  HB3 SER A 192      49.391  25.646  52.469  1.00 20.45           H  
ATOM   1681  HG  SER A 192      50.035  23.454  52.561  1.00 24.04           H  
ATOM   1682  N   GLN A 193      47.540  23.419  49.466  1.00 19.08           N  
ATOM   1683  CA  GLN A 193      46.870  22.269  48.854  1.00 18.30           C  
ATOM   1684  C   GLN A 193      47.587  20.969  49.276  1.00 18.70           C  
ATOM   1685  O   GLN A 193      47.335  19.883  48.726  1.00 18.78           O  
ATOM   1686  CB  GLN A 193      46.915  22.422  47.312  1.00 17.83           C  
ATOM   1687  CG  GLN A 193      46.000  23.490  46.765  1.00 16.85           C  
ATOM   1688  CD  GLN A 193      44.554  23.083  46.924  1.00 19.19           C  
ATOM   1689  OE1 GLN A 193      44.182  21.981  46.543  1.00 20.00           O  
ATOM   1690  NE2 GLN A 193      43.737  23.952  47.489  1.00 16.68           N  
ATOM   1691  H   GLN A 193      48.442  23.689  49.101  1.00 19.08           H  
ATOM   1692  HA  GLN A 193      45.832  22.224  49.185  1.00 18.30           H  
ATOM   1693  HB2 GLN A 193      46.631  21.469  46.866  1.00 17.83           H  
ATOM   1694  HB3 GLN A 193      47.937  22.668  47.023  1.00 17.83           H  
ATOM   1695  HG2 GLN A 193      46.216  23.639  45.707  1.00 16.85           H  
ATOM   1696  HG3 GLN A 193      46.172  24.421  47.306  1.00 16.85           H  
ATOM   1697 HE21 GLN A 193      44.085  24.851  47.789  1.00 16.68           H  
ATOM   1698 HE22 GLN A 193      42.763  23.718  47.621  1.00 16.68           H  
ATOM   1699  N   SER A 194      48.471  21.085  50.259  1.00 17.64           N  
ATOM   1700  CA  SER A 194      49.237  19.959  50.721  1.00 19.47           C  
ATOM   1701  C   SER A 194      49.117  19.870  52.243  1.00 20.87           C  
ATOM   1702  O   SER A 194      49.192  20.882  52.922  1.00 20.14           O  
ATOM   1703  CB  SER A 194      50.699  20.163  50.291  1.00 24.60           C  
ATOM   1704  OG  SER A 194      51.500  19.016  50.543  1.00 27.84           O  
ATOM   1705  H   SER A 194      48.609  21.986  50.693  1.00 17.64           H  
ATOM   1706  HA  SER A 194      48.868  19.027  50.293  1.00 19.47           H  
ATOM   1707  HB2 SER A 194      51.112  21.007  50.843  1.00 24.60           H  
ATOM   1708  HB3 SER A 194      50.723  20.380  49.223  1.00 24.60           H  
ATOM   1709  HG  SER A 194      52.394  19.218  50.258  1.00 27.84           H  
ATOM   1710  N   PRO A 195      48.966  18.651  52.804  1.00 18.81           N  
ATOM   1711  CA  PRO A 195      48.916  17.364  52.102  1.00 19.18           C  
ATOM   1712  C   PRO A 195      47.574  17.044  51.469  1.00 20.62           C  
ATOM   1713  O   PRO A 195      47.454  16.131  50.667  1.00 21.40           O  
ATOM   1714  CB  PRO A 195      49.304  16.376  53.200  1.00 20.02           C  
ATOM   1715  CG  PRO A 195      48.757  16.983  54.446  1.00 19.02           C  
ATOM   1716  CD  PRO A 195      49.116  18.448  54.266  1.00 18.59           C  
ATOM   1717  HA  PRO A 195      49.577  17.342  51.236  1.00 19.18           H  
ATOM   1718  HB2 PRO A 195      50.387  16.273  53.263  1.00 20.02           H  
ATOM   1719  HB3 PRO A 195      48.857  15.399  53.017  1.00 20.02           H  
ATOM   1720  HG2 PRO A 195      49.233  16.564  55.333  1.00 19.02           H  
ATOM   1721  HG3 PRO A 195      47.678  16.845  54.513  1.00 19.02           H  
ATOM   1722  HD2 PRO A 195      48.433  19.090  54.823  1.00 18.59           H  
ATOM   1723  HD3 PRO A 195      50.140  18.643  54.586  1.00 18.59           H  
ATOM   1724  N   HIS A 196      46.555  17.822  51.788  1.00 19.70           N  
ATOM   1725  CA  HIS A 196      45.228  17.531  51.250  1.00 18.90           C  
ATOM   1726  C   HIS A 196      44.790  18.530  50.215  1.00 18.89           C  
ATOM   1727  O   HIS A 196      44.835  19.734  50.476  1.00 21.47           O  
ATOM   1728  CB  HIS A 196      44.216  17.493  52.407  1.00 16.25           C  
ATOM   1729  CG  HIS A 196      44.627  16.574  53.516  1.00 16.49           C  
ATOM   1730  ND1 HIS A 196      44.634  15.198  53.376  1.00 17.13           N  
ATOM   1731  CD2 HIS A 196      45.149  16.830  54.741  1.00 16.73           C  
ATOM   1732  CE1 HIS A 196      45.146  14.651  54.466  1.00 19.17           C  
ATOM   1733  NE2 HIS A 196      45.471  15.617  55.311  1.00 15.91           N  
ATOM   1734  H   HIS A 196      46.692  18.613  52.400  1.00 19.70           H  
ATOM   1735  HA  HIS A 196      45.276  16.563  50.751  1.00 18.90           H  
ATOM   1736  HB2 HIS A 196      43.255  17.158  52.017  1.00 16.25           H  
ATOM   1737  HB3 HIS A 196      44.113  18.500  52.811  1.00 16.25           H  
ATOM   1738  HD2 HIS A 196      45.287  17.804  55.187  1.00 16.73           H  
ATOM   1739  HE2 HIS A 196      45.886  15.487  56.222  1.00 15.91           H  
ATOM   1740  HE1 HIS A 196      45.277  13.593  54.638  1.00 19.17           H  
ATOM   1741  N   ALA A 197      44.359  18.039  49.047  1.00 19.60           N  
ATOM   1742  CA  ALA A 197      43.877  18.927  47.988  1.00 18.01           C  
ATOM   1743  C   ALA A 197      42.415  19.263  48.287  1.00 16.95           C  
ATOM   1744  O   ALA A 197      41.649  18.394  48.709  1.00 18.49           O  
ATOM   1745  CB  ALA A 197      44.033  18.249  46.593  1.00 20.90           C  
ATOM   1746  H   ALA A 197      44.366  17.041  48.894  1.00 19.60           H  
ATOM   1747  HA  ALA A 197      44.465  19.845  47.961  1.00 18.01           H  
ATOM   1748  HB1 ALA A 197      45.085  18.029  46.412  1.00 20.90           H  
ATOM   1749  HB2 ALA A 197      43.459  17.322  46.573  1.00 20.90           H  
ATOM   1750  HB3 ALA A 197      43.664  18.922  45.819  1.00 20.90           H  
ATOM   1751  N   HIS A 198      42.010  20.509  48.074  1.00 16.78           N  
ATOM   1752  CA  HIS A 198      40.631  20.906  48.413  1.00 15.03           C  
ATOM   1753  C   HIS A 198      40.080  22.123  47.649  1.00 16.13           C  
ATOM   1754  O   HIS A 198      40.795  22.733  46.837  1.00 17.47           O  
ATOM   1755  CB  HIS A 198      40.547  21.194  49.923  1.00 16.49           C  
ATOM   1756  CG  HIS A 198      41.331  22.402  50.354  1.00 14.53           C  
ATOM   1757  CD2 HIS A 198      42.647  22.341  50.763  1.00 18.61           C  
ATOM   1758  ND1 HIS A 198      40.984  23.707  50.417  1.00 12.93           N  
ATOM   1759  NE2 HIS A 198      43.077  23.552  51.059  1.00 12.91           N  
ATOM   1760  CE1 HIS A 198      42.084  24.398  50.856  1.00 15.03           C  
ATOM   1761  H   HIS A 198      42.647  21.186  47.679  1.00 16.78           H  
ATOM   1762  HA  HIS A 198      40.009  20.063  48.110  1.00 15.03           H  
ATOM   1763  HB2 HIS A 198      40.930  20.326  50.460  1.00 16.49           H  
ATOM   1764  HB3 HIS A 198      39.501  21.352  50.185  1.00 16.49           H  
ATOM   1765  HD2 HIS A 198      43.236  21.438  50.831  1.00 18.61           H  
ATOM   1766  HE2 HIS A 198      44.067  23.807  51.406  1.00 12.91           H  
ATOM   1767  HE1 HIS A 198      42.128  25.397  51.001  1.00 15.03           H  
ATOM   1768  N   GLY A 199      38.831  22.491  47.941  1.00 15.69           N  
ATOM   1769  CA  GLY A 199      38.214  23.614  47.257  1.00 17.18           C  
ATOM   1770  C   GLY A 199      37.936  24.859  48.086  1.00 18.35           C  
ATOM   1771  O   GLY A 199      37.370  25.817  47.583  1.00 18.83           O  
ATOM   1772  H   GLY A 199      38.311  21.985  48.643  1.00 15.69           H  
ATOM   1773  HA2 GLY A 199      37.263  23.270  46.851  1.00 17.18           H  
ATOM   1774  HA3 GLY A 199      38.874  23.904  46.439  1.00 17.18           H  
ATOM   1775  N   TYR A 200      38.314  24.855  49.362  1.00 17.63           N  
ATOM   1776  CA  TYR A 200      38.124  26.016  50.234  1.00 18.20           C  
ATOM   1777  C   TYR A 200      39.288  27.015  50.038  1.00 18.69           C  
ATOM   1778  O   TYR A 200      40.019  27.345  50.985  1.00 19.22           O  
ATOM   1779  CB  TYR A 200      38.059  25.535  51.690  1.00 16.77           C  
ATOM   1780  CG  TYR A 200      36.763  24.802  51.971  1.00 18.87           C  
ATOM   1781  CD1 TYR A 200      35.588  25.506  52.268  1.00 20.60           C  
ATOM   1782  CD2 TYR A 200      36.698  23.431  51.903  1.00 19.25           C  
ATOM   1783  CE1 TYR A 200      34.376  24.836  52.491  1.00 23.56           C  
ATOM   1784  CE2 TYR A 200      35.505  22.757  52.123  1.00 22.28           C  
ATOM   1785  CZ  TYR A 200      34.359  23.456  52.411  1.00 21.99           C  
ATOM   1786  OH  TYR A 200      33.186  22.759  52.594  1.00 26.79           O  
ATOM   1787  H   TYR A 200      38.746  24.024  49.741  1.00 17.63           H  
ATOM   1788  HA  TYR A 200      37.194  26.526  49.983  1.00 18.20           H  
ATOM   1789  HB2 TYR A 200      38.130  26.398  52.352  1.00 16.77           H  
ATOM   1790  HB3 TYR A 200      38.896  24.862  51.879  1.00 16.77           H  
ATOM   1791  HD1 TYR A 200      35.616  26.584  52.326  1.00 20.60           H  
ATOM   1792  HD2 TYR A 200      37.591  22.868  51.674  1.00 19.25           H  
ATOM   1793  HE1 TYR A 200      33.475  25.386  52.720  1.00 23.56           H  
ATOM   1794  HE2 TYR A 200      35.478  21.679  52.067  1.00 22.28           H  
ATOM   1795  HH  TYR A 200      32.419  23.301  52.793  1.00 26.79           H  
ATOM   1796  N   ILE A 201      39.454  27.485  48.797  1.00 17.64           N  
ATOM   1797  CA  ILE A 201      40.534  28.419  48.451  1.00 16.59           C  
ATOM   1798  C   ILE A 201      40.116  29.812  48.924  1.00 15.19           C  
ATOM   1799  O   ILE A 201      39.118  30.357  48.444  1.00 18.83           O  
ATOM   1800  CB  ILE A 201      40.785  28.393  46.928  1.00 18.01           C  
ATOM   1801  CG1 ILE A 201      41.181  26.971  46.529  1.00 19.12           C  
ATOM   1802  CG2 ILE A 201      41.869  29.408  46.536  1.00 16.94           C  
ATOM   1803  CD1 ILE A 201      41.040  26.714  45.117  1.00 21.81           C  
ATOM   1804  H   ILE A 201      38.815  27.188  48.073  1.00 17.64           H  
ATOM   1805  HA  ILE A 201      41.467  28.134  48.938  1.00 16.59           H  
ATOM   1806  HB  ILE A 201      39.878  28.678  46.396  1.00 18.01           H  
ATOM   1807 HG12 ILE A 201      40.548  26.270  47.073  1.00 19.12           H  
ATOM   1808 HG13 ILE A 201      42.223  26.811  46.807  1.00 19.12           H  
ATOM   1809 HG21 ILE A 201      41.550  30.410  46.825  1.00 16.94           H  
ATOM   1810 HG22 ILE A 201      42.800  29.161  47.047  1.00 16.94           H  
ATOM   1811 HG23 ILE A 201      42.026  29.374  45.458  1.00 16.94           H  
ATOM   1812 HD11 ILE A 201      40.002  26.870  44.821  1.00 21.81           H  
ATOM   1813 HD12 ILE A 201      41.683  27.394  44.558  1.00 21.81           H  
ATOM   1814 HD13 ILE A 201      41.328  25.684  44.905  1.00 21.81           H  
ATOM   1815  N   PRO A 202      40.879  30.407  49.871  1.00 17.94           N  
ATOM   1816  CA  PRO A 202      40.525  31.735  50.390  1.00 18.05           C  
ATOM   1817  C   PRO A 202      40.109  32.788  49.355  1.00 19.45           C  
ATOM   1818  O   PRO A 202      39.135  33.491  49.591  1.00 21.34           O  
ATOM   1819  CB  PRO A 202      41.750  32.133  51.196  1.00 18.30           C  
ATOM   1820  CG  PRO A 202      42.285  30.832  51.673  1.00 16.39           C  
ATOM   1821  CD  PRO A 202      42.140  29.931  50.473  1.00 16.63           C  
ATOM   1822  HA  PRO A 202      39.608  31.683  50.978  1.00 18.05           H  
ATOM   1823  HB2 PRO A 202      41.474  32.773  52.035  1.00 18.30           H  
ATOM   1824  HB3 PRO A 202      42.478  32.648  50.570  1.00 18.30           H  
ATOM   1825  HG2 PRO A 202      41.703  30.456  52.515  1.00 16.39           H  
ATOM   1826  HG3 PRO A 202      43.331  30.925  51.967  1.00 16.39           H  
ATOM   1827  HD2 PRO A 202      42.976  30.053  49.785  1.00 16.63           H  
ATOM   1828  HD3 PRO A 202      42.065  28.885  50.772  1.00 16.63           H  
ATOM   1829  N   SER A 203      40.786  32.877  48.205  1.00 19.70           N  
ATOM   1830  CA  SER A 203      40.422  33.893  47.215  1.00 22.08           C  
ATOM   1831  C   SER A 203      39.138  33.567  46.445  1.00 23.64           C  
ATOM   1832  O   SER A 203      38.555  34.425  45.797  1.00 22.52           O  
ATOM   1833  CB  SER A 203      41.574  34.115  46.239  1.00 20.52           C  
ATOM   1834  OG  SER A 203      41.822  32.950  45.464  1.00 23.32           O  
ATOM   1835  H   SER A 203      41.550  32.243  48.019  1.00 19.70           H  
ATOM   1836  HA  SER A 203      40.223  34.807  47.775  1.00 22.08           H  
ATOM   1837  HB2 SER A 203      42.473  34.366  46.801  1.00 20.52           H  
ATOM   1838  HB3 SER A 203      41.321  34.939  45.572  1.00 20.52           H  
ATOM   1839  HG  SER A 203      42.554  33.144  44.874  1.00 23.32           H  
ATOM   1840  N   LYS A 204      38.696  32.320  46.522  1.00 23.65           N  
ATOM   1841  CA  LYS A 204      37.463  31.910  45.875  1.00 25.86           C  
ATOM   1842  C   LYS A 204      36.289  32.200  46.850  1.00 25.75           C  
ATOM   1843  O   LYS A 204      35.151  32.414  46.428  1.00 25.77           O  
ATOM   1844  CB  LYS A 204      37.571  30.423  45.535  1.00 26.77           C  
ATOM   1845  CG  LYS A 204      36.506  29.902  44.628  1.00 30.97           C  
ATOM   1846  CD  LYS A 204      37.118  28.903  43.668  1.00 30.54           C  
ATOM   1847  CE  LYS A 204      36.158  28.528  42.516  1.00 33.51           C  
ATOM   1848  NZ  LYS A 204      35.151  27.542  42.926  1.00 31.36           N1+
ATOM   1849  H   LYS A 204      39.230  31.639  47.043  1.00 23.65           H  
ATOM   1850  HA  LYS A 204      37.284  32.457  44.949  1.00 25.86           H  
ATOM   1851  HB2 LYS A 204      37.526  29.859  46.467  1.00 26.77           H  
ATOM   1852  HB3 LYS A 204      38.535  30.256  45.055  1.00 26.77           H  
ATOM   1853  HG2 LYS A 204      36.069  30.728  44.066  1.00 30.97           H  
ATOM   1854  HG3 LYS A 204      35.731  29.413  45.218  1.00 30.97           H  
ATOM   1855  HD2 LYS A 204      37.373  27.998  44.220  1.00 30.54           H  
ATOM   1856  HD3 LYS A 204      38.023  29.336  43.242  1.00 30.54           H  
ATOM   1857  HE2 LYS A 204      36.742  28.112  41.695  1.00 33.51           H  
ATOM   1858  HE3 LYS A 204      35.648  29.430  42.178  1.00 33.51           H  
ATOM   1859  HZ1 LYS A 204      35.612  26.701  43.242  1.00 31.36           H  
ATOM   1860  HZ2 LYS A 204      34.594  27.923  43.677  1.00 31.36           H  
ATOM   1861  HZ3 LYS A 204      34.554  27.324  42.141  1.00 31.36           H  
ATOM   1862  N   PHE A 205      36.590  32.215  48.156  1.00 24.09           N  
ATOM   1863  CA  PHE A 205      35.618  32.490  49.234  1.00 25.81           C  
ATOM   1864  C   PHE A 205      36.211  33.584  50.132  1.00 26.67           C  
ATOM   1865  O   PHE A 205      36.443  33.378  51.322  1.00 24.64           O  
ATOM   1866  CB  PHE A 205      35.378  31.201  50.041  1.00 28.61           C  
ATOM   1867  CG  PHE A 205      34.690  30.132  49.247  1.00 28.86           C  
ATOM   1868  CD1 PHE A 205      35.383  29.020  48.791  1.00 30.34           C  
ATOM   1869  CD2 PHE A 205      33.366  30.292  48.861  1.00 30.47           C  
ATOM   1870  CE1 PHE A 205      34.752  28.076  47.946  1.00 29.94           C  
ATOM   1871  CE2 PHE A 205      32.734  29.360  48.023  1.00 28.44           C  
ATOM   1872  CZ  PHE A 205      33.423  28.256  47.564  1.00 30.41           C  
ATOM   1873  H   PHE A 205      37.546  32.025  48.421  1.00 24.09           H  
ATOM   1874  HA  PHE A 205      34.664  32.823  48.826  1.00 25.81           H  
ATOM   1875  HB2 PHE A 205      34.761  31.443  50.906  1.00 28.61           H  
ATOM   1876  HB3 PHE A 205      36.341  30.818  50.378  1.00 28.61           H  
ATOM   1877  HD1 PHE A 205      36.412  28.873  49.083  1.00 30.34           H  
ATOM   1878  HD2 PHE A 205      32.812  31.150  49.212  1.00 30.47           H  
ATOM   1879  HE1 PHE A 205      35.301  27.214  47.596  1.00 29.94           H  
ATOM   1880  HE2 PHE A 205      31.703  29.508  47.736  1.00 28.44           H  
ATOM   1881  HZ  PHE A 205      32.939  27.540  46.917  1.00 30.41           H  
ATOM   1882  N   PRO A 206      36.418  34.783  49.580  1.00 26.93           N  
ATOM   1883  CA  PRO A 206      37.005  35.909  50.292  1.00 28.58           C  
ATOM   1884  C   PRO A 206      36.299  36.448  51.514  1.00 29.01           C  
ATOM   1885  O   PRO A 206      36.926  37.110  52.333  1.00 30.91           O  
ATOM   1886  CB  PRO A 206      37.163  36.939  49.191  1.00 29.27           C  
ATOM   1887  CG  PRO A 206      35.914  36.742  48.454  1.00 29.03           C  
ATOM   1888  CD  PRO A 206      35.859  35.238  48.300  1.00 29.60           C  
ATOM   1889  HA  PRO A 206      37.927  35.593  50.781  1.00 28.58           H  
ATOM   1890  HB2 PRO A 206      38.034  36.731  48.569  1.00 29.27           H  
ATOM   1891  HB3 PRO A 206      37.237  37.949  49.594  1.00 29.27           H  
ATOM   1892  HG2 PRO A 206      35.947  37.237  47.483  1.00 29.03           H  
ATOM   1893  HG3 PRO A 206      35.060  37.112  49.021  1.00 29.03           H  
ATOM   1894  HD2 PRO A 206      34.834  34.890  48.168  1.00 29.60           H  
ATOM   1895  HD3 PRO A 206      36.467  34.903  47.460  1.00 29.60           H  
ATOM   1896  N   ASN A 207      35.018  36.161  51.676  1.00 29.04           N  
ATOM   1897  CA  ASN A 207      34.320  36.669  52.848  1.00 30.24           C  
ATOM   1898  C   ASN A 207      34.215  35.636  53.944  1.00 29.84           C  
ATOM   1899  O   ASN A 207      33.556  35.880  54.953  1.00 28.81           O  
ATOM   1900  CB  ASN A 207      32.915  37.093  52.485  1.00 34.63           C  
ATOM   1901  CG  ASN A 207      32.095  35.928  51.987  1.00 37.88           C  
ATOM   1902  OD1 ASN A 207      32.517  35.211  51.071  1.00 42.33           O  
ATOM   1903  ND2 ASN A 207      30.918  35.722  52.580  1.00 42.90           N  
ATOM   1904  H   ASN A 207      34.530  35.597  50.995  1.00 29.04           H  
ATOM   1905  HA  ASN A 207      34.904  37.516  53.207  1.00 30.24           H  
ATOM   1906  HB2 ASN A 207      32.965  37.851  51.703  1.00 34.63           H  
ATOM   1907  HB3 ASN A 207      32.433  37.513  53.368  1.00 34.63           H  
ATOM   1908 HD21 ASN A 207      30.614  36.333  53.324  1.00 42.90           H  
ATOM   1909 HD22 ASN A 207      30.331  34.955  52.285  1.00 42.90           H  
ATOM   1910  N   LYS A 208      34.862  34.491  53.754  1.00 28.76           N  
ATOM   1911  CA  LYS A 208      34.795  33.414  54.741  1.00 28.01           C  
ATOM   1912  C   LYS A 208      35.861  33.415  55.848  1.00 27.55           C  
ATOM   1913  O   LYS A 208      35.841  32.543  56.730  1.00 26.51           O  
ATOM   1914  CB  LYS A 208      34.796  32.060  54.024  1.00 26.13           C  
ATOM   1915  CG  LYS A 208      33.515  31.770  53.280  1.00 30.05           C  
ATOM   1916  CD  LYS A 208      32.360  31.793  54.254  1.00 33.02           C  
ATOM   1917  CE  LYS A 208      31.014  31.692  53.599  1.00 32.84           C  
ATOM   1918  NZ  LYS A 208      29.985  31.966  54.676  1.00 38.81           N1+
ATOM   1919  H   LYS A 208      35.409  34.362  52.915  1.00 28.76           H  
ATOM   1920  HA  LYS A 208      33.862  33.599  55.274  1.00 28.01           H  
ATOM   1921  HB2 LYS A 208      34.948  31.277  54.767  1.00 26.13           H  
ATOM   1922  HB3 LYS A 208      35.619  32.049  53.310  1.00 26.13           H  
ATOM   1923  HG2 LYS A 208      33.579  30.787  52.813  1.00 30.05           H  
ATOM   1924  HG3 LYS A 208      33.360  32.528  52.512  1.00 30.05           H  
ATOM   1925  HD2 LYS A 208      32.401  32.728  54.814  1.00 33.02           H  
ATOM   1926  HD3 LYS A 208      32.472  30.954  54.940  1.00 33.02           H  
ATOM   1927  HE2 LYS A 208      30.870  30.693  53.187  1.00 32.84           H  
ATOM   1928  HE3 LYS A 208      30.928  32.429  52.801  1.00 32.84           H  
ATOM   1929  HZ1 LYS A 208      30.074  31.277  55.409  1.00 38.81           H  
ATOM   1930  HZ2 LYS A 208      30.137  32.888  55.060  1.00 38.81           H  
ATOM   1931  HZ3 LYS A 208      29.058  31.915  54.277  1.00 38.81           H  
ATOM   1932  N   ASN A 209      36.769  34.384  55.818  1.00 24.94           N  
ATOM   1933  CA  ASN A 209      37.834  34.475  56.817  1.00 25.37           C  
ATOM   1934  C   ASN A 209      38.711  33.238  56.882  1.00 24.05           C  
ATOM   1935  O   ASN A 209      39.108  32.819  57.976  1.00 21.60           O  
ATOM   1936  CB  ASN A 209      37.261  34.721  58.213  1.00 29.19           C  
ATOM   1937  CG  ASN A 209      36.886  36.163  58.447  1.00 34.96           C  
ATOM   1938  ND2 ASN A 209      35.800  36.448  58.958  1.00 39.27           N  
ATOM   1939  OD1 ASN A 209      37.782  37.086  58.090  1.00 36.18           O  
ATOM   1940  H   ASN A 209      36.723  35.077  55.085  1.00 24.94           H  
ATOM   1941  HA  ASN A 209      38.450  35.315  56.497  1.00 25.37           H  
ATOM   1942  HB2 ASN A 209      38.008  34.432  58.952  1.00 29.19           H  
ATOM   1943  HB3 ASN A 209      36.370  34.105  58.337  1.00 29.19           H  
ATOM   1944 HD21 ASN A 209      35.557  37.415  59.123  1.00 39.27           H  
ATOM   1945 HD22 ASN A 209      35.153  35.715  59.212  1.00 39.27           H  
ATOM   1946  N   LEU A 210      39.007  32.652  55.725  1.00 19.72           N  
ATOM   1947  CA  LEU A 210      39.865  31.477  55.684  1.00 18.86           C  
ATOM   1948  C   LEU A 210      41.320  31.917  55.833  1.00 19.90           C  
ATOM   1949  O   LEU A 210      42.100  31.877  54.885  1.00 21.05           O  
ATOM   1950  CB  LEU A 210      39.650  30.706  54.369  1.00 17.01           C  
ATOM   1951  CG  LEU A 210      38.196  30.249  54.210  1.00 16.40           C  
ATOM   1952  CD1 LEU A 210      37.985  29.491  52.940  1.00 17.20           C  
ATOM   1953  CD2 LEU A 210      37.839  29.362  55.399  1.00 18.78           C  
ATOM   1954  H   LEU A 210      38.632  33.027  54.865  1.00 19.72           H  
ATOM   1955  HA  LEU A 210      39.613  30.806  56.506  1.00 18.86           H  
ATOM   1956  HB2 LEU A 210      40.298  29.830  54.364  1.00 17.01           H  
ATOM   1957  HB3 LEU A 210      39.910  31.355  53.533  1.00 17.01           H  
ATOM   1958  HG  LEU A 210      37.556  31.131  54.173  1.00 16.40           H  
ATOM   1959 HD11 LEU A 210      38.252  30.121  52.092  1.00 17.20           H  
ATOM   1960 HD12 LEU A 210      38.611  28.599  52.941  1.00 17.20           H  
ATOM   1961 HD13 LEU A 210      36.938  29.200  52.860  1.00 17.20           H  
ATOM   1962 HD21 LEU A 210      38.493  28.490  55.411  1.00 18.78           H  
ATOM   1963 HD22 LEU A 210      37.967  29.925  56.324  1.00 18.78           H  
ATOM   1964 HD23 LEU A 210      36.802  29.037  55.312  1.00 18.78           H  
ATOM   1965  N   LYS A 211      41.690  32.300  57.048  1.00 19.39           N  
ATOM   1966  CA  LYS A 211      43.032  32.788  57.346  1.00 21.14           C  
ATOM   1967  C   LYS A 211      44.024  31.793  57.924  1.00 20.23           C  
ATOM   1968  O   LYS A 211      43.664  30.990  58.753  1.00 19.76           O  
ATOM   1969  CB  LYS A 211      42.930  33.962  58.308  1.00 24.21           C  
ATOM   1970  CG  LYS A 211      42.054  35.090  57.797  1.00 31.68           C  
ATOM   1971  CD  LYS A 211      41.904  36.179  58.849  1.00 35.73           C  
ATOM   1972  CE  LYS A 211      40.507  36.177  59.408  1.00 40.03           C  
ATOM   1973  NZ  LYS A 211      40.459  37.034  60.606  1.00 43.05           N1+
ATOM   1974  H   LYS A 211      41.015  32.252  57.798  1.00 19.39           H  
ATOM   1975  HA  LYS A 211      43.436  33.051  56.368  1.00 21.14           H  
ATOM   1976  HB2 LYS A 211      43.932  34.355  58.480  1.00 24.21           H  
ATOM   1977  HB3 LYS A 211      42.514  33.602  59.249  1.00 24.21           H  
ATOM   1978  HG2 LYS A 211      41.069  34.694  57.551  1.00 31.68           H  
ATOM   1979  HG3 LYS A 211      42.508  35.517  56.903  1.00 31.68           H  
ATOM   1980  HD2 LYS A 211      42.108  37.148  58.394  1.00 35.73           H  
ATOM   1981  HD3 LYS A 211      42.614  36.000  59.656  1.00 35.73           H  
ATOM   1982  HE2 LYS A 211      40.224  35.159  59.677  1.00 40.03           H  
ATOM   1983  HE3 LYS A 211      39.815  36.560  58.658  1.00 40.03           H  
ATOM   1984  HZ1 LYS A 211      41.101  36.678  61.300  1.00 43.05           H  
ATOM   1985  HZ2 LYS A 211      40.722  37.977  60.356  1.00 43.05           H  
ATOM   1986  HZ3 LYS A 211      39.522  37.034  60.983  1.00 43.05           H  
ATOM   1987  N   LYS A 212      45.278  31.881  57.483  1.00 19.18           N  
ATOM   1988  CA  LYS A 212      46.346  31.033  57.968  1.00 20.98           C  
ATOM   1989  C   LYS A 212      45.845  29.604  58.060  1.00 21.47           C  
ATOM   1990  O   LYS A 212      45.417  29.026  57.061  1.00 17.40           O  
ATOM   1991  CB  LYS A 212      46.801  31.512  59.349  1.00 24.07           C  
ATOM   1992  CG  LYS A 212      47.241  32.965  59.392  1.00 28.28           C  
ATOM   1993  CD  LYS A 212      48.302  33.220  58.326  1.00 33.30           C  
ATOM   1994  CE  LYS A 212      48.980  34.608  58.426  1.00 35.83           C  
ATOM   1995  NZ  LYS A 212      49.710  34.786  59.725  1.00 39.03           N1+
ATOM   1996  H   LYS A 212      45.493  32.571  56.778  1.00 19.18           H  
ATOM   1997  HA  LYS A 212      47.190  31.080  57.280  1.00 20.98           H  
ATOM   1998  HB2 LYS A 212      47.639  30.892  59.667  1.00 24.07           H  
ATOM   1999  HB3 LYS A 212      45.971  31.386  60.045  1.00 24.07           H  
ATOM   2000  HG2 LYS A 212      47.656  33.188  60.375  1.00 28.28           H  
ATOM   2001  HG3 LYS A 212      46.381  33.608  59.207  1.00 28.28           H  
ATOM   2002  HD2 LYS A 212      47.829  33.140  57.347  1.00 33.30           H  
ATOM   2003  HD3 LYS A 212      49.073  32.455  58.421  1.00 33.30           H  
ATOM   2004  HE2 LYS A 212      48.215  35.380  58.344  1.00 35.83           H  
ATOM   2005  HE3 LYS A 212      49.691  34.712  57.606  1.00 35.83           H  
ATOM   2006  HZ1 LYS A 212      49.060  34.691  60.492  1.00 39.03           H  
ATOM   2007  HZ2 LYS A 212      50.431  34.083  59.805  1.00 39.03           H  
ATOM   2008  HZ3 LYS A 212      50.131  35.704  59.752  1.00 39.03           H  
ATOM   2009  N   ASN A 213      45.906  29.027  59.258  1.00 19.02           N  
ATOM   2010  CA  ASN A 213      45.422  27.669  59.445  1.00 17.51           C  
ATOM   2011  C   ASN A 213      44.481  27.638  60.641  1.00 16.70           C  
ATOM   2012  O   ASN A 213      44.498  26.699  61.418  1.00 15.16           O  
ATOM   2013  CB  ASN A 213      46.590  26.681  59.633  1.00 13.92           C  
ATOM   2014  CG  ASN A 213      47.335  26.883  60.943  1.00 18.71           C  
ATOM   2015  ND2 ASN A 213      47.942  25.954  61.466  1.00 19.28           N  
ATOM   2016  OD1 ASN A 213      47.302  28.093  61.471  1.00 13.90           O  
ATOM   2017  H   ASN A 213      46.291  29.535  60.041  1.00 19.02           H  
ATOM   2018  HA  ASN A 213      44.881  27.356  58.552  1.00 17.51           H  
ATOM   2019  HB2 ASN A 213      47.292  26.813  58.810  1.00 13.92           H  
ATOM   2020  HB3 ASN A 213      46.193  25.666  59.612  1.00 13.92           H  
ATOM   2021 HD21 ASN A 213      48.441  26.100  62.332  1.00 19.28           H  
ATOM   2022 HD22 ASN A 213      47.943  25.043  61.031  1.00 19.28           H  
ATOM   2023  N   TYR A 214      43.644  28.659  60.771  1.00 15.48           N  
ATOM   2024  CA  TYR A 214      42.697  28.748  61.884  1.00 16.13           C  
ATOM   2025  C   TYR A 214      41.439  27.943  61.618  1.00 16.04           C  
ATOM   2026  O   TYR A 214      40.924  27.937  60.491  1.00 15.67           O  
ATOM   2027  CB  TYR A 214      42.284  30.202  62.118  1.00 18.84           C  
ATOM   2028  CG  TYR A 214      43.448  31.125  62.379  1.00 19.25           C  
ATOM   2029  CD1 TYR A 214      44.594  30.665  63.042  1.00 22.32           C  
ATOM   2030  CD2 TYR A 214      43.400  32.462  62.009  1.00 22.35           C  
ATOM   2031  CE1 TYR A 214      45.666  31.508  63.334  1.00 23.61           C  
ATOM   2032  CE2 TYR A 214      44.475  33.333  62.302  1.00 24.40           C  
ATOM   2033  CZ  TYR A 214      45.598  32.840  62.967  1.00 24.15           C  
ATOM   2034  OH  TYR A 214      46.626  33.685  63.309  1.00 27.78           O  
ATOM   2035  H   TYR A 214      43.661  29.397  60.082  1.00 15.48           H  
ATOM   2036  HA  TYR A 214      43.204  28.345  62.761  1.00 16.13           H  
ATOM   2037  HB2 TYR A 214      41.617  30.237  62.979  1.00 18.84           H  
ATOM   2038  HB3 TYR A 214      41.754  30.557  61.234  1.00 18.84           H  
ATOM   2039  HD1 TYR A 214      44.649  29.627  63.335  1.00 22.32           H  
ATOM   2040  HD2 TYR A 214      42.532  32.842  61.491  1.00 22.35           H  
ATOM   2041  HE1 TYR A 214      46.539  31.125  63.841  1.00 23.61           H  
ATOM   2042  HE2 TYR A 214      44.427  34.373  62.013  1.00 24.40           H  
ATOM   2043  HH  TYR A 214      47.361  33.267  63.764  1.00 27.78           H  
ATOM   2044  N   CYS A 215      40.931  27.263  62.642  1.00 13.28           N  
ATOM   2045  CA  CYS A 215      39.700  26.489  62.475  1.00 13.14           C  
ATOM   2046  C   CYS A 215      38.551  27.429  62.079  1.00 14.90           C  
ATOM   2047  O   CYS A 215      38.383  28.488  62.672  1.00 13.98           O  
ATOM   2048  CB  CYS A 215      39.330  25.811  63.793  1.00 15.89           C  
ATOM   2049  SG  CYS A 215      40.583  24.691  64.469  1.00 16.88           S  
ATOM   2050  H   CYS A 215      41.396  27.281  63.538  1.00 13.28           H  
ATOM   2051  HA  CYS A 215      39.860  25.739  61.701  1.00 13.14           H  
ATOM   2052  HB2 CYS A 215      38.418  25.237  63.631  1.00 15.89           H  
ATOM   2053  HB3 CYS A 215      39.142  26.591  64.531  1.00 15.89           H  
ATOM   2054  N   ARG A 216      37.750  27.028  61.099  1.00 14.04           N  
ATOM   2055  CA  ARG A 216      36.631  27.844  60.636  1.00 14.09           C  
ATOM   2056  C   ARG A 216      35.425  26.961  60.257  1.00 14.64           C  
ATOM   2057  O   ARG A 216      35.585  25.752  59.995  1.00 15.46           O  
ATOM   2058  CB  ARG A 216      37.070  28.641  59.387  1.00 13.94           C  
ATOM   2059  CG  ARG A 216      38.111  29.752  59.655  1.00 13.82           C  
ATOM   2060  CD  ARG A 216      37.458  30.953  60.390  1.00 16.05           C  
ATOM   2061  NE  ARG A 216      38.414  32.023  60.658  1.00 16.83           N  
ATOM   2062  CZ  ARG A 216      39.189  32.100  61.743  1.00 20.34           C  
ATOM   2063  NH1 ARG A 216      39.155  31.180  62.706  1.00 17.98           N  
ATOM   2064  NH2 ARG A 216      40.018  33.114  61.867  1.00 19.83           N1+
ATOM   2065  H   ARG A 216      37.919  26.134  60.662  1.00 14.04           H  
ATOM   2066  HA  ARG A 216      36.338  28.517  61.442  1.00 14.09           H  
ATOM   2067  HB2 ARG A 216      36.184  29.105  58.953  1.00 13.94           H  
ATOM   2068  HB3 ARG A 216      37.500  27.940  58.672  1.00 13.94           H  
ATOM   2069  HG2 ARG A 216      38.521  30.094  58.705  1.00 13.82           H  
ATOM   2070  HG3 ARG A 216      38.913  29.348  60.273  1.00 13.82           H  
ATOM   2071  HD2 ARG A 216      37.048  30.604  61.338  1.00 16.05           H  
ATOM   2072  HD3 ARG A 216      36.654  31.349  59.770  1.00 16.05           H  
ATOM   2073  HE  ARG A 216      38.495  32.760  59.972  1.00 16.83           H  
ATOM   2074 HH11 ARG A 216      38.526  30.393  62.631  1.00 17.98           H  
ATOM   2075 HH12 ARG A 216      39.758  31.269  63.511  1.00 17.98           H  
ATOM   2076 HH21 ARG A 216      40.612  33.184  62.681  1.00 19.83           H  
ATOM   2077 HH22 ARG A 216      40.060  33.823  61.149  1.00 19.83           H  
ATOM   2078  N   ASN A 217      34.230  27.551  60.211  1.00 13.59           N  
ATOM   2079  CA  ASN A 217      33.050  26.815  59.767  1.00 14.86           C  
ATOM   2080  C   ASN A 217      32.415  27.643  58.614  1.00 14.70           C  
ATOM   2081  O   ASN A 217      31.354  28.269  58.778  1.00 16.91           O  
ATOM   2082  CB  ASN A 217      32.064  26.623  60.932  1.00 15.37           C  
ATOM   2083  CG  ASN A 217      30.922  25.669  60.588  1.00 18.09           C  
ATOM   2084  OD1 ASN A 217      30.953  25.005  59.542  1.00 18.65           O  
ATOM   2085  ND2 ASN A 217      29.916  25.584  61.470  1.00 15.23           N  
ATOM   2086  H   ASN A 217      34.140  28.519  60.487  1.00 13.59           H  
ATOM   2087  HA  ASN A 217      33.314  25.817  59.417  1.00 14.86           H  
ATOM   2088  HB2 ASN A 217      31.641  27.593  61.194  1.00 15.37           H  
ATOM   2089  HB3 ASN A 217      32.608  26.221  61.787  1.00 15.37           H  
ATOM   2090 HD21 ASN A 217      29.932  26.144  62.310  1.00 15.23           H  
ATOM   2091 HD22 ASN A 217      29.142  24.960  61.294  1.00 15.23           H  
ATOM   2092  N   PRO A 218      33.058  27.640  57.435  1.00 15.88           N  
ATOM   2093  CA  PRO A 218      32.623  28.370  56.224  1.00 19.33           C  
ATOM   2094  C   PRO A 218      31.290  27.964  55.629  1.00 22.06           C  
ATOM   2095  O   PRO A 218      30.567  28.790  55.079  1.00 24.02           O  
ATOM   2096  CB  PRO A 218      33.747  28.107  55.222  1.00 16.74           C  
ATOM   2097  CG  PRO A 218      34.252  26.746  55.640  1.00 17.45           C  
ATOM   2098  CD  PRO A 218      34.264  26.837  57.150  1.00 15.39           C  
ATOM   2099  HA  PRO A 218      32.455  29.416  56.481  1.00 19.33           H  
ATOM   2100  HB2 PRO A 218      34.531  28.860  55.304  1.00 16.74           H  
ATOM   2101  HB3 PRO A 218      33.367  28.089  54.201  1.00 16.74           H  
ATOM   2102  HG2 PRO A 218      35.253  26.563  55.251  1.00 17.45           H  
ATOM   2103  HG3 PRO A 218      33.580  25.958  55.300  1.00 17.45           H  
ATOM   2104  HD2 PRO A 218      34.195  25.849  57.604  1.00 15.39           H  
ATOM   2105  HD3 PRO A 218      35.164  27.338  57.507  1.00 15.39           H  
ATOM   2106  N   ASP A 219      30.959  26.693  55.718  1.00 23.50           N  
ATOM   2107  CA  ASP A 219      29.718  26.280  55.134  1.00 28.68           C  
ATOM   2108  C   ASP A 219      29.080  25.062  55.737  1.00 28.88           C  
ATOM   2109  O   ASP A 219      29.241  23.950  55.249  1.00 31.69           O  
ATOM   2110  CB  ASP A 219      29.900  26.085  53.616  1.00 30.95           C  
ATOM   2111  CG  ASP A 219      28.566  25.885  52.848  1.00 33.16           C  
ATOM   2112  OD1 ASP A 219      27.598  26.664  53.046  1.00 33.91           O  
ATOM   2113  OD2 ASP A 219      28.512  24.945  52.014  1.00 34.79           O1-
ATOM   2114  H   ASP A 219      31.562  26.030  56.184  1.00 23.50           H  
ATOM   2115  HA  ASP A 219      29.021  27.089  55.353  1.00 28.68           H  
ATOM   2116  HB2 ASP A 219      30.525  25.207  53.454  1.00 30.95           H  
ATOM   2117  HB3 ASP A 219      30.400  26.966  53.213  1.00 30.95           H  
ATOM   2118  N   ARG A 220      28.395  25.300  56.840  1.00 28.73           N  
ATOM   2119  CA  ARG A 220      27.562  24.297  57.473  1.00 28.11           C  
ATOM   2120  C   ARG A 220      28.056  22.971  58.043  1.00 27.22           C  
ATOM   2121  O   ARG A 220      27.513  21.909  57.711  1.00 26.42           O  
ATOM   2122  CB  ARG A 220      26.399  24.014  56.513  1.00 30.05           C  
ATOM   2123  CG  ARG A 220      25.547  25.226  56.155  1.00 31.41           C  
ATOM   2124  CD  ARG A 220      24.691  24.904  54.933  1.00 33.61           C  
ATOM   2125  NE  ARG A 220      25.473  24.775  53.695  1.00 34.09           N  
ATOM   2126  CZ  ARG A 220      25.154  23.948  52.697  1.00 36.12           C  
ATOM   2127  NH1 ARG A 220      24.075  23.169  52.799  1.00 33.67           N  
ATOM   2128  NH2 ARG A 220      25.897  23.907  51.584  1.00 34.93           N1+
ATOM   2129  H   ARG A 220      28.454  26.217  57.259  1.00 28.73           H  
ATOM   2130  HA  ARG A 220      27.368  24.796  58.423  1.00 28.11           H  
ATOM   2131  HB2 ARG A 220      25.751  23.271  56.977  1.00 30.05           H  
ATOM   2132  HB3 ARG A 220      26.814  23.608  55.590  1.00 30.05           H  
ATOM   2133  HG2 ARG A 220      26.196  26.073  55.931  1.00 31.41           H  
ATOM   2134  HG3 ARG A 220      24.900  25.476  56.996  1.00 31.41           H  
ATOM   2135  HD2 ARG A 220      23.962  25.703  54.800  1.00 33.61           H  
ATOM   2136  HD3 ARG A 220      24.170  23.964  55.113  1.00 33.61           H  
ATOM   2137  HE  ARG A 220      26.300  25.346  53.594  1.00 34.09           H  
ATOM   2138 HH11 ARG A 220      23.510  23.195  53.636  1.00 33.67           H  
ATOM   2139 HH12 ARG A 220      23.823  22.553  52.039  1.00 33.67           H  
ATOM   2140 HH21 ARG A 220      25.640  23.289  50.828  1.00 34.93           H  
ATOM   2141 HH22 ARG A 220      26.715  24.494  51.501  1.00 34.93           H  
ATOM   2142  N   GLU A 221      29.081  23.022  58.885  1.00 25.86           N  
ATOM   2143  CA  GLU A 221      29.546  21.823  59.568  1.00 24.26           C  
ATOM   2144  C   GLU A 221      29.027  22.003  60.990  1.00 21.83           C  
ATOM   2145  O   GLU A 221      28.398  23.009  61.290  1.00 21.66           O  
ATOM   2146  CB  GLU A 221      31.062  21.724  59.565  1.00 24.47           C  
ATOM   2147  CG  GLU A 221      31.600  20.503  58.810  1.00 29.52           C  
ATOM   2148  CD  GLU A 221      30.783  19.221  59.057  1.00 31.42           C  
ATOM   2149  OE1 GLU A 221      30.537  18.861  60.246  1.00 28.37           O  
ATOM   2150  OE2 GLU A 221      30.392  18.584  58.043  1.00 31.70           O1-
ATOM   2151  H   GLU A 221      29.544  23.903  59.054  1.00 25.86           H  
ATOM   2152  HA  GLU A 221      29.194  20.910  59.087  1.00 24.26           H  
ATOM   2153  HB2 GLU A 221      31.405  21.668  60.598  1.00 24.47           H  
ATOM   2154  HB3 GLU A 221      31.464  22.622  59.097  1.00 24.47           H  
ATOM   2155  HG2 GLU A 221      32.627  20.325  59.129  1.00 29.52           H  
ATOM   2156  HG3 GLU A 221      31.584  20.722  57.742  1.00 29.52           H  
ATOM   2157  N   LEU A 222      29.282  21.038  61.862  1.00 21.89           N  
ATOM   2158  CA  LEU A 222      28.805  21.108  63.246  1.00 21.34           C  
ATOM   2159  C   LEU A 222      29.454  22.208  64.057  1.00 20.13           C  
ATOM   2160  O   LEU A 222      28.852  22.705  65.003  1.00 21.73           O  
ATOM   2161  CB  LEU A 222      29.046  19.774  63.976  1.00 23.81           C  
ATOM   2162  CG  LEU A 222      28.298  18.531  63.483  1.00 26.47           C  
ATOM   2163  CD1 LEU A 222      28.765  17.380  64.314  1.00 26.35           C  
ATOM   2164  CD2 LEU A 222      26.773  18.700  63.630  1.00 28.25           C  
ATOM   2165  H   LEU A 222      29.818  20.235  61.566  1.00 21.89           H  
ATOM   2166  HA  LEU A 222      27.740  21.327  63.169  1.00 21.34           H  
ATOM   2167  HB2 LEU A 222      28.771  19.923  65.020  1.00 23.81           H  
ATOM   2168  HB3 LEU A 222      30.112  19.557  63.908  1.00 23.81           H  
ATOM   2169  HG  LEU A 222      28.503  18.367  62.425  1.00 26.47           H  
ATOM   2170 HD11 LEU A 222      29.840  17.252  64.186  1.00 26.35           H  
ATOM   2171 HD12 LEU A 222      28.545  17.577  65.363  1.00 26.35           H  
ATOM   2172 HD13 LEU A 222      28.251  16.472  63.999  1.00 26.35           H  
ATOM   2173 HD21 LEU A 222      26.525  18.867  64.678  1.00 28.25           H  
ATOM   2174 HD22 LEU A 222      26.443  19.554  63.039  1.00 28.25           H  
ATOM   2175 HD23 LEU A 222      26.272  17.799  63.277  1.00 28.25           H  
ATOM   2176  N   ARG A 223      30.699  22.558  63.716  1.00 19.16           N  
ATOM   2177  CA  ARG A 223      31.432  23.617  64.423  1.00 17.23           C  
ATOM   2178  C   ARG A 223      32.684  23.865  63.580  1.00 15.43           C  
ATOM   2179  O   ARG A 223      32.898  23.202  62.546  1.00 15.65           O  
ATOM   2180  CB  ARG A 223      31.803  23.185  65.866  1.00 18.81           C  
ATOM   2181  CG  ARG A 223      32.898  22.101  66.000  1.00 21.37           C  
ATOM   2182  CD  ARG A 223      33.391  21.786  67.458  1.00 26.10           C  
ATOM   2183  NE  ARG A 223      32.582  20.668  67.825  1.00 34.59           N  
ATOM   2184  CZ  ARG A 223      32.940  19.433  68.146  1.00 33.52           C  
ATOM   2185  NH1 ARG A 223      34.185  19.006  68.221  1.00 36.53           N  
ATOM   2186  NH2 ARG A 223      31.952  18.571  68.294  1.00 38.02           N1+
ATOM   2187  H   ARG A 223      31.149  22.080  62.949  1.00 19.16           H  
ATOM   2188  HA  ARG A 223      30.830  24.519  64.533  1.00 17.23           H  
ATOM   2189  HB2 ARG A 223      30.899  22.803  66.341  1.00 18.81           H  
ATOM   2190  HB3 ARG A 223      32.147  24.071  66.399  1.00 18.81           H  
ATOM   2191  HG2 ARG A 223      33.762  22.428  65.421  1.00 21.37           H  
ATOM   2192  HG3 ARG A 223      32.505  21.177  65.576  1.00 21.37           H  
ATOM   2193  HD2 ARG A 223      33.218  22.632  68.123  1.00 26.10           H  
ATOM   2194  HD3 ARG A 223      34.450  21.526  67.468  1.00 26.10           H  
ATOM   2195  HE  ARG A 223      31.588  20.845  67.843  1.00 34.59           H  
ATOM   2196 HH11 ARG A 223      34.374  18.028  68.390  1.00 36.53           H  
ATOM   2197 HH12 ARG A 223      34.950  19.656  68.109  1.00 36.53           H  
ATOM   2198 HH21 ARG A 223      30.994  18.886  68.239  1.00 38.02           H  
ATOM   2199 HH22 ARG A 223      32.154  17.596  68.463  1.00 38.02           H  
ATOM   2200  N   PRO A 224      33.538  24.809  64.001  1.00 15.35           N  
ATOM   2201  CA  PRO A 224      34.755  25.077  63.217  1.00 11.63           C  
ATOM   2202  C   PRO A 224      35.664  23.864  63.100  1.00 14.20           C  
ATOM   2203  O   PRO A 224      35.798  23.080  64.029  1.00 14.87           O  
ATOM   2204  CB  PRO A 224      35.399  26.230  63.966  1.00 16.40           C  
ATOM   2205  CG  PRO A 224      34.189  26.973  64.488  1.00 14.79           C  
ATOM   2206  CD  PRO A 224      33.339  25.838  65.031  1.00 16.76           C  
ATOM   2207  HA  PRO A 224      34.541  25.319  62.176  1.00 11.63           H  
ATOM   2208  HB2 PRO A 224      35.992  26.856  63.298  1.00 16.40           H  
ATOM   2209  HB3 PRO A 224      36.027  25.872  64.782  1.00 16.40           H  
ATOM   2210  HG2 PRO A 224      33.675  27.506  63.688  1.00 14.79           H  
ATOM   2211  HG3 PRO A 224      34.463  27.675  65.275  1.00 14.79           H  
ATOM   2212  HD2 PRO A 224      33.697  25.502  66.004  1.00 16.76           H  
ATOM   2213  HD3 PRO A 224      32.291  26.127  65.109  1.00 16.76           H  
ATOM   2214  N   TRP A 225      36.305  23.733  61.943  1.00 14.49           N  
ATOM   2215  CA  TRP A 225      37.164  22.608  61.646  1.00 13.59           C  
ATOM   2216  C   TRP A 225      38.306  23.066  60.747  1.00 15.18           C  
ATOM   2217  O   TRP A 225      38.418  24.257  60.422  1.00 12.77           O  
ATOM   2218  CB  TRP A 225      36.339  21.558  60.885  1.00 14.43           C  
ATOM   2219  CG  TRP A 225      35.734  22.111  59.623  1.00 13.54           C  
ATOM   2220  CD1 TRP A 225      34.583  22.832  59.512  1.00 13.15           C  
ATOM   2221  CD2 TRP A 225      36.295  22.035  58.299  1.00 15.38           C  
ATOM   2222  NE1 TRP A 225      34.389  23.215  58.191  1.00 15.72           N  
ATOM   2223  CE2 TRP A 225      35.429  22.739  57.432  1.00 16.28           C  
ATOM   2224  CE3 TRP A 225      37.446  21.439  57.764  1.00 14.71           C  
ATOM   2225  CZ2 TRP A 225      35.683  22.864  56.046  1.00 15.91           C  
ATOM   2226  CZ3 TRP A 225      37.697  21.564  56.383  1.00 15.57           C  
ATOM   2227  CH2 TRP A 225      36.813  22.275  55.550  1.00 12.63           C  
ATOM   2228  H   TRP A 225      36.187  24.450  61.241  1.00 14.49           H  
ATOM   2229  HA  TRP A 225      37.565  22.193  62.571  1.00 13.59           H  
ATOM   2230  HB2 TRP A 225      35.537  21.206  61.533  1.00 14.43           H  
ATOM   2231  HB3 TRP A 225      36.989  20.723  60.625  1.00 14.43           H  
ATOM   2232  HD1 TRP A 225      33.920  23.070  60.330  1.00 13.15           H  
ATOM   2233  HE1 TRP A 225      33.609  23.756  57.845  1.00 15.72           H  
ATOM   2234  HE3 TRP A 225      38.128  20.894  58.399  1.00 14.71           H  
ATOM   2235  HZ2 TRP A 225      35.007  23.406  55.401  1.00 15.91           H  
ATOM   2236  HZ3 TRP A 225      38.579  21.108  55.958  1.00 15.57           H  
ATOM   2237  HH2 TRP A 225      37.032  22.357  54.496  1.00 12.63           H  
ATOM   2238  N   CYS A 226      39.154  22.122  60.343  1.00 11.99           N  
ATOM   2239  CA  CYS A 226      40.226  22.416  59.389  1.00 14.00           C  
ATOM   2240  C   CYS A 226      40.757  21.126  58.768  1.00 17.82           C  
ATOM   2241  O   CYS A 226      40.561  20.029  59.324  1.00 16.83           O  
ATOM   2242  CB  CYS A 226      41.398  23.139  60.076  1.00 15.41           C  
ATOM   2243  SG  CYS A 226      42.242  22.114  61.335  1.00 18.24           S  
ATOM   2244  H   CYS A 226      39.056  21.183  60.702  1.00 11.99           H  
ATOM   2245  HA  CYS A 226      39.804  23.059  58.617  1.00 14.00           H  
ATOM   2246  HB2 CYS A 226      41.014  24.037  60.561  1.00 15.41           H  
ATOM   2247  HB3 CYS A 226      42.125  23.420  59.314  1.00 15.41           H  
ATOM   2248  N   PHE A 227      41.412  21.257  57.617  1.00 14.98           N  
ATOM   2249  CA  PHE A 227      42.098  20.139  56.984  1.00 16.38           C  
ATOM   2250  C   PHE A 227      43.287  19.960  57.934  1.00 17.17           C  
ATOM   2251  O   PHE A 227      43.671  20.932  58.589  1.00 16.38           O  
ATOM   2252  CB  PHE A 227      42.533  20.578  55.587  1.00 15.10           C  
ATOM   2253  CG  PHE A 227      41.383  20.625  54.616  1.00 15.77           C  
ATOM   2254  CD1 PHE A 227      40.778  19.424  54.183  1.00 15.15           C  
ATOM   2255  CD2 PHE A 227      40.826  21.848  54.218  1.00 13.73           C  
ATOM   2256  CE1 PHE A 227      39.624  19.439  53.371  1.00 15.10           C  
ATOM   2257  CE2 PHE A 227      39.664  21.888  53.399  1.00 13.74           C  
ATOM   2258  CZ  PHE A 227      39.061  20.685  52.975  1.00 14.59           C  
ATOM   2259  H   PHE A 227      41.434  22.161  57.168  1.00 14.98           H  
ATOM   2260  HA  PHE A 227      41.523  19.223  56.847  1.00 16.38           H  
ATOM   2261  HB2 PHE A 227      43.277  19.874  55.215  1.00 15.10           H  
ATOM   2262  HB3 PHE A 227      42.975  21.572  55.654  1.00 15.10           H  
ATOM   2263  HD1 PHE A 227      41.206  18.478  54.479  1.00 15.15           H  
ATOM   2264  HD2 PHE A 227      41.285  22.772  54.537  1.00 13.73           H  
ATOM   2265  HE1 PHE A 227      39.171  18.512  53.052  1.00 15.10           H  
ATOM   2266  HE2 PHE A 227      39.244  22.838  53.102  1.00 13.74           H  
ATOM   2267  HZ  PHE A 227      38.178  20.709  52.354  1.00 14.59           H  
ATOM   2268  N   THR A 228      43.852  18.754  58.084  1.00 16.10           N  
ATOM   2269  CA  THR A 228      45.001  18.607  59.008  1.00 15.78           C  
ATOM   2270  C   THR A 228      46.314  18.297  58.310  1.00 16.46           C  
ATOM   2271  O   THR A 228      46.340  17.862  57.161  1.00 16.85           O  
ATOM   2272  CB  THR A 228      44.786  17.497  60.115  1.00 14.72           C  
ATOM   2273  OG1 THR A 228      45.342  16.249  59.674  1.00 15.07           O  
ATOM   2274  CG2 THR A 228      43.313  17.340  60.441  1.00 15.29           C  
ATOM   2275  H   THR A 228      43.500  17.956  57.574  1.00 16.10           H  
ATOM   2276  HA  THR A 228      45.058  19.590  59.476  1.00 15.78           H  
ATOM   2277  HB  THR A 228      45.300  17.808  61.024  1.00 14.72           H  
ATOM   2278 HG21 THR A 228      42.915  18.292  60.792  1.00 15.29           H  
ATOM   2279 HG22 THR A 228      42.774  17.028  59.546  1.00 15.29           H  
ATOM   2280 HG23 THR A 228      43.191  16.587  61.219  1.00 15.29           H  
ATOM   2281  HG1 THR A 228      44.878  15.991  58.874  1.00 15.07           H  
ATOM   2282  N   THR A 229      47.405  18.518  59.022  1.00 17.93           N  
ATOM   2283  CA  THR A 229      48.722  18.267  58.449  1.00 17.99           C  
ATOM   2284  C   THR A 229      49.052  16.785  58.428  1.00 20.40           C  
ATOM   2285  O   THR A 229      50.075  16.397  57.861  1.00 22.45           O  
ATOM   2286  CB  THR A 229      49.842  19.044  59.188  1.00 18.39           C  
ATOM   2287  OG1 THR A 229      49.855  18.677  60.574  1.00 18.47           O  
ATOM   2288  CG2 THR A 229      49.615  20.545  59.065  1.00 17.94           C  
ATOM   2289  H   THR A 229      47.326  18.863  59.968  1.00 17.93           H  
ATOM   2290  HA  THR A 229      48.678  18.630  57.422  1.00 17.99           H  
ATOM   2291  HB  THR A 229      50.800  18.790  58.733  1.00 18.39           H  
ATOM   2292 HG21 THR A 229      49.607  20.826  58.012  1.00 17.94           H  
ATOM   2293 HG22 THR A 229      48.658  20.806  59.518  1.00 17.94           H  
ATOM   2294 HG23 THR A 229      50.417  21.077  59.577  1.00 17.94           H  
ATOM   2295  HG1 THR A 229      49.001  18.912  60.945  1.00 18.47           H  
ATOM   2296  N   ASP A 230      48.198  15.959  59.038  1.00 19.78           N  
ATOM   2297  CA  ASP A 230      48.397  14.500  59.014  1.00 20.62           C  
ATOM   2298  C   ASP A 230      47.735  13.953  57.721  1.00 19.75           C  
ATOM   2299  O   ASP A 230      46.545  14.139  57.494  1.00 19.41           O  
ATOM   2300  CB  ASP A 230      47.749  13.849  60.248  1.00 20.62           C  
ATOM   2301  CG  ASP A 230      48.076  12.354  60.384  1.00 23.54           C  
ATOM   2302  OD1 ASP A 230      47.694  11.761  61.425  1.00 25.64           O  
ATOM   2303  OD2 ASP A 230      48.704  11.774  59.468  1.00 22.40           O1-
ATOM   2304  H   ASP A 230      47.400  16.342  59.525  1.00 19.78           H  
ATOM   2305  HA  ASP A 230      49.462  14.267  59.030  1.00 20.62           H  
ATOM   2306  HB2 ASP A 230      46.668  13.962  60.172  1.00 20.62           H  
ATOM   2307  HB3 ASP A 230      48.106  14.364  61.140  1.00 20.62           H  
ATOM   2308  N   PRO A 231      48.525  13.304  56.840  1.00 21.98           N  
ATOM   2309  CA  PRO A 231      47.984  12.753  55.589  1.00 20.90           C  
ATOM   2310  C   PRO A 231      46.887  11.732  55.884  1.00 22.54           C  
ATOM   2311  O   PRO A 231      46.030  11.479  55.041  1.00 21.35           O  
ATOM   2312  CB  PRO A 231      49.201  12.086  54.948  1.00 24.63           C  
ATOM   2313  CG  PRO A 231      50.370  12.885  55.508  1.00 23.12           C  
ATOM   2314  CD  PRO A 231      49.984  13.070  56.941  1.00 22.18           C  
ATOM   2315  HA  PRO A 231      47.525  13.504  54.946  1.00 20.90           H  
ATOM   2316  HB2 PRO A 231      49.161  12.161  53.861  1.00 24.63           H  
ATOM   2317  HB3 PRO A 231      49.270  11.037  55.237  1.00 24.63           H  
ATOM   2318  HG2 PRO A 231      50.469  13.845  55.001  1.00 23.12           H  
ATOM   2319  HG3 PRO A 231      51.304  12.329  55.421  1.00 23.12           H  
ATOM   2320  HD2 PRO A 231      50.202  12.178  57.528  1.00 22.18           H  
ATOM   2321  HD3 PRO A 231      50.493  13.928  57.381  1.00 22.18           H  
ATOM   2322  N   ASN A 232      46.916  11.156  57.091  1.00 22.56           N  
ATOM   2323  CA  ASN A 232      45.951  10.124  57.477  1.00 23.63           C  
ATOM   2324  C   ASN A 232      44.661  10.621  58.082  1.00 23.38           C  
ATOM   2325  O   ASN A 232      43.858   9.832  58.578  1.00 22.69           O  
ATOM   2326  CB  ASN A 232      46.576   9.152  58.467  1.00 28.45           C  
ATOM   2327  CG  ASN A 232      47.806   8.483  57.927  1.00 30.34           C  
ATOM   2328  ND2 ASN A 232      48.772   8.289  58.672  1.00 32.22           N  
ATOM   2329  OD1 ASN A 232      47.789   8.109  56.635  1.00 29.41           O  
ATOM   2330  H   ASN A 232      47.623  11.441  57.754  1.00 22.56           H  
ATOM   2331  HA  ASN A 232      45.693   9.649  56.530  1.00 23.63           H  
ATOM   2332  HB2 ASN A 232      45.842   8.385  58.713  1.00 28.45           H  
ATOM   2333  HB3 ASN A 232      46.845   9.700  59.370  1.00 28.45           H  
ATOM   2334 HD21 ASN A 232      49.599   7.830  58.318  1.00 32.22           H  
ATOM   2335 HD22 ASN A 232      48.735   8.589  59.636  1.00 32.22           H  
ATOM   2336  N   LYS A 233      44.473  11.935  58.084  1.00 20.75           N  
ATOM   2337  CA  LYS A 233      43.243  12.508  58.620  1.00 19.16           C  
ATOM   2338  C   LYS A 233      43.005  13.716  57.737  1.00 16.92           C  
ATOM   2339  O   LYS A 233      43.657  14.739  57.951  1.00 17.04           O  
ATOM   2340  CB  LYS A 233      43.461  12.930  60.072  1.00 19.20           C  
ATOM   2341  CG  LYS A 233      42.284  13.657  60.713  1.00 22.44           C  
ATOM   2342  CD  LYS A 233      41.221  12.717  61.164  1.00 24.74           C  
ATOM   2343  CE  LYS A 233      41.638  11.887  62.393  1.00 22.40           C  
ATOM   2344  NZ  LYS A 233      40.514  10.918  62.622  1.00 22.24           N1+
ATOM   2345  H   LYS A 233      45.188  12.543  57.711  1.00 20.75           H  
ATOM   2346  HA  LYS A 233      42.401  11.816  58.620  1.00 19.16           H  
ATOM   2347  HB2 LYS A 233      44.327  13.591  60.106  1.00 19.20           H  
ATOM   2348  HB3 LYS A 233      43.665  12.034  60.658  1.00 19.20           H  
ATOM   2349  HG2 LYS A 233      41.857  14.346  59.984  1.00 22.44           H  
ATOM   2350  HG3 LYS A 233      42.645  14.218  61.575  1.00 22.44           H  
ATOM   2351  HD2 LYS A 233      40.990  12.035  60.346  1.00 24.74           H  
ATOM   2352  HD3 LYS A 233      40.332  13.294  61.419  1.00 24.74           H  
ATOM   2353  HE2 LYS A 233      41.768  12.532  63.262  1.00 22.40           H  
ATOM   2354  HE3 LYS A 233      42.567  11.353  62.195  1.00 22.40           H  
ATOM   2355  HZ1 LYS A 233      39.662  11.428  62.804  1.00 22.24           H  
ATOM   2356  HZ2 LYS A 233      40.393  10.343  61.801  1.00 22.24           H  
ATOM   2357  HZ3 LYS A 233      40.731  10.332  63.415  1.00 22.24           H  
ATOM   2358  N   ARG A 234      42.106  13.614  56.757  1.00 15.85           N  
ATOM   2359  CA  ARG A 234      41.878  14.745  55.839  1.00 17.48           C  
ATOM   2360  C   ARG A 234      41.453  16.015  56.575  1.00 16.39           C  
ATOM   2361  O   ARG A 234      41.984  17.096  56.325  1.00 14.53           O  
ATOM   2362  CB  ARG A 234      40.867  14.393  54.708  1.00 17.21           C  
ATOM   2363  CG  ARG A 234      40.138  15.685  54.124  1.00 21.91           C  
ATOM   2364  CD  ARG A 234      39.105  15.563  52.901  1.00 27.08           C  
ATOM   2365  NE  ARG A 234      39.998  15.600  51.789  1.00 27.35           N  
ATOM   2366  CZ  ARG A 234      40.067  16.430  50.753  1.00 20.18           C  
ATOM   2367  NH1 ARG A 234      39.239  17.443  50.477  1.00 19.25           N  
ATOM   2368  NH2 ARG A 234      41.159  16.283  50.044  1.00 24.97           N1+
ATOM   2369  H   ARG A 234      41.580  12.759  56.643  1.00 15.85           H  
ATOM   2370  HA  ARG A 234      42.840  14.947  55.368  1.00 17.48           H  
ATOM   2371  HB2 ARG A 234      40.113  13.717  55.110  1.00 17.21           H  
ATOM   2372  HB3 ARG A 234      41.404  13.898  53.899  1.00 17.21           H  
ATOM   2373  HG2 ARG A 234      40.925  16.366  53.800  1.00 21.91           H  
ATOM   2374  HG3 ARG A 234      39.588  16.133  54.952  1.00 21.91           H  
ATOM   2375  HD2 ARG A 234      38.406  16.399  52.882  1.00 27.08           H  
ATOM   2376  HD3 ARG A 234      38.549  14.626  52.938  1.00 27.08           H  
ATOM   2377  HE  ARG A 234      40.697  14.871  51.789  1.00 27.35           H  
ATOM   2378 HH11 ARG A 234      38.394  17.566  51.017  1.00 19.25           H  
ATOM   2379 HH12 ARG A 234      39.458  18.085  49.729  1.00 19.25           H  
ATOM   2380 HH21 ARG A 234      41.368  16.931  49.298  1.00 24.97           H  
ATOM   2381 HH22 ARG A 234      41.792  15.522  50.243  1.00 24.97           H  
ATOM   2382  N   TRP A 235      40.491  15.887  57.482  1.00 17.12           N  
ATOM   2383  CA  TRP A 235      40.008  17.036  58.229  1.00 12.83           C  
ATOM   2384  C   TRP A 235      39.427  16.546  59.556  1.00 15.82           C  
ATOM   2385  O   TRP A 235      39.159  15.350  59.725  1.00 15.05           O  
ATOM   2386  CB  TRP A 235      38.911  17.758  57.436  1.00 15.32           C  
ATOM   2387  CG  TRP A 235      37.638  16.963  57.330  1.00 17.67           C  
ATOM   2388  CD1 TRP A 235      37.382  15.912  56.477  1.00 16.62           C  
ATOM   2389  CD2 TRP A 235      36.451  17.145  58.109  1.00 17.36           C  
ATOM   2390  NE1 TRP A 235      36.105  15.441  56.679  1.00 18.11           N  
ATOM   2391  CE2 TRP A 235      35.513  16.174  57.677  1.00 18.38           C  
ATOM   2392  CE3 TRP A 235      36.087  18.034  59.129  1.00 16.69           C  
ATOM   2393  CZ2 TRP A 235      34.214  16.067  58.239  1.00 19.06           C  
ATOM   2394  CZ3 TRP A 235      34.784  17.934  59.695  1.00 20.68           C  
ATOM   2395  CH2 TRP A 235      33.870  16.951  59.242  1.00 20.52           C  
ATOM   2396  H   TRP A 235      40.089  14.977  57.655  1.00 17.12           H  
ATOM   2397  HA  TRP A 235      40.832  17.728  58.405  1.00 12.83           H  
ATOM   2398  HB2 TRP A 235      39.282  17.954  56.430  1.00 15.32           H  
ATOM   2399  HB3 TRP A 235      38.689  18.703  57.932  1.00 15.32           H  
ATOM   2400  HD1 TRP A 235      38.081  15.516  55.755  1.00 16.62           H  
ATOM   2401  HE1 TRP A 235      35.673  14.680  56.175  1.00 18.11           H  
ATOM   2402  HE3 TRP A 235      36.782  18.782  59.480  1.00 16.69           H  
ATOM   2403  HZ2 TRP A 235      33.517  15.318  57.893  1.00 19.06           H  
ATOM   2404  HZ3 TRP A 235      34.489  18.616  60.479  1.00 20.68           H  
ATOM   2405  HH2 TRP A 235      32.888  16.892  59.688  1.00 20.52           H  
ATOM   2406  N   GLU A 236      39.234  17.464  60.498  1.00 12.40           N  
ATOM   2407  CA  GLU A 236      38.633  17.107  61.782  1.00 15.34           C  
ATOM   2408  C   GLU A 236      38.065  18.361  62.450  1.00 13.34           C  
ATOM   2409  O   GLU A 236      38.534  19.474  62.194  1.00 13.85           O  
ATOM   2410  CB  GLU A 236      39.667  16.429  62.692  1.00 14.75           C  
ATOM   2411  CG  GLU A 236      39.120  16.024  64.066  1.00 14.99           C  
ATOM   2412  CD  GLU A 236      40.081  15.118  64.865  1.00 22.56           C  
ATOM   2413  OE1 GLU A 236      41.301  15.402  64.918  1.00 21.21           O  
ATOM   2414  OE2 GLU A 236      39.599  14.118  65.449  1.00 24.81           O1-
ATOM   2415  H   GLU A 236      39.506  18.421  60.324  1.00 12.40           H  
ATOM   2416  HA  GLU A 236      37.822  16.400  61.610  1.00 15.34           H  
ATOM   2417  HB2 GLU A 236      40.496  17.121  62.844  1.00 14.75           H  
ATOM   2418  HB3 GLU A 236      40.030  15.532  62.190  1.00 14.75           H  
ATOM   2419  HG2 GLU A 236      38.182  15.489  63.920  1.00 14.99           H  
ATOM   2420  HG3 GLU A 236      38.936  16.929  64.645  1.00 14.99           H  
ATOM   2421  N   LEU A 237      37.037  18.197  63.279  1.00 12.20           N  
ATOM   2422  CA  LEU A 237      36.450  19.334  63.992  1.00 13.85           C  
ATOM   2423  C   LEU A 237      37.428  19.817  65.066  1.00 14.68           C  
ATOM   2424  O   LEU A 237      38.318  19.077  65.516  1.00 16.97           O  
ATOM   2425  CB  LEU A 237      35.098  18.945  64.637  1.00 13.67           C  
ATOM   2426  CG  LEU A 237      33.955  18.521  63.691  1.00 16.42           C  
ATOM   2427  CD1 LEU A 237      32.902  17.712  64.478  1.00 17.08           C  
ATOM   2428  CD2 LEU A 237      33.340  19.780  62.997  1.00 16.30           C  
ATOM   2429  H   LEU A 237      36.655  17.273  63.419  1.00 12.20           H  
ATOM   2430  HA  LEU A 237      36.263  20.137  63.279  1.00 13.85           H  
ATOM   2431  HB2 LEU A 237      34.748  19.806  65.207  1.00 13.67           H  
ATOM   2432  HB3 LEU A 237      35.287  18.113  65.315  1.00 13.67           H  
ATOM   2433  HG  LEU A 237      34.344  17.876  62.903  1.00 16.42           H  
ATOM   2434 HD11 LEU A 237      33.371  16.827  64.908  1.00 17.08           H  
ATOM   2435 HD12 LEU A 237      32.492  18.330  65.277  1.00 17.08           H  
ATOM   2436 HD13 LEU A 237      32.100  17.408  63.805  1.00 17.08           H  
ATOM   2437 HD21 LEU A 237      32.939  20.453  63.755  1.00 16.30           H  
ATOM   2438 HD22 LEU A 237      34.113  20.295  62.427  1.00 16.30           H  
ATOM   2439 HD23 LEU A 237      32.539  19.470  62.326  1.00 16.30           H  
ATOM   2440  N   CYS A 238      37.265  21.070  65.461  1.00 15.74           N  
ATOM   2441  CA  CYS A 238      38.118  21.676  66.477  1.00 15.09           C  
ATOM   2442  C   CYS A 238      37.340  21.915  67.773  1.00 15.71           C  
ATOM   2443  O   CYS A 238      36.114  22.028  67.747  1.00 14.29           O  
ATOM   2444  CB  CYS A 238      38.657  23.012  65.968  1.00 13.79           C  
ATOM   2445  SG  CYS A 238      39.633  22.888  64.434  1.00 15.34           S  
ATOM   2446  H   CYS A 238      36.528  21.623  65.047  1.00 15.74           H  
ATOM   2447  HA  CYS A 238      38.942  20.992  66.680  1.00 15.09           H  
ATOM   2448  HB2 CYS A 238      39.291  23.442  66.743  1.00 13.79           H  
ATOM   2449  HB3 CYS A 238      37.811  23.674  65.782  1.00 13.79           H  
ATOM   2450  N   ASP A 239      38.054  22.019  68.889  1.00 16.23           N  
ATOM   2451  CA  ASP A 239      37.387  22.248  70.168  1.00 16.82           C  
ATOM   2452  C   ASP A 239      37.388  23.743  70.430  1.00 17.20           C  
ATOM   2453  O   ASP A 239      38.362  24.268  70.946  1.00 19.07           O  
ATOM   2454  CB  ASP A 239      38.134  21.505  71.286  1.00 14.75           C  
ATOM   2455  CG  ASP A 239      37.462  21.640  72.649  1.00 21.57           C  
ATOM   2456  OD1 ASP A 239      36.240  21.903  72.712  1.00 23.34           O  
ATOM   2457  OD2 ASP A 239      38.148  21.450  73.683  1.00 22.63           O1-
ATOM   2458  H   ASP A 239      39.060  21.939  68.853  1.00 16.23           H  
ATOM   2459  HA  ASP A 239      36.363  21.874  70.141  1.00 16.82           H  
ATOM   2460  HB2 ASP A 239      39.144  21.909  71.356  1.00 14.75           H  
ATOM   2461  HB3 ASP A 239      38.183  20.447  71.027  1.00 14.75           H  
ATOM   2462  N   ILE A 240      36.312  24.435  70.060  1.00 15.81           N  
ATOM   2463  CA  ILE A 240      36.234  25.892  70.284  1.00 16.84           C  
ATOM   2464  C   ILE A 240      35.334  26.249  71.492  1.00 18.03           C  
ATOM   2465  O   ILE A 240      34.205  25.787  71.591  1.00 18.15           O  
ATOM   2466  CB  ILE A 240      35.674  26.655  69.035  1.00 18.35           C  
ATOM   2467  CG1 ILE A 240      36.335  26.151  67.737  1.00 15.13           C  
ATOM   2468  CG2 ILE A 240      35.878  28.160  69.220  1.00 15.57           C  
ATOM   2469  CD1 ILE A 240      37.846  26.300  67.653  1.00 17.80           C  
ATOM   2470  H   ILE A 240      35.539  23.956  69.620  1.00 15.81           H  
ATOM   2471  HA  ILE A 240      37.260  26.204  70.479  1.00 16.84           H  
ATOM   2472  HB  ILE A 240      34.606  26.458  68.947  1.00 18.35           H  
ATOM   2473 HG12 ILE A 240      35.899  26.704  66.905  1.00 15.13           H  
ATOM   2474 HG13 ILE A 240      36.099  25.092  67.633  1.00 15.13           H  
ATOM   2475 HG21 ILE A 240      35.364  28.488  70.124  1.00 15.57           H  
ATOM   2476 HG22 ILE A 240      36.943  28.374  69.310  1.00 15.57           H  
ATOM   2477 HG23 ILE A 240      35.472  28.690  68.358  1.00 15.57           H  
ATOM   2478 HD11 ILE A 240      38.114  27.352  67.755  1.00 17.80           H  
ATOM   2479 HD12 ILE A 240      38.313  25.727  68.454  1.00 17.80           H  
ATOM   2480 HD13 ILE A 240      38.195  25.928  66.690  1.00 17.80           H  
ATOM   2481  N   PRO A 241      35.829  27.079  72.425  1.00 22.00           N  
ATOM   2482  CA  PRO A 241      35.027  27.473  73.608  1.00 24.16           C  
ATOM   2483  C   PRO A 241      33.761  28.233  73.197  1.00 25.96           C  
ATOM   2484  O   PRO A 241      33.812  29.126  72.340  1.00 25.11           O  
ATOM   2485  CB  PRO A 241      35.981  28.370  74.396  1.00 24.84           C  
ATOM   2486  CG  PRO A 241      37.334  27.859  73.999  1.00 26.92           C  
ATOM   2487  CD  PRO A 241      37.193  27.637  72.501  1.00 22.62           C  
ATOM   2488  HA  PRO A 241      34.672  26.618  74.184  1.00 24.16           H  
ATOM   2489  HB2 PRO A 241      35.822  28.263  75.469  1.00 24.84           H  
ATOM   2490  HB3 PRO A 241      35.859  29.415  74.113  1.00 24.84           H  
ATOM   2491  HG2 PRO A 241      37.566  26.926  74.513  1.00 26.92           H  
ATOM   2492  HG3 PRO A 241      38.109  28.595  74.214  1.00 26.92           H  
ATOM   2493  HD2 PRO A 241      37.274  28.573  71.948  1.00 22.62           H  
ATOM   2494  HD3 PRO A 241      37.935  26.931  72.130  1.00 22.62           H  
ATOM   2495  N   ARG A 242      32.626  27.873  73.796  1.00 27.32           N  
ATOM   2496  CA  ARG A 242      31.350  28.531  73.493  1.00 31.29           C  
ATOM   2497  C   ARG A 242      31.160  29.731  74.414  1.00 34.08           C  
ATOM   2498  O   ARG A 242      31.391  29.653  75.622  1.00 33.46           O  
ATOM   2499  CB  ARG A 242      30.171  27.550  73.635  1.00 31.46           C  
ATOM   2500  CG  ARG A 242      30.495  26.173  73.054  1.00 34.16           C  
ATOM   2501  CD  ARG A 242      29.290  25.261  72.933  1.00 35.24           C  
ATOM   2502  NE  ARG A 242      28.566  25.556  71.709  1.00 38.74           N  
ATOM   2503  CZ  ARG A 242      28.637  24.836  70.590  1.00 37.92           C  
ATOM   2504  NH1 ARG A 242      29.392  23.737  70.507  1.00 37.71           N  
ATOM   2505  NH2 ARG A 242      27.972  25.250  69.530  1.00 35.21           N1+
ATOM   2506  H   ARG A 242      32.645  27.127  74.477  1.00 27.32           H  
ATOM   2507  HA  ARG A 242      31.373  28.873  72.458  1.00 31.29           H  
ATOM   2508  HB2 ARG A 242      29.308  27.959  73.109  1.00 31.46           H  
ATOM   2509  HB3 ARG A 242      29.932  27.438  74.693  1.00 31.46           H  
ATOM   2510  HG2 ARG A 242      31.227  25.691  73.701  1.00 34.16           H  
ATOM   2511  HG3 ARG A 242      30.923  26.311  72.061  1.00 34.16           H  
ATOM   2512  HD2 ARG A 242      28.632  25.416  73.788  1.00 35.24           H  
ATOM   2513  HD3 ARG A 242      29.623  24.223  72.915  1.00 35.24           H  
ATOM   2514  HE  ARG A 242      27.964  26.367  71.706  1.00 38.74           H  
ATOM   2515 HH11 ARG A 242      29.451  23.229  69.636  1.00 37.71           H  
ATOM   2516 HH12 ARG A 242      29.904  23.414  71.315  1.00 37.71           H  
ATOM   2517 HH21 ARG A 242      27.399  26.080  69.586  1.00 35.21           H  
ATOM   2518 HH22 ARG A 242      28.035  24.737  68.662  1.00 35.21           H  
ATOM   2519  N   CYS A 243      30.758  30.853  73.828  1.00 36.17           N  
ATOM   2520  CA  CYS A 243      30.556  32.066  74.596  1.00 39.11           C  
ATOM   2521  C   CYS A 243      29.381  31.882  75.512  1.00 41.67           C  
ATOM   2522  O   CYS A 243      28.350  31.359  75.081  1.00 41.46           O  
ATOM   2523  CB  CYS A 243      30.259  33.228  73.677  1.00 37.56           C  
ATOM   2524  SG  CYS A 243      31.615  33.667  72.561  1.00 35.77           S  
ATOM   2525  H   CYS A 243      30.590  30.861  72.832  1.00 36.17           H  
ATOM   2526  HA  CYS A 243      31.462  32.271  75.166  1.00 39.11           H  
ATOM   2527  HB2 CYS A 243      30.029  34.098  74.292  1.00 37.56           H  
ATOM   2528  HB3 CYS A 243      29.390  32.970  73.072  1.00 37.56           H  
ATOM   2529  N   THR A 244      29.525  32.334  76.758  1.00 45.55           N  
ATOM   2530  CA  THR A 244      28.452  32.215  77.754  1.00 48.89           C  
ATOM   2531  C   THR A 244      27.461  33.404  77.762  1.00 50.60           C  
ATOM   2532  O   THR A 244      26.352  33.297  78.291  1.00 50.67           O  
ATOM   2533  CB  THR A 244      29.042  32.024  79.181  1.00 48.98           C  
ATOM   2534  OG1 THR A 244      30.140  32.932  79.378  1.00 49.54           O  
ATOM   2535  CG2 THR A 244      29.510  30.590  79.373  1.00 48.94           C  
ATOM   2536  H   THR A 244      30.396  32.770  77.024  1.00 45.55           H  
ATOM   2537  HA  THR A 244      27.883  31.334  77.458  1.00 48.89           H  
ATOM   2538  HB  THR A 244      28.265  32.236  79.915  1.00 48.98           H  
ATOM   2539 HG21 THR A 244      28.669  29.911  79.231  1.00 48.94           H  
ATOM   2540 HG22 THR A 244      30.288  30.361  78.645  1.00 48.94           H  
ATOM   2541 HG23 THR A 244      29.908  30.469  80.381  1.00 48.94           H  
ATOM   2542  HG1 THR A 244      30.472  32.797  80.268  1.00 49.54           H  
ATOM   2543  N   THR A 245      27.858  34.530  77.175  1.00 52.82           N  
ATOM   2544  CA  THR A 245      26.991  35.707  77.100  1.00 54.48           C  
ATOM   2545  C   THR A 245      25.838  35.510  76.064  1.00 55.28           C  
ATOM   2546  O   THR A 245      25.782  34.493  75.350  1.00 56.19           O  
ATOM   2547  CB  THR A 245      27.851  36.937  76.781  1.00 54.93           C  
ATOM   2548  OG1 THR A 245      28.490  36.773  75.507  1.00 55.89           O  
ATOM   2549  CG2 THR A 245      28.931  37.080  77.838  1.00 54.77           C  
ATOM   2550  H   THR A 245      28.782  34.574  76.770  1.00 52.82           H  
ATOM   2551  HA  THR A 245      26.503  35.858  78.063  1.00 54.48           H  
ATOM   2552  HB  THR A 245      27.211  37.819  76.764  1.00 54.93           H  
ATOM   2553 HG21 THR A 245      28.467  37.199  78.817  1.00 54.77           H  
ATOM   2554 HG22 THR A 245      29.559  36.189  77.839  1.00 54.77           H  
ATOM   2555 HG23 THR A 245      29.542  37.955  77.617  1.00 54.77           H  
ATOM   2556  HG1 THR A 245      29.014  37.560  75.342  1.00 55.89           H  
ATOM   2557  N   PRO A 246      24.894  36.462  75.976  1.00 55.78           N  
ATOM   2558  CA  PRO A 246      23.831  36.228  74.998  1.00 55.86           C  
ATOM   2559  C   PRO A 246      24.384  36.271  73.579  1.00 56.53           C  
ATOM   2560  O   PRO A 246      25.366  36.970  73.297  1.00 56.30           O  
ATOM   2561  CB  PRO A 246      22.840  37.362  75.273  1.00 55.34           C  
ATOM   2562  CG  PRO A 246      23.124  37.742  76.675  1.00 55.58           C  
ATOM   2563  CD  PRO A 246      24.624  37.689  76.733  1.00 55.64           C  
ATOM   2564  HA  PRO A 246      23.364  35.247  75.086  1.00 55.86           H  
ATOM   2565  HB2 PRO A 246      21.812  37.015  75.165  1.00 55.34           H  
ATOM   2566  HB3 PRO A 246      23.013  38.202  74.600  1.00 55.34           H  
ATOM   2567  HG2 PRO A 246      22.678  37.033  77.373  1.00 55.58           H  
ATOM   2568  HG3 PRO A 246      22.757  38.745  76.893  1.00 55.58           H  
ATOM   2569  HD2 PRO A 246      25.073  38.560  76.256  1.00 55.64           H  
ATOM   2570  HD3 PRO A 246      24.982  37.612  77.760  1.00 55.64           H  
ATOM   2571  N   PRO A 247      23.747  35.528  72.659  1.00 57.10           N  
ATOM   2572  CA  PRO A 247      24.150  35.451  71.255  1.00 57.81           C  
ATOM   2573  C   PRO A 247      23.720  36.671  70.473  1.00 58.62           C  
ATOM   2574  O   PRO A 247      22.907  37.455  70.936  1.00 58.66           O  
ATOM   2575  CB  PRO A 247      23.424  34.208  70.770  1.00 57.29           C  
ATOM   2576  CG  PRO A 247      22.113  34.349  71.454  1.00 57.12           C  
ATOM   2577  CD  PRO A 247      22.515  34.744  72.878  1.00 57.22           C  
ATOM   2578  HA  PRO A 247      25.232  35.408  71.127  1.00 57.81           H  
ATOM   2579  HB2 PRO A 247      23.940  33.299  71.080  1.00 57.29           H  
ATOM   2580  HB3 PRO A 247      23.310  34.210  69.686  1.00 57.29           H  
ATOM   2581  HG2 PRO A 247      21.564  33.408  71.448  1.00 57.12           H  
ATOM   2582  HG3 PRO A 247      21.508  35.126  70.987  1.00 57.12           H  
ATOM   2583  HD2 PRO A 247      21.742  35.350  73.351  1.00 57.22           H  
ATOM   2584  HD3 PRO A 247      22.712  33.864  73.490  1.00 57.22           H  
ATOM   2585  N   PRO A 248      24.268  36.843  69.267  1.00 59.26           N  
ATOM   2586  CA  PRO A 248      23.917  37.981  68.414  1.00 60.22           C  
ATOM   2587  C   PRO A 248      22.412  37.953  68.159  1.00 60.85           C  
ATOM   2588  O   PRO A 248      21.852  36.875  67.932  1.00 60.36           O  
ATOM   2589  CB  PRO A 248      24.700  37.700  67.133  1.00 59.97           C  
ATOM   2590  CG  PRO A 248      25.907  36.989  67.626  1.00 60.01           C  
ATOM   2591  CD  PRO A 248      25.347  36.042  68.662  1.00 59.78           C  
ATOM   2592  HA  PRO A 248      24.150  38.958  68.837  1.00 60.22           H  
ATOM   2593  HB2 PRO A 248      24.971  38.627  66.628  1.00 59.97           H  
ATOM   2594  HB3 PRO A 248      24.125  37.071  66.453  1.00 59.97           H  
ATOM   2595  HG2 PRO A 248      26.616  37.685  68.075  1.00 60.01           H  
ATOM   2596  HG3 PRO A 248      26.396  36.442  66.820  1.00 60.01           H  
ATOM   2597  HD2 PRO A 248      24.955  35.137  68.199  1.00 59.78           H  
ATOM   2598  HD3 PRO A 248      26.102  35.774  69.401  1.00 59.78           H  
ATOM   2599  N   SER A 249      21.750  39.110  68.203  1.00 61.43           N  
ATOM   2600  CA  SER A 249      20.318  39.115  67.936  1.00 62.21           C  
ATOM   2601  C   SER A 249      20.152  38.699  66.480  1.00 62.54           C  
ATOM   2602  O   SER A 249      20.870  39.172  65.597  1.00 62.48           O  
ATOM   2603  CB  SER A 249      19.707  40.496  68.155  1.00 62.66           C  
ATOM   2604  OG  SER A 249      18.330  40.475  67.811  1.00 64.08           O  
ATOM   2605  H   SER A 249      22.234  39.970  68.418  1.00 61.43           H  
ATOM   2606  HA  SER A 249      19.806  38.435  68.617  1.00 62.21           H  
ATOM   2607  HB2 SER A 249      20.225  41.224  67.530  1.00 62.66           H  
ATOM   2608  HB3 SER A 249      19.814  40.776  69.203  1.00 62.66           H  
ATOM   2609  HG  SER A 249      17.980  41.357  67.960  1.00 64.08           H  
ATOM   2610  N   SER A 250      19.209  37.805  66.229  1.00 62.81           N  
ATOM   2611  CA  SER A 250      18.992  37.313  64.883  1.00 63.10           C  
ATOM   2612  C   SER A 250      17.667  37.781  64.343  1.00 63.33           C  
ATOM   2613  O   SER A 250      17.091  37.136  63.467  1.00 64.33           O  
ATOM   2614  CB  SER A 250      19.008  35.799  64.900  1.00 63.52           C  
ATOM   2615  OG  SER A 250      18.187  35.343  65.961  1.00 64.37           O  
ATOM   2616  H   SER A 250      18.634  37.461  66.985  1.00 62.81           H  
ATOM   2617  HA  SER A 250      19.785  37.698  64.243  1.00 63.10           H  
ATOM   2618  HB2 SER A 250      20.028  35.446  65.049  1.00 63.52           H  
ATOM   2619  HB3 SER A 250      18.626  35.418  63.953  1.00 63.52           H  
ATOM   2620  HG  SER A 250      18.548  35.694  66.779  1.00 64.37           H  
ATOM   2621  N   GLY A 251      17.173  38.897  64.858  1.00 63.21           N  
ATOM   2622  CA  GLY A 251      15.900  39.392  64.383  1.00 62.78           C  
ATOM   2623  C   GLY A 251      14.793  38.751  65.184  1.00 62.85           C  
ATOM   2624  O   GLY A 251      15.067  38.122  66.207  1.00 62.72           O  
ATOM   2625  H   GLY A 251      17.680  39.397  65.575  1.00 63.21           H  
ATOM   2626  HA2 GLY A 251      15.781  39.141  63.329  1.00 62.78           H  
ATOM   2627  HA3 GLY A 251      15.860  40.474  64.506  1.00 62.78           H  
ATOM   2628  N   PRO A 252      13.532  38.890  64.750  1.00 62.77           N  
ATOM   2629  CA  PRO A 252      12.365  38.321  65.441  1.00 62.74           C  
ATOM   2630  C   PRO A 252      12.026  36.863  65.130  1.00 62.12           C  
ATOM   2631  O   PRO A 252      12.325  36.357  64.041  1.00 61.83           O  
ATOM   2632  CB  PRO A 252      11.219  39.260  65.026  1.00 62.72           C  
ATOM   2633  CG  PRO A 252      11.932  40.532  64.597  1.00 62.61           C  
ATOM   2634  CD  PRO A 252      13.108  39.975  63.852  1.00 62.87           C  
ATOM   2635  HA  PRO A 252      12.562  38.272  66.512  1.00 62.74           H  
ATOM   2636  HB2 PRO A 252      10.551  39.453  65.866  1.00 62.72           H  
ATOM   2637  HB3 PRO A 252      10.649  38.836  64.199  1.00 62.72           H  
ATOM   2638  HG2 PRO A 252      12.248  41.122  65.458  1.00 62.61           H  
ATOM   2639  HG3 PRO A 252      11.303  41.143  63.950  1.00 62.61           H  
ATOM   2640  HD2 PRO A 252      12.816  39.592  62.874  1.00 62.87           H  
ATOM   2641  HD3 PRO A 252      13.893  40.721  63.730  1.00 62.87           H  
ATOM   2642  N   THR A 253      11.405  36.198  66.105  1.00 61.77           N  
ATOM   2643  CA  THR A 253      10.969  34.813  65.944  1.00 61.16           C  
ATOM   2644  C   THR A 253       9.448  34.835  65.982  1.00 60.97           C  
ATOM   2645  O   THR A 253       8.847  35.780  66.478  1.00 61.09           O  
ATOM   2646  CB  THR A 253      11.526  33.863  67.057  1.00 60.62           C  
ATOM   2647  OG1 THR A 253      11.262  34.400  68.358  1.00 60.04           O  
ATOM   2648  CG2 THR A 253      13.001  33.679  66.885  1.00 59.95           C  
ATOM   2649  H   THR A 253      11.231  36.667  66.982  1.00 61.77           H  
ATOM   2650  HA  THR A 253      11.353  34.418  65.004  1.00 61.16           H  
ATOM   2651  HB  THR A 253      11.026  32.899  66.964  1.00 60.62           H  
ATOM   2652 HG21 THR A 253      13.202  33.259  65.900  1.00 59.95           H  
ATOM   2653 HG22 THR A 253      13.501  34.643  66.978  1.00 59.95           H  
ATOM   2654 HG23 THR A 253      13.374  33.001  67.652  1.00 59.95           H  
ATOM   2655  HG1 THR A 253      11.604  33.777  69.004  1.00 60.04           H  
ATOM   2656  N   TYR A 254       8.824  33.794  65.460  1.00 60.92           N  
ATOM   2657  CA  TYR A 254       7.376  33.753  65.425  1.00 61.30           C  
ATOM   2658  C   TYR A 254       6.758  32.448  65.909  1.00 60.89           C  
ATOM   2659  O   TYR A 254       7.373  31.386  65.829  1.00 60.33           O  
ATOM   2660  CB  TYR A 254       6.911  34.047  63.997  1.00 62.67           C  
ATOM   2661  CG  TYR A 254       7.397  35.390  63.517  1.00 64.54           C  
ATOM   2662  CD1 TYR A 254       7.045  36.556  64.206  1.00 65.59           C  
ATOM   2663  CD2 TYR A 254       8.255  35.500  62.423  1.00 65.17           C  
ATOM   2664  CE1 TYR A 254       7.538  37.800  63.829  1.00 66.98           C  
ATOM   2665  CE2 TYR A 254       8.757  36.739  62.034  1.00 66.75           C  
ATOM   2666  CZ  TYR A 254       8.395  37.889  62.748  1.00 66.96           C  
ATOM   2667  OH  TYR A 254       8.908  39.124  62.412  1.00 68.11           O  
ATOM   2668  H   TYR A 254       9.358  33.024  65.084  1.00 60.92           H  
ATOM   2669  HA  TYR A 254       7.031  34.511  66.129  1.00 61.30           H  
ATOM   2670  HB2 TYR A 254       5.821  34.036  63.971  1.00 62.67           H  
ATOM   2671  HB3 TYR A 254       7.298  33.274  63.333  1.00 62.67           H  
ATOM   2672  HD1 TYR A 254       6.375  36.488  65.050  1.00 65.59           H  
ATOM   2673  HD2 TYR A 254       8.533  34.614  61.871  1.00 65.17           H  
ATOM   2674  HE1 TYR A 254       7.254  38.688  64.375  1.00 66.98           H  
ATOM   2675  HE2 TYR A 254       9.422  36.813  61.186  1.00 66.75           H  
ATOM   2676  HH  TYR A 254       9.516  39.122  61.669  1.00 68.11           H  
ATOM   2677  N   GLN A 255       5.533  32.546  66.417  1.00 59.99           N  
ATOM   2678  CA  GLN A 255       4.798  31.382  66.881  1.00 59.19           C  
ATOM   2679  C   GLN A 255       3.877  30.946  65.736  1.00 58.52           C  
ATOM   2680  O   GLN A 255       2.955  30.159  65.937  1.00 58.86           O  
ATOM   2681  CB  GLN A 255       3.976  31.745  68.111  1.00 59.78           C  
ATOM   2682  CG  GLN A 255       4.764  32.523  69.144  1.00 61.63           C  
ATOM   2683  CD  GLN A 255       5.638  31.638  69.996  1.00 62.39           C  
ATOM   2684  NE2 GLN A 255       6.731  32.037  70.415  1.00 62.61           N  
ATOM   2685  OE1 GLN A 255       5.154  30.432  70.279  1.00 62.66           O  
ATOM   2686  H   GLN A 255       5.101  33.457  66.482  1.00 59.99           H  
ATOM   2687  HA  GLN A 255       5.476  30.575  67.158  1.00 59.19           H  
ATOM   2688  HB2 GLN A 255       3.615  30.825  68.571  1.00 59.78           H  
ATOM   2689  HB3 GLN A 255       3.127  32.350  67.794  1.00 59.78           H  
ATOM   2690  HG2 GLN A 255       4.064  33.050  69.792  1.00 61.63           H  
ATOM   2691  HG3 GLN A 255       5.397  33.246  68.629  1.00 61.63           H  
ATOM   2692 HE21 GLN A 255       7.297  31.438  70.999  1.00 62.61           H  
ATOM   2693 HE22 GLN A 255       7.057  32.962  70.173  1.00 62.61           H  
ATOM   2694  N   CYS A 256       4.139  31.480  64.542  1.00 57.53           N  
ATOM   2695  CA  CYS A 256       3.385  31.172  63.321  1.00 57.16           C  
ATOM   2696  C   CYS A 256       4.378  31.137  62.175  1.00 55.35           C  
ATOM   2697  O   CYS A 256       5.475  31.684  62.271  1.00 54.23           O  
ATOM   2698  CB  CYS A 256       2.321  32.243  63.046  1.00 59.94           C  
ATOM   2699  SG  CYS A 256       2.894  33.970  63.295  1.00 63.56           S  
ATOM   2700  H   CYS A 256       4.903  32.137  64.474  1.00 57.53           H  
ATOM   2701  HA  CYS A 256       2.872  30.217  63.432  1.00 57.16           H  
ATOM   2702  HB2 CYS A 256       1.478  32.065  63.714  1.00 59.94           H  
ATOM   2703  HB3 CYS A 256       1.993  32.139  62.012  1.00 59.94           H  
ATOM   2704  N   LEU A 257       3.984  30.509  61.081  1.00 54.44           N  
ATOM   2705  CA  LEU A 257       4.859  30.373  59.921  1.00 53.87           C  
ATOM   2706  C   LEU A 257       5.065  31.615  59.055  1.00 54.94           C  
ATOM   2707  O   LEU A 257       4.108  32.227  58.577  1.00 54.83           O  
ATOM   2708  CB  LEU A 257       4.369  29.233  59.024  1.00 53.31           C  
ATOM   2709  CG  LEU A 257       5.166  29.020  57.736  1.00 53.15           C  
ATOM   2710  CD1 LEU A 257       6.613  28.651  58.087  1.00 52.73           C  
ATOM   2711  CD2 LEU A 257       4.513  27.930  56.892  1.00 52.58           C  
ATOM   2712  H   LEU A 257       3.055  30.114  61.047  1.00 54.44           H  
ATOM   2713  HA  LEU A 257       5.834  30.172  60.365  1.00 53.87           H  
ATOM   2714  HB2 LEU A 257       3.335  29.443  58.749  1.00 53.31           H  
ATOM   2715  HB3 LEU A 257       4.411  28.309  59.601  1.00 53.31           H  
ATOM   2716  HG  LEU A 257       5.173  29.940  57.152  1.00 53.15           H  
ATOM   2717 HD11 LEU A 257       7.062  29.456  58.669  1.00 52.73           H  
ATOM   2718 HD12 LEU A 257       6.622  27.731  58.672  1.00 52.73           H  
ATOM   2719 HD13 LEU A 257       7.183  28.504  57.170  1.00 52.73           H  
ATOM   2720 HD21 LEU A 257       4.494  26.997  57.455  1.00 52.58           H  
ATOM   2721 HD22 LEU A 257       3.494  28.225  56.643  1.00 52.58           H  
ATOM   2722 HD23 LEU A 257       5.085  27.789  55.975  1.00 52.58           H  
ATOM   2723  N   LYS A 258       6.337  31.966  58.864  1.00 55.21           N  
ATOM   2724  CA  LYS A 258       6.760  33.088  58.031  1.00 56.02           C  
ATOM   2725  C   LYS A 258       7.926  32.608  57.172  1.00 56.42           C  
ATOM   2726  O   LYS A 258       9.015  32.350  57.690  1.00 57.63           O  
ATOM   2727  CB  LYS A 258       7.231  34.270  58.887  1.00 56.16           C  
ATOM   2728  CG  LYS A 258       6.124  35.214  59.330  1.00 57.05           C  
ATOM   2729  CD  LYS A 258       6.663  36.599  59.680  1.00 56.85           C  
ATOM   2730  CE  LYS A 258       5.519  37.556  60.007  1.00 57.38           C  
ATOM   2731  NZ  LYS A 258       4.439  37.557  58.953  1.00 58.05           N1+
ATOM   2732  H   LYS A 258       7.053  31.422  59.324  1.00 55.21           H  
ATOM   2733  HA  LYS A 258       5.920  33.424  57.423  1.00 56.02           H  
ATOM   2734  HB2 LYS A 258       7.954  34.843  58.306  1.00 56.16           H  
ATOM   2735  HB3 LYS A 258       7.715  33.872  59.779  1.00 56.16           H  
ATOM   2736  HG2 LYS A 258       5.634  34.794  60.208  1.00 57.05           H  
ATOM   2737  HG3 LYS A 258       5.400  35.312  58.521  1.00 57.05           H  
ATOM   2738  HD2 LYS A 258       7.225  36.989  58.831  1.00 56.85           H  
ATOM   2739  HD3 LYS A 258       7.321  36.519  60.545  1.00 56.85           H  
ATOM   2740  HE2 LYS A 258       5.923  38.565  60.093  1.00 57.38           H  
ATOM   2741  HE3 LYS A 258       5.077  37.259  60.958  1.00 57.38           H  
ATOM   2742  HZ1 LYS A 258       4.835  37.831  58.065  1.00 58.05           H  
ATOM   2743  HZ2 LYS A 258       4.045  36.631  58.874  1.00 58.05           H  
ATOM   2744  HZ3 LYS A 258       3.714  38.210  59.214  1.00 58.05           H  
ATOM   2745  N   GLY A 259       7.704  32.467  55.870  1.00 55.76           N  
ATOM   2746  CA  GLY A 259       8.780  32.031  55.001  1.00 55.25           C  
ATOM   2747  C   GLY A 259       9.078  30.554  55.118  1.00 54.72           C  
ATOM   2748  O   GLY A 259       8.168  29.744  55.047  1.00 55.60           O  
ATOM   2749  H   GLY A 259       6.790  32.663  55.487  1.00 55.76           H  
ATOM   2750  HA2 GLY A 259       9.681  32.588  55.259  1.00 55.25           H  
ATOM   2751  HA3 GLY A 259       8.502  32.248  53.970  1.00 55.25           H  
ATOM   2752  N   THR A 260      10.347  30.194  55.283  1.00 54.18           N  
ATOM   2753  CA  THR A 260      10.726  28.783  55.416  1.00 53.71           C  
ATOM   2754  C   THR A 260      10.788  28.348  56.894  1.00 52.74           C  
ATOM   2755  O   THR A 260      11.388  27.326  57.236  1.00 51.90           O  
ATOM   2756  CB  THR A 260      12.100  28.498  54.748  1.00 53.26           C  
ATOM   2757  OG1 THR A 260      13.107  29.353  55.318  1.00 53.69           O  
ATOM   2758  CG2 THR A 260      12.012  28.726  53.242  1.00 53.91           C  
ATOM   2759  H   THR A 260      11.063  30.905  55.317  1.00 54.18           H  
ATOM   2760  HA  THR A 260       9.953  28.207  54.907  1.00 53.71           H  
ATOM   2761  HB  THR A 260      12.371  27.458  54.929  1.00 53.26           H  
ATOM   2762 HG21 THR A 260      11.254  28.067  52.818  1.00 53.91           H  
ATOM   2763 HG22 THR A 260      11.741  29.764  53.047  1.00 53.91           H  
ATOM   2764 HG23 THR A 260      12.978  28.511  52.785  1.00 53.91           H  
ATOM   2765  HG1 THR A 260      13.941  29.143  54.892  1.00 53.69           H  
ATOM   2766  N   GLY A 261      10.174  29.148  57.762  1.00 51.59           N  
ATOM   2767  CA  GLY A 261      10.141  28.834  59.175  1.00 50.29           C  
ATOM   2768  C   GLY A 261      11.468  28.837  59.905  1.00 49.02           C  
ATOM   2769  O   GLY A 261      11.586  28.248  60.981  1.00 48.18           O  
ATOM   2770  H   GLY A 261       9.723  29.989  57.430  1.00 51.59           H  
ATOM   2771  HA2 GLY A 261       9.708  27.840  59.282  1.00 50.29           H  
ATOM   2772  HA3 GLY A 261       9.495  29.566  59.661  1.00 50.29           H  
ATOM   2773  N   GLU A 262      12.476  29.490  59.355  1.00 47.80           N  
ATOM   2774  CA  GLU A 262      13.744  29.509  60.058  1.00 47.29           C  
ATOM   2775  C   GLU A 262      13.589  30.232  61.395  1.00 45.79           C  
ATOM   2776  O   GLU A 262      14.302  29.930  62.341  1.00 44.94           O  
ATOM   2777  CB  GLU A 262      14.829  30.182  59.212  1.00 49.89           C  
ATOM   2778  CG  GLU A 262      14.895  29.614  57.802  1.00 54.19           C  
ATOM   2779  CD  GLU A 262      16.309  29.513  57.226  1.00 56.14           C  
ATOM   2780  OE1 GLU A 262      16.421  28.997  56.081  1.00 56.34           O  
ATOM   2781  OE2 GLU A 262      17.290  29.937  57.905  1.00 57.49           O1-
ATOM   2782  H   GLU A 262      12.366  29.963  58.469  1.00 47.80           H  
ATOM   2783  HA  GLU A 262      14.050  28.479  60.244  1.00 47.29           H  
ATOM   2784  HB2 GLU A 262      15.794  30.033  59.696  1.00 49.89           H  
ATOM   2785  HB3 GLU A 262      14.615  31.249  59.151  1.00 49.89           H  
ATOM   2786  HG2 GLU A 262      14.306  30.257  57.148  1.00 54.19           H  
ATOM   2787  HG3 GLU A 262      14.461  28.614  57.817  1.00 54.19           H  
ATOM   2788  N   ASN A 263      12.641  31.168  61.476  1.00 43.55           N  
ATOM   2789  CA  ASN A 263      12.399  31.946  62.696  1.00 42.43           C  
ATOM   2790  C   ASN A 263      11.270  31.417  63.565  1.00 42.13           C  
ATOM   2791  O   ASN A 263      10.862  32.086  64.510  1.00 41.93           O  
ATOM   2792  CB  ASN A 263      12.088  33.416  62.361  1.00 42.40           C  
ATOM   2793  CG  ASN A 263      11.131  33.570  61.168  1.00 43.36           C  
ATOM   2794  OD1 ASN A 263      10.290  32.705  60.912  1.00 43.59           O  
ATOM   2795  ND2 ASN A 263      11.258  34.684  60.443  1.00 43.35           N  
ATOM   2796  H   ASN A 263      12.067  31.348  60.665  1.00 43.55           H  
ATOM   2797  HA  ASN A 263      13.325  31.855  63.263  1.00 42.43           H  
ATOM   2798  HB2 ASN A 263      13.023  33.924  62.124  1.00 42.40           H  
ATOM   2799  HB3 ASN A 263      11.632  33.883  63.234  1.00 42.40           H  
ATOM   2800 HD21 ASN A 263      11.960  35.368  60.687  1.00 43.35           H  
ATOM   2801 HD22 ASN A 263      10.652  34.843  59.651  1.00 43.35           H  
ATOM   2802  N   TYR A 264      10.754  30.237  63.239  1.00 40.51           N  
ATOM   2803  CA  TYR A 264       9.669  29.651  64.020  1.00 39.95           C  
ATOM   2804  C   TYR A 264      10.160  29.194  65.409  1.00 37.47           C  
ATOM   2805  O   TYR A 264      11.227  28.597  65.546  1.00 35.95           O  
ATOM   2806  CB  TYR A 264       9.041  28.473  63.245  1.00 42.28           C  
ATOM   2807  CG  TYR A 264       7.911  27.794  63.996  1.00 45.81           C  
ATOM   2808  CD1 TYR A 264       6.851  28.543  64.508  1.00 46.40           C  
ATOM   2809  CD2 TYR A 264       7.927  26.413  64.247  1.00 45.91           C  
ATOM   2810  CE1 TYR A 264       5.833  27.949  65.259  1.00 47.22           C  
ATOM   2811  CE2 TYR A 264       6.907  25.804  65.004  1.00 46.69           C  
ATOM   2812  CZ  TYR A 264       5.858  26.583  65.515  1.00 47.01           C  
ATOM   2813  OH  TYR A 264       4.855  26.033  66.307  1.00 44.86           O  
ATOM   2814  H   TYR A 264      11.118  29.738  62.439  1.00 40.51           H  
ATOM   2815  HA  TYR A 264       8.908  30.415  64.179  1.00 39.95           H  
ATOM   2816  HB2 TYR A 264       9.818  27.735  63.049  1.00 42.28           H  
ATOM   2817  HB3 TYR A 264       8.651  28.850  62.300  1.00 42.28           H  
ATOM   2818  HD1 TYR A 264       6.816  29.606  64.320  1.00 46.40           H  
ATOM   2819  HD2 TYR A 264       8.732  25.809  63.855  1.00 45.91           H  
ATOM   2820  HE1 TYR A 264       5.024  28.553  65.642  1.00 47.22           H  
ATOM   2821  HE2 TYR A 264       6.932  24.741  65.190  1.00 46.69           H  
ATOM   2822  HH  TYR A 264       3.966  26.119  65.954  1.00 44.86           H  
ATOM   2823  N   ARG A 265       9.382  29.504  66.438  1.00 34.57           N  
ATOM   2824  CA  ARG A 265       9.704  29.138  67.805  1.00 33.59           C  
ATOM   2825  C   ARG A 265       8.432  28.711  68.515  1.00 32.53           C  
ATOM   2826  O   ARG A 265       8.354  28.787  69.747  1.00 33.20           O  
ATOM   2827  CB  ARG A 265      10.321  30.317  68.568  1.00 33.93           C  
ATOM   2828  CG  ARG A 265      11.706  30.716  68.112  1.00 35.91           C  
ATOM   2829  CD  ARG A 265      12.640  29.523  68.179  1.00 36.35           C  
ATOM   2830  NE  ARG A 265      14.012  29.886  67.882  1.00 35.18           N  
ATOM   2831  CZ  ARG A 265      14.544  29.926  66.669  1.00 36.07           C  
ATOM   2832  NH1 ARG A 265      13.827  29.615  65.592  1.00 34.91           N  
ATOM   2833  NH2 ARG A 265      15.810  30.297  66.537  1.00 36.99           N1+
ATOM   2834  H   ARG A 265       8.530  30.016  66.263  1.00 34.57           H  
ATOM   2835  HA  ARG A 265      10.428  28.324  67.779  1.00 33.59           H  
ATOM   2836  HB2 ARG A 265      10.377  30.046  69.622  1.00 33.93           H  
ATOM   2837  HB3 ARG A 265       9.664  31.179  68.449  1.00 33.93           H  
ATOM   2838  HG2 ARG A 265      12.085  31.507  68.759  1.00 35.91           H  
ATOM   2839  HG3 ARG A 265      11.657  31.079  67.085  1.00 35.91           H  
ATOM   2840  HD2 ARG A 265      12.310  28.777  67.456  1.00 36.35           H  
ATOM   2841  HD3 ARG A 265      12.598  29.100  69.183  1.00 36.35           H  
ATOM   2842  HE  ARG A 265      14.609  30.127  68.660  1.00 35.18           H  
ATOM   2843 HH11 ARG A 265      12.863  29.332  65.692  1.00 34.91           H  
ATOM   2844 HH12 ARG A 265      14.247  29.662  64.675  1.00 34.91           H  
ATOM   2845 HH21 ARG A 265      16.230  30.343  65.619  1.00 36.99           H  
ATOM   2846 HH22 ARG A 265      16.355  30.533  67.354  1.00 36.99           H  
ATOM   2847  N   GLY A 266       7.438  28.272  67.751  1.00 31.03           N  
ATOM   2848  CA  GLY A 266       6.190  27.819  68.358  1.00 32.35           C  
ATOM   2849  C   GLY A 266       6.313  26.454  69.040  1.00 33.94           C  
ATOM   2850  O   GLY A 266       7.447  25.985  69.273  1.00 31.57           O  
ATOM   2851  H   GLY A 266       7.546  28.252  66.747  1.00 31.03           H  
ATOM   2852  HA2 GLY A 266       5.431  27.750  67.579  1.00 32.35           H  
ATOM   2853  HA3 GLY A 266       5.881  28.552  69.103  1.00 32.35           H  
ATOM   2854  N   ASN A 267       5.175  25.812  69.366  1.00 33.17           N  
ATOM   2855  CA  ASN A 267       5.219  24.501  70.036  1.00 33.80           C  
ATOM   2856  C   ASN A 267       4.596  23.318  69.298  1.00 33.28           C  
ATOM   2857  O   ASN A 267       4.353  22.282  69.892  1.00 34.68           O  
ATOM   2858  CB  ASN A 267       4.650  24.588  71.464  1.00 34.09           C  
ATOM   2859  CG  ASN A 267       3.129  24.687  71.511  1.00 35.21           C  
ATOM   2860  OD1 ASN A 267       2.458  24.836  70.488  1.00 37.24           O  
ATOM   2861  ND2 ASN A 267       2.577  24.606  72.722  1.00 34.75           N  
ATOM   2862  H   ASN A 267       4.283  26.233  69.149  1.00 33.17           H  
ATOM   2863  HA  ASN A 267       6.285  24.274  70.050  1.00 33.80           H  
ATOM   2864  HB2 ASN A 267       5.068  25.471  71.948  1.00 34.09           H  
ATOM   2865  HB3 ASN A 267       4.954  23.696  72.011  1.00 34.09           H  
ATOM   2866 HD21 ASN A 267       1.574  24.667  72.825  1.00 34.75           H  
ATOM   2867 HD22 ASN A 267       3.162  24.484  73.536  1.00 34.75           H  
ATOM   2868  N   VAL A 268       4.352  23.448  68.003  1.00 32.01           N  
ATOM   2869  CA  VAL A 268       3.789  22.324  67.250  1.00 32.62           C  
ATOM   2870  C   VAL A 268       4.773  21.141  67.262  1.00 33.29           C  
ATOM   2871  O   VAL A 268       5.960  21.318  66.972  1.00 32.01           O  
ATOM   2872  CB  VAL A 268       3.515  22.700  65.805  1.00 32.32           C  
ATOM   2873  CG1 VAL A 268       3.059  21.477  65.043  1.00 33.00           C  
ATOM   2874  CG2 VAL A 268       2.487  23.787  65.755  1.00 33.74           C  
ATOM   2875  H   VAL A 268       4.554  24.320  67.535  1.00 32.01           H  
ATOM   2876  HA  VAL A 268       2.849  22.050  67.729  1.00 32.62           H  
ATOM   2877  HB  VAL A 268       4.426  23.073  65.338  1.00 32.32           H  
ATOM   2878 HG11 VAL A 268       3.837  20.715  65.080  1.00 33.00           H  
ATOM   2879 HG12 VAL A 268       2.147  21.087  65.495  1.00 33.00           H  
ATOM   2880 HG13 VAL A 268       2.864  21.747  64.005  1.00 33.00           H  
ATOM   2881 HG21 VAL A 268       1.565  23.436  66.218  1.00 33.74           H  
ATOM   2882 HG22 VAL A 268       2.855  24.660  66.294  1.00 33.74           H  
ATOM   2883 HG23 VAL A 268       2.293  24.056  64.717  1.00 33.74           H  
ATOM   2884  N   ALA A 269       4.272  19.943  67.573  1.00 31.52           N  
ATOM   2885  CA  ALA A 269       5.107  18.739  67.679  1.00 31.05           C  
ATOM   2886  C   ALA A 269       4.589  17.528  66.905  1.00 30.52           C  
ATOM   2887  O   ALA A 269       4.770  16.367  67.322  1.00 29.14           O  
ATOM   2888  CB  ALA A 269       5.299  18.365  69.175  1.00 28.30           C  
ATOM   2889  H   ALA A 269       3.280  19.861  67.742  1.00 31.52           H  
ATOM   2890  HA  ALA A 269       6.058  18.998  67.213  1.00 31.05           H  
ATOM   2891  HB1 ALA A 269       5.729  19.212  69.709  1.00 28.30           H  
ATOM   2892  HB2 ALA A 269       4.334  18.111  69.613  1.00 28.30           H  
ATOM   2893  HB3 ALA A 269       5.969  17.509  69.252  1.00 28.30           H  
ATOM   2894  N   VAL A 270       3.953  17.790  65.776  1.00 31.72           N  
ATOM   2895  CA  VAL A 270       3.444  16.708  64.948  1.00 33.65           C  
ATOM   2896  C   VAL A 270       3.730  17.081  63.496  1.00 35.95           C  
ATOM   2897  O   VAL A 270       3.778  18.257  63.180  1.00 34.92           O  
ATOM   2898  CB  VAL A 270       1.928  16.487  65.216  1.00 35.98           C  
ATOM   2899  CG1 VAL A 270       1.207  17.826  65.259  1.00 38.28           C  
ATOM   2900  CG2 VAL A 270       1.327  15.565  64.160  1.00 35.08           C  
ATOM   2901  H   VAL A 270       3.820  18.748  65.486  1.00 31.72           H  
ATOM   2902  HA  VAL A 270       3.933  15.762  65.182  1.00 33.65           H  
ATOM   2903  HB  VAL A 270       1.804  16.003  66.185  1.00 35.98           H  
ATOM   2904 HG11 VAL A 270       1.638  18.446  66.045  1.00 38.28           H  
ATOM   2905 HG12 VAL A 270       1.317  18.329  64.298  1.00 38.28           H  
ATOM   2906 HG13 VAL A 270       0.149  17.663  65.464  1.00 38.28           H  
ATOM   2907 HG21 VAL A 270       1.435  16.021  63.176  1.00 35.08           H  
ATOM   2908 HG22 VAL A 270       1.847  14.607  64.175  1.00 35.08           H  
ATOM   2909 HG23 VAL A 270       0.270  15.408  64.374  1.00 35.08           H  
ATOM   2910  N   THR A 271       3.957  16.093  62.632  1.00 35.53           N  
ATOM   2911  CA  THR A 271       4.257  16.355  61.228  1.00 37.87           C  
ATOM   2912  C   THR A 271       2.983  16.427  60.385  1.00 40.16           C  
ATOM   2913  O   THR A 271       1.889  16.234  60.905  1.00 41.52           O  
ATOM   2914  CB  THR A 271       5.216  15.254  60.615  1.00 36.92           C  
ATOM   2915  OG1 THR A 271       4.545  13.975  60.569  1.00 37.71           O  
ATOM   2916  CG2 THR A 271       6.542  15.160  61.431  1.00 37.87           C  
ATOM   2917  H   THR A 271       3.921  15.137  62.957  1.00 35.53           H  
ATOM   2918  HA  THR A 271       4.762  17.321  61.200  1.00 37.87           H  
ATOM   2919  HB  THR A 271       5.471  15.544  59.596  1.00 36.92           H  
ATOM   2920 HG21 THR A 271       7.040  16.129  61.428  1.00 37.87           H  
ATOM   2921 HG22 THR A 271       6.317  14.871  62.458  1.00 37.87           H  
ATOM   2922 HG23 THR A 271       7.195  14.414  60.978  1.00 37.87           H  
ATOM   2923  HG1 THR A 271       4.495  13.706  59.649  1.00 37.71           H  
ATOM   2924  N   VAL A 272       3.129  16.705  59.087  1.00 42.21           N  
ATOM   2925  CA  VAL A 272       1.979  16.802  58.177  1.00 44.32           C  
ATOM   2926  C   VAL A 272       1.241  15.486  57.981  1.00 44.59           C  
ATOM   2927  O   VAL A 272       0.015  15.464  57.874  1.00 45.96           O  
ATOM   2928  CB  VAL A 272       2.369  17.307  56.766  1.00 44.59           C  
ATOM   2929  CG1 VAL A 272       2.519  18.800  56.775  1.00 46.42           C  
ATOM   2930  CG2 VAL A 272       3.656  16.634  56.306  1.00 45.29           C  
ATOM   2931  H   VAL A 272       4.058  16.853  58.719  1.00 42.21           H  
ATOM   2932  HA  VAL A 272       1.328  17.519  58.676  1.00 44.32           H  
ATOM   2933  HB  VAL A 272       1.577  17.048  56.063  1.00 44.59           H  
ATOM   2934 HG11 VAL A 272       1.579  19.258  57.084  1.00 46.42           H  
ATOM   2935 HG12 VAL A 272       3.307  19.082  57.473  1.00 46.42           H  
ATOM   2936 HG13 VAL A 272       2.779  19.145  55.774  1.00 46.42           H  
ATOM   2937 HG21 VAL A 272       4.462  16.881  56.997  1.00 45.29           H  
ATOM   2938 HG22 VAL A 272       3.514  15.554  56.285  1.00 45.29           H  
ATOM   2939 HG23 VAL A 272       3.913  16.986  55.307  1.00 45.29           H  
ATOM   2940  N   SER A 273       1.970  14.384  57.906  1.00 44.58           N  
ATOM   2941  CA  SER A 273       1.298  13.116  57.732  1.00 43.93           C  
ATOM   2942  C   SER A 273       0.817  12.563  59.070  1.00 43.84           C  
ATOM   2943  O   SER A 273       0.344  11.425  59.140  1.00 44.73           O  
ATOM   2944  CB  SER A 273       2.214  12.137  57.031  1.00 43.57           C  
ATOM   2945  OG  SER A 273       2.529  12.652  55.753  1.00 46.54           O  
ATOM   2946  H   SER A 273       2.977  14.428  57.969  1.00 44.58           H  
ATOM   2947  HA  SER A 273       0.417  13.270  57.109  1.00 43.93           H  
ATOM   2948  HB2 SER A 273       1.712  11.175  56.926  1.00 43.57           H  
ATOM   2949  HB3 SER A 273       3.128  12.009  57.611  1.00 43.57           H  
ATOM   2950  HG  SER A 273       3.482  12.763  55.711  1.00 46.54           H  
ATOM   2951  N   GLY A 274       0.950  13.382  60.121  1.00 43.03           N  
ATOM   2952  CA  GLY A 274       0.481  13.022  61.453  1.00 41.38           C  
ATOM   2953  C   GLY A 274       1.428  12.375  62.439  1.00 40.56           C  
ATOM   2954  O   GLY A 274       0.981  11.953  63.503  1.00 41.61           O  
ATOM   2955  H   GLY A 274       1.391  14.281  59.986  1.00 43.03           H  
ATOM   2956  HA2 GLY A 274      -0.352  12.332  61.318  1.00 41.38           H  
ATOM   2957  HA3 GLY A 274       0.121  13.939  61.918  1.00 41.38           H  
ATOM   2958  N   HIS A 275       2.721  12.306  62.116  1.00 38.92           N  
ATOM   2959  CA  HIS A 275       3.717  11.670  62.991  1.00 35.44           C  
ATOM   2960  C   HIS A 275       4.126  12.443  64.253  1.00 33.83           C  
ATOM   2961  O   HIS A 275       4.087  13.684  64.294  1.00 33.08           O  
ATOM   2962  CB  HIS A 275       4.970  11.351  62.185  1.00 36.94           C  
ATOM   2963  CG  HIS A 275       4.711  10.501  60.983  1.00 38.27           C  
ATOM   2964  ND1 HIS A 275       4.067   9.286  61.057  1.00 40.14           N  
ATOM   2965  CD2 HIS A 275       5.017  10.684  59.678  1.00 39.17           C  
ATOM   2966  CE1 HIS A 275       3.988   8.758  59.848  1.00 40.07           C  
ATOM   2967  NE2 HIS A 275       4.558   9.586  58.993  1.00 38.06           N  
ATOM   2968  H   HIS A 275       3.026  12.705  61.240  1.00 38.92           H  
ATOM   2969  HA  HIS A 275       3.212  10.778  63.362  1.00 35.44           H  
ATOM   2970  HB2 HIS A 275       5.672  10.826  62.833  1.00 36.94           H  
ATOM   2971  HB3 HIS A 275       5.414  12.290  61.854  1.00 36.94           H  
ATOM   2972  HD2 HIS A 275       5.528  11.536  59.254  1.00 39.17           H  
ATOM   2973  HE2 HIS A 275       4.643   9.437  57.998  1.00 38.06           H  
ATOM   2974  HE1 HIS A 275       3.534   7.810  59.602  1.00 40.07           H  
ATOM   2975  N   THR A 276       4.515  11.714  65.296  1.00 30.12           N  
ATOM   2976  CA  THR A 276       4.942  12.385  66.520  1.00 28.77           C  
ATOM   2977  C   THR A 276       6.443  12.737  66.406  1.00 26.49           C  
ATOM   2978  O   THR A 276       7.265  11.906  66.012  1.00 29.86           O  
ATOM   2979  CB  THR A 276       4.692  11.501  67.789  1.00 27.52           C  
ATOM   2980  OG1 THR A 276       3.294  11.194  67.885  1.00 28.42           O  
ATOM   2981  CG2 THR A 276       5.146  12.238  69.072  1.00 27.09           C  
ATOM   2982  H   THR A 276       4.515  10.705  65.241  1.00 30.12           H  
ATOM   2983  HA  THR A 276       4.350  13.293  66.637  1.00 28.77           H  
ATOM   2984  HB  THR A 276       5.272  10.583  67.694  1.00 27.52           H  
ATOM   2985 HG21 THR A 276       6.208  12.474  68.999  1.00 27.09           H  
ATOM   2986 HG22 THR A 276       4.575  13.160  69.183  1.00 27.09           H  
ATOM   2987 HG23 THR A 276       4.975  11.599  69.938  1.00 27.09           H  
ATOM   2988  HG1 THR A 276       3.044  10.728  67.084  1.00 28.42           H  
ATOM   2989  N   CYS A 277       6.784  13.977  66.731  1.00 25.63           N  
ATOM   2990  CA  CYS A 277       8.157  14.414  66.637  1.00 23.89           C  
ATOM   2991  C   CYS A 277       8.992  13.759  67.707  1.00 23.91           C  
ATOM   2992  O   CYS A 277       8.520  13.602  68.871  1.00 22.02           O  
ATOM   2993  CB  CYS A 277       8.263  15.937  66.824  1.00 24.36           C  
ATOM   2994  SG  CYS A 277       7.725  16.960  65.413  1.00 26.00           S  
ATOM   2995  H   CYS A 277       6.075  14.623  67.048  1.00 25.63           H  
ATOM   2996  HA  CYS A 277       8.519  14.135  65.647  1.00 23.89           H  
ATOM   2997  HB2 CYS A 277       9.307  16.175  67.029  1.00 24.36           H  
ATOM   2998  HB3 CYS A 277       7.652  16.210  67.685  1.00 24.36           H  
ATOM   2999  N   GLN A 278      10.219  13.391  67.325  1.00 19.29           N  
ATOM   3000  CA  GLN A 278      11.172  12.824  68.274  1.00 20.41           C  
ATOM   3001  C   GLN A 278      11.852  14.030  68.950  1.00 22.60           C  
ATOM   3002  O   GLN A 278      12.130  15.045  68.282  1.00 22.92           O  
ATOM   3003  CB  GLN A 278      12.213  11.985  67.537  1.00 20.69           C  
ATOM   3004  CG  GLN A 278      13.377  11.415  68.404  1.00 18.25           C  
ATOM   3005  CD  GLN A 278      14.433  10.708  67.543  1.00 17.45           C  
ATOM   3006  OE1 GLN A 278      14.098   9.907  66.667  1.00 20.54           O  
ATOM   3007  NE2 GLN A 278      15.713  11.008  67.790  1.00 19.27           N  
ATOM   3008  H   GLN A 278      10.492  13.508  66.360  1.00 19.29           H  
ATOM   3009  HA  GLN A 278      10.681  12.175  68.999  1.00 20.41           H  
ATOM   3010  HB2 GLN A 278      12.653  12.609  66.759  1.00 20.69           H  
ATOM   3011  HB3 GLN A 278      11.696  11.142  67.078  1.00 20.69           H  
ATOM   3012  HG2 GLN A 278      12.968  10.701  69.119  1.00 18.25           H  
ATOM   3013  HG3 GLN A 278      13.852  12.236  68.942  1.00 18.25           H  
ATOM   3014 HE21 GLN A 278      15.945  11.670  68.517  1.00 19.27           H  
ATOM   3015 HE22 GLN A 278      16.447  10.573  67.250  1.00 19.27           H  
ATOM   3016  N   HIS A 279      12.098  13.961  70.258  1.00 21.27           N  
ATOM   3017  CA  HIS A 279      12.766  15.080  70.928  1.00 19.83           C  
ATOM   3018  C   HIS A 279      14.138  15.236  70.271  1.00 19.51           C  
ATOM   3019  O   HIS A 279      14.800  14.228  69.979  1.00 16.76           O  
ATOM   3020  CB  HIS A 279      12.953  14.802  72.433  1.00 21.59           C  
ATOM   3021  CG  HIS A 279      11.748  15.107  73.271  1.00 21.51           C  
ATOM   3022  CD2 HIS A 279      11.766  16.042  74.287  1.00 24.03           C  
ATOM   3023  ND1 HIS A 279      10.497  14.585  73.262  1.00 23.10           N  
ATOM   3024  NE2 HIS A 279      10.579  16.082  74.865  1.00 23.78           N  
ATOM   3025  CE1 HIS A 279       9.789  15.206  74.263  1.00 21.53           C  
ATOM   3026  H   HIS A 279      11.826  13.143  70.784  1.00 21.27           H  
ATOM   3027  HA  HIS A 279      12.163  15.983  70.832  1.00 19.83           H  
ATOM   3028  HB2 HIS A 279      13.782  15.412  72.792  1.00 21.59           H  
ATOM   3029  HB3 HIS A 279      13.197  13.747  72.558  1.00 21.59           H  
ATOM   3030  HD2 HIS A 279      12.617  16.646  74.565  1.00 24.03           H  
ATOM   3031  HE2 HIS A 279      10.300  16.721  75.689  1.00 23.78           H  
ATOM   3032  HE1 HIS A 279       8.824  15.024  74.501  1.00 21.53           H  
ATOM   3033  N   TRP A 280      14.555  16.483  70.034  1.00 19.10           N  
ATOM   3034  CA  TRP A 280      15.873  16.761  69.411  1.00 19.73           C  
ATOM   3035  C   TRP A 280      17.054  16.261  70.292  1.00 18.53           C  
ATOM   3036  O   TRP A 280      18.115  15.888  69.790  1.00 20.32           O  
ATOM   3037  CB  TRP A 280      16.032  18.283  69.129  1.00 21.23           C  
ATOM   3038  CG  TRP A 280      14.990  18.869  68.211  1.00 21.53           C  
ATOM   3039  CD1 TRP A 280      13.815  19.489  68.580  1.00 22.81           C  
ATOM   3040  CD2 TRP A 280      14.976  18.806  66.775  1.00 21.12           C  
ATOM   3041  NE1 TRP A 280      13.074  19.801  67.461  1.00 21.99           N  
ATOM   3042  CE2 TRP A 280      13.754  19.397  66.342  1.00 23.90           C  
ATOM   3043  CE3 TRP A 280      15.874  18.308  65.809  1.00 21.51           C  
ATOM   3044  CZ2 TRP A 280      13.406  19.501  64.980  1.00 24.61           C  
ATOM   3045  CZ3 TRP A 280      15.527  18.413  64.446  1.00 25.33           C  
ATOM   3046  CH2 TRP A 280      14.295  19.005  64.050  1.00 21.77           C  
ATOM   3047  H   TRP A 280      13.957  17.257  70.286  1.00 19.10           H  
ATOM   3048  HA  TRP A 280      15.904  16.212  68.470  1.00 19.73           H  
ATOM   3049  HB2 TRP A 280      17.011  18.443  68.677  1.00 21.23           H  
ATOM   3050  HB3 TRP A 280      15.981  18.811  70.081  1.00 21.23           H  
ATOM   3051  HD1 TRP A 280      13.519  19.699  69.597  1.00 22.81           H  
ATOM   3052  HE1 TRP A 280      12.172  20.256  67.465  1.00 21.99           H  
ATOM   3053  HE3 TRP A 280      16.808  17.855  66.107  1.00 21.51           H  
ATOM   3054  HZ2 TRP A 280      12.474  19.954  64.675  1.00 24.61           H  
ATOM   3055  HZ3 TRP A 280      16.205  18.039  63.693  1.00 25.33           H  
ATOM   3056  HH2 TRP A 280      14.051  19.067  63.000  1.00 21.77           H  
ATOM   3057  N   SER A 281      16.857  16.258  71.609  1.00 19.40           N  
ATOM   3058  CA  SER A 281      17.883  15.798  72.555  1.00 19.20           C  
ATOM   3059  C   SER A 281      17.965  14.254  72.652  1.00 20.79           C  
ATOM   3060  O   SER A 281      18.811  13.724  73.377  1.00 20.87           O  
ATOM   3061  CB  SER A 281      17.636  16.402  73.956  1.00 20.92           C  
ATOM   3062  OG  SER A 281      16.330  16.124  74.460  1.00 19.16           O  
ATOM   3063  H   SER A 281      15.972  16.583  71.970  1.00 19.40           H  
ATOM   3064  HA  SER A 281      18.841  16.146  72.168  1.00 19.20           H  
ATOM   3065  HB2 SER A 281      17.762  17.483  73.896  1.00 20.92           H  
ATOM   3066  HB3 SER A 281      18.370  15.988  74.647  1.00 20.92           H  
ATOM   3067  HG  SER A 281      16.258  16.538  75.323  1.00 19.16           H  
ATOM   3068  N   ALA A 282      17.100  13.543  71.929  1.00 19.96           N  
ATOM   3069  CA  ALA A 282      17.082  12.084  71.965  1.00 19.26           C  
ATOM   3070  C   ALA A 282      17.638  11.475  70.687  1.00 20.10           C  
ATOM   3071  O   ALA A 282      17.567  12.066  69.630  1.00 18.80           O  
ATOM   3072  CB  ALA A 282      15.667  11.589  72.203  1.00 18.45           C  
ATOM   3073  H   ALA A 282      16.438  14.028  71.340  1.00 19.96           H  
ATOM   3074  HA  ALA A 282      17.725  11.767  72.786  1.00 19.26           H  
ATOM   3075  HB1 ALA A 282      15.290  12.003  73.138  1.00 18.45           H  
ATOM   3076  HB2 ALA A 282      15.027  11.908  71.380  1.00 18.45           H  
ATOM   3077  HB3 ALA A 282      15.668  10.501  72.262  1.00 18.45           H  
ATOM   3078  N   GLN A 283      18.161  10.263  70.799  1.00 18.68           N  
ATOM   3079  CA  GLN A 283      18.748   9.564  69.661  1.00 19.74           C  
ATOM   3080  C   GLN A 283      17.999   8.296  69.270  1.00 21.71           C  
ATOM   3081  O   GLN A 283      18.561   7.416  68.635  1.00 22.03           O  
ATOM   3082  CB  GLN A 283      20.205   9.211  69.964  1.00 19.03           C  
ATOM   3083  CG  GLN A 283      21.091  10.455  70.189  1.00 18.37           C  
ATOM   3084  CD  GLN A 283      21.316  11.253  68.903  1.00 18.87           C  
ATOM   3085  NE2 GLN A 283      21.283  12.496  68.919  1.00 23.00           N  
ATOM   3086  OE1 GLN A 283      21.554  10.558  67.795  1.00 15.05           O  
ATOM   3087  H   GLN A 283      18.153   9.808  71.701  1.00 18.68           H  
ATOM   3088  HA  GLN A 283      18.679  10.248  68.815  1.00 19.74           H  
ATOM   3089  HB2 GLN A 283      20.607   8.645  69.124  1.00 19.03           H  
ATOM   3090  HB3 GLN A 283      20.234   8.596  70.864  1.00 19.03           H  
ATOM   3091  HG2 GLN A 283      22.058  10.131  70.573  1.00 18.37           H  
ATOM   3092  HG3 GLN A 283      20.607  11.101  70.921  1.00 18.37           H  
ATOM   3093 HE21 GLN A 283      21.441  13.016  68.068  1.00 23.00           H  
ATOM   3094 HE22 GLN A 283      21.099  12.985  69.783  1.00 23.00           H  
ATOM   3095  N   THR A 284      16.722   8.213  69.617  1.00 21.67           N  
ATOM   3096  CA  THR A 284      15.935   7.038  69.275  1.00 23.34           C  
ATOM   3097  C   THR A 284      14.571   7.581  68.973  1.00 21.76           C  
ATOM   3098  O   THR A 284      14.122   8.506  69.629  1.00 24.61           O  
ATOM   3099  CB  THR A 284      15.861   6.032  70.480  1.00 26.42           C  
ATOM   3100  OG1 THR A 284      17.193   5.755  70.943  1.00 31.69           O  
ATOM   3101  CG2 THR A 284      15.211   4.723  70.070  1.00 27.37           C  
ATOM   3102  H   THR A 284      16.291   8.973  70.124  1.00 21.67           H  
ATOM   3103  HA  THR A 284      16.369   6.486  68.441  1.00 23.34           H  
ATOM   3104  HB  THR A 284      15.260   6.489  71.267  1.00 26.42           H  
ATOM   3105 HG21 THR A 284      14.204   4.917  69.701  1.00 27.37           H  
ATOM   3106 HG22 THR A 284      15.802   4.255  69.283  1.00 27.37           H  
ATOM   3107 HG23 THR A 284      15.160   4.057  70.931  1.00 27.37           H  
ATOM   3108  HG1 THR A 284      17.588   6.589  71.207  1.00 31.69           H  
ATOM   3109  N   PRO A 285      13.888   7.020  67.969  1.00 24.07           N  
ATOM   3110  CA  PRO A 285      14.378   5.912  67.149  1.00 22.81           C  
ATOM   3111  C   PRO A 285      15.430   6.266  66.108  1.00 24.65           C  
ATOM   3112  O   PRO A 285      15.948   5.367  65.441  1.00 25.33           O  
ATOM   3113  CB  PRO A 285      13.105   5.371  66.516  1.00 25.03           C  
ATOM   3114  CG  PRO A 285      12.269   6.597  66.354  1.00 23.57           C  
ATOM   3115  CD  PRO A 285      12.479   7.322  67.656  1.00 22.98           C  
ATOM   3116  HA  PRO A 285      14.923   5.193  67.761  1.00 22.81           H  
ATOM   3117  HB2 PRO A 285      12.618   4.647  67.170  1.00 25.03           H  
ATOM   3118  HB3 PRO A 285      13.313   4.907  65.552  1.00 25.03           H  
ATOM   3119  HG2 PRO A 285      11.219   6.340  66.213  1.00 23.57           H  
ATOM   3120  HG3 PRO A 285      12.612   7.197  65.511  1.00 23.57           H  
ATOM   3121  HD2 PRO A 285      12.323   8.394  67.539  1.00 22.98           H  
ATOM   3122  HD3 PRO A 285      11.813   6.941  68.430  1.00 22.98           H  
ATOM   3123  N   HIS A 286      15.764   7.547  65.955  1.00 22.95           N  
ATOM   3124  CA  HIS A 286      16.769   7.901  64.946  1.00 21.52           C  
ATOM   3125  C   HIS A 286      17.949   8.689  65.465  1.00 19.79           C  
ATOM   3126  O   HIS A 286      17.774   9.630  66.264  1.00 20.71           O  
ATOM   3127  CB  HIS A 286      16.136   8.678  63.805  1.00 21.87           C  
ATOM   3128  CG  HIS A 286      14.943   8.012  63.224  1.00 22.66           C  
ATOM   3129  CD2 HIS A 286      13.655   8.326  63.610  1.00 27.55           C  
ATOM   3130  ND1 HIS A 286      14.833   7.063  62.268  1.00 23.00           N  
ATOM   3131  NE2 HIS A 286      12.800   7.600  62.907  1.00 23.58           N  
ATOM   3132  CE1 HIS A 286      13.492   6.826  62.086  1.00 26.54           C  
ATOM   3133  H   HIS A 286      15.333   8.262  66.524  1.00 22.95           H  
ATOM   3134  HA  HIS A 286      17.158   6.941  64.607  1.00 21.52           H  
ATOM   3135  HB2 HIS A 286      16.880   8.802  63.018  1.00 21.87           H  
ATOM   3136  HB3 HIS A 286      15.837   9.657  64.179  1.00 21.87           H  
ATOM   3137  HD2 HIS A 286      13.387   9.049  64.366  1.00 27.55           H  
ATOM   3138  HE2 HIS A 286      11.724   7.633  62.989  1.00 23.58           H  
ATOM   3139  HE1 HIS A 286      13.097   6.167  61.431  1.00 26.54           H  
ATOM   3140  N   THR A 287      19.147   8.301  65.002  1.00 18.39           N  
ATOM   3141  CA  THR A 287      20.371   8.984  65.406  1.00 18.58           C  
ATOM   3142  C   THR A 287      20.543  10.186  64.495  1.00 18.05           C  
ATOM   3143  O   THR A 287      20.215  10.127  63.305  1.00 21.20           O  
ATOM   3144  CB  THR A 287      21.638   8.060  65.322  1.00 18.43           C  
ATOM   3145  OG1 THR A 287      21.671   7.396  64.052  1.00 22.50           O  
ATOM   3146  CG2 THR A 287      21.643   7.021  66.459  1.00 21.65           C  
ATOM   3147  H   THR A 287      19.202   7.522  64.362  1.00 18.39           H  
ATOM   3148  HA  THR A 287      20.280   9.281  66.451  1.00 18.58           H  
ATOM   3149  HB  THR A 287      22.525   8.684  65.429  1.00 18.43           H  
ATOM   3150 HG21 THR A 287      21.627   7.534  67.420  1.00 21.65           H  
ATOM   3151 HG22 THR A 287      20.763   6.384  66.373  1.00 21.65           H  
ATOM   3152 HG23 THR A 287      22.543   6.410  66.389  1.00 21.65           H  
ATOM   3153  HG1 THR A 287      22.465   6.857  64.027  1.00 22.50           H  
ATOM   3154  N   HIS A 288      21.058  11.269  65.057  1.00 18.72           N  
ATOM   3155  CA  HIS A 288      21.235  12.487  64.290  1.00 19.36           C  
ATOM   3156  C   HIS A 288      22.176  13.481  65.018  1.00 19.98           C  
ATOM   3157  O   HIS A 288      22.590  13.255  66.155  1.00 20.61           O  
ATOM   3158  CB  HIS A 288      19.865  13.128  64.063  1.00 18.18           C  
ATOM   3159  CG  HIS A 288      19.305  13.770  65.294  1.00 18.84           C  
ATOM   3160  CD2 HIS A 288      18.675  13.051  66.291  1.00 19.54           C  
ATOM   3161  ND1 HIS A 288      19.386  15.042  65.744  1.00 17.66           N  
ATOM   3162  NE2 HIS A 288      18.397  13.853  67.304  1.00 14.84           N  
ATOM   3163  CE1 HIS A 288      18.818  15.067  66.998  1.00 23.31           C  
ATOM   3164  H   HIS A 288      21.330  11.246  66.029  1.00 18.72           H  
ATOM   3165  HA  HIS A 288      21.697  12.239  63.334  1.00 19.36           H  
ATOM   3166  HB2 HIS A 288      19.172  12.356  63.729  1.00 18.18           H  
ATOM   3167  HB3 HIS A 288      19.962  13.889  63.289  1.00 18.18           H  
ATOM   3168  HD2 HIS A 288      18.445  11.997  66.249  1.00 19.54           H  
ATOM   3169  HE2 HIS A 288      17.909  13.565  68.224  1.00 14.84           H  
ATOM   3170  HE1 HIS A 288      18.736  15.882  67.589  1.00 23.31           H  
ATOM   3171  N   GLU A 289      22.481  14.598  64.369  1.00 20.32           N  
ATOM   3172  CA  GLU A 289      23.391  15.592  64.937  1.00 22.45           C  
ATOM   3173  C   GLU A 289      22.730  16.939  65.186  1.00 18.59           C  
ATOM   3174  O   GLU A 289      23.400  17.878  65.611  1.00 17.71           O  
ATOM   3175  CB  GLU A 289      24.564  15.820  64.000  1.00 23.62           C  
ATOM   3176  CG  GLU A 289      25.246  14.564  63.546  1.00 30.93           C  
ATOM   3177  CD  GLU A 289      26.232  14.849  62.430  1.00 34.71           C  
ATOM   3178  OE1 GLU A 289      27.284  14.167  62.374  1.00 38.74           O  
ATOM   3179  OE2 GLU A 289      25.955  15.755  61.607  1.00 36.15           O1-
ATOM   3180  H   GLU A 289      22.074  14.766  63.460  1.00 20.32           H  
ATOM   3181  HA  GLU A 289      23.715  15.186  65.896  1.00 22.45           H  
ATOM   3182  HB2 GLU A 289      25.298  16.439  64.516  1.00 23.62           H  
ATOM   3183  HB3 GLU A 289      24.199  16.348  63.119  1.00 23.62           H  
ATOM   3184  HG2 GLU A 289      24.494  13.861  63.186  1.00 30.93           H  
ATOM   3185  HG3 GLU A 289      25.780  14.125  64.389  1.00 30.93           H  
ATOM   3186  N   ARG A 290      21.429  17.033  64.902  1.00 20.47           N  
ATOM   3187  CA  ARG A 290      20.683  18.266  65.118  1.00 21.99           C  
ATOM   3188  C   ARG A 290      20.215  18.313  66.557  1.00 23.06           C  
ATOM   3189  O   ARG A 290      19.016  18.190  66.833  1.00 21.70           O  
ATOM   3190  CB  ARG A 290      19.493  18.317  64.195  1.00 25.05           C  
ATOM   3191  CG  ARG A 290      19.852  18.125  62.761  1.00 31.41           C  
ATOM   3192  CD  ARG A 290      20.647  19.293  62.229  1.00 37.09           C  
ATOM   3193  NE  ARG A 290      20.697  19.274  60.763  1.00 40.76           N  
ATOM   3194  CZ  ARG A 290      21.439  18.450  60.018  1.00 42.94           C  
ATOM   3195  NH1 ARG A 290      22.243  17.534  60.568  1.00 41.77           N  
ATOM   3196  NH2 ARG A 290      21.356  18.540  58.697  1.00 43.94           N1+
ATOM   3197  H   ARG A 290      20.949  16.227  64.527  1.00 20.47           H  
ATOM   3198  HA  ARG A 290      21.326  19.121  64.910  1.00 21.99           H  
ATOM   3199  HB2 ARG A 290      19.012  19.289  64.304  1.00 25.05           H  
ATOM   3200  HB3 ARG A 290      18.796  17.531  64.486  1.00 25.05           H  
ATOM   3201  HG2 ARG A 290      18.937  18.024  62.177  1.00 31.41           H  
ATOM   3202  HG3 ARG A 290      20.447  17.217  62.663  1.00 31.41           H  
ATOM   3203  HD2 ARG A 290      21.663  19.240  62.621  1.00 37.09           H  
ATOM   3204  HD3 ARG A 290      20.179  20.221  62.557  1.00 37.09           H  
ATOM   3205  HE  ARG A 290      20.120  19.943  60.274  1.00 40.76           H  
ATOM   3206 HH11 ARG A 290      22.311  17.460  61.573  1.00 41.77           H  
ATOM   3207 HH12 ARG A 290      22.782  16.916  59.978  1.00 41.77           H  
ATOM   3208 HH21 ARG A 290      21.898  17.919  58.113  1.00 43.94           H  
ATOM   3209 HH22 ARG A 290      20.751  19.230  58.275  1.00 43.94           H  
ATOM   3210  N   THR A 291      21.189  18.492  67.455  1.00 24.24           N  
ATOM   3211  CA  THR A 291      20.987  18.539  68.911  1.00 23.89           C  
ATOM   3212  C   THR A 291      21.158  19.949  69.491  1.00 23.35           C  
ATOM   3213  O   THR A 291      21.868  20.786  68.934  1.00 21.79           O  
ATOM   3214  CB  THR A 291      22.014  17.643  69.651  1.00 23.35           C  
ATOM   3215  OG1 THR A 291      23.318  18.224  69.537  1.00 23.61           O  
ATOM   3216  CG2 THR A 291      22.062  16.267  69.048  1.00 24.82           C  
ATOM   3217  H   THR A 291      22.131  18.603  67.109  1.00 24.24           H  
ATOM   3218  HA  THR A 291      19.965  18.192  69.062  1.00 23.89           H  
ATOM   3219  HB  THR A 291      21.709  17.569  70.695  1.00 23.35           H  
ATOM   3220 HG21 THR A 291      21.074  15.810  69.107  1.00 24.82           H  
ATOM   3221 HG22 THR A 291      22.367  16.338  68.004  1.00 24.82           H  
ATOM   3222 HG23 THR A 291      22.779  15.655  69.595  1.00 24.82           H  
ATOM   3223  HG1 THR A 291      23.930  17.658  70.013  1.00 23.61           H  
ATOM   3224  N   PRO A 292      20.499  20.222  70.620  1.00 24.70           N  
ATOM   3225  CA  PRO A 292      20.590  21.530  71.270  1.00 25.19           C  
ATOM   3226  C   PRO A 292      22.047  21.899  71.543  1.00 26.50           C  
ATOM   3227  O   PRO A 292      22.423  23.084  71.556  1.00 26.13           O  
ATOM   3228  CB  PRO A 292      19.802  21.327  72.566  1.00 25.70           C  
ATOM   3229  CG  PRO A 292      18.758  20.414  72.162  1.00 22.29           C  
ATOM   3230  CD  PRO A 292      19.483  19.390  71.279  1.00 25.03           C  
ATOM   3231  HA  PRO A 292      20.198  22.347  70.665  1.00 25.19           H  
ATOM   3232  HB2 PRO A 292      19.385  22.268  72.924  1.00 25.70           H  
ATOM   3233  HB3 PRO A 292      20.429  20.889  73.343  1.00 25.70           H  
ATOM   3234  HG2 PRO A 292      17.985  20.935  71.597  1.00 22.29           H  
ATOM   3235  HG3 PRO A 292      18.310  19.929  73.029  1.00 22.29           H  
ATOM   3236  HD2 PRO A 292      19.942  18.604  71.879  1.00 25.03           H  
ATOM   3237  HD3 PRO A 292      18.805  18.943  70.552  1.00 25.03           H  
ATOM   3238  N   GLU A 293      22.875  20.883  71.767  1.00 27.42           N  
ATOM   3239  CA  GLU A 293      24.286  21.122  72.046  1.00 27.28           C  
ATOM   3240  C   GLU A 293      24.991  21.661  70.805  1.00 26.53           C  
ATOM   3241  O   GLU A 293      25.719  22.644  70.889  1.00 24.14           O  
ATOM   3242  CB  GLU A 293      24.967  19.836  72.529  1.00 31.71           C  
ATOM   3243  CG  GLU A 293      24.476  19.352  73.892  1.00 37.30           C  
ATOM   3244  CD  GLU A 293      23.040  18.754  73.911  1.00 39.66           C  
ATOM   3245  OE1 GLU A 293      22.472  18.664  75.043  1.00 44.70           O  
ATOM   3246  OE2 GLU A 293      22.485  18.362  72.839  1.00 37.36           O1-
ATOM   3247  H   GLU A 293      22.523  19.937  71.744  1.00 27.42           H  
ATOM   3248  HA  GLU A 293      24.357  21.868  72.838  1.00 27.28           H  
ATOM   3249  HB2 GLU A 293      26.039  20.019  72.595  1.00 31.71           H  
ATOM   3250  HB3 GLU A 293      24.777  19.051  71.797  1.00 31.71           H  
ATOM   3251  HG2 GLU A 293      24.496  20.200  74.577  1.00 37.30           H  
ATOM   3252  HG3 GLU A 293      25.165  18.584  74.244  1.00 37.30           H  
ATOM   3253  N   ASN A 294      24.759  21.043  69.651  1.00 24.63           N  
ATOM   3254  CA  ASN A 294      25.419  21.493  68.436  1.00 24.41           C  
ATOM   3255  C   ASN A 294      24.835  22.776  67.882  1.00 24.62           C  
ATOM   3256  O   ASN A 294      25.550  23.576  67.248  1.00 25.53           O  
ATOM   3257  CB  ASN A 294      25.332  20.433  67.321  1.00 23.86           C  
ATOM   3258  CG  ASN A 294      26.195  19.224  67.595  1.00 25.09           C  
ATOM   3259  OD1 ASN A 294      27.272  19.347  68.167  1.00 26.44           O  
ATOM   3260  ND2 ASN A 294      25.732  18.049  67.177  1.00 23.91           N  
ATOM   3261  H   ASN A 294      24.123  20.259  69.618  1.00 24.63           H  
ATOM   3262  HA  ASN A 294      26.454  21.667  68.729  1.00 24.41           H  
ATOM   3263  HB2 ASN A 294      25.655  20.886  66.384  1.00 23.86           H  
ATOM   3264  HB3 ASN A 294      24.296  20.108  67.230  1.00 23.86           H  
ATOM   3265 HD21 ASN A 294      26.274  17.210  67.327  1.00 23.91           H  
ATOM   3266 HD22 ASN A 294      24.838  17.996  66.710  1.00 23.91           H  
ATOM   3267  N   PHE A 295      23.532  22.964  68.089  1.00 22.40           N  
ATOM   3268  CA  PHE A 295      22.857  24.133  67.544  1.00 23.49           C  
ATOM   3269  C   PHE A 295      22.090  24.923  68.592  1.00 22.98           C  
ATOM   3270  O   PHE A 295      20.879  25.074  68.492  1.00 25.50           O  
ATOM   3271  CB  PHE A 295      21.915  23.698  66.428  1.00 19.99           C  
ATOM   3272  CG  PHE A 295      22.606  22.938  65.315  1.00 26.87           C  
ATOM   3273  CD1 PHE A 295      22.670  21.538  65.335  1.00 24.47           C  
ATOM   3274  CD2 PHE A 295      23.226  23.625  64.260  1.00 28.72           C  
ATOM   3275  CE1 PHE A 295      23.331  20.823  64.338  1.00 29.94           C  
ATOM   3276  CE2 PHE A 295      23.913  22.904  63.227  1.00 33.40           C  
ATOM   3277  CZ  PHE A 295      23.958  21.494  63.276  1.00 30.98           C  
ATOM   3278  H   PHE A 295      23.008  22.290  68.629  1.00 22.40           H  
ATOM   3279  HA  PHE A 295      23.628  24.799  67.156  1.00 23.49           H  
ATOM   3280  HB2 PHE A 295      21.451  24.588  66.002  1.00 19.99           H  
ATOM   3281  HB3 PHE A 295      21.145  23.057  66.857  1.00 19.99           H  
ATOM   3282  HD1 PHE A 295      22.196  21.000  66.143  1.00 24.47           H  
ATOM   3283  HD2 PHE A 295      23.186  24.704  64.225  1.00 28.72           H  
ATOM   3284  HE1 PHE A 295      23.361  19.744  64.383  1.00 29.94           H  
ATOM   3285  HE2 PHE A 295      24.392  23.436  62.418  1.00 33.40           H  
ATOM   3286  HZ  PHE A 295      24.469  20.937  62.505  1.00 30.98           H  
ATOM   3287  N   PRO A 296      22.803  25.492  69.572  1.00 25.08           N  
ATOM   3288  CA  PRO A 296      22.215  26.270  70.658  1.00 26.04           C  
ATOM   3289  C   PRO A 296      21.322  27.454  70.242  1.00 29.10           C  
ATOM   3290  O   PRO A 296      20.286  27.733  70.870  1.00 28.61           O  
ATOM   3291  CB  PRO A 296      23.450  26.673  71.476  1.00 25.01           C  
ATOM   3292  CG  PRO A 296      24.526  26.779  70.461  1.00 26.48           C  
ATOM   3293  CD  PRO A 296      24.280  25.613  69.575  1.00 23.91           C  
ATOM   3294  HA  PRO A 296      21.483  25.689  71.219  1.00 26.04           H  
ATOM   3295  HB2 PRO A 296      23.690  25.912  72.218  1.00 25.01           H  
ATOM   3296  HB3 PRO A 296      23.291  27.629  71.975  1.00 25.01           H  
ATOM   3297  HG2 PRO A 296      25.509  26.714  70.927  1.00 26.48           H  
ATOM   3298  HG3 PRO A 296      24.448  27.714  69.906  1.00 26.48           H  
ATOM   3299  HD2 PRO A 296      24.658  25.800  68.570  1.00 23.91           H  
ATOM   3300  HD3 PRO A 296      24.745  24.713  69.977  1.00 23.91           H  
ATOM   3301  N   CYS A 297      21.695  28.139  69.168  1.00 30.12           N  
ATOM   3302  CA  CYS A 297      20.898  29.269  68.720  1.00 32.00           C  
ATOM   3303  C   CYS A 297      19.710  28.878  67.829  1.00 33.99           C  
ATOM   3304  O   CYS A 297      19.098  29.739  67.215  1.00 35.29           O  
ATOM   3305  CB  CYS A 297      21.785  30.270  67.969  1.00 32.16           C  
ATOM   3306  SG  CYS A 297      23.266  30.894  68.849  1.00 31.88           S  
ATOM   3307  H   CYS A 297      22.530  27.876  68.664  1.00 30.12           H  
ATOM   3308  HA  CYS A 297      20.480  29.718  69.621  1.00 32.00           H  
ATOM   3309  HB2 CYS A 297      21.167  31.131  67.715  1.00 32.16           H  
ATOM   3310  HB3 CYS A 297      22.126  29.785  67.054  1.00 32.16           H  
ATOM   3311  N   LYS A 298      19.372  27.595  67.742  1.00 33.41           N  
ATOM   3312  CA  LYS A 298      18.259  27.177  66.880  1.00 31.33           C  
ATOM   3313  C   LYS A 298      17.013  26.773  67.686  1.00 31.13           C  
ATOM   3314  O   LYS A 298      15.956  26.459  67.112  1.00 31.20           O  
ATOM   3315  CB  LYS A 298      18.701  26.019  65.964  1.00 31.25           C  
ATOM   3316  CG  LYS A 298      19.753  26.396  64.946  1.00 32.48           C  
ATOM   3317  CD  LYS A 298      19.223  27.548  64.126  1.00 35.92           C  
ATOM   3318  CE  LYS A 298      20.233  28.154  63.160  1.00 39.29           C  
ATOM   3319  NZ  LYS A 298      19.780  29.547  62.748  1.00 41.86           N1+
ATOM   3320  H   LYS A 298      19.884  26.904  68.272  1.00 33.41           H  
ATOM   3321  HA  LYS A 298      17.982  28.037  66.271  1.00 31.33           H  
ATOM   3322  HB2 LYS A 298      17.824  25.653  65.429  1.00 31.25           H  
ATOM   3323  HB3 LYS A 298      19.103  25.223  66.591  1.00 31.25           H  
ATOM   3324  HG2 LYS A 298      19.960  25.545  64.297  1.00 32.48           H  
ATOM   3325  HG3 LYS A 298      20.669  26.696  65.455  1.00 32.48           H  
ATOM   3326  HD2 LYS A 298      18.895  28.330  64.810  1.00 35.92           H  
ATOM   3327  HD3 LYS A 298      18.371  27.190  63.548  1.00 35.92           H  
ATOM   3328  HE2 LYS A 298      20.311  27.522  62.275  1.00 39.29           H  
ATOM   3329  HE3 LYS A 298      21.206  28.219  63.647  1.00 39.29           H  
ATOM   3330  HZ1 LYS A 298      18.879  29.488  62.296  1.00 41.86           H  
ATOM   3331  HZ2 LYS A 298      19.708  30.134  63.567  1.00 41.86           H  
ATOM   3332  HZ3 LYS A 298      20.452  29.944  62.107  1.00 41.86           H  
ATOM   3333  N   ASN A 299      17.165  26.787  69.010  1.00 32.08           N  
ATOM   3334  CA  ASN A 299      16.101  26.436  69.942  1.00 33.21           C  
ATOM   3335  C   ASN A 299      15.383  25.134  69.597  1.00 32.43           C  
ATOM   3336  O   ASN A 299      14.175  25.098  69.358  1.00 29.76           O  
ATOM   3337  CB  ASN A 299      15.144  27.613  70.036  1.00 36.04           C  
ATOM   3338  CG  ASN A 299      15.884  28.891  70.306  1.00 38.74           C  
ATOM   3339  ND2 ASN A 299      16.579  29.013  71.309  1.00 42.67           N  
ATOM   3340  OD1 ASN A 299      15.781  29.838  69.394  1.00 41.27           O  
ATOM   3341  H   ASN A 299      18.063  27.054  69.387  1.00 32.08           H  
ATOM   3342  HA  ASN A 299      16.549  26.239  70.916  1.00 33.21           H  
ATOM   3343  HB2 ASN A 299      14.437  27.433  70.846  1.00 36.04           H  
ATOM   3344  HB3 ASN A 299      14.602  27.707  69.095  1.00 36.04           H  
ATOM   3345 HD21 ASN A 299      17.101  29.864  71.461  1.00 42.67           H  
ATOM   3346 HD22 ASN A 299      16.630  28.262  71.983  1.00 42.67           H  
ATOM   3347  N   LEU A 300      16.184  24.070  69.565  1.00 30.70           N  
ATOM   3348  CA  LEU A 300      15.761  22.721  69.262  1.00 28.68           C  
ATOM   3349  C   LEU A 300      15.283  22.131  70.593  1.00 29.34           C  
ATOM   3350  O   LEU A 300      15.850  21.156  71.120  1.00 27.17           O  
ATOM   3351  CB  LEU A 300      16.964  21.964  68.720  1.00 28.17           C  
ATOM   3352  CG  LEU A 300      17.261  21.986  67.215  1.00 30.64           C  
ATOM   3353  CD1 LEU A 300      16.679  23.172  66.553  1.00 28.98           C  
ATOM   3354  CD2 LEU A 300      18.734  21.927  67.011  1.00 25.86           C  
ATOM   3355  H   LEU A 300      17.162  24.217  69.768  1.00 30.70           H  
ATOM   3356  HA  LEU A 300      14.966  22.669  68.518  1.00 28.68           H  
ATOM   3357  HB2 LEU A 300      16.833  20.919  69.001  1.00 28.17           H  
ATOM   3358  HB3 LEU A 300      17.844  22.367  69.222  1.00 28.17           H  
ATOM   3359  HG  LEU A 300      16.793  21.116  66.755  1.00 30.64           H  
ATOM   3360 HD11 LEU A 300      15.600  23.181  66.708  1.00 28.98           H  
ATOM   3361 HD12 LEU A 300      17.115  24.076  66.978  1.00 28.98           H  
ATOM   3362 HD13 LEU A 300      16.893  23.133  65.485  1.00 28.98           H  
ATOM   3363 HD21 LEU A 300      19.200  22.798  67.472  1.00 25.86           H  
ATOM   3364 HD22 LEU A 300      19.128  21.020  67.468  1.00 25.86           H  
ATOM   3365 HD23 LEU A 300      18.953  21.920  65.943  1.00 25.86           H  
ATOM   3366  N   ASP A 301      14.237  22.754  71.141  1.00 27.69           N  
ATOM   3367  CA  ASP A 301      13.663  22.344  72.420  1.00 27.96           C  
ATOM   3368  C   ASP A 301      12.572  21.295  72.278  1.00 23.81           C  
ATOM   3369  O   ASP A 301      11.908  21.203  71.237  1.00 21.89           O  
ATOM   3370  CB  ASP A 301      13.170  23.581  73.136  1.00 32.33           C  
ATOM   3371  CG  ASP A 301      14.246  24.636  73.190  1.00 35.61           C  
ATOM   3372  OD1 ASP A 301      15.273  24.389  73.877  1.00 37.63           O  
ATOM   3373  OD2 ASP A 301      14.081  25.687  72.524  1.00 37.27           O1-
ATOM   3374  H   ASP A 301      13.827  23.538  70.653  1.00 27.69           H  
ATOM   3375  HA  ASP A 301      14.439  21.857  73.011  1.00 27.96           H  
ATOM   3376  HB2 ASP A 301      12.881  23.314  74.152  1.00 32.33           H  
ATOM   3377  HB3 ASP A 301      12.305  23.980  72.605  1.00 32.33           H  
ATOM   3378  N   GLU A 302      12.430  20.495  73.341  1.00 25.51           N  
ATOM   3379  CA  GLU A 302      11.499  19.369  73.399  1.00 24.79           C  
ATOM   3380  C   GLU A 302      11.507  18.673  72.045  1.00 22.40           C  
ATOM   3381  O   GLU A 302      12.568  18.278  71.537  1.00 23.93           O  
ATOM   3382  CB  GLU A 302      10.097  19.860  73.782  1.00 25.68           C  
ATOM   3383  CG  GLU A 302      10.069  20.611  75.103  1.00 29.64           C  
ATOM   3384  CD  GLU A 302      10.631  19.828  76.304  1.00 30.84           C  
ATOM   3385  OE1 GLU A 302      10.271  18.654  76.487  1.00 35.23           O  
ATOM   3386  OE2 GLU A 302      11.418  20.386  77.101  1.00 36.09           O1-
ATOM   3387  H   GLU A 302      13.001  20.680  74.153  1.00 25.51           H  
ATOM   3388  HA  GLU A 302      11.805  18.656  74.164  1.00 24.79           H  
ATOM   3389  HB2 GLU A 302       9.436  18.997  73.860  1.00 25.68           H  
ATOM   3390  HB3 GLU A 302       9.736  20.525  72.997  1.00 25.68           H  
ATOM   3391  HG2 GLU A 302       9.034  20.872  75.323  1.00 29.64           H  
ATOM   3392  HG3 GLU A 302      10.656  21.522  74.988  1.00 29.64           H  
ATOM   3393  N   ASN A 303      10.341  18.523  71.446  1.00 21.49           N  
ATOM   3394  CA  ASN A 303      10.269  17.887  70.151  1.00 23.35           C  
ATOM   3395  C   ASN A 303       9.481  18.804  69.228  1.00 25.14           C  
ATOM   3396  O   ASN A 303       8.723  18.327  68.362  1.00 25.58           O  
ATOM   3397  CB  ASN A 303       9.565  16.532  70.247  1.00 22.39           C  
ATOM   3398  CG  ASN A 303       8.136  16.662  70.730  1.00 22.91           C  
ATOM   3399  OD1 ASN A 303       7.799  17.632  71.411  1.00 23.32           O  
ATOM   3400  ND2 ASN A 303       7.298  15.686  70.401  1.00 23.39           N  
ATOM   3401  H   ASN A 303       9.498  18.853  71.893  1.00 21.49           H  
ATOM   3402  HA  ASN A 303      11.275  17.716  69.769  1.00 23.35           H  
ATOM   3403  HB2 ASN A 303      10.115  15.900  70.944  1.00 22.39           H  
ATOM   3404  HB3 ASN A 303       9.561  16.068  69.261  1.00 22.39           H  
ATOM   3405 HD21 ASN A 303       6.337  15.719  70.711  1.00 23.39           H  
ATOM   3406 HD22 ASN A 303       7.621  14.911  69.840  1.00 23.39           H  
ATOM   3407  N   TYR A 304       9.658  20.118  69.407  1.00 27.82           N  
ATOM   3408  CA  TYR A 304       8.956  21.091  68.565  1.00 27.77           C  
ATOM   3409  C   TYR A 304       9.518  21.156  67.124  1.00 29.12           C  
ATOM   3410  O   TYR A 304      10.716  21.054  66.903  1.00 27.57           O  
ATOM   3411  CB  TYR A 304       9.037  22.497  69.191  1.00 30.05           C  
ATOM   3412  CG  TYR A 304       8.612  22.616  70.652  1.00 29.21           C  
ATOM   3413  CD1 TYR A 304       7.482  21.958  71.139  1.00 31.25           C  
ATOM   3414  CD2 TYR A 304       9.328  23.443  71.533  1.00 29.23           C  
ATOM   3415  CE1 TYR A 304       7.073  22.122  72.481  1.00 29.62           C  
ATOM   3416  CE2 TYR A 304       8.943  23.615  72.851  1.00 31.11           C  
ATOM   3417  CZ  TYR A 304       7.807  22.949  73.337  1.00 30.32           C  
ATOM   3418  OH  TYR A 304       7.447  23.096  74.681  1.00 33.70           O  
ATOM   3419  H   TYR A 304      10.283  20.443  70.131  1.00 27.82           H  
ATOM   3420  HA  TYR A 304       7.921  20.755  68.507  1.00 27.77           H  
ATOM   3421  HB2 TYR A 304       8.398  23.158  68.605  1.00 30.05           H  
ATOM   3422  HB3 TYR A 304      10.071  22.833  69.118  1.00 30.05           H  
ATOM   3423  HD1 TYR A 304       6.914  21.316  70.482  1.00 31.25           H  
ATOM   3424  HD2 TYR A 304      10.205  23.960  71.171  1.00 29.23           H  
ATOM   3425  HE1 TYR A 304       6.195  21.610  72.845  1.00 29.62           H  
ATOM   3426  HE2 TYR A 304       9.514  24.259  73.503  1.00 31.11           H  
ATOM   3427  HH  TYR A 304       8.025  23.664  75.196  1.00 33.70           H  
ATOM   3428  N   CYS A 305       8.646  21.287  66.136  1.00 28.59           N  
ATOM   3429  CA  CYS A 305       9.117  21.422  64.770  1.00 31.69           C  
ATOM   3430  C   CYS A 305      10.020  22.684  64.674  1.00 31.22           C  
ATOM   3431  O   CYS A 305       9.747  23.757  65.274  1.00 31.46           O  
ATOM   3432  CB  CYS A 305       7.948  21.580  63.827  1.00 32.03           C  
ATOM   3433  SG  CYS A 305       6.716  20.240  63.884  1.00 36.95           S  
ATOM   3434  H   CYS A 305       7.655  21.293  66.333  1.00 28.59           H  
ATOM   3435  HA  CYS A 305       9.678  20.530  64.493  1.00 31.69           H  
ATOM   3436  HB2 CYS A 305       8.340  21.634  62.811  1.00 32.03           H  
ATOM   3437  HB3 CYS A 305       7.442  22.514  64.072  1.00 32.03           H  
ATOM   3438  N   ARG A 306      11.095  22.549  63.908  1.00 31.55           N  
ATOM   3439  CA  ARG A 306      12.056  23.621  63.746  1.00 32.23           C  
ATOM   3440  C   ARG A 306      12.678  23.484  62.372  1.00 32.87           C  
ATOM   3441  O   ARG A 306      12.626  22.412  61.774  1.00 31.44           O  
ATOM   3442  CB  ARG A 306      13.155  23.487  64.809  1.00 29.91           C  
ATOM   3443  CG  ARG A 306      12.748  23.866  66.219  1.00 30.32           C  
ATOM   3444  CD  ARG A 306      12.571  25.379  66.381  1.00 29.66           C  
ATOM   3445  NE  ARG A 306      12.103  25.786  67.710  1.00 27.88           N  
ATOM   3446  CZ  ARG A 306      10.831  25.767  68.117  1.00 26.25           C  
ATOM   3447  NH1 ARG A 306       9.853  25.356  67.315  1.00 28.26           N  
ATOM   3448  NH2 ARG A 306      10.538  26.184  69.337  1.00 27.49           N1+
ATOM   3449  H   ARG A 306      11.247  21.675  63.425  1.00 31.55           H  
ATOM   3450  HA  ARG A 306      11.567  24.589  63.855  1.00 32.23           H  
ATOM   3451  HB2 ARG A 306      13.986  24.128  64.515  1.00 29.91           H  
ATOM   3452  HB3 ARG A 306      13.485  22.448  64.822  1.00 29.91           H  
ATOM   3453  HG2 ARG A 306      13.519  23.526  66.911  1.00 30.32           H  
ATOM   3454  HG3 ARG A 306      11.805  23.374  66.457  1.00 30.32           H  
ATOM   3455  HD2 ARG A 306      11.845  25.720  65.643  1.00 29.66           H  
ATOM   3456  HD3 ARG A 306      13.532  25.858  66.194  1.00 29.66           H  
ATOM   3457  HE  ARG A 306      12.798  26.106  68.370  1.00 27.88           H  
ATOM   3458 HH11 ARG A 306       8.897  25.364  67.640  1.00 28.26           H  
ATOM   3459 HH12 ARG A 306      10.067  25.036  66.381  1.00 28.26           H  
ATOM   3460 HH21 ARG A 306      11.274  26.498  69.954  1.00 27.49           H  
ATOM   3461 HH22 ARG A 306       9.578  26.188  69.652  1.00 27.49           H  
ATOM   3462  N   ASN A 307      13.224  24.568  61.838  1.00 34.13           N  
ATOM   3463  CA  ASN A 307      13.932  24.451  60.565  1.00 37.18           C  
ATOM   3464  C   ASN A 307      15.340  25.007  60.850  1.00 38.19           C  
ATOM   3465  O   ASN A 307      15.687  26.106  60.423  1.00 39.45           O  
ATOM   3466  CB  ASN A 307      13.252  25.229  59.443  1.00 37.80           C  
ATOM   3467  CG  ASN A 307      13.969  25.050  58.132  1.00 39.29           C  
ATOM   3468  OD1 ASN A 307      15.084  24.543  58.107  1.00 38.95           O  
ATOM   3469  ND2 ASN A 307      13.350  25.470  57.037  1.00 38.06           N  
ATOM   3470  H   ASN A 307      13.152  25.461  62.304  1.00 34.13           H  
ATOM   3471  HA  ASN A 307      13.950  23.418  60.217  1.00 37.18           H  
ATOM   3472  HB2 ASN A 307      13.245  26.288  59.701  1.00 37.80           H  
ATOM   3473  HB3 ASN A 307      12.227  24.874  59.337  1.00 37.80           H  
ATOM   3474 HD21 ASN A 307      13.798  25.377  56.137  1.00 38.06           H  
ATOM   3475 HD22 ASN A 307      12.430  25.882  57.103  1.00 38.06           H  
ATOM   3476  N   PRO A 308      16.161  24.238  61.594  1.00 37.99           N  
ATOM   3477  CA  PRO A 308      17.514  24.619  61.968  1.00 38.75           C  
ATOM   3478  C   PRO A 308      18.494  24.640  60.798  1.00 40.24           C  
ATOM   3479  O   PRO A 308      19.504  25.342  60.851  1.00 41.10           O  
ATOM   3480  CB  PRO A 308      17.864  23.582  63.023  1.00 38.44           C  
ATOM   3481  CG  PRO A 308      17.281  22.369  62.439  1.00 36.53           C  
ATOM   3482  CD  PRO A 308      15.926  22.824  61.938  1.00 38.50           C  
ATOM   3483  HA  PRO A 308      17.578  25.645  62.331  1.00 38.75           H  
ATOM   3484  HB2 PRO A 308      17.408  23.821  63.984  1.00 38.44           H  
ATOM   3485  HB3 PRO A 308      18.943  23.487  63.146  1.00 38.44           H  
ATOM   3486  HG2 PRO A 308      17.174  21.588  63.192  1.00 36.53           H  
ATOM   3487  HG3 PRO A 308      17.895  22.000  61.617  1.00 36.53           H  
ATOM   3488  HD2 PRO A 308      15.620  22.253  61.062  1.00 38.50           H  
ATOM   3489  HD3 PRO A 308      15.168  22.730  62.716  1.00 38.50           H  
ATOM   3490  N   ASP A 309      18.214  23.866  59.757  1.00 41.42           N  
ATOM   3491  CA  ASP A 309      19.088  23.869  58.598  1.00 44.08           C  
ATOM   3492  C   ASP A 309      18.436  24.637  57.444  1.00 44.86           C  
ATOM   3493  O   ASP A 309      17.618  25.515  57.674  1.00 46.75           O  
ATOM   3494  CB  ASP A 309      19.495  22.437  58.197  1.00 44.36           C  
ATOM   3495  CG  ASP A 309      18.337  21.470  58.189  1.00 45.03           C  
ATOM   3496  OD1 ASP A 309      17.212  21.862  58.562  1.00 42.85           O  
ATOM   3497  OD2 ASP A 309      18.565  20.304  57.802  1.00 45.82           O1-
ATOM   3498  H   ASP A 309      17.394  23.276  59.771  1.00 41.42           H  
ATOM   3499  HA  ASP A 309      20.011  24.388  58.858  1.00 44.08           H  
ATOM   3500  HB2 ASP A 309      20.241  22.078  58.906  1.00 44.36           H  
ATOM   3501  HB3 ASP A 309      19.928  22.467  57.197  1.00 44.36           H  
ATOM   3502  N   GLY A 310      18.771  24.333  56.206  1.00 46.31           N  
ATOM   3503  CA  GLY A 310      18.177  25.120  55.142  1.00 46.58           C  
ATOM   3504  C   GLY A 310      17.028  24.499  54.383  1.00 46.93           C  
ATOM   3505  O   GLY A 310      17.009  24.560  53.149  1.00 47.22           O  
ATOM   3506  H   GLY A 310      19.416  23.582  56.006  1.00 46.31           H  
ATOM   3507  HA2 GLY A 310      18.963  25.344  54.421  1.00 46.58           H  
ATOM   3508  HA3 GLY A 310      17.815  26.048  55.584  1.00 46.58           H  
ATOM   3509  N   LYS A 311      16.059  23.931  55.101  1.00 45.94           N  
ATOM   3510  CA  LYS A 311      14.921  23.286  54.457  1.00 44.50           C  
ATOM   3511  C   LYS A 311      13.770  24.216  54.061  1.00 44.30           C  
ATOM   3512  O   LYS A 311      13.765  25.409  54.393  1.00 43.47           O  
ATOM   3513  CB  LYS A 311      14.415  22.127  55.337  1.00 45.40           C  
ATOM   3514  CG  LYS A 311      15.436  20.993  55.432  1.00 44.38           C  
ATOM   3515  CD  LYS A 311      14.797  19.633  55.718  1.00 43.61           C  
ATOM   3516  CE  LYS A 311      15.792  18.478  55.502  1.00 42.79           C  
ATOM   3517  NZ  LYS A 311      16.936  18.510  56.445  1.00 40.56           N1+
ATOM   3518  H   LYS A 311      16.114  23.948  56.109  1.00 45.94           H  
ATOM   3519  HA  LYS A 311      15.298  22.911  53.506  1.00 44.50           H  
ATOM   3520  HB2 LYS A 311      13.493  21.735  54.907  1.00 45.40           H  
ATOM   3521  HB3 LYS A 311      14.216  22.507  56.339  1.00 45.40           H  
ATOM   3522  HG2 LYS A 311      16.136  21.223  56.235  1.00 44.38           H  
ATOM   3523  HG3 LYS A 311      15.975  20.931  54.487  1.00 44.38           H  
ATOM   3524  HD2 LYS A 311      13.946  19.495  55.051  1.00 43.61           H  
ATOM   3525  HD3 LYS A 311      14.454  19.615  56.752  1.00 43.61           H  
ATOM   3526  HE2 LYS A 311      16.179  18.540  54.485  1.00 42.79           H  
ATOM   3527  HE3 LYS A 311      15.262  17.535  55.632  1.00 42.79           H  
ATOM   3528  HZ1 LYS A 311      17.438  19.380  56.336  1.00 40.56           H  
ATOM   3529  HZ2 LYS A 311      16.594  18.435  57.392  1.00 40.56           H  
ATOM   3530  HZ3 LYS A 311      17.556  17.737  56.249  1.00 40.56           H  
ATOM   3531  N   ARG A 312      12.808  23.647  53.328  1.00 43.76           N  
ATOM   3532  CA  ARG A 312      11.630  24.365  52.844  1.00 43.47           C  
ATOM   3533  C   ARG A 312      10.692  24.894  53.947  1.00 43.86           C  
ATOM   3534  O   ARG A 312      10.126  25.987  53.824  1.00 44.58           O  
ATOM   3535  CB  ARG A 312      10.875  23.414  51.896  1.00  0.00           C  
ATOM   3536  CG  ARG A 312       9.740  24.125  51.143  1.00  0.00           C  
ATOM   3537  CD  ARG A 312       9.038  23.185  50.151  1.00  0.00           C  
ATOM   3538  NE  ARG A 312       8.333  22.080  50.821  1.00  0.00           N  
ATOM   3539  CZ  ARG A 312       7.126  22.157  51.411  1.00  0.00           C  
ATOM   3540  NH1 ARG A 312       6.613  21.060  51.985  1.00  0.00           N  
ATOM   3541  NH2 ARG A 312       6.422  23.299  51.442  1.00  0.00           N1+
ATOM   3542  H   ARG A 312      13.437  23.477  52.555  1.00 43.76           H  
ATOM   3543  HA  ARG A 312      11.975  25.266  52.336  1.00 43.47           H  
ATOM   3544  HB2 ARG A 312      11.577  23.017  51.162  1.00  0.00           H  
ATOM   3545  HB3 ARG A 312      10.471  22.579  52.469  1.00  0.00           H  
ATOM   3546  HG2 ARG A 312       9.010  24.514  51.852  1.00  0.00           H  
ATOM   3547  HG3 ARG A 312      10.159  24.963  50.585  1.00  0.00           H  
ATOM   3548  HD2 ARG A 312       8.327  23.761  49.560  1.00  0.00           H  
ATOM   3549  HD3 ARG A 312       9.782  22.766  49.473  1.00  0.00           H  
ATOM   3550  HE  ARG A 312       8.809  21.190  50.835  1.00  0.00           H  
ATOM   3551 HH11 ARG A 312       5.707  21.100  52.430  1.00  0.00           H  
ATOM   3552 HH12 ARG A 312       7.132  20.194  51.969  1.00  0.00           H  
ATOM   3553 HH21 ARG A 312       5.520  23.325  51.893  1.00  0.00           H  
ATOM   3554 HH22 ARG A 312       6.798  24.133  51.015  1.00  0.00           H  
ATOM   3555  N   ALA A 313      10.514  24.123  55.020  1.00 41.88           N  
ATOM   3556  CA  ALA A 313       9.644  24.521  56.124  1.00 39.52           C  
ATOM   3557  C   ALA A 313      10.076  23.783  57.379  1.00 38.94           C  
ATOM   3558  O   ALA A 313      10.997  22.961  57.344  1.00 39.94           O  
ATOM   3559  CB  ALA A 313       8.214  24.176  55.797  1.00 39.92           C  
ATOM   3560  H   ALA A 313      10.995  23.237  55.071  1.00 41.88           H  
ATOM   3561  HA  ALA A 313       9.719  25.597  56.283  1.00 39.52           H  
ATOM   3562  HB1 ALA A 313       7.910  24.705  54.894  1.00 39.92           H  
ATOM   3563  HB2 ALA A 313       8.127  23.102  55.635  1.00 39.92           H  
ATOM   3564  HB3 ALA A 313       7.570  24.472  56.625  1.00 39.92           H  
ATOM   3565  N   PRO A 314       9.452  24.092  58.519  1.00 37.83           N  
ATOM   3566  CA  PRO A 314       9.850  23.375  59.731  1.00 36.49           C  
ATOM   3567  C   PRO A 314       9.689  21.859  59.545  1.00 34.90           C  
ATOM   3568  O   PRO A 314       8.908  21.399  58.704  1.00 36.77           O  
ATOM   3569  CB  PRO A 314       8.914  23.945  60.778  1.00 36.25           C  
ATOM   3570  CG  PRO A 314       8.826  25.387  60.353  1.00 37.77           C  
ATOM   3571  CD  PRO A 314       8.622  25.260  58.852  1.00 36.89           C  
ATOM   3572  HA  PRO A 314      10.898  23.503  60.003  1.00 36.49           H  
ATOM   3573  HB2 PRO A 314       9.333  23.850  61.780  1.00 36.25           H  
ATOM   3574  HB3 PRO A 314       7.938  23.460  60.745  1.00 36.25           H  
ATOM   3575  HG2 PRO A 314       9.745  25.925  60.584  1.00 37.77           H  
ATOM   3576  HG3 PRO A 314       7.982  25.889  60.827  1.00 37.77           H  
ATOM   3577  HD2 PRO A 314       7.574  25.081  58.610  1.00 36.89           H  
ATOM   3578  HD3 PRO A 314       8.968  26.152  58.330  1.00 36.89           H  
ATOM   3579  N   TRP A 315      10.468  21.094  60.305  1.00 34.52           N  
ATOM   3580  CA  TRP A 315      10.439  19.636  60.244  1.00 31.14           C  
ATOM   3581  C   TRP A 315      10.913  19.064  61.593  1.00 28.29           C  
ATOM   3582  O   TRP A 315      11.204  19.799  62.546  1.00 27.05           O  
ATOM   3583  CB  TRP A 315      11.343  19.126  59.102  1.00 31.27           C  
ATOM   3584  CG  TRP A 315      12.823  19.516  59.252  1.00 31.59           C  
ATOM   3585  CD1 TRP A 315      13.402  20.729  58.940  1.00 32.50           C  
ATOM   3586  CD2 TRP A 315      13.869  18.726  59.849  1.00 30.62           C  
ATOM   3587  NE1 TRP A 315      14.733  20.740  59.310  1.00 31.86           N  
ATOM   3588  CE2 TRP A 315      15.047  19.528  59.872  1.00 31.27           C  
ATOM   3589  CE3 TRP A 315      13.929  17.419  60.379  1.00 30.36           C  
ATOM   3590  CZ2 TRP A 315      16.270  19.058  60.403  1.00 29.94           C  
ATOM   3591  CZ3 TRP A 315      15.150  16.959  60.907  1.00 28.50           C  
ATOM   3592  CH2 TRP A 315      16.296  17.779  60.912  1.00 28.74           C  
ATOM   3593  H   TRP A 315      11.105  21.540  60.950  1.00 34.52           H  
ATOM   3594  HA  TRP A 315       9.420  19.305  60.046  1.00 31.14           H  
ATOM   3595  HB2 TRP A 315      10.974  19.538  58.163  1.00 31.27           H  
ATOM   3596  HB3 TRP A 315      11.277  18.038  59.072  1.00 31.27           H  
ATOM   3597  HD1 TRP A 315      12.887  21.555  58.472  1.00 32.50           H  
ATOM   3598  HE1 TRP A 315      15.371  21.514  59.187  1.00 31.86           H  
ATOM   3599  HE3 TRP A 315      13.055  16.784  60.379  1.00 30.36           H  
ATOM   3600  HZ2 TRP A 315      17.153  19.680  60.409  1.00 29.94           H  
ATOM   3601  HZ3 TRP A 315      15.210  15.961  61.315  1.00 28.50           H  
ATOM   3602  HH2 TRP A 315      17.217  17.395  61.325  1.00 28.74           H  
ATOM   3603  N   CYS A 316      10.969  17.739  61.661  1.00 28.30           N  
ATOM   3604  CA  CYS A 316      11.426  17.038  62.854  1.00 25.49           C  
ATOM   3605  C   CYS A 316      11.636  15.560  62.530  1.00 24.76           C  
ATOM   3606  O   CYS A 316      11.077  15.043  61.559  1.00 23.35           O  
ATOM   3607  CB  CYS A 316      10.393  17.181  64.002  1.00 27.47           C  
ATOM   3608  SG  CYS A 316       8.814  16.244  63.851  1.00 28.33           S  
ATOM   3609  H   CYS A 316      10.685  17.198  60.857  1.00 28.30           H  
ATOM   3610  HA  CYS A 316      12.368  17.479  63.179  1.00 25.49           H  
ATOM   3611  HB2 CYS A 316      10.139  18.238  64.082  1.00 27.47           H  
ATOM   3612  HB3 CYS A 316      10.880  16.854  64.921  1.00 27.47           H  
ATOM   3613  N   HIS A 317      12.490  14.902  63.312  1.00 23.28           N  
ATOM   3614  CA  HIS A 317      12.689  13.461  63.167  1.00 24.50           C  
ATOM   3615  C   HIS A 317      11.414  12.901  63.801  1.00 22.45           C  
ATOM   3616  O   HIS A 317      10.850  13.546  64.701  1.00 24.57           O  
ATOM   3617  CB  HIS A 317      13.877  12.998  64.006  1.00 21.53           C  
ATOM   3618  CG  HIS A 317      15.184  13.527  63.535  1.00 23.35           C  
ATOM   3619  ND1 HIS A 317      15.797  13.061  62.393  1.00 25.84           N  
ATOM   3620  CD2 HIS A 317      15.974  14.516  64.018  1.00 25.31           C  
ATOM   3621  CE1 HIS A 317      16.907  13.743  62.192  1.00 22.08           C  
ATOM   3622  NE2 HIS A 317      17.039  14.633  63.161  1.00 25.46           N  
ATOM   3623  H   HIS A 317      13.009  15.407  64.017  1.00 23.28           H  
ATOM   3624  HA  HIS A 317      12.874  13.155  62.137  1.00 24.50           H  
ATOM   3625  HB2 HIS A 317      13.916  11.909  63.976  1.00 21.53           H  
ATOM   3626  HB3 HIS A 317      13.722  13.328  65.033  1.00 21.53           H  
ATOM   3627  HD2 HIS A 317      15.799  15.101  64.909  1.00 25.31           H  
ATOM   3628  HE2 HIS A 317      17.799  15.291  63.255  1.00 25.46           H  
ATOM   3629  HE1 HIS A 317      17.595  13.599  61.372  1.00 22.08           H  
ATOM   3630  N   THR A 318      10.950  11.735  63.376  1.00 23.73           N  
ATOM   3631  CA  THR A 318       9.727  11.218  64.002  1.00 24.44           C  
ATOM   3632  C   THR A 318       9.960  10.003  64.928  1.00 24.21           C  
ATOM   3633  O   THR A 318      10.962   9.297  64.830  1.00 23.13           O  
ATOM   3634  CB  THR A 318       8.630  10.865  62.932  1.00 21.89           C  
ATOM   3635  OG1 THR A 318       8.859   9.556  62.397  1.00 24.87           O  
ATOM   3636  CG2 THR A 318       8.641  11.877  61.768  1.00 23.60           C  
ATOM   3637  H   THR A 318      11.421  11.220  62.646  1.00 23.73           H  
ATOM   3638  HA  THR A 318       9.372  12.034  64.631  1.00 24.44           H  
ATOM   3639  HB  THR A 318       7.663  10.902  63.433  1.00 21.89           H  
ATOM   3640 HG21 THR A 318       8.470  12.881  62.157  1.00 23.60           H  
ATOM   3641 HG22 THR A 318       9.607  11.842  61.265  1.00 23.60           H  
ATOM   3642 HG23 THR A 318       7.853  11.624  61.059  1.00 23.60           H  
ATOM   3643  HG1 THR A 318       9.717   9.565  61.966  1.00 24.87           H  
ATOM   3644  N   THR A 319       9.042   9.769  65.853  1.00 25.59           N  
ATOM   3645  CA  THR A 319       9.201   8.612  66.737  1.00 25.31           C  
ATOM   3646  C   THR A 319       8.791   7.321  65.993  1.00 27.05           C  
ATOM   3647  O   THR A 319       8.835   6.208  66.551  1.00 28.69           O  
ATOM   3648  CB  THR A 319       8.386   8.778  68.042  1.00 24.37           C  
ATOM   3649  OG1 THR A 319       7.005   9.013  67.729  1.00 22.13           O  
ATOM   3650  CG2 THR A 319       8.943   9.942  68.853  1.00 24.19           C  
ATOM   3651  H   THR A 319       8.243  10.380  65.948  1.00 25.59           H  
ATOM   3652  HA  THR A 319      10.251   8.540  67.019  1.00 25.31           H  
ATOM   3653  HB  THR A 319       8.464   7.864  68.631  1.00 24.37           H  
ATOM   3654 HG21 THR A 319       9.988   9.749  69.095  1.00 24.19           H  
ATOM   3655 HG22 THR A 319       8.868  10.860  68.270  1.00 24.19           H  
ATOM   3656 HG23 THR A 319       8.371  10.050  69.774  1.00 24.19           H  
ATOM   3657  HG1 THR A 319       6.531   9.104  68.559  1.00 22.13           H  
ATOM   3658  N   ASN A 320       8.407   7.487  64.725  1.00 27.72           N  
ATOM   3659  CA  ASN A 320       8.026   6.374  63.863  1.00 30.76           C  
ATOM   3660  C   ASN A 320       9.309   5.745  63.348  1.00 32.56           C  
ATOM   3661  O   ASN A 320      10.066   6.378  62.616  1.00 31.07           O  
ATOM   3662  CB  ASN A 320       7.208   6.862  62.664  1.00 31.46           C  
ATOM   3663  CG  ASN A 320       6.598   5.707  61.874  1.00 32.67           C  
ATOM   3664  OD1 ASN A 320       7.258   4.697  61.582  1.00 33.70           O  
ATOM   3665  ND2 ASN A 320       5.324   5.849  61.530  1.00 35.96           N  
ATOM   3666  H   ASN A 320       8.379   8.423  64.347  1.00 27.72           H  
ATOM   3667  HA  ASN A 320       7.419   5.665  64.427  1.00 30.76           H  
ATOM   3668  HB2 ASN A 320       7.860   7.433  62.003  1.00 31.46           H  
ATOM   3669  HB3 ASN A 320       6.404   7.504  63.025  1.00 31.46           H  
ATOM   3670 HD21 ASN A 320       4.822   6.687  61.787  1.00 35.96           H  
ATOM   3671 HD22 ASN A 320       4.857   5.119  61.011  1.00 35.96           H  
ATOM   3672  N   SER A 321       9.569   4.501  63.711  1.00 33.34           N  
ATOM   3673  CA  SER A 321      10.808   3.893  63.258  1.00 36.08           C  
ATOM   3674  C   SER A 321      10.934   3.844  61.734  1.00 36.36           C  
ATOM   3675  O   SER A 321      12.039   3.679  61.213  1.00 38.10           O  
ATOM   3676  CB  SER A 321      10.966   2.478  63.833  1.00 36.39           C  
ATOM   3677  OG  SER A 321      10.161   1.540  63.129  1.00 39.80           O  
ATOM   3678  H   SER A 321       8.921   3.985  64.290  1.00 33.34           H  
ATOM   3679  HA  SER A 321      11.608   4.534  63.629  1.00 36.08           H  
ATOM   3680  HB2 SER A 321      10.667   2.486  64.881  1.00 36.39           H  
ATOM   3681  HB3 SER A 321      12.011   2.178  63.755  1.00 36.39           H  
ATOM   3682  HG  SER A 321       9.247   1.823  63.211  1.00 39.80           H  
ATOM   3683  N   GLN A 322       9.830   4.018  61.009  1.00 36.37           N  
ATOM   3684  CA  GLN A 322       9.888   3.927  59.538  1.00 37.65           C  
ATOM   3685  C   GLN A 322       9.978   5.228  58.766  1.00 36.43           C  
ATOM   3686  O   GLN A 322      10.094   5.215  57.552  1.00 36.03           O  
ATOM   3687  CB  GLN A 322       8.699   3.125  59.024  1.00 40.05           C  
ATOM   3688  CG  GLN A 322       8.472   1.871  59.844  1.00 46.02           C  
ATOM   3689  CD  GLN A 322       8.294   0.646  58.991  1.00 48.19           C  
ATOM   3690  NE2 GLN A 322       7.166   0.215  58.721  1.00 48.57           N  
ATOM   3691  OE1 GLN A 322       9.414   0.077  58.538  1.00 50.09           O  
ATOM   3692  H   GLN A 322       8.951   4.213  61.468  1.00 36.37           H  
ATOM   3693  HA  GLN A 322      10.841   3.433  59.349  1.00 37.65           H  
ATOM   3694  HB2 GLN A 322       8.886   2.841  57.988  1.00 40.05           H  
ATOM   3695  HB3 GLN A 322       7.805   3.747  59.075  1.00 40.05           H  
ATOM   3696  HG2 GLN A 322       7.576   2.008  60.450  1.00 46.02           H  
ATOM   3697  HG3 GLN A 322       9.332   1.720  60.496  1.00 46.02           H  
ATOM   3698 HE21 GLN A 322       7.064  -0.601  58.135  1.00 48.57           H  
ATOM   3699 HE22 GLN A 322       6.347   0.679  59.087  1.00 48.57           H  
ATOM   3700  N   VAL A 323       9.901   6.353  59.457  1.00 35.12           N  
ATOM   3701  CA  VAL A 323       9.991   7.629  58.792  1.00 33.43           C  
ATOM   3702  C   VAL A 323      11.024   8.402  59.581  1.00 31.40           C  
ATOM   3703  O   VAL A 323      10.741   8.895  60.675  1.00 29.61           O  
ATOM   3704  CB  VAL A 323       8.621   8.337  58.774  1.00 33.66           C  
ATOM   3705  CG1 VAL A 323       7.620   7.451  58.084  1.00 36.20           C  
ATOM   3706  CG2 VAL A 323       8.109   8.590  60.169  1.00 38.46           C  
ATOM   3707  H   VAL A 323       9.778   6.318  60.459  1.00 35.12           H  
ATOM   3708  HA  VAL A 323      10.280   7.537  57.745  1.00 33.43           H  
ATOM   3709  HB  VAL A 323       8.747   9.288  58.257  1.00 33.66           H  
ATOM   3710 HG11 VAL A 323       7.957   7.245  57.068  1.00 36.20           H  
ATOM   3711 HG12 VAL A 323       7.525   6.514  58.633  1.00 36.20           H  
ATOM   3712 HG13 VAL A 323       6.653   7.952  58.051  1.00 36.20           H  
ATOM   3713 HG21 VAL A 323       7.982   7.640  60.687  1.00 38.46           H  
ATOM   3714 HG22 VAL A 323       8.824   9.208  60.712  1.00 38.46           H  
ATOM   3715 HG23 VAL A 323       7.150   9.106  60.116  1.00 38.46           H  
ATOM   3716  N   ARG A 324      12.245   8.465  59.049  1.00 30.26           N  
ATOM   3717  CA  ARG A 324      13.322   9.176  59.723  1.00 27.47           C  
ATOM   3718  C   ARG A 324      12.916  10.611  60.066  1.00 28.22           C  
ATOM   3719  O   ARG A 324      13.018  11.025  61.226  1.00 28.86           O  
ATOM   3720  CB  ARG A 324      14.610   9.160  58.865  1.00 26.90           C  
ATOM   3721  CG  ARG A 324      15.836   9.802  59.545  1.00 24.08           C  
ATOM   3722  CD  ARG A 324      17.135   9.555  58.797  1.00 24.20           C  
ATOM   3723  NE  ARG A 324      18.157  10.469  59.297  1.00 23.48           N  
ATOM   3724  CZ  ARG A 324      18.857  10.295  60.416  1.00 24.84           C  
ATOM   3725  NH1 ARG A 324      18.686   9.213  61.165  1.00 22.54           N  
ATOM   3726  NH2 ARG A 324      19.672  11.249  60.843  1.00 21.48           N1+
ATOM   3727  H   ARG A 324      12.426   8.012  58.164  1.00 30.26           H  
ATOM   3728  HA  ARG A 324      13.526   8.657  60.660  1.00 27.47           H  
ATOM   3729  HB2 ARG A 324      14.410   9.702  57.940  1.00 26.90           H  
ATOM   3730  HB3 ARG A 324      14.853   8.123  58.634  1.00 26.90           H  
ATOM   3731  HG2 ARG A 324      15.931   9.389  60.549  1.00 24.08           H  
ATOM   3732  HG3 ARG A 324      15.673  10.878  59.609  1.00 24.08           H  
ATOM   3733  HD2 ARG A 324      16.981   9.728  57.732  1.00 24.20           H  
ATOM   3734  HD3 ARG A 324      17.457   8.526  58.955  1.00 24.20           H  
ATOM   3735  HE  ARG A 324      18.348  11.298  58.752  1.00 23.48           H  
ATOM   3736 HH11 ARG A 324      19.173   9.126  62.045  1.00 22.54           H  
ATOM   3737 HH12 ARG A 324      18.069   8.476  60.855  1.00 22.54           H  
ATOM   3738 HH21 ARG A 324      19.814  12.079  60.285  1.00 21.48           H  
ATOM   3739 HH22 ARG A 324      20.151  11.146  61.726  1.00 21.48           H  
ATOM   3740  N   TRP A 325      12.458  11.372  59.067  1.00 29.01           N  
ATOM   3741  CA  TRP A 325      12.037  12.763  59.300  1.00 32.09           C  
ATOM   3742  C   TRP A 325      10.920  13.175  58.349  1.00 32.25           C  
ATOM   3743  O   TRP A 325      10.650  12.490  57.365  1.00 31.74           O  
ATOM   3744  CB  TRP A 325      13.213  13.754  59.141  1.00 32.10           C  
ATOM   3745  CG  TRP A 325      13.657  13.957  57.720  1.00 34.55           C  
ATOM   3746  CD1 TRP A 325      14.498  13.153  57.002  1.00 35.11           C  
ATOM   3747  CD2 TRP A 325      13.278  15.035  56.829  1.00 34.46           C  
ATOM   3748  NE1 TRP A 325      14.673  13.661  55.723  1.00 34.15           N  
ATOM   3749  CE2 TRP A 325      13.937  14.811  55.593  1.00 34.97           C  
ATOM   3750  CE3 TRP A 325      12.451  16.161  56.957  1.00 36.27           C  
ATOM   3751  CZ2 TRP A 325      13.792  15.674  54.494  1.00 34.99           C  
ATOM   3752  CZ3 TRP A 325      12.309  17.019  55.857  1.00 35.30           C  
ATOM   3753  CH2 TRP A 325      12.979  16.763  54.647  1.00 34.99           C  
ATOM   3754  H   TRP A 325      12.400  10.986  58.136  1.00 29.01           H  
ATOM   3755  HA  TRP A 325      11.673  12.802  60.327  1.00 32.09           H  
ATOM   3756  HB2 TRP A 325      14.060  13.375  59.713  1.00 32.10           H  
ATOM   3757  HB3 TRP A 325      12.905  14.719  59.544  1.00 32.10           H  
ATOM   3758  HD1 TRP A 325      14.960  12.252  57.377  1.00 35.11           H  
ATOM   3759  HE1 TRP A 325      15.250  13.250  55.003  1.00 34.15           H  
ATOM   3760  HE3 TRP A 325      11.934  16.363  57.884  1.00 36.27           H  
ATOM   3761  HZ2 TRP A 325      14.304  15.484  53.562  1.00 34.99           H  
ATOM   3762  HZ3 TRP A 325      11.675  17.890  55.940  1.00 35.30           H  
ATOM   3763  HH2 TRP A 325      12.848  17.443  53.818  1.00 34.99           H  
ATOM   3764  N   GLU A 326      10.254  14.282  58.664  1.00 34.72           N  
ATOM   3765  CA  GLU A 326       9.183  14.790  57.808  1.00 37.59           C  
ATOM   3766  C   GLU A 326       8.903  16.246  58.119  1.00 36.74           C  
ATOM   3767  O   GLU A 326       9.202  16.729  59.216  1.00 37.39           O  
ATOM   3768  CB  GLU A 326       7.882  13.978  57.977  1.00 38.91           C  
ATOM   3769  CG  GLU A 326       6.750  14.431  57.030  1.00 41.30           C  
ATOM   3770  CD  GLU A 326       5.474  13.585  57.140  1.00 43.81           C  
ATOM   3771  OE1 GLU A 326       4.805  13.613  58.206  1.00 44.27           O  
ATOM   3772  OE2 GLU A 326       5.141  12.892  56.147  1.00 45.29           O1-
ATOM   3773  H   GLU A 326      10.492  14.781  59.509  1.00 34.72           H  
ATOM   3774  HA  GLU A 326       9.522  14.690  56.777  1.00 37.59           H  
ATOM   3775  HB2 GLU A 326       7.537  14.088  59.005  1.00 38.91           H  
ATOM   3776  HB3 GLU A 326       8.101  12.929  57.777  1.00 38.91           H  
ATOM   3777  HG2 GLU A 326       7.115  14.371  56.005  1.00 41.30           H  
ATOM   3778  HG3 GLU A 326       6.498  15.465  57.266  1.00 41.30           H  
ATOM   3779  N   TYR A 327       8.329  16.946  57.146  1.00 37.21           N  
ATOM   3780  CA  TYR A 327       7.971  18.356  57.316  1.00 38.83           C  
ATOM   3781  C   TYR A 327       6.708  18.487  58.127  1.00 36.72           C  
ATOM   3782  O   TYR A 327       5.839  17.626  58.073  1.00 37.46           O  
ATOM   3783  CB  TYR A 327       7.735  19.026  55.963  1.00 38.65           C  
ATOM   3784  CG  TYR A 327       8.994  19.356  55.217  1.00 39.49           C  
ATOM   3785  CD1 TYR A 327       9.889  20.292  55.711  1.00 39.73           C  
ATOM   3786  CD2 TYR A 327       9.270  18.756  53.992  1.00 40.93           C  
ATOM   3787  CE1 TYR A 327      11.040  20.626  54.988  1.00 41.92           C  
ATOM   3788  CE2 TYR A 327      10.414  19.082  53.253  1.00 40.98           C  
ATOM   3789  CZ  TYR A 327      11.292  20.016  53.752  1.00 42.32           C  
ATOM   3790  OH  TYR A 327      12.410  20.356  53.006  1.00 45.19           O  
ATOM   3791  H   TYR A 327       8.134  16.493  56.265  1.00 37.21           H  
ATOM   3792  HA  TYR A 327       8.801  18.841  57.830  1.00 38.83           H  
ATOM   3793  HB2 TYR A 327       7.183  19.951  56.130  1.00 38.65           H  
ATOM   3794  HB3 TYR A 327       7.138  18.353  55.347  1.00 38.65           H  
ATOM   3795  HD1 TYR A 327       9.697  20.767  56.661  1.00 39.73           H  
ATOM   3796  HD2 TYR A 327       8.584  18.019  53.601  1.00 40.93           H  
ATOM   3797  HE1 TYR A 327      11.734  21.354  55.383  1.00 41.92           H  
ATOM   3798  HE2 TYR A 327      10.605  18.606  52.303  1.00 40.98           H  
ATOM   3799  HH  TYR A 327      12.723  21.255  53.131  1.00 45.19           H  
ATOM   3800  N   CYS A 328       6.622  19.573  58.882  1.00 39.01           N  
ATOM   3801  CA  CYS A 328       5.452  19.865  59.695  1.00 39.99           C  
ATOM   3802  C   CYS A 328       4.636  20.909  58.936  1.00 43.52           C  
ATOM   3803  O   CYS A 328       5.176  21.596  58.070  1.00 44.64           O  
ATOM   3804  CB  CYS A 328       5.874  20.453  61.028  1.00 39.17           C  
ATOM   3805  SG  CYS A 328       6.918  19.385  62.066  1.00 35.28           S  
ATOM   3806  H   CYS A 328       7.397  20.221  58.893  1.00 39.01           H  
ATOM   3807  HA  CYS A 328       4.880  18.956  59.880  1.00 39.99           H  
ATOM   3808  HB2 CYS A 328       4.971  20.688  61.591  1.00 39.17           H  
ATOM   3809  HB3 CYS A 328       6.427  21.371  60.829  1.00 39.17           H  
ATOM   3810  N   LYS A 329       3.347  21.028  59.239  1.00 45.72           N  
ATOM   3811  CA  LYS A 329       2.519  22.023  58.559  1.00 48.77           C  
ATOM   3812  C   LYS A 329       2.170  23.120  59.565  1.00 49.84           C  
ATOM   3813  O   LYS A 329       1.199  23.007  60.335  1.00 49.09           O  
ATOM   3814  CB  LYS A 329       1.252  21.382  57.996  1.00 50.02           C  
ATOM   3815  CG  LYS A 329       0.641  22.143  56.838  1.00 52.73           C  
ATOM   3816  CD  LYS A 329      -0.739  21.605  56.507  1.00 53.37           C  
ATOM   3817  CE  LYS A 329      -1.509  22.577  55.614  1.00 55.19           C  
ATOM   3818  NZ  LYS A 329      -2.924  22.144  55.354  1.00 54.53           N1+
ATOM   3819  H   LYS A 329       2.938  20.429  59.942  1.00 45.72           H  
ATOM   3820  HA  LYS A 329       3.067  22.449  57.718  1.00 48.77           H  
ATOM   3821  HB2 LYS A 329       0.513  21.323  58.795  1.00 50.02           H  
ATOM   3822  HB3 LYS A 329       1.499  20.377  57.654  1.00 50.02           H  
ATOM   3823  HG2 LYS A 329       1.284  22.040  55.964  1.00 52.73           H  
ATOM   3824  HG3 LYS A 329       0.559  23.196  57.106  1.00 52.73           H  
ATOM   3825  HD2 LYS A 329      -1.294  21.456  57.433  1.00 53.37           H  
ATOM   3826  HD3 LYS A 329      -0.635  20.652  55.989  1.00 53.37           H  
ATOM   3827  HE2 LYS A 329      -0.990  22.656  54.659  1.00 55.19           H  
ATOM   3828  HE3 LYS A 329      -1.528  23.553  56.099  1.00 55.19           H  
ATOM   3829  HZ1 LYS A 329      -2.922  21.240  54.904  1.00 54.53           H  
ATOM   3830  HZ2 LYS A 329      -3.424  22.083  56.230  1.00 54.53           H  
ATOM   3831  HZ3 LYS A 329      -3.377  22.818  54.754  1.00 54.53           H  
ATOM   3832  N   ILE A 330       2.996  24.173  59.550  1.00 51.04           N  
ATOM   3833  CA  ILE A 330       2.853  25.312  60.452  1.00 52.40           C  
ATOM   3834  C   ILE A 330       1.988  26.444  59.855  1.00 54.90           C  
ATOM   3835  O   ILE A 330       2.256  26.947  58.757  1.00 55.12           O  
ATOM   3836  CB  ILE A 330       4.255  25.873  60.837  1.00 51.46           C  
ATOM   3837  CG1 ILE A 330       5.130  24.755  61.443  1.00 50.93           C  
ATOM   3838  CG2 ILE A 330       4.108  27.054  61.814  1.00 50.48           C  
ATOM   3839  CD1 ILE A 330       4.721  24.279  62.839  1.00 48.81           C  
ATOM   3840  H   ILE A 330       3.754  24.180  58.883  1.00 51.04           H  
ATOM   3841  HA  ILE A 330       2.339  24.945  61.341  1.00 52.40           H  
ATOM   3842  HB  ILE A 330       4.749  26.239  59.937  1.00 51.46           H  
ATOM   3843 HG12 ILE A 330       6.154  25.125  61.501  1.00 50.93           H  
ATOM   3844 HG13 ILE A 330       5.091  23.897  60.771  1.00 50.93           H  
ATOM   3845 HG21 ILE A 330       3.510  27.838  61.349  1.00 50.48           H  
ATOM   3846 HG22 ILE A 330       3.615  26.713  62.725  1.00 50.48           H  
ATOM   3847 HG23 ILE A 330       5.094  27.447  62.060  1.00 50.48           H  
ATOM   3848 HD11 ILE A 330       4.751  25.119  63.533  1.00 48.81           H  
ATOM   3849 HD12 ILE A 330       3.710  23.874  62.803  1.00 48.81           H  
ATOM   3850 HD13 ILE A 330       5.411  23.505  63.175  1.00 48.81           H  
ATOM   3851  N   PRO A 331       0.943  26.867  60.585  1.00 57.24           N  
ATOM   3852  CA  PRO A 331       0.090  27.935  60.064  1.00 58.93           C  
ATOM   3853  C   PRO A 331       0.864  29.225  59.817  1.00 60.72           C  
ATOM   3854  O   PRO A 331       1.541  29.738  60.724  1.00 61.56           O  
ATOM   3855  CB  PRO A 331      -0.953  28.099  61.165  1.00 58.34           C  
ATOM   3856  CG  PRO A 331      -0.163  27.801  62.411  1.00 58.21           C  
ATOM   3857  CD  PRO A 331       0.604  26.568  61.991  1.00 57.70           C  
ATOM   3858  HA  PRO A 331      -0.342  27.698  59.092  1.00 58.93           H  
ATOM   3859  HB2 PRO A 331      -1.772  27.391  61.040  1.00 58.34           H  
ATOM   3860  HB3 PRO A 331      -1.349  29.114  61.184  1.00 58.34           H  
ATOM   3861  HG2 PRO A 331      -0.817  27.594  63.258  1.00 58.21           H  
ATOM   3862  HG3 PRO A 331       0.509  28.622  62.663  1.00 58.21           H  
ATOM   3863  HD2 PRO A 331       1.503  26.439  62.594  1.00 57.70           H  
ATOM   3864  HD3 PRO A 331      -0.015  25.674  62.065  1.00 57.70           H  
ATOM   3865  N   SER A 332       0.763  29.743  58.594  1.00 62.53           N  
ATOM   3866  CA  SER A 332       1.421  30.995  58.216  1.00 63.93           C  
ATOM   3867  C   SER A 332       1.010  32.127  59.174  1.00 64.55           C  
ATOM   3868  O   SER A 332      -0.026  32.034  59.835  1.00 64.89           O  
ATOM   3869  CB  SER A 332       1.033  31.334  56.781  1.00 64.25           C  
ATOM   3870  OG  SER A 332      -0.192  30.698  56.443  1.00 65.27           O  
ATOM   3871  H   SER A 332       0.213  29.254  57.902  1.00 62.53           H  
ATOM   3872  HA  SER A 332       2.503  30.880  58.283  1.00 63.93           H  
ATOM   3873  HB2 SER A 332       1.816  30.990  56.105  1.00 64.25           H  
ATOM   3874  HB3 SER A 332       0.917  32.414  56.684  1.00 64.25           H  
ATOM   3875  HG  SER A 332      -0.401  30.933  55.536  1.00 65.27           H  
ATOM   3876  N   CYS A 333       1.808  33.187  59.268  1.00 65.56           N  
ATOM   3877  CA  CYS A 333       1.458  34.289  60.171  1.00 66.65           C  
ATOM   3878  C   CYS A 333       0.298  35.171  59.683  1.00 67.03           C  
ATOM   3879  O   CYS A 333      -0.362  35.803  60.554  1.00 67.04           O  
ATOM   3880  CB  CYS A 333       2.676  35.175  60.466  1.00 66.44           C  
ATOM   3881  SG  CYS A 333       3.912  34.435  61.591  1.00 67.24           S  
ATOM   3882  OXT CYS A 333       0.075  35.233  58.444  1.00 67.74           O1-
ATOM   3883  H   CYS A 333       2.654  33.233  58.718  1.00 65.56           H  
ATOM   3884  HA  CYS A 333       1.117  33.797  61.082  1.00 66.65           H  
ATOM   3885  HB2 CYS A 333       2.320  36.101  60.917  1.00 66.44           H  
ATOM   3886  HB3 CYS A 333       3.170  35.398  59.520  1.00 66.44           H  
TER    3887      CYS A 333 
CONECT   53 1250
CONECT  369  975
CONECT  799 1175
CONECT  975  369
CONECT 1175  799
CONECT 1250   53
CONECT 1305 2524
CONECT 1349 3306
CONECT 1603 2243
CONECT 2049 2445
CONECT 2243 1603
CONECT 2445 2049
CONECT 2524 1305
CONECT 2699 3881
CONECT 2994 3608
CONECT 3306 1349
CONECT 3433 3805
CONECT 3608 2994
CONECT 3805 3433
CONECT 3881 2699
END
