# Supplementary material for: Variations of VEGFR2 Chemical Space: Stimulator and Inhibitory Peptides
Source: Int J Mol Sci. 2024 Jul 16;25(14):7787. doi: 10.3390/ijms25147787 (PMC11276785; doi:10.3390/ijms25147787)
Supplement: Supplementary file 1 [file ijms-25-07787-s001.zip › Supplimenal material - proteins- S1/protein inhibitors S1/1koe Endostatin prepared for docking.pdb]

HEADER    ANGIOGENESIS INHIBITOR                              1KOE    
REMARK  99                                                                      
REMARK  99 MOE v2022.02 (Chemical Computing Group ULC) Sun Nov 19 12:03:51 2023 
SEQRES   1 A  172  GLN PRO VAL LEU HIS LEU VAL ALA LEU ASN THR PRO LEU
SEQRES   2 A  172  SER GLY GLY MET ARG GLY ILE ARG GLY ALA ASP PHE GLN
SEQRES   3 A  172  CYS PHE GLN GLN ALA ARG ALA VAL GLY LEU SER GLY THR
SEQRES   4 A  172  PHE ARG ALA PHE LEU SER SER ARG LEU GLN ASP LEU TYR
SEQRES   5 A  172  SER ILE VAL ARG ARG ALA ASP ARG GLY SER VAL PRO ILE
SEQRES   6 A  172  VAL ASN LEU LYS ASP GLU VAL LEU SER PRO SER TRP ASP
SEQRES   7 A  172  SER LEU PHE SER GLY SER GLN GLY GLN LEU GLN PRO GLY
SEQRES   8 A  172  ALA ARG ILE PHE SER PHE ASP GLY ARG ASP VAL LEU ARG
SEQRES   9 A  172  HIS PRO ALA TRP PRO GLN LYS SER VAL TRP HIS GLY SER
SEQRES  10 A  172  ASP PRO SER GLY ARG ARG LEU MET GLU SER TYR CYS GLU
SEQRES  11 A  172  THR TRP ARG THR GLU THR THR GLY ALA THR GLY GLN ALA
SEQRES  12 A  172  SER SER LEU LEU SER GLY ARG LEU LEU GLU GLN LYS ALA
SEQRES  13 A  172  ALA SER CYS HIS ASN SER TYR ILE VAL LEU CYS ILE GLU
SEQRES  14 A  172  ASN SER PHE
HELIX    1   1 GLY A  156  ALA A  170  1               Generated by MOE   15
HELIX    2   2 LEU A  188  ILE A  191  5               Generated by MOE    4
HELIX    3   3 ARG A  194  ASP A  196  5               Generated by MOE    3
HELIX    4   4 TRP A  214  LEU A  217  1               Generated by MOE    4
HELIX    5   5 CYS A  266  TRP A  269  1               Generated by MOE    4
HELIX    6   6 LEU A  283  SER A  285  5               Generated by MOE    3
SHEET    1       LEU A 141  HIS A 142                  Generated by MOE
SHEET    2       LEU A 143  VAL A 144                  Generated by MOE
SHEET    3       ALA A 145  ALA A 145                  Generated by MOE
SHEET    4       PHE A 177  ALA A 179                  Generated by MOE
SHEET    5       ILE A 202  VAL A 203                  Generated by MOE
SHEET    6       VAL A 209  SER A 211                  Generated by MOE
SHEET    7       SER A 249  SER A 249                  Generated by MOE
SHEET    8       VAL A 250  VAL A 250                  Generated by MOE
SHEET    9       TRP A 251  TRP A 251                  Generated by MOE
SHEET   10       THR A 277  SER A 282                  Generated by MOE
SHEET   11       LYS A 292  SER A 295                  Generated by MOE
SHEET   12       LEU A 303  GLU A 306                  Generated by MOE
SSBOND   1 CYS A  164    CYS A  304                          1555   1555  2.04
SSBOND   2 CYS A  266    CYS A  296                          1555   1555  2.03
ATOM      1  N   GLN A 138      15.825  37.355  60.311  1.00 19.63           N1+
ATOM      2  CA  GLN A 138      15.467  37.593  58.873  1.00 15.07           C  
ATOM      3  C   GLN A 138      16.020  36.457  58.023  1.00 16.16           C  
ATOM      4  O   GLN A 138      17.226  36.330  57.871  1.00 16.26           O  
ATOM      5  CB  GLN A 138      16.060  38.907  58.366  1.00 10.71           C  
ATOM      6  CG  GLN A 138      15.910  39.108  56.861  1.00 11.99           C  
ATOM      7  CD  GLN A 138      14.462  39.216  56.438  1.00 17.23           C  
ATOM      8  OE1 GLN A 138      13.740  40.078  56.909  1.00 19.56           O  
ATOM      9  NE2 GLN A 138      14.020  38.315  55.565  1.00 19.22           N  
ATOM     10  H1  GLN A 138      15.421  36.482  60.618  1.00 19.63           H  
ATOM     11  H2  GLN A 138      15.465  38.110  60.877  1.00 19.63           H  
ATOM     12  H3  GLN A 138      16.830  37.313  60.405  1.00 19.63           H  
ATOM     13  HA  GLN A 138      14.381  37.642  58.798  1.00 15.07           H  
ATOM     14  HB2 GLN A 138      17.122  38.922  58.611  1.00 10.71           H  
ATOM     15  HB3 GLN A 138      15.558  39.730  58.875  1.00 10.71           H  
ATOM     16  HG2 GLN A 138      16.363  38.260  56.347  1.00 11.99           H  
ATOM     17  HG3 GLN A 138      16.428  40.024  56.576  1.00 11.99           H  
ATOM     18 HE21 GLN A 138      13.054  38.329  55.270  1.00 19.22           H  
ATOM     19 HE22 GLN A 138      14.650  37.616  55.198  1.00 19.22           H  
ATOM     20  N   PRO A 139      15.146  35.591  57.498  1.00 15.25           N  
ATOM     21  CA  PRO A 139      15.679  34.496  56.678  1.00 12.81           C  
ATOM     22  C   PRO A 139      16.271  34.987  55.379  1.00  9.18           C  
ATOM     23  O   PRO A 139      15.816  35.984  54.818  1.00 11.04           O  
ATOM     24  CB  PRO A 139      14.453  33.619  56.444  1.00 13.97           C  
ATOM     25  CG  PRO A 139      13.327  34.567  56.473  1.00 19.89           C  
ATOM     26  CD  PRO A 139      13.687  35.481  57.641  1.00 15.29           C  
ATOM     27  HA  PRO A 139      16.502  33.969  57.162  1.00 12.81           H  
ATOM     28  HB2 PRO A 139      14.353  32.874  57.233  1.00 13.97           H  
ATOM     29  HB3 PRO A 139      14.513  33.118  55.478  1.00 13.97           H  
ATOM     30  HG2 PRO A 139      12.384  34.051  56.654  1.00 19.89           H  
ATOM     31  HG3 PRO A 139      13.262  35.128  55.541  1.00 19.89           H  
ATOM     32  HD2 PRO A 139      13.205  36.454  57.547  1.00 15.29           H  
ATOM     33  HD3 PRO A 139      13.415  35.031  58.596  1.00 15.29           H  
ATOM     34  N   VAL A 140      17.301  34.287  54.921  1.00 10.21           N  
ATOM     35  CA  VAL A 140      17.960  34.598  53.657  1.00  9.99           C  
ATOM     36  C   VAL A 140      18.458  33.277  53.077  1.00 11.74           C  
ATOM     37  O   VAL A 140      18.630  32.309  53.809  1.00 13.00           O  
ATOM     38  CB  VAL A 140      19.204  35.503  53.854  1.00 10.45           C  
ATOM     39  CG1 VAL A 140      18.813  36.882  54.376  1.00 10.92           C  
ATOM     40  CG2 VAL A 140      20.197  34.833  54.753  1.00  9.04           C  
ATOM     41  H   VAL A 140      17.642  33.509  55.468  1.00 10.21           H  
ATOM     42  HA  VAL A 140      17.250  35.118  53.013  1.00  9.99           H  
ATOM     43  HB  VAL A 140      19.675  35.654  52.883  1.00 10.45           H  
ATOM     44 HG11 VAL A 140      18.119  37.351  53.679  1.00 10.92           H  
ATOM     45 HG12 VAL A 140      18.336  36.780  55.351  1.00 10.92           H  
ATOM     46 HG13 VAL A 140      19.705  37.501  54.472  1.00 10.92           H  
ATOM     47 HG21 VAL A 140      19.748  34.671  55.733  1.00  9.04           H  
ATOM     48 HG22 VAL A 140      20.487  33.874  54.323  1.00  9.04           H  
ATOM     49 HG23 VAL A 140      21.078  35.466  54.857  1.00  9.04           H  
ATOM     50  N   LEU A 141      18.697  33.256  51.768  1.00 10.15           N  
ATOM     51  CA  LEU A 141      19.251  32.096  51.073  1.00  9.08           C  
ATOM     52  C   LEU A 141      20.495  32.597  50.355  1.00  8.62           C  
ATOM     53  O   LEU A 141      20.434  33.581  49.600  1.00  9.84           O  
ATOM     54  CB  LEU A 141      18.272  31.542  50.033  1.00 10.41           C  
ATOM     55  CG  LEU A 141      16.952  30.968  50.545  1.00 12.91           C  
ATOM     56  CD1 LEU A 141      16.125  30.494  49.349  1.00 13.77           C  
ATOM     57  CD2 LEU A 141      17.215  29.825  51.518  1.00 10.92           C  
ATOM     58  H   LEU A 141      18.485  34.083  51.228  1.00 10.15           H  
ATOM     59  HA  LEU A 141      19.462  31.296  51.783  1.00  9.08           H  
ATOM     60  HB2 LEU A 141      18.786  30.748  49.491  1.00 10.41           H  
ATOM     61  HB3 LEU A 141      18.031  32.353  49.346  1.00 10.41           H  
ATOM     62  HG  LEU A 141      16.395  31.736  51.082  1.00 12.91           H  
ATOM     63 HD11 LEU A 141      15.930  31.337  48.686  1.00 13.77           H  
ATOM     64 HD12 LEU A 141      16.677  29.726  48.808  1.00 13.77           H  
ATOM     65 HD13 LEU A 141      15.179  30.082  49.701  1.00 13.77           H  
ATOM     66 HD21 LEU A 141      17.772  29.037  51.011  1.00 10.92           H  
ATOM     67 HD22 LEU A 141      17.796  30.194  52.363  1.00 10.92           H  
ATOM     68 HD23 LEU A 141      16.266  29.426  51.876  1.00 10.92           H  
ATOM     69  N   HIS A 142      21.622  31.931  50.575  1.00  6.26           N  
ATOM     70  CA  HIS A 142      22.871  32.331  49.933  1.00  7.37           C  
ATOM     71  C   HIS A 142      23.078  31.728  48.521  1.00  9.63           C  
ATOM     72  O   HIS A 142      22.824  30.530  48.298  1.00  8.50           O  
ATOM     73  CB  HIS A 142      24.070  31.977  50.812  1.00  6.13           C  
ATOM     74  CG  HIS A 142      24.093  32.703  52.125  1.00  9.30           C  
ATOM     75  ND1 HIS A 142      23.408  32.261  53.232  1.00 10.67           N1+
ATOM     76  CD2 HIS A 142      24.697  33.863  52.491  1.00 11.21           C  
ATOM     77  CE1 HIS A 142      23.583  33.115  54.229  1.00 11.23           C  
ATOM     78  NE2 HIS A 142      24.360  34.089  53.807  1.00  9.19           N  
ATOM     79  H   HIS A 142      21.615  31.135  51.196  1.00  6.26           H  
ATOM     80  HA  HIS A 142      22.795  33.411  49.808  1.00  7.37           H  
ATOM     81  HB2 HIS A 142      24.981  32.224  50.267  1.00  6.13           H  
ATOM     82  HB3 HIS A 142      24.045  30.906  51.012  1.00  6.13           H  
ATOM     83  HD1 HIS A 142      22.819  31.357  53.281  1.00 10.67           H  
ATOM     84  HD2 HIS A 142      25.321  34.488  51.870  1.00 11.21           H  
ATOM     85  HE2 HIS A 142      24.662  34.878  54.361  1.00  9.19           H  
ATOM     86  HE1 HIS A 142      23.160  33.027  55.219  1.00 11.23           H  
ATOM     87  N   LEU A 143      23.531  32.561  47.587  1.00  5.90           N  
ATOM     88  CA  LEU A 143      23.840  32.138  46.217  1.00  6.16           C  
ATOM     89  C   LEU A 143      25.355  32.363  46.123  1.00  8.08           C  
ATOM     90  O   LEU A 143      25.829  33.492  46.235  1.00  8.41           O  
ATOM     91  CB  LEU A 143      23.086  32.994  45.199  1.00  7.80           C  
ATOM     92  CG  LEU A 143      23.227  32.617  43.721  1.00  8.59           C  
ATOM     93  CD1 LEU A 143      22.603  31.276  43.438  1.00  8.94           C  
ATOM     94  CD2 LEU A 143      22.540  33.694  42.866  1.00 11.98           C  
ATOM     95  H   LEU A 143      23.669  33.531  47.833  1.00  5.90           H  
ATOM     96  HA  LEU A 143      23.547  31.110  46.003  1.00  6.16           H  
ATOM     97  HB2 LEU A 143      23.437  34.020  45.310  1.00  7.80           H  
ATOM     98  HB3 LEU A 143      22.026  32.944  45.450  1.00  7.80           H  
ATOM     99  HG  LEU A 143      24.287  32.554  43.476  1.00  8.59           H  
ATOM    100 HD11 LEU A 143      23.086  30.514  44.049  1.00  8.94           H  
ATOM    101 HD12 LEU A 143      21.540  31.312  43.676  1.00  8.94           H  
ATOM    102 HD13 LEU A 143      22.731  31.031  42.384  1.00  8.94           H  
ATOM    103 HD21 LEU A 143      21.482  33.743  43.124  1.00 11.98           H  
ATOM    104 HD22 LEU A 143      23.006  34.661  43.057  1.00 11.98           H  
ATOM    105 HD23 LEU A 143      22.645  33.442  41.811  1.00 11.98           H  
ATOM    106  N   VAL A 144      26.116  31.289  45.927  1.00  7.00           N  
ATOM    107  CA  VAL A 144      27.570  31.337  45.956  1.00  6.28           C  
ATOM    108  C   VAL A 144      28.175  30.546  44.806  1.00  7.86           C  
ATOM    109  O   VAL A 144      27.695  29.470  44.461  1.00  8.99           O  
ATOM    110  CB  VAL A 144      28.077  30.721  47.303  1.00  7.09           C  
ATOM    111  CG1 VAL A 144      29.576  30.910  47.456  1.00  9.37           C  
ATOM    112  CG2 VAL A 144      27.352  31.358  48.494  1.00 10.88           C  
ATOM    113  H   VAL A 144      25.665  30.403  45.751  1.00  7.00           H  
ATOM    114  HA  VAL A 144      27.876  32.379  45.863  1.00  6.28           H  
ATOM    115  HB  VAL A 144      27.859  29.653  47.283  1.00  7.09           H  
ATOM    116 HG11 VAL A 144      30.089  30.443  46.615  1.00  9.37           H  
ATOM    117 HG12 VAL A 144      29.808  31.975  47.477  1.00  9.37           H  
ATOM    118 HG13 VAL A 144      29.908  30.447  48.386  1.00  9.37           H  
ATOM    119 HG21 VAL A 144      27.565  32.427  48.520  1.00 10.88           H  
ATOM    120 HG22 VAL A 144      26.278  31.204  48.390  1.00 10.88           H  
ATOM    121 HG23 VAL A 144      27.697  30.896  49.419  1.00 10.88           H  
ATOM    122  N   ALA A 145      29.231  31.075  44.207  1.00  7.05           N  
ATOM    123  CA  ALA A 145      29.870  30.388  43.092  1.00  8.14           C  
ATOM    124  C   ALA A 145      30.938  29.359  43.511  1.00  8.47           C  
ATOM    125  O   ALA A 145      31.633  29.530  44.538  1.00  8.37           O  
ATOM    126  CB  ALA A 145      30.501  31.423  42.154  1.00  8.87           C  
ATOM    127  H   ALA A 145      29.596  31.961  44.525  1.00  7.05           H  
ATOM    128  HA  ALA A 145      29.084  29.823  42.591  1.00  8.14           H  
ATOM    129  HB1 ALA A 145      29.735  32.121  41.816  1.00  8.87           H  
ATOM    130  HB2 ALA A 145      31.280  31.968  42.686  1.00  8.87           H  
ATOM    131  HB3 ALA A 145      30.936  30.916  41.293  1.00  8.87           H  
ATOM    132  N   LEU A 146      31.071  28.302  42.709  1.00  7.30           N  
ATOM    133  CA  LEU A 146      32.131  27.326  42.934  1.00  8.01           C  
ATOM    134  C   LEU A 146      33.478  28.051  42.732  1.00  7.11           C  
ATOM    135  O   LEU A 146      33.572  29.018  41.964  1.00  9.42           O  
ATOM    136  CB  LEU A 146      32.013  26.134  41.982  1.00  6.67           C  
ATOM    137  CG  LEU A 146      30.862  25.161  42.280  1.00  9.61           C  
ATOM    138  CD1 LEU A 146      30.912  24.036  41.268  1.00  9.50           C  
ATOM    139  CD2 LEU A 146      31.010  24.558  43.693  1.00 11.47           C  
ATOM    140  H   LEU A 146      30.431  28.176  41.938  1.00  7.30           H  
ATOM    141  HA  LEU A 146      32.054  26.925  43.945  1.00  8.01           H  
ATOM    142  HB2 LEU A 146      32.947  25.574  42.028  1.00  6.67           H  
ATOM    143  HB3 LEU A 146      31.872  26.522  40.973  1.00  6.67           H  
ATOM    144  HG  LEU A 146      29.916  25.700  42.223  1.00  9.61           H  
ATOM    145 HD11 LEU A 146      30.805  24.446  40.264  1.00  9.50           H  
ATOM    146 HD12 LEU A 146      31.867  23.517  41.349  1.00  9.50           H  
ATOM    147 HD13 LEU A 146      30.100  23.336  41.463  1.00  9.50           H  
ATOM    148 HD21 LEU A 146      31.954  24.017  43.760  1.00 11.47           H  
ATOM    149 HD22 LEU A 146      30.997  25.358  44.433  1.00 11.47           H  
ATOM    150 HD23 LEU A 146      30.184  23.873  43.884  1.00 11.47           H  
ATOM    151  N   ASN A 147      34.523  27.552  43.376  1.00  6.40           N  
ATOM    152  CA  ASN A 147      35.832  28.192  43.333  1.00  7.10           C  
ATOM    153  C   ASN A 147      36.591  28.134  42.011  1.00  9.58           C  
ATOM    154  O   ASN A 147      37.658  28.738  41.896  1.00 10.63           O  
ATOM    155  CB  ASN A 147      36.705  27.692  44.489  1.00  7.91           C  
ATOM    156  CG  ASN A 147      36.176  28.129  45.853  1.00  8.97           C  
ATOM    157  OD1 ASN A 147      35.563  29.189  45.993  1.00 11.21           O  
ATOM    158  ND2 ASN A 147      36.423  27.309  46.870  1.00 10.82           N  
ATOM    159  H   ASN A 147      34.409  26.704  43.912  1.00  6.40           H  
ATOM    160  HA  ASN A 147      35.608  29.253  43.442  1.00  7.10           H  
ATOM    161  HB2 ASN A 147      37.713  28.087  44.362  1.00  7.91           H  
ATOM    162  HB3 ASN A 147      36.735  26.603  44.458  1.00  7.91           H  
ATOM    163 HD21 ASN A 147      36.105  27.546  47.799  1.00 10.82           H  
ATOM    164 HD22 ASN A 147      36.929  26.449  46.714  1.00 10.82           H  
ATOM    165  N   THR A 148      36.098  27.348  41.058  1.00  7.40           N  
ATOM    166  CA  THR A 148      36.722  27.297  39.738  1.00  9.45           C  
ATOM    167  C   THR A 148      35.616  27.168  38.713  1.00  9.36           C  
ATOM    168  O   THR A 148      34.503  26.758  39.042  1.00  8.96           O  
ATOM    169  CB  THR A 148      37.623  26.049  39.514  1.00 13.02           C  
ATOM    170  OG1 THR A 148      36.799  24.881  39.398  1.00 17.83           O  
ATOM    171  CG2 THR A 148      38.619  25.862  40.643  1.00 15.46           C  
ATOM    172  H   THR A 148      35.284  26.781  41.249  1.00  7.40           H  
ATOM    173  HA  THR A 148      37.332  28.196  39.651  1.00  9.45           H  
ATOM    174  HB  THR A 148      38.189  26.203  38.595  1.00 13.02           H  
ATOM    175 HG21 THR A 148      39.244  26.751  40.727  1.00 15.46           H  
ATOM    176 HG22 THR A 148      38.082  25.705  41.579  1.00 15.46           H  
ATOM    177 HG23 THR A 148      39.246  24.995  40.434  1.00 15.46           H  
ATOM    178  HG1 THR A 148      36.199  25.021  38.661  1.00 17.83           H  
ATOM    179  N   PRO A 149      35.877  27.637  37.473  1.00 12.03           N  
ATOM    180  CA  PRO A 149      34.849  27.500  36.441  1.00 10.16           C  
ATOM    181  C   PRO A 149      34.840  26.015  36.092  1.00  9.92           C  
ATOM    182  O   PRO A 149      35.786  25.280  36.438  1.00 12.33           O  
ATOM    183  CB  PRO A 149      35.412  28.335  35.287  1.00 12.46           C  
ATOM    184  CG  PRO A 149      36.883  28.269  35.478  1.00 15.97           C  
ATOM    185  CD  PRO A 149      37.022  28.417  36.982  1.00 16.15           C  
ATOM    186  HA  PRO A 149      33.840  27.817  36.704  1.00 10.16           H  
ATOM    187  HB2 PRO A 149      35.060  29.365  35.346  1.00 12.46           H  
ATOM    188  HB3 PRO A 149      35.127  27.908  34.325  1.00 12.46           H  
ATOM    189  HG2 PRO A 149      37.386  29.081  34.953  1.00 15.97           H  
ATOM    190  HG3 PRO A 149      37.283  27.314  35.137  1.00 15.97           H  
ATOM    191  HD2 PRO A 149      37.965  28.001  37.335  1.00 16.15           H  
ATOM    192  HD3 PRO A 149      36.949  29.461  37.286  1.00 16.15           H  
ATOM    193  N   LEU A 150      33.777  25.569  35.431  1.00  9.68           N  
ATOM    194  CA  LEU A 150      33.653  24.181  35.020  1.00  8.42           C  
ATOM    195  C   LEU A 150      33.114  24.130  33.610  1.00  7.98           C  
ATOM    196  O   LEU A 150      32.371  25.015  33.190  1.00  8.15           O  
ATOM    197  CB  LEU A 150      32.665  23.451  35.933  1.00 11.10           C  
ATOM    198  CG  LEU A 150      33.047  23.170  37.403  1.00 13.54           C  
ATOM    199  CD1 LEU A 150      31.913  22.375  38.058  1.00 15.50           C  
ATOM    200  CD2 LEU A 150      34.336  22.387  37.477  1.00 14.35           C  
ATOM    201  H   LEU A 150      33.033  26.214  35.208  1.00  9.68           H  
ATOM    202  HA  LEU A 150      34.632  23.706  35.078  1.00  8.42           H  
ATOM    203  HB2 LEU A 150      32.460  22.486  35.470  1.00 11.10           H  
ATOM    204  HB3 LEU A 150      31.752  24.047  35.952  1.00 11.10           H  
ATOM    205  HG  LEU A 150      33.195  24.114  37.927  1.00 13.54           H  
ATOM    206 HD11 LEU A 150      30.991  22.955  38.016  1.00 15.50           H  
ATOM    207 HD12 LEU A 150      31.775  21.434  37.526  1.00 15.50           H  
ATOM    208 HD13 LEU A 150      32.166  22.170  39.098  1.00 15.50           H  
ATOM    209 HD21 LEU A 150      34.214  21.436  36.958  1.00 14.35           H  
ATOM    210 HD22 LEU A 150      35.136  22.958  37.005  1.00 14.35           H  
ATOM    211 HD23 LEU A 150      34.589  22.202  38.521  1.00 14.35           H  
ATOM    212  N   SER A 151      33.521  23.116  32.862  1.00  9.42           N  
ATOM    213  CA  SER A 151      32.987  22.923  31.515  1.00  9.11           C  
ATOM    214  C   SER A 151      31.657  22.175  31.729  1.00  9.32           C  
ATOM    215  O   SER A 151      31.269  21.901  32.866  1.00 10.06           O  
ATOM    216  CB  SER A 151      33.938  22.048  30.692  1.00 10.20           C  
ATOM    217  OG  SER A 151      33.940  20.711  31.169  1.00 10.67           O  
ATOM    218  H   SER A 151      34.207  22.470  33.226  1.00  9.42           H  
ATOM    219  HA  SER A 151      32.862  23.865  30.982  1.00  9.11           H  
ATOM    220  HB2 SER A 151      34.947  22.453  30.763  1.00 10.20           H  
ATOM    221  HB3 SER A 151      33.617  22.054  29.650  1.00 10.20           H  
ATOM    222  HG  SER A 151      34.551  20.209  30.624  1.00 10.67           H  
ATOM    223  N   GLY A 152      30.984  21.809  30.644  1.00  7.94           N  
ATOM    224  CA  GLY A 152      29.736  21.087  30.761  1.00  8.69           C  
ATOM    225  C   GLY A 152      29.902  19.660  31.274  1.00  9.35           C  
ATOM    226  O   GLY A 152      28.917  19.036  31.659  1.00 11.59           O  
ATOM    227  H   GLY A 152      31.347  22.037  29.729  1.00  7.94           H  
ATOM    228  HA2 GLY A 152      29.267  21.047  29.778  1.00  8.69           H  
ATOM    229  HA3 GLY A 152      29.088  21.628  31.451  1.00  8.69           H  
ATOM    230  N   GLY A 153      31.126  19.127  31.230  1.00  8.17           N  
ATOM    231  CA  GLY A 153      31.381  17.774  31.719  1.00 10.98           C  
ATOM    232  C   GLY A 153      31.692  17.856  33.202  1.00 10.16           C  
ATOM    233  O   GLY A 153      32.860  17.943  33.591  1.00 11.38           O  
ATOM    234  H   GLY A 153      31.889  19.669  30.852  1.00  8.17           H  
ATOM    235  HA2 GLY A 153      32.230  17.343  31.187  1.00 10.98           H  
ATOM    236  HA3 GLY A 153      30.500  17.152  31.561  1.00 10.98           H  
ATOM    237  N   MET A 154      30.642  17.821  34.027  1.00 10.00           N  
ATOM    238  CA  MET A 154      30.768  17.957  35.488  1.00  9.58           C  
ATOM    239  C   MET A 154      30.553  16.668  36.256  1.00 11.76           C  
ATOM    240  O   MET A 154      30.429  16.701  37.484  1.00  9.48           O  
ATOM    241  CB  MET A 154      29.716  18.945  35.997  1.00  9.96           C  
ATOM    242  CG  MET A 154      29.738  20.301  35.324  1.00 12.59           C  
ATOM    243  SD  MET A 154      28.413  21.305  35.982  1.00 14.27           S  
ATOM    244  CE  MET A 154      28.373  22.677  34.791  1.00 16.15           C  
ATOM    245  H   MET A 154      29.721  17.696  33.631  1.00 10.00           H  
ATOM    246  HA  MET A 154      31.792  18.290  35.659  1.00  9.58           H  
ATOM    247  HB2 MET A 154      29.879  19.094  37.064  1.00  9.96           H  
ATOM    248  HB3 MET A 154      28.732  18.504  35.838  1.00  9.96           H  
ATOM    249  HG2 MET A 154      29.603  20.177  34.250  1.00 12.59           H  
ATOM    250  HG3 MET A 154      30.694  20.788  35.516  1.00 12.59           H  
ATOM    251  HE1 MET A 154      29.338  23.184  34.788  1.00 16.15           H  
ATOM    252  HE2 MET A 154      28.165  22.287  33.795  1.00 16.15           H  
ATOM    253  HE3 MET A 154      27.592  23.383  35.076  1.00 16.15           H  
ATOM    254  N   ARG A 155      30.520  15.551  35.531  1.00 12.28           N  
ATOM    255  CA  ARG A 155      30.250  14.226  36.102  1.00 11.91           C  
ATOM    256  C   ARG A 155      28.784  14.188  36.516  1.00 12.08           C  
ATOM    257  O   ARG A 155      28.404  13.550  37.513  1.00 12.85           O  
ATOM    258  CB  ARG A 155      31.163  13.908  37.289  1.00 11.17           C  
ATOM    259  CG  ARG A 155      32.637  13.800  36.905  1.00 17.34           C  
ATOM    260  CD  ARG A 155      33.464  13.057  37.966  1.00 21.82           C  
ATOM    261  NE  ARG A 155      33.823  13.921  39.084  1.00 36.87           N  
ATOM    262  CZ  ARG A 155      34.692  14.924  39.004  1.00 30.58           C  
ATOM    263  NH1 ARG A 155      35.307  15.197  37.854  1.00 29.77           N  
ATOM    264  NH2 ARG A 155      34.911  15.687  40.066  1.00 29.77           N1+
ATOM    265  H   ARG A 155      30.689  15.619  34.538  1.00 12.28           H  
ATOM    266  HA  ARG A 155      30.457  13.462  35.352  1.00 11.91           H  
ATOM    267  HB2 ARG A 155      30.848  12.959  37.723  1.00 11.17           H  
ATOM    268  HB3 ARG A 155      31.056  14.700  38.030  1.00 11.17           H  
ATOM    269  HG2 ARG A 155      33.042  14.805  36.785  1.00 17.34           H  
ATOM    270  HG3 ARG A 155      32.714  13.262  35.960  1.00 17.34           H  
ATOM    271  HD2 ARG A 155      34.377  12.684  37.502  1.00 21.82           H  
ATOM    272  HD3 ARG A 155      32.879  12.218  38.343  1.00 21.82           H  
ATOM    273  HE  ARG A 155      33.383  13.746  39.976  1.00 36.87           H  
ATOM    274 HH11 ARG A 155      35.142  14.618  37.043  1.00 29.77           H  
ATOM    275 HH12 ARG A 155      35.938  15.983  37.793  1.00 29.77           H  
ATOM    276 HH21 ARG A 155      35.543  16.473  40.002  1.00 29.77           H  
ATOM    277 HH22 ARG A 155      34.446  15.483  40.939  1.00 29.77           H  
ATOM    278  N   GLY A 156      27.958  14.870  35.725  1.00  8.74           N  
ATOM    279  CA  GLY A 156      26.539  14.929  35.972  1.00  7.52           C  
ATOM    280  C   GLY A 156      26.163  15.848  37.120  1.00  7.97           C  
ATOM    281  O   GLY A 156      27.025  16.469  37.746  1.00  8.74           O  
ATOM    282  H   GLY A 156      28.337  15.361  34.928  1.00  8.74           H  
ATOM    283  HA2 GLY A 156      26.187  13.924  36.205  1.00  7.52           H  
ATOM    284  HA3 GLY A 156      26.046  15.286  35.068  1.00  7.52           H  
ATOM    285  N   ILE A 157      24.868  15.894  37.421  1.00  9.58           N  
ATOM    286  CA  ILE A 157      24.382  16.725  38.498  1.00  8.21           C  
ATOM    287  C   ILE A 157      24.906  16.218  39.862  1.00  8.75           C  
ATOM    288  O   ILE A 157      25.107  17.011  40.771  1.00  7.94           O  
ATOM    289  CB  ILE A 157      22.849  16.831  38.459  1.00 12.87           C  
ATOM    290  CG1 ILE A 157      22.388  17.998  39.353  1.00 13.81           C  
ATOM    291  CG2 ILE A 157      22.212  15.495  38.838  1.00 14.12           C  
ATOM    292  CD1 ILE A 157      22.782  19.366  38.796  1.00 13.09           C  
ATOM    293  H   ILE A 157      24.214  15.339  36.888  1.00  9.58           H  
ATOM    294  HA  ILE A 157      24.772  17.734  38.364  1.00  8.21           H  
ATOM    295  HB  ILE A 157      22.515  17.052  37.445  1.00 12.87           H  
ATOM    296 HG12 ILE A 157      22.839  17.881  40.338  1.00 13.81           H  
ATOM    297 HG13 ILE A 157      21.302  17.959  39.444  1.00 13.81           H  
ATOM    298 HG21 ILE A 157      22.541  14.725  38.141  1.00 14.12           H  
ATOM    299 HG22 ILE A 157      22.513  15.223  39.849  1.00 14.12           H  
ATOM    300 HG23 ILE A 157      21.127  15.585  38.794  1.00 14.12           H  
ATOM    301 HD11 ILE A 157      23.866  19.420  38.700  1.00 13.09           H  
ATOM    302 HD12 ILE A 157      22.323  19.506  37.817  1.00 13.09           H  
ATOM    303 HD13 ILE A 157      22.438  20.147  39.474  1.00 13.09           H  
ATOM    304  N   ARG A 158      25.123  14.905  40.011  1.00  8.52           N  
ATOM    305  CA  ARG A 158      25.670  14.382  41.272  1.00  8.29           C  
ATOM    306  C   ARG A 158      27.075  14.973  41.488  1.00  8.10           C  
ATOM    307  O   ARG A 158      27.445  15.301  42.616  1.00 10.27           O  
ATOM    308  CB  ARG A 158      25.735  12.841  41.263  1.00  9.85           C  
ATOM    309  CG  ARG A 158      24.374  12.165  41.245  1.00 13.49           C  
ATOM    310  CD  ARG A 158      24.497  10.663  41.084  1.00 12.24           C  
ATOM    311  NE  ARG A 158      23.220  10.010  41.373  1.00 15.33           N  
ATOM    312  CZ  ARG A 158      22.969   8.710  41.187  1.00 15.84           C  
ATOM    313  NH1 ARG A 158      23.917   7.910  40.708  1.00 14.08           N  
ATOM    314  NH2 ARG A 158      21.770   8.214  41.490  1.00 17.98           N1+
ATOM    315  H   ARG A 158      24.910  14.271  39.254  1.00  8.52           H  
ATOM    316  HA  ARG A 158      25.011  14.675  42.089  1.00  8.29           H  
ATOM    317  HB2 ARG A 158      26.268  12.515  42.156  1.00  9.85           H  
ATOM    318  HB3 ARG A 158      26.286  12.526  40.377  1.00  9.85           H  
ATOM    319  HG2 ARG A 158      23.793  12.563  40.413  1.00 13.49           H  
ATOM    320  HG3 ARG A 158      23.861  12.379  42.182  1.00 13.49           H  
ATOM    321  HD2 ARG A 158      25.255  10.289  41.773  1.00 12.24           H  
ATOM    322  HD3 ARG A 158      24.793  10.435  40.060  1.00 12.24           H  
ATOM    323  HE  ARG A 158      22.474  10.583  41.740  1.00 15.33           H  
ATOM    324 HH11 ARG A 158      24.826   8.285  40.478  1.00 14.08           H  
ATOM    325 HH12 ARG A 158      23.728   6.927  40.574  1.00 14.08           H  
ATOM    326 HH21 ARG A 158      21.582   7.231  41.356  1.00 17.98           H  
ATOM    327 HH22 ARG A 158      21.050   8.821  41.854  1.00 17.98           H  
ATOM    328  N   GLY A 159      27.832  15.147  40.397  1.00  8.31           N  
ATOM    329  CA  GLY A 159      29.172  15.709  40.472  1.00  7.59           C  
ATOM    330  C   GLY A 159      29.130  17.171  40.900  1.00 10.13           C  
ATOM    331  O   GLY A 159      29.836  17.592  41.819  1.00  9.79           O  
ATOM    332  H   GLY A 159      27.462  14.880  39.496  1.00  8.31           H  
ATOM    333  HA2 GLY A 159      29.643  15.638  39.492  1.00  7.59           H  
ATOM    334  HA3 GLY A 159      29.756  15.142  41.197  1.00  7.59           H  
ATOM    335  N   ALA A 160      28.276  17.946  40.240  1.00  9.09           N  
ATOM    336  CA  ALA A 160      28.119  19.371  40.547  1.00  8.50           C  
ATOM    337  C   ALA A 160      27.606  19.567  41.976  1.00  7.04           C  
ATOM    338  O   ALA A 160      28.133  20.388  42.727  1.00  8.57           O  
ATOM    339  CB  ALA A 160      27.173  20.028  39.550  1.00 10.08           C  
ATOM    340  H   ALA A 160      27.717  17.540  39.503  1.00  9.09           H  
ATOM    341  HA  ALA A 160      29.097  19.846  40.467  1.00  8.50           H  
ATOM    342  HB1 ALA A 160      27.564  19.902  38.540  1.00 10.08           H  
ATOM    343  HB2 ALA A 160      26.190  19.562  39.620  1.00 10.08           H  
ATOM    344  HB3 ALA A 160      27.088  21.091  39.776  1.00 10.08           H  
ATOM    345  N   ASP A 161      26.583  18.812  42.352  1.00  6.23           N  
ATOM    346  CA  ASP A 161      26.034  18.902  43.708  1.00  6.78           C  
ATOM    347  C   ASP A 161      27.092  18.546  44.752  1.00  7.76           C  
ATOM    348  O   ASP A 161      27.152  19.161  45.818  1.00  8.73           O  
ATOM    349  CB  ASP A 161      24.830  17.955  43.883  1.00  9.35           C  
ATOM    350  CG  ASP A 161      23.504  18.553  43.386  1.00 11.70           C  
ATOM    351  OD1 ASP A 161      23.458  19.756  43.070  1.00  9.81           O  
ATOM    352  OD2 ASP A 161      22.484  17.814  43.340  1.00 11.63           O1-
ATOM    353  H   ASP A 161      26.175  18.164  41.693  1.00  6.23           H  
ATOM    354  HA  ASP A 161      25.710  19.932  43.854  1.00  6.78           H  
ATOM    355  HB2 ASP A 161      24.727  17.720  44.942  1.00  9.35           H  
ATOM    356  HB3 ASP A 161      25.027  17.040  43.325  1.00  9.35           H  
ATOM    357  N   PHE A 162      27.939  17.558  44.459  1.00  7.42           N  
ATOM    358  CA  PHE A 162      28.979  17.169  45.409  1.00  6.73           C  
ATOM    359  C   PHE A 162      30.014  18.309  45.573  1.00  9.46           C  
ATOM    360  O   PHE A 162      30.534  18.548  46.671  1.00  9.44           O  
ATOM    361  CB  PHE A 162      29.656  15.869  44.963  1.00  7.02           C  
ATOM    362  CG  PHE A 162      30.679  15.369  45.929  1.00  9.17           C  
ATOM    363  CD1 PHE A 162      30.384  15.275  47.285  1.00 11.91           C  
ATOM    364  CD2 PHE A 162      31.931  14.981  45.490  1.00 17.16           C  
ATOM    365  CE1 PHE A 162      31.340  14.787  48.203  1.00 16.73           C  
ATOM    366  CE2 PHE A 162      32.888  14.495  46.391  1.00 22.21           C  
ATOM    367  CZ  PHE A 162      32.591  14.399  47.746  1.00 14.81           C  
ATOM    368  H   PHE A 162      27.861  17.076  43.575  1.00  7.42           H  
ATOM    369  HA  PHE A 162      28.516  16.990  46.379  1.00  6.73           H  
ATOM    370  HB2 PHE A 162      30.144  16.045  44.004  1.00  7.02           H  
ATOM    371  HB3 PHE A 162      28.889  15.103  44.845  1.00  7.02           H  
ATOM    372  HD1 PHE A 162      29.411  15.579  47.641  1.00 11.91           H  
ATOM    373  HD2 PHE A 162      32.175  15.053  44.440  1.00 17.16           H  
ATOM    374  HE1 PHE A 162      31.099  14.716  49.253  1.00 16.73           H  
ATOM    375  HE2 PHE A 162      33.861  14.194  46.031  1.00 22.21           H  
ATOM    376  HZ  PHE A 162      33.330  14.024  48.439  1.00 14.81           H  
ATOM    377  N   GLN A 163      30.336  19.000  44.477  1.00  8.27           N  
ATOM    378  CA  GLN A 163      31.272  20.124  44.549  1.00  7.65           C  
ATOM    379  C   GLN A 163      30.694  21.215  45.464  1.00  7.86           C  
ATOM    380  O   GLN A 163      31.414  21.754  46.307  1.00  9.18           O  
ATOM    381  CB  GLN A 163      31.576  20.667  43.151  1.00  9.20           C  
ATOM    382  CG  GLN A 163      32.539  19.790  42.365  1.00 18.91           C  
ATOM    383  CD  GLN A 163      33.857  19.587  43.107  1.00 39.76           C  
ATOM    384  OE1 GLN A 163      34.541  20.556  43.459  1.00 52.67           O  
ATOM    385  NE2 GLN A 163      34.201  18.326  43.385  1.00 48.77           N  
ATOM    386  H   GLN A 163      29.930  18.745  43.588  1.00  8.27           H  
ATOM    387  HA  GLN A 163      32.215  19.781  44.973  1.00  7.65           H  
ATOM    388  HB2 GLN A 163      32.015  21.659  43.253  1.00  9.20           H  
ATOM    389  HB3 GLN A 163      30.641  20.739  42.596  1.00  9.20           H  
ATOM    390  HG2 GLN A 163      32.744  20.264  41.405  1.00 18.91           H  
ATOM    391  HG3 GLN A 163      32.075  18.818  42.198  1.00 18.91           H  
ATOM    392 HE21 GLN A 163      33.614  17.563  43.079  1.00 48.77           H  
ATOM    393 HE22 GLN A 163      35.048  18.136  43.901  1.00 48.77           H  
ATOM    394  N   CYS A 164      29.409  21.535  45.295  1.00  5.94           N  
ATOM    395  CA  CYS A 164      28.751  22.532  46.142  1.00  5.67           C  
ATOM    396  C   CYS A 164      28.836  22.113  47.619  1.00  8.49           C  
ATOM    397  O   CYS A 164      29.109  22.938  48.498  1.00 11.21           O  
ATOM    398  CB  CYS A 164      27.283  22.704  45.742  1.00  7.87           C  
ATOM    399  SG  CYS A 164      27.037  23.568  44.153  1.00  8.48           S  
ATOM    400  H   CYS A 164      28.879  21.079  44.566  1.00  5.94           H  
ATOM    401  HA  CYS A 164      29.265  23.484  46.005  1.00  5.67           H  
ATOM    402  HB2 CYS A 164      26.781  23.275  46.523  1.00  7.87           H  
ATOM    403  HB3 CYS A 164      26.831  21.715  45.667  1.00  7.87           H  
ATOM    404  N   PHE A 165      28.589  20.834  47.880  1.00  8.20           N  
ATOM    405  CA  PHE A 165      28.648  20.279  49.237  1.00  9.36           C  
ATOM    406  C   PHE A 165      30.052  20.435  49.828  1.00  9.82           C  
ATOM    407  O   PHE A 165      30.228  20.953  50.939  1.00  7.80           O  
ATOM    408  CB  PHE A 165      28.264  18.786  49.206  1.00  7.82           C  
ATOM    409  CG  PHE A 165      28.450  18.079  50.530  1.00  7.97           C  
ATOM    410  CD1 PHE A 165      29.665  17.482  50.851  1.00 14.48           C  
ATOM    411  CD2 PHE A 165      27.409  18.024  51.458  1.00 12.10           C  
ATOM    412  CE1 PHE A 165      29.847  16.842  52.084  1.00 17.07           C  
ATOM    413  CE2 PHE A 165      27.587  17.380  52.699  1.00 12.63           C  
ATOM    414  CZ  PHE A 165      28.806  16.798  52.997  1.00 10.01           C  
ATOM    415  H   PHE A 165      28.351  20.220  47.114  1.00  8.20           H  
ATOM    416  HA  PHE A 165      27.944  20.826  49.864  1.00  9.36           H  
ATOM    417  HB2 PHE A 165      28.883  18.287  48.460  1.00  7.82           H  
ATOM    418  HB3 PHE A 165      27.215  18.707  48.919  1.00  7.82           H  
ATOM    419  HD1 PHE A 165      30.478  17.512  50.141  1.00 14.48           H  
ATOM    420  HD2 PHE A 165      26.458  18.479  51.223  1.00 12.10           H  
ATOM    421  HE1 PHE A 165      30.796  16.384  52.322  1.00 17.07           H  
ATOM    422  HE2 PHE A 165      26.777  17.341  53.412  1.00 12.63           H  
ATOM    423  HZ  PHE A 165      28.947  16.306  53.948  1.00 10.01           H  
ATOM    424  N   GLN A 166      31.056  19.987  49.079  1.00  7.84           N  
ATOM    425  CA  GLN A 166      32.436  20.052  49.536  1.00  9.67           C  
ATOM    426  C   GLN A 166      32.928  21.468  49.803  1.00 11.38           C  
ATOM    427  O   GLN A 166      33.501  21.756  50.868  1.00 11.23           O  
ATOM    428  CB  GLN A 166      33.367  19.386  48.523  1.00 10.91           C  
ATOM    429  CG  GLN A 166      33.330  17.887  48.588  1.00 18.10           C  
ATOM    430  CD  GLN A 166      33.824  17.357  49.945  1.00 34.87           C  
ATOM    431  NE2 GLN A 166      34.965  16.907  50.058  1.00 42.81           N  
ATOM    432  OE1 GLN A 166      32.972  17.419  50.974  1.00 32.60           O  
ATOM    433  H   GLN A 166      30.856  19.592  48.171  1.00  7.84           H  
ATOM    434  HA  GLN A 166      32.455  19.519  50.486  1.00  9.67           H  
ATOM    435  HB2 GLN A 166      34.387  19.717  48.719  1.00 10.91           H  
ATOM    436  HB3 GLN A 166      33.070  19.697  47.522  1.00 10.91           H  
ATOM    437  HG2 GLN A 166      33.967  17.485  47.800  1.00 18.10           H  
ATOM    438  HG3 GLN A 166      32.304  17.553  48.432  1.00 18.10           H  
ATOM    439 HE21 GLN A 166      35.288  16.567  50.953  1.00 42.81           H  
ATOM    440 HE22 GLN A 166      35.578  16.878  49.256  1.00 42.81           H  
ATOM    441  N   GLN A 167      32.670  22.368  48.862  1.00  9.13           N  
ATOM    442  CA  GLN A 167      33.154  23.727  49.007  1.00  8.13           C  
ATOM    443  C   GLN A 167      32.479  24.543  50.094  1.00  8.77           C  
ATOM    444  O   GLN A 167      33.132  25.365  50.754  1.00  9.77           O  
ATOM    445  CB  GLN A 167      33.158  24.409  47.651  1.00  8.05           C  
ATOM    446  CG  GLN A 167      34.112  23.695  46.726  1.00 11.07           C  
ATOM    447  CD  GLN A 167      34.234  24.338  45.357  1.00 12.90           C  
ATOM    448  OE1 GLN A 167      33.986  25.533  45.199  1.00 10.57           O  
ATOM    449  NE2 GLN A 167      34.645  23.552  44.364  1.00 12.82           N  
ATOM    450  H   GLN A 167      32.137  22.106  48.045  1.00  9.13           H  
ATOM    451  HA  GLN A 167      34.179  23.661  49.373  1.00  8.13           H  
ATOM    452  HB2 GLN A 167      33.474  25.446  47.768  1.00  8.05           H  
ATOM    453  HB3 GLN A 167      32.154  24.381  47.228  1.00  8.05           H  
ATOM    454  HG2 GLN A 167      33.762  22.671  46.595  1.00 11.07           H  
ATOM    455  HG3 GLN A 167      35.098  23.685  47.190  1.00 11.07           H  
ATOM    456 HE21 GLN A 167      34.837  22.576  44.539  1.00 12.82           H  
ATOM    457 HE22 GLN A 167      34.765  23.932  43.436  1.00 12.82           H  
ATOM    458  N   ALA A 168      31.202  24.274  50.335  1.00  7.44           N  
ATOM    459  CA  ALA A 168      30.475  24.976  51.404  1.00  8.42           C  
ATOM    460  C   ALA A 168      31.010  24.509  52.773  1.00  9.57           C  
ATOM    461  O   ALA A 168      31.233  25.310  53.683  1.00 11.46           O  
ATOM    462  CB  ALA A 168      28.964  24.700  51.304  1.00  9.12           C  
ATOM    463  H   ALA A 168      30.724  23.580  49.778  1.00  7.44           H  
ATOM    464  HA  ALA A 168      30.632  26.049  51.297  1.00  8.42           H  
ATOM    465  HB1 ALA A 168      28.596  25.038  50.335  1.00  9.12           H  
ATOM    466  HB2 ALA A 168      28.782  23.630  51.409  1.00  9.12           H  
ATOM    467  HB3 ALA A 168      28.443  25.236  52.097  1.00  9.12           H  
ATOM    468  N   ARG A 169      31.219  23.203  52.890  1.00  9.90           N  
ATOM    469  CA  ARG A 169      31.711  22.578  54.106  1.00 11.80           C  
ATOM    470  C   ARG A 169      33.107  23.096  54.457  1.00 12.57           C  
ATOM    471  O   ARG A 169      33.404  23.346  55.629  1.00 12.02           O  
ATOM    472  CB  ARG A 169      31.753  21.064  53.880  1.00 15.49           C  
ATOM    473  CG  ARG A 169      32.049  20.219  55.079  1.00 37.27           C  
ATOM    474  CD  ARG A 169      32.180  18.759  54.671  1.00 52.08           C  
ATOM    475  NE  ARG A 169      31.918  17.856  55.791  1.00 65.31           N  
ATOM    476  CZ  ARG A 169      30.697  17.580  56.255  1.00 73.82           C  
ATOM    477  NH1 ARG A 169      29.625  18.141  55.690  1.00 74.58           N  
ATOM    478  NH2 ARG A 169      30.543  16.755  57.292  1.00 77.05           N1+
ATOM    479  H   ARG A 169      31.026  22.614  52.093  1.00  9.90           H  
ATOM    480  HA  ARG A 169      31.049  22.820  54.937  1.00 11.80           H  
ATOM    481  HB2 ARG A 169      32.521  20.862  53.134  1.00 15.49           H  
ATOM    482  HB3 ARG A 169      30.781  20.760  53.492  1.00 15.49           H  
ATOM    483  HG2 ARG A 169      31.238  20.320  55.800  1.00 37.27           H  
ATOM    484  HG3 ARG A 169      32.983  20.552  55.533  1.00 37.27           H  
ATOM    485  HD2 ARG A 169      33.192  18.584  54.306  1.00 52.08           H  
ATOM    486  HD3 ARG A 169      31.466  18.550  53.875  1.00 52.08           H  
ATOM    487  HE  ARG A 169      32.708  17.415  56.240  1.00 65.31           H  
ATOM    488 HH11 ARG A 169      28.702  17.940  56.048  1.00 74.58           H  
ATOM    489 HH12 ARG A 169      29.737  18.766  54.905  1.00 74.58           H  
ATOM    490 HH21 ARG A 169      31.351  16.329  57.722  1.00 77.05           H  
ATOM    491 HH22 ARG A 169      29.618  16.557  57.647  1.00 77.05           H  
ATOM    492  N   ALA A 170      33.943  23.291  53.437  1.00 10.85           N  
ATOM    493  CA  ALA A 170      35.316  23.755  53.619  1.00 10.67           C  
ATOM    494  C   ALA A 170      35.392  25.132  54.264  1.00 11.92           C  
ATOM    495  O   ALA A 170      36.365  25.441  54.943  1.00 14.09           O  
ATOM    496  CB  ALA A 170      36.058  23.765  52.286  1.00  8.66           C  
ATOM    497  H   ALA A 170      33.613  23.110  52.500  1.00 10.85           H  
ATOM    498  HA  ALA A 170      35.795  23.052  54.300  1.00 10.67           H  
ATOM    499  HB1 ALA A 170      36.035  22.766  51.850  1.00  8.66           H  
ATOM    500  HB2 ALA A 170      35.577  24.469  51.608  1.00  8.66           H  
ATOM    501  HB3 ALA A 170      37.093  24.066  52.448  1.00  8.66           H  
ATOM    502  N   VAL A 171      34.375  25.964  54.046  1.00 10.84           N  
ATOM    503  CA  VAL A 171      34.365  27.308  54.621  1.00 10.43           C  
ATOM    504  C   VAL A 171      33.424  27.471  55.797  1.00 10.80           C  
ATOM    505  O   VAL A 171      33.055  28.579  56.167  1.00 12.10           O  
ATOM    506  CB  VAL A 171      34.126  28.399  53.543  1.00 11.31           C  
ATOM    507  CG1 VAL A 171      35.245  28.335  52.525  1.00 14.10           C  
ATOM    508  CG2 VAL A 171      32.773  28.225  52.852  1.00 11.12           C  
ATOM    509  H   VAL A 171      33.599  25.662  53.475  1.00 10.84           H  
ATOM    510  HA  VAL A 171      35.367  27.450  55.027  1.00 10.43           H  
ATOM    511  HB  VAL A 171      34.117  29.374  54.031  1.00 11.31           H  
ATOM    512 HG11 VAL A 171      36.201  28.493  53.025  1.00 14.10           H  
ATOM    513 HG12 VAL A 171      35.244  27.356  52.045  1.00 14.10           H  
ATOM    514 HG13 VAL A 171      35.096  29.109  51.772  1.00 14.10           H  
ATOM    515 HG21 VAL A 171      32.743  27.258  52.350  1.00 11.12           H  
ATOM    516 HG22 VAL A 171      31.977  28.274  53.595  1.00 11.12           H  
ATOM    517 HG23 VAL A 171      32.635  29.019  52.118  1.00 11.12           H  
ATOM    518  N   GLY A 172      32.977  26.356  56.340  1.00 12.04           N  
ATOM    519  CA  GLY A 172      32.131  26.429  57.511  1.00 13.35           C  
ATOM    520  C   GLY A 172      30.699  26.875  57.342  1.00 15.12           C  
ATOM    521  O   GLY A 172      30.073  27.285  58.318  1.00 15.40           O  
ATOM    522  H   GLY A 172      33.223  25.460  55.943  1.00 12.04           H  
ATOM    523  HA2 GLY A 172      32.604  27.123  58.206  1.00 13.35           H  
ATOM    524  HA3 GLY A 172      32.107  25.433  57.953  1.00 13.35           H  
ATOM    525  N   LEU A 173      30.168  26.818  56.125  1.00 13.41           N  
ATOM    526  CA  LEU A 173      28.768  27.183  55.909  1.00 15.44           C  
ATOM    527  C   LEU A 173      27.925  25.985  56.307  1.00 21.13           C  
ATOM    528  O   LEU A 173      28.253  24.851  55.961  1.00 24.24           O  
ATOM    529  CB  LEU A 173      28.519  27.534  54.455  1.00 14.81           C  
ATOM    530  CG  LEU A 173      29.272  28.782  53.997  1.00 19.11           C  
ATOM    531  CD1 LEU A 173      28.947  29.080  52.537  1.00 20.09           C  
ATOM    532  CD2 LEU A 173      28.899  29.978  54.883  1.00 24.38           C  
ATOM    533  H   LEU A 173      30.735  26.521  55.344  1.00 13.41           H  
ATOM    534  HA  LEU A 173      28.510  28.059  56.505  1.00 15.44           H  
ATOM    535  HB2 LEU A 173      27.451  27.705  54.318  1.00 14.81           H  
ATOM    536  HB3 LEU A 173      28.835  26.693  53.837  1.00 14.81           H  
ATOM    537  HG  LEU A 173      30.343  28.604  54.087  1.00 19.11           H  
ATOM    538 HD11 LEU A 173      29.234  28.229  51.920  1.00 20.09           H  
ATOM    539 HD12 LEU A 173      27.877  29.261  52.432  1.00 20.09           H  
ATOM    540 HD13 LEU A 173      29.498  29.964  52.215  1.00 20.09           H  
ATOM    541 HD21 LEU A 173      27.829  30.169  54.803  1.00 24.38           H  
ATOM    542 HD22 LEU A 173      29.152  29.755  55.920  1.00 24.38           H  
ATOM    543 HD23 LEU A 173      29.451  30.859  54.555  1.00 24.38           H  
ATOM    544  N   SER A 174      26.839  26.231  57.033  1.00 26.10           N  
ATOM    545  CA  SER A 174      25.980  25.152  57.527  1.00 28.96           C  
ATOM    546  C   SER A 174      24.793  24.721  56.667  1.00 28.64           C  
ATOM    547  O   SER A 174      24.275  23.611  56.833  1.00 33.02           O  
ATOM    548  CB  SER A 174      25.478  25.501  58.935  1.00 34.55           C  
ATOM    549  OG  SER A 174      26.566  25.731  59.820  1.00 47.56           O  
ATOM    550  H   SER A 174      26.600  27.188  57.250  1.00 26.10           H  
ATOM    551  HA  SER A 174      26.639  24.284  57.505  1.00 28.96           H  
ATOM    552  HB2 SER A 174      24.878  24.674  59.315  1.00 34.55           H  
ATOM    553  HB3 SER A 174      24.865  26.401  58.882  1.00 34.55           H  
ATOM    554  HG  SER A 174      27.075  26.466  59.470  1.00 47.56           H  
ATOM    555  N   GLY A 175      24.331  25.593  55.785  1.00 21.73           N  
ATOM    556  CA  GLY A 175      23.188  25.223  54.975  1.00 23.45           C  
ATOM    557  C   GLY A 175      23.441  24.121  53.963  1.00 22.56           C  
ATOM    558  O   GLY A 175      24.584  23.685  53.761  1.00 23.28           O  
ATOM    559  H   GLY A 175      24.766  26.498  55.679  1.00 21.73           H  
ATOM    560  HA2 GLY A 175      22.858  26.109  54.433  1.00 23.45           H  
ATOM    561  HA3 GLY A 175      22.394  24.890  55.644  1.00 23.45           H  
ATOM    562  N   THR A 176      22.360  23.691  53.315  1.00 19.93           N  
ATOM    563  CA  THR A 176      22.409  22.665  52.280  1.00 18.67           C  
ATOM    564  C   THR A 176      22.468  23.362  50.914  1.00 13.33           C  
ATOM    565  O   THR A 176      21.508  23.988  50.481  1.00 15.59           O  
ATOM    566  CB  THR A 176      21.163  21.749  52.340  1.00 27.39           C  
ATOM    567  OG1 THR A 176      21.035  21.204  53.665  1.00 33.04           O  
ATOM    568  CG2 THR A 176      21.293  20.599  51.329  1.00 29.21           C  
ATOM    569  H   THR A 176      21.465  24.094  53.551  1.00 19.93           H  
ATOM    570  HA  THR A 176      23.290  22.042  52.436  1.00 18.67           H  
ATOM    571  HB  THR A 176      20.281  22.339  52.093  1.00 27.39           H  
ATOM    572 HG21 THR A 176      21.394  21.008  50.324  1.00 29.21           H  
ATOM    573 HG22 THR A 176      22.173  20.003  51.568  1.00 29.21           H  
ATOM    574 HG23 THR A 176      20.404  19.970  51.378  1.00 29.21           H  
ATOM    575  HG1 THR A 176      20.948  21.940  54.275  1.00 33.04           H  
ATOM    576  N   PHE A 177      23.611  23.254  50.254  1.00 11.56           N  
ATOM    577  CA  PHE A 177      23.816  23.881  48.954  1.00 10.99           C  
ATOM    578  C   PHE A 177      23.727  22.897  47.811  1.00 12.80           C  
ATOM    579  O   PHE A 177      24.366  21.842  47.845  1.00 14.50           O  
ATOM    580  CB  PHE A 177      25.181  24.551  48.911  1.00  9.82           C  
ATOM    581  CG  PHE A 177      25.273  25.774  49.774  1.00 13.27           C  
ATOM    582  CD1 PHE A 177      25.489  25.656  51.147  1.00 11.48           C  
ATOM    583  CD2 PHE A 177      25.140  27.042  49.218  1.00 11.67           C  
ATOM    584  CE1 PHE A 177      25.572  26.782  51.948  1.00 13.02           C  
ATOM    585  CE2 PHE A 177      25.226  28.170  50.021  1.00 15.24           C  
ATOM    586  CZ  PHE A 177      25.442  28.037  51.386  1.00 12.92           C  
ATOM    587  H   PHE A 177      24.364  22.721  50.664  1.00 11.56           H  
ATOM    588  HA  PHE A 177      23.018  24.614  48.832  1.00 10.99           H  
ATOM    589  HB2 PHE A 177      25.392  24.839  47.881  1.00  9.82           H  
ATOM    590  HB3 PHE A 177      25.929  23.833  49.248  1.00  9.82           H  
ATOM    591  HD1 PHE A 177      25.593  24.676  51.590  1.00 11.48           H  
ATOM    592  HD2 PHE A 177      24.969  27.149  48.157  1.00 11.67           H  
ATOM    593  HE1 PHE A 177      25.738  26.679  53.010  1.00 13.02           H  
ATOM    594  HE2 PHE A 177      25.125  29.152  49.584  1.00 15.24           H  
ATOM    595  HZ  PHE A 177      25.508  28.916  52.009  1.00 12.92           H  
ATOM    596  N   ARG A 178      22.945  23.258  46.803  1.00  8.14           N  
ATOM    597  CA  ARG A 178      22.790  22.438  45.617  1.00  9.25           C  
ATOM    598  C   ARG A 178      23.204  23.257  44.386  1.00  9.34           C  
ATOM    599  O   ARG A 178      23.174  24.488  44.418  1.00  8.16           O  
ATOM    600  CB  ARG A 178      21.344  21.949  45.519  1.00 15.01           C  
ATOM    601  CG  ARG A 178      20.983  20.981  46.652  1.00 22.66           C  
ATOM    602  CD  ARG A 178      19.910  19.993  46.265  1.00 28.20           C  
ATOM    603  NE  ARG A 178      20.264  19.281  45.043  1.00 30.10           N  
ATOM    604  CZ  ARG A 178      19.399  18.961  44.086  1.00 30.96           C  
ATOM    605  NH1 ARG A 178      18.113  19.293  44.219  1.00 25.66           N  
ATOM    606  NH2 ARG A 178      19.823  18.340  42.983  1.00 28.72           N1+
ATOM    607  H   ARG A 178      22.441  24.131  46.863  1.00  8.14           H  
ATOM    608  HA  ARG A 178      23.432  21.559  45.671  1.00  9.25           H  
ATOM    609  HB2 ARG A 178      21.210  21.439  44.565  1.00 15.01           H  
ATOM    610  HB3 ARG A 178      20.678  22.810  45.567  1.00 15.01           H  
ATOM    611  HG2 ARG A 178      20.630  21.561  47.505  1.00 22.66           H  
ATOM    612  HG3 ARG A 178      21.879  20.428  46.935  1.00 22.66           H  
ATOM    613  HD2 ARG A 178      18.974  20.529  46.106  1.00 28.20           H  
ATOM    614  HD3 ARG A 178      19.783  19.272  47.072  1.00 28.20           H  
ATOM    615  HE  ARG A 178      21.230  19.013  44.915  1.00 30.10           H  
ATOM    616 HH11 ARG A 178      17.797  19.763  45.055  1.00 25.66           H  
ATOM    617 HH12 ARG A 178      17.456  19.074  43.483  1.00 25.66           H  
ATOM    618 HH21 ARG A 178      19.170  18.120  42.245  1.00 28.72           H  
ATOM    619 HH22 ARG A 178      20.797  18.091  42.887  1.00 28.72           H  
ATOM    620  N   ALA A 179      23.657  22.589  43.329  1.00  7.60           N  
ATOM    621  CA  ALA A 179      24.069  23.290  42.117  1.00  6.68           C  
ATOM    622  C   ALA A 179      22.871  23.972  41.465  1.00  7.17           C  
ATOM    623  O   ALA A 179      21.780  23.405  41.399  1.00  8.52           O  
ATOM    624  CB  ALA A 179      24.734  22.320  41.146  1.00  7.71           C  
ATOM    625  H   ALA A 179      23.717  21.581  43.366  1.00  7.60           H  
ATOM    626  HA  ALA A 179      24.794  24.058  42.385  1.00  6.68           H  
ATOM    627  HB1 ALA A 179      25.601  21.864  41.624  1.00  7.71           H  
ATOM    628  HB2 ALA A 179      24.023  21.543  40.865  1.00  7.71           H  
ATOM    629  HB3 ALA A 179      25.053  22.860  40.255  1.00  7.71           H  
ATOM    630  N   PHE A 180      23.092  25.211  41.021  1.00  6.55           N  
ATOM    631  CA  PHE A 180      22.102  26.061  40.349  1.00  8.23           C  
ATOM    632  C   PHE A 180      22.040  25.592  38.873  1.00  7.43           C  
ATOM    633  O   PHE A 180      22.592  26.229  37.981  1.00  8.61           O  
ATOM    634  CB  PHE A 180      22.610  27.523  40.456  1.00  7.58           C  
ATOM    635  CG  PHE A 180      21.645  28.583  39.950  1.00  7.95           C  
ATOM    636  CD1 PHE A 180      20.580  29.029  40.743  1.00 10.05           C  
ATOM    637  CD2 PHE A 180      21.839  29.173  38.705  1.00 10.04           C  
ATOM    638  CE1 PHE A 180      19.726  30.065  40.304  1.00 13.92           C  
ATOM    639  CE2 PHE A 180      20.998  30.204  38.262  1.00 12.57           C  
ATOM    640  CZ  PHE A 180      19.940  30.650  39.070  1.00 10.87           C  
ATOM    641  H   PHE A 180      24.016  25.595  41.159  1.00  6.55           H  
ATOM    642  HA  PHE A 180      21.107  25.998  40.789  1.00  8.23           H  
ATOM    643  HB2 PHE A 180      23.531  27.603  39.879  1.00  7.58           H  
ATOM    644  HB3 PHE A 180      22.819  27.731  41.505  1.00  7.58           H  
ATOM    645  HD1 PHE A 180      20.409  28.573  41.707  1.00 10.05           H  
ATOM    646  HD2 PHE A 180      22.646  28.833  38.073  1.00 10.04           H  
ATOM    647  HE1 PHE A 180      18.911  30.398  40.929  1.00 13.92           H  
ATOM    648  HE2 PHE A 180      21.165  30.657  37.296  1.00 12.57           H  
ATOM    649  HZ  PHE A 180      19.296  31.447  38.729  1.00 10.87           H  
ATOM    650  N   LEU A 181      21.404  24.452  38.630  1.00  7.22           N  
ATOM    651  CA  LEU A 181      21.333  23.894  37.285  1.00  6.87           C  
ATOM    652  C   LEU A 181      20.083  23.039  37.145  1.00  9.21           C  
ATOM    653  O   LEU A 181      19.619  22.465  38.133  1.00  9.14           O  
ATOM    654  CB  LEU A 181      22.520  22.923  37.065  1.00  8.00           C  
ATOM    655  CG  LEU A 181      23.990  23.348  37.182  1.00  6.24           C  
ATOM    656  CD1 LEU A 181      24.918  22.140  37.255  1.00  6.93           C  
ATOM    657  CD2 LEU A 181      24.347  24.231  35.999  1.00  9.85           C  
ATOM    658  H   LEU A 181      20.960  23.961  39.393  1.00  7.22           H  
ATOM    659  HA  LEU A 181      21.340  24.723  36.577  1.00  6.87           H  
ATOM    660  HB2 LEU A 181      22.402  22.531  36.055  1.00  8.00           H  
ATOM    661  HB3 LEU A 181      22.384  22.117  37.786  1.00  8.00           H  
ATOM    662  HG  LEU A 181      24.121  23.907  38.108  1.00  6.24           H  
ATOM    663 HD11 LEU A 181      24.650  21.528  38.116  1.00  6.93           H  
ATOM    664 HD12 LEU A 181      24.818  21.550  36.344  1.00  6.93           H  
ATOM    665 HD13 LEU A 181      25.949  22.479  37.357  1.00  6.93           H  
ATOM    666 HD21 LEU A 181      24.215  23.670  35.074  1.00  9.85           H  
ATOM    667 HD22 LEU A 181      23.697  25.106  35.989  1.00  9.85           H  
ATOM    668 HD23 LEU A 181      25.385  24.551  36.085  1.00  9.85           H  
ATOM    669  N   SER A 182      19.506  22.993  35.941  1.00  7.07           N  
ATOM    670  CA  SER A 182      18.403  22.062  35.686  1.00  7.88           C  
ATOM    671  C   SER A 182      19.114  20.774  35.226  1.00 10.02           C  
ATOM    672  O   SER A 182      20.248  20.825  34.737  1.00 11.73           O  
ATOM    673  CB  SER A 182      17.500  22.550  34.551  1.00  8.40           C  
ATOM    674  OG  SER A 182      16.552  23.491  35.006  1.00  8.46           O  
ATOM    675  H   SER A 182      19.831  23.602  35.204  1.00  7.07           H  
ATOM    676  HA  SER A 182      17.770  21.942  36.565  1.00  7.88           H  
ATOM    677  HB2 SER A 182      16.974  21.695  34.126  1.00  8.40           H  
ATOM    678  HB3 SER A 182      18.118  23.015  33.783  1.00  8.40           H  
ATOM    679  HG  SER A 182      16.695  24.306  34.519  1.00  8.46           H  
ATOM    680  N   SER A 183      18.476  19.623  35.390  1.00  9.61           N  
ATOM    681  CA  SER A 183      19.070  18.365  34.937  1.00 10.74           C  
ATOM    682  C   SER A 183      17.933  17.458  34.462  1.00 10.89           C  
ATOM    683  O   SER A 183      16.777  17.857  34.491  1.00 10.38           O  
ATOM    684  CB  SER A 183      19.908  17.707  36.044  1.00 16.99           C  
ATOM    685  OG  SER A 183      19.155  17.500  37.243  1.00 22.50           O  
ATOM    686  H   SER A 183      17.569  19.615  35.833  1.00  9.61           H  
ATOM    687  HA  SER A 183      19.760  18.549  34.114  1.00 10.74           H  
ATOM    688  HB2 SER A 183      20.758  18.351  36.270  1.00 16.99           H  
ATOM    689  HB3 SER A 183      20.268  16.743  35.685  1.00 16.99           H  
ATOM    690  HG  SER A 183      18.847  18.358  37.544  1.00 22.50           H  
ATOM    691  N   ARG A 184      18.257  16.243  34.033  1.00 13.32           N  
ATOM    692  CA  ARG A 184      17.235  15.336  33.520  1.00 13.60           C  
ATOM    693  C   ARG A 184      15.969  15.175  34.356  1.00 12.92           C  
ATOM    694  O   ARG A 184      14.867  15.231  33.822  1.00 16.34           O  
ATOM    695  CB  ARG A 184      17.844  13.957  33.217  1.00 21.11           C  
ATOM    696  CG  ARG A 184      16.818  12.903  32.776  1.00 31.07           C  
ATOM    697  CD  ARG A 184      17.484  11.718  32.074  1.00 51.84           C  
ATOM    698  NE  ARG A 184      18.168  12.133  30.839  1.00 75.25           N  
ATOM    699  CZ  ARG A 184      17.571  12.370  29.663  1.00 83.77           C  
ATOM    700  NH1 ARG A 184      16.250  12.227  29.524  1.00 84.96           N  
ATOM    701  NH2 ARG A 184      18.293  12.812  28.633  1.00 85.63           N1+
ATOM    702  H   ARG A 184      19.221  15.944  34.062  1.00 13.32           H  
ATOM    703  HA  ARG A 184      16.890  15.829  32.611  1.00 13.60           H  
ATOM    704  HB2 ARG A 184      18.340  13.596  34.118  1.00 21.11           H  
ATOM    705  HB3 ARG A 184      18.578  14.074  32.420  1.00 21.11           H  
ATOM    706  HG2 ARG A 184      16.109  13.366  32.090  1.00 31.07           H  
ATOM    707  HG3 ARG A 184      16.287  12.539  33.655  1.00 31.07           H  
ATOM    708  HD2 ARG A 184      16.721  10.980  31.825  1.00 51.84           H  
ATOM    709  HD3 ARG A 184      18.214  11.272  32.749  1.00 51.84           H  
ATOM    710  HE  ARG A 184      19.170  12.249  30.881  1.00 75.25           H  
ATOM    711 HH11 ARG A 184      15.694  11.893  30.298  1.00 84.96           H  
ATOM    712 HH12 ARG A 184      15.807  12.453  28.645  1.00 84.96           H  
ATOM    713 HH21 ARG A 184      17.841  13.035  27.758  1.00 85.63           H  
ATOM    714 HH22 ARG A 184      19.292  12.924  28.728  1.00 85.63           H  
ATOM    715  N   LEU A 185      16.125  14.990  35.663  1.00 12.43           N  
ATOM    716  CA  LEU A 185      14.984  14.788  36.550  1.00 15.55           C  
ATOM    717  C   LEU A 185      14.647  15.979  37.439  1.00 15.27           C  
ATOM    718  O   LEU A 185      13.753  15.900  38.280  1.00 17.36           O  
ATOM    719  CB  LEU A 185      15.285  13.613  37.466  1.00 17.61           C  
ATOM    720  CG  LEU A 185      15.577  12.307  36.755  1.00 22.06           C  
ATOM    721  CD1 LEU A 185      16.091  11.332  37.798  1.00 23.60           C  
ATOM    722  CD2 LEU A 185      14.308  11.791  36.064  1.00 23.85           C  
ATOM    723  H   LEU A 185      17.057  14.989  36.052  1.00 12.43           H  
ATOM    724  HA  LEU A 185      14.127  14.622  35.897  1.00 15.55           H  
ATOM    725  HB2 LEU A 185      14.422  13.460  38.114  1.00 17.61           H  
ATOM    726  HB3 LEU A 185      16.154  13.870  38.072  1.00 17.61           H  
ATOM    727  HG  LEU A 185      16.328  12.436  35.976  1.00 22.06           H  
ATOM    728 HD11 LEU A 185      17.008  11.722  38.239  1.00 23.60           H  
ATOM    729 HD12 LEU A 185      15.339  11.203  38.577  1.00 23.60           H  
ATOM    730 HD13 LEU A 185      16.295  10.370  37.327  1.00 23.60           H  
ATOM    731 HD21 LEU A 185      13.523  11.646  36.807  1.00 23.85           H  
ATOM    732 HD22 LEU A 185      13.977  12.518  35.323  1.00 23.85           H  
ATOM    733 HD23 LEU A 185      14.522  10.842  35.572  1.00 23.85           H  
ATOM    734  N   GLN A 186      15.258  17.119  37.182  1.00 12.21           N  
ATOM    735  CA  GLN A 186      15.048  18.245  38.060  1.00 13.64           C  
ATOM    736  C   GLN A 186      15.033  19.599  37.369  1.00 11.79           C  
ATOM    737  O   GLN A 186      15.936  19.909  36.610  1.00 14.24           O  
ATOM    738  CB  GLN A 186      16.195  18.224  39.090  1.00 22.75           C  
ATOM    739  CG  GLN A 186      16.299  19.426  39.993  1.00 37.49           C  
ATOM    740  CD  GLN A 186      15.537  19.254  41.288  1.00 46.69           C  
ATOM    741  OE1 GLN A 186      16.072  18.714  42.266  1.00 52.06           O  
ATOM    742  NE2 GLN A 186      14.304  19.761  41.331  1.00 48.85           N  
ATOM    743  H   GLN A 186      15.866  17.203  36.380  1.00 12.21           H  
ATOM    744  HA  GLN A 186      14.059  18.136  38.504  1.00 13.64           H  
ATOM    745  HB2 GLN A 186      17.133  18.138  38.542  1.00 22.75           H  
ATOM    746  HB3 GLN A 186      16.060  17.345  39.720  1.00 22.75           H  
ATOM    747  HG2 GLN A 186      15.900  20.293  39.466  1.00 37.49           H  
ATOM    748  HG3 GLN A 186      17.350  19.596  40.227  1.00 37.49           H  
ATOM    749 HE21 GLN A 186      13.907  20.193  40.509  1.00 48.85           H  
ATOM    750 HE22 GLN A 186      13.768  19.713  42.186  1.00 48.85           H  
ATOM    751  N   ASP A 187      13.988  20.379  37.606  1.00 10.45           N  
ATOM    752  CA  ASP A 187      13.926  21.736  37.076  1.00 10.04           C  
ATOM    753  C   ASP A 187      14.640  22.598  38.120  1.00 10.87           C  
ATOM    754  O   ASP A 187      14.478  22.398  39.326  1.00 11.85           O  
ATOM    755  CB  ASP A 187      12.486  22.228  36.988  1.00 13.26           C  
ATOM    756  CG  ASP A 187      11.684  21.479  35.970  1.00 15.08           C  
ATOM    757  OD1 ASP A 187      12.185  21.293  34.844  1.00 14.31           O  
ATOM    758  OD2 ASP A 187      10.555  21.063  36.287  1.00 21.37           O1-
ATOM    759  H   ASP A 187      13.222  20.028  38.163  1.00 10.45           H  
ATOM    760  HA  ASP A 187      14.366  21.781  36.080  1.00 10.04           H  
ATOM    761  HB2 ASP A 187      12.494  23.284  36.719  1.00 13.26           H  
ATOM    762  HB3 ASP A 187      12.015  22.105  37.963  1.00 13.26           H  
ATOM    763  N   LEU A 188      15.442  23.544  37.664  1.00 10.75           N  
ATOM    764  CA  LEU A 188      16.157  24.450  38.559  1.00  8.93           C  
ATOM    765  C   LEU A 188      15.177  25.122  39.538  1.00 10.07           C  
ATOM    766  O   LEU A 188      15.459  25.248  40.731  1.00 10.11           O  
ATOM    767  CB  LEU A 188      16.853  25.524  37.723  1.00  9.42           C  
ATOM    768  CG  LEU A 188      17.432  26.782  38.380  1.00 11.08           C  
ATOM    769  CD1 LEU A 188      18.419  26.387  39.464  1.00 14.34           C  
ATOM    770  CD2 LEU A 188      18.133  27.607  37.298  1.00 13.25           C  
ATOM    771  H   LEU A 188      15.564  23.644  36.666  1.00 10.75           H  
ATOM    772  HA  LEU A 188      16.891  23.883  39.132  1.00  8.93           H  
ATOM    773  HB2 LEU A 188      16.124  25.865  36.988  1.00  9.42           H  
ATOM    774  HB3 LEU A 188      17.681  25.032  37.213  1.00  9.42           H  
ATOM    775  HG  LEU A 188      16.638  27.371  38.838  1.00 11.08           H  
ATOM    776 HD11 LEU A 188      17.907  25.797  40.224  1.00 14.34           H  
ATOM    777 HD12 LEU A 188      19.223  25.796  39.025  1.00 14.34           H  
ATOM    778 HD13 LEU A 188      18.836  27.285  39.921  1.00 14.34           H  
ATOM    779 HD21 LEU A 188      18.926  27.012  36.844  1.00 13.25           H  
ATOM    780 HD22 LEU A 188      17.410  27.893  36.534  1.00 13.25           H  
ATOM    781 HD23 LEU A 188      18.562  28.503  37.746  1.00 13.25           H  
ATOM    782  N   TYR A 189      14.009  25.506  39.037  1.00  8.69           N  
ATOM    783  CA  TYR A 189      13.022  26.183  39.878  1.00 10.49           C  
ATOM    784  C   TYR A 189      12.648  25.454  41.171  1.00 11.00           C  
ATOM    785  O   TYR A 189      12.494  26.073  42.227  1.00 11.72           O  
ATOM    786  CB  TYR A 189      11.753  26.502  39.075  1.00 10.54           C  
ATOM    787  CG  TYR A 189      10.717  27.195  39.926  1.00 17.51           C  
ATOM    788  CD1 TYR A 189      10.844  28.552  40.265  1.00 17.16           C  
ATOM    789  CD2 TYR A 189       9.628  26.484  40.438  1.00 19.22           C  
ATOM    790  CE1 TYR A 189       9.911  29.177  41.105  1.00 17.25           C  
ATOM    791  CE2 TYR A 189       8.700  27.097  41.274  1.00 21.20           C  
ATOM    792  CZ  TYR A 189       8.847  28.436  41.604  1.00 20.23           C  
ATOM    793  OH  TYR A 189       7.917  28.986  42.442  1.00 17.62           O  
ATOM    794  H   TYR A 189      13.800  25.329  38.065  1.00  8.69           H  
ATOM    795  HA  TYR A 189      13.519  27.100  40.196  1.00 10.49           H  
ATOM    796  HB2 TYR A 189      11.333  25.572  38.693  1.00 10.54           H  
ATOM    797  HB3 TYR A 189      12.017  27.151  38.240  1.00 10.54           H  
ATOM    798  HD1 TYR A 189      11.673  29.123  39.873  1.00 17.16           H  
ATOM    799  HD2 TYR A 189       9.505  25.442  40.181  1.00 19.22           H  
ATOM    800  HE1 TYR A 189      10.018  30.221  41.361  1.00 17.25           H  
ATOM    801  HE2 TYR A 189       7.867  26.531  41.665  1.00 21.20           H  
ATOM    802  HH  TYR A 189       8.241  29.700  42.995  1.00 17.62           H  
ATOM    803  N   SER A 190      12.554  24.133  41.090  1.00 10.73           N  
ATOM    804  CA  SER A 190      12.150  23.295  42.213  1.00  9.77           C  
ATOM    805  C   SER A 190      13.176  22.975  43.261  1.00 10.02           C  
ATOM    806  O   SER A 190      12.835  22.339  44.259  1.00 12.81           O  
ATOM    807  CB  SER A 190      11.622  21.972  41.674  1.00 13.82           C  
ATOM    808  OG  SER A 190      10.448  22.187  40.921  1.00 28.12           O  
ATOM    809  H   SER A 190      12.772  23.687  40.210  1.00 10.73           H  
ATOM    810  HA  SER A 190      11.409  23.907  42.727  1.00  9.77           H  
ATOM    811  HB2 SER A 190      11.398  21.307  42.508  1.00 13.82           H  
ATOM    812  HB3 SER A 190      12.379  21.514  41.038  1.00 13.82           H  
ATOM    813  HG  SER A 190      10.673  22.771  40.193  1.00 28.12           H  
ATOM    814  N   ILE A 191      14.421  23.395  43.054  1.00 10.13           N  
ATOM    815  CA  ILE A 191      15.517  23.102  43.982  1.00 11.69           C  
ATOM    816  C   ILE A 191      15.353  23.726  45.373  1.00 16.53           C  
ATOM    817  O   ILE A 191      15.811  23.147  46.364  1.00 17.93           O  
ATOM    818  CB  ILE A 191      16.877  23.514  43.386  1.00 12.50           C  
ATOM    819  CG1 ILE A 191      17.239  22.597  42.223  1.00 14.35           C  
ATOM    820  CG2 ILE A 191      17.960  23.455  44.434  1.00 22.45           C  
ATOM    821  CD1 ILE A 191      18.549  22.986  41.579  1.00 19.08           C  
ATOM    822  H   ILE A 191      14.619  23.937  42.225  1.00 10.13           H  
ATOM    823  HA  ILE A 191      15.483  22.021  44.121  1.00 11.69           H  
ATOM    824  HB  ILE A 191      16.795  24.539  43.026  1.00 12.50           H  
ATOM    825 HG12 ILE A 191      16.449  22.651  41.474  1.00 14.35           H  
ATOM    826 HG13 ILE A 191      17.319  21.575  42.593  1.00 14.35           H  
ATOM    827 HG21 ILE A 191      17.703  24.118  45.260  1.00 22.45           H  
ATOM    828 HG22 ILE A 191      18.053  22.434  44.803  1.00 22.45           H  
ATOM    829 HG23 ILE A 191      18.907  23.771  43.996  1.00 22.45           H  
ATOM    830 HD11 ILE A 191      18.481  24.007  41.205  1.00 19.08           H  
ATOM    831 HD12 ILE A 191      19.349  22.922  42.316  1.00 19.08           H  
ATOM    832 HD13 ILE A 191      18.762  22.309  40.751  1.00 19.08           H  
ATOM    833  N   VAL A 192      14.756  24.916  45.436  1.00 14.25           N  
ATOM    834  CA  VAL A 192      14.513  25.599  46.708  1.00 13.18           C  
ATOM    835  C   VAL A 192      13.168  25.137  47.280  1.00 13.46           C  
ATOM    836  O   VAL A 192      12.185  25.069  46.546  1.00 14.59           O  
ATOM    837  CB  VAL A 192      14.528  27.142  46.515  1.00 10.04           C  
ATOM    838  CG1 VAL A 192      13.966  27.853  47.745  1.00 11.77           C  
ATOM    839  CG2 VAL A 192      15.965  27.603  46.235  1.00 11.81           C  
ATOM    840  H   VAL A 192      14.462  25.361  44.578  1.00 14.25           H  
ATOM    841  HA  VAL A 192      15.308  25.345  47.410  1.00 13.18           H  
ATOM    842  HB  VAL A 192      13.893  27.399  45.667  1.00 10.04           H  
ATOM    843 HG11 VAL A 192      12.943  27.520  47.921  1.00 11.77           H  
ATOM    844 HG12 VAL A 192      14.580  27.616  48.614  1.00 11.77           H  
ATOM    845 HG13 VAL A 192      13.974  28.930  47.577  1.00 11.77           H  
ATOM    846 HG21 VAL A 192      16.601  27.346  47.082  1.00 11.81           H  
ATOM    847 HG22 VAL A 192      16.337  27.108  45.338  1.00 11.81           H  
ATOM    848 HG23 VAL A 192      15.978  28.683  46.085  1.00 11.81           H  
ATOM    849  N   ARG A 193      13.150  24.777  48.567  1.00 15.32           N  
ATOM    850  CA  ARG A 193      11.933  24.305  49.256  1.00 15.89           C  
ATOM    851  C   ARG A 193      10.784  25.248  48.983  1.00 17.12           C  
ATOM    852  O   ARG A 193      10.948  26.470  49.038  1.00 16.17           O  
ATOM    853  CB  ARG A 193      12.159  24.211  50.775  1.00 20.17           C  
ATOM    854  CG  ARG A 193      13.164  23.153  51.232  1.00 17.65           C  
ATOM    855  CD  ARG A 193      12.731  21.734  50.874  1.00 16.70           C  
ATOM    856  NE  ARG A 193      13.064  21.385  49.496  1.00 15.78           N  
ATOM    857  CZ  ARG A 193      14.272  20.998  49.093  1.00 15.27           C  
ATOM    858  NH1 ARG A 193      15.276  20.901  49.960  1.00 15.06           N  
ATOM    859  NH2 ARG A 193      14.477  20.727  47.815  1.00 15.06           N1+
ATOM    860  H   ARG A 193      14.010  24.830  49.093  1.00 15.32           H  
ATOM    861  HA  ARG A 193      11.696  23.312  48.874  1.00 15.89           H  
ATOM    862  HB2 ARG A 193      11.200  23.986  51.243  1.00 20.17           H  
ATOM    863  HB3 ARG A 193      12.514  25.182  51.121  1.00 20.17           H  
ATOM    864  HG2 ARG A 193      13.274  23.221  52.314  1.00 17.65           H  
ATOM    865  HG3 ARG A 193      14.123  23.355  50.756  1.00 17.65           H  
ATOM    866  HD2 ARG A 193      11.652  21.653  51.005  1.00 16.70           H  
ATOM    867  HD3 ARG A 193      13.232  21.035  51.544  1.00 16.70           H  
ATOM    868  HE  ARG A 193      12.330  21.441  48.804  1.00 15.78           H  
ATOM    869 HH11 ARG A 193      16.193  20.621  49.642  1.00 15.06           H  
ATOM    870 HH12 ARG A 193      15.122  21.108  50.937  1.00 15.06           H  
ATOM    871 HH21 ARG A 193      13.716  20.800  47.155  1.00 15.06           H  
ATOM    872 HH22 ARG A 193      15.395  20.447  47.499  1.00 15.06           H  
ATOM    873  N   ARG A 194       9.609  24.678  48.732  1.00 17.83           N  
ATOM    874  CA  ARG A 194       8.419  25.468  48.408  1.00 19.92           C  
ATOM    875  C   ARG A 194       8.145  26.620  49.377  1.00 19.00           C  
ATOM    876  O   ARG A 194       7.823  27.734  48.951  1.00 18.27           O  
ATOM    877  CB  ARG A 194       7.180  24.560  48.282  1.00 21.81           C  
ATOM    878  CG  ARG A 194       5.877  25.289  48.014  1.00 19.23           C  
ATOM    879  CD  ARG A 194       4.722  24.309  47.932  1.00 17.77           C  
ATOM    880  NE  ARG A 194       3.438  24.985  47.772  1.00 16.39           N  
ATOM    881  CZ  ARG A 194       2.317  24.382  47.384  1.00 15.52           C  
ATOM    882  NH1 ARG A 194       2.316  23.080  47.111  1.00 15.16           N  
ATOM    883  NH2 ARG A 194       1.193  25.079  47.280  1.00 15.16           N1+
ATOM    884  H   ARG A 194       9.535  23.671  48.766  1.00 17.83           H  
ATOM    885  HA  ARG A 194       8.631  25.935  47.446  1.00 19.92           H  
ATOM    886  HB2 ARG A 194       7.072  24.004  49.213  1.00 21.81           H  
ATOM    887  HB3 ARG A 194       7.353  23.863  47.462  1.00 21.81           H  
ATOM    888  HG2 ARG A 194       5.956  25.829  47.070  1.00 19.23           H  
ATOM    889  HG3 ARG A 194       5.690  25.996  48.822  1.00 19.23           H  
ATOM    890  HD2 ARG A 194       4.697  23.718  48.848  1.00 17.77           H  
ATOM    891  HD3 ARG A 194       4.881  23.650  47.079  1.00 17.77           H  
ATOM    892  HE  ARG A 194       3.398  25.975  47.969  1.00 16.39           H  
ATOM    893 HH11 ARG A 194       3.170  22.547  47.189  1.00 15.16           H  
ATOM    894 HH12 ARG A 194       1.461  22.625  46.825  1.00 15.16           H  
ATOM    895 HH21 ARG A 194       0.339  24.621  46.994  1.00 15.16           H  
ATOM    896 HH22 ARG A 194       1.191  26.068  47.487  1.00 15.16           H  
ATOM    897  N   ALA A 195       8.308  26.361  50.671  1.00 18.54           N  
ATOM    898  CA  ALA A 195       8.059  27.384  51.675  1.00 18.53           C  
ATOM    899  C   ALA A 195       9.016  28.576  51.630  1.00 19.26           C  
ATOM    900  O   ALA A 195       8.679  29.659  52.117  1.00 21.44           O  
ATOM    901  CB  ALA A 195       8.064  26.765  53.048  1.00 20.42           C  
ATOM    902  H   ALA A 195       8.609  25.441  50.961  1.00 18.54           H  
ATOM    903  HA  ALA A 195       7.077  27.795  51.439  1.00 18.53           H  
ATOM    904  HB1 ALA A 195       7.328  25.962  53.087  1.00 20.42           H  
ATOM    905  HB2 ALA A 195       9.054  26.362  53.261  1.00 20.42           H  
ATOM    906  HB3 ALA A 195       7.813  27.524  53.789  1.00 20.42           H  
ATOM    907  N   ASP A 196      10.171  28.404  50.998  1.00 15.48           N  
ATOM    908  CA  ASP A 196      11.154  29.473  50.929  1.00 14.34           C  
ATOM    909  C   ASP A 196      11.230  30.158  49.585  1.00 13.66           C  
ATOM    910  O   ASP A 196      12.082  31.008  49.385  1.00 16.79           O  
ATOM    911  CB  ASP A 196      12.541  28.927  51.279  1.00 14.53           C  
ATOM    912  CG  ASP A 196      12.634  28.446  52.714  1.00 25.06           C  
ATOM    913  OD1 ASP A 196      11.932  29.008  53.577  1.00 31.54           O  
ATOM    914  OD2 ASP A 196      13.390  27.497  52.979  1.00 23.54           O1-
ATOM    915  H   ASP A 196      10.370  27.517  50.558  1.00 15.48           H  
ATOM    916  HA  ASP A 196      10.825  30.222  51.649  1.00 14.34           H  
ATOM    917  HB2 ASP A 196      13.276  29.718  51.128  1.00 14.53           H  
ATOM    918  HB3 ASP A 196      12.765  28.091  50.616  1.00 14.53           H  
ATOM    919  N   ARG A 197      10.314  29.849  48.678  1.00 13.68           N  
ATOM    920  CA  ARG A 197      10.359  30.429  47.340  1.00 12.56           C  
ATOM    921  C   ARG A 197       9.785  31.824  47.152  1.00 14.21           C  
ATOM    922  O   ARG A 197      10.253  32.574  46.308  1.00 12.84           O  
ATOM    923  CB  ARG A 197       9.655  29.505  46.353  1.00 11.95           C  
ATOM    924  CG  ARG A 197      10.266  28.145  46.232  1.00 11.67           C  
ATOM    925  CD  ARG A 197       9.529  27.313  45.206  1.00 16.62           C  
ATOM    926  NE  ARG A 197      10.017  25.945  45.257  1.00 19.60           N  
ATOM    927  CZ  ARG A 197       9.342  24.878  44.843  1.00 21.25           C  
ATOM    928  NH1 ARG A 197       8.123  25.013  44.336  1.00 22.10           N  
ATOM    929  NH2 ARG A 197       9.901  23.672  44.918  1.00 19.31           N1+
ATOM    930  H   ARG A 197       9.575  29.203  48.916  1.00 13.68           H  
ATOM    931  HA  ARG A 197      11.429  30.535  47.161  1.00 12.56           H  
ATOM    932  HB2 ARG A 197       9.677  29.977  45.370  1.00 11.95           H  
ATOM    933  HB3 ARG A 197       8.621  29.386  46.676  1.00 11.95           H  
ATOM    934  HG2 ARG A 197      10.218  27.644  47.199  1.00 11.67           H  
ATOM    935  HG3 ARG A 197      11.308  28.247  45.927  1.00 11.67           H  
ATOM    936  HD2 ARG A 197       9.702  27.724  44.211  1.00 16.62           H  
ATOM    937  HD3 ARG A 197       8.461  27.327  45.425  1.00 16.62           H  
ATOM    938  HE  ARG A 197      10.941  25.794  45.636  1.00 19.60           H  
ATOM    939 HH11 ARG A 197       7.698  25.928  44.279  1.00 22.10           H  
ATOM    940 HH12 ARG A 197       7.620  24.201  44.007  1.00 22.10           H  
ATOM    941 HH21 ARG A 197       9.397  22.861  44.589  1.00 19.31           H  
ATOM    942 HH22 ARG A 197      10.829  23.568  45.304  1.00 19.31           H  
ATOM    943  N   GLY A 198       8.812  32.200  47.968  1.00 16.37           N  
ATOM    944  CA  GLY A 198       8.174  33.474  47.737  1.00 15.07           C  
ATOM    945  C   GLY A 198       8.604  34.693  48.499  1.00 17.12           C  
ATOM    946  O   GLY A 198       8.419  35.796  48.007  1.00 21.05           O  
ATOM    947  H   GLY A 198       8.523  31.609  48.734  1.00 16.37           H  
ATOM    948  HA2 GLY A 198       7.113  33.334  47.946  1.00 15.07           H  
ATOM    949  HA3 GLY A 198       8.309  33.703  46.680  1.00 15.07           H  
ATOM    950  N   SER A 199       9.217  34.543  49.655  1.00 17.39           N  
ATOM    951  CA  SER A 199       9.544  35.745  50.377  1.00 20.73           C  
ATOM    952  C   SER A 199      10.831  35.719  51.146  1.00 20.82           C  
ATOM    953  O   SER A 199      10.973  36.435  52.137  1.00 22.75           O  
ATOM    954  CB  SER A 199       8.390  36.084  51.313  1.00 28.27           C  
ATOM    955  OG  SER A 199       8.143  34.981  52.162  1.00 37.53           O  
ATOM    956  H   SER A 199       9.447  33.629  50.018  1.00 17.39           H  
ATOM    957  HA  SER A 199       9.697  36.511  49.616  1.00 20.73           H  
ATOM    958  HB2 SER A 199       7.497  36.301  50.727  1.00 28.27           H  
ATOM    959  HB3 SER A 199       8.651  36.955  51.913  1.00 28.27           H  
ATOM    960  HG  SER A 199       7.916  34.232  51.606  1.00 37.53           H  
ATOM    961  N   VAL A 200      11.770  34.888  50.716  1.00 16.33           N  
ATOM    962  CA  VAL A 200      13.058  34.837  51.383  1.00 13.69           C  
ATOM    963  C   VAL A 200      14.090  35.490  50.441  1.00 12.91           C  
ATOM    964  O   VAL A 200      14.311  35.020  49.328  1.00 11.93           O  
ATOM    965  CB  VAL A 200      13.466  33.388  51.750  1.00 13.63           C  
ATOM    966  CG1 VAL A 200      14.843  33.377  52.360  1.00 11.91           C  
ATOM    967  CG2 VAL A 200      12.471  32.792  52.752  1.00 15.70           C  
ATOM    968  H   VAL A 200      11.589  34.289  49.923  1.00 16.33           H  
ATOM    969  HA  VAL A 200      13.007  35.378  52.328  1.00 13.69           H  
ATOM    970  HB  VAL A 200      13.464  32.790  50.839  1.00 13.63           H  
ATOM    971 HG11 VAL A 200      15.558  33.796  51.651  1.00 11.91           H  
ATOM    972 HG12 VAL A 200      14.842  33.975  53.271  1.00 11.91           H  
ATOM    973 HG13 VAL A 200      15.126  32.352  52.599  1.00 11.91           H  
ATOM    974 HG21 VAL A 200      12.472  33.389  53.664  1.00 15.70           H  
ATOM    975 HG22 VAL A 200      11.472  32.795  52.317  1.00 15.70           H  
ATOM    976 HG23 VAL A 200      12.762  31.768  52.988  1.00 15.70           H  
ATOM    977  N   PRO A 201      14.680  36.623  50.847  1.00 10.78           N  
ATOM    978  CA  PRO A 201      15.655  37.246  49.959  1.00 11.08           C  
ATOM    979  C   PRO A 201      16.851  36.376  49.606  1.00  9.78           C  
ATOM    980  O   PRO A 201      17.291  35.556  50.404  1.00 10.76           O  
ATOM    981  CB  PRO A 201      16.067  38.511  50.723  1.00 11.01           C  
ATOM    982  CG  PRO A 201      15.763  38.210  52.136  1.00 16.40           C  
ATOM    983  CD  PRO A 201      14.477  37.430  52.062  1.00  9.78           C  
ATOM    984  HA  PRO A 201      15.221  37.442  48.978  1.00 11.08           H  
ATOM    985  HB2 PRO A 201      15.492  39.371  50.381  1.00 11.01           H  
ATOM    986  HB3 PRO A 201      17.131  38.710  50.592  1.00 11.01           H  
ATOM    987  HG2 PRO A 201      15.630  39.127  52.710  1.00 16.40           H  
ATOM    988  HG3 PRO A 201      16.556  37.612  52.586  1.00 16.40           H  
ATOM    989  HD2 PRO A 201      14.346  36.798  52.940  1.00  9.78           H  
ATOM    990  HD3 PRO A 201      13.617  38.092  51.959  1.00  9.78           H  
ATOM    991  N   ILE A 202      17.348  36.549  48.387  1.00  9.72           N  
ATOM    992  CA  ILE A 202      18.528  35.831  47.913  1.00 11.47           C  
ATOM    993  C   ILE A 202      19.690  36.800  48.099  1.00  9.90           C  
ATOM    994  O   ILE A 202      19.632  37.939  47.633  1.00  9.51           O  
ATOM    995  CB  ILE A 202      18.423  35.467  46.407  1.00 12.59           C  
ATOM    996  CG1 ILE A 202      17.118  34.681  46.131  1.00 12.81           C  
ATOM    997  CG2 ILE A 202      19.674  34.695  45.956  1.00 10.13           C  
ATOM    998  CD1 ILE A 202      16.991  33.329  46.828  1.00 12.75           C  
ATOM    999  H   ILE A 202      16.893  37.201  47.764  1.00  9.72           H  
ATOM   1000  HA  ILE A 202      18.647  34.896  48.461  1.00 11.47           H  
ATOM   1001  HB  ILE A 202      18.378  36.383  45.818  1.00 12.59           H  
ATOM   1002 HG12 ILE A 202      17.053  34.510  45.057  1.00 12.81           H  
ATOM   1003 HG13 ILE A 202      16.281  35.301  46.451  1.00 12.81           H  
ATOM   1004 HG21 ILE A 202      20.560  35.306  46.130  1.00 10.13           H  
ATOM   1005 HG22 ILE A 202      19.754  33.769  46.525  1.00 10.13           H  
ATOM   1006 HG23 ILE A 202      19.595  34.464  44.894  1.00 10.13           H  
ATOM   1007 HD11 ILE A 202      17.817  32.685  46.526  1.00 12.75           H  
ATOM   1008 HD12 ILE A 202      17.019  33.473  47.908  1.00 12.75           H  
ATOM   1009 HD13 ILE A 202      16.046  32.863  46.548  1.00 12.75           H  
ATOM   1010  N   VAL A 203      20.743  36.345  48.770  1.00  8.31           N  
ATOM   1011  CA  VAL A 203      21.907  37.184  49.053  1.00  8.59           C  
ATOM   1012  C   VAL A 203      23.184  36.488  48.628  1.00  8.32           C  
ATOM   1013  O   VAL A 203      23.194  35.274  48.402  1.00  9.94           O  
ATOM   1014  CB  VAL A 203      22.029  37.520  50.603  1.00  9.06           C  
ATOM   1015  CG1 VAL A 203      20.739  38.145  51.114  1.00  9.64           C  
ATOM   1016  CG2 VAL A 203      22.381  36.272  51.424  1.00 10.29           C  
ATOM   1017  H   VAL A 203      20.739  35.389  49.095  1.00  8.31           H  
ATOM   1018  HA  VAL A 203      21.768  38.107  48.491  1.00  8.59           H  
ATOM   1019  HB  VAL A 203      22.841  38.237  50.724  1.00  9.06           H  
ATOM   1020 HG11 VAL A 203      20.522  39.048  50.543  1.00  9.64           H  
ATOM   1021 HG12 VAL A 203      19.920  37.435  50.997  1.00  9.64           H  
ATOM   1022 HG13 VAL A 203      20.851  38.400  52.168  1.00  9.64           H  
ATOM   1023 HG21 VAL A 203      21.585  35.534  51.323  1.00 10.29           H  
ATOM   1024 HG22 VAL A 203      23.317  35.849  51.059  1.00 10.29           H  
ATOM   1025 HG23 VAL A 203      22.491  36.546  52.473  1.00 10.29           H  
ATOM   1026  N   ASN A 204      24.246  37.260  48.462  1.00  7.22           N  
ATOM   1027  CA  ASN A 204      25.530  36.669  48.126  1.00  6.18           C  
ATOM   1028  C   ASN A 204      26.246  36.210  49.419  1.00  7.48           C  
ATOM   1029  O   ASN A 204      25.678  36.301  50.517  1.00  8.60           O  
ATOM   1030  CB  ASN A 204      26.384  37.605  47.253  1.00  7.17           C  
ATOM   1031  CG  ASN A 204      26.786  38.882  47.957  1.00 10.87           C  
ATOM   1032  OD1 ASN A 204      26.814  38.957  49.189  1.00 10.05           O  
ATOM   1033  ND2 ASN A 204      27.170  39.877  47.172  1.00 11.25           N  
ATOM   1034  H   ASN A 204      24.164  38.261  48.569  1.00  7.22           H  
ATOM   1035  HA  ASN A 204      25.365  35.784  47.511  1.00  6.18           H  
ATOM   1036  HB2 ASN A 204      25.811  37.866  46.364  1.00  7.17           H  
ATOM   1037  HB3 ASN A 204      27.289  37.073  46.959  1.00  7.17           H  
ATOM   1038 HD21 ASN A 204      27.130  39.772  46.168  1.00 11.25           H  
ATOM   1039 HD22 ASN A 204      27.502  40.740  47.577  1.00 11.25           H  
ATOM   1040  N   LEU A 205      27.477  35.722  49.284  1.00  8.24           N  
ATOM   1041  CA  LEU A 205      28.260  35.223  50.406  1.00 10.00           C  
ATOM   1042  C   LEU A 205      28.387  36.242  51.543  1.00 12.19           C  
ATOM   1043  O   LEU A 205      28.441  35.864  52.716  1.00 13.21           O  
ATOM   1044  CB  LEU A 205      29.650  34.835  49.911  1.00 11.80           C  
ATOM   1045  CG  LEU A 205      30.610  34.229  50.944  1.00 13.04           C  
ATOM   1046  CD1 LEU A 205      30.155  32.829  51.290  1.00 19.40           C  
ATOM   1047  CD2 LEU A 205      32.037  34.215  50.398  1.00 14.64           C  
ATOM   1048  H   LEU A 205      27.887  35.697  48.361  1.00  8.24           H  
ATOM   1049  HA  LEU A 205      27.736  34.357  50.811  1.00 10.00           H  
ATOM   1050  HB2 LEU A 205      30.120  35.734  49.512  1.00 11.80           H  
ATOM   1051  HB3 LEU A 205      29.523  34.105  49.111  1.00 11.80           H  
ATOM   1052  HG  LEU A 205      30.601  34.838  51.848  1.00 13.04           H  
ATOM   1053 HD11 LEU A 205      29.145  32.866  51.699  1.00 19.40           H  
ATOM   1054 HD12 LEU A 205      30.161  32.213  50.391  1.00 19.40           H  
ATOM   1055 HD13 LEU A 205      30.831  32.400  52.029  1.00 19.40           H  
ATOM   1056 HD21 LEU A 205      32.073  33.611  49.491  1.00 14.64           H  
ATOM   1057 HD22 LEU A 205      32.348  35.234  50.168  1.00 14.64           H  
ATOM   1058 HD23 LEU A 205      32.708  33.790  51.145  1.00 14.64           H  
ATOM   1059  N   LYS A 206      28.481  37.519  51.175  1.00 10.81           N  
ATOM   1060  CA  LYS A 206      28.623  38.622  52.127  1.00 13.25           C  
ATOM   1061  C   LYS A 206      27.285  39.209  52.582  1.00 15.01           C  
ATOM   1062  O   LYS A 206      27.246  40.297  53.166  1.00 14.89           O  
ATOM   1063  CB  LYS A 206      29.507  39.717  51.528  1.00 13.08           C  
ATOM   1064  CG  LYS A 206      30.959  39.260  51.291  1.00 23.58           C  
ATOM   1065  CD  LYS A 206      31.813  40.348  50.659  1.00 35.02           C  
ATOM   1066  CE  LYS A 206      33.304  40.035  50.793  1.00 46.91           C  
ATOM   1067  NZ  LYS A 206      33.658  38.654  50.333  1.00 57.40           N1+
ATOM   1068  H   LYS A 206      28.453  37.737  50.189  1.00 10.81           H  
ATOM   1069  HA  LYS A 206      29.094  38.208  53.018  1.00 13.25           H  
ATOM   1070  HB2 LYS A 206      29.518  40.566  52.211  1.00 13.08           H  
ATOM   1071  HB3 LYS A 206      29.080  40.024  50.573  1.00 13.08           H  
ATOM   1072  HG2 LYS A 206      30.950  38.394  50.630  1.00 23.58           H  
ATOM   1073  HG3 LYS A 206      31.399  38.981  52.249  1.00 23.58           H  
ATOM   1074  HD2 LYS A 206      31.604  41.296  51.155  1.00 35.02           H  
ATOM   1075  HD3 LYS A 206      31.561  40.427  49.602  1.00 35.02           H  
ATOM   1076  HE2 LYS A 206      33.587  40.135  51.841  1.00 46.91           H  
ATOM   1077  HE3 LYS A 206      33.865  40.754  50.196  1.00 46.91           H  
ATOM   1078  HZ1 LYS A 206      33.145  37.976  50.878  1.00 57.40           H  
ATOM   1079  HZ2 LYS A 206      33.418  38.552  49.357  1.00 57.40           H  
ATOM   1080  HZ3 LYS A 206      34.649  38.503  50.453  1.00 57.40           H  
ATOM   1081  N   ASP A 207      26.204  38.476  52.339  1.00 10.24           N  
ATOM   1082  CA  ASP A 207      24.858  38.886  52.720  1.00 10.26           C  
ATOM   1083  C   ASP A 207      24.309  40.113  52.011  1.00 11.53           C  
ATOM   1084  O   ASP A 207      23.379  40.748  52.505  1.00 14.87           O  
ATOM   1085  CB  ASP A 207      24.701  39.036  54.251  1.00 10.80           C  
ATOM   1086  CG  ASP A 207      24.771  37.710  54.988  1.00 16.79           C  
ATOM   1087  OD1 ASP A 207      24.694  36.645  54.362  1.00 16.98           O  
ATOM   1088  OD2 ASP A 207      24.896  37.720  56.222  1.00 19.23           O1-
ATOM   1089  H   ASP A 207      26.321  37.591  51.867  1.00 10.24           H  
ATOM   1090  HA  ASP A 207      24.244  38.056  52.371  1.00 10.26           H  
ATOM   1091  HB2 ASP A 207      23.735  39.497  54.457  1.00 10.80           H  
ATOM   1092  HB3 ASP A 207      25.498  39.681  54.620  1.00 10.80           H  
ATOM   1093  N   GLU A 208      24.880  40.461  50.864  1.00  9.33           N  
ATOM   1094  CA  GLU A 208      24.374  41.586  50.078  1.00  9.28           C  
ATOM   1095  C   GLU A 208      23.177  41.063  49.301  1.00 11.06           C  
ATOM   1096  O   GLU A 208      23.246  39.999  48.658  1.00 10.86           O  
ATOM   1097  CB  GLU A 208      25.459  42.094  49.144  1.00 10.70           C  
ATOM   1098  CG  GLU A 208      26.664  42.535  49.953  1.00 13.38           C  
ATOM   1099  CD  GLU A 208      27.861  42.970  49.142  1.00 22.15           C  
ATOM   1100  OE1 GLU A 208      28.047  42.537  47.967  1.00 15.62           O  
ATOM   1101  OE2 GLU A 208      28.648  43.754  49.722  1.00 27.12           O1-
ATOM   1102  H   GLU A 208      25.677  39.940  50.528  1.00  9.33           H  
ATOM   1103  HA  GLU A 208      24.081  42.424  50.711  1.00  9.28           H  
ATOM   1104  HB2 GLU A 208      25.078  42.940  48.571  1.00 10.70           H  
ATOM   1105  HB3 GLU A 208      25.753  41.296  48.462  1.00 10.70           H  
ATOM   1106  HG2 GLU A 208      26.970  41.700  50.584  1.00 13.38           H  
ATOM   1107  HG3 GLU A 208      26.360  43.373  50.581  1.00 13.38           H  
ATOM   1108  N   VAL A 209      22.063  41.779  49.394  1.00  9.59           N  
ATOM   1109  CA  VAL A 209      20.829  41.352  48.756  1.00 10.86           C  
ATOM   1110  C   VAL A 209      20.887  41.425  47.251  1.00 13.44           C  
ATOM   1111  O   VAL A 209      21.249  42.465  46.687  1.00 14.37           O  
ATOM   1112  CB  VAL A 209      19.620  42.141  49.290  1.00 11.29           C  
ATOM   1113  CG1 VAL A 209      18.313  41.594  48.704  1.00 11.00           C  
ATOM   1114  CG2 VAL A 209      19.607  42.087  50.813  1.00 11.82           C  
ATOM   1115  H   VAL A 209      22.073  42.641  49.921  1.00  9.59           H  
ATOM   1116  HA  VAL A 209      20.703  40.301  49.017  1.00 10.86           H  
ATOM   1117  HB  VAL A 209      19.707  43.182  48.979  1.00 11.29           H  
ATOM   1118 HG11 VAL A 209      18.344  41.666  47.617  1.00 11.00           H  
ATOM   1119 HG12 VAL A 209      18.193  40.551  48.996  1.00 11.00           H  
ATOM   1120 HG13 VAL A 209      17.473  42.176  49.083  1.00 11.00           H  
ATOM   1121 HG21 VAL A 209      19.520  41.051  51.139  1.00 11.82           H  
ATOM   1122 HG22 VAL A 209      20.533  42.513  51.200  1.00 11.82           H  
ATOM   1123 HG23 VAL A 209      18.759  42.658  51.190  1.00 11.82           H  
ATOM   1124  N   LEU A 210      20.555  40.302  46.610  1.00 10.99           N  
ATOM   1125  CA  LEU A 210      20.567  40.180  45.143  1.00 11.77           C  
ATOM   1126  C   LEU A 210      19.174  40.221  44.541  1.00 11.30           C  
ATOM   1127  O   LEU A 210      18.970  40.777  43.469  1.00 13.41           O  
ATOM   1128  CB  LEU A 210      21.245  38.868  44.717  1.00 10.60           C  
ATOM   1129  CG  LEU A 210      22.655  38.615  45.248  1.00 11.69           C  
ATOM   1130  CD1 LEU A 210      23.111  37.258  44.788  1.00 15.27           C  
ATOM   1131  CD2 LEU A 210      23.621  39.672  44.783  1.00 15.32           C  
ATOM   1132  H   LEU A 210      20.283  39.498  47.157  1.00 10.99           H  
ATOM   1133  HA  LEU A 210      21.126  41.038  44.770  1.00 11.77           H  
ATOM   1134  HB2 LEU A 210      21.297  38.863  43.628  1.00 10.60           H  
ATOM   1135  HB3 LEU A 210      20.614  38.046  45.055  1.00 10.60           H  
ATOM   1136  HG  LEU A 210      22.630  38.654  46.337  1.00 11.69           H  
ATOM   1137 HD11 LEU A 210      22.421  36.499  45.157  1.00 15.27           H  
ATOM   1138 HD12 LEU A 210      23.132  37.232  43.699  1.00 15.27           H  
ATOM   1139 HD13 LEU A 210      24.111  37.060  45.175  1.00 15.27           H  
ATOM   1140 HD21 LEU A 210      23.673  39.663  43.694  1.00 15.32           H  
ATOM   1141 HD22 LEU A 210      23.280  40.650  45.122  1.00 15.32           H  
ATOM   1142 HD23 LEU A 210      24.609  39.468  45.196  1.00 15.32           H  
ATOM   1143  N   SER A 211      18.218  39.620  45.230  1.00 12.59           N  
ATOM   1144  CA  SER A 211      16.843  39.560  44.748  1.00 12.51           C  
ATOM   1145  C   SER A 211      15.924  39.402  45.962  1.00 12.70           C  
ATOM   1146  O   SER A 211      16.319  38.822  46.978  1.00 13.12           O  
ATOM   1147  CB  SER A 211      16.700  38.362  43.783  1.00 12.81           C  
ATOM   1148  OG  SER A 211      15.363  38.168  43.380  1.00 17.30           O  
ATOM   1149  H   SER A 211      18.447  39.190  46.115  1.00 12.59           H  
ATOM   1150  HA  SER A 211      16.572  40.467  44.208  1.00 12.51           H  
ATOM   1151  HB2 SER A 211      17.051  37.461  44.286  1.00 12.81           H  
ATOM   1152  HB3 SER A 211      17.311  38.546  42.899  1.00 12.81           H  
ATOM   1153  HG  SER A 211      15.099  37.290  43.664  1.00 17.30           H  
ATOM   1154  N   PRO A 212      14.701  39.966  45.890  1.00 12.25           N  
ATOM   1155  CA  PRO A 212      13.734  39.876  46.995  1.00 12.35           C  
ATOM   1156  C   PRO A 212      13.230  38.466  47.303  1.00 11.21           C  
ATOM   1157  O   PRO A 212      12.808  38.179  48.430  1.00 13.32           O  
ATOM   1158  CB  PRO A 212      12.603  40.813  46.544  1.00 14.48           C  
ATOM   1159  CG  PRO A 212      12.730  40.829  45.043  1.00 13.98           C  
ATOM   1160  CD  PRO A 212      14.207  40.842  44.810  1.00 13.48           C  
ATOM   1161  HA  PRO A 212      14.193  40.158  47.942  1.00 12.35           H  
ATOM   1162  HB2 PRO A 212      12.739  41.813  46.956  1.00 14.48           H  
ATOM   1163  HB3 PRO A 212      11.631  40.424  46.848  1.00 14.48           H  
ATOM   1164  HG2 PRO A 212      12.263  41.720  44.623  1.00 13.98           H  
ATOM   1165  HG3 PRO A 212      12.276  39.940  44.605  1.00 13.98           H  
ATOM   1166  HD2 PRO A 212      14.456  40.438  43.829  1.00 13.48           H  
ATOM   1167  HD3 PRO A 212      14.613  41.850  44.902  1.00 13.48           H  
ATOM   1168  N   SER A 213      13.322  37.575  46.322  1.00 10.85           N  
ATOM   1169  CA  SER A 213      12.877  36.199  46.494  1.00  9.69           C  
ATOM   1170  C   SER A 213      13.373  35.340  45.347  1.00 10.77           C  
ATOM   1171  O   SER A 213      13.870  35.834  44.334  1.00 11.42           O  
ATOM   1172  CB  SER A 213      11.347  36.119  46.500  1.00 12.14           C  
ATOM   1173  OG  SER A 213      10.833  36.434  45.216  1.00 12.73           O  
ATOM   1174  H   SER A 213      13.711  37.859  45.434  1.00 10.85           H  
ATOM   1175  HA  SER A 213      13.276  35.843  47.444  1.00  9.69           H  
ATOM   1176  HB2 SER A 213      10.953  36.827  47.229  1.00 12.14           H  
ATOM   1177  HB3 SER A 213      11.041  35.109  46.772  1.00 12.14           H  
ATOM   1178  HG  SER A 213       9.876  36.374  45.264  1.00 12.73           H  
ATOM   1179  N   TRP A 214      13.201  34.039  45.516  1.00 11.69           N  
ATOM   1180  CA  TRP A 214      13.573  33.052  44.512  1.00 11.56           C  
ATOM   1181  C   TRP A 214      12.629  33.202  43.317  1.00 10.01           C  
ATOM   1182  O   TRP A 214      13.063  33.291  42.172  1.00 11.47           O  
ATOM   1183  CB  TRP A 214      13.429  31.661  45.138  1.00 12.36           C  
ATOM   1184  CG  TRP A 214      13.706  30.501  44.220  1.00 11.79           C  
ATOM   1185  CD1 TRP A 214      12.798  29.570  43.782  1.00 12.27           C  
ATOM   1186  CD2 TRP A 214      14.992  30.059  43.744  1.00 10.04           C  
ATOM   1187  NE1 TRP A 214      13.437  28.571  43.089  1.00 10.10           N  
ATOM   1188  CE2 TRP A 214      14.784  28.837  43.053  1.00 10.39           C  
ATOM   1189  CE3 TRP A 214      16.299  30.572  43.844  1.00  9.25           C  
ATOM   1190  CZ2 TRP A 214      15.839  28.115  42.460  1.00  9.77           C  
ATOM   1191  CZ3 TRP A 214      17.347  29.861  43.255  1.00 10.46           C  
ATOM   1192  CH2 TRP A 214      17.108  28.638  42.572  1.00 10.11           C  
ATOM   1193  H   TRP A 214      12.793  33.716  46.381  1.00 11.69           H  
ATOM   1194  HA  TRP A 214      14.600  33.192  44.175  1.00 11.56           H  
ATOM   1195  HB2 TRP A 214      12.407  31.562  45.504  1.00 12.36           H  
ATOM   1196  HB3 TRP A 214      14.122  31.598  45.977  1.00 12.36           H  
ATOM   1197  HD1 TRP A 214      11.733  29.616  43.957  1.00 12.27           H  
ATOM   1198  HE1 TRP A 214      12.988  27.768  42.672  1.00 10.10           H  
ATOM   1199  HE3 TRP A 214      16.488  31.498  44.366  1.00  9.25           H  
ATOM   1200  HZ2 TRP A 214      15.659  27.187  41.938  1.00  9.77           H  
ATOM   1201  HZ3 TRP A 214      18.354  30.246  43.320  1.00 10.46           H  
ATOM   1202  HH2 TRP A 214      17.939  28.107  42.131  1.00 10.11           H  
ATOM   1203  N   ASP A 215      11.335  33.305  43.601  1.00 10.89           N  
ATOM   1204  CA  ASP A 215      10.323  33.438  42.557  1.00 11.93           C  
ATOM   1205  C   ASP A 215      10.583  34.601  41.629  1.00 11.83           C  
ATOM   1206  O   ASP A 215      10.324  34.512  40.433  1.00 14.03           O  
ATOM   1207  CB  ASP A 215       8.926  33.600  43.165  1.00 12.37           C  
ATOM   1208  CG  ASP A 215       8.324  32.292  43.599  1.00 21.53           C  
ATOM   1209  OD1 ASP A 215       8.934  31.235  43.333  1.00 21.13           O  
ATOM   1210  OD2 ASP A 215       7.234  32.330  44.212  1.00 25.53           O1-
ATOM   1211  H   ASP A 215      11.043  33.291  44.568  1.00 10.89           H  
ATOM   1212  HA  ASP A 215      10.378  32.519  41.974  1.00 11.93           H  
ATOM   1213  HB2 ASP A 215       8.272  34.054  42.420  1.00 12.37           H  
ATOM   1214  HB3 ASP A 215       8.998  34.255  44.033  1.00 12.37           H  
ATOM   1215  N   SER A 216      11.074  35.703  42.179  1.00 12.12           N  
ATOM   1216  CA  SER A 216      11.343  36.893  41.375  1.00 15.57           C  
ATOM   1217  C   SER A 216      12.284  36.624  40.217  1.00 13.80           C  
ATOM   1218  O   SER A 216      12.184  37.253  39.164  1.00 16.51           O  
ATOM   1219  CB  SER A 216      11.925  38.008  42.250  1.00 17.98           C  
ATOM   1220  OG  SER A 216      11.019  38.315  43.287  1.00 37.82           O  
ATOM   1221  H   SER A 216      11.265  35.720  43.171  1.00 12.12           H  
ATOM   1222  HA  SER A 216      10.386  37.203  40.956  1.00 15.57           H  
ATOM   1223  HB2 SER A 216      12.095  38.896  41.641  1.00 17.98           H  
ATOM   1224  HB3 SER A 216      12.870  37.676  42.680  1.00 17.98           H  
ATOM   1225  HG  SER A 216      10.889  37.517  43.805  1.00 37.82           H  
ATOM   1226  N   LEU A 217      13.204  35.687  40.405  1.00 13.84           N  
ATOM   1227  CA  LEU A 217      14.159  35.361  39.349  1.00 16.15           C  
ATOM   1228  C   LEU A 217      13.518  34.633  38.162  1.00 15.00           C  
ATOM   1229  O   LEU A 217      13.995  34.730  37.028  1.00 15.72           O  
ATOM   1230  CB  LEU A 217      15.291  34.483  39.905  1.00 13.80           C  
ATOM   1231  CG  LEU A 217      16.230  35.009  40.991  1.00 16.30           C  
ATOM   1232  CD1 LEU A 217      17.166  33.873  41.400  1.00 18.85           C  
ATOM   1233  CD2 LEU A 217      17.033  36.196  40.491  1.00 19.33           C  
ATOM   1234  H   LEU A 217      13.244  35.195  41.286  1.00 13.84           H  
ATOM   1235  HA  LEU A 217      14.547  36.314  38.990  1.00 16.15           H  
ATOM   1236  HB2 LEU A 217      15.919  34.211  39.056  1.00 13.80           H  
ATOM   1237  HB3 LEU A 217      14.819  33.587  40.309  1.00 13.80           H  
ATOM   1238  HG  LEU A 217      15.645  35.348  41.846  1.00 16.30           H  
ATOM   1239 HD11 LEU A 217      16.579  33.038  41.781  1.00 18.85           H  
ATOM   1240 HD12 LEU A 217      17.742  33.547  40.534  1.00 18.85           H  
ATOM   1241 HD13 LEU A 217      17.845  34.224  42.177  1.00 18.85           H  
ATOM   1242 HD21 LEU A 217      17.632  35.893  39.632  1.00 19.33           H  
ATOM   1243 HD22 LEU A 217      16.354  36.996  40.196  1.00 19.33           H  
ATOM   1244 HD23 LEU A 217      17.690  36.551  41.285  1.00 19.33           H  
ATOM   1245  N   PHE A 218      12.422  33.931  38.427  1.00 14.28           N  
ATOM   1246  CA  PHE A 218      11.764  33.113  37.411  1.00 15.74           C  
ATOM   1247  C   PHE A 218      10.462  33.673  36.872  1.00 19.66           C  
ATOM   1248  O   PHE A 218       9.680  32.961  36.240  1.00 19.44           O  
ATOM   1249  CB  PHE A 218      11.556  31.698  37.989  1.00 12.34           C  
ATOM   1250  CG  PHE A 218      12.820  31.081  38.495  1.00 12.47           C  
ATOM   1251  CD1 PHE A 218      13.715  30.476  37.607  1.00 11.71           C  
ATOM   1252  CD2 PHE A 218      13.152  31.151  39.853  1.00 12.13           C  
ATOM   1253  CE1 PHE A 218      14.934  29.959  38.064  1.00 12.62           C  
ATOM   1254  CE2 PHE A 218      14.353  30.645  40.317  1.00 12.68           C  
ATOM   1255  CZ  PHE A 218      15.260  30.044  39.427  1.00 11.54           C  
ATOM   1256  H   PHE A 218      12.032  33.964  39.358  1.00 14.28           H  
ATOM   1257  HA  PHE A 218      12.423  33.099  36.543  1.00 15.74           H  
ATOM   1258  HB2 PHE A 218      11.147  31.060  37.206  1.00 12.34           H  
ATOM   1259  HB3 PHE A 218      10.846  31.761  38.814  1.00 12.34           H  
ATOM   1260  HD1 PHE A 218      13.464  30.407  36.559  1.00 11.71           H  
ATOM   1261  HD2 PHE A 218      12.461  31.606  40.548  1.00 12.13           H  
ATOM   1262  HE1 PHE A 218      15.621  29.497  37.370  1.00 12.62           H  
ATOM   1263  HE2 PHE A 218      14.595  30.712  41.367  1.00 12.68           H  
ATOM   1264  HZ  PHE A 218      16.199  29.651  39.788  1.00 11.54           H  
ATOM   1265  N   SER A 219      10.291  34.979  37.037  1.00 20.96           N  
ATOM   1266  CA  SER A 219       9.092  35.704  36.612  1.00 20.25           C  
ATOM   1267  C   SER A 219       9.013  35.941  35.103  1.00 19.87           C  
ATOM   1268  O   SER A 219       7.959  36.318  34.565  1.00 20.23           O  
ATOM   1269  CB  SER A 219       9.107  37.069  37.285  1.00 18.96           C  
ATOM   1270  OG  SER A 219      10.301  37.740  36.904  1.00 24.95           O  
ATOM   1271  H   SER A 219      11.031  35.503  37.482  1.00 20.96           H  
ATOM   1272  HA  SER A 219       8.236  35.091  36.892  1.00 20.25           H  
ATOM   1273  HB2 SER A 219       9.082  36.947  38.368  1.00 18.96           H  
ATOM   1274  HB3 SER A 219       8.241  37.648  36.965  1.00 18.96           H  
ATOM   1275  HG  SER A 219      10.796  37.928  37.705  1.00 24.95           H  
ATOM   1276  N   GLY A 220      10.151  35.817  34.439  1.00 16.90           N  
ATOM   1277  CA  GLY A 220      10.200  36.063  33.015  1.00 18.69           C  
ATOM   1278  C   GLY A 220      11.197  37.177  32.734  1.00 19.82           C  
ATOM   1279  O   GLY A 220      11.512  37.439  31.586  1.00 22.45           O  
ATOM   1280  H   GLY A 220      10.991  35.549  34.931  1.00 16.90           H  
ATOM   1281  HA2 GLY A 220       9.212  36.360  32.662  1.00 18.69           H  
ATOM   1282  HA3 GLY A 220      10.512  35.155  32.499  1.00 18.69           H  
ATOM   1283  N   SER A 221      11.718  37.801  33.791  1.00 20.73           N  
ATOM   1284  CA  SER A 221      12.703  38.891  33.692  1.00 20.97           C  
ATOM   1285  C   SER A 221      14.084  38.349  33.294  1.00 20.66           C  
ATOM   1286  O   SER A 221      15.019  39.120  33.039  1.00 19.09           O  
ATOM   1287  CB  SER A 221      12.840  39.571  35.057  1.00 18.70           C  
ATOM   1288  OG  SER A 221      13.371  38.657  36.017  1.00 29.42           O  
ATOM   1289  H   SER A 221      11.420  37.510  34.711  1.00 20.73           H  
ATOM   1290  HA  SER A 221      12.357  39.594  32.934  1.00 20.97           H  
ATOM   1291  HB2 SER A 221      11.859  39.911  35.389  1.00 18.70           H  
ATOM   1292  HB3 SER A 221      13.510  40.426  34.967  1.00 18.70           H  
ATOM   1293  HG  SER A 221      12.765  37.915  36.078  1.00 29.42           H  
ATOM   1294  N   GLN A 222      14.212  37.022  33.324  1.00 15.11           N  
ATOM   1295  CA  GLN A 222      15.450  36.314  33.011  1.00 14.71           C  
ATOM   1296  C   GLN A 222      16.479  36.423  34.142  1.00 13.28           C  
ATOM   1297  O   GLN A 222      17.682  36.457  33.883  1.00 13.22           O  
ATOM   1298  CB  GLN A 222      16.056  36.757  31.663  1.00 16.07           C  
ATOM   1299  CG  GLN A 222      15.106  36.574  30.479  1.00 23.55           C  
ATOM   1300  CD  GLN A 222      15.802  36.549  29.147  1.00 27.05           C  
ATOM   1301  OE1 GLN A 222      16.784  37.258  28.932  1.00 39.97           O  
ATOM   1302  NE2 GLN A 222      15.289  35.742  28.229  1.00 34.40           N  
ATOM   1303  H   GLN A 222      13.403  36.473  33.579  1.00 15.11           H  
ATOM   1304  HA  GLN A 222      15.180  35.262  32.913  1.00 14.71           H  
ATOM   1305  HB2 GLN A 222      16.955  36.169  31.479  1.00 16.07           H  
ATOM   1306  HB3 GLN A 222      16.321  37.812  31.734  1.00 16.07           H  
ATOM   1307  HG2 GLN A 222      14.392  37.398  30.479  1.00 23.55           H  
ATOM   1308  HG3 GLN A 222      14.573  35.632  30.607  1.00 23.55           H  
ATOM   1309 HE21 GLN A 222      15.706  35.692  27.310  1.00 34.40           H  
ATOM   1310 HE22 GLN A 222      14.481  35.177  28.448  1.00 34.40           H  
ATOM   1311  N   GLY A 223      15.993  36.452  35.390  1.00 12.76           N  
ATOM   1312  CA  GLY A 223      16.862  36.522  36.562  1.00 11.74           C  
ATOM   1313  C   GLY A 223      17.691  37.782  36.642  1.00 12.55           C  
ATOM   1314  O   GLY A 223      18.902  37.746  36.884  1.00 10.85           O  
ATOM   1315  H   GLY A 223      14.992  36.425  35.525  1.00 12.76           H  
ATOM   1316  HA2 GLY A 223      17.539  35.668  36.537  1.00 11.74           H  
ATOM   1317  HA3 GLY A 223      16.238  36.466  37.454  1.00 11.74           H  
ATOM   1318  N   GLN A 224      17.025  38.906  36.408  1.00 15.41           N  
ATOM   1319  CA  GLN A 224      17.656  40.215  36.425  1.00 18.36           C  
ATOM   1320  C   GLN A 224      18.137  40.593  37.826  1.00 19.75           C  
ATOM   1321  O   GLN A 224      17.386  40.504  38.802  1.00 23.25           O  
ATOM   1322  CB  GLN A 224      16.651  41.251  35.899  1.00 24.28           C  
ATOM   1323  CG  GLN A 224      17.165  42.686  35.786  1.00 30.95           C  
ATOM   1324  CD  GLN A 224      18.211  42.865  34.703  1.00 37.18           C  
ATOM   1325  NE2 GLN A 224      19.411  42.959  34.987  1.00 41.40           N  
ATOM   1326  OE1 GLN A 224      17.764  42.923  33.451  1.00 34.95           O  
ATOM   1327  H   GLN A 224      16.036  38.849  36.209  1.00 15.41           H  
ATOM   1328  HA  GLN A 224      18.538  40.191  35.784  1.00 18.36           H  
ATOM   1329  HB2 GLN A 224      15.794  41.256  36.572  1.00 24.28           H  
ATOM   1330  HB3 GLN A 224      16.332  40.932  34.907  1.00 24.28           H  
ATOM   1331  HG2 GLN A 224      17.604  42.972  36.742  1.00 30.95           H  
ATOM   1332  HG3 GLN A 224      16.321  43.339  35.563  1.00 30.95           H  
ATOM   1333 HE21 GLN A 224      20.095  43.085  34.255  1.00 41.40           H  
ATOM   1334 HE22 GLN A 224      19.707  42.910  35.951  1.00 41.40           H  
ATOM   1335  N   LEU A 225      19.408  40.945  37.939  1.00 18.83           N  
ATOM   1336  CA  LEU A 225      19.937  41.357  39.226  1.00 23.64           C  
ATOM   1337  C   LEU A 225      20.052  42.864  39.183  1.00 26.18           C  
ATOM   1338  O   LEU A 225      20.007  43.469  38.120  1.00 27.58           O  
ATOM   1339  CB  LEU A 225      21.302  40.733  39.510  1.00 23.44           C  
ATOM   1340  CG  LEU A 225      21.418  39.204  39.546  1.00 21.44           C  
ATOM   1341  CD1 LEU A 225      22.849  38.826  39.846  1.00 30.04           C  
ATOM   1342  CD2 LEU A 225      20.493  38.586  40.573  1.00 23.51           C  
ATOM   1343  H   LEU A 225      20.010  40.927  37.128  1.00 18.83           H  
ATOM   1344  HA  LEU A 225      19.274  41.024  40.025  1.00 23.64           H  
ATOM   1345  HB2 LEU A 225      21.628  41.103  40.482  1.00 23.44           H  
ATOM   1346  HB3 LEU A 225      21.985  41.089  38.738  1.00 23.44           H  
ATOM   1347  HG  LEU A 225      21.120  38.818  38.571  1.00 21.44           H  
ATOM   1348 HD11 LEU A 225      23.503  39.246  39.082  1.00 30.04           H  
ATOM   1349 HD12 LEU A 225      23.132  39.219  40.823  1.00 30.04           H  
ATOM   1350 HD13 LEU A 225      22.945  37.740  39.850  1.00 30.04           H  
ATOM   1351 HD21 LEU A 225      20.759  38.948  41.566  1.00 23.51           H  
ATOM   1352 HD22 LEU A 225      19.463  38.864  40.348  1.00 23.51           H  
ATOM   1353 HD23 LEU A 225      20.591  37.501  40.544  1.00 23.51           H  
ATOM   1354  N   GLN A 226      20.094  43.482  40.349  1.00 33.02           N  
ATOM   1355  CA  GLN A 226      20.221  44.928  40.404  1.00 35.26           C  
ATOM   1356  C   GLN A 226      21.644  45.287  39.995  1.00 34.91           C  
ATOM   1357  O   GLN A 226      22.581  44.522  40.253  1.00 34.64           O  
ATOM   1358  CB  GLN A 226      19.951  45.420  41.819  1.00 41.02           C  
ATOM   1359  CG  GLN A 226      19.221  46.746  41.863  1.00 50.30           C  
ATOM   1360  CD  GLN A 226      19.298  47.404  43.206  1.00 62.18           C  
ATOM   1361  OE1 GLN A 226      18.313  47.447  43.936  1.00 69.77           O  
ATOM   1362  NE2 GLN A 226      20.469  47.930  43.545  1.00 63.73           N  
ATOM   1363  H   GLN A 226      20.038  42.948  41.205  1.00 33.02           H  
ATOM   1364  HA  GLN A 226      19.501  45.398  39.734  1.00 35.26           H  
ATOM   1365  HB2 GLN A 226      20.905  45.533  42.334  1.00 41.02           H  
ATOM   1366  HB3 GLN A 226      19.346  44.675  42.335  1.00 41.02           H  
ATOM   1367  HG2 GLN A 226      18.173  46.575  41.618  1.00 50.30           H  
ATOM   1368  HG3 GLN A 226      19.663  47.412  41.122  1.00 50.30           H  
ATOM   1369 HE21 GLN A 226      20.576  48.390  44.438  1.00 63.73           H  
ATOM   1370 HE22 GLN A 226      21.252  47.870  42.910  1.00 63.73           H  
ATOM   1371  N   PRO A 227      21.830  46.456  39.363  1.00 36.79           N  
ATOM   1372  CA  PRO A 227      23.154  46.907  38.924  1.00 36.81           C  
ATOM   1373  C   PRO A 227      24.144  46.871  40.080  1.00 34.94           C  
ATOM   1374  O   PRO A 227      23.774  47.111  41.235  1.00 32.98           O  
ATOM   1375  CB  PRO A 227      22.898  48.354  38.471  1.00 38.12           C  
ATOM   1376  CG  PRO A 227      21.510  48.295  37.973  1.00 42.81           C  
ATOM   1377  CD  PRO A 227      20.802  47.459  39.025  1.00 40.94           C  
ATOM   1378  HA  PRO A 227      23.584  46.282  38.141  1.00 36.81           H  
ATOM   1379  HB2 PRO A 227      23.588  48.646  37.679  1.00 38.12           H  
ATOM   1380  HB3 PRO A 227      22.987  49.049  39.306  1.00 38.12           H  
ATOM   1381  HG2 PRO A 227      21.465  47.814  36.996  1.00 42.81           H  
ATOM   1382  HG3 PRO A 227      21.075  49.292  37.908  1.00 42.81           H  
ATOM   1383  HD2 PRO A 227      20.534  48.060  39.894  1.00 40.94           H  
ATOM   1384  HD3 PRO A 227      19.907  46.987  38.620  1.00 40.94           H  
ATOM   1385  N   GLY A 228      25.389  46.538  39.768  1.00 32.98           N  
ATOM   1386  CA  GLY A 228      26.408  46.504  40.796  1.00 30.54           C  
ATOM   1387  C   GLY A 228      26.394  45.263  41.658  1.00 28.50           C  
ATOM   1388  O   GLY A 228      27.285  45.110  42.497  1.00 30.52           O  
ATOM   1389  H   GLY A 228      25.626  46.308  38.814  1.00 32.98           H  
ATOM   1390  HA2 GLY A 228      26.266  47.369  41.444  1.00 30.54           H  
ATOM   1391  HA3 GLY A 228      27.382  46.570  40.311  1.00 30.54           H  
ATOM   1392  N   ALA A 229      25.384  44.404  41.486  1.00 25.56           N  
ATOM   1393  CA  ALA A 229      25.276  43.143  42.241  1.00 22.10           C  
ATOM   1394  C   ALA A 229      26.581  42.383  42.058  1.00 18.87           C  
ATOM   1395  O   ALA A 229      27.128  42.367  40.964  1.00 21.82           O  
ATOM   1396  CB  ALA A 229      24.112  42.296  41.705  1.00 21.32           C  
ATOM   1397  H   ALA A 229      24.666  44.628  40.812  1.00 25.56           H  
ATOM   1398  HA  ALA A 229      25.090  43.353  43.294  1.00 22.10           H  
ATOM   1399  HB1 ALA A 229      23.179  42.848  41.817  1.00 21.32           H  
ATOM   1400  HB2 ALA A 229      24.279  42.075  40.651  1.00 21.32           H  
ATOM   1401  HB3 ALA A 229      24.052  41.364  42.267  1.00 21.32           H  
ATOM   1402  N   ARG A 230      27.092  41.799  43.134  1.00 16.13           N  
ATOM   1403  CA  ARG A 230      28.345  41.035  43.113  1.00 14.81           C  
ATOM   1404  C   ARG A 230      28.087  39.581  43.493  1.00 12.29           C  
ATOM   1405  O   ARG A 230      27.240  39.292  44.346  1.00 13.37           O  
ATOM   1406  CB  ARG A 230      29.321  41.571  44.160  1.00 14.64           C  
ATOM   1407  CG  ARG A 230      29.824  42.937  43.902  1.00 26.70           C  
ATOM   1408  CD  ARG A 230      30.941  43.241  44.854  1.00 26.86           C  
ATOM   1409  NE  ARG A 230      30.510  43.360  46.248  1.00 27.65           N  
ATOM   1410  CZ  ARG A 230      31.318  43.782  47.219  1.00 34.32           C  
ATOM   1411  NH1 ARG A 230      32.573  44.110  46.922  1.00 31.38           N  
ATOM   1412  NH2 ARG A 230      30.897  43.862  48.475  1.00 28.97           N1+
ATOM   1413  H   ARG A 230      26.595  41.884  44.009  1.00 16.13           H  
ATOM   1414  HA  ARG A 230      28.753  41.122  42.106  1.00 14.81           H  
ATOM   1415  HB2 ARG A 230      30.177  40.897  44.201  1.00 14.64           H  
ATOM   1416  HB3 ARG A 230      28.814  41.574  45.125  1.00 14.64           H  
ATOM   1417  HG2 ARG A 230      29.017  43.655  44.046  1.00 26.70           H  
ATOM   1418  HG3 ARG A 230      30.191  43.003  42.878  1.00 26.70           H  
ATOM   1419  HD2 ARG A 230      31.402  44.182  44.555  1.00 26.86           H  
ATOM   1420  HD3 ARG A 230      31.677  42.439  44.788  1.00 26.86           H  
ATOM   1421  HE  ARG A 230      29.560  43.112  46.483  1.00 27.65           H  
ATOM   1422 HH11 ARG A 230      33.200  44.418  47.651  1.00 31.38           H  
ATOM   1423 HH12 ARG A 230      32.898  44.051  45.968  1.00 31.38           H  
ATOM   1424 HH21 ARG A 230      29.945  43.614  48.705  1.00 28.97           H  
ATOM   1425 HH22 ARG A 230      31.528  44.171  49.200  1.00 28.97           H  
ATOM   1426  N   ILE A 231      28.824  38.675  42.871  1.00  9.91           N  
ATOM   1427  CA  ILE A 231      28.706  37.271  43.217  1.00 10.26           C  
ATOM   1428  C   ILE A 231      30.091  36.795  43.600  1.00  9.79           C  
ATOM   1429  O   ILE A 231      31.062  37.018  42.874  1.00 10.47           O  
ATOM   1430  CB  ILE A 231      28.123  36.417  42.071  1.00 13.89           C  
ATOM   1431  CG1 ILE A 231      26.676  36.869  41.796  1.00 16.94           C  
ATOM   1432  CG2 ILE A 231      28.197  34.914  42.441  1.00 13.66           C  
ATOM   1433  CD1 ILE A 231      25.967  36.091  40.731  1.00 20.65           C  
ATOM   1434  H   ILE A 231      29.472  38.962  42.152  1.00  9.91           H  
ATOM   1435  HA  ILE A 231      28.004  37.157  44.043  1.00 10.26           H  
ATOM   1436  HB  ILE A 231      28.706  36.557  41.160  1.00 13.89           H  
ATOM   1437 HG12 ILE A 231      26.700  37.916  41.493  1.00 16.94           H  
ATOM   1438 HG13 ILE A 231      26.109  36.772  42.722  1.00 16.94           H  
ATOM   1439 HG21 ILE A 231      29.237  34.631  42.606  1.00 13.66           H  
ATOM   1440 HG22 ILE A 231      27.623  34.735  43.350  1.00 13.66           H  
ATOM   1441 HG23 ILE A 231      27.783  34.319  41.627  1.00 13.66           H  
ATOM   1442 HD11 ILE A 231      26.517  36.174  39.794  1.00 20.65           H  
ATOM   1443 HD12 ILE A 231      25.906  35.043  41.026  1.00 20.65           H  
ATOM   1444 HD13 ILE A 231      24.961  36.490  40.598  1.00 20.65           H  
ATOM   1445  N   PHE A 232      30.188  36.265  44.813  1.00 10.02           N  
ATOM   1446  CA  PHE A 232      31.443  35.739  45.358  1.00 10.35           C  
ATOM   1447  C   PHE A 232      31.478  34.204  45.350  1.00 10.13           C  
ATOM   1448  O   PHE A 232      30.439  33.544  45.496  1.00  9.50           O  
ATOM   1449  CB  PHE A 232      31.621  36.196  46.818  1.00  8.78           C  
ATOM   1450  CG  PHE A 232      31.751  37.672  46.970  1.00 11.12           C  
ATOM   1451  CD1 PHE A 232      32.989  38.278  46.863  1.00 16.49           C  
ATOM   1452  CD2 PHE A 232      30.638  38.464  47.202  1.00 12.05           C  
ATOM   1453  CE1 PHE A 232      33.116  39.668  46.978  1.00 16.99           C  
ATOM   1454  CE2 PHE A 232      30.763  39.839  47.316  1.00 19.05           C  
ATOM   1455  CZ  PHE A 232      32.008  40.438  47.201  1.00 13.69           C  
ATOM   1456  H   PHE A 232      29.358  36.222  45.387  1.00 10.02           H  
ATOM   1457  HA  PHE A 232      32.242  36.122  44.723  1.00 10.35           H  
ATOM   1458  HB2 PHE A 232      32.520  35.728  47.218  1.00  8.78           H  
ATOM   1459  HB3 PHE A 232      30.754  35.866  47.390  1.00  8.78           H  
ATOM   1460  HD1 PHE A 232      33.867  37.674  46.689  1.00 16.49           H  
ATOM   1461  HD2 PHE A 232      29.665  38.005  47.295  1.00 12.05           H  
ATOM   1462  HE1 PHE A 232      34.088  40.131  46.891  1.00 16.99           H  
ATOM   1463  HE2 PHE A 232      29.888  40.446  47.495  1.00 19.05           H  
ATOM   1464  HZ  PHE A 232      32.103  41.510  47.287  1.00 13.69           H  
ATOM   1465  N   SER A 233      32.680  33.658  45.186  1.00  9.09           N  
ATOM   1466  CA  SER A 233      32.895  32.219  45.259  1.00  8.23           C  
ATOM   1467  C   SER A 233      32.974  31.890  46.767  1.00 10.53           C  
ATOM   1468  O   SER A 233      33.031  32.816  47.602  1.00  9.05           O  
ATOM   1469  CB  SER A 233      34.207  31.869  44.581  1.00  7.47           C  
ATOM   1470  OG  SER A 233      35.280  32.544  45.204  1.00 11.40           O  
ATOM   1471  H   SER A 233      33.470  34.261  45.005  1.00  9.09           H  
ATOM   1472  HA  SER A 233      32.102  31.657  44.765  1.00  8.23           H  
ATOM   1473  HB2 SER A 233      34.159  32.163  43.532  1.00  7.47           H  
ATOM   1474  HB3 SER A 233      34.371  30.794  44.650  1.00  7.47           H  
ATOM   1475  HG  SER A 233      35.889  31.879  45.534  1.00 11.40           H  
ATOM   1476  N   PHE A 234      33.020  30.600  47.111  1.00  8.96           N  
ATOM   1477  CA  PHE A 234      33.081  30.177  48.516  1.00  8.36           C  
ATOM   1478  C   PHE A 234      34.303  30.744  49.227  1.00 10.56           C  
ATOM   1479  O   PHE A 234      34.216  31.140  50.399  1.00 10.48           O  
ATOM   1480  CB  PHE A 234      33.069  28.647  48.630  1.00  8.82           C  
ATOM   1481  CG  PHE A 234      31.719  28.043  48.389  1.00  7.88           C  
ATOM   1482  CD1 PHE A 234      30.733  28.098  49.381  1.00  7.40           C  
ATOM   1483  CD2 PHE A 234      31.414  27.451  47.162  1.00  9.14           C  
ATOM   1484  CE1 PHE A 234      29.461  27.585  49.162  1.00  9.69           C  
ATOM   1485  CE2 PHE A 234      30.146  26.927  46.924  1.00  9.95           C  
ATOM   1486  CZ  PHE A 234      29.159  26.995  47.928  1.00 10.14           C  
ATOM   1487  H   PHE A 234      33.013  29.897  46.386  1.00  8.96           H  
ATOM   1488  HA  PHE A 234      32.193  30.575  49.007  1.00  8.36           H  
ATOM   1489  HB2 PHE A 234      33.396  28.373  49.633  1.00  8.82           H  
ATOM   1490  HB3 PHE A 234      33.765  28.240  47.897  1.00  8.82           H  
ATOM   1491  HD1 PHE A 234      30.966  28.548  50.335  1.00  7.40           H  
ATOM   1492  HD2 PHE A 234      32.168  27.399  46.391  1.00  9.14           H  
ATOM   1493  HE1 PHE A 234      28.711  27.641  49.937  1.00  9.69           H  
ATOM   1494  HE2 PHE A 234      29.919  26.470  45.972  1.00  9.95           H  
ATOM   1495  HZ  PHE A 234      28.173  26.593  47.746  1.00 10.14           H  
ATOM   1496  N   ASP A 235      35.434  30.804  48.529  1.00 10.70           N  
ATOM   1497  CA  ASP A 235      36.644  31.338  49.139  1.00 11.77           C  
ATOM   1498  C   ASP A 235      36.761  32.878  49.123  1.00 13.33           C  
ATOM   1499  O   ASP A 235      37.852  33.423  49.350  1.00 15.58           O  
ATOM   1500  CB  ASP A 235      37.909  30.652  48.584  1.00 10.84           C  
ATOM   1501  CG  ASP A 235      38.130  30.903  47.097  1.00 16.86           C  
ATOM   1502  OD1 ASP A 235      37.519  31.828  46.524  1.00 13.35           O  
ATOM   1503  OD2 ASP A 235      38.933  30.152  46.491  1.00 21.65           O1-
ATOM   1504  H   ASP A 235      35.454  30.478  47.573  1.00 10.70           H  
ATOM   1505  HA  ASP A 235      36.557  31.089  50.197  1.00 11.77           H  
ATOM   1506  HB2 ASP A 235      37.818  29.578  48.743  1.00 10.84           H  
ATOM   1507  HB3 ASP A 235      38.774  31.028  49.130  1.00 10.84           H  
ATOM   1508  N   GLY A 236      35.651  33.557  48.817  1.00  9.84           N  
ATOM   1509  CA  GLY A 236      35.600  35.003  48.868  1.00  9.11           C  
ATOM   1510  C   GLY A 236      36.040  35.864  47.715  1.00 11.25           C  
ATOM   1511  O   GLY A 236      36.204  37.065  47.900  1.00 16.51           O  
ATOM   1512  H   GLY A 236      34.824  33.047  48.542  1.00  9.84           H  
ATOM   1513  HA2 GLY A 236      36.213  35.299  49.719  1.00  9.11           H  
ATOM   1514  HA3 GLY A 236      34.560  35.264  49.062  1.00  9.11           H  
ATOM   1515  N   ARG A 237      36.178  35.308  46.527  1.00 10.63           N  
ATOM   1516  CA  ARG A 237      36.584  36.099  45.372  1.00 10.06           C  
ATOM   1517  C   ARG A 237      35.404  36.570  44.524  1.00 11.45           C  
ATOM   1518  O   ARG A 237      34.431  35.825  44.327  1.00 10.90           O  
ATOM   1519  CB  ARG A 237      37.541  35.290  44.495  1.00 13.52           C  
ATOM   1520  CG  ARG A 237      38.918  35.068  45.112  1.00 13.17           C  
ATOM   1521  CD  ARG A 237      39.705  34.088  44.269  1.00 12.67           C  
ATOM   1522  NE  ARG A 237      39.162  32.749  44.416  1.00 14.67           N  
ATOM   1523  CZ  ARG A 237      39.238  31.785  43.506  1.00 17.38           C  
ATOM   1524  NH1 ARG A 237      39.846  31.995  42.352  1.00 17.60           N  
ATOM   1525  NH2 ARG A 237      38.696  30.605  43.753  1.00 20.61           N1+
ATOM   1526  H   ARG A 237      36.000  34.320  46.416  1.00 10.63           H  
ATOM   1527  HA  ARG A 237      37.079  36.988  45.763  1.00 10.06           H  
ATOM   1528  HB2 ARG A 237      37.671  35.820  43.551  1.00 13.52           H  
ATOM   1529  HB3 ARG A 237      37.090  34.316  44.306  1.00 13.52           H  
ATOM   1530  HG2 ARG A 237      38.803  34.668  46.119  1.00 13.17           H  
ATOM   1531  HG3 ARG A 237      39.452  36.017  45.157  1.00 13.17           H  
ATOM   1532  HD2 ARG A 237      40.746  34.091  44.591  1.00 12.67           H  
ATOM   1533  HD3 ARG A 237      39.648  34.387  43.222  1.00 12.67           H  
ATOM   1534  HE  ARG A 237      38.688  32.533  45.281  1.00 14.67           H  
ATOM   1535 HH11 ARG A 237      39.895  31.256  41.665  1.00 17.60           H  
ATOM   1536 HH12 ARG A 237      40.262  32.894  42.157  1.00 17.60           H  
ATOM   1537 HH21 ARG A 237      38.230  30.438  44.633  1.00 20.61           H  
ATOM   1538 HH22 ARG A 237      38.748  29.871  43.062  1.00 20.61           H  
ATOM   1539  N   ASP A 238      35.469  37.820  44.063  1.00 10.87           N  
ATOM   1540  CA  ASP A 238      34.418  38.365  43.205  1.00 11.26           C  
ATOM   1541  C   ASP A 238      34.678  37.764  41.813  1.00 13.62           C  
ATOM   1542  O   ASP A 238      35.700  38.052  41.163  1.00 12.96           O  
ATOM   1543  CB  ASP A 238      34.500  39.894  43.168  1.00 12.93           C  
ATOM   1544  CG  ASP A 238      33.423  40.532  42.284  1.00 15.24           C  
ATOM   1545  OD1 ASP A 238      32.990  39.961  41.268  1.00 14.40           O  
ATOM   1546  OD2 ASP A 238      33.027  41.658  42.585  1.00 19.77           O1-
ATOM   1547  H   ASP A 238      36.258  38.400  44.311  1.00 10.87           H  
ATOM   1548  HA  ASP A 238      33.421  38.116  43.568  1.00 11.26           H  
ATOM   1549  HB2 ASP A 238      35.479  40.180  42.783  1.00 12.93           H  
ATOM   1550  HB3 ASP A 238      34.384  40.272  44.184  1.00 12.93           H  
ATOM   1551  N   VAL A 239      33.741  36.939  41.361  1.00 10.94           N  
ATOM   1552  CA  VAL A 239      33.868  36.241  40.088  1.00 12.62           C  
ATOM   1553  C   VAL A 239      33.967  37.137  38.841  1.00 14.13           C  
ATOM   1554  O   VAL A 239      34.545  36.747  37.822  1.00 14.25           O  
ATOM   1555  CB  VAL A 239      32.728  35.199  39.937  1.00 16.76           C  
ATOM   1556  CG1 VAL A 239      31.396  35.879  39.691  1.00 14.71           C  
ATOM   1557  CG2 VAL A 239      33.042  34.245  38.839  1.00 35.08           C  
ATOM   1558  H   VAL A 239      32.912  36.790  41.918  1.00 10.94           H  
ATOM   1559  HA  VAL A 239      34.836  35.743  40.132  1.00 12.62           H  
ATOM   1560  HB  VAL A 239      32.650  34.642  40.871  1.00 16.76           H  
ATOM   1561 HG11 VAL A 239      31.175  36.555  40.517  1.00 14.71           H  
ATOM   1562 HG12 VAL A 239      31.444  36.446  38.761  1.00 14.71           H  
ATOM   1563 HG13 VAL A 239      30.612  35.126  39.618  1.00 14.71           H  
ATOM   1564 HG21 VAL A 239      33.123  34.788  37.898  1.00 35.08           H  
ATOM   1565 HG22 VAL A 239      33.987  33.744  39.052  1.00 35.08           H  
ATOM   1566 HG23 VAL A 239      32.247  33.504  38.763  1.00 35.08           H  
ATOM   1567  N   LEU A 240      33.418  38.342  38.919  1.00 15.56           N  
ATOM   1568  CA  LEU A 240      33.481  39.256  37.783  1.00 18.76           C  
ATOM   1569  C   LEU A 240      34.826  39.993  37.733  1.00 21.57           C  
ATOM   1570  O   LEU A 240      35.367  40.230  36.652  1.00 23.34           O  
ATOM   1571  CB  LEU A 240      32.330  40.270  37.819  1.00 20.08           C  
ATOM   1572  CG  LEU A 240      31.783  40.672  36.446  1.00 28.99           C  
ATOM   1573  CD1 LEU A 240      30.998  39.515  35.872  1.00 32.72           C  
ATOM   1574  CD2 LEU A 240      30.894  41.884  36.569  1.00 34.23           C  
ATOM   1575  H   LEU A 240      32.954  38.628  39.769  1.00 15.56           H  
ATOM   1576  HA  LEU A 240      33.383  38.652  36.881  1.00 18.76           H  
ATOM   1577  HB2 LEU A 240      32.687  41.171  38.318  1.00 20.08           H  
ATOM   1578  HB3 LEU A 240      31.513  39.835  38.395  1.00 20.08           H  
ATOM   1579  HG  LEU A 240      32.614  40.920  35.785  1.00 28.99           H  
ATOM   1580 HD11 LEU A 240      31.650  38.647  35.772  1.00 32.72           H  
ATOM   1581 HD12 LEU A 240      30.169  39.272  36.537  1.00 32.72           H  
ATOM   1582 HD13 LEU A 240      30.608  39.791  34.892  1.00 32.72           H  
ATOM   1583 HD21 LEU A 240      30.056  41.655  37.227  1.00 34.23           H  
ATOM   1584 HD22 LEU A 240      31.466  42.714  36.984  1.00 34.23           H  
ATOM   1585 HD23 LEU A 240      30.517  42.160  35.584  1.00 34.23           H  
ATOM   1586  N   ARG A 241      35.407  40.268  38.897  1.00 20.15           N  
ATOM   1587  CA  ARG A 241      36.661  41.011  38.938  1.00 21.02           C  
ATOM   1588  C   ARG A 241      37.917  40.162  38.973  1.00 22.41           C  
ATOM   1589  O   ARG A 241      39.017  40.673  38.793  1.00 24.72           O  
ATOM   1590  CB  ARG A 241      36.657  41.976  40.128  1.00 22.27           C  
ATOM   1591  CG  ARG A 241      35.577  43.055  40.056  1.00 22.44           C  
ATOM   1592  CD  ARG A 241      35.646  43.973  41.260  1.00 20.57           C  
ATOM   1593  NE  ARG A 241      34.424  44.759  41.378  1.00 19.29           N  
ATOM   1594  CZ  ARG A 241      34.218  45.931  40.780  1.00 18.55           C  
ATOM   1595  NH1 ARG A 241      35.163  46.476  40.020  1.00 18.26           N  
ATOM   1596  NH2 ARG A 241      33.040  46.532  40.896  1.00 18.26           N1+
ATOM   1597  H   ARG A 241      34.977  39.960  39.758  1.00 20.15           H  
ATOM   1598  HA  ARG A 241      36.703  41.550  37.992  1.00 21.02           H  
ATOM   1599  HB2 ARG A 241      37.629  42.468  40.173  1.00 22.27           H  
ATOM   1600  HB3 ARG A 241      36.501  41.396  41.038  1.00 22.27           H  
ATOM   1601  HG2 ARG A 241      34.597  42.578  40.027  1.00 22.44           H  
ATOM   1602  HG3 ARG A 241      35.721  43.644  39.150  1.00 22.44           H  
ATOM   1603  HD2 ARG A 241      36.496  44.647  41.148  1.00 20.57           H  
ATOM   1604  HD3 ARG A 241      35.774  43.373  42.161  1.00 20.57           H  
ATOM   1605  HE  ARG A 241      33.681  44.389  41.954  1.00 19.29           H  
ATOM   1606 HH11 ARG A 241      36.061  46.023  39.928  1.00 18.26           H  
ATOM   1607 HH12 ARG A 241      34.983  47.343  39.534  1.00 18.26           H  
ATOM   1608 HH21 ARG A 241      32.865  47.399  40.408  1.00 18.26           H  
ATOM   1609 HH22 ARG A 241      32.319  46.122  41.472  1.00 18.26           H  
ATOM   1610  N   HIS A 242      37.757  38.863  39.185  1.00 20.26           N  
ATOM   1611  CA  HIS A 242      38.898  37.972  39.280  1.00 19.34           C  
ATOM   1612  C   HIS A 242      39.216  37.205  37.989  1.00 17.20           C  
ATOM   1613  O   HIS A 242      38.362  36.526  37.437  1.00 17.26           O  
ATOM   1614  CB  HIS A 242      38.667  37.011  40.438  1.00 18.34           C  
ATOM   1615  CG  HIS A 242      39.922  36.428  40.971  1.00 23.21           C  
ATOM   1616  ND1 HIS A 242      40.585  35.392  40.349  1.00 27.01           N  
ATOM   1617  CD2 HIS A 242      40.667  36.764  42.052  1.00 24.92           C  
ATOM   1618  CE1 HIS A 242      41.690  35.114  41.019  1.00 28.51           C  
ATOM   1619  NE2 HIS A 242      41.761  35.933  42.058  1.00 29.24           N  
ATOM   1620  H   HIS A 242      36.825  38.487  39.282  1.00 20.26           H  
ATOM   1621  HA  HIS A 242      39.776  38.593  39.455  1.00 19.34           H  
ATOM   1622  HB2 HIS A 242      38.027  36.199  40.092  1.00 18.34           H  
ATOM   1623  HB3 HIS A 242      38.167  37.551  41.242  1.00 18.34           H  
ATOM   1624  HD2 HIS A 242      40.443  37.538  42.772  1.00 24.92           H  
ATOM   1625  HE2 HIS A 242      42.501  35.945  42.745  1.00 29.24           H  
ATOM   1626  HE1 HIS A 242      42.410  34.351  40.764  1.00 28.51           H  
ATOM   1627  N   PRO A 243      40.484  37.199  37.563  1.00 17.89           N  
ATOM   1628  CA  PRO A 243      40.875  36.500  36.330  1.00 16.49           C  
ATOM   1629  C   PRO A 243      40.754  34.969  36.294  1.00 18.47           C  
ATOM   1630  O   PRO A 243      40.859  34.371  35.216  1.00 19.70           O  
ATOM   1631  CB  PRO A 243      42.316  36.970  36.112  1.00 20.92           C  
ATOM   1632  CG  PRO A 243      42.822  37.158  37.525  1.00 19.91           C  
ATOM   1633  CD  PRO A 243      41.647  37.855  38.194  1.00 20.85           C  
ATOM   1634  HA  PRO A 243      40.172  36.753  35.537  1.00 16.49           H  
ATOM   1635  HB2 PRO A 243      42.344  37.907  35.557  1.00 20.92           H  
ATOM   1636  HB3 PRO A 243      42.899  36.217  35.583  1.00 20.92           H  
ATOM   1637  HG2 PRO A 243      43.716  37.782  37.546  1.00 19.91           H  
ATOM   1638  HG3 PRO A 243      43.036  36.200  37.999  1.00 19.91           H  
ATOM   1639  HD2 PRO A 243      41.654  37.692  39.272  1.00 20.85           H  
ATOM   1640  HD3 PRO A 243      41.655  38.925  37.988  1.00 20.85           H  
ATOM   1641  N   ALA A 244      40.498  34.344  37.450  1.00 15.25           N  
ATOM   1642  CA  ALA A 244      40.372  32.884  37.525  1.00 13.10           C  
ATOM   1643  C   ALA A 244      39.166  32.384  36.735  1.00 12.10           C  
ATOM   1644  O   ALA A 244      39.062  31.198  36.433  1.00 16.31           O  
ATOM   1645  CB  ALA A 244      40.299  32.415  38.971  1.00 14.32           C  
ATOM   1646  H   ALA A 244      40.389  34.891  38.292  1.00 15.25           H  
ATOM   1647  HA  ALA A 244      41.267  32.457  37.072  1.00 13.10           H  
ATOM   1648  HB1 ALA A 244      41.187  32.751  39.507  1.00 14.32           H  
ATOM   1649  HB2 ALA A 244      39.410  32.832  39.444  1.00 14.32           H  
ATOM   1650  HB3 ALA A 244      40.249  31.326  38.998  1.00 14.32           H  
ATOM   1651  N   TRP A 245      38.236  33.288  36.448  1.00 11.10           N  
ATOM   1652  CA  TRP A 245      37.057  32.974  35.633  1.00 12.47           C  
ATOM   1653  C   TRP A 245      37.203  33.845  34.373  1.00 14.31           C  
ATOM   1654  O   TRP A 245      36.743  34.989  34.336  1.00 16.32           O  
ATOM   1655  CB  TRP A 245      35.765  33.331  36.371  1.00 11.95           C  
ATOM   1656  CG  TRP A 245      35.490  32.473  37.579  1.00 11.69           C  
ATOM   1657  CD1 TRP A 245      34.763  31.317  37.614  1.00 12.75           C  
ATOM   1658  CD2 TRP A 245      35.919  32.721  38.930  1.00 11.65           C  
ATOM   1659  NE1 TRP A 245      34.716  30.833  38.901  1.00 15.29           N  
ATOM   1660  CE2 TRP A 245      35.415  31.669  39.726  1.00 11.33           C  
ATOM   1661  CE3 TRP A 245      36.674  33.730  39.540  1.00 11.70           C  
ATOM   1662  CZ2 TRP A 245      35.643  31.594  41.098  1.00 10.78           C  
ATOM   1663  CZ3 TRP A 245      36.903  33.660  40.910  1.00 13.94           C  
ATOM   1664  CH2 TRP A 245      36.386  32.594  41.673  1.00 14.46           C  
ATOM   1665  H   TRP A 245      38.345  34.227  36.804  1.00 11.10           H  
ATOM   1666  HA  TRP A 245      37.000  31.910  35.403  1.00 12.47           H  
ATOM   1667  HB2 TRP A 245      34.932  33.221  35.676  1.00 11.95           H  
ATOM   1668  HB3 TRP A 245      35.832  34.369  36.696  1.00 11.95           H  
ATOM   1669  HD1 TRP A 245      34.295  30.852  36.759  1.00 12.75           H  
ATOM   1670  HE1 TRP A 245      34.239  29.991  39.191  1.00 15.29           H  
ATOM   1671  HE3 TRP A 245      37.071  34.548  38.957  1.00 11.70           H  
ATOM   1672  HZ2 TRP A 245      35.250  30.779  41.687  1.00 10.78           H  
ATOM   1673  HZ3 TRP A 245      37.483  34.431  41.394  1.00 13.94           H  
ATOM   1674  HH2 TRP A 245      36.579  32.563  42.735  1.00 14.46           H  
ATOM   1675  N   PRO A 246      37.891  33.327  33.345  1.00 15.74           N  
ATOM   1676  CA  PRO A 246      38.102  34.068  32.101  1.00 18.56           C  
ATOM   1677  C   PRO A 246      36.830  34.439  31.349  1.00 18.21           C  
ATOM   1678  O   PRO A 246      36.806  35.434  30.627  1.00 21.01           O  
ATOM   1679  CB  PRO A 246      38.990  33.124  31.294  1.00 19.24           C  
ATOM   1680  CG  PRO A 246      38.590  31.778  31.787  1.00 27.60           C  
ATOM   1681  CD  PRO A 246      38.521  31.997  33.265  1.00 18.39           C  
ATOM   1682  HA  PRO A 246      38.543  35.046  32.292  1.00 18.56           H  
ATOM   1683  HB2 PRO A 246      40.045  33.315  31.491  1.00 19.24           H  
ATOM   1684  HB3 PRO A 246      38.796  33.223  30.226  1.00 19.24           H  
ATOM   1685  HG2 PRO A 246      39.336  31.025  31.532  1.00 27.60           H  
ATOM   1686  HG3 PRO A 246      37.622  31.480  31.385  1.00 27.60           H  
ATOM   1687  HD2 PRO A 246      37.908  31.238  33.750  1.00 18.39           H  
ATOM   1688  HD3 PRO A 246      39.515  32.001  33.712  1.00 18.39           H  
ATOM   1689  N   GLN A 247      35.779  33.638  31.496  1.00 15.33           N  
ATOM   1690  CA  GLN A 247      34.520  33.930  30.825  1.00 15.65           C  
ATOM   1691  C   GLN A 247      33.432  34.158  31.864  1.00 14.94           C  
ATOM   1692  O   GLN A 247      33.169  33.310  32.719  1.00 15.97           O  
ATOM   1693  CB  GLN A 247      34.173  32.812  29.854  1.00 21.68           C  
ATOM   1694  CG  GLN A 247      35.265  32.635  28.812  1.00 29.04           C  
ATOM   1695  CD  GLN A 247      34.750  32.067  27.533  1.00 41.63           C  
ATOM   1696  OE1 GLN A 247      34.307  32.830  26.627  1.00 54.44           O  
ATOM   1697  NE2 GLN A 247      34.818  30.747  27.395  1.00 38.76           N  
ATOM   1698  H   GLN A 247      35.855  32.817  32.080  1.00 15.33           H  
ATOM   1699  HA  GLN A 247      34.611  34.844  30.238  1.00 15.65           H  
ATOM   1700  HB2 GLN A 247      33.237  33.055  29.351  1.00 21.68           H  
ATOM   1701  HB3 GLN A 247      34.056  31.881  30.409  1.00 21.68           H  
ATOM   1702  HG2 GLN A 247      36.024  31.963  29.212  1.00 29.04           H  
ATOM   1703  HG3 GLN A 247      35.713  33.607  28.607  1.00 29.04           H  
ATOM   1704 HE21 GLN A 247      35.180  30.179  28.147  1.00 38.76           H  
ATOM   1705 HE22 GLN A 247      34.508  30.312  26.538  1.00 38.76           H  
ATOM   1706  N   LYS A 248      32.818  35.328  31.793  1.00 12.37           N  
ATOM   1707  CA  LYS A 248      31.813  35.726  32.761  1.00 10.26           C  
ATOM   1708  C   LYS A 248      30.387  35.257  32.484  1.00 11.42           C  
ATOM   1709  O   LYS A 248      29.427  36.023  32.651  1.00 14.70           O  
ATOM   1710  CB  LYS A 248      31.873  37.237  32.974  1.00  8.88           C  
ATOM   1711  CG  LYS A 248      33.286  37.766  33.167  1.00 10.72           C  
ATOM   1712  CD  LYS A 248      33.997  37.142  34.363  1.00 11.39           C  
ATOM   1713  CE  LYS A 248      35.366  37.783  34.502  1.00 12.62           C  
ATOM   1714  NZ  LYS A 248      36.167  37.202  35.606  1.00 13.55           N1+
ATOM   1715  H   LYS A 248      33.056  35.962  31.044  1.00 12.37           H  
ATOM   1716  HA  LYS A 248      32.075  35.198  33.678  1.00 10.26           H  
ATOM   1717  HB2 LYS A 248      31.288  37.484  33.860  1.00  8.88           H  
ATOM   1718  HB3 LYS A 248      31.437  37.726  32.103  1.00  8.88           H  
ATOM   1719  HG2 LYS A 248      33.236  38.845  33.317  1.00 10.72           H  
ATOM   1720  HG3 LYS A 248      33.864  37.550  32.268  1.00 10.72           H  
ATOM   1721  HD2 LYS A 248      34.108  36.069  34.205  1.00 11.39           H  
ATOM   1722  HD3 LYS A 248      33.416  37.318  35.268  1.00 11.39           H  
ATOM   1723  HE2 LYS A 248      35.233  38.848  34.692  1.00 12.62           H  
ATOM   1724  HE3 LYS A 248      35.911  37.646  33.568  1.00 12.62           H  
ATOM   1725  HZ1 LYS A 248      35.674  37.322  36.479  1.00 13.55           H  
ATOM   1726  HZ2 LYS A 248      36.313  36.217  35.434  1.00 13.55           H  
ATOM   1727  HZ3 LYS A 248      37.060  37.671  35.657  1.00 13.55           H  
ATOM   1728  N   SER A 249      30.261  33.997  32.067  1.00  9.53           N  
ATOM   1729  CA  SER A 249      28.962  33.397  31.812  1.00  9.68           C  
ATOM   1730  C   SER A 249      28.729  32.323  32.876  1.00  8.86           C  
ATOM   1731  O   SER A 249      29.679  31.801  33.457  1.00  8.31           O  
ATOM   1732  CB  SER A 249      28.889  32.805  30.401  1.00 12.41           C  
ATOM   1733  OG  SER A 249      28.826  33.846  29.430  1.00 14.83           O  
ATOM   1734  H   SER A 249      31.093  33.443  31.924  1.00  9.53           H  
ATOM   1735  HA  SER A 249      28.182  34.157  31.868  1.00  9.68           H  
ATOM   1736  HB2 SER A 249      27.999  32.182  30.318  1.00 12.41           H  
ATOM   1737  HB3 SER A 249      29.776  32.198  30.220  1.00 12.41           H  
ATOM   1738  HG  SER A 249      29.621  34.376  29.521  1.00 14.83           H  
ATOM   1739  N   VAL A 250      27.464  32.021  33.120  1.00  9.03           N  
ATOM   1740  CA  VAL A 250      27.055  31.044  34.123  1.00 10.67           C  
ATOM   1741  C   VAL A 250      26.209  29.953  33.479  1.00 10.06           C  
ATOM   1742  O   VAL A 250      25.302  30.252  32.688  1.00  8.85           O  
ATOM   1743  CB  VAL A 250      26.186  31.731  35.210  1.00 13.24           C  
ATOM   1744  CG1 VAL A 250      25.716  30.713  36.238  1.00 16.31           C  
ATOM   1745  CG2 VAL A 250      26.969  32.847  35.887  1.00 17.56           C  
ATOM   1746  H   VAL A 250      26.747  32.490  32.586  1.00  9.03           H  
ATOM   1747  HA  VAL A 250      27.955  30.617  34.565  1.00 10.67           H  
ATOM   1748  HB  VAL A 250      25.309  32.165  34.729  1.00 13.24           H  
ATOM   1749 HG11 VAL A 250      25.140  29.933  35.740  1.00 16.31           H  
ATOM   1750 HG12 VAL A 250      26.581  30.268  36.730  1.00 16.31           H  
ATOM   1751 HG13 VAL A 250      25.090  31.209  36.980  1.00 16.31           H  
ATOM   1752 HG21 VAL A 250      27.850  32.429  36.374  1.00 17.56           H  
ATOM   1753 HG22 VAL A 250      27.279  33.578  35.140  1.00 17.56           H  
ATOM   1754 HG23 VAL A 250      26.339  33.333  36.632  1.00 17.56           H  
ATOM   1755  N   TRP A 251      26.522  28.697  33.790  1.00  8.27           N  
ATOM   1756  CA  TRP A 251      25.748  27.559  33.273  1.00  7.25           C  
ATOM   1757  C   TRP A 251      24.426  27.471  34.026  1.00  7.43           C  
ATOM   1758  O   TRP A 251      24.381  27.713  35.231  1.00  8.02           O  
ATOM   1759  CB  TRP A 251      26.474  26.221  33.539  1.00  5.81           C  
ATOM   1760  CG  TRP A 251      27.668  25.919  32.689  1.00  8.44           C  
ATOM   1761  CD1 TRP A 251      28.937  25.639  33.122  1.00  7.73           C  
ATOM   1762  CD2 TRP A 251      27.697  25.804  31.253  1.00  7.01           C  
ATOM   1763  NE1 TRP A 251      29.750  25.349  32.044  1.00  9.29           N  
ATOM   1764  CE2 TRP A 251      29.014  25.442  30.891  1.00  8.05           C  
ATOM   1765  CE3 TRP A 251      26.735  25.982  30.243  1.00 11.41           C  
ATOM   1766  CZ2 TRP A 251      29.401  25.250  29.548  1.00 10.00           C  
ATOM   1767  CZ3 TRP A 251      27.131  25.794  28.883  1.00 11.74           C  
ATOM   1768  CH2 TRP A 251      28.447  25.431  28.569  1.00  8.88           C  
ATOM   1769  H   TRP A 251      27.311  28.522  34.396  1.00  8.27           H  
ATOM   1770  HA  TRP A 251      25.613  27.716  32.203  1.00  7.25           H  
ATOM   1771  HB2 TRP A 251      25.752  25.419  33.389  1.00  5.81           H  
ATOM   1772  HB3 TRP A 251      26.802  26.225  34.578  1.00  5.81           H  
ATOM   1773  HD1 TRP A 251      29.255  25.644  34.154  1.00  7.73           H  
ATOM   1774  HE1 TRP A 251      30.729  25.107  32.097  1.00  9.29           H  
ATOM   1775  HE3 TRP A 251      25.720  26.255  30.490  1.00 11.41           H  
ATOM   1776  HZ2 TRP A 251      30.413  24.970  29.295  1.00 10.00           H  
ATOM   1777  HZ3 TRP A 251      26.410  25.933  28.091  1.00 11.74           H  
ATOM   1778  HH2 TRP A 251      28.721  25.289  27.534  1.00  8.88           H  
ATOM   1779  N   HIS A 252      23.345  27.143  33.328  1.00  6.15           N  
ATOM   1780  CA  HIS A 252      22.077  26.929  34.024  1.00  6.31           C  
ATOM   1781  C   HIS A 252      21.179  25.836  33.413  1.00  7.71           C  
ATOM   1782  O   HIS A 252      20.389  25.228  34.127  1.00  8.53           O  
ATOM   1783  CB  HIS A 252      21.299  28.233  34.291  1.00  8.14           C  
ATOM   1784  CG  HIS A 252      20.937  29.004  33.055  1.00  7.73           C  
ATOM   1785  ND1 HIS A 252      19.952  28.590  32.180  1.00  8.85           N  
ATOM   1786  CD2 HIS A 252      21.407  30.176  32.565  1.00  9.83           C  
ATOM   1787  CE1 HIS A 252      19.834  29.477  31.199  1.00  8.72           C  
ATOM   1788  NE2 HIS A 252      20.708  30.445  31.412  1.00  9.06           N  
ATOM   1789  H   HIS A 252      23.398  27.042  32.324  1.00  6.15           H  
ATOM   1790  HA  HIS A 252      22.382  26.537  34.994  1.00  6.31           H  
ATOM   1791  HB2 HIS A 252      21.914  28.873  34.924  1.00  8.14           H  
ATOM   1792  HB3 HIS A 252      20.378  27.979  34.816  1.00  8.14           H  
ATOM   1793  HD2 HIS A 252      22.186  30.786  32.999  1.00  9.83           H  
ATOM   1794  HE2 HIS A 252      20.841  31.254  30.822  1.00  9.06           H  
ATOM   1795  HE1 HIS A 252      19.144  29.418  30.371  1.00  8.72           H  
ATOM   1796  N   GLY A 253      21.281  25.611  32.099  1.00  8.03           N  
ATOM   1797  CA  GLY A 253      20.474  24.592  31.430  1.00  7.38           C  
ATOM   1798  C   GLY A 253      18.968  24.738  31.580  1.00  8.73           C  
ATOM   1799  O   GLY A 253      18.253  23.743  31.447  1.00 10.24           O  
ATOM   1800  H   GLY A 253      21.932  26.159  31.555  1.00  8.03           H  
ATOM   1801  HA2 GLY A 253      20.758  23.621  31.835  1.00  7.38           H  
ATOM   1802  HA3 GLY A 253      20.709  24.624  30.366  1.00  7.38           H  
ATOM   1803  N   SER A 254      18.475  25.974  31.735  1.00  7.94           N  
ATOM   1804  CA  SER A 254      17.044  26.228  31.966  1.00  9.32           C  
ATOM   1805  C   SER A 254      16.414  27.333  31.135  1.00  9.44           C  
ATOM   1806  O   SER A 254      17.119  28.217  30.655  1.00  9.05           O  
ATOM   1807  CB  SER A 254      16.823  26.635  33.428  1.00  8.58           C  
ATOM   1808  OG  SER A 254      17.548  25.801  34.313  1.00  9.45           O  
ATOM   1809  H   SER A 254      19.108  26.760  31.692  1.00  7.94           H  
ATOM   1810  HA  SER A 254      16.570  25.289  31.680  1.00  9.32           H  
ATOM   1811  HB2 SER A 254      15.761  26.559  33.660  1.00  8.58           H  
ATOM   1812  HB3 SER A 254      17.152  27.665  33.563  1.00  8.58           H  
ATOM   1813  HG  SER A 254      18.479  25.890  34.098  1.00  9.45           H  
ATOM   1814  N   ASP A 255      15.085  27.294  31.018  1.00  9.69           N  
ATOM   1815  CA  ASP A 255      14.370  28.355  30.328  1.00 10.56           C  
ATOM   1816  C   ASP A 255      14.159  29.484  31.357  1.00 12.19           C  
ATOM   1817  O   ASP A 255      14.563  29.347  32.517  1.00  8.72           O  
ATOM   1818  CB  ASP A 255      13.078  27.873  29.644  1.00 11.81           C  
ATOM   1819  CG  ASP A 255      11.970  27.480  30.603  1.00 16.63           C  
ATOM   1820  OD1 ASP A 255      11.962  27.813  31.798  1.00 13.43           O  
ATOM   1821  OD2 ASP A 255      11.042  26.822  30.125  1.00 20.81           O1-
ATOM   1822  H   ASP A 255      14.571  26.519  31.413  1.00  9.69           H  
ATOM   1823  HA  ASP A 255      14.954  28.730  29.487  1.00 10.56           H  
ATOM   1824  HB2 ASP A 255      13.321  27.006  29.030  1.00 11.81           H  
ATOM   1825  HB3 ASP A 255      12.709  28.677  29.008  1.00 11.81           H  
ATOM   1826  N   PRO A 256      13.535  30.616  30.949  1.00 12.50           N  
ATOM   1827  CA  PRO A 256      13.338  31.716  31.911  1.00 13.68           C  
ATOM   1828  C   PRO A 256      12.501  31.437  33.141  1.00 14.48           C  
ATOM   1829  O   PRO A 256      12.577  32.183  34.125  1.00 16.99           O  
ATOM   1830  CB  PRO A 256      12.731  32.817  31.043  1.00 16.35           C  
ATOM   1831  CG  PRO A 256      13.291  32.514  29.670  1.00 18.75           C  
ATOM   1832  CD  PRO A 256      13.135  31.021  29.596  1.00 13.84           C  
ATOM   1833  HA  PRO A 256      14.288  31.960  32.386  1.00 13.68           H  
ATOM   1834  HB2 PRO A 256      13.044  33.803  31.385  1.00 16.35           H  
ATOM   1835  HB3 PRO A 256      11.642  32.761  31.043  1.00 16.35           H  
ATOM   1836  HG2 PRO A 256      14.338  32.808  29.595  1.00 18.75           H  
ATOM   1837  HG3 PRO A 256      12.717  33.012  28.889  1.00 18.75           H  
ATOM   1838  HD2 PRO A 256      12.104  30.739  29.385  1.00 13.84           H  
ATOM   1839  HD3 PRO A 256      13.792  30.589  28.841  1.00 13.84           H  
ATOM   1840  N   SER A 257      11.676  30.394  33.090  1.00 12.81           N  
ATOM   1841  CA  SER A 257      10.855  30.046  34.243  1.00 13.26           C  
ATOM   1842  C   SER A 257      11.537  28.987  35.128  1.00 11.91           C  
ATOM   1843  O   SER A 257      10.952  28.501  36.092  1.00 13.55           O  
ATOM   1844  CB  SER A 257       9.477  29.557  33.786  1.00 18.73           C  
ATOM   1845  OG  SER A 257       9.580  28.367  33.026  1.00 28.07           O  
ATOM   1846  H   SER A 257      11.618  29.840  32.247  1.00 12.81           H  
ATOM   1847  HA  SER A 257      10.730  30.946  34.845  1.00 13.26           H  
ATOM   1848  HB2 SER A 257       9.011  30.330  33.175  1.00 18.73           H  
ATOM   1849  HB3 SER A 257       8.859  29.366  34.663  1.00 18.73           H  
ATOM   1850  HG  SER A 257      10.510  28.134  32.975  1.00 28.07           H  
ATOM   1851  N   GLY A 258      12.772  28.634  34.790  1.00  9.77           N  
ATOM   1852  CA  GLY A 258      13.508  27.654  35.563  1.00 10.17           C  
ATOM   1853  C   GLY A 258      13.238  26.204  35.211  1.00 12.95           C  
ATOM   1854  O   GLY A 258      13.517  25.312  36.023  1.00 12.41           O  
ATOM   1855  H   GLY A 258      13.205  29.056  33.981  1.00  9.77           H  
ATOM   1856  HA2 GLY A 258      13.255  27.797  36.614  1.00 10.17           H  
ATOM   1857  HA3 GLY A 258      14.572  27.842  35.417  1.00 10.17           H  
ATOM   1858  N   ARG A 259      12.664  25.952  34.039  1.00 11.66           N  
ATOM   1859  CA  ARG A 259      12.387  24.580  33.636  1.00 12.36           C  
ATOM   1860  C   ARG A 259      13.539  24.045  32.795  1.00  9.40           C  
ATOM   1861  O   ARG A 259      14.193  24.797  32.072  1.00 11.64           O  
ATOM   1862  CB  ARG A 259      11.078  24.502  32.860  1.00 15.24           C  
ATOM   1863  CG  ARG A 259       9.829  24.886  33.661  1.00 19.16           C  
ATOM   1864  CD  ARG A 259       8.609  24.876  32.766  1.00 16.18           C  
ATOM   1865  NE  ARG A 259       8.818  25.731  31.601  1.00 14.78           N  
ATOM   1866  CZ  ARG A 259       7.995  26.702  31.219  1.00 13.66           C  
ATOM   1867  NH1 ARG A 259       6.890  26.949  31.912  1.00 13.15           N  
ATOM   1868  NH2 ARG A 259       8.311  27.470  30.185  1.00 13.15           N1+
ATOM   1869  H   ARG A 259      12.419  26.715  33.425  1.00 11.66           H  
ATOM   1870  HA  ARG A 259      12.287  23.965  34.530  1.00 12.36           H  
ATOM   1871  HB2 ARG A 259      10.953  23.478  32.509  1.00 15.24           H  
ATOM   1872  HB3 ARG A 259      11.151  25.173  32.004  1.00 15.24           H  
ATOM   1873  HG2 ARG A 259       9.962  25.885  34.077  1.00 19.16           H  
ATOM   1874  HG3 ARG A 259       9.687  24.171  34.471  1.00 19.16           H  
ATOM   1875  HD2 ARG A 259       7.749  25.241  33.328  1.00 16.18           H  
ATOM   1876  HD3 ARG A 259       8.418  23.856  32.432  1.00 16.18           H  
ATOM   1877  HE  ARG A 259       9.647  25.573  31.046  1.00 14.78           H  
ATOM   1878 HH11 ARG A 259       6.647  26.366  32.700  1.00 13.15           H  
ATOM   1879 HH12 ARG A 259       6.292  27.720  31.651  1.00 13.15           H  
ATOM   1880 HH21 ARG A 259       7.712  28.241  29.926  1.00 13.15           H  
ATOM   1881 HH22 ARG A 259       9.151  27.284  29.656  1.00 13.15           H  
ATOM   1882  N   ARG A 260      13.767  22.740  32.890  1.00 10.36           N  
ATOM   1883  CA  ARG A 260      14.859  22.072  32.208  1.00 10.92           C  
ATOM   1884  C   ARG A 260      14.762  22.116  30.691  1.00 11.29           C  
ATOM   1885  O   ARG A 260      13.659  22.063  30.137  1.00 13.57           O  
ATOM   1886  CB  ARG A 260      14.963  20.613  32.681  1.00  8.05           C  
ATOM   1887  CG  ARG A 260      13.903  19.681  32.102  1.00 13.57           C  
ATOM   1888  CD  ARG A 260      13.715  18.440  32.959  1.00 13.55           C  
ATOM   1889  NE  ARG A 260      12.793  18.708  34.059  1.00 14.10           N  
ATOM   1890  CZ  ARG A 260      12.264  17.784  34.852  1.00 15.72           C  
ATOM   1891  NH1 ARG A 260      12.574  16.503  34.674  1.00 14.41           N  
ATOM   1892  NH2 ARG A 260      11.392  18.141  35.792  1.00 16.24           N1+
ATOM   1893  H   ARG A 260      13.150  22.185  33.466  1.00 10.36           H  
ATOM   1894  HA  ARG A 260      15.760  22.625  32.472  1.00 10.92           H  
ATOM   1895  HB2 ARG A 260      14.871  20.600  33.767  1.00  8.05           H  
ATOM   1896  HB3 ARG A 260      15.943  20.232  32.395  1.00  8.05           H  
ATOM   1897  HG2 ARG A 260      14.210  19.376  31.102  1.00 13.57           H  
ATOM   1898  HG3 ARG A 260      12.956  20.217  32.044  1.00 13.57           H  
ATOM   1899  HD2 ARG A 260      14.680  18.137  33.366  1.00 13.55           H  
ATOM   1900  HD3 ARG A 260      13.312  17.637  32.342  1.00 13.55           H  
ATOM   1901  HE  ARG A 260      12.538  19.670  34.230  1.00 14.10           H  
ATOM   1902 HH11 ARG A 260      12.147  15.795  35.254  1.00 14.41           H  
ATOM   1903 HH12 ARG A 260      13.236  16.238  33.959  1.00 14.41           H  
ATOM   1904 HH21 ARG A 260      11.161  19.115  35.922  1.00 16.24           H  
ATOM   1905 HH22 ARG A 260      10.962  17.437  36.375  1.00 16.24           H  
ATOM   1906  N   LEU A 261      15.916  22.281  30.043  1.00 10.67           N  
ATOM   1907  CA  LEU A 261      16.026  22.303  28.585  1.00 10.49           C  
ATOM   1908  C   LEU A 261      16.802  21.044  28.207  1.00 11.08           C  
ATOM   1909  O   LEU A 261      18.025  21.037  28.200  1.00 12.60           O  
ATOM   1910  CB  LEU A 261      16.766  23.557  28.106  1.00 11.75           C  
ATOM   1911  CG  LEU A 261      16.007  24.869  28.276  1.00 15.29           C  
ATOM   1912  CD1 LEU A 261      16.865  26.025  27.794  1.00 14.39           C  
ATOM   1913  CD2 LEU A 261      14.698  24.838  27.505  1.00 18.88           C  
ATOM   1914  H   LEU A 261      16.758  22.397  30.588  1.00 10.67           H  
ATOM   1915  HA  LEU A 261      15.042  22.326  28.116  1.00 10.49           H  
ATOM   1916  HB2 LEU A 261      16.989  23.432  27.046  1.00 11.75           H  
ATOM   1917  HB3 LEU A 261      17.698  23.632  28.667  1.00 11.75           H  
ATOM   1918  HG  LEU A 261      15.780  25.004  29.333  1.00 15.29           H  
ATOM   1919 HD11 LEU A 261      17.793  26.052  28.365  1.00 14.39           H  
ATOM   1920 HD12 LEU A 261      17.093  25.892  26.737  1.00 14.39           H  
ATOM   1921 HD13 LEU A 261      16.325  26.961  27.934  1.00 14.39           H  
ATOM   1922 HD21 LEU A 261      14.905  24.704  26.443  1.00 18.88           H  
ATOM   1923 HD22 LEU A 261      14.085  24.011  27.863  1.00 18.88           H  
ATOM   1924 HD23 LEU A 261      14.165  25.777  27.656  1.00 18.88           H  
ATOM   1925  N   MET A 262      16.078  19.970  27.897  1.00 13.03           N  
ATOM   1926  CA  MET A 262      16.694  18.697  27.572  1.00 15.60           C  
ATOM   1927  C   MET A 262      17.610  18.714  26.379  1.00 15.15           C  
ATOM   1928  O   MET A 262      18.499  17.880  26.283  1.00 18.38           O  
ATOM   1929  CB  MET A 262      15.635  17.618  27.430  1.00 21.23           C  
ATOM   1930  CG  MET A 262      14.861  17.413  28.728  1.00 42.59           C  
ATOM   1931  SD  MET A 262      13.990  15.830  28.827  1.00 54.60           S  
ATOM   1932  CE  MET A 262      14.754  15.114  30.316  1.00 55.07           C  
ATOM   1933  H   MET A 262      15.071  20.044  27.888  1.00 13.03           H  
ATOM   1934  HA  MET A 262      17.347  18.470  28.415  1.00 15.60           H  
ATOM   1935  HB2 MET A 262      16.120  16.681  27.156  1.00 21.23           H  
ATOM   1936  HB3 MET A 262      14.937  17.909  26.645  1.00 21.23           H  
ATOM   1937  HG2 MET A 262      14.127  18.214  28.819  1.00 42.59           H  
ATOM   1938  HG3 MET A 262      15.565  17.469  29.559  1.00 42.59           H  
ATOM   1939  HE1 MET A 262      15.828  15.013  30.160  1.00 55.07           H  
ATOM   1940  HE2 MET A 262      14.570  15.768  31.169  1.00 55.07           H  
ATOM   1941  HE3 MET A 262      14.321  14.133  30.511  1.00 55.07           H  
ATOM   1942  N   GLU A 263      17.431  19.681  25.490  1.00 12.77           N  
ATOM   1943  CA  GLU A 263      18.305  19.781  24.332  1.00 16.03           C  
ATOM   1944  C   GLU A 263      19.433  20.770  24.597  1.00 17.27           C  
ATOM   1945  O   GLU A 263      20.280  20.998  23.730  1.00 16.53           O  
ATOM   1946  CB  GLU A 263      17.535  20.228  23.087  1.00 20.28           C  
ATOM   1947  CG  GLU A 263      16.352  19.339  22.712  1.00 34.89           C  
ATOM   1948  CD  GLU A 263      16.755  17.925  22.342  1.00 42.80           C  
ATOM   1949  OE1 GLU A 263      17.894  17.723  21.865  1.00 45.67           O  
ATOM   1950  OE2 GLU A 263      15.918  17.014  22.527  1.00 55.63           O1-
ATOM   1951  H   GLU A 263      16.685  20.350  25.617  1.00 12.77           H  
ATOM   1952  HA  GLU A 263      18.719  18.788  24.154  1.00 16.03           H  
ATOM   1953  HB2 GLU A 263      18.229  20.242  22.246  1.00 20.28           H  
ATOM   1954  HB3 GLU A 263      17.159  21.236  23.264  1.00 20.28           H  
ATOM   1955  HG2 GLU A 263      15.840  19.786  21.860  1.00 34.89           H  
ATOM   1956  HG3 GLU A 263      15.671  19.293  23.562  1.00 34.89           H  
ATOM   1957  N   SER A 264      19.464  21.355  25.791  1.00 13.09           N  
ATOM   1958  CA  SER A 264      20.502  22.324  26.082  1.00 10.58           C  
ATOM   1959  C   SER A 264      20.995  22.332  27.528  1.00 10.61           C  
ATOM   1960  O   SER A 264      20.949  23.349  28.233  1.00 10.80           O  
ATOM   1961  CB  SER A 264      20.071  23.722  25.646  1.00  9.25           C  
ATOM   1962  OG  SER A 264      21.226  24.498  25.380  1.00 16.12           O  
ATOM   1963  H   SER A 264      18.771  21.126  26.489  1.00 13.09           H  
ATOM   1964  HA  SER A 264      21.363  22.002  25.496  1.00 10.58           H  
ATOM   1965  HB2 SER A 264      19.491  24.190  26.441  1.00  9.25           H  
ATOM   1966  HB3 SER A 264      19.462  23.652  24.745  1.00  9.25           H  
ATOM   1967  HG  SER A 264      20.933  25.370  25.107  1.00 16.12           H  
ATOM   1968  N   TYR A 265      21.450  21.170  27.966  1.00  8.72           N  
ATOM   1969  CA  TYR A 265      22.023  21.048  29.289  1.00 10.84           C  
ATOM   1970  C   TYR A 265      23.211  20.088  29.311  1.00  9.39           C  
ATOM   1971  O   TYR A 265      23.467  19.382  30.293  1.00  8.37           O  
ATOM   1972  CB  TYR A 265      20.977  20.760  30.380  1.00 11.87           C  
ATOM   1973  CG  TYR A 265      20.152  19.491  30.297  1.00  8.78           C  
ATOM   1974  CD1 TYR A 265      20.419  18.484  29.360  1.00 11.39           C  
ATOM   1975  CD2 TYR A 265      19.093  19.305  31.188  1.00  8.95           C  
ATOM   1976  CE1 TYR A 265      19.634  17.313  29.326  1.00 12.07           C  
ATOM   1977  CE2 TYR A 265      18.308  18.157  31.162  1.00 11.41           C  
ATOM   1978  CZ  TYR A 265      18.585  17.164  30.234  1.00 17.30           C  
ATOM   1979  OH  TYR A 265      17.826  16.018  30.249  1.00 16.79           O  
ATOM   1980  H   TYR A 265      21.397  20.357  27.369  1.00  8.72           H  
ATOM   1981  HA  TYR A 265      22.423  22.029  29.545  1.00 10.84           H  
ATOM   1982  HB2 TYR A 265      20.277  21.596  30.379  1.00 11.87           H  
ATOM   1983  HB3 TYR A 265      21.508  20.733  31.331  1.00 11.87           H  
ATOM   1984  HD1 TYR A 265      21.232  18.605  28.659  1.00 11.39           H  
ATOM   1985  HD2 TYR A 265      18.878  20.073  31.916  1.00  8.95           H  
ATOM   1986  HE1 TYR A 265      19.843  16.538  28.603  1.00 12.07           H  
ATOM   1987  HE2 TYR A 265      17.490  18.040  31.858  1.00 11.41           H  
ATOM   1988  HH  TYR A 265      18.062  15.366  29.585  1.00 16.79           H  
ATOM   1989  N   CYS A 266      23.974  20.129  28.214  1.00  8.27           N  
ATOM   1990  CA  CYS A 266      25.182  19.321  28.046  1.00  8.39           C  
ATOM   1991  C   CYS A 266      24.988  17.852  28.419  1.00  7.82           C  
ATOM   1992  O   CYS A 266      25.821  17.271  29.107  1.00  8.83           O  
ATOM   1993  CB  CYS A 266      26.337  19.943  28.829  1.00  9.42           C  
ATOM   1994  SG  CYS A 266      26.763  21.610  28.237  1.00  8.90           S  
ATOM   1995  H   CYS A 266      23.703  20.749  27.464  1.00  8.27           H  
ATOM   1996  HA  CYS A 266      25.422  19.323  26.983  1.00  8.39           H  
ATOM   1997  HB2 CYS A 266      27.213  19.302  28.728  1.00  9.42           H  
ATOM   1998  HB3 CYS A 266      26.053  20.007  29.879  1.00  9.42           H  
ATOM   1999  N   GLU A 267      23.880  17.276  27.953  1.00  8.61           N  
ATOM   2000  CA  GLU A 267      23.544  15.882  28.221  1.00 11.70           C  
ATOM   2001  C   GLU A 267      23.589  15.643  29.736  1.00 11.52           C  
ATOM   2002  O   GLU A 267      24.287  14.758  30.254  1.00 11.15           O  
ATOM   2003  CB  GLU A 267      24.482  14.981  27.419  1.00 12.76           C  
ATOM   2004  CG  GLU A 267      24.305  15.265  25.908  1.00 24.58           C  
ATOM   2005  CD  GLU A 267      25.377  14.673  25.007  1.00 39.48           C  
ATOM   2006  OE1 GLU A 267      26.129  13.772  25.444  1.00 42.95           O  
ATOM   2007  OE2 GLU A 267      25.449  15.126  23.841  1.00 49.08           O1-
ATOM   2008  H   GLU A 267      23.247  17.827  27.391  1.00  8.61           H  
ATOM   2009  HA  GLU A 267      22.532  15.638  27.898  1.00 11.70           H  
ATOM   2010  HB2 GLU A 267      24.245  13.937  27.623  1.00 12.76           H  
ATOM   2011  HB3 GLU A 267      25.514  15.182  27.708  1.00 12.76           H  
ATOM   2012  HG2 GLU A 267      24.305  16.346  25.766  1.00 24.58           H  
ATOM   2013  HG3 GLU A 267      23.342  14.858  25.599  1.00 24.58           H  
ATOM   2014  N   THR A 268      22.792  16.465  30.410  1.00  9.46           N  
ATOM   2015  CA  THR A 268      22.679  16.498  31.857  1.00  9.65           C  
ATOM   2016  C   THR A 268      24.050  16.618  32.532  1.00 10.00           C  
ATOM   2017  O   THR A 268      24.381  15.918  33.488  1.00 10.46           O  
ATOM   2018  CB  THR A 268      21.712  15.407  32.440  1.00 15.01           C  
ATOM   2019  OG1 THR A 268      21.413  15.713  33.815  1.00 18.73           O  
ATOM   2020  CG2 THR A 268      22.279  14.019  32.324  1.00 12.06           C  
ATOM   2021  H   THR A 268      22.226  17.111  29.879  1.00  9.46           H  
ATOM   2022  HA  THR A 268      22.164  17.421  32.124  1.00  9.65           H  
ATOM   2023  HB  THR A 268      20.796  15.425  31.849  1.00 15.01           H  
ATOM   2024 HG21 THR A 268      22.490  13.799  31.277  1.00 12.06           H  
ATOM   2025 HG22 THR A 268      23.201  13.954  32.902  1.00 12.06           H  
ATOM   2026 HG23 THR A 268      21.557  13.298  32.708  1.00 12.06           H  
ATOM   2027  HG1 THR A 268      22.239  15.688  34.304  1.00 18.73           H  
ATOM   2028  N   TRP A 269      24.840  17.557  32.002  1.00  8.83           N  
ATOM   2029  CA  TRP A 269      26.164  17.914  32.514  1.00  7.33           C  
ATOM   2030  C   TRP A 269      27.167  16.784  32.539  1.00  9.24           C  
ATOM   2031  O   TRP A 269      27.993  16.668  33.447  1.00  9.17           O  
ATOM   2032  CB  TRP A 269      26.014  18.593  33.886  1.00  6.91           C  
ATOM   2033  CG  TRP A 269      24.941  19.645  33.833  1.00  7.44           C  
ATOM   2034  CD1 TRP A 269      23.688  19.578  34.380  1.00  8.91           C  
ATOM   2035  CD2 TRP A 269      24.977  20.858  33.063  1.00  9.25           C  
ATOM   2036  NE1 TRP A 269      22.936  20.667  33.990  1.00  9.46           N  
ATOM   2037  CE2 TRP A 269      23.702  21.468  33.182  1.00  9.60           C  
ATOM   2038  CE3 TRP A 269      25.963  21.482  32.280  1.00  9.02           C  
ATOM   2039  CZ2 TRP A 269      23.391  22.678  32.542  1.00 10.78           C  
ATOM   2040  CZ3 TRP A 269      25.655  22.676  31.648  1.00  8.88           C  
ATOM   2041  CH2 TRP A 269      24.384  23.260  31.780  1.00  9.58           C  
ATOM   2042  H   TRP A 269      24.500  18.055  31.192  1.00  8.83           H  
ATOM   2043  HA  TRP A 269      26.596  18.616  31.801  1.00  7.33           H  
ATOM   2044  HB2 TRP A 269      26.960  19.058  34.162  1.00  6.91           H  
ATOM   2045  HB3 TRP A 269      25.746  17.844  34.631  1.00  6.91           H  
ATOM   2046  HD1 TRP A 269      23.338  18.786  35.025  1.00  8.91           H  
ATOM   2047  HE1 TRP A 269      21.978  20.845  34.256  1.00  9.46           H  
ATOM   2048  HE3 TRP A 269      26.942  21.039  32.173  1.00  9.02           H  
ATOM   2049  HZ2 TRP A 269      22.417  23.134  32.641  1.00 10.78           H  
ATOM   2050  HZ3 TRP A 269      26.404  23.166  31.044  1.00  8.88           H  
ATOM   2051  HH2 TRP A 269      24.178  24.190  31.271  1.00  9.58           H  
ATOM   2052  N   ARG A 270      27.130  15.987  31.482  1.00  8.34           N  
ATOM   2053  CA  ARG A 270      28.034  14.867  31.364  1.00 10.31           C  
ATOM   2054  C   ARG A 270      29.045  14.999  30.223  1.00 13.63           C  
ATOM   2055  O   ARG A 270      30.025  14.251  30.173  1.00 17.45           O  
ATOM   2056  CB  ARG A 270      27.237  13.561  31.218  1.00 12.83           C  
ATOM   2057  CG  ARG A 270      26.506  13.153  32.487  1.00 13.79           C  
ATOM   2058  CD  ARG A 270      25.929  11.744  32.374  1.00 21.22           C  
ATOM   2059  NE  ARG A 270      25.323  11.363  33.649  1.00 39.86           N  
ATOM   2060  CZ  ARG A 270      24.063  10.953  33.798  1.00 53.84           C  
ATOM   2061  NH1 ARG A 270      23.261  10.841  32.736  1.00 52.16           N  
ATOM   2062  NH2 ARG A 270      23.568  10.778  35.023  1.00 58.09           N1+
ATOM   2063  H   ARG A 270      26.460  16.165  30.748  1.00  8.34           H  
ATOM   2064  HA  ARG A 270      28.620  14.852  32.283  1.00 10.31           H  
ATOM   2065  HB2 ARG A 270      27.928  12.763  30.946  1.00 12.83           H  
ATOM   2066  HB3 ARG A 270      26.502  13.692  30.423  1.00 12.83           H  
ATOM   2067  HG2 ARG A 270      25.692  13.855  32.668  1.00 13.79           H  
ATOM   2068  HG3 ARG A 270      27.205  13.183  33.323  1.00 13.79           H  
ATOM   2069  HD2 ARG A 270      26.726  11.043  32.127  1.00 21.22           H  
ATOM   2070  HD3 ARG A 270      25.171  11.723  31.591  1.00 21.22           H  
ATOM   2071  HE  ARG A 270      25.900  11.414  34.476  1.00 39.86           H  
ATOM   2072 HH11 ARG A 270      22.283  10.624  32.863  1.00 52.16           H  
ATOM   2073 HH12 ARG A 270      23.633  10.973  31.806  1.00 52.16           H  
ATOM   2074 HH21 ARG A 270      24.172  10.862  35.828  1.00 58.09           H  
ATOM   2075 HH22 ARG A 270      22.589  10.561  35.146  1.00 58.09           H  
ATOM   2076  N   THR A 271      28.874  15.987  29.356  1.00 10.29           N  
ATOM   2077  CA  THR A 271      29.799  16.117  28.250  1.00 10.70           C  
ATOM   2078  C   THR A 271      30.374  17.510  28.087  1.00  7.92           C  
ATOM   2079  O   THR A 271      29.717  18.501  28.412  1.00 12.00           O  
ATOM   2080  CB  THR A 271      29.112  15.726  26.918  1.00 12.98           C  
ATOM   2081  OG1 THR A 271      30.104  15.625  25.875  1.00 14.76           O  
ATOM   2082  CG2 THR A 271      28.065  16.768  26.533  1.00 11.47           C  
ATOM   2083  H   THR A 271      28.110  16.639  29.465  1.00 10.29           H  
ATOM   2084  HA  THR A 271      30.621  15.442  28.488  1.00 10.70           H  
ATOM   2085  HB  THR A 271      28.617  14.764  27.046  1.00 12.98           H  
ATOM   2086 HG21 THR A 271      27.316  16.839  27.322  1.00 11.47           H  
ATOM   2087 HG22 THR A 271      28.547  17.737  26.402  1.00 11.47           H  
ATOM   2088 HG23 THR A 271      27.584  16.472  25.601  1.00 11.47           H  
ATOM   2089  HG1 THR A 271      29.651  15.373  25.067  1.00 14.76           H  
ATOM   2090  N   GLU A 272      31.614  17.571  27.620  1.00  8.88           N  
ATOM   2091  CA  GLU A 272      32.267  18.841  27.346  1.00 11.22           C  
ATOM   2092  C   GLU A 272      32.658  18.909  25.852  1.00 12.64           C  
ATOM   2093  O   GLU A 272      33.504  19.716  25.453  1.00 14.03           O  
ATOM   2094  CB  GLU A 272      33.478  19.069  28.262  1.00 12.02           C  
ATOM   2095  CG  GLU A 272      34.634  18.058  28.148  1.00 13.79           C  
ATOM   2096  CD  GLU A 272      35.909  18.622  28.765  1.00 24.86           C  
ATOM   2097  OE1 GLU A 272      35.958  18.761  30.005  1.00 25.32           O  
ATOM   2098  OE2 GLU A 272      36.848  18.971  28.013  1.00 26.85           O1-
ATOM   2099  H   GLU A 272      32.118  16.712  27.450  1.00  8.88           H  
ATOM   2100  HA  GLU A 272      31.565  19.647  27.561  1.00 11.22           H  
ATOM   2101  HB2 GLU A 272      33.121  19.048  29.292  1.00 12.02           H  
ATOM   2102  HB3 GLU A 272      33.880  20.057  28.037  1.00 12.02           H  
ATOM   2103  HG2 GLU A 272      34.813  17.837  27.096  1.00 13.79           H  
ATOM   2104  HG3 GLU A 272      34.360  17.141  28.670  1.00 13.79           H  
ATOM   2105  N   THR A 273      32.010  18.087  25.029  1.00 11.26           N  
ATOM   2106  CA  THR A 273      32.280  18.071  23.588  1.00 12.66           C  
ATOM   2107  C   THR A 273      31.886  19.423  22.972  1.00 13.21           C  
ATOM   2108  O   THR A 273      30.926  20.065  23.441  1.00 13.27           O  
ATOM   2109  CB  THR A 273      31.516  16.922  22.895  1.00 16.48           C  
ATOM   2110  OG1 THR A 273      31.987  16.778  21.551  1.00 32.58           O  
ATOM   2111  CG2 THR A 273      30.030  17.194  22.871  1.00 15.77           C  
ATOM   2112  H   THR A 273      31.315  17.459  25.407  1.00 11.26           H  
ATOM   2113  HA  THR A 273      33.346  17.904  23.436  1.00 12.66           H  
ATOM   2114  HB  THR A 273      31.694  16.006  23.458  1.00 16.48           H  
ATOM   2115 HG21 THR A 273      29.665  17.309  23.892  1.00 15.77           H  
ATOM   2116 HG22 THR A 273      29.837  18.109  22.311  1.00 15.77           H  
ATOM   2117 HG23 THR A 273      29.516  16.360  22.394  1.00 15.77           H  
ATOM   2118  HG1 THR A 273      31.507  16.049  21.152  1.00 32.58           H  
ATOM   2119  N   THR A 274      32.600  19.860  21.925  1.00 10.07           N  
ATOM   2120  CA  THR A 274      32.291  21.165  21.326  1.00 10.48           C  
ATOM   2121  C   THR A 274      30.948  21.290  20.631  1.00 11.19           C  
ATOM   2122  O   THR A 274      30.374  22.380  20.588  1.00 13.84           O  
ATOM   2123  CB  THR A 274      33.375  21.663  20.341  1.00 11.25           C  
ATOM   2124  OG1 THR A 274      33.429  20.802  19.198  1.00 11.26           O  
ATOM   2125  CG2 THR A 274      34.731  21.714  21.005  1.00 12.70           C  
ATOM   2126  H   THR A 274      33.348  19.294  21.550  1.00 10.07           H  
ATOM   2127  HA  THR A 274      32.257  21.793  22.216  1.00 10.48           H  
ATOM   2128  HB  THR A 274      33.109  22.672  20.026  1.00 11.25           H  
ATOM   2129 HG21 THR A 274      34.687  22.376  21.870  1.00 12.70           H  
ATOM   2130 HG22 THR A 274      35.015  20.713  21.328  1.00 12.70           H  
ATOM   2131 HG23 THR A 274      35.469  22.090  20.296  1.00 12.70           H  
ATOM   2132  HG1 THR A 274      34.095  21.152  18.602  1.00 11.26           H  
ATOM   2133  N   GLY A 275      30.461  20.183  20.081  1.00 12.95           N  
ATOM   2134  CA  GLY A 275      29.195  20.186  19.381  1.00 13.46           C  
ATOM   2135  C   GLY A 275      27.961  20.216  20.255  1.00 16.29           C  
ATOM   2136  O   GLY A 275      26.895  20.612  19.788  1.00 22.92           O  
ATOM   2137  H   GLY A 275      30.985  19.323  20.153  1.00 12.95           H  
ATOM   2138  HA2 GLY A 275      29.149  19.286  18.768  1.00 13.46           H  
ATOM   2139  HA3 GLY A 275      29.171  21.065  18.737  1.00 13.46           H  
ATOM   2140  N   ALA A 276      28.066  19.791  21.507  1.00 12.83           N  
ATOM   2141  CA  ALA A 276      26.894  19.806  22.381  1.00 12.40           C  
ATOM   2142  C   ALA A 276      26.742  21.191  23.021  1.00 10.43           C  
ATOM   2143  O   ALA A 276      27.735  21.912  23.164  1.00 10.44           O  
ATOM   2144  CB  ALA A 276      27.033  18.746  23.452  1.00 10.70           C  
ATOM   2145  H   ALA A 276      28.953  19.458  21.856  1.00 12.83           H  
ATOM   2146  HA  ALA A 276      26.004  19.590  21.790  1.00 12.40           H  
ATOM   2147  HB1 ALA A 276      27.128  17.766  22.984  1.00 10.70           H  
ATOM   2148  HB2 ALA A 276      27.920  18.949  24.052  1.00 10.70           H  
ATOM   2149  HB3 ALA A 276      26.151  18.759  24.092  1.00 10.70           H  
ATOM   2150  N   THR A 277      25.516  21.558  23.399  1.00  9.22           N  
ATOM   2151  CA  THR A 277      25.301  22.855  24.029  1.00  9.06           C  
ATOM   2152  C   THR A 277      24.606  22.800  25.379  1.00 10.02           C  
ATOM   2153  O   THR A 277      23.905  21.830  25.720  1.00 10.24           O  
ATOM   2154  CB  THR A 277      24.491  23.849  23.140  1.00 14.14           C  
ATOM   2155  OG1 THR A 277      23.154  23.370  22.969  1.00 21.05           O  
ATOM   2156  CG2 THR A 277      25.167  24.048  21.787  1.00 17.07           C  
ATOM   2157  H   THR A 277      24.735  20.936  23.248  1.00  9.22           H  
ATOM   2158  HA  THR A 277      26.322  23.211  24.169  1.00  9.06           H  
ATOM   2159  HB  THR A 277      24.459  24.816  23.642  1.00 14.14           H  
ATOM   2160 HG21 THR A 277      26.177  24.429  21.938  1.00 17.07           H  
ATOM   2161 HG22 THR A 277      25.213  23.095  21.260  1.00 17.07           H  
ATOM   2162 HG23 THR A 277      24.594  24.762  21.196  1.00 17.07           H  
ATOM   2163  HG1 THR A 277      22.762  23.286  23.841  1.00 21.05           H  
ATOM   2164  N   GLY A 278      24.784  23.888  26.120  1.00 10.62           N  
ATOM   2165  CA  GLY A 278      24.158  24.054  27.413  1.00 10.07           C  
ATOM   2166  C   GLY A 278      23.663  25.485  27.473  1.00  9.01           C  
ATOM   2167  O   GLY A 278      24.303  26.386  26.923  1.00 10.30           O  
ATOM   2168  H   GLY A 278      25.378  24.625  25.768  1.00 10.62           H  
ATOM   2169  HA2 GLY A 278      24.882  23.873  28.208  1.00 10.07           H  
ATOM   2170  HA3 GLY A 278      23.322  23.362  27.518  1.00 10.07           H  
ATOM   2171  N   GLN A 279      22.519  25.701  28.106  1.00  7.20           N  
ATOM   2172  CA  GLN A 279      21.982  27.050  28.216  1.00  7.37           C  
ATOM   2173  C   GLN A 279      22.773  27.799  29.302  1.00  8.48           C  
ATOM   2174  O   GLN A 279      22.940  27.313  30.423  1.00  8.67           O  
ATOM   2175  CB  GLN A 279      20.487  27.024  28.524  1.00  6.93           C  
ATOM   2176  CG  GLN A 279      19.724  28.188  27.921  1.00  7.69           C  
ATOM   2177  CD  GLN A 279      19.459  28.006  26.419  1.00 14.20           C  
ATOM   2178  OE1 GLN A 279      20.091  27.189  25.745  1.00 12.46           O  
ATOM   2179  NE2 GLN A 279      18.504  28.751  25.906  1.00 13.42           N  
ATOM   2180  H   GLN A 279      22.017  24.926  28.514  1.00  7.20           H  
ATOM   2181  HA  GLN A 279      22.092  27.572  27.265  1.00  7.37           H  
ATOM   2182  HB2 GLN A 279      20.357  27.050  29.606  1.00  6.93           H  
ATOM   2183  HB3 GLN A 279      20.070  26.097  28.130  1.00  6.93           H  
ATOM   2184  HG2 GLN A 279      20.305  29.099  28.065  1.00  7.69           H  
ATOM   2185  HG3 GLN A 279      18.768  28.282  28.435  1.00  7.69           H  
ATOM   2186 HE21 GLN A 279      18.008  29.409  26.490  1.00 13.42           H  
ATOM   2187 HE22 GLN A 279      18.266  28.665  24.928  1.00 13.42           H  
ATOM   2188  N   ALA A 280      23.261  28.977  28.949  1.00  7.19           N  
ATOM   2189  CA  ALA A 280      24.089  29.772  29.838  1.00  7.73           C  
ATOM   2190  C   ALA A 280      23.663  31.223  29.790  1.00  9.97           C  
ATOM   2191  O   ALA A 280      22.879  31.618  28.924  1.00 11.40           O  
ATOM   2192  CB  ALA A 280      25.561  29.646  29.434  1.00  9.40           C  
ATOM   2193  H   ALA A 280      23.050  29.336  28.029  1.00  7.19           H  
ATOM   2194  HA  ALA A 280      23.967  29.403  30.856  1.00  7.73           H  
ATOM   2195  HB1 ALA A 280      25.863  28.600  29.484  1.00  9.40           H  
ATOM   2196  HB2 ALA A 280      25.691  30.014  28.416  1.00  9.40           H  
ATOM   2197  HB3 ALA A 280      26.176  30.235  30.114  1.00  9.40           H  
ATOM   2198  N   SER A 281      24.165  32.007  30.740  1.00  9.84           N  
ATOM   2199  CA  SER A 281      23.823  33.413  30.831  1.00  9.93           C  
ATOM   2200  C   SER A 281      25.050  34.280  31.096  1.00 13.00           C  
ATOM   2201  O   SER A 281      25.897  33.935  31.918  1.00 11.02           O  
ATOM   2202  CB  SER A 281      22.830  33.602  31.969  1.00  8.72           C  
ATOM   2203  OG  SER A 281      22.456  34.970  32.080  1.00 10.75           O  
ATOM   2204  H   SER A 281      24.802  31.612  31.417  1.00  9.84           H  
ATOM   2205  HA  SER A 281      23.393  33.721  29.878  1.00  9.93           H  
ATOM   2206  HB2 SER A 281      23.289  33.278  32.903  1.00  8.72           H  
ATOM   2207  HB3 SER A 281      21.941  33.002  31.774  1.00  8.72           H  
ATOM   2208  HG  SER A 281      22.708  35.270  32.957  1.00 10.75           H  
ATOM   2209  N   SER A 282      25.108  35.438  30.442  1.00 10.37           N  
ATOM   2210  CA  SER A 282      26.212  36.346  30.646  1.00  9.96           C  
ATOM   2211  C   SER A 282      25.952  37.197  31.865  1.00 10.90           C  
ATOM   2212  O   SER A 282      24.996  37.957  31.910  1.00 12.82           O  
ATOM   2213  CB  SER A 282      26.384  37.281  29.455  1.00 11.10           C  
ATOM   2214  OG  SER A 282      27.539  38.081  29.646  1.00 15.65           O  
ATOM   2215  H   SER A 282      24.372  35.684  29.796  1.00 10.37           H  
ATOM   2216  HA  SER A 282      27.113  35.746  30.772  1.00  9.96           H  
ATOM   2217  HB2 SER A 282      25.508  37.923  29.367  1.00 11.10           H  
ATOM   2218  HB3 SER A 282      26.496  36.693  28.544  1.00 11.10           H  
ATOM   2219  HG  SER A 282      27.622  38.658  28.883  1.00 15.65           H  
ATOM   2220  N   LEU A 283      26.849  37.111  32.829  1.00 11.53           N  
ATOM   2221  CA  LEU A 283      26.740  37.901  34.035  1.00 14.28           C  
ATOM   2222  C   LEU A 283      27.030  39.382  33.724  1.00 16.05           C  
ATOM   2223  O   LEU A 283      26.673  40.272  34.507  1.00 16.78           O  
ATOM   2224  CB  LEU A 283      27.725  37.361  35.070  1.00 19.36           C  
ATOM   2225  CG  LEU A 283      27.228  37.238  36.502  1.00 28.95           C  
ATOM   2226  CD1 LEU A 283      25.814  36.665  36.542  1.00 25.11           C  
ATOM   2227  CD2 LEU A 283      28.213  36.355  37.248  1.00 33.05           C  
ATOM   2228  H   LEU A 283      27.629  36.479  32.722  1.00 11.53           H  
ATOM   2229  HA  LEU A 283      25.728  37.833  34.434  1.00 14.28           H  
ATOM   2230  HB2 LEU A 283      28.589  38.025  35.078  1.00 19.36           H  
ATOM   2231  HB3 LEU A 283      28.033  36.368  34.743  1.00 19.36           H  
ATOM   2232  HG  LEU A 283      27.173  38.218  36.976  1.00 28.95           H  
ATOM   2233 HD11 LEU A 283      25.139  37.326  35.999  1.00 25.11           H  
ATOM   2234 HD12 LEU A 283      25.808  35.679  36.078  1.00 25.11           H  
ATOM   2235 HD13 LEU A 283      25.485  36.581  37.578  1.00 25.11           H  
ATOM   2236 HD21 LEU A 283      28.261  35.378  36.767  1.00 33.05           H  
ATOM   2237 HD22 LEU A 283      29.200  36.817  37.232  1.00 33.05           H  
ATOM   2238 HD23 LEU A 283      27.885  36.236  38.280  1.00 33.05           H  
ATOM   2239  N   LEU A 284      27.673  39.646  32.586  1.00 14.06           N  
ATOM   2240  CA  LEU A 284      27.974  41.018  32.191  1.00 16.31           C  
ATOM   2241  C   LEU A 284      26.683  41.778  31.886  1.00 18.57           C  
ATOM   2242  O   LEU A 284      26.626  42.995  32.054  1.00 22.25           O  
ATOM   2243  CB  LEU A 284      28.930  41.058  30.989  1.00 13.83           C  
ATOM   2244  CG  LEU A 284      30.296  40.405  31.242  1.00 14.35           C  
ATOM   2245  CD1 LEU A 284      31.078  40.305  29.965  1.00 16.51           C  
ATOM   2246  CD2 LEU A 284      31.062  41.159  32.276  1.00 16.99           C  
ATOM   2247  H   LEU A 284      27.956  38.883  31.987  1.00 14.06           H  
ATOM   2248  HA  LEU A 284      28.477  41.507  33.025  1.00 16.31           H  
ATOM   2249  HB2 LEU A 284      29.096  42.101  30.720  1.00 13.83           H  
ATOM   2250  HB3 LEU A 284      28.453  40.540  30.157  1.00 13.83           H  
ATOM   2251  HG  LEU A 284      30.127  39.396  31.618  1.00 14.35           H  
ATOM   2252 HD11 LEU A 284      30.512  39.724  29.237  1.00 16.51           H  
ATOM   2253 HD12 LEU A 284      31.259  41.305  29.570  1.00 16.51           H  
ATOM   2254 HD13 LEU A 284      32.031  39.814  30.160  1.00 16.51           H  
ATOM   2255 HD21 LEU A 284      31.245  42.174  31.924  1.00 16.99           H  
ATOM   2256 HD22 LEU A 284      30.487  41.193  33.201  1.00 16.99           H  
ATOM   2257 HD23 LEU A 284      32.014  40.660  32.458  1.00 16.99           H  
ATOM   2258  N   SER A 285      25.635  41.062  31.490  1.00 16.42           N  
ATOM   2259  CA  SER A 285      24.348  41.692  31.194  1.00 18.85           C  
ATOM   2260  C   SER A 285      23.480  41.867  32.454  1.00 19.12           C  
ATOM   2261  O   SER A 285      22.353  42.347  32.367  1.00 22.78           O  
ATOM   2262  CB  SER A 285      23.585  40.869  30.154  1.00 17.75           C  
ATOM   2263  OG  SER A 285      23.058  39.678  30.723  1.00 22.16           O  
ATOM   2264  H   SER A 285      25.729  40.061  31.391  1.00 16.42           H  
ATOM   2265  HA  SER A 285      24.560  42.685  30.798  1.00 18.85           H  
ATOM   2266  HB2 SER A 285      24.264  40.605  29.343  1.00 17.75           H  
ATOM   2267  HB3 SER A 285      22.764  41.468  29.760  1.00 17.75           H  
ATOM   2268  HG  SER A 285      23.796  39.167  31.063  1.00 22.16           H  
ATOM   2269  N   GLY A 286      24.002  41.463  33.611  1.00 18.11           N  
ATOM   2270  CA  GLY A 286      23.262  41.568  34.857  1.00 17.95           C  
ATOM   2271  C   GLY A 286      22.170  40.528  35.071  1.00 19.04           C  
ATOM   2272  O   GLY A 286      21.418  40.638  36.034  1.00 20.27           O  
ATOM   2273  H   GLY A 286      24.934  41.075  33.622  1.00 18.11           H  
ATOM   2274  HA2 GLY A 286      22.796  42.553  34.887  1.00 17.95           H  
ATOM   2275  HA3 GLY A 286      23.974  41.478  35.677  1.00 17.95           H  
ATOM   2276  N   ARG A 287      22.129  39.475  34.251  1.00 15.86           N  
ATOM   2277  CA  ARG A 287      21.088  38.447  34.374  1.00 12.80           C  
ATOM   2278  C   ARG A 287      21.663  37.056  34.613  1.00 12.17           C  
ATOM   2279  O   ARG A 287      22.758  36.743  34.142  1.00 13.69           O  
ATOM   2280  CB  ARG A 287      20.240  38.400  33.097  1.00 12.46           C  
ATOM   2281  CG  ARG A 287      19.505  39.678  32.804  1.00 14.92           C  
ATOM   2282  CD  ARG A 287      18.968  39.685  31.378  1.00 25.50           C  
ATOM   2283  NE  ARG A 287      20.036  39.683  30.378  1.00 25.57           N  
ATOM   2284  CZ  ARG A 287      19.847  39.560  29.066  1.00 27.33           C  
ATOM   2285  NH1 ARG A 287      18.625  39.430  28.571  1.00 25.30           N  
ATOM   2286  NH2 ARG A 287      20.889  39.558  28.246  1.00 25.11           N1+
ATOM   2287  H   ARG A 287      22.830  39.384  33.530  1.00 15.86           H  
ATOM   2288  HA  ARG A 287      20.482  38.723  35.237  1.00 12.80           H  
ATOM   2289  HB2 ARG A 287      19.508  37.599  33.201  1.00 12.46           H  
ATOM   2290  HB3 ARG A 287      20.899  38.183  32.256  1.00 12.46           H  
ATOM   2291  HG2 ARG A 287      20.187  40.519  32.932  1.00 14.92           H  
ATOM   2292  HG3 ARG A 287      18.671  39.777  33.499  1.00 14.92           H  
ATOM   2293  HD2 ARG A 287      18.359  40.578  31.238  1.00 25.50           H  
ATOM   2294  HD3 ARG A 287      18.351  38.798  31.232  1.00 25.50           H  
ATOM   2295  HE  ARG A 287      20.986  39.782  30.707  1.00 25.57           H  
ATOM   2296 HH11 ARG A 287      18.492  39.330  27.575  1.00 25.30           H  
ATOM   2297 HH12 ARG A 287      17.827  39.431  29.190  1.00 25.30           H  
ATOM   2298 HH21 ARG A 287      21.823  39.657  28.617  1.00 25.11           H  
ATOM   2299 HH22 ARG A 287      20.748  39.458  27.251  1.00 25.11           H  
ATOM   2300  N   LEU A 288      20.893  36.213  35.300  1.00 10.50           N  
ATOM   2301  CA  LEU A 288      21.293  34.830  35.585  1.00 12.07           C  
ATOM   2302  C   LEU A 288      20.669  33.821  34.633  1.00 11.63           C  
ATOM   2303  O   LEU A 288      21.181  32.719  34.493  1.00 11.03           O  
ATOM   2304  CB  LEU A 288      20.855  34.420  36.993  1.00 11.10           C  
ATOM   2305  CG  LEU A 288      21.497  35.098  38.187  1.00 13.11           C  
ATOM   2306  CD1 LEU A 288      20.843  34.559  39.460  1.00 14.89           C  
ATOM   2307  CD2 LEU A 288      22.974  34.818  38.182  1.00 16.30           C  
ATOM   2308  H   LEU A 288      19.999  36.539  35.638  1.00 10.50           H  
ATOM   2309  HA  LEU A 288      22.377  34.818  35.473  1.00 12.07           H  
ATOM   2310  HB2 LEU A 288      21.048  33.352  37.090  1.00 11.10           H  
ATOM   2311  HB3 LEU A 288      19.782  34.603  37.060  1.00 11.10           H  
ATOM   2312  HG  LEU A 288      21.353  36.178  38.142  1.00 13.11           H  
ATOM   2313 HD11 LEU A 288      19.777  34.787  39.445  1.00 14.89           H  
ATOM   2314 HD12 LEU A 288      20.983  33.479  39.511  1.00 14.89           H  
ATOM   2315 HD13 LEU A 288      21.302  35.027  40.331  1.00 14.89           H  
ATOM   2316 HD21 LEU A 288      23.140  33.742  38.227  1.00 16.30           H  
ATOM   2317 HD22 LEU A 288      23.416  35.216  37.269  1.00 16.30           H  
ATOM   2318 HD23 LEU A 288      23.437  35.293  39.047  1.00 16.30           H  
ATOM   2319  N   LEU A 289      19.574  34.201  33.975  1.00 10.91           N  
ATOM   2320  CA  LEU A 289      18.843  33.273  33.113  1.00 11.22           C  
ATOM   2321  C   LEU A 289      18.663  33.681  31.648  1.00 11.78           C  
ATOM   2322  O   LEU A 289      17.668  33.342  31.018  1.00 12.35           O  
ATOM   2323  CB  LEU A 289      17.479  32.923  33.751  1.00 12.01           C  
ATOM   2324  CG  LEU A 289      17.476  32.243  35.134  1.00 12.63           C  
ATOM   2325  CD1 LEU A 289      16.068  32.236  35.706  1.00 12.30           C  
ATOM   2326  CD2 LEU A 289      18.024  30.808  35.019  1.00 12.35           C  
ATOM   2327  H   LEU A 289      19.242  35.150  34.074  1.00 10.91           H  
ATOM   2328  HA  LEU A 289      19.491  32.399  33.054  1.00 11.22           H  
ATOM   2329  HB2 LEU A 289      16.961  32.256  33.062  1.00 12.01           H  
ATOM   2330  HB3 LEU A 289      16.919  33.853  33.847  1.00 12.01           H  
ATOM   2331  HG  LEU A 289      18.121  32.804  35.810  1.00 12.63           H  
ATOM   2332 HD11 LEU A 289      15.708  33.261  35.798  1.00 12.30           H  
ATOM   2333 HD12 LEU A 289      15.409  31.678  35.041  1.00 12.30           H  
ATOM   2334 HD13 LEU A 289      16.077  31.765  36.689  1.00 12.30           H  
ATOM   2335 HD21 LEU A 289      17.391  30.230  34.346  1.00 12.35           H  
ATOM   2336 HD22 LEU A 289      19.040  30.838  34.626  1.00 12.35           H  
ATOM   2337 HD23 LEU A 289      18.029  30.341  36.004  1.00 12.35           H  
ATOM   2338  N   GLU A 290      19.634  34.409  31.116  1.00 11.86           N  
ATOM   2339  CA  GLU A 290      19.635  34.789  29.714  1.00 13.35           C  
ATOM   2340  C   GLU A 290      19.593  33.460  28.944  1.00 14.01           C  
ATOM   2341  O   GLU A 290      20.058  32.421  29.435  1.00 14.47           O  
ATOM   2342  CB  GLU A 290      20.924  35.555  29.430  1.00 17.02           C  
ATOM   2343  CG  GLU A 290      21.092  36.101  28.037  1.00 40.20           C  
ATOM   2344  CD  GLU A 290      22.326  36.986  27.919  1.00 49.50           C  
ATOM   2345  OE1 GLU A 290      23.203  36.932  28.803  1.00 39.91           O  
ATOM   2346  OE2 GLU A 290      22.438  37.741  26.930  1.00 62.69           O1-
ATOM   2347  H   GLU A 290      20.398  34.709  31.704  1.00 11.86           H  
ATOM   2348  HA  GLU A 290      18.799  35.428  29.430  1.00 13.35           H  
ATOM   2349  HB2 GLU A 290      21.758  34.881  29.624  1.00 17.02           H  
ATOM   2350  HB3 GLU A 290      20.968  36.396  30.122  1.00 17.02           H  
ATOM   2351  HG2 GLU A 290      20.211  36.689  27.780  1.00 40.20           H  
ATOM   2352  HG3 GLU A 290      21.188  35.268  27.341  1.00 40.20           H  
ATOM   2353  N   GLN A 291      19.030  33.475  27.752  1.00 13.28           N  
ATOM   2354  CA  GLN A 291      18.896  32.249  26.974  1.00 13.39           C  
ATOM   2355  C   GLN A 291      19.910  32.045  25.858  1.00 15.73           C  
ATOM   2356  O   GLN A 291      19.572  32.170  24.676  1.00 21.34           O  
ATOM   2357  CB  GLN A 291      17.476  32.180  26.437  1.00 12.23           C  
ATOM   2358  CG  GLN A 291      16.468  32.161  27.568  1.00 13.53           C  
ATOM   2359  CD  GLN A 291      16.552  30.881  28.348  1.00 12.24           C  
ATOM   2360  OE1 GLN A 291      16.370  29.816  27.786  1.00 13.87           O  
ATOM   2361  NE2 GLN A 291      16.867  30.971  29.631  1.00 10.73           N  
ATOM   2362  H   GLN A 291      18.687  34.346  27.373  1.00 13.28           H  
ATOM   2363  HA  GLN A 291      19.114  31.430  27.659  1.00 13.39           H  
ATOM   2364  HB2 GLN A 291      17.363  31.273  25.844  1.00 12.23           H  
ATOM   2365  HB3 GLN A 291      17.290  33.051  25.808  1.00 12.23           H  
ATOM   2366  HG2 GLN A 291      15.465  32.259  27.152  1.00 13.53           H  
ATOM   2367  HG3 GLN A 291      16.668  32.999  28.236  1.00 13.53           H  
ATOM   2368 HE21 GLN A 291      17.008  31.877  30.054  1.00 10.73           H  
ATOM   2369 HE22 GLN A 291      16.966  30.133  30.187  1.00 10.73           H  
ATOM   2370  N   LYS A 292      21.154  31.763  26.237  1.00 13.25           N  
ATOM   2371  CA  LYS A 292      22.221  31.524  25.283  1.00 13.64           C  
ATOM   2372  C   LYS A 292      22.600  30.048  25.236  1.00 16.34           C  
ATOM   2373  O   LYS A 292      22.889  29.446  26.266  1.00 16.97           O  
ATOM   2374  CB  LYS A 292      23.471  32.325  25.656  1.00 15.76           C  
ATOM   2375  CG  LYS A 292      23.494  33.772  25.221  1.00 14.29           C  
ATOM   2376  CD  LYS A 292      24.929  34.283  25.262  1.00 13.82           C  
ATOM   2377  CE  LYS A 292      25.038  35.744  24.875  1.00 13.29           C  
ATOM   2378  NZ  LYS A 292      24.457  36.626  25.903  1.00 12.93           N1+
ATOM   2379  H   LYS A 292      21.363  31.714  27.224  1.00 13.25           H  
ATOM   2380  HA  LYS A 292      21.851  31.838  24.307  1.00 13.64           H  
ATOM   2381  HB2 LYS A 292      24.330  31.829  25.205  1.00 15.76           H  
ATOM   2382  HB3 LYS A 292      23.568  32.303  26.741  1.00 15.76           H  
ATOM   2383  HG2 LYS A 292      22.876  34.365  25.895  1.00 14.29           H  
ATOM   2384  HG3 LYS A 292      23.106  33.854  24.206  1.00 14.29           H  
ATOM   2385  HD2 LYS A 292      25.530  33.693  24.570  1.00 13.82           H  
ATOM   2386  HD3 LYS A 292      25.315  34.160  26.274  1.00 13.82           H  
ATOM   2387  HE2 LYS A 292      24.509  35.901  23.935  1.00 13.29           H  
ATOM   2388  HE3 LYS A 292      26.090  35.998  24.746  1.00 13.29           H  
ATOM   2389  HZ1 LYS A 292      23.481  36.398  26.030  1.00 12.93           H  
ATOM   2390  HZ2 LYS A 292      24.949  36.496  26.775  1.00 12.93           H  
ATOM   2391  HZ3 LYS A 292      24.543  37.588  25.608  1.00 12.93           H  
ATOM   2392  N   ALA A 293      22.594  29.460  24.041  1.00 15.29           N  
ATOM   2393  CA  ALA A 293      22.998  28.066  23.877  1.00 15.09           C  
ATOM   2394  C   ALA A 293      24.501  28.141  23.627  1.00 18.98           C  
ATOM   2395  O   ALA A 293      24.930  28.682  22.594  1.00 22.49           O  
ATOM   2396  CB  ALA A 293      22.305  27.458  22.691  1.00 17.19           C  
ATOM   2397  H   ALA A 293      22.304  29.989  23.231  1.00 15.29           H  
ATOM   2398  HA  ALA A 293      22.744  27.451  24.741  1.00 15.09           H  
ATOM   2399  HB1 ALA A 293      21.228  27.456  22.861  1.00 17.19           H  
ATOM   2400  HB2 ALA A 293      22.531  28.042  21.799  1.00 17.19           H  
ATOM   2401  HB3 ALA A 293      22.653  26.434  22.552  1.00 17.19           H  
ATOM   2402  N   ALA A 294      25.298  27.698  24.602  1.00 15.43           N  
ATOM   2403  CA  ALA A 294      26.763  27.748  24.498  1.00 13.78           C  
ATOM   2404  C   ALA A 294      27.390  26.362  24.370  1.00 12.39           C  
ATOM   2405  O   ALA A 294      26.869  25.389  24.914  1.00 11.83           O  
ATOM   2406  CB  ALA A 294      27.353  28.469  25.729  1.00 10.17           C  
ATOM   2407  H   ALA A 294      24.880  27.316  25.439  1.00 15.43           H  
ATOM   2408  HA  ALA A 294      27.000  28.299  23.588  1.00 13.78           H  
ATOM   2409  HB1 ALA A 294      26.931  29.471  25.800  1.00 10.17           H  
ATOM   2410  HB2 ALA A 294      27.109  27.907  26.631  1.00 10.17           H  
ATOM   2411  HB3 ALA A 294      28.436  28.537  25.626  1.00 10.17           H  
ATOM   2412  N   SER A 295      28.494  26.266  23.636  1.00  9.52           N  
ATOM   2413  CA  SER A 295      29.185  24.989  23.493  1.00 10.89           C  
ATOM   2414  C   SER A 295      29.594  24.502  24.884  1.00  9.64           C  
ATOM   2415  O   SER A 295      30.166  25.262  25.683  1.00  9.24           O  
ATOM   2416  CB  SER A 295      30.450  25.148  22.646  1.00 10.02           C  
ATOM   2417  OG  SER A 295      31.295  24.013  22.720  1.00 10.54           O  
ATOM   2418  H   SER A 295      28.858  27.086  23.172  1.00  9.52           H  
ATOM   2419  HA  SER A 295      28.518  24.278  23.005  1.00 10.89           H  
ATOM   2420  HB2 SER A 295      31.002  26.019  23.000  1.00 10.02           H  
ATOM   2421  HB3 SER A 295      30.159  25.301  21.607  1.00 10.02           H  
ATOM   2422  HG  SER A 295      30.799  23.260  22.392  1.00 10.54           H  
ATOM   2423  N   CYS A 296      29.386  23.212  25.112  1.00  8.90           N  
ATOM   2424  CA  CYS A 296      29.709  22.581  26.380  1.00 10.24           C  
ATOM   2425  C   CYS A 296      31.188  22.555  26.696  1.00  9.59           C  
ATOM   2426  O   CYS A 296      31.588  22.266  27.829  1.00  9.50           O  
ATOM   2427  CB  CYS A 296      29.128  21.175  26.412  1.00  8.51           C  
ATOM   2428  SG  CYS A 296      27.315  21.214  26.322  1.00 10.52           S  
ATOM   2429  H   CYS A 296      28.988  22.647  24.376  1.00  8.90           H  
ATOM   2430  HA  CYS A 296      29.256  23.195  27.159  1.00 10.24           H  
ATOM   2431  HB2 CYS A 296      29.428  20.687  27.339  1.00  8.51           H  
ATOM   2432  HB3 CYS A 296      29.514  20.611  25.563  1.00  8.51           H  
ATOM   2433  N   HIS A 297      32.012  22.842  25.698  1.00  8.62           N  
ATOM   2434  CA  HIS A 297      33.440  22.851  25.908  1.00  9.50           C  
ATOM   2435  C   HIS A 297      33.935  24.116  26.667  1.00  9.12           C  
ATOM   2436  O   HIS A 297      35.090  24.185  27.104  1.00 11.63           O  
ATOM   2437  CB  HIS A 297      34.166  22.677  24.576  1.00  9.64           C  
ATOM   2438  CG  HIS A 297      35.613  22.358  24.735  1.00  9.70           C  
ATOM   2439  CD2 HIS A 297      36.598  23.310  24.621  1.00 14.69           C  
ATOM   2440  ND1 HIS A 297      36.233  21.199  25.039  1.00 15.57           N  
ATOM   2441  NE2 HIS A 297      37.774  22.750  24.848  1.00 19.73           N  
ATOM   2442  CE1 HIS A 297      37.578  21.468  25.103  1.00 23.00           C  
ATOM   2443  H   HIS A 297      31.638  23.056  24.784  1.00  8.62           H  
ATOM   2444  HA  HIS A 297      33.679  22.006  26.554  1.00  9.50           H  
ATOM   2445  HB2 HIS A 297      34.075  23.603  24.008  1.00  9.64           H  
ATOM   2446  HB3 HIS A 297      33.690  21.865  24.025  1.00  9.64           H  
ATOM   2447  HD1 HIS A 297      35.761  20.241  25.201  1.00 15.57           H  
ATOM   2448  HD2 HIS A 297      36.437  24.351  24.383  1.00 14.69           H  
ATOM   2449  HE1 HIS A 297      38.351  20.748  25.326  1.00 23.00           H  
ATOM   2450  N   ASN A 298      33.069  25.119  26.789  1.00  8.35           N  
ATOM   2451  CA  ASN A 298      33.405  26.337  27.522  1.00  8.97           C  
ATOM   2452  C   ASN A 298      33.490  26.063  29.037  1.00 10.39           C  
ATOM   2453  O   ASN A 298      32.731  25.244  29.571  1.00 11.28           O  
ATOM   2454  CB  ASN A 298      32.316  27.395  27.299  1.00  8.79           C  
ATOM   2455  CG  ASN A 298      32.437  28.090  25.952  1.00  8.51           C  
ATOM   2456  OD1 ASN A 298      33.344  28.879  25.735  1.00 11.82           O  
ATOM   2457  ND2 ASN A 298      31.508  27.812  25.062  1.00 11.49           N  
ATOM   2458  H   ASN A 298      32.156  25.036  26.364  1.00  8.35           H  
ATOM   2459  HA  ASN A 298      34.370  26.688  27.156  1.00  8.97           H  
ATOM   2460  HB2 ASN A 298      32.393  28.145  28.086  1.00  8.79           H  
ATOM   2461  HB3 ASN A 298      31.342  26.909  27.354  1.00  8.79           H  
ATOM   2462 HD21 ASN A 298      31.527  28.258  24.156  1.00 11.49           H  
ATOM   2463 HD22 ASN A 298      30.776  27.153  25.285  1.00 11.49           H  
ATOM   2464  N   SER A 299      34.384  26.782  29.711  1.00 10.29           N  
ATOM   2465  CA  SER A 299      34.559  26.686  31.166  1.00 10.47           C  
ATOM   2466  C   SER A 299      33.915  27.945  31.732  1.00 10.29           C  
ATOM   2467  O   SER A 299      34.470  29.039  31.604  1.00 11.16           O  
ATOM   2468  CB  SER A 299      36.045  26.616  31.559  1.00 14.97           C  
ATOM   2469  OG  SER A 299      36.576  25.322  31.310  1.00 28.18           O  
ATOM   2470  H   SER A 299      34.970  27.424  29.197  1.00 10.29           H  
ATOM   2471  HA  SER A 299      34.103  25.776  31.557  1.00 10.47           H  
ATOM   2472  HB2 SER A 299      36.144  26.844  32.620  1.00 14.97           H  
ATOM   2473  HB3 SER A 299      36.603  27.349  30.976  1.00 14.97           H  
ATOM   2474  HG  SER A 299      36.484  25.146  30.371  1.00 28.18           H  
ATOM   2475  N   TYR A 300      32.726  27.772  32.313  1.00  9.29           N  
ATOM   2476  CA  TYR A 300      31.918  28.856  32.859  1.00  8.49           C  
ATOM   2477  C   TYR A 300      31.742  28.745  34.385  1.00  9.73           C  
ATOM   2478  O   TYR A 300      32.102  27.744  35.013  1.00  8.08           O  
ATOM   2479  CB  TYR A 300      30.518  28.814  32.206  1.00  7.10           C  
ATOM   2480  CG  TYR A 300      30.426  29.295  30.764  1.00  7.59           C  
ATOM   2481  CD1 TYR A 300      31.445  30.062  30.183  1.00 10.11           C  
ATOM   2482  CD2 TYR A 300      29.296  29.016  30.004  1.00  8.62           C  
ATOM   2483  CE1 TYR A 300      31.326  30.561  28.876  1.00  9.19           C  
ATOM   2484  CE2 TYR A 300      29.166  29.499  28.714  1.00 11.31           C  
ATOM   2485  CZ  TYR A 300      30.184  30.269  28.156  1.00 12.94           C  
ATOM   2486  OH  TYR A 300      30.041  30.731  26.871  1.00 16.38           O  
ATOM   2487  H   TYR A 300      32.363  26.832  32.379  1.00  9.29           H  
ATOM   2488  HA  TYR A 300      32.435  29.791  32.644  1.00  8.49           H  
ATOM   2489  HB2 TYR A 300      29.854  29.437  32.806  1.00  7.10           H  
ATOM   2490  HB3 TYR A 300      30.171  27.781  32.233  1.00  7.10           H  
ATOM   2491  HD1 TYR A 300      32.339  30.273  30.751  1.00 10.11           H  
ATOM   2492  HD2 TYR A 300      28.507  28.412  30.427  1.00  8.62           H  
ATOM   2493  HE1 TYR A 300      32.112  31.161  28.442  1.00  9.19           H  
ATOM   2494  HE2 TYR A 300      28.277  29.280  28.141  1.00 11.31           H  
ATOM   2495  HH  TYR A 300      30.776  31.255  26.544  1.00 16.38           H  
ATOM   2496  N   ILE A 301      31.188  29.808  34.947  1.00  7.28           N  
ATOM   2497  CA  ILE A 301      30.888  29.902  36.358  1.00  7.35           C  
ATOM   2498  C   ILE A 301      29.724  28.955  36.671  1.00  7.08           C  
ATOM   2499  O   ILE A 301      28.794  28.801  35.873  1.00  7.60           O  
ATOM   2500  CB  ILE A 301      30.413  31.337  36.707  1.00  7.56           C  
ATOM   2501  CG1 ILE A 301      31.522  32.345  36.383  1.00 10.75           C  
ATOM   2502  CG2 ILE A 301      29.979  31.432  38.185  1.00  9.38           C  
ATOM   2503  CD1 ILE A 301      31.026  33.774  36.266  1.00 11.79           C  
ATOM   2504  H   ILE A 301      30.963  30.597  34.358  1.00  7.28           H  
ATOM   2505  HA  ILE A 301      31.782  29.650  36.928  1.00  7.35           H  
ATOM   2506  HB  ILE A 301      29.541  31.577  36.099  1.00  7.56           H  
ATOM   2507 HG12 ILE A 301      31.981  32.061  35.436  1.00 10.75           H  
ATOM   2508 HG13 ILE A 301      32.269  32.303  37.176  1.00 10.75           H  
ATOM   2509 HG21 ILE A 301      29.173  30.723  38.373  1.00  9.38           H  
ATOM   2510 HG22 ILE A 301      30.827  31.198  38.828  1.00  9.38           H  
ATOM   2511 HG23 ILE A 301      29.630  32.443  38.397  1.00  9.38           H  
ATOM   2512 HD11 ILE A 301      30.277  33.835  35.476  1.00 11.79           H  
ATOM   2513 HD12 ILE A 301      30.582  34.083  37.212  1.00 11.79           H  
ATOM   2514 HD13 ILE A 301      31.862  34.430  36.025  1.00 11.79           H  
ATOM   2515  N   VAL A 302      29.804  28.300  37.821  1.00  6.56           N  
ATOM   2516  CA  VAL A 302      28.729  27.441  38.274  1.00  6.59           C  
ATOM   2517  C   VAL A 302      28.363  27.949  39.659  1.00  7.34           C  
ATOM   2518  O   VAL A 302      29.260  28.166  40.504  1.00  9.31           O  
ATOM   2519  CB  VAL A 302      29.159  25.960  38.347  1.00  7.08           C  
ATOM   2520  CG1 VAL A 302      28.029  25.130  38.948  1.00  9.28           C  
ATOM   2521  CG2 VAL A 302      29.511  25.448  36.931  1.00  8.65           C  
ATOM   2522  H   VAL A 302      30.631  28.402  38.392  1.00  6.56           H  
ATOM   2523  HA  VAL A 302      27.890  27.476  37.579  1.00  6.59           H  
ATOM   2524  HB  VAL A 302      30.041  25.866  38.981  1.00  7.08           H  
ATOM   2525 HG11 VAL A 302      27.803  25.495  39.950  1.00  9.28           H  
ATOM   2526 HG12 VAL A 302      27.141  25.217  38.321  1.00  9.28           H  
ATOM   2527 HG13 VAL A 302      28.335  24.085  39.002  1.00  9.28           H  
ATOM   2528 HG21 VAL A 302      28.637  25.536  36.285  1.00  8.65           H  
ATOM   2529 HG22 VAL A 302      30.327  26.044  36.522  1.00  8.65           H  
ATOM   2530 HG23 VAL A 302      29.817  24.403  36.988  1.00  8.65           H  
ATOM   2531  N   LEU A 303      27.065  28.165  39.878  1.00  5.98           N  
ATOM   2532  CA  LEU A 303      26.566  28.643  41.168  1.00  6.62           C  
ATOM   2533  C   LEU A 303      25.934  27.525  42.012  1.00  6.94           C  
ATOM   2534  O   LEU A 303      25.483  26.493  41.483  1.00  7.50           O  
ATOM   2535  CB  LEU A 303      25.520  29.748  40.951  1.00  5.91           C  
ATOM   2536  CG  LEU A 303      25.974  30.946  40.105  1.00  5.79           C  
ATOM   2537  CD1 LEU A 303      24.809  31.914  39.936  1.00  9.29           C  
ATOM   2538  CD2 LEU A 303      27.168  31.626  40.751  1.00  8.55           C  
ATOM   2539  H   LEU A 303      26.407  27.994  39.131  1.00  5.98           H  
ATOM   2540  HA  LEU A 303      27.429  29.028  41.712  1.00  6.62           H  
ATOM   2541  HB2 LEU A 303      25.224  30.124  41.930  1.00  5.91           H  
ATOM   2542  HB3 LEU A 303      24.658  29.299  40.458  1.00  5.91           H  
ATOM   2543  HG  LEU A 303      26.286  30.601  39.119  1.00  5.79           H  
ATOM   2544 HD11 LEU A 303      23.982  31.404  39.443  1.00  9.29           H  
ATOM   2545 HD12 LEU A 303      24.486  32.268  40.915  1.00  9.29           H  
ATOM   2546 HD13 LEU A 303      25.126  32.762  39.330  1.00  9.29           H  
ATOM   2547 HD21 LEU A 303      26.890  31.984  41.742  1.00  8.55           H  
ATOM   2548 HD22 LEU A 303      27.988  30.914  40.839  1.00  8.55           H  
ATOM   2549 HD23 LEU A 303      27.483  32.469  40.136  1.00  8.55           H  
ATOM   2550  N   CYS A 304      25.895  27.758  43.323  1.00  5.58           N  
ATOM   2551  CA  CYS A 304      25.292  26.843  44.290  1.00  6.15           C  
ATOM   2552  C   CYS A 304      24.297  27.684  45.079  1.00  7.15           C  
ATOM   2553  O   CYS A 304      24.600  28.826  45.461  1.00  8.17           O  
ATOM   2554  CB  CYS A 304      26.329  26.294  45.275  1.00  7.42           C  
ATOM   2555  SG  CYS A 304      27.741  25.452  44.518  1.00  7.96           S  
ATOM   2556  H   CYS A 304      26.305  28.614  43.668  1.00  5.58           H  
ATOM   2557  HA  CYS A 304      24.841  25.995  43.774  1.00  6.15           H  
ATOM   2558  HB2 CYS A 304      25.827  25.585  45.933  1.00  7.42           H  
ATOM   2559  HB3 CYS A 304      26.710  27.129  45.863  1.00  7.42           H  
ATOM   2560  N   ILE A 305      23.114  27.132  45.286  1.00  6.12           N  
ATOM   2561  CA  ILE A 305      22.064  27.815  46.020  1.00  7.49           C  
ATOM   2562  C   ILE A 305      21.698  27.046  47.293  1.00 10.06           C  
ATOM   2563  O   ILE A 305      21.602  25.813  47.287  1.00  9.16           O  
ATOM   2564  CB  ILE A 305      20.779  28.031  45.115  1.00  7.52           C  
ATOM   2565  CG1 ILE A 305      19.628  28.676  45.913  1.00 10.13           C  
ATOM   2566  CG2 ILE A 305      20.332  26.704  44.452  1.00  9.27           C  
ATOM   2567  CD1 ILE A 305      19.824  30.143  46.247  1.00 11.16           C  
ATOM   2568  H   ILE A 305      22.935  26.207  44.922  1.00  6.12           H  
ATOM   2569  HA  ILE A 305      22.446  28.795  46.307  1.00  7.49           H  
ATOM   2570  HB  ILE A 305      21.050  28.724  44.319  1.00  7.52           H  
ATOM   2571 HG12 ILE A 305      19.516  28.128  46.849  1.00 10.13           H  
ATOM   2572 HG13 ILE A 305      18.715  28.582  45.326  1.00 10.13           H  
ATOM   2573 HG21 ILE A 305      21.153  26.299  43.860  1.00  9.27           H  
ATOM   2574 HG22 ILE A 305      20.053  25.988  45.225  1.00  9.27           H  
ATOM   2575 HG23 ILE A 305      19.476  26.892  43.804  1.00  9.27           H  
ATOM   2576 HD11 ILE A 305      20.733  30.263  46.836  1.00 11.16           H  
ATOM   2577 HD12 ILE A 305      19.910  30.717  45.325  1.00 11.16           H  
ATOM   2578 HD13 ILE A 305      18.970  30.502  46.821  1.00 11.16           H  
ATOM   2579  N   GLU A 306      21.565  27.784  48.393  1.00  7.92           N  
ATOM   2580  CA  GLU A 306      21.152  27.232  49.690  1.00 10.18           C  
ATOM   2581  C   GLU A 306      19.681  26.872  49.478  1.00  9.73           C  
ATOM   2582  O   GLU A 306      18.873  27.739  49.139  1.00 11.98           O  
ATOM   2583  CB  GLU A 306      21.306  28.317  50.739  1.00 10.07           C  
ATOM   2584  CG  GLU A 306      21.335  27.819  52.146  1.00 13.04           C  
ATOM   2585  CD  GLU A 306      21.750  28.908  53.124  1.00 20.14           C  
ATOM   2586  OE1 GLU A 306      21.900  30.077  52.706  1.00 10.57           O  
ATOM   2587  OE2 GLU A 306      21.934  28.603  54.320  1.00 24.88           O1-
ATOM   2588  H   GLU A 306      21.758  28.774  48.333  1.00  7.92           H  
ATOM   2589  HA  GLU A 306      21.734  26.372  50.022  1.00 10.18           H  
ATOM   2590  HB2 GLU A 306      20.469  29.008  50.640  1.00 10.07           H  
ATOM   2591  HB3 GLU A 306      22.239  28.847  50.546  1.00 10.07           H  
ATOM   2592  HG2 GLU A 306      22.045  26.995  52.214  1.00 13.04           H  
ATOM   2593  HG3 GLU A 306      20.340  27.464  52.415  1.00 13.04           H  
ATOM   2594  N   ASN A 307      19.322  25.606  49.677  1.00 10.68           N  
ATOM   2595  CA  ASN A 307      17.960  25.186  49.355  1.00 13.13           C  
ATOM   2596  C   ASN A 307      16.836  25.438  50.343  1.00 13.53           C  
ATOM   2597  O   ASN A 307      15.665  25.234  50.028  1.00 14.73           O  
ATOM   2598  CB  ASN A 307      17.937  23.747  48.816  1.00 17.30           C  
ATOM   2599  CG  ASN A 307      18.054  22.697  49.904  1.00 33.21           C  
ATOM   2600  OD1 ASN A 307      17.751  21.521  49.665  1.00 42.13           O  
ATOM   2601  ND2 ASN A 307      18.483  23.099  51.104  1.00 34.89           N  
ATOM   2602  H   ASN A 307      19.986  24.941  50.048  1.00 10.68           H  
ATOM   2603  HA  ASN A 307      17.697  25.905  48.579  1.00 13.13           H  
ATOM   2604  HB2 ASN A 307      18.771  23.623  48.125  1.00 17.30           H  
ATOM   2605  HB3 ASN A 307      16.998  23.592  48.285  1.00 17.30           H  
ATOM   2606 HD21 ASN A 307      18.570  22.433  51.858  1.00 34.89           H  
ATOM   2607 HD22 ASN A 307      18.720  24.069  51.257  1.00 34.89           H  
ATOM   2608  N   SER A 308      17.199  25.938  51.513  1.00 15.33           N  
ATOM   2609  CA  SER A 308      16.228  26.268  52.540  1.00 17.72           C  
ATOM   2610  C   SER A 308      16.937  27.062  53.621  1.00 16.82           C  
ATOM   2611  O   SER A 308      18.156  26.967  53.754  1.00 17.25           O  
ATOM   2612  CB  SER A 308      15.658  24.992  53.155  1.00 21.56           C  
ATOM   2613  OG  SER A 308      16.711  24.160  53.619  1.00 25.37           O  
ATOM   2614  H   SER A 308      18.180  26.094  51.697  1.00 15.33           H  
ATOM   2615  HA  SER A 308      15.412  26.845  52.104  1.00 17.72           H  
ATOM   2616  HB2 SER A 308      15.080  24.456  52.402  1.00 21.56           H  
ATOM   2617  HB3 SER A 308      15.010  25.254  53.992  1.00 21.56           H  
ATOM   2618  HG  SER A 308      17.265  23.945  52.865  1.00 25.37           H  
ATOM   2619  N   PHE A 309      16.193  27.911  54.318  1.00 19.67           N  
ATOM   2620  CA  PHE A 309      16.754  28.674  55.429  1.00 21.81           C  
ATOM   2621  C   PHE A 309      16.563  27.762  56.635  1.00 22.35           C  
ATOM   2622  O   PHE A 309      17.541  27.533  57.353  1.00 26.83           O  
ATOM   2623  CB  PHE A 309      16.009  30.000  55.650  1.00 19.28           C  
ATOM   2624  CG  PHE A 309      16.483  30.765  56.855  1.00 20.57           C  
ATOM   2625  CD1 PHE A 309      17.742  31.357  56.868  1.00 20.77           C  
ATOM   2626  CD2 PHE A 309      15.676  30.887  57.983  1.00 20.76           C  
ATOM   2627  CE1 PHE A 309      18.193  32.058  57.987  1.00 21.12           C  
ATOM   2628  CE2 PHE A 309      16.116  31.586  59.108  1.00 21.12           C  
ATOM   2629  CZ  PHE A 309      17.379  32.173  59.109  1.00 21.23           C  
ATOM   2630  OXT PHE A 309      15.440  27.254  56.828  1.00 26.72           O1-
ATOM   2631  H   PHE A 309      15.220  28.032  54.075  1.00 19.67           H  
ATOM   2632  HA  PHE A 309      17.794  28.944  55.247  1.00 21.81           H  
ATOM   2633  HB2 PHE A 309      14.948  29.782  55.776  1.00 19.28           H  
ATOM   2634  HB3 PHE A 309      16.150  30.625  54.768  1.00 19.28           H  
ATOM   2635  HD1 PHE A 309      18.379  31.273  56.000  1.00 20.77           H  
ATOM   2636  HD2 PHE A 309      14.695  30.434  57.987  1.00 20.76           H  
ATOM   2637  HE1 PHE A 309      19.173  32.511  57.982  1.00 21.12           H  
ATOM   2638  HE2 PHE A 309      15.479  31.672  59.976  1.00 21.12           H  
ATOM   2639  HZ  PHE A 309      17.725  32.715  59.977  1.00 21.23           H  
TER    2640      PHE A 309 
CONECT  399 2555
CONECT 1994 2428
CONECT 2428 1994
CONECT 2555  399
END
