# Supplementary material for: Variations of VEGFR2 Chemical Space: Stimulator and Inhibitory Peptides
Source: Int J Mol Sci. 2024 Jul 16;25(14):7787. doi: 10.3390/ijms25147787 (PMC11276785; doi:10.3390/ijms25147787)
Supplement: Supplementary file 1 [file ijms-25-07787-s001.zip › Supplimenal material - proteins- S1/protein inhibitors S1/1lsl Thrombospondin1 prepared for docking.pdb]

HEADER    CELL ADHESION                                       1LSL    
REMARK  99                                                                      
REMARK  99 MOE v2022.02 (Chemical Computing Group ULC) Sun Nov 19 12:07:09 2023 
SEQRES   1 A  113  GLN ASP GLY GLY TRP SER HIS TRP SER PRO TRP SER SER
SEQRES   2 A  113  CYS SER VAL THR CYS GLY ASP GLY VAL ILE THR ARG ILE
SEQRES   3 A  113  ARG LEU CYS ASN SER PRO SER PRO GLN MET ASN GLY LYS
SEQRES   4 A  113  PRO CYS GLU GLY GLU ALA ARG GLU THR LYS ALA CYS LYS
SEQRES   5 A  113  LYS ASP ALA CYS PRO ILE ASN GLY GLY TRP GLY PRO TRP
SEQRES   6 A  113  SER PRO TRP ASP ILE CYS SER VAL THR CYS GLY GLY GLY
SEQRES   7 A  113  VAL GLN LYS ARG SER ARG LEU CYS ASN ASN PRO THR PRO
SEQRES   8 A  113  GLN PHE GLY GLY LYS ASP CYS VAL GLY ASP VAL THR GLU
SEQRES   9 A  113  ASN GLN ILE CYS ASN LYS GLN ASP CYS
SHEET    1       ASP A 435  ILE A 441                  Generated by MOE
SHEET    2       ARG A 461  LYS A 467                  Generated by MOE
SHEET    3       GLY A 493  SER A 498                  Generated by MOE
SHEET    4       THR A 518  CYS A 523                  Generated by MOE
SSBOND   1 CYS A  429    CYS A  466                          1555   1555  2.04
SSBOND   2 CYS A  433    CYS A  471                          1555   1555  2.04
SSBOND   3 CYS A  444    CYS A  456                          1555   1555  2.04
SSBOND   4 CYS A  486    CYS A  523                          1555   1555  2.03
SSBOND   5 CYS A  490    CYS A  528                          1555   1555  2.04
SSBOND   6 CYS A  501    CYS A  513                          1555   1555  2.05
ATOM      1  N   GLN A 416      10.280  26.469 -14.290  1.00 47.73           N1+
ATOM      2  CA  GLN A 416      10.079  27.551 -13.286  1.00 47.08           C  
ATOM      3  C   GLN A 416      10.897  28.804 -13.594  1.00 41.56           C  
ATOM      4  O   GLN A 416      12.108  28.851 -13.347  1.00 37.46           O  
ATOM      5  CB  GLN A 416      10.432  27.054 -11.879  1.00 52.74           C  
ATOM      6  CG  GLN A 416      10.206  28.092 -10.784  1.00 59.88           C  
ATOM      7  CD  GLN A 416       8.755  28.558 -10.702  1.00 68.82           C  
ATOM      8  NE2 GLN A 416       8.086  28.370  -9.679  1.00 74.12           N  
ATOM      9  OE1 GLN A 416       8.263  29.169 -11.779  1.00 71.79           O  
ATOM     10  H1  GLN A 416       9.405  26.274 -14.754  1.00 47.73           H  
ATOM     11  H2  GLN A 416      10.608  25.635 -13.825  1.00 47.73           H  
ATOM     12  H3  GLN A 416      10.964  26.765 -14.972  1.00 47.73           H  
ATOM     13  HA  GLN A 416       9.024  27.821 -13.335  1.00 47.08           H  
ATOM     14  HB2 GLN A 416      11.484  26.768 -11.869  1.00 52.74           H  
ATOM     15  HB3 GLN A 416       9.816  26.182 -11.658  1.00 52.74           H  
ATOM     16  HG2 GLN A 416      10.838  28.956 -10.987  1.00 59.88           H  
ATOM     17  HG3 GLN A 416      10.486  27.654  -9.826  1.00 59.88           H  
ATOM     18 HE21 GLN A 416       7.127  28.684  -9.638  1.00 74.12           H  
ATOM     19 HE22 GLN A 416       8.499  27.902  -8.885  1.00 74.12           H  
ATOM     20  N   ASP A 417      10.215  29.810 -14.141  1.00 36.85           N  
ATOM     21  CA  ASP A 417      10.828  31.091 -14.480  1.00 34.23           C  
ATOM     22  C   ASP A 417      11.133  31.824 -13.177  1.00 32.66           C  
ATOM     23  O   ASP A 417      10.477  31.581 -12.163  1.00 34.39           O  
ATOM     24  CB  ASP A 417       9.864  31.938 -15.309  1.00 34.20           C  
ATOM     25  CG  ASP A 417       9.860  31.553 -16.776  1.00 41.40           C  
ATOM     26  OD1 ASP A 417      10.768  30.790 -17.192  1.00 39.43           O  
ATOM     27  OD2 ASP A 417       8.950  32.016 -17.510  1.00 41.87           O1-
ATOM     28  H   ASP A 417       9.231  29.681 -14.329  1.00 36.85           H  
ATOM     29  HA  ASP A 417      11.736  30.923 -15.060  1.00 34.23           H  
ATOM     30  HB2 ASP A 417      10.157  32.984 -15.224  1.00 34.20           H  
ATOM     31  HB3 ASP A 417       8.857  31.810 -14.912  1.00 34.20           H  
ATOM     32  N   GLY A 418      12.120  32.714 -13.201  1.00 27.51           N  
ATOM     33  CA  GLY A 418      12.459  33.457 -12.003  1.00 23.55           C  
ATOM     34  C   GLY A 418      11.491  34.605 -11.743  1.00 24.28           C  
ATOM     35  O   GLY A 418      10.896  35.154 -12.674  1.00 22.96           O  
ATOM     36  H   GLY A 418      12.635  32.873 -14.055  1.00 27.51           H  
ATOM     37  HA2 GLY A 418      13.464  33.864 -12.115  1.00 23.55           H  
ATOM     38  HA3 GLY A 418      12.435  32.778 -11.151  1.00 23.55           H  
ATOM     39  N   GLY A 419      11.324  34.948 -10.465  1.00 22.44           N  
ATOM     40  CA  GLY A 419      10.458  36.043 -10.064  1.00 19.81           C  
ATOM     41  C   GLY A 419      11.169  36.934  -9.046  1.00 23.81           C  
ATOM     42  O   GLY A 419      11.843  36.446  -8.135  1.00 23.00           O  
ATOM     43  H   GLY A 419      11.816  34.429  -9.752  1.00 22.44           H  
ATOM     44  HA2 GLY A 419       9.550  35.638  -9.616  1.00 19.81           H  
ATOM     45  HA3 GLY A 419      10.198  36.636 -10.941  1.00 19.81           H  
ATOM     46  N   TRP A 420      11.030  38.249  -9.198  1.00 25.15           N  
ATOM     47  CA  TRP A 420      11.664  39.207  -8.294  1.00 23.11           C  
ATOM     48  C   TRP A 420      11.000  39.218  -6.929  1.00 23.88           C  
ATOM     49  O   TRP A 420       9.782  39.078  -6.815  1.00 24.13           O  
ATOM     50  CB  TRP A 420      11.566  40.625  -8.861  1.00 20.19           C  
ATOM     51  CG  TRP A 420      12.485  40.914 -10.004  1.00 23.41           C  
ATOM     52  CD1 TRP A 420      12.125  41.256 -11.276  1.00 23.99           C  
ATOM     53  CD2 TRP A 420      13.916  40.939  -9.972  1.00 25.84           C  
ATOM     54  NE1 TRP A 420      13.244  41.496 -12.037  1.00 25.59           N  
ATOM     55  CE2 TRP A 420      14.356  41.309 -11.260  1.00 23.72           C  
ATOM     56  CE3 TRP A 420      14.871  40.688  -8.978  1.00 21.79           C  
ATOM     57  CZ2 TRP A 420      15.701  41.430 -11.580  1.00 23.15           C  
ATOM     58  CZ3 TRP A 420      16.211  40.810  -9.296  1.00 25.58           C  
ATOM     59  CH2 TRP A 420      16.613  41.176 -10.588  1.00 27.90           C  
ATOM     60  H   TRP A 420      10.468  38.596  -9.962  1.00 25.15           H  
ATOM     61  HA  TRP A 420      12.704  38.897  -8.194  1.00 23.11           H  
ATOM     62  HB2 TRP A 420      11.794  41.326  -8.058  1.00 20.19           H  
ATOM     63  HB3 TRP A 420      10.543  40.783  -9.202  1.00 20.19           H  
ATOM     64  HD1 TRP A 420      11.108  41.328 -11.632  1.00 23.99           H  
ATOM     65  HE1 TRP A 420      13.246  41.766 -13.010  1.00 25.59           H  
ATOM     66  HE3 TRP A 420      14.566  40.404  -7.982  1.00 21.79           H  
ATOM     67  HZ2 TRP A 420      16.017  41.714 -12.573  1.00 23.15           H  
ATOM     68  HZ3 TRP A 420      16.958  40.621  -8.539  1.00 25.58           H  
ATOM     69  HH2 TRP A 420      17.667  41.260 -10.808  1.00 27.90           H  
ATOM     70  N   SER A 421      11.807  39.391  -5.893  1.00 22.90           N  
ATOM     71  CA  SER A 421      11.288  39.489  -4.539  1.00 19.94           C  
ATOM     72  C   SER A 421      10.787  40.924  -4.449  1.00 19.55           C  
ATOM     73  O   SER A 421      10.955  41.708  -5.384  1.00 21.85           O  
ATOM     74  CB  SER A 421      12.413  39.316  -3.528  1.00 21.67           C  
ATOM     75  OG  SER A 421      13.271  40.449  -3.571  1.00 24.29           O  
ATOM     76  H   SER A 421      12.803  39.456  -6.047  1.00 22.90           H  
ATOM     77  HA  SER A 421      10.528  38.735  -4.333  1.00 19.94           H  
ATOM     78  HB2 SER A 421      12.984  38.419  -3.770  1.00 21.67           H  
ATOM     79  HB3 SER A 421      11.990  39.219  -2.528  1.00 21.67           H  
ATOM     80  HG  SER A 421      12.743  41.221  -3.354  1.00 24.29           H  
ATOM     81  N   HIS A 422      10.160  41.274  -3.336  1.00 19.91           N  
ATOM     82  CA  HIS A 422       9.709  42.637  -3.159  1.00 18.59           C  
ATOM     83  C   HIS A 422      10.971  43.464  -2.944  1.00 21.55           C  
ATOM     84  O   HIS A 422      12.018  42.933  -2.549  1.00 21.64           O  
ATOM     85  CB  HIS A 422       8.837  42.747  -1.925  1.00 19.77           C  
ATOM     86  CG  HIS A 422       7.404  42.429  -2.177  1.00 22.51           C  
ATOM     87  CD2 HIS A 422       6.918  41.144  -2.181  1.00 25.85           C  
ATOM     88  ND1 HIS A 422       6.344  43.238  -2.414  1.00 24.40           N  
ATOM     89  NE2 HIS A 422       5.618  41.169  -2.408  1.00 26.29           N  
ATOM     90  CE1 HIS A 422       5.246  42.428  -2.553  1.00 22.75           C  
ATOM     91  H   HIS A 422       9.997  40.590  -2.611  1.00 19.91           H  
ATOM     92  HA  HIS A 422       9.128  42.974  -4.017  1.00 18.59           H  
ATOM     93  HB2 HIS A 422       8.902  43.767  -1.547  1.00 19.77           H  
ATOM     94  HB3 HIS A 422       9.216  42.056  -1.172  1.00 19.77           H  
ATOM     95  HD2 HIS A 422       7.507  40.253  -2.023  1.00 25.85           H  
ATOM     96  HE2 HIS A 422       4.969  40.307  -2.465  1.00 26.29           H  
ATOM     97  HE1 HIS A 422       4.304  42.744  -2.737  1.00 22.75           H  
ATOM     98  N   TRP A 423      10.879  44.760  -3.195  1.00 22.35           N  
ATOM     99  CA  TRP A 423      12.029  45.622  -2.998  1.00 24.28           C  
ATOM    100  C   TRP A 423      12.342  45.713  -1.510  1.00 24.25           C  
ATOM    101  O   TRP A 423      11.453  45.585  -0.668  1.00 25.11           O  
ATOM    102  CB  TRP A 423      11.733  47.023  -3.509  1.00 23.81           C  
ATOM    103  CG  TRP A 423      11.838  47.174  -4.977  1.00 24.61           C  
ATOM    104  CD1 TRP A 423      10.812  47.379  -5.851  1.00 23.67           C  
ATOM    105  CD2 TRP A 423      13.038  47.165  -5.757  1.00 25.47           C  
ATOM    106  NE1 TRP A 423      11.295  47.499  -7.130  1.00 23.91           N  
ATOM    107  CE2 TRP A 423      12.659  47.373  -7.103  1.00 24.20           C  
ATOM    108  CE3 TRP A 423      14.396  47.003  -5.453  1.00 26.43           C  
ATOM    109  CZ2 TRP A 423      13.591  47.423  -8.148  1.00 26.24           C  
ATOM    110  CZ3 TRP A 423      15.328  47.054  -6.493  1.00 27.45           C  
ATOM    111  CH2 TRP A 423      14.917  47.263  -7.825  1.00 24.73           C  
ATOM    112  H   TRP A 423      10.007  45.149  -3.524  1.00 22.35           H  
ATOM    113  HA  TRP A 423      12.875  45.204  -3.544  1.00 24.28           H  
ATOM    114  HB2 TRP A 423      12.439  47.711  -3.044  1.00 23.81           H  
ATOM    115  HB3 TRP A 423      10.718  47.287  -3.211  1.00 23.81           H  
ATOM    116  HD1 TRP A 423       9.769  47.438  -5.576  1.00 23.67           H  
ATOM    117  HE1 TRP A 423      10.736  47.655  -7.957  1.00 23.91           H  
ATOM    118  HE3 TRP A 423      14.716  46.842  -4.434  1.00 26.43           H  
ATOM    119  HZ2 TRP A 423      13.279  47.581  -9.170  1.00 26.24           H  
ATOM    120  HZ3 TRP A 423      16.378  46.932  -6.273  1.00 27.45           H  
ATOM    121  HH2 TRP A 423      15.660  47.298  -8.608  1.00 24.73           H  
ATOM    122  N   SER A 424      13.615  45.928  -1.197  1.00 26.44           N  
ATOM    123  CA  SER A 424      14.051  46.102   0.183  1.00 25.26           C  
ATOM    124  C   SER A 424      13.735  47.548   0.514  1.00 27.09           C  
ATOM    125  O   SER A 424      13.442  48.343  -0.388  1.00 29.74           O  
ATOM    126  CB  SER A 424      15.558  45.941   0.294  1.00 25.55           C  
ATOM    127  OG  SER A 424      16.202  47.157  -0.083  1.00 24.90           O  
ATOM    128  H   SER A 424      14.301  45.972  -1.937  1.00 26.44           H  
ATOM    129  HA  SER A 424      13.568  45.376   0.837  1.00 25.26           H  
ATOM    130  HB2 SER A 424      15.886  45.138  -0.366  1.00 25.55           H  
ATOM    131  HB3 SER A 424      15.821  45.696   1.323  1.00 25.55           H  
ATOM    132  HG  SER A 424      15.897  47.844   0.514  1.00 24.90           H  
ATOM    133  N   PRO A 425      13.741  47.906   1.811  1.00 28.05           N  
ATOM    134  CA  PRO A 425      13.458  49.317   2.117  1.00 27.52           C  
ATOM    135  C   PRO A 425      14.628  50.146   1.531  1.00 26.41           C  
ATOM    136  O   PRO A 425      15.714  49.606   1.280  1.00 25.40           O  
ATOM    137  CB  PRO A 425      13.423  49.361   3.653  1.00 24.35           C  
ATOM    138  CG  PRO A 425      13.265  47.935   4.091  1.00 22.96           C  
ATOM    139  CD  PRO A 425      13.940  47.101   3.029  1.00 23.12           C  
ATOM    140  HA  PRO A 425      12.531  49.713   1.703  1.00 27.52           H  
ATOM    141  HB2 PRO A 425      12.581  49.961   3.998  1.00 24.35           H  
ATOM    142  HB3 PRO A 425      14.351  49.779   4.043  1.00 24.35           H  
ATOM    143  HG2 PRO A 425      12.209  47.675   4.163  1.00 22.96           H  
ATOM    144  HG3 PRO A 425      13.745  47.779   5.057  1.00 22.96           H  
ATOM    145  HD2 PRO A 425      15.000  46.971   3.246  1.00 23.12           H  
ATOM    146  HD3 PRO A 425      13.466  46.124   2.936  1.00 23.12           H  
ATOM    147  N   TRP A 426      14.405  51.434   1.289  1.00 30.55           N  
ATOM    148  CA  TRP A 426      15.456  52.307   0.748  1.00 31.49           C  
ATOM    149  C   TRP A 426      16.489  52.571   1.834  1.00 31.75           C  
ATOM    150  O   TRP A 426      16.137  52.787   2.992  1.00 31.23           O  
ATOM    151  CB  TRP A 426      14.885  53.664   0.318  1.00 31.02           C  
ATOM    152  CG  TRP A 426      14.185  53.684  -1.000  1.00 26.58           C  
ATOM    153  CD1 TRP A 426      12.839  53.682  -1.205  1.00 26.28           C  
ATOM    154  CD2 TRP A 426      14.789  53.789  -2.295  1.00 28.05           C  
ATOM    155  NE1 TRP A 426      12.563  53.782  -2.546  1.00 29.03           N  
ATOM    156  CE2 TRP A 426      13.744  53.848  -3.238  1.00 28.42           C  
ATOM    157  CE3 TRP A 426      16.113  53.836  -2.749  1.00 28.83           C  
ATOM    158  CZ2 TRP A 426      13.980  53.957  -4.615  1.00 27.95           C  
ATOM    159  CZ3 TRP A 426      16.347  53.941  -4.121  1.00 28.87           C  
ATOM    160  CH2 TRP A 426      15.284  54.002  -5.034  1.00 27.11           C  
ATOM    161  H   TRP A 426      13.492  51.821   1.481  1.00 30.55           H  
ATOM    162  HA  TRP A 426      15.896  51.807  -0.115  1.00 31.49           H  
ATOM    163  HB2 TRP A 426      15.710  54.374   0.270  1.00 31.02           H  
ATOM    164  HB3 TRP A 426      14.174  53.985   1.080  1.00 31.02           H  
ATOM    165  HD1 TRP A 426      12.095  53.612  -0.425  1.00 26.28           H  
ATOM    166  HE1 TRP A 426      11.640  53.803  -2.956  1.00 29.03           H  
ATOM    167  HE3 TRP A 426      16.936  53.792  -2.052  1.00 28.83           H  
ATOM    168  HZ2 TRP A 426      13.164  54.004  -5.321  1.00 27.95           H  
ATOM    169  HZ3 TRP A 426      17.363  53.976  -4.486  1.00 28.87           H  
ATOM    170  HH2 TRP A 426      15.498  54.086  -6.089  1.00 27.11           H  
ATOM    171  N   SER A 427      17.764  52.541   1.470  1.00 34.09           N  
ATOM    172  CA  SER A 427      18.809  52.828   2.440  1.00 33.21           C  
ATOM    173  C   SER A 427      18.748  54.332   2.714  1.00 33.62           C  
ATOM    174  O   SER A 427      17.981  55.057   2.078  1.00 32.89           O  
ATOM    175  CB  SER A 427      20.175  52.463   1.872  1.00 30.66           C  
ATOM    176  OG  SER A 427      20.603  53.439   0.940  1.00 34.31           O  
ATOM    177  H   SER A 427      18.010  52.318   0.516  1.00 34.09           H  
ATOM    178  HA  SER A 427      18.663  52.249   3.352  1.00 33.21           H  
ATOM    179  HB2 SER A 427      20.109  51.496   1.373  1.00 30.66           H  
ATOM    180  HB3 SER A 427      20.897  52.404   2.686  1.00 30.66           H  
ATOM    181  HG  SER A 427      20.658  54.278   1.403  1.00 34.31           H  
ATOM    182  N   SER A 428      19.532  54.798   3.674  1.00 34.99           N  
ATOM    183  CA  SER A 428      19.558  56.219   3.985  1.00 35.08           C  
ATOM    184  C   SER A 428      20.536  56.871   3.013  1.00 33.39           C  
ATOM    185  O   SER A 428      21.282  56.180   2.311  1.00 32.61           O  
ATOM    186  CB  SER A 428      20.021  56.433   5.424  1.00 34.83           C  
ATOM    187  OG  SER A 428      21.229  55.731   5.661  1.00 43.43           O  
ATOM    188  H   SER A 428      20.117  54.161   4.195  1.00 34.99           H  
ATOM    189  HA  SER A 428      18.565  56.657   3.887  1.00 35.08           H  
ATOM    190  HB2 SER A 428      19.253  56.069   6.107  1.00 34.83           H  
ATOM    191  HB3 SER A 428      20.184  57.497   5.595  1.00 34.83           H  
ATOM    192  HG  SER A 428      21.483  55.890   6.573  1.00 43.43           H  
ATOM    193  N   CYS A 429      20.534  58.197   2.968  1.00 35.54           N  
ATOM    194  CA  CYS A 429      21.427  58.927   2.074  1.00 35.17           C  
ATOM    195  C   CYS A 429      22.889  58.531   2.299  1.00 33.90           C  
ATOM    196  O   CYS A 429      23.317  58.357   3.437  1.00 36.99           O  
ATOM    197  CB  CYS A 429      21.243  60.429   2.289  1.00 38.46           C  
ATOM    198  SG  CYS A 429      21.841  61.475   0.922  1.00 49.96           S  
ATOM    199  H   CYS A 429      19.902  58.711   3.564  1.00 35.54           H  
ATOM    200  HA  CYS A 429      21.173  58.671   1.045  1.00 35.17           H  
ATOM    201  HB2 CYS A 429      21.783  60.711   3.193  1.00 38.46           H  
ATOM    202  HB3 CYS A 429      20.179  60.624   2.425  1.00 38.46           H  
ATOM    203  N   SER A 430      23.648  58.380   1.212  1.00 32.14           N  
ATOM    204  CA  SER A 430      25.061  58.006   1.292  1.00 30.01           C  
ATOM    205  C   SER A 430      25.916  59.104   1.923  1.00 31.37           C  
ATOM    206  O   SER A 430      27.074  58.875   2.287  1.00 33.57           O  
ATOM    207  CB  SER A 430      25.611  57.690  -0.100  1.00 29.71           C  
ATOM    208  OG  SER A 430      25.432  58.792  -0.977  1.00 33.84           O  
ATOM    209  H   SER A 430      23.233  58.529   0.303  1.00 32.14           H  
ATOM    210  HA  SER A 430      25.114  57.122   1.927  1.00 30.01           H  
ATOM    211  HB2 SER A 430      25.086  56.824  -0.503  1.00 29.71           H  
ATOM    212  HB3 SER A 430      26.675  57.466  -0.021  1.00 29.71           H  
ATOM    213  HG  SER A 430      25.907  59.539  -0.606  1.00 33.84           H  
ATOM    214  N   VAL A 431      25.350  60.299   2.041  1.00 30.15           N  
ATOM    215  CA  VAL A 431      26.066  61.419   2.635  1.00 30.33           C  
ATOM    216  C   VAL A 431      25.164  62.169   3.606  1.00 31.84           C  
ATOM    217  O   VAL A 431      23.934  62.052   3.559  1.00 31.57           O  
ATOM    218  CB  VAL A 431      26.574  62.415   1.557  1.00 28.31           C  
ATOM    219  CG1 VAL A 431      27.552  61.720   0.627  1.00 27.32           C  
ATOM    220  CG2 VAL A 431      25.402  62.996   0.783  1.00 22.05           C  
ATOM    221  H   VAL A 431      24.405  60.434   1.712  1.00 30.15           H  
ATOM    222  HA  VAL A 431      26.925  61.005   3.162  1.00 30.33           H  
ATOM    223  HB  VAL A 431      27.095  63.237   2.048  1.00 28.31           H  
ATOM    224 HG11 VAL A 431      28.394  61.338   1.205  1.00 27.32           H  
ATOM    225 HG12 VAL A 431      27.051  60.893   0.125  1.00 27.32           H  
ATOM    226 HG13 VAL A 431      27.914  62.430  -0.116  1.00 27.32           H  
ATOM    227 HG21 VAL A 431      24.863  62.192   0.282  1.00 22.05           H  
ATOM    228 HG22 VAL A 431      24.731  63.509   1.471  1.00 22.05           H  
ATOM    229 HG23 VAL A 431      25.772  63.704   0.041  1.00 22.05           H  
ATOM    230  N   THR A 432      25.786  62.942   4.489  1.00 31.98           N  
ATOM    231  CA  THR A 432      25.044  63.708   5.466  1.00 34.23           C  
ATOM    232  C   THR A 432      24.943  65.150   5.013  1.00 33.07           C  
ATOM    233  O   THR A 432      24.211  65.939   5.594  1.00 35.06           O  
ATOM    234  CB  THR A 432      25.718  63.658   6.841  1.00 39.46           C  
ATOM    235  OG1 THR A 432      27.131  63.824   6.682  1.00 50.09           O  
ATOM    236  CG2 THR A 432      25.443  62.321   7.523  1.00 39.76           C  
ATOM    237  H   THR A 432      26.795  62.996   4.478  1.00 31.98           H  
ATOM    238  HA  THR A 432      24.049  63.271   5.553  1.00 34.23           H  
ATOM    239  HB  THR A 432      25.314  64.459   7.460  1.00 39.46           H  
ATOM    240 HG21 THR A 432      24.368  62.188   7.642  1.00 39.76           H  
ATOM    241 HG22 THR A 432      25.844  61.512   6.912  1.00 39.76           H  
ATOM    242 HG23 THR A 432      25.921  62.308   8.502  1.00 39.76           H  
ATOM    243  HG1 THR A 432      27.527  63.797   7.556  1.00 50.09           H  
ATOM    244  N   CYS A 433      25.686  65.497   3.973  1.00 30.31           N  
ATOM    245  CA  CYS A 433      25.645  66.851   3.446  1.00 30.76           C  
ATOM    246  C   CYS A 433      26.008  66.758   1.982  1.00 29.09           C  
ATOM    247  O   CYS A 433      26.702  65.833   1.571  1.00 30.31           O  
ATOM    248  CB  CYS A 433      26.634  67.760   4.189  1.00 32.12           C  
ATOM    249  SG  CYS A 433      28.370  67.201   4.175  1.00 41.12           S  
ATOM    250  H   CYS A 433      26.289  64.812   3.540  1.00 30.31           H  
ATOM    251  HA  CYS A 433      24.654  67.286   3.579  1.00 30.76           H  
ATOM    252  HB2 CYS A 433      26.311  67.830   5.228  1.00 32.12           H  
ATOM    253  HB3 CYS A 433      26.595  68.747   3.729  1.00 32.12           H  
ATOM    254  N   GLY A 434      25.532  67.705   1.189  1.00 25.22           N  
ATOM    255  CA  GLY A 434      25.842  67.662  -0.221  1.00 27.20           C  
ATOM    256  C   GLY A 434      24.990  66.613  -0.897  1.00 31.37           C  
ATOM    257  O   GLY A 434      23.960  66.214  -0.360  1.00 29.93           O  
ATOM    258  H   GLY A 434      24.960  68.448   1.565  1.00 25.22           H  
ATOM    259  HA2 GLY A 434      26.895  67.414  -0.353  1.00 27.20           H  
ATOM    260  HA3 GLY A 434      25.639  68.636  -0.667  1.00 27.20           H  
ATOM    261  N   ASP A 435      25.435  66.151  -2.066  1.00 36.94           N  
ATOM    262  CA  ASP A 435      24.707  65.155  -2.854  1.00 37.32           C  
ATOM    263  C   ASP A 435      25.221  63.708  -2.772  1.00 35.08           C  
ATOM    264  O   ASP A 435      26.420  63.446  -2.790  1.00 32.74           O  
ATOM    265  CB  ASP A 435      24.672  65.592  -4.322  1.00 41.99           C  
ATOM    266  CG  ASP A 435      24.143  67.006  -4.500  1.00 48.98           C  
ATOM    267  OD1 ASP A 435      23.281  67.433  -3.701  1.00 50.99           O  
ATOM    268  OD2 ASP A 435      24.590  67.695  -5.444  1.00 55.22           O1-
ATOM    269  H   ASP A 435      26.312  66.503  -2.423  1.00 36.94           H  
ATOM    270  HA  ASP A 435      23.715  65.125  -2.404  1.00 37.32           H  
ATOM    271  HB2 ASP A 435      24.029  64.907  -4.875  1.00 41.99           H  
ATOM    272  HB3 ASP A 435      25.684  65.545  -4.724  1.00 41.99           H  
ATOM    273  N   GLY A 436      24.286  62.771  -2.686  1.00 38.23           N  
ATOM    274  CA  GLY A 436      24.634  61.362  -2.623  1.00 38.48           C  
ATOM    275  C   GLY A 436      23.514  60.548  -3.251  1.00 40.50           C  
ATOM    276  O   GLY A 436      22.800  61.048  -4.136  1.00 37.07           O  
ATOM    277  H   GLY A 436      23.313  63.042  -2.664  1.00 38.23           H  
ATOM    278  HA2 GLY A 436      24.764  61.064  -1.583  1.00 38.48           H  
ATOM    279  HA3 GLY A 436      25.562  61.190  -3.169  1.00 38.48           H  
ATOM    280  N   VAL A 437      23.343  59.306  -2.798  1.00 39.80           N  
ATOM    281  CA  VAL A 437      22.283  58.443  -3.330  1.00 41.64           C  
ATOM    282  C   VAL A 437      21.695  57.454  -2.322  1.00 40.83           C  
ATOM    283  O   VAL A 437      22.382  57.011  -1.397  1.00 40.86           O  
ATOM    284  CB  VAL A 437      22.768  57.601  -4.552  1.00 39.94           C  
ATOM    285  CG1 VAL A 437      23.187  58.512  -5.692  1.00 41.84           C  
ATOM    286  CG2 VAL A 437      23.906  56.681  -4.143  1.00 37.77           C  
ATOM    287  H   VAL A 437      23.954  58.953  -2.076  1.00 39.80           H  
ATOM    288  HA  VAL A 437      21.509  59.156  -3.615  1.00 41.64           H  
ATOM    289  HB  VAL A 437      21.941  56.983  -4.901  1.00 39.94           H  
ATOM    290 HG11 VAL A 437      22.345  59.140  -5.984  1.00 41.84           H  
ATOM    291 HG12 VAL A 437      24.015  59.142  -5.368  1.00 41.84           H  
ATOM    292 HG13 VAL A 437      23.502  57.908  -6.543  1.00 41.84           H  
ATOM    293 HG21 VAL A 437      24.747  57.278  -3.790  1.00 37.77           H  
ATOM    294 HG22 VAL A 437      23.569  56.019  -3.345  1.00 37.77           H  
ATOM    295 HG23 VAL A 437      24.218  56.086  -5.001  1.00 37.77           H  
ATOM    296  N   ILE A 438      20.412  57.132  -2.503  1.00 43.54           N  
ATOM    297  CA  ILE A 438      19.731  56.132  -1.676  1.00 40.79           C  
ATOM    298  C   ILE A 438      19.582  54.915  -2.588  1.00 39.69           C  
ATOM    299  O   ILE A 438      19.233  55.045  -3.759  1.00 40.02           O  
ATOM    300  CB  ILE A 438      18.320  56.565  -1.207  1.00 39.00           C  
ATOM    301  CG1 ILE A 438      17.552  57.221  -2.345  1.00 37.24           C  
ATOM    302  CG2 ILE A 438      18.427  57.493  -0.019  1.00 39.00           C  
ATOM    303  CD1 ILE A 438      16.089  57.389  -2.039  1.00 34.89           C  
ATOM    304  H   ILE A 438      19.892  57.594  -3.236  1.00 43.54           H  
ATOM    305  HA  ILE A 438      20.307  55.957  -0.767  1.00 40.79           H  
ATOM    306  HB  ILE A 438      17.767  55.677  -0.900  1.00 39.00           H  
ATOM    307 HG12 ILE A 438      17.653  56.601  -3.236  1.00 37.24           H  
ATOM    308 HG13 ILE A 438      17.983  58.204  -2.535  1.00 37.24           H  
ATOM    309 HG21 ILE A 438      18.952  56.987   0.791  1.00 39.00           H  
ATOM    310 HG22 ILE A 438      18.978  58.389  -0.306  1.00 39.00           H  
ATOM    311 HG23 ILE A 438      17.428  57.773   0.315  1.00 39.00           H  
ATOM    312 HD11 ILE A 438      15.644  56.413  -1.846  1.00 34.89           H  
ATOM    313 HD12 ILE A 438      15.972  58.022  -1.159  1.00 34.89           H  
ATOM    314 HD13 ILE A 438      15.591  57.854  -2.890  1.00 34.89           H  
ATOM    315  N   THR A 439      19.871  53.739  -2.050  1.00 38.71           N  
ATOM    316  CA  THR A 439      19.791  52.507  -2.815  1.00 38.17           C  
ATOM    317  C   THR A 439      18.774  51.539  -2.211  1.00 39.05           C  
ATOM    318  O   THR A 439      18.398  51.653  -1.036  1.00 37.11           O  
ATOM    319  CB  THR A 439      21.173  51.831  -2.869  1.00 36.93           C  
ATOM    320  OG1 THR A 439      22.133  52.783  -3.338  1.00 41.39           O  
ATOM    321  CG2 THR A 439      21.164  50.616  -3.797  1.00 36.44           C  
ATOM    322  H   THR A 439      20.155  53.698  -1.082  1.00 38.71           H  
ATOM    323  HA  THR A 439      19.464  52.762  -3.823  1.00 38.17           H  
ATOM    324  HB  THR A 439      21.432  51.486  -1.868  1.00 36.93           H  
ATOM    325 HG21 THR A 439      20.427  49.895  -3.444  1.00 36.44           H  
ATOM    326 HG22 THR A 439      20.907  50.933  -4.808  1.00 36.44           H  
ATOM    327 HG23 THR A 439      22.151  50.154  -3.801  1.00 36.44           H  
ATOM    328  HG1 THR A 439      22.130  53.524  -2.727  1.00 41.39           H  
ATOM    329  N   ARG A 440      18.318  50.600  -3.034  1.00 36.92           N  
ATOM    330  CA  ARG A 440      17.371  49.586  -2.605  1.00 35.19           C  
ATOM    331  C   ARG A 440      17.608  48.364  -3.498  1.00 37.09           C  
ATOM    332  O   ARG A 440      17.974  48.514  -4.669  1.00 36.25           O  
ATOM    333  CB  ARG A 440      15.943  50.131  -2.719  1.00 34.13           C  
ATOM    334  CG  ARG A 440      15.148  49.595  -3.863  1.00 36.09           C  
ATOM    335  CD  ARG A 440      14.256  50.650  -4.446  1.00 32.32           C  
ATOM    336  NE  ARG A 440      12.903  50.560  -3.925  1.00 35.36           N  
ATOM    337  CZ  ARG A 440      11.807  50.657  -4.670  1.00 29.13           C  
ATOM    338  NH1 ARG A 440      11.905  50.848  -5.976  1.00 31.04           N  
ATOM    339  NH2 ARG A 440      10.613  50.565  -4.105  1.00 31.74           N1+
ATOM    340  H   ARG A 440      18.641  50.591  -3.991  1.00 36.92           H  
ATOM    341  HA  ARG A 440      17.508  49.305  -1.561  1.00 35.19           H  
ATOM    342  HB2 ARG A 440      16.003  51.214  -2.828  1.00 34.13           H  
ATOM    343  HB3 ARG A 440      15.414  49.887  -1.797  1.00 34.13           H  
ATOM    344  HG2 ARG A 440      14.535  48.765  -3.512  1.00 36.09           H  
ATOM    345  HG3 ARG A 440      15.831  49.240  -4.635  1.00 36.09           H  
ATOM    346  HD2 ARG A 440      14.226  50.528  -5.529  1.00 32.32           H  
ATOM    347  HD3 ARG A 440      14.664  51.631  -4.202  1.00 32.32           H  
ATOM    348  HE  ARG A 440      12.788  50.414  -2.932  1.00 35.36           H  
ATOM    349 HH11 ARG A 440      11.070  50.923  -6.539  1.00 31.04           H  
ATOM    350 HH12 ARG A 440      12.815  50.918  -6.409  1.00 31.04           H  
ATOM    351 HH21 ARG A 440      10.536  50.419  -3.109  1.00 31.74           H  
ATOM    352 HH22 ARG A 440       9.780  50.641  -4.670  1.00 31.74           H  
ATOM    353  N   ILE A 441      17.430  47.160  -2.951  1.00 35.26           N  
ATOM    354  CA  ILE A 441      17.672  45.948  -3.736  1.00 33.53           C  
ATOM    355  C   ILE A 441      16.543  44.905  -3.825  1.00 30.01           C  
ATOM    356  O   ILE A 441      15.614  44.886  -3.022  1.00 25.73           O  
ATOM    357  CB  ILE A 441      18.963  45.218  -3.258  1.00 35.27           C  
ATOM    358  CG1 ILE A 441      18.882  44.938  -1.762  1.00 31.79           C  
ATOM    359  CG2 ILE A 441      20.201  46.041  -3.605  1.00 36.42           C  
ATOM    360  CD1 ILE A 441      19.014  43.473  -1.432  1.00 36.92           C  
ATOM    361  H   ILE A 441      17.127  47.084  -1.991  1.00 35.26           H  
ATOM    362  HA  ILE A 441      17.762  46.356  -4.743  1.00 33.53           H  
ATOM    363  HB  ILE A 441      19.045  44.263  -3.777  1.00 35.27           H  
ATOM    364 HG12 ILE A 441      17.919  45.292  -1.393  1.00 31.79           H  
ATOM    365 HG13 ILE A 441      19.684  45.481  -1.262  1.00 31.79           H  
ATOM    366 HG21 ILE A 441      20.243  46.197  -4.683  1.00 36.42           H  
ATOM    367 HG22 ILE A 441      20.149  47.006  -3.100  1.00 36.42           H  
ATOM    368 HG23 ILE A 441      21.094  45.508  -3.280  1.00 36.42           H  
ATOM    369 HD11 ILE A 441      18.217  42.916  -1.925  1.00 36.92           H  
ATOM    370 HD12 ILE A 441      19.981  43.108  -1.779  1.00 36.92           H  
ATOM    371 HD13 ILE A 441      18.940  43.335  -0.353  1.00 36.92           H  
ATOM    372  N   ARG A 442      16.682  44.040  -4.825  1.00 27.45           N  
ATOM    373  CA  ARG A 442      15.758  42.966  -5.148  1.00 29.22           C  
ATOM    374  C   ARG A 442      16.610  41.724  -5.290  1.00 28.59           C  
ATOM    375  O   ARG A 442      17.804  41.816  -5.563  1.00 27.78           O  
ATOM    376  CB  ARG A 442      15.192  43.165  -6.535  1.00 34.12           C  
ATOM    377  CG  ARG A 442      13.867  43.771  -6.708  1.00 36.99           C  
ATOM    378  CD  ARG A 442      13.858  44.140  -8.167  1.00 34.00           C  
ATOM    379  NE  ARG A 442      12.534  44.304  -8.736  1.00 42.00           N  
ATOM    380  CZ  ARG A 442      12.328  44.614 -10.009  1.00 39.88           C  
ATOM    381  NH1 ARG A 442      13.362  44.787 -10.832  1.00 33.59           N  
ATOM    382  NH2 ARG A 442      11.089  44.746 -10.456  1.00 47.78           N1+
ATOM    383  H   ARG A 442      17.499  44.138  -5.410  1.00 27.45           H  
ATOM    384  HA  ARG A 442      14.971  42.918  -4.395  1.00 29.22           H  
ATOM    385  HB2 ARG A 442      15.151  42.181  -7.002  1.00 34.12           H  
ATOM    386  HB3 ARG A 442      15.899  43.795  -7.076  1.00 34.12           H  
ATOM    387  HG2 ARG A 442      13.754  44.654  -6.079  1.00 36.99           H  
ATOM    388  HG3 ARG A 442      13.076  43.057  -6.478  1.00 36.99           H  
ATOM    389  HD2 ARG A 442      14.372  43.354  -8.720  1.00 34.00           H  
ATOM    390  HD3 ARG A 442      14.398  45.080  -8.284  1.00 34.00           H  
ATOM    391  HE  ARG A 442      11.732  44.176  -8.135  1.00 42.00           H  
ATOM    392 HH11 ARG A 442      14.305  44.685 -10.486  1.00 33.59           H  
ATOM    393 HH12 ARG A 442      13.202  45.020 -11.802  1.00 33.59           H  
ATOM    394 HH21 ARG A 442      10.924  44.979 -11.425  1.00 47.78           H  
ATOM    395 HH22 ARG A 442      10.309  44.614  -9.828  1.00 47.78           H  
ATOM    396  N   LEU A 443      15.968  40.567  -5.180  1.00 28.26           N  
ATOM    397  CA  LEU A 443      16.639  39.286  -5.357  1.00 25.96           C  
ATOM    398  C   LEU A 443      15.779  38.471  -6.310  1.00 26.12           C  
ATOM    399  O   LEU A 443      14.557  38.544  -6.246  1.00 27.39           O  
ATOM    400  CB  LEU A 443      16.744  38.545  -4.032  1.00 26.10           C  
ATOM    401  CG  LEU A 443      17.534  39.197  -2.907  1.00 28.91           C  
ATOM    402  CD1 LEU A 443      17.443  38.312  -1.679  1.00 27.81           C  
ATOM    403  CD2 LEU A 443      18.987  39.400  -3.337  1.00 30.25           C  
ATOM    404  H   LEU A 443      14.981  40.575  -4.966  1.00 28.26           H  
ATOM    405  HA  LEU A 443      17.647  39.437  -5.742  1.00 25.96           H  
ATOM    406  HB2 LEU A 443      17.208  37.580  -4.237  1.00 26.10           H  
ATOM    407  HB3 LEU A 443      15.729  38.390  -3.667  1.00 26.10           H  
ATOM    408  HG  LEU A 443      17.120  40.178  -2.672  1.00 28.91           H  
ATOM    409 HD11 LEU A 443      16.399  38.208  -1.383  1.00 27.81           H  
ATOM    410 HD12 LEU A 443      17.856  37.329  -1.908  1.00 27.81           H  
ATOM    411 HD13 LEU A 443      18.009  38.763  -0.864  1.00 27.81           H  
ATOM    412 HD21 LEU A 443      19.432  38.435  -3.580  1.00 30.25           H  
ATOM    413 HD22 LEU A 443      19.019  40.046  -4.214  1.00 30.25           H  
ATOM    414 HD23 LEU A 443      19.545  39.863  -2.523  1.00 30.25           H  
ATOM    415  N   CYS A 444      16.394  37.721  -7.216  1.00 27.58           N  
ATOM    416  CA  CYS A 444      15.612  36.883  -8.125  1.00 28.75           C  
ATOM    417  C   CYS A 444      15.474  35.558  -7.374  1.00 28.27           C  
ATOM    418  O   CYS A 444      16.153  34.573  -7.686  1.00 30.75           O  
ATOM    419  CB  CYS A 444      16.353  36.680  -9.454  1.00 33.59           C  
ATOM    420  SG  CYS A 444      15.378  35.825 -10.743  1.00 36.84           S  
ATOM    421  H   CYS A 444      17.402  37.729  -7.278  1.00 27.58           H  
ATOM    422  HA  CYS A 444      14.649  37.325  -8.381  1.00 28.75           H  
ATOM    423  HB2 CYS A 444      17.249  36.091  -9.258  1.00 33.59           H  
ATOM    424  HB3 CYS A 444      16.639  37.659  -9.837  1.00 33.59           H  
ATOM    425  N   ASN A 445      14.596  35.553  -6.373  1.00 26.57           N  
ATOM    426  CA  ASN A 445      14.393  34.386  -5.517  1.00 24.98           C  
ATOM    427  C   ASN A 445      12.934  34.069  -5.191  1.00 25.80           C  
ATOM    428  O   ASN A 445      12.664  33.233  -4.324  1.00 26.79           O  
ATOM    429  CB  ASN A 445      15.162  34.595  -4.199  1.00 26.22           C  
ATOM    430  CG  ASN A 445      14.547  35.690  -3.313  1.00 19.90           C  
ATOM    431  OD1 ASN A 445      13.555  36.311  -3.667  1.00 22.46           O  
ATOM    432  ND2 ASN A 445      15.146  35.918  -2.159  1.00 24.93           N  
ATOM    433  H   ASN A 445      14.051  36.385  -6.199  1.00 26.57           H  
ATOM    434  HA  ASN A 445      14.765  33.533  -6.084  1.00 24.98           H  
ATOM    435  HB2 ASN A 445      16.188  34.876  -4.436  1.00 26.22           H  
ATOM    436  HB3 ASN A 445      15.161  33.657  -3.644  1.00 26.22           H  
ATOM    437 HD21 ASN A 445      14.786  36.626  -1.535  1.00 24.93           H  
ATOM    438 HD22 ASN A 445      15.964  35.385  -1.900  1.00 24.93           H  
ATOM    439  N   SER A 446      11.999  34.721  -5.882  1.00 25.15           N  
ATOM    440  CA  SER A 446      10.571  34.526  -5.619  1.00 25.22           C  
ATOM    441  C   SER A 446       9.701  34.107  -6.813  1.00 23.53           C  
ATOM    442  O   SER A 446       8.770  34.811  -7.182  1.00 25.91           O  
ATOM    443  CB  SER A 446       9.994  35.808  -5.008  1.00 22.53           C  
ATOM    444  OG  SER A 446      10.782  36.248  -3.923  1.00 22.04           O  
ATOM    445  H   SER A 446      12.282  35.366  -6.606  1.00 25.15           H  
ATOM    446  HA  SER A 446      10.532  33.676  -4.938  1.00 25.22           H  
ATOM    447  HB2 SER A 446       8.981  35.611  -4.657  1.00 22.53           H  
ATOM    448  HB3 SER A 446       9.969  36.587  -5.770  1.00 22.53           H  
ATOM    449  HG  SER A 446      11.665  36.421  -4.257  1.00 22.04           H  
ATOM    450  N   PRO A 447       9.977  32.943  -7.417  1.00 25.82           N  
ATOM    451  CA  PRO A 447      11.036  31.992  -7.073  1.00 24.43           C  
ATOM    452  C   PRO A 447      12.286  32.257  -7.903  1.00 25.22           C  
ATOM    453  O   PRO A 447      12.245  32.983  -8.894  1.00 25.19           O  
ATOM    454  CB  PRO A 447      10.416  30.661  -7.448  1.00 20.80           C  
ATOM    455  CG  PRO A 447       9.676  31.016  -8.725  1.00 24.10           C  
ATOM    456  CD  PRO A 447       9.180  32.450  -8.555  1.00 20.89           C  
ATOM    457  HA  PRO A 447      11.352  32.048  -6.031  1.00 24.43           H  
ATOM    458  HB2 PRO A 447       9.731  30.310  -6.676  1.00 20.80           H  
ATOM    459  HB3 PRO A 447      11.179  29.904  -7.628  1.00 20.80           H  
ATOM    460  HG2 PRO A 447       8.833  30.341  -8.872  1.00 24.10           H  
ATOM    461  HG3 PRO A 447      10.348  30.949  -9.581  1.00 24.10           H  
ATOM    462  HD2 PRO A 447       9.371  33.040  -9.452  1.00 20.89           H  
ATOM    463  HD3 PRO A 447       8.115  32.472  -8.326  1.00 20.89           H  
ATOM    464  N   SER A 448      13.402  31.668  -7.500  1.00 31.71           N  
ATOM    465  CA  SER A 448      14.619  31.829  -8.273  1.00 35.95           C  
ATOM    466  C   SER A 448      14.382  30.936  -9.492  1.00 37.76           C  
ATOM    467  O   SER A 448      13.553  30.021  -9.449  1.00 35.03           O  
ATOM    468  CB  SER A 448      15.846  31.376  -7.464  1.00 38.37           C  
ATOM    469  OG  SER A 448      15.831  29.984  -7.238  1.00 44.33           O  
ATOM    470  H   SER A 448      13.406  31.109  -6.659  1.00 31.71           H  
ATOM    471  HA  SER A 448      14.824  32.864  -8.547  1.00 35.95           H  
ATOM    472  HB2 SER A 448      15.847  31.891  -6.503  1.00 38.37           H  
ATOM    473  HB3 SER A 448      16.750  31.636  -8.016  1.00 38.37           H  
ATOM    474  HG  SER A 448      16.614  29.764  -6.728  1.00 44.33           H  
ATOM    475  N   PRO A 449      15.089  31.190 -10.598  1.00 40.16           N  
ATOM    476  CA  PRO A 449      14.853  30.339 -11.767  1.00 44.67           C  
ATOM    477  C   PRO A 449      15.430  28.930 -11.634  1.00 52.30           C  
ATOM    478  O   PRO A 449      16.478  28.730 -11.012  1.00 53.47           O  
ATOM    479  CB  PRO A 449      15.493  31.120 -12.907  1.00 42.90           C  
ATOM    480  CG  PRO A 449      16.574  31.930 -12.245  1.00 37.70           C  
ATOM    481  CD  PRO A 449      16.121  32.213 -10.842  1.00 37.57           C  
ATOM    482  HA  PRO A 449      13.790  30.149 -11.918  1.00 44.67           H  
ATOM    483  HB2 PRO A 449      14.762  31.771 -13.387  1.00 42.90           H  
ATOM    484  HB3 PRO A 449      15.918  30.443 -13.648  1.00 42.90           H  
ATOM    485  HG2 PRO A 449      16.724  32.865 -12.785  1.00 37.70           H  
ATOM    486  HG3 PRO A 449      17.507  31.366 -12.230  1.00 37.70           H  
ATOM    487  HD2 PRO A 449      16.947  32.109 -10.138  1.00 37.57           H  
ATOM    488  HD3 PRO A 449      15.701  33.216 -10.763  1.00 37.57           H  
ATOM    489  N   GLN A 450      14.734  27.952 -12.205  1.00 60.20           N  
ATOM    490  CA  GLN A 450      15.199  26.566 -12.174  1.00 69.79           C  
ATOM    491  C   GLN A 450      16.158  26.378 -13.353  1.00 73.61           C  
ATOM    492  O   GLN A 450      16.580  27.354 -13.977  1.00 75.67           O  
ATOM    493  CB  GLN A 450      14.018  25.608 -12.319  1.00 72.24           C  
ATOM    494  CG  GLN A 450      13.161  25.898 -13.540  1.00 80.67           C  
ATOM    495  CD  GLN A 450      12.375  24.687 -14.011  1.00 85.93           C  
ATOM    496  NE2 GLN A 450      12.223  23.704 -13.281  1.00 89.01           N  
ATOM    497  OE1 GLN A 450      11.867  24.754 -15.240  1.00 87.28           O  
ATOM    498  H   GLN A 450      13.865  28.171 -12.671  1.00 60.20           H  
ATOM    499  HA  GLN A 450      15.696  26.354 -11.227  1.00 69.79           H  
ATOM    500  HB2 GLN A 450      13.393  25.690 -11.429  1.00 72.24           H  
ATOM    501  HB3 GLN A 450      14.404  24.592 -12.399  1.00 72.24           H  
ATOM    502  HG2 GLN A 450      13.811  26.228 -14.351  1.00 80.67           H  
ATOM    503  HG3 GLN A 450      12.458  26.693 -13.291  1.00 80.67           H  
ATOM    504 HE21 GLN A 450      11.696  22.908 -13.609  1.00 89.01           H  
ATOM    505 HE22 GLN A 450      12.626  23.696 -12.355  1.00 89.01           H  
ATOM    506  N   MET A 451      16.510  25.132 -13.659  1.00 77.19           N  
ATOM    507  CA  MET A 451      17.407  24.877 -14.781  1.00 80.76           C  
ATOM    508  C   MET A 451      16.630  25.105 -16.083  1.00 81.10           C  
ATOM    509  O   MET A 451      15.589  24.479 -16.317  1.00 82.66           O  
ATOM    510  CB  MET A 451      17.949  23.441 -14.725  1.00 85.59           C  
ATOM    511  CG  MET A 451      19.271  23.289 -13.965  1.00 89.36           C  
ATOM    512  SD  MET A 451      20.638  24.302 -14.608  1.00 96.06           S  
ATOM    513  CE  MET A 451      21.402  23.151 -15.795  1.00 94.14           C  
ATOM    514  H   MET A 451      16.155  24.360 -13.113  1.00 77.19           H  
ATOM    515  HA  MET A 451      18.259  25.555 -14.733  1.00 80.76           H  
ATOM    516  HB2 MET A 451      18.102  23.095 -15.747  1.00 85.59           H  
ATOM    517  HB3 MET A 451      17.202  22.814 -14.238  1.00 85.59           H  
ATOM    518  HG2 MET A 451      19.572  22.243 -14.013  1.00 89.36           H  
ATOM    519  HG3 MET A 451      19.100  23.570 -12.926  1.00 89.36           H  
ATOM    520  HE1 MET A 451      21.735  22.256 -15.270  1.00 94.14           H  
ATOM    521  HE2 MET A 451      20.671  22.875 -16.556  1.00 94.14           H  
ATOM    522  HE3 MET A 451      22.257  23.633 -16.270  1.00 94.14           H  
ATOM    523  N   ASN A 452      17.142  26.014 -16.912  1.00 79.22           N  
ATOM    524  CA  ASN A 452      16.534  26.378 -18.197  1.00 75.71           C  
ATOM    525  C   ASN A 452      15.257  27.217 -18.067  1.00 69.09           C  
ATOM    526  O   ASN A 452      14.514  27.397 -19.037  1.00 66.80           O  
ATOM    527  CB  ASN A 452      16.263  25.133 -19.053  1.00 80.43           C  
ATOM    528  CG  ASN A 452      16.960  25.198 -20.407  1.00 84.78           C  
ATOM    529  OD1 ASN A 452      17.967  25.901 -20.573  1.00 86.14           O  
ATOM    530  ND2 ASN A 452      16.428  24.469 -21.384  1.00 87.84           N  
ATOM    531  H   ASN A 452      17.997  26.479 -16.641  1.00 79.22           H  
ATOM    532  HA  ASN A 452      17.269  27.011 -18.695  1.00 75.71           H  
ATOM    533  HB2 ASN A 452      15.189  25.047 -19.216  1.00 80.43           H  
ATOM    534  HB3 ASN A 452      16.621  24.254 -18.517  1.00 80.43           H  
ATOM    535 HD21 ASN A 452      16.846  24.475 -22.303  1.00 87.84           H  
ATOM    536 HD22 ASN A 452      15.606  23.909 -21.206  1.00 87.84           H  
ATOM    537  N   GLY A 453      15.012  27.720 -16.861  1.00 61.87           N  
ATOM    538  CA  GLY A 453      13.863  28.573 -16.627  1.00 50.13           C  
ATOM    539  C   GLY A 453      14.382  29.977 -16.866  1.00 43.54           C  
ATOM    540  O   GLY A 453      15.573  30.228 -16.687  1.00 43.59           O  
ATOM    541  H   GLY A 453      15.636  27.505 -16.096  1.00 61.87           H  
ATOM    542  HA2 GLY A 453      13.503  28.464 -15.604  1.00 50.13           H  
ATOM    543  HA3 GLY A 453      13.058  28.336 -17.323  1.00 50.13           H  
ATOM    544  N   LYS A 454      13.511  30.893 -17.269  1.00 39.56           N  
ATOM    545  CA  LYS A 454      13.927  32.264 -17.549  1.00 35.61           C  
ATOM    546  C   LYS A 454      14.382  33.027 -16.311  1.00 37.80           C  
ATOM    547  O   LYS A 454      13.732  32.980 -15.262  1.00 38.57           O  
ATOM    548  CB  LYS A 454      12.778  33.049 -18.188  1.00 35.51           C  
ATOM    549  CG  LYS A 454      12.624  32.898 -19.695  1.00 35.32           C  
ATOM    550  CD  LYS A 454      11.230  33.337 -20.120  1.00 38.27           C  
ATOM    551  CE  LYS A 454      11.211  33.936 -21.509  1.00 41.40           C  
ATOM    552  NZ  LYS A 454      10.640  35.315 -21.517  1.00 44.57           N1+
ATOM    553  H   LYS A 454      12.541  30.637 -17.384  1.00 39.56           H  
ATOM    554  HA  LYS A 454      14.777  32.178 -18.226  1.00 35.61           H  
ATOM    555  HB2 LYS A 454      12.936  34.106 -17.973  1.00 35.51           H  
ATOM    556  HB3 LYS A 454      11.849  32.719 -17.723  1.00 35.51           H  
ATOM    557  HG2 LYS A 454      12.774  31.854 -19.971  1.00 35.32           H  
ATOM    558  HG3 LYS A 454      13.367  33.517 -20.198  1.00 35.32           H  
ATOM    559  HD2 LYS A 454      10.867  34.083 -19.413  1.00 38.27           H  
ATOM    560  HD3 LYS A 454      10.570  32.470 -20.104  1.00 38.27           H  
ATOM    561  HE2 LYS A 454      10.607  33.301 -22.157  1.00 41.40           H  
ATOM    562  HE3 LYS A 454      12.232  33.976 -21.889  1.00 41.40           H  
ATOM    563  HZ1 LYS A 454       9.693  35.289 -21.167  1.00 44.57           H  
ATOM    564  HZ2 LYS A 454      11.201  35.915 -20.929  1.00 44.57           H  
ATOM    565  HZ3 LYS A 454      10.640  35.674 -22.461  1.00 44.57           H  
ATOM    566  N   PRO A 455      15.519  33.734 -16.411  1.00 35.22           N  
ATOM    567  CA  PRO A 455      16.026  34.515 -15.278  1.00 33.20           C  
ATOM    568  C   PRO A 455      15.167  35.775 -15.181  1.00 32.65           C  
ATOM    569  O   PRO A 455      14.482  36.119 -16.135  1.00 33.99           O  
ATOM    570  CB  PRO A 455      17.469  34.835 -15.675  1.00 33.97           C  
ATOM    571  CG  PRO A 455      17.745  34.002 -16.920  1.00 30.56           C  
ATOM    572  CD  PRO A 455      16.422  33.810 -17.567  1.00 33.10           C  
ATOM    573  HA  PRO A 455      15.991  34.014 -14.310  1.00 33.20           H  
ATOM    574  HB2 PRO A 455      18.154  34.560 -14.873  1.00 33.97           H  
ATOM    575  HB3 PRO A 455      17.576  35.897 -15.896  1.00 33.97           H  
ATOM    576  HG2 PRO A 455      18.179  33.040 -16.647  1.00 30.56           H  
ATOM    577  HG3 PRO A 455      18.424  34.530 -17.589  1.00 30.56           H  
ATOM    578  HD2 PRO A 455      16.171  34.653 -18.210  1.00 33.10           H  
ATOM    579  HD3 PRO A 455      16.397  32.889 -18.149  1.00 33.10           H  
ATOM    580  N   CYS A 456      15.192  36.461 -14.045  1.00 34.43           N  
ATOM    581  CA  CYS A 456      14.394  37.679 -13.882  1.00 36.95           C  
ATOM    582  C   CYS A 456      14.847  38.776 -14.841  1.00 39.57           C  
ATOM    583  O   CYS A 456      16.033  38.919 -15.125  1.00 43.54           O  
ATOM    584  CB  CYS A 456      14.513  38.213 -12.455  1.00 38.60           C  
ATOM    585  SG  CYS A 456      13.864  37.119 -11.164  1.00 33.00           S  
ATOM    586  H   CYS A 456      15.770  36.139 -13.282  1.00 34.43           H  
ATOM    587  HA  CYS A 456      13.360  37.412 -14.100  1.00 36.95           H  
ATOM    588  HB2 CYS A 456      13.970  39.156 -12.402  1.00 38.60           H  
ATOM    589  HB3 CYS A 456      15.569  38.389 -12.248  1.00 38.60           H  
ATOM    590  N   GLU A 457      13.905  39.566 -15.328  1.00 41.83           N  
ATOM    591  CA  GLU A 457      14.248  40.640 -16.243  1.00 46.92           C  
ATOM    592  C   GLU A 457      14.218  41.980 -15.516  1.00 45.89           C  
ATOM    593  O   GLU A 457      13.256  42.290 -14.808  1.00 46.80           O  
ATOM    594  CB  GLU A 457      13.261  40.665 -17.407  1.00 53.33           C  
ATOM    595  CG  GLU A 457      13.908  40.889 -18.756  1.00 64.61           C  
ATOM    596  CD  GLU A 457      13.714  39.711 -19.688  1.00 68.98           C  
ATOM    597  OE1 GLU A 457      13.330  38.626 -19.202  1.00 70.76           O  
ATOM    598  OE2 GLU A 457      13.944  39.869 -20.905  1.00 74.52           O1-
ATOM    599  H   GLU A 457      12.941  39.422 -15.062  1.00 41.83           H  
ATOM    600  HA  GLU A 457      15.253  40.467 -16.627  1.00 46.92           H  
ATOM    601  HB2 GLU A 457      12.545  41.468 -17.232  1.00 53.33           H  
ATOM    602  HB3 GLU A 457      12.736  39.710 -17.433  1.00 53.33           H  
ATOM    603  HG2 GLU A 457      14.976  41.049 -18.610  1.00 64.61           H  
ATOM    604  HG3 GLU A 457      13.467  41.775 -19.214  1.00 64.61           H  
ATOM    605  N   GLY A 458      15.270  42.773 -15.686  1.00 44.28           N  
ATOM    606  CA  GLY A 458      15.302  44.070 -15.038  1.00 41.97           C  
ATOM    607  C   GLY A 458      16.490  44.275 -14.124  1.00 41.48           C  
ATOM    608  O   GLY A 458      17.438  43.491 -14.140  1.00 37.69           O  
ATOM    609  H   GLY A 458      16.043  42.474 -16.263  1.00 44.28           H  
ATOM    610  HA2 GLY A 458      14.393  44.180 -14.447  1.00 41.97           H  
ATOM    611  HA3 GLY A 458      15.328  44.838 -15.811  1.00 41.97           H  
ATOM    612  N   GLU A 459      16.427  45.331 -13.320  1.00 44.68           N  
ATOM    613  CA  GLU A 459      17.508  45.668 -12.397  1.00 47.97           C  
ATOM    614  C   GLU A 459      17.304  45.080 -11.003  1.00 44.66           C  
ATOM    615  O   GLU A 459      16.179  45.029 -10.498  1.00 44.93           O  
ATOM    616  CB  GLU A 459      17.640  47.188 -12.290  1.00 53.18           C  
ATOM    617  CG  GLU A 459      18.106  47.858 -13.566  1.00 60.60           C  
ATOM    618  CD  GLU A 459      19.596  47.709 -13.773  1.00 68.35           C  
ATOM    619  OE1 GLU A 459      20.363  48.332 -13.003  1.00 71.08           O  
ATOM    620  OE2 GLU A 459      19.999  46.967 -14.698  1.00 72.29           O1-
ATOM    621  H   GLU A 459      15.606  45.919 -13.348  1.00 44.68           H  
ATOM    622  HA  GLU A 459      18.420  45.230 -12.804  1.00 47.97           H  
ATOM    623  HB2 GLU A 459      18.358  47.415 -11.502  1.00 53.18           H  
ATOM    624  HB3 GLU A 459      16.666  47.599 -12.023  1.00 53.18           H  
ATOM    625  HG2 GLU A 459      17.862  48.919 -13.515  1.00 60.60           H  
ATOM    626  HG3 GLU A 459      17.586  47.406 -14.411  1.00 60.60           H  
ATOM    627  N   ALA A 460      18.405  44.646 -10.393  1.00 41.26           N  
ATOM    628  CA  ALA A 460      18.384  44.064  -9.057  1.00 40.50           C  
ATOM    629  C   ALA A 460      18.665  45.119  -7.988  1.00 41.97           C  
ATOM    630  O   ALA A 460      18.477  44.878  -6.797  1.00 41.93           O  
ATOM    631  CB  ALA A 460      19.406  42.948  -8.964  1.00 36.27           C  
ATOM    632  H   ALA A 460      19.289  44.723 -10.875  1.00 41.26           H  
ATOM    633  HA  ALA A 460      17.387  43.660  -8.879  1.00 40.50           H  
ATOM    634  HB1 ALA A 460      19.183  42.188  -9.713  1.00 36.27           H  
ATOM    635  HB2 ALA A 460      20.403  43.352  -9.142  1.00 36.27           H  
ATOM    636  HB3 ALA A 460      19.367  42.502  -7.970  1.00 36.27           H  
ATOM    637  N   ARG A 461      19.132  46.284  -8.420  1.00 44.71           N  
ATOM    638  CA  ARG A 461      19.426  47.380  -7.503  1.00 45.02           C  
ATOM    639  C   ARG A 461      18.870  48.650  -8.104  1.00 42.45           C  
ATOM    640  O   ARG A 461      18.802  48.789  -9.320  1.00 43.82           O  
ATOM    641  CB  ARG A 461      20.933  47.534  -7.302  1.00 48.00           C  
ATOM    642  CG  ARG A 461      21.596  46.324  -6.679  1.00 56.25           C  
ATOM    643  CD  ARG A 461      23.049  46.612  -6.364  1.00 63.33           C  
ATOM    644  NE  ARG A 461      23.429  46.136  -5.036  1.00 68.52           N  
ATOM    645  CZ  ARG A 461      23.968  46.904  -4.094  1.00 71.37           C  
ATOM    646  NH1 ARG A 461      24.194  48.192  -4.331  1.00 72.15           N  
ATOM    647  NH2 ARG A 461      24.279  46.387  -2.911  1.00 73.65           N1+
ATOM    648  H   ARG A 461      19.288  46.415  -9.409  1.00 44.71           H  
ATOM    649  HA  ARG A 461      18.974  47.174  -6.533  1.00 45.02           H  
ATOM    650  HB2 ARG A 461      21.107  48.392  -6.653  1.00 48.00           H  
ATOM    651  HB3 ARG A 461      21.392  47.714  -8.274  1.00 48.00           H  
ATOM    652  HG2 ARG A 461      21.540  45.487  -7.375  1.00 56.25           H  
ATOM    653  HG3 ARG A 461      21.075  46.065  -5.757  1.00 56.25           H  
ATOM    654  HD2 ARG A 461      23.212  47.689  -6.411  1.00 63.33           H  
ATOM    655  HD3 ARG A 461      23.674  46.117  -7.107  1.00 63.33           H  
ATOM    656  HE  ARG A 461      23.272  45.162  -4.820  1.00 68.52           H  
ATOM    657 HH11 ARG A 461      23.959  48.589  -5.229  1.00 72.15           H  
ATOM    658 HH12 ARG A 461      24.601  48.774  -3.613  1.00 72.15           H  
ATOM    659 HH21 ARG A 461      24.686  46.972  -2.195  1.00 73.65           H  
ATOM    660 HH22 ARG A 461      24.109  45.409  -2.727  1.00 73.65           H  
ATOM    661  N   GLU A 462      18.461  49.576  -7.254  1.00 40.29           N  
ATOM    662  CA  GLU A 462      17.929  50.827  -7.739  1.00 39.94           C  
ATOM    663  C   GLU A 462      18.481  51.986  -6.913  1.00 43.07           C  
ATOM    664  O   GLU A 462      18.088  52.196  -5.762  1.00 43.29           O  
ATOM    665  CB  GLU A 462      16.410  50.797  -7.688  1.00 39.56           C  
ATOM    666  CG  GLU A 462      15.770  51.949  -8.415  1.00 44.51           C  
ATOM    667  CD  GLU A 462      14.275  51.999  -8.211  1.00 48.65           C  
ATOM    668  OE1 GLU A 462      13.732  53.112  -8.036  1.00 56.25           O  
ATOM    669  OE2 GLU A 462      13.641  50.925  -8.227  1.00 50.15           O1-
ATOM    670  H   GLU A 462      18.521  49.407  -6.260  1.00 40.29           H  
ATOM    671  HA  GLU A 462      18.235  50.972  -8.775  1.00 39.94           H  
ATOM    672  HB2 GLU A 462      16.098  50.829  -6.644  1.00 39.56           H  
ATOM    673  HB3 GLU A 462      16.066  49.867  -8.141  1.00 39.56           H  
ATOM    674  HG2 GLU A 462      15.975  51.847  -9.481  1.00 44.51           H  
ATOM    675  HG3 GLU A 462      16.205  52.879  -8.049  1.00 44.51           H  
ATOM    676  N   THR A 463      19.403  52.731  -7.518  1.00 43.63           N  
ATOM    677  CA  THR A 463      20.043  53.875  -6.876  1.00 44.51           C  
ATOM    678  C   THR A 463      19.391  55.198  -7.258  1.00 44.47           C  
ATOM    679  O   THR A 463      19.444  55.600  -8.416  1.00 47.49           O  
ATOM    680  CB  THR A 463      21.528  53.959  -7.265  1.00 43.10           C  
ATOM    681  OG1 THR A 463      22.263  52.943  -6.578  1.00 46.58           O  
ATOM    682  CG2 THR A 463      22.099  55.307  -6.903  1.00 48.53           C  
ATOM    683  H   THR A 463      19.672  52.495  -8.462  1.00 43.63           H  
ATOM    684  HA  THR A 463      19.930  53.717  -5.803  1.00 44.51           H  
ATOM    685  HB  THR A 463      21.609  53.817  -8.343  1.00 43.10           H  
ATOM    686 HG21 THR A 463      21.542  56.088  -7.420  1.00 48.53           H  
ATOM    687 HG22 THR A 463      22.022  55.457  -5.826  1.00 48.53           H  
ATOM    688 HG23 THR A 463      23.146  55.350  -7.201  1.00 48.53           H  
ATOM    689  HG1 THR A 463      22.167  53.102  -5.636  1.00 46.58           H  
ATOM    690  N   LYS A 464      18.783  55.866  -6.283  1.00 44.65           N  
ATOM    691  CA  LYS A 464      18.142  57.162  -6.499  1.00 45.93           C  
ATOM    692  C   LYS A 464      19.079  58.245  -5.938  1.00 50.39           C  
ATOM    693  O   LYS A 464      20.137  57.927  -5.397  1.00 51.20           O  
ATOM    694  CB  LYS A 464      16.800  57.204  -5.777  1.00 42.96           C  
ATOM    695  CG  LYS A 464      15.721  57.961  -6.509  1.00 44.05           C  
ATOM    696  CD  LYS A 464      14.669  58.471  -5.535  1.00 45.95           C  
ATOM    697  CE  LYS A 464      13.294  57.880  -5.832  1.00 48.67           C  
ATOM    698  NZ  LYS A 464      12.400  57.853  -4.633  1.00 47.01           N1+
ATOM    699  H   LYS A 464      18.763  55.463  -5.357  1.00 44.65           H  
ATOM    700  HA  LYS A 464      17.962  57.329  -7.561  1.00 45.93           H  
ATOM    701  HB2 LYS A 464      16.950  57.677  -4.807  1.00 42.96           H  
ATOM    702  HB3 LYS A 464      16.459  56.179  -5.632  1.00 42.96           H  
ATOM    703  HG2 LYS A 464      15.247  57.299  -7.233  1.00 44.05           H  
ATOM    704  HG3 LYS A 464      16.168  58.808  -7.029  1.00 44.05           H  
ATOM    705  HD2 LYS A 464      14.612  59.557  -5.613  1.00 45.95           H  
ATOM    706  HD3 LYS A 464      14.961  58.195  -4.522  1.00 45.95           H  
ATOM    707  HE2 LYS A 464      13.425  56.859  -6.191  1.00 48.67           H  
ATOM    708  HE3 LYS A 464      12.818  58.480  -6.607  1.00 48.67           H  
ATOM    709  HZ1 LYS A 464      12.829  57.300  -3.905  1.00 47.01           H  
ATOM    710  HZ2 LYS A 464      12.256  58.795  -4.299  1.00 47.01           H  
ATOM    711  HZ3 LYS A 464      11.511  57.446  -4.885  1.00 47.01           H  
ATOM    712  N   ALA A 465      18.709  59.518  -6.058  1.00 52.73           N  
ATOM    713  CA  ALA A 465      19.580  60.582  -5.552  1.00 51.14           C  
ATOM    714  C   ALA A 465      18.953  61.395  -4.431  1.00 50.69           C  
ATOM    715  O   ALA A 465      17.767  61.724  -4.478  1.00 51.78           O  
ATOM    716  CB  ALA A 465      19.997  61.510  -6.691  1.00 47.00           C  
ATOM    717  H   ALA A 465      17.830  59.750  -6.497  1.00 52.73           H  
ATOM    718  HA  ALA A 465      20.454  60.086  -5.131  1.00 51.14           H  
ATOM    719  HB1 ALA A 465      20.488  60.929  -7.472  1.00 47.00           H  
ATOM    720  HB2 ALA A 465      19.114  61.999  -7.103  1.00 47.00           H  
ATOM    721  HB3 ALA A 465      20.686  62.264  -6.311  1.00 47.00           H  
ATOM    722  N   CYS A 466      19.764  61.704  -3.421  1.00 49.30           N  
ATOM    723  CA  CYS A 466      19.327  62.508  -2.284  1.00 48.73           C  
ATOM    724  C   CYS A 466      20.249  63.718  -2.197  1.00 46.72           C  
ATOM    725  O   CYS A 466      21.441  63.633  -2.506  1.00 42.70           O  
ATOM    726  CB  CYS A 466      19.399  61.714  -0.972  1.00 49.22           C  
ATOM    727  SG  CYS A 466      20.931  60.744  -0.752  1.00 57.93           S  
ATOM    728  H   CYS A 466      20.717  61.370  -3.443  1.00 49.30           H  
ATOM    729  HA  CYS A 466      18.289  62.807  -2.429  1.00 48.73           H  
ATOM    730  HB2 CYS A 466      18.554  61.026  -0.945  1.00 49.22           H  
ATOM    731  HB3 CYS A 466      19.321  62.418  -0.144  1.00 49.22           H  
ATOM    732  N   LYS A 467      19.688  64.846  -1.786  1.00 45.93           N  
ATOM    733  CA  LYS A 467      20.459  66.071  -1.663  1.00 45.82           C  
ATOM    734  C   LYS A 467      20.302  66.654  -0.268  1.00 43.25           C  
ATOM    735  O   LYS A 467      19.187  66.932   0.178  1.00 44.28           O  
ATOM    736  CB  LYS A 467      20.003  67.091  -2.710  1.00 49.11           C  
ATOM    737  CG  LYS A 467      20.447  66.763  -4.127  1.00 57.09           C  
ATOM    738  CD  LYS A 467      20.319  67.973  -5.041  1.00 63.78           C  
ATOM    739  CE  LYS A 467      20.283  67.546  -6.505  1.00 68.81           C  
ATOM    740  NZ  LYS A 467      20.119  68.703  -7.429  1.00 69.42           N1+
ATOM    741  H   LYS A 467      18.705  64.854  -1.554  1.00 45.93           H  
ATOM    742  HA  LYS A 467      21.510  65.838  -1.831  1.00 45.82           H  
ATOM    743  HB2 LYS A 467      20.411  68.065  -2.440  1.00 49.11           H  
ATOM    744  HB3 LYS A 467      18.914  67.136  -2.694  1.00 49.11           H  
ATOM    745  HG2 LYS A 467      19.825  65.957  -4.516  1.00 57.09           H  
ATOM    746  HG3 LYS A 467      21.488  66.442  -4.107  1.00 57.09           H  
ATOM    747  HD2 LYS A 467      21.172  68.632  -4.882  1.00 63.78           H  
ATOM    748  HD3 LYS A 467      19.399  68.506  -4.802  1.00 63.78           H  
ATOM    749  HE2 LYS A 467      19.448  66.861  -6.650  1.00 68.81           H  
ATOM    750  HE3 LYS A 467      21.216  67.036  -6.744  1.00 68.81           H  
ATOM    751  HZ1 LYS A 467      19.257  69.184  -7.217  1.00 69.42           H  
ATOM    752  HZ2 LYS A 467      20.896  69.338  -7.314  1.00 69.42           H  
ATOM    753  HZ3 LYS A 467      20.094  68.371  -8.383  1.00 69.42           H  
ATOM    754  N   LYS A 468      21.426  66.824   0.419  1.00 39.89           N  
ATOM    755  CA  LYS A 468      21.432  67.384   1.763  1.00 35.58           C  
ATOM    756  C   LYS A 468      22.050  68.768   1.714  1.00 32.29           C  
ATOM    757  O   LYS A 468      22.544  69.203   0.675  1.00 30.17           O  
ATOM    758  CB  LYS A 468      22.236  66.492   2.709  1.00 35.54           C  
ATOM    759  CG  LYS A 468      21.990  65.012   2.511  1.00 35.34           C  
ATOM    760  CD  LYS A 468      20.652  64.618   3.083  1.00 37.83           C  
ATOM    761  CE  LYS A 468      20.764  63.309   3.842  1.00 43.18           C  
ATOM    762  NZ  LYS A 468      19.695  63.147   4.869  1.00 46.38           N1+
ATOM    763  H   LYS A 468      22.303  66.557  -0.004  1.00 39.89           H  
ATOM    764  HA  LYS A 468      20.409  67.445   2.134  1.00 35.58           H  
ATOM    765  HB2 LYS A 468      21.970  66.750   3.734  1.00 35.54           H  
ATOM    766  HB3 LYS A 468      23.296  66.689   2.548  1.00 35.54           H  
ATOM    767  HG2 LYS A 468      22.775  64.447   3.014  1.00 35.34           H  
ATOM    768  HG3 LYS A 468      22.005  64.785   1.445  1.00 35.34           H  
ATOM    769  HD2 LYS A 468      19.935  64.501   2.271  1.00 37.83           H  
ATOM    770  HD3 LYS A 468      20.308  65.398   3.762  1.00 37.83           H  
ATOM    771  HE2 LYS A 468      21.733  63.276   4.339  1.00 43.18           H  
ATOM    772  HE3 LYS A 468      20.692  62.486   3.131  1.00 43.18           H  
ATOM    773  HZ1 LYS A 468      19.751  63.904   5.535  1.00 46.38           H  
ATOM    774  HZ2 LYS A 468      18.791  63.160   4.419  1.00 46.38           H  
ATOM    775  HZ3 LYS A 468      19.819  62.267   5.349  1.00 46.38           H  
ATOM    776  N   ASP A 469      22.024  69.462   2.839  1.00 32.25           N  
ATOM    777  CA  ASP A 469      22.593  70.798   2.896  1.00 33.51           C  
ATOM    778  C   ASP A 469      24.094  70.791   2.610  1.00 27.83           C  
ATOM    779  O   ASP A 469      24.758  69.770   2.766  1.00 25.12           O  
ATOM    780  CB  ASP A 469      22.285  71.421   4.255  1.00 38.41           C  
ATOM    781  CG  ASP A 469      20.832  71.845   4.367  1.00 40.81           C  
ATOM    782  OD1 ASP A 469      20.198  72.053   3.311  1.00 42.74           O  
ATOM    783  OD2 ASP A 469      20.322  71.967   5.495  1.00 43.33           O1-
ATOM    784  H   ASP A 469      21.605  69.060   3.666  1.00 32.25           H  
ATOM    785  HA  ASP A 469      22.135  71.405   2.115  1.00 33.51           H  
ATOM    786  HB2 ASP A 469      22.919  72.297   4.393  1.00 38.41           H  
ATOM    787  HB3 ASP A 469      22.500  70.690   5.035  1.00 38.41           H  
ATOM    788  N   ALA A 470      24.614  71.936   2.171  1.00 28.23           N  
ATOM    789  CA  ALA A 470      26.027  72.063   1.834  1.00 24.34           C  
ATOM    790  C   ALA A 470      26.919  71.654   2.990  1.00 25.99           C  
ATOM    791  O   ALA A 470      26.602  71.911   4.155  1.00 24.81           O  
ATOM    792  CB  ALA A 470      26.343  73.497   1.417  1.00 26.11           C  
ATOM    793  H   ALA A 470      24.012  72.740   2.068  1.00 28.23           H  
ATOM    794  HA  ALA A 470      26.228  71.389   1.001  1.00 24.34           H  
ATOM    795  HB1 ALA A 470      25.719  73.774   0.567  1.00 26.11           H  
ATOM    796  HB2 ALA A 470      26.142  74.170   2.250  1.00 26.11           H  
ATOM    797  HB3 ALA A 470      27.394  73.571   1.136  1.00 26.11           H  
ATOM    798  N   CYS A 471      28.036  71.014   2.656  1.00 22.18           N  
ATOM    799  CA  CYS A 471      28.997  70.569   3.647  1.00 25.53           C  
ATOM    800  C   CYS A 471      29.809  71.754   4.173  1.00 25.02           C  
ATOM    801  O   CYS A 471      30.052  72.732   3.453  1.00 24.14           O  
ATOM    802  CB  CYS A 471      29.952  69.544   3.030  1.00 32.88           C  
ATOM    803  SG  CYS A 471      29.163  67.995   2.474  1.00 45.37           S  
ATOM    804  H   CYS A 471      28.221  70.832   1.680  1.00 22.18           H  
ATOM    805  HA  CYS A 471      28.450  70.112   4.472  1.00 25.53           H  
ATOM    806  HB2 CYS A 471      30.705  69.291   3.776  1.00 32.88           H  
ATOM    807  HB3 CYS A 471      30.434  70.006   2.169  1.00 32.88           H  
ATOM    808  N   PRO A 472      30.212  71.700   5.452  1.00 24.39           N  
ATOM    809  CA  PRO A 472      31.002  72.813   5.986  1.00 24.86           C  
ATOM    810  C   PRO A 472      32.288  73.061   5.189  1.00 23.26           C  
ATOM    811  O   PRO A 472      32.913  72.132   4.681  1.00 24.32           O  
ATOM    812  CB  PRO A 472      31.291  72.405   7.435  1.00 25.74           C  
ATOM    813  CG  PRO A 472      30.928  70.955   7.536  1.00 28.25           C  
ATOM    814  CD  PRO A 472      29.925  70.673   6.469  1.00 23.51           C  
ATOM    815  HA  PRO A 472      30.467  73.760   5.919  1.00 24.86           H  
ATOM    816  HB2 PRO A 472      30.686  72.996   8.123  1.00 25.74           H  
ATOM    817  HB3 PRO A 472      32.347  72.548   7.665  1.00 25.74           H  
ATOM    818  HG2 PRO A 472      30.499  70.745   8.516  1.00 28.25           H  
ATOM    819  HG3 PRO A 472      31.814  70.338   7.388  1.00 28.25           H  
ATOM    820  HD2 PRO A 472      30.060  69.671   6.061  1.00 23.51           H  
ATOM    821  HD3 PRO A 472      28.909  70.775   6.851  1.00 23.51           H  
ATOM    822  N   ILE A 473      32.661  74.326   5.058  1.00 22.31           N  
ATOM    823  CA  ILE A 473      33.885  74.692   4.362  1.00 20.14           C  
ATOM    824  C   ILE A 473      34.820  75.256   5.442  1.00 20.97           C  
ATOM    825  O   ILE A 473      34.538  76.285   6.060  1.00 17.89           O  
ATOM    826  CB  ILE A 473      33.608  75.754   3.257  1.00 22.55           C  
ATOM    827  CG1 ILE A 473      32.699  75.154   2.181  1.00 21.84           C  
ATOM    828  CG2 ILE A 473      34.931  76.231   2.632  1.00 20.11           C  
ATOM    829  CD1 ILE A 473      31.955  76.177   1.354  1.00 20.10           C  
ATOM    830  H   ILE A 473      32.081  75.054   5.451  1.00 22.31           H  
ATOM    831  HA  ILE A 473      34.326  73.834   3.854  1.00 20.14           H  
ATOM    832  HB  ILE A 473      33.109  76.613   3.706  1.00 22.55           H  
ATOM    833 HG12 ILE A 473      31.966  74.513   2.672  1.00 21.84           H  
ATOM    834 HG13 ILE A 473      33.314  74.555   1.510  1.00 21.84           H  
ATOM    835 HG21 ILE A 473      35.563  76.666   3.407  1.00 20.11           H  
ATOM    836 HG22 ILE A 473      35.444  75.384   2.177  1.00 20.11           H  
ATOM    837 HG23 ILE A 473      34.723  76.981   1.869  1.00 20.11           H  
ATOM    838 HD11 ILE A 473      31.332  76.789   2.007  1.00 20.10           H  
ATOM    839 HD12 ILE A 473      32.671  76.814   0.834  1.00 20.10           H  
ATOM    840 HD13 ILE A 473      31.325  75.667   0.625  1.00 20.10           H  
ATOM    841  N   ASN A 474      35.918  74.553   5.695  1.00 20.66           N  
ATOM    842  CA  ASN A 474      36.863  74.983   6.708  1.00 20.07           C  
ATOM    843  C   ASN A 474      37.739  76.084   6.166  1.00 19.74           C  
ATOM    844  O   ASN A 474      38.104  76.081   4.990  1.00 20.92           O  
ATOM    845  CB  ASN A 474      37.735  73.811   7.159  1.00 22.09           C  
ATOM    846  CG  ASN A 474      36.943  72.747   7.886  1.00 24.96           C  
ATOM    847  OD1 ASN A 474      36.098  73.055   8.720  1.00 22.44           O  
ATOM    848  ND2 ASN A 474      37.211  71.488   7.569  1.00 28.60           N  
ATOM    849  H   ASN A 474      36.098  73.706   5.174  1.00 20.66           H  
ATOM    850  HA  ASN A 474      36.302  75.357   7.564  1.00 20.07           H  
ATOM    851  HB2 ASN A 474      38.509  74.188   7.827  1.00 22.09           H  
ATOM    852  HB3 ASN A 474      38.199  73.362   6.281  1.00 22.09           H  
ATOM    853 HD21 ASN A 474      37.916  71.281   6.876  1.00 28.60           H  
ATOM    854 HD22 ASN A 474      36.711  70.736   8.021  1.00 28.60           H  
ATOM    855  N   GLY A 475      38.075  77.032   7.025  1.00 18.01           N  
ATOM    856  CA  GLY A 475      38.915  78.116   6.584  1.00 17.12           C  
ATOM    857  C   GLY A 475      40.297  77.639   6.202  1.00 20.40           C  
ATOM    858  O   GLY A 475      40.797  76.657   6.739  1.00 24.73           O  
ATOM    859  H   GLY A 475      37.746  76.996   7.979  1.00 18.01           H  
ATOM    860  HA2 GLY A 475      39.004  78.844   7.391  1.00 17.12           H  
ATOM    861  HA3 GLY A 475      38.454  78.589   5.717  1.00 17.12           H  
ATOM    862  N   GLY A 476      40.905  78.328   5.243  1.00 19.59           N  
ATOM    863  CA  GLY A 476      42.248  78.005   4.813  1.00 16.37           C  
ATOM    864  C   GLY A 476      42.977  79.329   4.683  1.00 16.99           C  
ATOM    865  O   GLY A 476      42.387  80.296   4.211  1.00 16.20           O  
ATOM    866  H   GLY A 476      40.418  79.096   4.803  1.00 19.59           H  
ATOM    867  HA2 GLY A 476      42.224  77.490   3.853  1.00 16.37           H  
ATOM    868  HA3 GLY A 476      42.740  77.373   5.552  1.00 16.37           H  
ATOM    869  N   TRP A 477      44.241  79.382   5.100  1.00 19.05           N  
ATOM    870  CA  TRP A 477      45.049  80.608   5.022  1.00 20.09           C  
ATOM    871  C   TRP A 477      45.453  80.965   3.592  1.00 22.27           C  
ATOM    872  O   TRP A 477      45.795  80.088   2.793  1.00 19.74           O  
ATOM    873  CB  TRP A 477      46.348  80.466   5.830  1.00 17.58           C  
ATOM    874  CG  TRP A 477      46.176  80.482   7.313  1.00 19.17           C  
ATOM    875  CD1 TRP A 477      46.504  79.485   8.186  1.00 18.71           C  
ATOM    876  CD2 TRP A 477      45.643  81.548   8.103  1.00 18.03           C  
ATOM    877  NE1 TRP A 477      46.207  79.864   9.471  1.00 18.69           N  
ATOM    878  CE2 TRP A 477      45.675  81.127   9.448  1.00 16.92           C  
ATOM    879  CE3 TRP A 477      45.138  82.822   7.803  1.00 20.79           C  
ATOM    880  CZ2 TRP A 477      45.225  81.929  10.494  1.00 16.95           C  
ATOM    881  CZ3 TRP A 477      44.690  83.620   8.841  1.00 18.93           C  
ATOM    882  CH2 TRP A 477      44.739  83.169  10.173  1.00 21.71           C  
ATOM    883  H   TRP A 477      44.661  78.548   5.485  1.00 19.05           H  
ATOM    884  HA  TRP A 477      44.413  81.395   5.427  1.00 20.09           H  
ATOM    885  HB2 TRP A 477      47.007  81.290   5.558  1.00 17.58           H  
ATOM    886  HB3 TRP A 477      46.816  79.521   5.554  1.00 17.58           H  
ATOM    887  HD1 TRP A 477      46.935  78.535   7.906  1.00 18.71           H  
ATOM    888  HE1 TRP A 477      46.356  79.304  10.298  1.00 18.69           H  
ATOM    889  HE3 TRP A 477      45.100  83.173   6.782  1.00 20.79           H  
ATOM    890  HZ2 TRP A 477      45.258  81.587  11.518  1.00 16.95           H  
ATOM    891  HZ3 TRP A 477      44.297  84.603   8.626  1.00 18.93           H  
ATOM    892  HH2 TRP A 477      44.385  83.816  10.962  1.00 21.71           H  
ATOM    893  N   GLY A 478      45.411  82.256   3.279  1.00 23.78           N  
ATOM    894  CA  GLY A 478      45.851  82.709   1.977  1.00 23.89           C  
ATOM    895  C   GLY A 478      47.356  82.909   2.124  1.00 27.28           C  
ATOM    896  O   GLY A 478      47.896  82.682   3.211  1.00 25.41           O  
ATOM    897  H   GLY A 478      45.070  82.925   3.954  1.00 23.78           H  
ATOM    898  HA2 GLY A 478      45.363  83.647   1.711  1.00 23.89           H  
ATOM    899  HA3 GLY A 478      45.636  81.959   1.216  1.00 23.89           H  
ATOM    900  N   PRO A 479      48.070  83.335   1.064  1.00 28.14           N  
ATOM    901  CA  PRO A 479      49.524  83.538   1.156  1.00 25.27           C  
ATOM    902  C   PRO A 479      49.910  84.682   2.094  1.00 24.83           C  
ATOM    903  O   PRO A 479      49.150  85.634   2.281  1.00 23.80           O  
ATOM    904  CB  PRO A 479      49.944  83.816  -0.288  1.00 27.75           C  
ATOM    905  CG  PRO A 479      48.706  84.324  -0.958  1.00 24.49           C  
ATOM    906  CD  PRO A 479      47.543  83.656  -0.277  1.00 26.97           C  
ATOM    907  HA  PRO A 479      50.028  82.672   1.586  1.00 25.27           H  
ATOM    908  HB2 PRO A 479      50.293  82.902  -0.769  1.00 27.75           H  
ATOM    909  HB3 PRO A 479      50.733  84.567  -0.320  1.00 27.75           H  
ATOM    910  HG2 PRO A 479      48.719  84.067  -2.017  1.00 24.49           H  
ATOM    911  HG3 PRO A 479      48.636  85.406  -0.847  1.00 24.49           H  
ATOM    912  HD2 PRO A 479      46.690  84.331  -0.209  1.00 26.97           H  
ATOM    913  HD3 PRO A 479      47.248  82.750  -0.807  1.00 26.97           H  
ATOM    914  N   TRP A 480      51.091  84.580   2.694  1.00 24.89           N  
ATOM    915  CA  TRP A 480      51.565  85.614   3.605  1.00 25.28           C  
ATOM    916  C   TRP A 480      51.927  86.855   2.797  1.00 26.66           C  
ATOM    917  O   TRP A 480      52.419  86.743   1.674  1.00 29.39           O  
ATOM    918  CB  TRP A 480      52.827  85.147   4.320  1.00 25.26           C  
ATOM    919  CG  TRP A 480      52.644  84.299   5.551  1.00 23.37           C  
ATOM    920  CD1 TRP A 480      53.033  82.998   5.704  1.00 23.17           C  
ATOM    921  CD2 TRP A 480      52.171  84.724   6.839  1.00 19.75           C  
ATOM    922  NE1 TRP A 480      52.841  82.591   7.000  1.00 22.30           N  
ATOM    923  CE2 TRP A 480      52.315  83.631   7.719  1.00 18.63           C  
ATOM    924  CE3 TRP A 480      51.647  85.922   7.331  1.00 22.76           C  
ATOM    925  CZ2 TRP A 480      51.955  83.698   9.060  1.00 19.68           C  
ATOM    926  CZ3 TRP A 480      51.290  85.989   8.669  1.00 21.87           C  
ATOM    927  CH2 TRP A 480      51.446  84.883   9.518  1.00 22.31           C  
ATOM    928  H   TRP A 480      51.670  83.772   2.516  1.00 24.89           H  
ATOM    929  HA  TRP A 480      50.781  85.828   4.331  1.00 25.28           H  
ATOM    930  HB2 TRP A 480      53.386  86.036   4.613  1.00 25.26           H  
ATOM    931  HB3 TRP A 480      53.413  84.568   3.607  1.00 25.26           H  
ATOM    932  HD1 TRP A 480      53.435  82.378   4.916  1.00 23.17           H  
ATOM    933  HE1 TRP A 480      53.053  81.673   7.365  1.00 22.30           H  
ATOM    934  HE3 TRP A 480      51.523  86.777   6.683  1.00 22.76           H  
ATOM    935  HZ2 TRP A 480      52.072  82.848   9.715  1.00 19.68           H  
ATOM    936  HZ3 TRP A 480      50.885  86.909   9.065  1.00 21.87           H  
ATOM    937  HH2 TRP A 480      51.158  84.969  10.555  1.00 22.31           H  
ATOM    938  N   SER A 481      51.678  88.035   3.352  1.00 28.40           N  
ATOM    939  CA  SER A 481      52.057  89.271   2.666  1.00 30.28           C  
ATOM    940  C   SER A 481      53.581  89.359   2.744  1.00 32.79           C  
ATOM    941  O   SER A 481      54.203  88.677   3.567  1.00 32.48           O  
ATOM    942  CB  SER A 481      51.471  90.487   3.381  1.00 26.88           C  
ATOM    943  OG  SER A 481      52.207  90.783   4.560  1.00 26.96           O  
ATOM    944  H   SER A 481      51.224  88.080   4.253  1.00 28.40           H  
ATOM    945  HA  SER A 481      51.689  89.262   1.640  1.00 30.28           H  
ATOM    946  HB2 SER A 481      50.435  90.279   3.649  1.00 26.88           H  
ATOM    947  HB3 SER A 481      51.507  91.347   2.712  1.00 26.88           H  
ATOM    948  HG  SER A 481      53.112  90.969   4.298  1.00 26.96           H  
ATOM    949  N   PRO A 482      54.213  90.156   1.858  1.00 33.61           N  
ATOM    950  CA  PRO A 482      55.676  90.248   1.957  1.00 33.48           C  
ATOM    951  C   PRO A 482      56.037  90.854   3.324  1.00 33.94           C  
ATOM    952  O   PRO A 482      55.241  91.599   3.903  1.00 32.42           O  
ATOM    953  CB  PRO A 482      56.062  91.168   0.795  1.00 32.12           C  
ATOM    954  CG  PRO A 482      54.905  91.092  -0.157  1.00 31.78           C  
ATOM    955  CD  PRO A 482      53.689  90.936   0.724  1.00 32.12           C  
ATOM    956  HA  PRO A 482      56.198  89.293   1.893  1.00 33.48           H  
ATOM    957  HB2 PRO A 482      56.977  90.818   0.316  1.00 32.12           H  
ATOM    958  HB3 PRO A 482      56.204  92.190   1.146  1.00 32.12           H  
ATOM    959  HG2 PRO A 482      55.010  90.234  -0.821  1.00 31.78           H  
ATOM    960  HG3 PRO A 482      54.835  92.004  -0.750  1.00 31.78           H  
ATOM    961  HD2 PRO A 482      53.314  91.905   1.053  1.00 32.12           H  
ATOM    962  HD3 PRO A 482      52.896  90.396   0.208  1.00 32.12           H  
ATOM    963  N   TRP A 483      57.217  90.519   3.844  1.00 34.90           N  
ATOM    964  CA  TRP A 483      57.663  91.044   5.136  1.00 37.20           C  
ATOM    965  C   TRP A 483      57.811  92.563   5.091  1.00 41.02           C  
ATOM    966  O   TRP A 483      58.379  93.115   4.144  1.00 41.86           O  
ATOM    967  CB  TRP A 483      59.024  90.457   5.524  1.00 34.15           C  
ATOM    968  CG  TRP A 483      58.993  89.129   6.212  1.00 27.15           C  
ATOM    969  CD1 TRP A 483      59.472  87.950   5.721  1.00 25.80           C  
ATOM    970  CD2 TRP A 483      58.502  88.847   7.528  1.00 24.93           C  
ATOM    971  NE1 TRP A 483      59.313  86.950   6.648  1.00 28.17           N  
ATOM    972  CE2 TRP A 483      58.718  87.472   7.767  1.00 27.15           C  
ATOM    973  CE3 TRP A 483      57.901  89.619   8.529  1.00 22.90           C  
ATOM    974  CZ2 TRP A 483      58.355  86.852   8.970  1.00 22.53           C  
ATOM    975  CZ3 TRP A 483      57.541  89.000   9.727  1.00 21.26           C  
ATOM    976  CH2 TRP A 483      57.771  87.632   9.933  1.00 19.39           C  
ATOM    977  H   TRP A 483      57.819  89.888   3.335  1.00 34.90           H  
ATOM    978  HA  TRP A 483      56.906  90.763   5.868  1.00 37.20           H  
ATOM    979  HB2 TRP A 483      59.516  91.166   6.190  1.00 34.15           H  
ATOM    980  HB3 TRP A 483      59.612  90.347   4.613  1.00 34.15           H  
ATOM    981  HD1 TRP A 483      59.913  87.822   4.744  1.00 25.80           H  
ATOM    982  HE1 TRP A 483      59.589  85.986   6.525  1.00 28.17           H  
ATOM    983  HE3 TRP A 483      57.719  90.673   8.377  1.00 22.90           H  
ATOM    984  HZ2 TRP A 483      58.529  85.799   9.132  1.00 22.53           H  
ATOM    985  HZ3 TRP A 483      57.078  89.584  10.508  1.00 21.26           H  
ATOM    986  HH2 TRP A 483      57.481  87.183  10.872  1.00 19.39           H  
ATOM    987  N   ASP A 484      57.299  93.238   6.114  1.00 43.72           N  
ATOM    988  CA  ASP A 484      57.435  94.684   6.200  1.00 47.45           C  
ATOM    989  C   ASP A 484      58.936  94.943   6.270  1.00 50.54           C  
ATOM    990  O   ASP A 484      59.700  94.076   6.700  1.00 49.32           O  
ATOM    991  CB  ASP A 484      56.783  95.206   7.474  1.00 49.08           C  
ATOM    992  CG  ASP A 484      55.352  95.603   7.266  1.00 49.94           C  
ATOM    993  OD1 ASP A 484      54.772  95.218   6.229  1.00 56.11           O  
ATOM    994  OD2 ASP A 484      54.806  96.299   8.142  1.00 52.27           O1-
ATOM    995  H   ASP A 484      56.808  92.740   6.843  1.00 43.72           H  
ATOM    996  HA  ASP A 484      56.959  95.179   5.354  1.00 47.45           H  
ATOM    997  HB2 ASP A 484      57.340  96.076   7.821  1.00 49.08           H  
ATOM    998  HB3 ASP A 484      56.822  94.424   8.232  1.00 49.08           H  
ATOM    999  N   ILE A 485      59.373  96.123   5.853  1.00 54.76           N  
ATOM   1000  CA  ILE A 485      60.797  96.397   5.906  1.00 56.57           C  
ATOM   1001  C   ILE A 485      61.216  96.591   7.364  1.00 58.80           C  
ATOM   1002  O   ILE A 485      60.502  97.223   8.157  1.00 56.90           O  
ATOM   1003  CB  ILE A 485      61.176  97.626   5.061  1.00 57.53           C  
ATOM   1004  CG1 ILE A 485      60.214  97.770   3.874  1.00 57.56           C  
ATOM   1005  CG2 ILE A 485      62.614  97.472   4.569  1.00 58.16           C  
ATOM   1006  CD1 ILE A 485      60.707  97.138   2.572  1.00 56.93           C  
ATOM   1007  H   ILE A 485      58.728  96.818   5.505  1.00 54.76           H  
ATOM   1008  HA  ILE A 485      61.330  95.546   5.481  1.00 56.57           H  
ATOM   1009  HB  ILE A 485      61.100  98.526   5.671  1.00 57.53           H  
ATOM   1010 HG12 ILE A 485      60.052  98.833   3.695  1.00 57.56           H  
ATOM   1011 HG13 ILE A 485      59.269  97.299   4.144  1.00 57.56           H  
ATOM   1012 HG21 ILE A 485      63.284  97.391   5.425  1.00 58.16           H  
ATOM   1013 HG22 ILE A 485      62.695  96.573   3.958  1.00 58.16           H  
ATOM   1014 HG23 ILE A 485      62.889  98.342   3.973  1.00 58.16           H  
ATOM   1015 HD11 ILE A 485      61.653  97.595   2.282  1.00 56.93           H  
ATOM   1016 HD12 ILE A 485      60.850  96.068   2.719  1.00 56.93           H  
ATOM   1017 HD13 ILE A 485      59.969  97.301   1.787  1.00 56.93           H  
ATOM   1018  N   CYS A 486      62.371  96.025   7.708  1.00 60.18           N  
ATOM   1019  CA  CYS A 486      62.896  96.089   9.066  1.00 61.61           C  
ATOM   1020  C   CYS A 486      62.893  97.488   9.660  1.00 61.39           C  
ATOM   1021  O   CYS A 486      63.287  98.456   9.012  1.00 62.21           O  
ATOM   1022  CB  CYS A 486      64.313  95.516   9.112  1.00 63.02           C  
ATOM   1023  SG  CYS A 486      64.797  94.935  10.769  1.00 65.09           S  
ATOM   1024  H   CYS A 486      62.902  95.534   7.003  1.00 60.18           H  
ATOM   1025  HA  CYS A 486      62.221  95.489   9.677  1.00 61.61           H  
ATOM   1026  HB2 CYS A 486      65.011  96.292   8.799  1.00 63.02           H  
ATOM   1027  HB3 CYS A 486      64.370  94.676   8.420  1.00 63.02           H  
ATOM   1028  N   SER A 487      62.442  97.587  10.904  1.00 62.34           N  
ATOM   1029  CA  SER A 487      62.396  98.868  11.586  1.00 66.23           C  
ATOM   1030  C   SER A 487      63.801  99.434  11.856  1.00 71.04           C  
ATOM   1031  O   SER A 487      63.927 100.552  12.361  1.00 71.93           O  
ATOM   1032  CB  SER A 487      61.625  98.728  12.905  1.00 62.32           C  
ATOM   1033  OG  SER A 487      62.313  97.881  13.812  1.00 60.67           O  
ATOM   1034  H   SER A 487      62.125  96.757  11.385  1.00 62.34           H  
ATOM   1035  HA  SER A 487      61.883  99.571  10.930  1.00 66.23           H  
ATOM   1036  HB2 SER A 487      60.642  98.305  12.699  1.00 62.32           H  
ATOM   1037  HB3 SER A 487      61.510  99.714  13.356  1.00 62.32           H  
ATOM   1038  HG  SER A 487      61.787  97.826  14.613  1.00 60.67           H  
ATOM   1039  N   VAL A 488      64.849  98.675  11.506  1.00 74.65           N  
ATOM   1040  CA  VAL A 488      66.240  99.101  11.737  1.00 76.65           C  
ATOM   1041  C   VAL A 488      67.291  98.438  10.815  1.00 78.54           C  
ATOM   1042  O   VAL A 488      67.100  97.332  10.308  1.00 74.22           O  
ATOM   1043  CB  VAL A 488      66.637  98.843  13.218  1.00 77.16           C  
ATOM   1044  CG1 VAL A 488      68.129  99.002  13.398  1.00 79.90           C  
ATOM   1045  CG2 VAL A 488      65.893  99.804  14.146  1.00 78.96           C  
ATOM   1046  H   VAL A 488      64.679  97.780  11.069  1.00 74.65           H  
ATOM   1047  HA  VAL A 488      66.252 100.164  11.497  1.00 76.65           H  
ATOM   1048  HB  VAL A 488      66.358  97.821  13.475  1.00 77.16           H  
ATOM   1049 HG11 VAL A 488      68.650  98.302  12.745  1.00 79.90           H  
ATOM   1050 HG12 VAL A 488      68.419 100.021  13.143  1.00 79.90           H  
ATOM   1051 HG13 VAL A 488      68.394  98.797  14.435  1.00 79.90           H  
ATOM   1052 HG21 VAL A 488      66.164 100.830  13.899  1.00 78.96           H  
ATOM   1053 HG22 VAL A 488      64.818  99.671  14.021  1.00 78.96           H  
ATOM   1054 HG23 VAL A 488      66.167  99.595  15.180  1.00 78.96           H  
ATOM   1055  N   THR A 489      68.418  99.134  10.628  1.00 82.81           N  
ATOM   1056  CA  THR A 489      69.514  98.675   9.768  1.00 87.77           C  
ATOM   1057  C   THR A 489      70.781  98.230  10.510  1.00 89.98           C  
ATOM   1058  O   THR A 489      71.871  98.319   9.950  1.00 91.28           O  
ATOM   1059  CB  THR A 489      69.967  99.793   8.806  1.00 90.06           C  
ATOM   1060  OG1 THR A 489      69.846 101.065   9.457  1.00 94.44           O  
ATOM   1061  CG2 THR A 489      69.143  99.765   7.521  1.00 88.10           C  
ATOM   1062  H   THR A 489      68.519 100.020  11.103  1.00 82.81           H  
ATOM   1063  HA  THR A 489      69.086  97.815   9.254  1.00 87.77           H  
ATOM   1064  HB  THR A 489      71.011  99.629   8.538  1.00 90.06           H  
ATOM   1065 HG21 THR A 489      69.260  98.796   7.035  1.00 88.10           H  
ATOM   1066 HG22 THR A 489      68.092  99.927   7.760  1.00 88.10           H  
ATOM   1067 HG23 THR A 489      69.489 100.552   6.851  1.00 88.10           H  
ATOM   1068  HG1 THR A 489      68.921 101.188   9.684  1.00 94.44           H  
ATOM   1069  N   CYS A 490      70.659  97.741  11.741  1.00 91.65           N  
ATOM   1070  CA  CYS A 490      71.849  97.324  12.493  1.00 92.14           C  
ATOM   1071  C   CYS A 490      71.640  96.556  13.784  1.00 91.07           C  
ATOM   1072  O   CYS A 490      71.990  95.388  13.857  1.00 90.43           O  
ATOM   1073  CB  CYS A 490      72.733  98.548  12.812  1.00 95.21           C  
ATOM   1074  SG  CYS A 490      71.901  99.855  13.799  1.00100.00           S  
ATOM   1075  H   CYS A 490      69.744  97.656  12.160  1.00 91.65           H  
ATOM   1076  HA  CYS A 490      72.317  96.612  11.813  1.00 92.14           H  
ATOM   1077  HB2 CYS A 490      73.057  98.988  11.869  1.00 95.21           H  
ATOM   1078  HB3 CYS A 490      73.603  98.203  13.370  1.00 95.21           H  
ATOM   1079  N   GLY A 491      71.056  97.200  14.790  1.00 89.51           N  
ATOM   1080  CA  GLY A 491      70.883  96.544  16.070  1.00 90.40           C  
ATOM   1081  C   GLY A 491      69.681  95.661  16.382  1.00 90.68           C  
ATOM   1082  O   GLY A 491      69.848  94.472  16.657  1.00 89.44           O  
ATOM   1083  H   GLY A 491      70.732  98.148  14.662  1.00 89.51           H  
ATOM   1084  HA2 GLY A 491      70.879  97.337  16.818  1.00 90.40           H  
ATOM   1085  HA3 GLY A 491      71.764  95.917  16.210  1.00 90.40           H  
ATOM   1086  N   GLY A 492      68.487  96.238  16.394  1.00 89.37           N  
ATOM   1087  CA  GLY A 492      67.310  95.446  16.717  1.00 85.01           C  
ATOM   1088  C   GLY A 492      66.076  95.879  15.953  1.00 81.81           C  
ATOM   1089  O   GLY A 492      65.443  96.886  16.285  1.00 82.40           O  
ATOM   1090  H   GLY A 492      68.395  97.221  16.180  1.00 89.37           H  
ATOM   1091  HA2 GLY A 492      67.109  95.542  17.784  1.00 85.01           H  
ATOM   1092  HA3 GLY A 492      67.517  94.403  16.479  1.00 85.01           H  
ATOM   1093  N   GLY A 493      65.740  95.116  14.923  1.00 77.61           N  
ATOM   1094  CA  GLY A 493      64.566  95.432  14.134  1.00 71.82           C  
ATOM   1095  C   GLY A 493      63.399  94.494  14.390  1.00 66.95           C  
ATOM   1096  O   GLY A 493      63.559  93.386  14.914  1.00 64.38           O  
ATOM   1097  H   GLY A 493      66.304  94.312  14.687  1.00 77.61           H  
ATOM   1098  HA2 GLY A 493      64.832  95.373  13.079  1.00 71.82           H  
ATOM   1099  HA3 GLY A 493      64.252  96.448  14.373  1.00 71.82           H  
ATOM   1100  N   VAL A 494      62.219  94.962  14.023  1.00 63.36           N  
ATOM   1101  CA  VAL A 494      60.995  94.192  14.157  1.00 57.91           C  
ATOM   1102  C   VAL A 494      60.215  94.426  12.866  1.00 53.37           C  
ATOM   1103  O   VAL A 494      59.871  95.564  12.539  1.00 54.87           O  
ATOM   1104  CB  VAL A 494      60.169  94.674  15.375  1.00 60.13           C  
ATOM   1105  CG1 VAL A 494      58.689  94.342  15.190  1.00 61.02           C  
ATOM   1106  CG2 VAL A 494      60.702  94.027  16.634  1.00 61.53           C  
ATOM   1107  H   VAL A 494      62.166  95.892  13.634  1.00 63.36           H  
ATOM   1108  HA  VAL A 494      61.209  93.135  14.318  1.00 57.91           H  
ATOM   1109  HB  VAL A 494      60.263  95.757  15.460  1.00 60.13           H  
ATOM   1110 HG11 VAL A 494      58.319  94.824  14.285  1.00 61.02           H  
ATOM   1111 HG12 VAL A 494      58.567  93.262  15.102  1.00 61.02           H  
ATOM   1112 HG13 VAL A 494      58.125  94.702  16.051  1.00 61.02           H  
ATOM   1113 HG21 VAL A 494      60.610  92.944  16.553  1.00 61.53           H  
ATOM   1114 HG22 VAL A 494      61.751  94.294  16.764  1.00 61.53           H  
ATOM   1115 HG23 VAL A 494      60.129  94.377  17.493  1.00 61.53           H  
ATOM   1116  N   GLN A 495      59.979  93.361  12.110  1.00 44.29           N  
ATOM   1117  CA  GLN A 495      59.221  93.484  10.871  1.00 39.43           C  
ATOM   1118  C   GLN A 495      57.974  92.621  10.987  1.00 38.14           C  
ATOM   1119  O   GLN A 495      58.001  91.568  11.625  1.00 35.09           O  
ATOM   1120  CB  GLN A 495      60.062  93.051   9.672  1.00 32.75           C  
ATOM   1121  CG  GLN A 495      60.802  91.769   9.880  1.00 34.94           C  
ATOM   1122  CD  GLN A 495      61.526  91.335   8.634  1.00 38.26           C  
ATOM   1123  NE2 GLN A 495      61.536  92.053   7.634  1.00 41.14           N  
ATOM   1124  OE1 GLN A 495      62.137  90.155   8.681  1.00 37.52           O  
ATOM   1125  H   GLN A 495      60.328  92.457  12.396  1.00 44.29           H  
ATOM   1126  HA  GLN A 495      58.942  94.526  10.714  1.00 39.43           H  
ATOM   1127  HB2 GLN A 495      60.788  93.836   9.461  1.00 32.75           H  
ATOM   1128  HB3 GLN A 495      59.400  92.929   8.815  1.00 32.75           H  
ATOM   1129  HG2 GLN A 495      60.091  90.993  10.164  1.00 34.94           H  
ATOM   1130  HG3 GLN A 495      61.529  91.907  10.681  1.00 34.94           H  
ATOM   1131 HE21 GLN A 495      62.023  91.753   6.802  1.00 41.14           H  
ATOM   1132 HE22 GLN A 495      61.057  92.942   7.646  1.00 41.14           H  
ATOM   1133  N   LYS A 496      56.885  93.089  10.383  1.00 38.47           N  
ATOM   1134  CA  LYS A 496      55.599  92.396  10.413  1.00 37.78           C  
ATOM   1135  C   LYS A 496      55.261  91.670   9.105  1.00 37.38           C  
ATOM   1136  O   LYS A 496      55.885  91.890   8.061  1.00 35.90           O  
ATOM   1137  CB  LYS A 496      54.486  93.388  10.738  1.00 40.17           C  
ATOM   1138  CG  LYS A 496      53.725  93.067  11.987  1.00 43.64           C  
ATOM   1139  CD  LYS A 496      53.003  94.305  12.475  1.00 49.13           C  
ATOM   1140  CE  LYS A 496      53.639  94.852  13.743  1.00 52.20           C  
ATOM   1141  NZ  LYS A 496      53.228  94.085  14.953  1.00 56.43           N1+
ATOM   1142  H   LYS A 496      56.950  93.963   9.881  1.00 38.47           H  
ATOM   1143  HA  LYS A 496      55.681  91.633  11.187  1.00 37.78           H  
ATOM   1144  HB2 LYS A 496      53.785  93.401   9.904  1.00 40.17           H  
ATOM   1145  HB3 LYS A 496      54.931  94.376  10.853  1.00 40.17           H  
ATOM   1146  HG2 LYS A 496      54.418  92.724  12.756  1.00 43.64           H  
ATOM   1147  HG3 LYS A 496      52.998  92.282  11.777  1.00 43.64           H  
ATOM   1148  HD2 LYS A 496      51.963  94.052  12.680  1.00 49.13           H  
ATOM   1149  HD3 LYS A 496      53.044  95.069  11.699  1.00 49.13           H  
ATOM   1150  HE2 LYS A 496      53.337  95.892  13.867  1.00 52.20           H  
ATOM   1151  HE3 LYS A 496      54.723  94.798  13.644  1.00 52.20           H  
ATOM   1152  HZ1 LYS A 496      52.224  94.129  15.054  1.00 56.43           H  
ATOM   1153  HZ2 LYS A 496      53.515  93.122  14.854  1.00 56.43           H  
ATOM   1154  HZ3 LYS A 496      53.667  94.485  15.770  1.00 56.43           H  
ATOM   1155  N   ARG A 497      54.229  90.841   9.176  1.00 32.49           N  
ATOM   1156  CA  ARG A 497      53.797  90.010   8.061  1.00 29.40           C  
ATOM   1157  C   ARG A 497      52.330  89.685   8.365  1.00 28.37           C  
ATOM   1158  O   ARG A 497      52.008  89.376   9.510  1.00 28.11           O  
ATOM   1159  CB  ARG A 497      54.654  88.754   8.122  1.00 31.09           C  
ATOM   1160  CG  ARG A 497      54.793  87.911   6.918  1.00 24.66           C  
ATOM   1161  CD  ARG A 497      55.314  86.574   7.394  1.00 19.24           C  
ATOM   1162  NE  ARG A 497      55.820  85.777   6.297  1.00 27.21           N  
ATOM   1163  CZ  ARG A 497      56.142  84.495   6.394  1.00 25.37           C  
ATOM   1164  NH1 ARG A 497      56.015  83.852   7.547  1.00 24.18           N  
ATOM   1165  NH2 ARG A 497      56.575  83.851   5.321  1.00 32.31           N1+
ATOM   1166  H   ARG A 497      53.718  90.783  10.045  1.00 32.49           H  
ATOM   1167  HA  ARG A 497      53.892  90.468   7.076  1.00 29.40           H  
ATOM   1168  HB2 ARG A 497      54.235  88.122   8.905  1.00 31.09           H  
ATOM   1169  HB3 ARG A 497      55.658  89.068   8.407  1.00 31.09           H  
ATOM   1170  HG2 ARG A 497      55.497  88.363   6.220  1.00 24.66           H  
ATOM   1171  HG3 ARG A 497      53.826  87.787   6.430  1.00 24.66           H  
ATOM   1172  HD2 ARG A 497      54.503  86.032   7.881  1.00 19.24           H  
ATOM   1173  HD3 ARG A 497      56.119  86.743   8.109  1.00 19.24           H  
ATOM   1174  HE  ARG A 497      55.935  86.227   5.400  1.00 27.21           H  
ATOM   1175 HH11 ARG A 497      55.685  84.343   8.365  1.00 24.18           H  
ATOM   1176 HH12 ARG A 497      56.249  82.871   7.607  1.00 24.18           H  
ATOM   1177 HH21 ARG A 497      56.809  82.870   5.381  1.00 32.31           H  
ATOM   1178 HH22 ARG A 497      56.672  84.341   4.443  1.00 32.31           H  
ATOM   1179  N   SER A 498      51.443  89.757   7.371  1.00 28.17           N  
ATOM   1180  CA  SER A 498      50.031  89.463   7.616  1.00 26.38           C  
ATOM   1181  C   SER A 498      49.421  88.405   6.690  1.00 27.29           C  
ATOM   1182  O   SER A 498      49.896  88.184   5.575  1.00 26.70           O  
ATOM   1183  CB  SER A 498      49.212  90.747   7.546  1.00 27.19           C  
ATOM   1184  OG  SER A 498      49.443  91.406   6.317  1.00 36.29           O  
ATOM   1185  H   SER A 498      51.748  90.016   6.444  1.00 28.17           H  
ATOM   1186  HA  SER A 498      49.994  89.031   8.616  1.00 26.38           H  
ATOM   1187  HB2 SER A 498      49.501  91.404   8.367  1.00 27.19           H  
ATOM   1188  HB3 SER A 498      48.153  90.504   7.631  1.00 27.19           H  
ATOM   1189  HG  SER A 498      50.380  91.608   6.268  1.00 36.29           H  
ATOM   1190  N   ARG A 499      48.347  87.784   7.178  1.00 26.86           N  
ATOM   1191  CA  ARG A 499      47.614  86.693   6.511  1.00 27.00           C  
ATOM   1192  C   ARG A 499      46.124  86.998   6.408  1.00 26.36           C  
ATOM   1193  O   ARG A 499      45.588  87.838   7.129  1.00 28.44           O  
ATOM   1194  CB  ARG A 499      47.641  85.441   7.375  1.00 26.02           C  
ATOM   1195  CG  ARG A 499      48.643  84.397   7.167  1.00 22.66           C  
ATOM   1196  CD  ARG A 499      48.586  83.621   8.463  1.00 20.70           C  
ATOM   1197  NE  ARG A 499      49.089  82.272   8.338  1.00 28.25           N  
ATOM   1198  CZ  ARG A 499      49.326  81.481   9.369  1.00 24.42           C  
ATOM   1199  NH1 ARG A 499      49.103  81.911  10.607  1.00 23.44           N  
ATOM   1200  NH2 ARG A 499      49.789  80.259   9.153  1.00 37.25           N1+
ATOM   1201  H   ARG A 499      48.007  88.086   8.080  1.00 26.86           H  
ATOM   1202  HA  ARG A 499      48.087  86.573   5.536  1.00 27.00           H  
ATOM   1203  HB2 ARG A 499      46.668  84.963   7.257  1.00 26.02           H  
ATOM   1204  HB3 ARG A 499      47.757  85.779   8.405  1.00 26.02           H  
ATOM   1205  HG2 ARG A 499      49.632  84.827   7.009  1.00 22.66           H  
ATOM   1206  HG3 ARG A 499      48.382  83.765   6.318  1.00 22.66           H  
ATOM   1207  HD2 ARG A 499      47.549  83.575   8.795  1.00 20.70           H  
ATOM   1208  HD3 ARG A 499      49.183  84.146   9.209  1.00 20.70           H  
ATOM   1209  HE  ARG A 499      49.269  81.914   7.411  1.00 28.25           H  
ATOM   1210 HH11 ARG A 499      49.287  81.304  11.393  1.00 23.44           H  
ATOM   1211 HH12 ARG A 499      48.750  82.845  10.761  1.00 23.44           H  
ATOM   1212 HH21 ARG A 499      49.955  79.942   8.209  1.00 37.25           H  
ATOM   1213 HH22 ARG A 499      49.976  79.645   9.933  1.00 37.25           H  
ATOM   1214  N   LEU A 500      45.445  86.225   5.572  1.00 23.84           N  
ATOM   1215  CA  LEU A 500      44.007  86.349   5.413  1.00 22.79           C  
ATOM   1216  C   LEU A 500      43.404  84.934   5.452  1.00 23.57           C  
ATOM   1217  O   LEU A 500      43.898  84.024   4.783  1.00 21.10           O  
ATOM   1218  CB  LEU A 500      43.689  86.999   4.071  1.00 24.45           C  
ATOM   1219  CG  LEU A 500      43.183  88.439   3.977  1.00 27.70           C  
ATOM   1220  CD1 LEU A 500      43.225  89.166   5.316  1.00 24.31           C  
ATOM   1221  CD2 LEU A 500      44.021  89.140   2.939  1.00 27.29           C  
ATOM   1222  H   LEU A 500      45.941  85.531   5.031  1.00 23.84           H  
ATOM   1223  HA  LEU A 500      43.591  86.967   6.209  1.00 22.79           H  
ATOM   1224  HB2 LEU A 500      42.929  86.375   3.600  1.00 24.45           H  
ATOM   1225  HB3 LEU A 500      44.607  86.957   3.485  1.00 24.45           H  
ATOM   1226  HG  LEU A 500      42.132  88.438   3.688  1.00 27.70           H  
ATOM   1227 HD11 LEU A 500      42.610  88.631   6.039  1.00 24.31           H  
ATOM   1228 HD12 LEU A 500      44.254  89.208   5.674  1.00 24.31           H  
ATOM   1229 HD13 LEU A 500      42.842  90.179   5.192  1.00 24.31           H  
ATOM   1230 HD21 LEU A 500      45.066  89.129   3.248  1.00 27.29           H  
ATOM   1231 HD22 LEU A 500      43.919  88.627   1.983  1.00 27.29           H  
ATOM   1232 HD23 LEU A 500      43.684  90.171   2.836  1.00 27.29           H  
ATOM   1233  N   CYS A 501      42.363  84.735   6.253  1.00 22.43           N  
ATOM   1234  CA  CYS A 501      41.706  83.428   6.303  1.00 23.11           C  
ATOM   1235  C   CYS A 501      40.549  83.500   5.300  1.00 20.86           C  
ATOM   1236  O   CYS A 501      39.384  83.653   5.675  1.00 23.00           O  
ATOM   1237  CB  CYS A 501      41.179  83.129   7.712  1.00 24.50           C  
ATOM   1238  SG  CYS A 501      40.406  81.478   7.875  1.00 28.60           S  
ATOM   1239  H   CYS A 501      42.023  85.490   6.831  1.00 22.43           H  
ATOM   1240  HA  CYS A 501      42.404  82.628   6.056  1.00 23.11           H  
ATOM   1241  HB2 CYS A 501      40.435  83.884   7.968  1.00 24.50           H  
ATOM   1242  HB3 CYS A 501      42.013  83.189   8.411  1.00 24.50           H  
ATOM   1243  N   ASN A 502      40.886  83.411   4.016  1.00 20.64           N  
ATOM   1244  CA  ASN A 502      39.888  83.508   2.962  1.00 17.00           C  
ATOM   1245  C   ASN A 502      40.197  82.619   1.774  1.00 15.88           C  
ATOM   1246  O   ASN A 502      39.650  82.815   0.690  1.00 16.39           O  
ATOM   1247  CB  ASN A 502      39.762  84.967   2.502  1.00 19.63           C  
ATOM   1248  CG  ASN A 502      41.021  85.484   1.820  1.00 17.05           C  
ATOM   1249  OD1 ASN A 502      42.061  84.822   1.800  1.00 19.71           O  
ATOM   1250  ND2 ASN A 502      40.927  86.678   1.255  1.00 21.95           N  
ATOM   1251  H   ASN A 502      41.855  83.273   3.768  1.00 20.64           H  
ATOM   1252  HA  ASN A 502      38.944  83.161   3.382  1.00 17.00           H  
ATOM   1253  HB2 ASN A 502      39.557  85.590   3.373  1.00 19.63           H  
ATOM   1254  HB3 ASN A 502      38.931  85.040   1.800  1.00 19.63           H  
ATOM   1255 HD21 ASN A 502      41.726  87.079   0.785  1.00 21.95           H  
ATOM   1256 HD22 ASN A 502      40.056  87.188   1.294  1.00 21.95           H  
ATOM   1257  N   ASN A 503      41.069  81.637   1.985  1.00 17.56           N  
ATOM   1258  CA  ASN A 503      41.449  80.705   0.932  1.00 18.18           C  
ATOM   1259  C   ASN A 503      41.224  79.237   1.338  1.00 18.57           C  
ATOM   1260  O   ASN A 503      42.173  78.453   1.380  1.00 17.97           O  
ATOM   1261  CB  ASN A 503      42.922  80.916   0.566  1.00 17.61           C  
ATOM   1262  CG  ASN A 503      43.216  80.568  -0.878  1.00 18.17           C  
ATOM   1263  OD1 ASN A 503      42.779  81.262  -1.798  1.00 18.90           O  
ATOM   1264  ND2 ASN A 503      43.953  79.489  -1.085  1.00 18.90           N  
ATOM   1265  H   ASN A 503      41.480  81.535   2.902  1.00 17.56           H  
ATOM   1266  HA  ASN A 503      40.811  80.907   0.072  1.00 18.18           H  
ATOM   1267  HB2 ASN A 503      43.536  80.286   1.209  1.00 17.61           H  
ATOM   1268  HB3 ASN A 503      43.177  81.963   0.732  1.00 17.61           H  
ATOM   1269 HD21 ASN A 503      44.178  79.205  -2.028  1.00 18.90           H  
ATOM   1270 HD22 ASN A 503      44.290  78.950  -0.300  1.00 18.90           H  
ATOM   1271  N   PRO A 504      39.962  78.836   1.610  1.00 21.54           N  
ATOM   1272  CA  PRO A 504      38.719  79.616   1.571  1.00 19.89           C  
ATOM   1273  C   PRO A 504      38.302  80.223   2.914  1.00 19.22           C  
ATOM   1274  O   PRO A 504      38.904  79.959   3.949  1.00 19.24           O  
ATOM   1275  CB  PRO A 504      37.698  78.592   1.104  1.00 16.74           C  
ATOM   1276  CG  PRO A 504      38.160  77.336   1.776  1.00 16.57           C  
ATOM   1277  CD  PRO A 504      39.670  77.442   1.990  1.00 18.32           C  
ATOM   1278  HA  PRO A 504      38.824  80.489   0.927  1.00 19.89           H  
ATOM   1279  HB2 PRO A 504      37.715  78.486   0.019  1.00 16.74           H  
ATOM   1280  HB3 PRO A 504      36.693  78.864   1.427  1.00 16.74           H  
ATOM   1281  HG2 PRO A 504      37.935  76.475   1.146  1.00 16.57           H  
ATOM   1282  HG3 PRO A 504      37.657  77.224   2.737  1.00 16.57           H  
ATOM   1283  HD2 PRO A 504      39.932  77.257   3.032  1.00 18.32           H  
ATOM   1284  HD3 PRO A 504      40.206  76.741   1.350  1.00 18.32           H  
ATOM   1285  N   THR A 505      37.256  81.039   2.866  1.00 20.38           N  
ATOM   1286  CA  THR A 505      36.678  81.675   4.041  1.00 17.28           C  
ATOM   1287  C   THR A 505      35.802  80.596   4.657  1.00 17.99           C  
ATOM   1288  O   THR A 505      35.101  79.892   3.930  1.00 20.32           O  
ATOM   1289  CB  THR A 505      35.731  82.835   3.639  1.00 18.29           C  
ATOM   1290  OG1 THR A 505      36.469  83.873   2.993  1.00 20.44           O  
ATOM   1291  CG2 THR A 505      35.042  83.406   4.852  1.00 19.55           C  
ATOM   1292  H   THR A 505      36.839  81.229   1.966  1.00 20.38           H  
ATOM   1293  HA  THR A 505      37.458  82.068   4.693  1.00 17.28           H  
ATOM   1294  HB  THR A 505      34.982  82.435   2.956  1.00 18.29           H  
ATOM   1295 HG21 THR A 505      34.474  82.621   5.351  1.00 19.55           H  
ATOM   1296 HG22 THR A 505      35.788  83.807   5.538  1.00 19.55           H  
ATOM   1297 HG23 THR A 505      34.366  84.204   4.544  1.00 19.55           H  
ATOM   1298  HG1 THR A 505      35.846  84.560   2.744  1.00 20.44           H  
ATOM   1299  N   PRO A 506      35.823  80.439   5.990  1.00 20.97           N  
ATOM   1300  CA  PRO A 506      34.971  79.403   6.598  1.00 19.27           C  
ATOM   1301  C   PRO A 506      33.497  79.634   6.272  1.00 21.02           C  
ATOM   1302  O   PRO A 506      33.028  80.768   6.277  1.00 22.70           O  
ATOM   1303  CB  PRO A 506      35.244  79.530   8.089  1.00 16.16           C  
ATOM   1304  CG  PRO A 506      36.546  80.243   8.179  1.00 20.44           C  
ATOM   1305  CD  PRO A 506      36.627  81.150   6.994  1.00 18.10           C  
ATOM   1306  HA  PRO A 506      35.192  78.404   6.221  1.00 19.27           H  
ATOM   1307  HB2 PRO A 506      35.313  78.545   8.552  1.00 16.16           H  
ATOM   1308  HB3 PRO A 506      34.457  80.106   8.576  1.00 16.16           H  
ATOM   1309  HG2 PRO A 506      37.368  79.527   8.160  1.00 20.44           H  
ATOM   1310  HG3 PRO A 506      36.592  80.824   9.100  1.00 20.44           H  
ATOM   1311  HD2 PRO A 506      36.202  82.128   7.218  1.00 18.10           H  
ATOM   1312  HD3 PRO A 506      37.658  81.270   6.660  1.00 18.10           H  
ATOM   1313  N   GLN A 507      32.767  78.558   5.996  1.00 20.91           N  
ATOM   1314  CA  GLN A 507      31.354  78.670   5.657  1.00 19.11           C  
ATOM   1315  C   GLN A 507      30.563  77.450   6.092  1.00 20.37           C  
ATOM   1316  O   GLN A 507      31.108  76.353   6.230  1.00 19.84           O  
ATOM   1317  CB  GLN A 507      31.191  78.847   4.155  1.00 24.39           C  
ATOM   1318  CG  GLN A 507      31.254  80.281   3.684  1.00 35.47           C  
ATOM   1319  CD  GLN A 507      30.722  80.420   2.278  1.00 42.36           C  
ATOM   1320  NE2 GLN A 507      31.451  80.215   1.308  1.00 42.82           N  
ATOM   1321  OE1 GLN A 507      29.436  80.753   2.155  1.00 43.93           O  
ATOM   1322  H   GLN A 507      33.200  77.646   6.022  1.00 20.91           H  
ATOM   1323  HA  GLN A 507      30.966  79.539   6.189  1.00 19.11           H  
ATOM   1324  HB2 GLN A 507      30.224  78.436   3.866  1.00 24.39           H  
ATOM   1325  HB3 GLN A 507      31.985  78.290   3.658  1.00 24.39           H  
ATOM   1326  HG2 GLN A 507      32.291  80.617   3.706  1.00 35.47           H  
ATOM   1327  HG3 GLN A 507      30.657  80.901   4.353  1.00 35.47           H  
ATOM   1328 HE21 GLN A 507      31.081  80.297   0.372  1.00 42.82           H  
ATOM   1329 HE22 GLN A 507      32.419  79.965   1.448  1.00 42.82           H  
ATOM   1330  N   PHE A 508      29.265  77.645   6.286  1.00 22.73           N  
ATOM   1331  CA  PHE A 508      28.379  76.571   6.709  1.00 26.15           C  
ATOM   1332  C   PHE A 508      28.910  75.832   7.943  1.00 25.31           C  
ATOM   1333  O   PHE A 508      28.907  74.604   7.985  1.00 24.52           O  
ATOM   1334  CB  PHE A 508      28.160  75.566   5.568  1.00 24.34           C  
ATOM   1335  CG  PHE A 508      27.860  76.205   4.235  1.00 29.15           C  
ATOM   1336  CD1 PHE A 508      28.566  75.830   3.093  1.00 29.56           C  
ATOM   1337  CD2 PHE A 508      26.891  77.187   4.118  1.00 31.32           C  
ATOM   1338  CE1 PHE A 508      28.311  76.428   1.855  1.00 26.89           C  
ATOM   1339  CE2 PHE A 508      26.631  77.789   2.879  1.00 33.50           C  
ATOM   1340  CZ  PHE A 508      27.346  77.405   1.750  1.00 27.21           C  
ATOM   1341  H   PHE A 508      28.880  78.567   6.136  1.00 22.73           H  
ATOM   1342  HA  PHE A 508      27.430  77.036   6.976  1.00 26.15           H  
ATOM   1343  HB2 PHE A 508      27.322  74.922   5.835  1.00 24.34           H  
ATOM   1344  HB3 PHE A 508      29.063  74.964   5.464  1.00 24.34           H  
ATOM   1345  HD1 PHE A 508      29.324  75.064   3.166  1.00 29.56           H  
ATOM   1346  HD2 PHE A 508      26.330  77.492   4.989  1.00 31.32           H  
ATOM   1347  HE1 PHE A 508      28.870  76.124   0.982  1.00 26.89           H  
ATOM   1348  HE2 PHE A 508      25.873  78.554   2.801  1.00 33.50           H  
ATOM   1349  HZ  PHE A 508      27.146  77.870   0.796  1.00 27.21           H  
ATOM   1350  N   GLY A 509      29.376  76.578   8.939  1.00 22.14           N  
ATOM   1351  CA  GLY A 509      29.861  75.944  10.149  1.00 24.11           C  
ATOM   1352  C   GLY A 509      31.260  75.367  10.094  1.00 27.46           C  
ATOM   1353  O   GLY A 509      31.678  74.662  11.017  1.00 29.00           O  
ATOM   1354  H   GLY A 509      29.392  77.584   8.853  1.00 22.14           H  
ATOM   1355  HA2 GLY A 509      29.177  75.132  10.395  1.00 24.11           H  
ATOM   1356  HA3 GLY A 509      29.841  76.689  10.944  1.00 24.11           H  
ATOM   1357  N   GLY A 510      31.985  75.652   9.015  1.00 27.49           N  
ATOM   1358  CA  GLY A 510      33.347  75.166   8.885  1.00 21.46           C  
ATOM   1359  C   GLY A 510      34.215  75.765   9.975  1.00 22.54           C  
ATOM   1360  O   GLY A 510      33.859  76.772  10.598  1.00 21.60           O  
ATOM   1361  H   GLY A 510      31.583  76.213   8.278  1.00 27.49           H  
ATOM   1362  HA2 GLY A 510      33.742  75.453   7.910  1.00 21.46           H  
ATOM   1363  HA3 GLY A 510      33.353  74.080   8.974  1.00 21.46           H  
ATOM   1364  N   LYS A 511      35.360  75.145  10.209  1.00 20.92           N  
ATOM   1365  CA  LYS A 511      36.276  75.607  11.228  1.00 21.48           C  
ATOM   1366  C   LYS A 511      37.032  76.853  10.806  1.00 22.66           C  
ATOM   1367  O   LYS A 511      37.278  77.090   9.623  1.00 24.40           O  
ATOM   1368  CB  LYS A 511      37.277  74.505  11.544  1.00 26.66           C  
ATOM   1369  CG  LYS A 511      36.707  73.401  12.384  1.00 31.30           C  
ATOM   1370  CD  LYS A 511      37.661  72.240  12.494  1.00 36.14           C  
ATOM   1371  CE  LYS A 511      37.294  71.390  13.703  1.00 41.46           C  
ATOM   1372  NZ  LYS A 511      37.940  70.055  13.660  1.00 50.68           N1+
ATOM   1373  H   LYS A 511      35.600  74.330   9.663  1.00 20.92           H  
ATOM   1374  HA  LYS A 511      35.683  75.859  12.107  1.00 21.48           H  
ATOM   1375  HB2 LYS A 511      38.118  74.946  12.079  1.00 26.66           H  
ATOM   1376  HB3 LYS A 511      37.628  74.078  10.605  1.00 26.66           H  
ATOM   1377  HG2 LYS A 511      35.779  73.054  11.930  1.00 31.30           H  
ATOM   1378  HG3 LYS A 511      36.502  73.786  13.383  1.00 31.30           H  
ATOM   1379  HD2 LYS A 511      38.678  72.616  12.610  1.00 36.14           H  
ATOM   1380  HD3 LYS A 511      37.599  71.633  11.591  1.00 36.14           H  
ATOM   1381  HE2 LYS A 511      36.212  71.257  13.725  1.00 41.46           H  
ATOM   1382  HE3 LYS A 511      37.615  71.907  14.607  1.00 41.46           H  
ATOM   1383  HZ1 LYS A 511      37.649  69.567  12.825  1.00 50.68           H  
ATOM   1384  HZ2 LYS A 511      38.944  70.167  13.652  1.00 50.68           H  
ATOM   1385  HZ3 LYS A 511      37.667  69.522  14.474  1.00 50.68           H  
ATOM   1386  N   ASP A 512      37.403  77.656  11.789  1.00 26.94           N  
ATOM   1387  CA  ASP A 512      38.174  78.855  11.537  1.00 25.57           C  
ATOM   1388  C   ASP A 512      39.594  78.386  11.242  1.00 27.26           C  
ATOM   1389  O   ASP A 512      39.946  77.236  11.512  1.00 27.35           O  
ATOM   1390  CB  ASP A 512      38.162  79.739  12.782  1.00 30.82           C  
ATOM   1391  CG  ASP A 512      38.833  81.086  12.561  1.00 40.24           C  
ATOM   1392  OD1 ASP A 512      39.231  81.719  13.571  1.00 45.90           O  
ATOM   1393  OD2 ASP A 512      38.958  81.519  11.392  1.00 34.78           O1-
ATOM   1394  H   ASP A 512      37.142  77.427  12.738  1.00 26.94           H  
ATOM   1395  HA  ASP A 512      37.767  79.435  10.709  1.00 25.57           H  
ATOM   1396  HB2 ASP A 512      38.685  79.218  13.583  1.00 30.82           H  
ATOM   1397  HB3 ASP A 512      37.127  79.911  13.076  1.00 30.82           H  
ATOM   1398  N   CYS A 513      40.407  79.262  10.665  1.00 29.15           N  
ATOM   1399  CA  CYS A 513      41.790  78.911  10.382  1.00 27.62           C  
ATOM   1400  C   CYS A 513      42.478  78.850  11.737  1.00 28.36           C  
ATOM   1401  O   CYS A 513      42.068  79.520  12.694  1.00 28.90           O  
ATOM   1402  CB  CYS A 513      42.477  79.993   9.544  1.00 26.56           C  
ATOM   1403  SG  CYS A 513      41.957  80.145   7.806  1.00 28.74           S  
ATOM   1404  H   CYS A 513      40.063  80.180  10.420  1.00 29.15           H  
ATOM   1405  HA  CYS A 513      41.841  77.974   9.827  1.00 27.62           H  
ATOM   1406  HB2 CYS A 513      43.547  79.784   9.550  1.00 26.56           H  
ATOM   1407  HB3 CYS A 513      42.291  80.952  10.028  1.00 26.56           H  
ATOM   1408  N   VAL A 514      43.525  78.045  11.827  1.00 28.39           N  
ATOM   1409  CA  VAL A 514      44.266  77.952  13.069  1.00 32.12           C  
ATOM   1410  C   VAL A 514      45.583  78.724  12.965  1.00 29.16           C  
ATOM   1411  O   VAL A 514      46.404  78.477  12.087  1.00 29.08           O  
ATOM   1412  CB  VAL A 514      44.568  76.486  13.438  1.00 34.85           C  
ATOM   1413  CG1 VAL A 514      45.613  76.431  14.548  1.00 33.11           C  
ATOM   1414  CG2 VAL A 514      43.286  75.802  13.885  1.00 37.52           C  
ATOM   1415  H   VAL A 514      43.808  77.495  11.029  1.00 28.39           H  
ATOM   1416  HA  VAL A 514      43.644  78.388  13.851  1.00 32.12           H  
ATOM   1417  HB  VAL A 514      44.963  75.967  12.565  1.00 34.85           H  
ATOM   1418 HG11 VAL A 514      46.528  76.916  14.210  1.00 33.11           H  
ATOM   1419 HG12 VAL A 514      45.233  76.946  15.430  1.00 33.11           H  
ATOM   1420 HG13 VAL A 514      45.824  75.391  14.797  1.00 33.11           H  
ATOM   1421 HG21 VAL A 514      42.885  76.316  14.758  1.00 37.52           H  
ATOM   1422 HG22 VAL A 514      42.555  75.835  13.077  1.00 37.52           H  
ATOM   1423 HG23 VAL A 514      43.498  74.764  14.140  1.00 37.52           H  
ATOM   1424  N   GLY A 515      45.770  79.678  13.858  1.00 29.64           N  
ATOM   1425  CA  GLY A 515      46.992  80.439  13.828  1.00 30.60           C  
ATOM   1426  C   GLY A 515      46.728  81.919  13.871  1.00 34.15           C  
ATOM   1427  O   GLY A 515      45.581  82.374  13.875  1.00 35.32           O  
ATOM   1428  H   GLY A 515      45.064  79.872  14.554  1.00 29.64           H  
ATOM   1429  HA2 GLY A 515      47.532  80.203  12.911  1.00 30.60           H  
ATOM   1430  HA3 GLY A 515      47.601  80.164  14.689  1.00 30.60           H  
ATOM   1431  N   ASP A 516      47.824  82.663  13.888  1.00 37.84           N  
ATOM   1432  CA  ASP A 516      47.809  84.113  13.941  1.00 40.42           C  
ATOM   1433  C   ASP A 516      47.631  84.728  12.565  1.00 37.13           C  
ATOM   1434  O   ASP A 516      48.083  84.196  11.550  1.00 33.60           O  
ATOM   1435  CB  ASP A 516      49.116  84.619  14.548  1.00 50.34           C  
ATOM   1436  CG  ASP A 516      50.257  83.601  14.429  1.00 64.38           C  
ATOM   1437  OD1 ASP A 516      50.080  82.545  13.769  1.00 67.56           O  
ATOM   1438  OD2 ASP A 516      51.343  83.861  14.998  1.00 72.92           O1-
ATOM   1439  H   ASP A 516      48.719  82.195  13.863  1.00 37.84           H  
ATOM   1440  HA  ASP A 516      46.962  84.410  14.559  1.00 40.42           H  
ATOM   1441  HB2 ASP A 516      48.950  84.835  15.603  1.00 50.34           H  
ATOM   1442  HB3 ASP A 516      49.409  85.533  14.032  1.00 50.34           H  
ATOM   1443  N   VAL A 517      46.968  85.869  12.553  1.00 35.46           N  
ATOM   1444  CA  VAL A 517      46.715  86.597  11.332  1.00 35.30           C  
ATOM   1445  C   VAL A 517      47.963  87.433  10.993  1.00 35.20           C  
ATOM   1446  O   VAL A 517      48.229  87.747   9.827  1.00 32.76           O  
ATOM   1447  CB  VAL A 517      45.458  87.487  11.535  1.00 36.29           C  
ATOM   1448  CG1 VAL A 517      45.496  88.711  10.643  1.00 38.25           C  
ATOM   1449  CG2 VAL A 517      44.214  86.660  11.266  1.00 34.33           C  
ATOM   1450  H   VAL A 517      46.627  86.245  13.426  1.00 35.46           H  
ATOM   1451  HA  VAL A 517      46.520  85.923  10.498  1.00 35.30           H  
ATOM   1452  HB  VAL A 517      45.441  87.843  12.565  1.00 36.29           H  
ATOM   1453 HG11 VAL A 517      46.390  89.294  10.863  1.00 38.25           H  
ATOM   1454 HG12 VAL A 517      45.514  88.399   9.599  1.00 38.25           H  
ATOM   1455 HG13 VAL A 517      44.611  89.321  10.825  1.00 38.25           H  
ATOM   1456 HG21 VAL A 517      44.230  86.304  10.236  1.00 34.33           H  
ATOM   1457 HG22 VAL A 517      44.191  85.808  11.945  1.00 34.33           H  
ATOM   1458 HG23 VAL A 517      43.328  87.275  11.424  1.00 34.33           H  
ATOM   1459  N   THR A 518      48.740  87.762  12.020  1.00 33.59           N  
ATOM   1460  CA  THR A 518      49.948  88.565  11.854  1.00 33.75           C  
ATOM   1461  C   THR A 518      51.154  87.854  12.444  1.00 31.61           C  
ATOM   1462  O   THR A 518      51.034  87.101  13.408  1.00 32.00           O  
ATOM   1463  CB  THR A 518      49.798  89.952  12.556  1.00 34.20           C  
ATOM   1464  OG1 THR A 518      48.761  90.703  11.915  1.00 40.92           O  
ATOM   1465  CG2 THR A 518      51.094  90.752  12.483  1.00 36.02           C  
ATOM   1466  H   THR A 518      48.487  87.446  12.945  1.00 33.59           H  
ATOM   1467  HA  THR A 518      50.094  88.711  10.784  1.00 33.75           H  
ATOM   1468  HB  THR A 518      49.552  89.774  13.603  1.00 34.20           H  
ATOM   1469 HG21 THR A 518      51.896  90.188  12.959  1.00 36.02           H  
ATOM   1470 HG22 THR A 518      51.349  90.936  11.439  1.00 36.02           H  
ATOM   1471 HG23 THR A 518      50.963  91.704  12.998  1.00 36.02           H  
ATOM   1472  HG1 THR A 518      47.951  90.191  11.977  1.00 40.92           H  
ATOM   1473  N   GLU A 519      52.318  88.111  11.865  1.00 29.93           N  
ATOM   1474  CA  GLU A 519      53.558  87.517  12.331  1.00 32.17           C  
ATOM   1475  C   GLU A 519      54.630  88.591  12.534  1.00 34.95           C  
ATOM   1476  O   GLU A 519      54.760  89.518  11.723  1.00 33.99           O  
ATOM   1477  CB  GLU A 519      54.045  86.497  11.317  1.00 33.24           C  
ATOM   1478  CG  GLU A 519      55.043  85.535  11.864  1.00 35.40           C  
ATOM   1479  CD  GLU A 519      55.143  84.296  11.020  1.00 36.97           C  
ATOM   1480  OE1 GLU A 519      55.846  84.338   9.988  1.00 36.56           O  
ATOM   1481  OE2 GLU A 519      54.517  83.279  11.389  1.00 41.60           O1-
ATOM   1482  H   GLU A 519      52.343  88.740  11.075  1.00 29.93           H  
ATOM   1483  HA  GLU A 519      53.372  87.027  13.287  1.00 32.17           H  
ATOM   1484  HB2 GLU A 519      54.503  87.031  10.485  1.00 33.24           H  
ATOM   1485  HB3 GLU A 519      53.185  85.932  10.957  1.00 33.24           H  
ATOM   1486  HG2 GLU A 519      54.744  85.252  12.873  1.00 35.40           H  
ATOM   1487  HG3 GLU A 519      56.019  86.019  11.897  1.00 35.40           H  
ATOM   1488  N   ASN A 520      55.389  88.460  13.619  1.00 36.02           N  
ATOM   1489  CA  ASN A 520      56.456  89.401  13.948  1.00 34.74           C  
ATOM   1490  C   ASN A 520      57.767  88.664  13.988  1.00 36.19           C  
ATOM   1491  O   ASN A 520      57.796  87.453  14.179  1.00 38.94           O  
ATOM   1492  CB  ASN A 520      56.224  90.031  15.311  1.00 36.61           C  
ATOM   1493  CG  ASN A 520      55.107  91.024  15.296  1.00 39.75           C  
ATOM   1494  ND2 ASN A 520      54.045  90.791  15.873  1.00 44.05           N  
ATOM   1495  OD1 ASN A 520      55.329  92.148  14.625  1.00 45.25           O  
ATOM   1496  H   ASN A 520      55.221  87.680  14.238  1.00 36.02           H  
ATOM   1497  HA  ASN A 520      56.469  90.183  13.189  1.00 34.74           H  
ATOM   1498  HB2 ASN A 520      57.138  90.536  15.623  1.00 36.61           H  
ATOM   1499  HB3 ASN A 520      55.983  89.243  16.024  1.00 36.61           H  
ATOM   1500 HD21 ASN A 520      53.297  91.469  15.848  1.00 44.05           H  
ATOM   1501 HD22 ASN A 520      53.921  89.921  16.371  1.00 44.05           H  
ATOM   1502  N   GLN A 521      58.856  89.395  13.807  1.00 36.74           N  
ATOM   1503  CA  GLN A 521      60.170  88.785  13.848  1.00 37.90           C  
ATOM   1504  C   GLN A 521      61.264  89.847  13.907  1.00 41.18           C  
ATOM   1505  O   GLN A 521      61.119  90.924  13.328  1.00 41.74           O  
ATOM   1506  CB  GLN A 521      60.346  87.852  12.638  1.00 34.81           C  
ATOM   1507  CG  GLN A 521      61.300  88.337  11.567  1.00 32.14           C  
ATOM   1508  CD  GLN A 521      61.450  87.355  10.418  1.00 30.86           C  
ATOM   1509  NE2 GLN A 521      61.752  87.750   9.291  1.00 33.23           N  
ATOM   1510  OE1 GLN A 521      61.245  86.072  10.696  1.00 30.58           O  
ATOM   1511  H   GLN A 521      58.770  90.387  13.639  1.00 36.74           H  
ATOM   1512  HA  GLN A 521      60.258  88.188  14.756  1.00 37.90           H  
ATOM   1513  HB2 GLN A 521      59.368  87.713  12.177  1.00 34.81           H  
ATOM   1514  HB3 GLN A 521      60.714  86.894  13.005  1.00 34.81           H  
ATOM   1515  HG2 GLN A 521      62.279  88.495  12.019  1.00 32.14           H  
ATOM   1516  HG3 GLN A 521      60.926  89.281  11.171  1.00 32.14           H  
ATOM   1517 HE21 GLN A 521      61.853  87.089   8.534  1.00 33.23           H  
ATOM   1518 HE22 GLN A 521      61.899  88.735   9.124  1.00 33.23           H  
ATOM   1519  N   ILE A 522      62.338  89.546  14.639  1.00 45.72           N  
ATOM   1520  CA  ILE A 522      63.477  90.459  14.771  1.00 49.40           C  
ATOM   1521  C   ILE A 522      64.318  90.359  13.501  1.00 50.61           C  
ATOM   1522  O   ILE A 522      64.500  89.279  12.944  1.00 49.00           O  
ATOM   1523  CB  ILE A 522      64.396  90.088  15.975  1.00 49.95           C  
ATOM   1524  CG1 ILE A 522      63.621  90.153  17.283  1.00 49.58           C  
ATOM   1525  CG2 ILE A 522      65.575  91.043  16.057  1.00 50.78           C  
ATOM   1526  CD1 ILE A 522      64.017  89.061  18.235  1.00 50.28           C  
ATOM   1527  H   ILE A 522      62.367  88.658  15.119  1.00 45.72           H  
ATOM   1528  HA  ILE A 522      63.084  91.462  14.933  1.00 49.40           H  
ATOM   1529  HB  ILE A 522      64.757  89.072  15.817  1.00 49.95           H  
ATOM   1530 HG12 ILE A 522      62.557  90.059  17.065  1.00 49.58           H  
ATOM   1531 HG13 ILE A 522      63.812  91.116  17.756  1.00 49.58           H  
ATOM   1532 HG21 ILE A 522      66.142  91.001  15.127  1.00 50.78           H  
ATOM   1533 HG22 ILE A 522      65.210  92.058  16.215  1.00 50.78           H  
ATOM   1534 HG23 ILE A 522      66.219  90.755  16.888  1.00 50.78           H  
ATOM   1535 HD11 ILE A 522      63.831  88.091  17.773  1.00 50.28           H  
ATOM   1536 HD12 ILE A 522      65.077  89.153  18.473  1.00 50.28           H  
ATOM   1537 HD13 ILE A 522      63.431  89.146  19.150  1.00 50.28           H  
ATOM   1538  N   CYS A 523      64.844  91.486  13.050  1.00 55.06           N  
ATOM   1539  CA  CYS A 523      65.656  91.486  11.846  1.00 61.28           C  
ATOM   1540  C   CYS A 523      66.840  92.438  11.949  1.00 64.80           C  
ATOM   1541  O   CYS A 523      66.905  93.304  12.833  1.00 63.44           O  
ATOM   1542  CB  CYS A 523      64.799  91.885  10.651  1.00 63.60           C  
ATOM   1543  SG  CYS A 523      63.672  93.267  11.033  1.00 71.35           S  
ATOM   1544  H   CYS A 523      64.680  92.351  13.546  1.00 55.06           H  
ATOM   1545  HA  CYS A 523      66.047  90.477  11.718  1.00 61.28           H  
ATOM   1546  HB2 CYS A 523      64.205  91.024  10.343  1.00 63.60           H  
ATOM   1547  HB3 CYS A 523      65.455  92.184   9.834  1.00 63.60           H  
ATOM   1548  N   ASN A 524      67.777  92.262  11.027  1.00 68.73           N  
ATOM   1549  CA  ASN A 524      68.962  93.095  10.970  1.00 73.42           C  
ATOM   1550  C   ASN A 524      69.629  93.243  12.321  1.00 78.79           C  
ATOM   1551  O   ASN A 524      70.237  94.271  12.609  1.00 81.28           O  
ATOM   1552  CB  ASN A 524      68.604  94.468  10.415  1.00 68.00           C  
ATOM   1553  CG  ASN A 524      68.779  94.539   8.926  1.00 66.23           C  
ATOM   1554  OD1 ASN A 524      69.234  93.578   8.302  1.00 64.34           O  
ATOM   1555  ND2 ASN A 524      68.422  95.676   8.338  1.00 67.63           N  
ATOM   1556  H   ASN A 524      67.662  91.526  10.345  1.00 68.73           H  
ATOM   1557  HA  ASN A 524      69.674  92.601  10.309  1.00 73.42           H  
ATOM   1558  HB2 ASN A 524      69.248  95.214  10.880  1.00 68.00           H  
ATOM   1559  HB3 ASN A 524      67.564  94.684  10.657  1.00 68.00           H  
ATOM   1560 HD21 ASN A 524      68.519  95.780   7.338  1.00 67.63           H  
ATOM   1561 HD22 ASN A 524      68.054  96.437   8.891  1.00 67.63           H  
ATOM   1562  N   LYS A 525      69.495  92.225  13.157  1.00 83.76           N  
ATOM   1563  CA  LYS A 525      70.133  92.258  14.456  1.00 89.61           C  
ATOM   1564  C   LYS A 525      71.575  91.814  14.179  1.00 94.22           C  
ATOM   1565  O   LYS A 525      71.878  90.625  14.056  1.00 97.26           O  
ATOM   1566  CB  LYS A 525      69.391  91.321  15.426  1.00 88.48           C  
ATOM   1567  CG  LYS A 525      70.236  90.254  16.096  1.00 91.34           C  
ATOM   1568  CD  LYS A 525      69.958  88.882  15.507  1.00 90.83           C  
ATOM   1569  CE  LYS A 525      71.125  87.941  15.752  1.00 92.28           C  
ATOM   1570  NZ  LYS A 525      70.651  86.570  16.069  1.00 93.89           N1+
ATOM   1571  H   LYS A 525      68.945  91.422  12.887  1.00 83.76           H  
ATOM   1572  HA  LYS A 525      70.115  93.238  14.933  1.00 89.61           H  
ATOM   1573  HB2 LYS A 525      68.602  90.819  14.867  1.00 88.48           H  
ATOM   1574  HB3 LYS A 525      68.947  91.935  16.209  1.00 88.48           H  
ATOM   1575  HG2 LYS A 525      70.007  90.236  17.162  1.00 91.34           H  
ATOM   1576  HG3 LYS A 525      71.290  90.495  15.955  1.00 91.34           H  
ATOM   1577  HD2 LYS A 525      69.798  88.980  14.433  1.00 90.83           H  
ATOM   1578  HD3 LYS A 525      69.063  88.469  15.972  1.00 90.83           H  
ATOM   1579  HE2 LYS A 525      71.715  88.316  16.589  1.00 92.28           H  
ATOM   1580  HE3 LYS A 525      71.746  87.904  14.857  1.00 92.28           H  
ATOM   1581  HZ1 LYS A 525      70.074  86.596  16.898  1.00 93.89           H  
ATOM   1582  HZ2 LYS A 525      70.111  86.213  15.294  1.00 93.89           H  
ATOM   1583  HZ3 LYS A 525      71.446  85.968  16.231  1.00 93.89           H  
ATOM   1584  N   GLN A 526      72.453  92.806  14.020  1.00 96.61           N  
ATOM   1585  CA  GLN A 526      73.870  92.579  13.737  1.00 97.13           C  
ATOM   1586  C   GLN A 526      74.642  93.854  14.087  1.00 98.95           C  
ATOM   1587  O   GLN A 526      74.054  94.835  14.526  1.00100.00           O  
ATOM   1588  CB  GLN A 526      74.085  92.258  12.250  1.00 97.08           C  
ATOM   1589  CG  GLN A 526      73.304  91.067  11.717  1.00 96.64           C  
ATOM   1590  CD  GLN A 526      72.797  91.272  10.295  1.00 97.79           C  
ATOM   1591  OE1 GLN A 526      71.893  90.568   9.843  1.00 98.58           O  
ATOM   1592  NE2 GLN A 526      73.379  92.234   9.584  1.00 98.94           N  
ATOM   1593  H   GLN A 526      72.124  93.758  14.099  1.00 96.61           H  
ATOM   1594  HA  GLN A 526      74.222  91.734  14.329  1.00 97.13           H  
ATOM   1595  HB2 GLN A 526      75.146  92.058  12.100  1.00 97.08           H  
ATOM   1596  HB3 GLN A 526      73.795  93.135  11.672  1.00 97.08           H  
ATOM   1597  HG2 GLN A 526      72.448  90.894  12.369  1.00 96.64           H  
ATOM   1598  HG3 GLN A 526      73.954  90.192  11.731  1.00 96.64           H  
ATOM   1599 HE21 GLN A 526      73.083  92.410   8.635  1.00 98.94           H  
ATOM   1600 HE22 GLN A 526      74.117  92.788   9.994  1.00 98.94           H  
ATOM   1601  N   ASP A 527      75.959  93.838  13.894  1.00 99.90           N  
ATOM   1602  CA  ASP A 527      76.811  95.006  14.169  1.00100.00           C  
ATOM   1603  C   ASP A 527      76.108  96.361  13.957  1.00100.00           C  
ATOM   1604  O   ASP A 527      75.906  96.777  12.815  1.00100.00           O  
ATOM   1605  CB  ASP A 527      78.047  94.959  13.259  1.00100.00           C  
ATOM   1606  CG  ASP A 527      77.707  95.218  11.783  1.00100.00           C  
ATOM   1607  OD1 ASP A 527      77.401  94.247  11.057  1.00100.00           O  
ATOM   1608  OD2 ASP A 527      77.749  96.393  11.348  1.00100.00           O1-
ATOM   1609  H   ASP A 527      76.389  92.993  13.546  1.00 99.90           H  
ATOM   1610  HA  ASP A 527      77.076  94.943  15.224  1.00100.00           H  
ATOM   1611  HB2 ASP A 527      78.505  93.974  13.344  1.00100.00           H  
ATOM   1612  HB3 ASP A 527      78.754  95.718  13.592  1.00100.00           H  
ATOM   1613  N   CYS A 528      75.732  97.065  15.019  1.00 99.84           N  
ATOM   1614  CA  CYS A 528      75.083  98.343  14.773  1.00100.00           C  
ATOM   1615  C   CYS A 528      76.041  99.518  14.792  1.00100.00           C  
ATOM   1616  O   CYS A 528      76.485  99.910  15.893  1.00100.00           O  
ATOM   1617  CB  CYS A 528      73.943  98.613  15.749  1.00 99.78           C  
ATOM   1618  SG  CYS A 528      73.103 100.207  15.403  1.00100.00           S  
ATOM   1619  OXT CYS A 528      76.317 100.030  13.685  1.00100.00           O1-
ATOM   1620  H   CYS A 528      75.890  96.727  15.958  1.00 99.84           H  
ATOM   1621  HA  CYS A 528      74.678  98.253  13.765  1.00100.00           H  
ATOM   1622  HB2 CYS A 528      74.346  98.640  16.761  1.00 99.78           H  
ATOM   1623  HB3 CYS A 528      73.214  97.807  15.670  1.00 99.78           H  
TER    1624      CYS A 528 
CONECT  198  727
CONECT  249  803
CONECT  420  585
CONECT  585  420
CONECT  727  198
CONECT  803  249
CONECT 1023 1543
CONECT 1074 1618
CONECT 1238 1403
CONECT 1403 1238
CONECT 1543 1023
CONECT 1618 1074
END
