# Supplementary material for: Variations of VEGFR2 Chemical Space: Stimulator and Inhibitory Peptides
Source: Int J Mol Sci. 2024 Jul 16;25(14):7787. doi: 10.3390/ijms25147787 (PMC11276785; doi:10.3390/ijms25147787)
Supplement: Supplementary file 1 [file ijms-25-07787-s001.zip › Supplimenal material - proteins- S1/protein inhibitors S1/1ytz Troponin prepared for docking.pdb]

HEADER    CONTRACTILE PROTEIN                                 1YTZ    
REMARK  99                                                                      
REMARK  99 MOE v2022.02 (Chemical Computing Group ULC) Sun Nov 19 12:09:05 2023 
SEQRES   1 T   92  ACE SER TYR SER SER TYR LEU ALA LYS ALA ASP GLN LYS
SEQRES   2 T   92  ARG GLY LYS LYS GLN THR ALA ARG GLU THR LYS LYS LYS
SEQRES   3 T   92  VAL LEU ALA GLU ARG ARG LYS PRO LEU ASN ILE ASP HIS
SEQRES   4 T   92  LEU ASN GLU ASP LYS LEU ARG ASP LYS ALA LYS GLU LEU
SEQRES   5 T   92  TRP ASP TRP LEU TYR GLN LEU GLN THR GLU LYS TYR ASP
SEQRES   6 T   92  PHE ALA GLU GLN ILE LYS ARG LYS LYS TYR GLU ILE VAL
SEQRES   7 T   92  THR LEU ARG ASN ARG ILE ASP GLN ALA GLN LYS HIS SER
SEQRES   8 T   92  NME
SEQRES   1 I  143  ACE GLU GLU LYS LYS ARG ARG ALA ALA THR ALA ARG ARG
SEQRES   2 I  143  GLN HIS LEU LYS SER ALA MET LEU GLN LEU ALA VAL THR
SEQRES   3 I  143  GLU ILE GLU LYS GLU ALA ALA ALA LYS GLU VAL GLU LYS
SEQRES   4 I  143  GLN ASN TYR LEU ALA GLU HIS SER PRO PRO LEU SER LEU
SEQRES   5 I  143  PRO GLY SER MET GLN GLU LEU GLN GLU LEU SER LYS LYS
SEQRES   6 I  143  LEU HIS ALA LYS ILE ASP SER VAL ASP GLU GLU ARG TYR
SEQRES   7 I  143  ASP THR GLU VAL LYS LEU GLN LYS THR ASN LYS GLU LEU
SEQRES   8 I  143  GLU ASP LEU SER GLN LYS LEU PHE ASP LEU ARG GLY LYS
SEQRES   9 I  143  PHE LYS ARG PRO PRO LEU ARG ARG VAL ARG MET SER ALA
SEQRES  10 I  143  ASP ALA MET LEU ARG ALA LEU LEU GLY SER LYS HIS LYS
SEQRES  11 I  143  VAL ASN MET ASP LEU ARG ALA ASN LEU LYS GLN VAL NME
SEQRES   1 C  160  ACE THR ASP GLN GLN ALA GLU ALA ARG ALA PHE LEU SER
SEQRES   2 C  160  GLU GLU MET ILE ALA GLU PHE LYS ALA ALA PHE ASP MET
SEQRES   3 C  160  PHE ASP ALA ASP GLY GLY GLY ASP ILE SER THR LYS GLU
SEQRES   4 C  160  LEU GLY THR VAL MET ARG MET LEU GLY GLN ASN PRO THR
SEQRES   5 C  160  LYS GLU GLU LEU ASP ALA ILE ILE GLU GLU VAL ASP GLU
SEQRES   6 C  160  ASP GLY SER GLY THR ILE ASP PHE GLU GLU PHE LEU VAL
SEQRES   7 C  160  MET MET VAL ARG GLN MET LYS GLU ASP ALA LYS GLY LYS
SEQRES   8 C  160  SER GLU GLU GLU LEU ALA ASN CYS PHE ARG ILE PHE ASP
SEQRES   9 C  160  LYS ASN ALA ASP GLY PHE ILE ASP ILE GLU GLU LEU GLY
SEQRES  10 C  160  GLU ILE LEU ARG ALA THR GLY GLU HIS VAL THR GLU GLU
SEQRES  11 C  160  ASP ILE GLU ASP LEU MET LYS ASP SER ASP LYS ASN ASN
SEQRES  12 C  160  ASP GLY ARG ILE ASP PHE ASP GLU PHE LEU LYS MET MET
SEQRES  13 C  160  GLU GLY VAL GLN
HELIX    1   1 TYR T  163  GLU T  187  1               Generated by MOE   25
HELIX    2   2 LYS T  201  GLN T  243  1               Generated by MOE   43
HELIX    3   3 ARG I    7  HIS I   47  1               Generated by MOE   41
HELIX    4   4 MET I   57  LEU I   95  1               Generated by MOE   39
HELIX    5   5 PHE I  100  LEU I  102  5               Generated by MOE    3
HELIX    6   6 ALA I  118  LEU I  126  1               Generated by MOE    9
HELIX    7   7 ASP C    4  PHE C   12  1               Generated by MOE    9
HELIX    8   8 GLU C   15  PHE C   28  1               Generated by MOE   14
HELIX    9   9 THR C   38  MET C   47  1               Generated by MOE   10
HELIX   10  10 LYS C   54  ILE C   61  1               Generated by MOE    8
HELIX   11  11 PHE C   74  ASP C  105  1               Generated by MOE   32
HELIX   12  12 ILE C  114  ALA C  123  1               Generated by MOE   10
HELIX   13  13 GLU C  130  SER C  140  1               Generated by MOE   11
HELIX   14  14 PHE C  150  MET C  157  1               Generated by MOE    8
SHEET    1       ASP C  35  ILE C  36                  Generated by MOE
SHEET    2       ILE C  72  ASP C  73                  Generated by MOE
ATOM      1  CH3 ACE T 158     107.452   8.119  14.472  1.00  0.00           C  
ATOM      2  C   ACE T 158     107.950   9.026  15.599  1.00  0.00           C  
ATOM      3  O   ACE T 158     108.067  10.237  15.419  1.00  0.00           O  
ATOM      4 HH31 ACE T 158     107.241   8.693  13.570  1.00  0.00           H  
ATOM      5 HH32 ACE T 158     108.220   7.375  14.259  1.00  0.00           H  
ATOM      6 HH33 ACE T 158     106.543   7.617  14.805  1.00  0.00           H  
ATOM      7  N   SER T 159     108.238   8.446  16.741  1.00139.77           N  
ATOM      8  CA  SER T 159     108.733   9.231  17.913  1.00139.31           C  
ATOM      9  C   SER T 159     108.992   8.324  19.111  1.00138.93           C  
ATOM     10  O   SER T 159     108.183   8.271  20.039  1.00139.27           O  
ATOM     11  CB  SER T 159     107.710  10.308  18.298  1.00138.83           C  
ATOM     12  OG  SER T 159     108.135  11.029  19.441  1.00138.21           O  
ATOM     13  H   SER T 159     108.123   7.447  16.830  1.00139.77           H  
ATOM     14  HA  SER T 159     109.672   9.705  17.627  1.00139.31           H  
ATOM     15  HB2 SER T 159     106.754   9.830  18.513  1.00138.83           H  
ATOM     16  HB3 SER T 159     107.591  11.000  17.464  1.00138.83           H  
ATOM     17  HG  SER T 159     108.233  10.401  20.160  1.00138.21           H  
ATOM     18  N   TYR T 160     110.116   7.609  19.090  1.00137.97           N  
ATOM     19  CA  TYR T 160     110.458   6.712  20.190  1.00136.89           C  
ATOM     20  C   TYR T 160     111.848   6.998  20.748  1.00136.09           C  
ATOM     21  O   TYR T 160     112.286   6.357  21.708  1.00135.60           O  
ATOM     22  CB  TYR T 160     110.379   5.249  19.743  1.00136.62           C  
ATOM     23  CG  TYR T 160     109.692   4.355  20.757  1.00135.59           C  
ATOM     24  CD1 TYR T 160     108.337   4.519  21.046  1.00135.34           C  
ATOM     25  CD2 TYR T 160     110.397   3.366  21.448  1.00134.32           C  
ATOM     26  CE1 TYR T 160     107.698   3.731  21.999  1.00134.69           C  
ATOM     27  CE2 TYR T 160     109.763   2.568  22.406  1.00133.74           C  
ATOM     28  CZ  TYR T 160     108.412   2.760  22.673  1.00134.25           C  
ATOM     29  OH  TYR T 160     107.756   1.999  23.615  1.00133.73           O  
ATOM     30  H   TYR T 160     110.741   7.689  18.301  1.00137.97           H  
ATOM     31  HA  TYR T 160     109.729   6.890  20.981  1.00136.89           H  
ATOM     32  HB2 TYR T 160     109.824   5.202  18.806  1.00136.62           H  
ATOM     33  HB3 TYR T 160     111.392   4.879  19.584  1.00136.62           H  
ATOM     34  HD1 TYR T 160     107.772   5.273  20.519  1.00135.34           H  
ATOM     35  HD2 TYR T 160     111.446   3.216  21.239  1.00134.32           H  
ATOM     36  HE1 TYR T 160     106.649   3.878  22.210  1.00134.69           H  
ATOM     37  HE2 TYR T 160     110.319   1.808  22.935  1.00133.74           H  
ATOM     38  HH  TYR T 160     108.300   1.343  24.057  1.00133.73           H  
ATOM     39  N   SER T 161     112.543   7.955  20.138  1.00135.21           N  
ATOM     40  CA  SER T 161     113.876   8.337  20.591  1.00133.69           C  
ATOM     41  C   SER T 161     113.686   9.272  21.784  1.00132.50           C  
ATOM     42  O   SER T 161     114.613   9.515  22.560  1.00132.14           O  
ATOM     43  CB  SER T 161     114.638   9.057  19.469  1.00133.72           C  
ATOM     44  OG  SER T 161     114.787   8.233  18.321  1.00133.57           O  
ATOM     45  H   SER T 161     112.138   8.428  19.343  1.00135.21           H  
ATOM     46  HA  SER T 161     114.457   7.458  20.870  1.00133.69           H  
ATOM     47  HB2 SER T 161     115.626   9.334  19.835  1.00133.72           H  
ATOM     48  HB3 SER T 161     114.089   9.956  19.189  1.00133.72           H  
ATOM     49  HG  SER T 161     113.907   8.009  18.008  1.00133.57           H  
ATOM     50  N   SER T 162     112.460   9.778  21.916  1.00131.01           N  
ATOM     51  CA  SER T 162     112.086  10.687  22.992  1.00129.04           C  
ATOM     52  C   SER T 162     111.662   9.920  24.237  1.00127.83           C  
ATOM     53  O   SER T 162     111.343  10.521  25.262  1.00128.01           O  
ATOM     54  CB  SER T 162     110.938  11.591  22.540  1.00128.45           C  
ATOM     55  OG  SER T 162     111.290  12.297  21.369  1.00128.27           O  
ATOM     56  H   SER T 162     111.757   9.519  21.238  1.00131.01           H  
ATOM     57  HA  SER T 162     112.959  11.293  23.236  1.00129.04           H  
ATOM     58  HB2 SER T 162     110.710  12.304  23.333  1.00128.45           H  
ATOM     59  HB3 SER T 162     110.059  10.979  22.338  1.00128.45           H  
ATOM     60  HG  SER T 162     111.480  11.650  20.686  1.00128.27           H  
ATOM     61  N   TYR T 163     111.653   8.594  24.144  1.00126.17           N  
ATOM     62  CA  TYR T 163     111.264   7.767  25.277  1.00124.48           C  
ATOM     63  C   TYR T 163     112.306   7.843  26.376  1.00124.42           C  
ATOM     64  O   TYR T 163     111.971   7.850  27.557  1.00124.72           O  
ATOM     65  CB  TYR T 163     111.109   6.313  24.864  1.00122.42           C  
ATOM     66  CG  TYR T 163     110.498   5.462  25.947  1.00119.83           C  
ATOM     67  CD1 TYR T 163     109.146   5.574  26.263  1.00119.10           C  
ATOM     68  CD2 TYR T 163     111.264   4.532  26.647  1.00118.31           C  
ATOM     69  CE1 TYR T 163     108.568   4.781  27.248  1.00118.47           C  
ATOM     70  CE2 TYR T 163     110.697   3.733  27.635  1.00117.87           C  
ATOM     71  CZ  TYR T 163     109.349   3.860  27.928  1.00118.18           C  
ATOM     72  OH  TYR T 163     108.783   3.074  28.907  1.00118.10           O  
ATOM     73  H   TYR T 163     111.920   8.154  23.275  1.00126.17           H  
ATOM     74  HA  TYR T 163     110.309   8.146  25.641  1.00124.48           H  
ATOM     75  HB2 TYR T 163     110.470   6.267  23.982  1.00122.42           H  
ATOM     76  HB3 TYR T 163     112.093   5.913  24.620  1.00122.42           H  
ATOM     77  HD1 TYR T 163     108.535   6.290  25.733  1.00119.10           H  
ATOM     78  HD2 TYR T 163     112.315   4.430  26.419  1.00118.31           H  
ATOM     79  HE1 TYR T 163     107.518   4.882  27.481  1.00118.47           H  
ATOM     80  HE2 TYR T 163     111.304   3.018  28.170  1.00117.87           H  
ATOM     81  HH  TYR T 163     109.387   2.465  29.338  1.00118.10           H  
ATOM     82  N   LEU T 164     113.574   7.881  25.988  1.00124.12           N  
ATOM     83  CA  LEU T 164     114.647   7.971  26.962  1.00123.99           C  
ATOM     84  C   LEU T 164     114.570   9.330  27.670  1.00123.65           C  
ATOM     85  O   LEU T 164     115.105   9.497  28.767  1.00122.97           O  
ATOM     86  CB  LEU T 164     115.996   7.811  26.264  1.00124.50           C  
ATOM     87  CG  LEU T 164     117.181   7.457  27.162  1.00124.78           C  
ATOM     88  CD1 LEU T 164     116.982   6.059  27.744  1.00123.64           C  
ATOM     89  CD2 LEU T 164     118.465   7.526  26.348  1.00125.27           C  
ATOM     90  H   LEU T 164     113.796   7.847  25.003  1.00124.12           H  
ATOM     91  HA  LEU T 164     114.543   7.175  27.700  1.00123.99           H  
ATOM     92  HB2 LEU T 164     115.894   7.021  25.520  1.00124.50           H  
ATOM     93  HB3 LEU T 164     116.226   8.752  25.765  1.00124.50           H  
ATOM     94  HG  LEU T 164     117.250   8.167  27.986  1.00124.78           H  
ATOM     95 HD11 LEU T 164     116.064   6.037  28.332  1.00123.64           H  
ATOM     96 HD12 LEU T 164     116.911   5.334  26.933  1.00123.64           H  
ATOM     97 HD13 LEU T 164     117.829   5.807  28.383  1.00123.64           H  
ATOM     98 HD21 LEU T 164     118.408   6.820  25.520  1.00125.27           H  
ATOM     99 HD22 LEU T 164     118.594   8.535  25.957  1.00125.27           H  
ATOM    100 HD23 LEU T 164     119.313   7.272  26.984  1.00125.27           H  
ATOM    101  N   ALA T 165     113.904  10.292  27.028  1.00123.75           N  
ATOM    102  CA  ALA T 165     113.722  11.635  27.584  1.00123.79           C  
ATOM    103  C   ALA T 165     112.702  11.570  28.716  1.00124.02           C  
ATOM    104  O   ALA T 165     112.871  12.220  29.744  1.00124.36           O  
ATOM    105  CB  ALA T 165     113.244  12.600  26.507  1.00123.02           C  
ATOM    106  H   ALA T 165     113.509  10.086  26.122  1.00123.75           H  
ATOM    107  HA  ALA T 165     114.676  11.997  27.967  1.00123.79           H  
ATOM    108  HB1 ALA T 165     113.979  12.640  25.703  1.00123.02           H  
ATOM    109  HB2 ALA T 165     112.289  12.256  26.109  1.00123.02           H  
ATOM    110  HB3 ALA T 165     113.122  13.594  26.938  1.00123.02           H  
ATOM    111  N   LYS T 166     111.638  10.792  28.518  1.00124.06           N  
ATOM    112  CA  LYS T 166     110.612  10.612  29.548  1.00123.64           C  
ATOM    113  C   LYS T 166     111.291  10.171  30.850  1.00123.49           C  
ATOM    114  O   LYS T 166     111.251  10.889  31.848  1.00123.70           O  
ATOM    115  CB  LYS T 166     109.602   9.531  29.138  1.00123.76           C  
ATOM    116  CG  LYS T 166     108.566   9.222  30.224  1.00123.19           C  
ATOM    117  CD  LYS T 166     108.011   7.798  30.143  1.00122.71           C  
ATOM    118  CE  LYS T 166     107.139   7.569  28.914  1.00123.00           C  
ATOM    119  NZ  LYS T 166     106.506   6.214  28.915  1.00122.45           N1+
ATOM    120  H   LYS T 166     111.536  10.314  27.634  1.00124.06           H  
ATOM    121  HA  LYS T 166     110.084  11.557  29.680  1.00123.64           H  
ATOM    122  HB2 LYS T 166     109.076   9.870  28.246  1.00123.76           H  
ATOM    123  HB3 LYS T 166     110.149   8.616  28.912  1.00123.76           H  
ATOM    124  HG2 LYS T 166     109.036   9.355  31.198  1.00123.19           H  
ATOM    125  HG3 LYS T 166     107.737   9.923  30.121  1.00123.19           H  
ATOM    126  HD2 LYS T 166     107.413   7.607  31.034  1.00122.71           H  
ATOM    127  HD3 LYS T 166     108.848   7.100  30.110  1.00122.71           H  
ATOM    128  HE2 LYS T 166     107.757   7.667  28.022  1.00123.00           H  
ATOM    129  HE3 LYS T 166     106.353   8.324  28.896  1.00123.00           H  
ATOM    130  HZ1 LYS T 166     107.226   5.506  28.932  1.00122.45           H  
ATOM    131  HZ2 LYS T 166     105.919   6.117  29.731  1.00122.45           H  
ATOM    132  HZ3 LYS T 166     105.945   6.104  28.082  1.00122.45           H  
ATOM    133  N   ALA T 167     111.907   8.986  30.825  1.00122.86           N  
ATOM    134  CA  ALA T 167     112.602   8.420  31.988  1.00121.72           C  
ATOM    135  C   ALA T 167     113.493   9.464  32.653  1.00120.84           C  
ATOM    136  O   ALA T 167     113.262   9.859  33.795  1.00120.93           O  
ATOM    137  CB  ALA T 167     113.451   7.201  31.568  1.00121.54           C  
ATOM    138  H   ALA T 167     111.894   8.455  29.966  1.00122.86           H  
ATOM    139  HA  ALA T 167     111.847   8.100  32.706  1.00121.72           H  
ATOM    140  HB1 ALA T 167     112.807   6.450  31.111  1.00121.54           H  
ATOM    141  HB2 ALA T 167     114.208   7.516  30.850  1.00121.54           H  
ATOM    142  HB3 ALA T 167     113.937   6.777  32.446  1.00121.54           H  
ATOM    143  N   ASP T 168     114.514   9.907  31.936  1.00119.38           N  
ATOM    144  CA  ASP T 168     115.420  10.898  32.477  1.00118.31           C  
ATOM    145  C   ASP T 168     114.663  12.057  33.117  1.00116.74           C  
ATOM    146  O   ASP T 168     114.859  12.373  34.289  1.00116.18           O  
ATOM    147  CB  ASP T 168     116.333  11.418  31.369  1.00120.04           C  
ATOM    148  CG  ASP T 168     117.344  12.431  31.873  1.00122.11           C  
ATOM    149  OD1 ASP T 168     118.202  12.848  31.069  1.00122.85           O  
ATOM    150  OD2 ASP T 168     117.287  12.815  33.064  1.00123.75           O1-
ATOM    151  H   ASP T 168     114.662   9.550  31.003  1.00119.38           H  
ATOM    152  HA  ASP T 168     116.019  10.423  33.254  1.00118.31           H  
ATOM    153  HB2 ASP T 168     115.718  11.890  30.603  1.00120.04           H  
ATOM    154  HB3 ASP T 168     116.870  10.575  30.935  1.00120.04           H  
ATOM    155  N   GLN T 169     113.787  12.686  32.346  1.00115.20           N  
ATOM    156  CA  GLN T 169     113.032  13.823  32.851  1.00113.75           C  
ATOM    157  C   GLN T 169     112.193  13.518  34.086  1.00111.39           C  
ATOM    158  O   GLN T 169     112.492  13.992  35.183  1.00111.53           O  
ATOM    159  CB  GLN T 169     112.136  14.392  31.748  1.00115.56           C  
ATOM    160  CG  GLN T 169     112.909  14.975  30.569  1.00117.62           C  
ATOM    161  CD  GLN T 169     113.978  15.961  31.002  1.00118.43           C  
ATOM    162  OE1 GLN T 169     113.686  16.968  31.651  1.00118.93           O  
ATOM    163  NE2 GLN T 169     115.224  15.678  30.642  1.00118.42           N  
ATOM    164  H   GLN T 169     113.642  12.372  31.397  1.00115.20           H  
ATOM    165  HA  GLN T 169     113.775  14.558  33.161  1.00113.75           H  
ATOM    166  HB2 GLN T 169     111.496  13.591  31.378  1.00115.56           H  
ATOM    167  HB3 GLN T 169     111.519  15.181  32.179  1.00115.56           H  
ATOM    168  HG2 GLN T 169     112.207  15.488  29.911  1.00117.62           H  
ATOM    169  HG3 GLN T 169     113.386  14.159  30.027  1.00117.62           H  
ATOM    170 HE21 GLN T 169     115.978  16.299  30.900  1.00118.42           H  
ATOM    171 HE22 GLN T 169     115.418  14.842  30.110  1.00118.42           H  
ATOM    172  N   LYS T 170     111.142  12.727  33.908  1.00108.38           N  
ATOM    173  CA  LYS T 170     110.267  12.392  35.017  1.00105.01           C  
ATOM    174  C   LYS T 170     111.072  11.986  36.240  1.00103.13           C  
ATOM    175  O   LYS T 170     111.100  12.706  37.234  1.00102.58           O  
ATOM    176  CB  LYS T 170     109.309  11.265  34.623  1.00104.84           C  
ATOM    177  CG  LYS T 170     108.167  11.062  35.612  1.00104.80           C  
ATOM    178  CD  LYS T 170     107.331   9.824  35.289  1.00104.93           C  
ATOM    179  CE  LYS T 170     106.242   9.592  36.337  1.00104.34           C  
ATOM    180  NZ  LYS T 170     105.498   8.316  36.114  1.00103.73           N1+
ATOM    181  H   LYS T 170     110.949  12.354  32.990  1.00108.38           H  
ATOM    182  HA  LYS T 170     109.685  13.280  35.265  1.00105.01           H  
ATOM    183  HB2 LYS T 170     108.883  11.500  33.648  1.00104.84           H  
ATOM    184  HB3 LYS T 170     109.877  10.337  34.557  1.00104.84           H  
ATOM    185  HG2 LYS T 170     108.586  10.951  36.612  1.00104.80           H  
ATOM    186  HG3 LYS T 170     107.520  11.939  35.584  1.00104.80           H  
ATOM    187  HD2 LYS T 170     107.985   8.953  35.260  1.00104.93           H  
ATOM    188  HD3 LYS T 170     106.861   9.958  34.315  1.00104.93           H  
ATOM    189  HE2 LYS T 170     105.535  10.421  36.296  1.00104.34           H  
ATOM    190  HE3 LYS T 170     106.706   9.559  37.323  1.00104.34           H  
ATOM    191  HZ1 LYS T 170     105.063   8.335  35.203  1.00103.73           H  
ATOM    192  HZ2 LYS T 170     106.141   7.538  36.164  1.00103.73           H  
ATOM    193  HZ3 LYS T 170     104.788   8.212  36.824  1.00103.73           H  
ATOM    194  N   ARG T 171     111.742  10.841  36.161  1.00101.79           N  
ATOM    195  CA  ARG T 171     112.537  10.347  37.285  1.00100.67           C  
ATOM    196  C   ARG T 171     113.343  11.455  37.926  1.00 98.55           C  
ATOM    197  O   ARG T 171     113.433  11.544  39.156  1.00 98.38           O  
ATOM    198  CB  ARG T 171     113.500   9.244  36.833  1.00102.82           C  
ATOM    199  CG  ARG T 171     112.868   7.867  36.669  1.00105.80           C  
ATOM    200  CD  ARG T 171     113.912   6.829  36.273  1.00107.42           C  
ATOM    201  NE  ARG T 171     115.132   6.951  37.072  1.00109.01           N  
ATOM    202  CZ  ARG T 171     115.182   6.834  38.397  1.00109.51           C  
ATOM    203  NH1 ARG T 171     114.080   6.586  39.098  1.00109.67           N  
ATOM    204  NH2 ARG T 171     116.340   6.975  39.025  1.00109.71           N1+
ATOM    205  H   ARG T 171     111.701  10.301  35.308  1.00101.79           H  
ATOM    206  HA  ARG T 171     111.833   9.947  38.014  1.00100.67           H  
ATOM    207  HB2 ARG T 171     113.925   9.538  35.873  1.00102.82           H  
ATOM    208  HB3 ARG T 171     114.296   9.165  37.574  1.00102.82           H  
ATOM    209  HG2 ARG T 171     112.103   7.916  35.894  1.00105.80           H  
ATOM    210  HG3 ARG T 171     112.411   7.570  37.613  1.00105.80           H  
ATOM    211  HD2 ARG T 171     114.164   6.966  35.221  1.00107.42           H  
ATOM    212  HD3 ARG T 171     113.493   5.834  36.419  1.00107.42           H  
ATOM    213  HE  ARG T 171     115.996   7.137  36.584  1.00109.01           H  
ATOM    214 HH11 ARG T 171     114.129   6.506  40.104  1.00109.67           H  
ATOM    215 HH12 ARG T 171     113.194   6.478  38.625  1.00109.67           H  
ATOM    216 HH21 ARG T 171     117.179   7.170  38.499  1.00109.71           H  
ATOM    217 HH22 ARG T 171     116.383   6.887  40.030  1.00109.71           H  
ATOM    218  N   GLY T 172     113.930  12.293  37.076  1.00 96.16           N  
ATOM    219  CA  GLY T 172     114.749  13.394  37.541  1.00 91.91           C  
ATOM    220  C   GLY T 172     113.981  14.326  38.439  1.00 88.84           C  
ATOM    221  O   GLY T 172     114.222  14.384  39.639  1.00 88.20           O  
ATOM    222  H   GLY T 172     113.802  12.159  36.083  1.00 96.16           H  
ATOM    223  HA2 GLY T 172     115.598  12.992  38.094  1.00 91.91           H  
ATOM    224  HA3 GLY T 172     115.109  13.954  36.678  1.00 91.91           H  
ATOM    225  N   LYS T 173     113.035  15.043  37.847  1.00 86.52           N  
ATOM    226  CA  LYS T 173     112.227  15.991  38.592  1.00 84.64           C  
ATOM    227  C   LYS T 173     111.589  15.374  39.826  1.00 82.85           C  
ATOM    228  O   LYS T 173     111.618  15.952  40.907  1.00 82.60           O  
ATOM    229  CB  LYS T 173     111.142  16.584  37.689  1.00 85.11           C  
ATOM    230  CG  LYS T 173     111.674  17.159  36.385  1.00 85.80           C  
ATOM    231  CD  LYS T 173     110.638  18.006  35.645  1.00 87.39           C  
ATOM    232  CE  LYS T 173     110.789  19.494  35.960  1.00 89.13           C  
ATOM    233  NZ  LYS T 173     110.088  20.351  34.951  1.00 91.27           N1+
ATOM    234  H   LYS T 173     112.874  14.927  36.857  1.00 86.52           H  
ATOM    235  HA  LYS T 173     112.898  16.779  38.934  1.00 84.64           H  
ATOM    236  HB2 LYS T 173     110.426  15.798  37.451  1.00 85.11           H  
ATOM    237  HB3 LYS T 173     110.638  17.381  38.236  1.00 85.11           H  
ATOM    238  HG2 LYS T 173     112.540  17.783  36.607  1.00 85.80           H  
ATOM    239  HG3 LYS T 173     111.976  16.335  35.739  1.00 85.80           H  
ATOM    240  HD2 LYS T 173     109.641  17.682  35.942  1.00 87.39           H  
ATOM    241  HD3 LYS T 173     110.763  17.858  34.572  1.00 87.39           H  
ATOM    242  HE2 LYS T 173     111.849  19.748  35.963  1.00 89.13           H  
ATOM    243  HE3 LYS T 173     110.365  19.691  36.945  1.00 89.13           H  
ATOM    244  HZ1 LYS T 173     110.474  20.176  34.034  1.00 91.27           H  
ATOM    245  HZ2 LYS T 173     109.102  20.131  34.949  1.00 91.27           H  
ATOM    246  HZ3 LYS T 173     110.215  21.324  35.189  1.00 91.27           H  
ATOM    247  N   LYS T 174     111.018  14.192  39.665  1.00 81.69           N  
ATOM    248  CA  LYS T 174     110.362  13.536  40.776  1.00 80.59           C  
ATOM    249  C   LYS T 174     111.296  13.293  41.932  1.00 78.79           C  
ATOM    250  O   LYS T 174     110.934  13.500  43.082  1.00 77.95           O  
ATOM    251  CB  LYS T 174     109.742  12.218  40.318  1.00 81.95           C  
ATOM    252  CG  LYS T 174     108.861  12.364  39.080  1.00 85.50           C  
ATOM    253  CD  LYS T 174     107.750  13.428  39.234  1.00 88.40           C  
ATOM    254  CE  LYS T 174     106.912  13.592  37.948  1.00 89.08           C  
ATOM    255  NZ  LYS T 174     105.709  14.474  38.130  1.00 89.44           N1+
ATOM    256  H   LYS T 174     111.040  13.744  38.760  1.00 81.69           H  
ATOM    257  HA  LYS T 174     109.578  14.207  41.128  1.00 80.59           H  
ATOM    258  HB2 LYS T 174     110.546  11.518  40.090  1.00 81.95           H  
ATOM    259  HB3 LYS T 174     109.134  11.821  41.131  1.00 81.95           H  
ATOM    260  HG2 LYS T 174     109.493  12.645  38.238  1.00 85.50           H  
ATOM    261  HG3 LYS T 174     108.391  11.402  38.876  1.00 85.50           H  
ATOM    262  HD2 LYS T 174     108.213  14.385  39.475  1.00 88.40           H  
ATOM    263  HD3 LYS T 174     107.089  13.129  40.047  1.00 88.40           H  
ATOM    264  HE2 LYS T 174     106.573  12.607  37.628  1.00 89.08           H  
ATOM    265  HE3 LYS T 174     107.546  14.027  37.175  1.00 89.08           H  
ATOM    266  HZ1 LYS T 174     105.111  14.084  38.844  1.00 89.44           H  
ATOM    267  HZ2 LYS T 174     106.008  15.398  38.409  1.00 89.44           H  
ATOM    268  HZ3 LYS T 174     105.200  14.533  37.260  1.00 89.44           H  
ATOM    269  N   GLN T 175     112.511  12.864  41.627  1.00 78.46           N  
ATOM    270  CA  GLN T 175     113.489  12.577  42.671  1.00 78.68           C  
ATOM    271  C   GLN T 175     114.005  13.858  43.337  1.00 76.76           C  
ATOM    272  O   GLN T 175     114.336  13.875  44.531  1.00 75.83           O  
ATOM    273  CB  GLN T 175     114.646  11.744  42.094  1.00 81.05           C  
ATOM    274  CG  GLN T 175     115.402  10.913  43.146  1.00 83.21           C  
ATOM    275  CD  GLN T 175     114.485   9.996  43.974  1.00 84.55           C  
ATOM    276  NE2 GLN T 175     114.846   9.560  45.072  1.00 85.25           N  
ATOM    277  OE1 GLN T 175     113.308   9.690  43.440  1.00 85.37           O  
ATOM    278  H   GLN T 175     112.764  12.734  40.658  1.00 78.46           H  
ATOM    279  HA  GLN T 175     112.993  11.996  43.449  1.00 78.68           H  
ATOM    280  HB2 GLN T 175     114.239  11.063  41.347  1.00 81.05           H  
ATOM    281  HB3 GLN T 175     115.354  12.423  41.619  1.00 81.05           H  
ATOM    282  HG2 GLN T 175     115.912  11.596  43.825  1.00 83.21           H  
ATOM    283  HG3 GLN T 175     116.138  10.294  42.633  1.00 83.21           H  
ATOM    284 HE21 GLN T 175     114.238   8.948  45.597  1.00 85.25           H  
ATOM    285 HE22 GLN T 175     115.749   9.816  45.445  1.00 85.25           H  
ATOM    286  N   THR T 176     114.054  14.929  42.556  1.00 74.49           N  
ATOM    287  CA  THR T 176     114.488  16.226  43.050  1.00 72.00           C  
ATOM    288  C   THR T 176     113.474  16.677  44.093  1.00 70.63           C  
ATOM    289  O   THR T 176     113.834  17.061  45.202  1.00 69.85           O  
ATOM    290  CB  THR T 176     114.502  17.272  41.917  1.00 72.81           C  
ATOM    291  OG1 THR T 176     115.477  16.911  40.933  1.00 74.13           O  
ATOM    292  CG2 THR T 176     114.837  18.637  42.457  1.00 73.05           C  
ATOM    293  H   THR T 176     113.781  14.841  41.588  1.00 74.49           H  
ATOM    294  HA  THR T 176     115.494  16.139  43.460  1.00 72.00           H  
ATOM    295  HB  THR T 176     113.510  17.299  41.467  1.00 72.81           H  
ATOM    296 HG21 THR T 176     114.101  18.921  43.209  1.00 73.05           H  
ATOM    297 HG22 THR T 176     115.829  18.616  42.909  1.00 73.05           H  
ATOM    298 HG23 THR T 176     114.824  19.363  41.644  1.00 73.05           H  
ATOM    299  HG1 THR T 176     115.243  16.043  40.597  1.00 74.13           H  
ATOM    300  N   ALA T 177     112.203  16.603  43.705  1.00 69.38           N  
ATOM    301  CA  ALA T 177     111.096  17.006  44.553  1.00 67.93           C  
ATOM    302  C   ALA T 177     111.066  16.256  45.858  1.00 67.69           C  
ATOM    303  O   ALA T 177     110.771  16.826  46.900  1.00 68.79           O  
ATOM    304  CB  ALA T 177     109.790  16.804  43.831  1.00 68.40           C  
ATOM    305  H   ALA T 177     112.000  16.251  42.780  1.00 69.38           H  
ATOM    306  HA  ALA T 177     111.241  18.062  44.781  1.00 67.93           H  
ATOM    307  HB1 ALA T 177     109.797  17.372  42.901  1.00 68.40           H  
ATOM    308  HB2 ALA T 177     109.658  15.745  43.609  1.00 68.40           H  
ATOM    309  HB3 ALA T 177     108.970  17.148  44.461  1.00 68.40           H  
ATOM    310  N   ARG T 178     111.355  14.967  45.795  1.00 67.21           N  
ATOM    311  CA  ARG T 178     111.345  14.158  46.993  1.00 66.75           C  
ATOM    312  C   ARG T 178     112.217  14.704  48.085  1.00 66.13           C  
ATOM    313  O   ARG T 178     111.738  15.191  49.101  1.00 66.56           O  
ATOM    314  CB  ARG T 178     111.807  12.744  46.700  1.00 68.50           C  
ATOM    315  CG  ARG T 178     111.848  11.888  47.945  1.00 70.99           C  
ATOM    316  CD  ARG T 178     112.166  10.455  47.595  1.00 75.21           C  
ATOM    317  NE  ARG T 178     111.929   9.567  48.722  1.00 77.86           N  
ATOM    318  CZ  ARG T 178     111.982   8.242  48.647  1.00 79.84           C  
ATOM    319  NH1 ARG T 178     112.270   7.651  47.491  1.00 79.21           N  
ATOM    320  NH2 ARG T 178     111.736   7.503  49.722  1.00 81.67           N1+
ATOM    321  H   ARG T 178     111.584  14.546  44.906  1.00 67.21           H  
ATOM    322  HA  ARG T 178     110.310  14.169  47.334  1.00 66.75           H  
ATOM    323  HB2 ARG T 178     111.120  12.291  45.985  1.00 68.50           H  
ATOM    324  HB3 ARG T 178     112.807  12.784  46.268  1.00 68.50           H  
ATOM    325  HG2 ARG T 178     110.878  11.929  48.440  1.00 70.99           H  
ATOM    326  HG3 ARG T 178     112.615  12.271  48.618  1.00 70.99           H  
ATOM    327  HD2 ARG T 178     113.214  10.386  47.303  1.00 75.21           H  
ATOM    328  HD3 ARG T 178     111.536  10.146  46.761  1.00 75.21           H  
ATOM    329  HE  ARG T 178     111.711   9.983  49.616  1.00 77.86           H  
ATOM    330 HH11 ARG T 178     112.301   6.643  47.433  1.00 79.21           H  
ATOM    331 HH12 ARG T 178     112.458   8.210  46.671  1.00 79.21           H  
ATOM    332 HH21 ARG T 178     111.508   7.948  50.599  1.00 81.67           H  
ATOM    333 HH22 ARG T 178     111.777   6.496  49.662  1.00 81.67           H  
ATOM    334  N   GLU T 179     113.518  14.612  47.886  1.00 66.18           N  
ATOM    335  CA  GLU T 179     114.433  15.086  48.908  1.00 66.32           C  
ATOM    336  C   GLU T 179     114.122  16.491  49.410  1.00 63.46           C  
ATOM    337  O   GLU T 179     114.246  16.760  50.603  1.00 63.67           O  
ATOM    338  CB  GLU T 179     115.878  14.984  48.406  1.00 70.15           C  
ATOM    339  CG  GLU T 179     116.200  15.807  47.172  1.00 74.23           C  
ATOM    340  CD  GLU T 179     117.549  15.427  46.575  1.00 76.65           C  
ATOM    341  OE1 GLU T 179     118.151  16.262  45.864  1.00 77.69           O  
ATOM    342  OE2 GLU T 179     118.006  14.282  46.805  1.00 77.35           O1-
ATOM    343  H   GLU T 179     113.875  14.215  47.029  1.00 66.18           H  
ATOM    344  HA  GLU T 179     114.300  14.435  49.772  1.00 66.32           H  
ATOM    345  HB2 GLU T 179     116.537  15.312  49.210  1.00 70.15           H  
ATOM    346  HB3 GLU T 179     116.080  13.938  48.174  1.00 70.15           H  
ATOM    347  HG2 GLU T 179     116.220  16.862  47.447  1.00 74.23           H  
ATOM    348  HG3 GLU T 179     115.424  15.641  46.425  1.00 74.23           H  
ATOM    349  N   THR T 180     113.717  17.381  48.509  1.00 59.92           N  
ATOM    350  CA  THR T 180     113.380  18.740  48.918  1.00 56.27           C  
ATOM    351  C   THR T 180     112.314  18.625  50.011  1.00 54.86           C  
ATOM    352  O   THR T 180     112.474  19.139  51.118  1.00 55.05           O  
ATOM    353  CB  THR T 180     112.810  19.560  47.751  1.00 54.77           C  
ATOM    354  OG1 THR T 180     113.815  19.762  46.750  1.00 54.34           O  
ATOM    355  CG2 THR T 180     112.360  20.890  48.242  1.00 53.34           C  
ATOM    356  H   THR T 180     113.642  17.115  47.538  1.00 59.92           H  
ATOM    357  HA  THR T 180     114.278  19.248  49.269  1.00 56.27           H  
ATOM    358  HB  THR T 180     111.970  19.013  47.324  1.00 54.77           H  
ATOM    359 HG21 THR T 180     111.596  20.755  49.007  1.00 53.34           H  
ATOM    360 HG22 THR T 180     113.209  21.427  48.666  1.00 53.34           H  
ATOM    361 HG23 THR T 180     111.946  21.463  47.412  1.00 53.34           H  
ATOM    362  HG1 THR T 180     114.101  18.897  46.447  1.00 54.34           H  
ATOM    363  N   LYS T 181     111.230  17.934  49.683  1.00 53.00           N  
ATOM    364  CA  LYS T 181     110.155  17.718  50.634  1.00 50.96           C  
ATOM    365  C   LYS T 181     110.742  17.161  51.914  1.00 52.05           C  
ATOM    366  O   LYS T 181     110.356  17.564  53.004  1.00 52.23           O  
ATOM    367  CB  LYS T 181     109.146  16.714  50.078  1.00 48.50           C  
ATOM    368  CG  LYS T 181     108.074  16.260  51.061  1.00 44.32           C  
ATOM    369  CD  LYS T 181     107.144  15.245  50.401  1.00 41.29           C  
ATOM    370  CE  LYS T 181     105.977  14.875  51.303  1.00 39.07           C  
ATOM    371  NZ  LYS T 181     105.090  13.820  50.731  1.00 35.58           N1+
ATOM    372  H   LYS T 181     111.151  17.550  48.752  1.00 53.00           H  
ATOM    373  HA  LYS T 181     109.649  18.665  50.822  1.00 50.96           H  
ATOM    374  HB2 LYS T 181     108.648  17.174  49.224  1.00 48.50           H  
ATOM    375  HB3 LYS T 181     109.695  15.832  49.747  1.00 48.50           H  
ATOM    376  HG2 LYS T 181     108.551  15.800  51.926  1.00 44.32           H  
ATOM    377  HG3 LYS T 181     107.493  17.124  51.383  1.00 44.32           H  
ATOM    378  HD2 LYS T 181     107.712  14.343  50.172  1.00 41.29           H  
ATOM    379  HD3 LYS T 181     106.754  15.673  49.478  1.00 41.29           H  
ATOM    380  HE2 LYS T 181     105.380  15.770  51.478  1.00 39.07           H  
ATOM    381  HE3 LYS T 181     106.375  14.513  52.251  1.00 39.07           H  
ATOM    382  HZ1 LYS T 181     104.156  14.188  50.622  1.00 35.58           H  
ATOM    383  HZ2 LYS T 181     105.446  13.533  49.830  1.00 35.58           H  
ATOM    384  HZ3 LYS T 181     105.068  13.025  51.353  1.00 35.58           H  
ATOM    385  N   LYS T 182     111.681  16.231  51.785  1.00 53.80           N  
ATOM    386  CA  LYS T 182     112.273  15.637  52.974  1.00 55.14           C  
ATOM    387  C   LYS T 182     113.071  16.675  53.743  1.00 55.59           C  
ATOM    388  O   LYS T 182     112.924  16.792  54.959  1.00 56.35           O  
ATOM    389  CB  LYS T 182     113.166  14.449  52.607  1.00 55.87           C  
ATOM    390  CG  LYS T 182     113.319  13.428  53.732  1.00 58.66           C  
ATOM    391  CD  LYS T 182     113.894  12.103  53.198  1.00 62.90           C  
ATOM    392  CE  LYS T 182     112.981  11.439  52.130  1.00 65.61           C  
ATOM    393  NZ  LYS T 182     113.505  10.193  51.449  1.00 63.87           N1+
ATOM    394  H   LYS T 182     111.983  15.938  50.867  1.00 53.80           H  
ATOM    395  HA  LYS T 182     111.464  15.273  53.608  1.00 55.14           H  
ATOM    396  HB2 LYS T 182     112.733  13.946  51.742  1.00 55.87           H  
ATOM    397  HB3 LYS T 182     114.155  14.828  52.349  1.00 55.87           H  
ATOM    398  HG2 LYS T 182     113.992  13.830  54.489  1.00 58.66           H  
ATOM    399  HG3 LYS T 182     112.342  13.239  54.178  1.00 58.66           H  
ATOM    400  HD2 LYS T 182     114.012  11.413  54.033  1.00 62.90           H  
ATOM    401  HD3 LYS T 182     114.868  12.301  52.750  1.00 62.90           H  
ATOM    402  HE2 LYS T 182     112.791  12.181  51.354  1.00 65.61           H  
ATOM    403  HE3 LYS T 182     112.043  11.176  52.619  1.00 65.61           H  
ATOM    404  HZ1 LYS T 182     113.586  10.361  50.456  1.00 63.87           H  
ATOM    405  HZ2 LYS T 182     114.412   9.960  51.826  1.00 63.87           H  
ATOM    406  HZ3 LYS T 182     112.866   9.427  51.610  1.00 63.87           H  
ATOM    407  N   LYS T 183     113.901  17.439  53.038  1.00 55.88           N  
ATOM    408  CA  LYS T 183     114.706  18.465  53.692  1.00 56.01           C  
ATOM    409  C   LYS T 183     113.796  19.427  54.432  1.00 55.15           C  
ATOM    410  O   LYS T 183     113.950  19.655  55.632  1.00 55.56           O  
ATOM    411  CB  LYS T 183     115.527  19.241  52.667  1.00 57.13           C  
ATOM    412  CG  LYS T 183     116.123  20.522  53.246  1.00 60.71           C  
ATOM    413  CD  LYS T 183     117.148  21.147  52.311  1.00 63.61           C  
ATOM    414  CE  LYS T 183     117.729  22.437  52.885  1.00 65.09           C  
ATOM    415  NZ  LYS T 183     116.686  23.491  53.038  1.00 66.55           N1+
ATOM    416  H   LYS T 183     113.975  17.307  52.039  1.00 55.88           H  
ATOM    417  HA  LYS T 183     115.385  17.978  54.392  1.00 56.01           H  
ATOM    418  HB2 LYS T 183     116.339  18.605  52.316  1.00 57.13           H  
ATOM    419  HB3 LYS T 183     114.882  19.503  51.828  1.00 57.13           H  
ATOM    420  HG2 LYS T 183     115.319  21.238  53.417  1.00 60.71           H  
ATOM    421  HG3 LYS T 183     116.608  20.288  54.194  1.00 60.71           H  
ATOM    422  HD2 LYS T 183     116.667  21.370  51.359  1.00 63.61           H  
ATOM    423  HD3 LYS T 183     117.959  20.436  52.151  1.00 63.61           H  
ATOM    424  HE2 LYS T 183     118.506  22.804  52.214  1.00 65.09           H  
ATOM    425  HE3 LYS T 183     118.163  22.225  53.862  1.00 65.09           H  
ATOM    426  HZ1 LYS T 183     116.934  24.294  52.478  1.00 66.55           H  
ATOM    427  HZ2 LYS T 183     115.794  23.129  52.731  1.00 66.55           H  
ATOM    428  HZ3 LYS T 183     116.623  23.764  54.008  1.00 66.55           H  
ATOM    429  N   VAL T 184     112.856  19.995  53.692  1.00 53.30           N  
ATOM    430  CA  VAL T 184     111.897  20.925  54.247  1.00 52.39           C  
ATOM    431  C   VAL T 184     111.210  20.370  55.493  1.00 53.75           C  
ATOM    432  O   VAL T 184     111.348  20.905  56.587  1.00 53.99           O  
ATOM    433  CB  VAL T 184     110.814  21.239  53.214  1.00 50.53           C  
ATOM    434  CG1 VAL T 184     109.764  22.153  53.822  1.00 49.48           C  
ATOM    435  CG2 VAL T 184     111.436  21.862  51.986  1.00 48.56           C  
ATOM    436  H   VAL T 184     112.807  19.772  52.708  1.00 53.30           H  
ATOM    437  HA  VAL T 184     112.452  21.823  54.520  1.00 52.39           H  
ATOM    438  HB  VAL T 184     110.323  20.313  52.913  1.00 50.53           H  
ATOM    439 HG11 VAL T 184     109.316  21.666  54.688  1.00 49.48           H  
ATOM    440 HG12 VAL T 184     110.231  23.088  54.132  1.00 49.48           H  
ATOM    441 HG13 VAL T 184     108.991  22.361  53.082  1.00 49.48           H  
ATOM    442 HG21 VAL T 184     111.934  22.791  52.263  1.00 48.56           H  
ATOM    443 HG22 VAL T 184     112.164  21.173  51.558  1.00 48.56           H  
ATOM    444 HG23 VAL T 184     110.659  22.071  51.251  1.00 48.56           H  
ATOM    445  N   LEU T 185     110.461  19.294  55.309  1.00 55.56           N  
ATOM    446  CA  LEU T 185     109.720  18.682  56.399  1.00 57.18           C  
ATOM    447  C   LEU T 185     110.561  18.325  57.612  1.00 59.24           C  
ATOM    448  O   LEU T 185     110.084  18.392  58.744  1.00 59.33           O  
ATOM    449  CB  LEU T 185     109.008  17.438  55.886  1.00 56.94           C  
ATOM    450  CG  LEU T 185     107.528  17.606  55.590  1.00 57.34           C  
ATOM    451  CD1 LEU T 185     107.146  16.760  54.378  1.00 57.75           C  
ATOM    452  CD2 LEU T 185     106.744  17.222  56.846  1.00 59.20           C  
ATOM    453  H   LEU T 185     110.403  18.888  54.386  1.00 55.56           H  
ATOM    454  HA  LEU T 185     109.010  19.434  56.743  1.00 57.18           H  
ATOM    455  HB2 LEU T 185     109.501  17.125  54.966  1.00 56.94           H  
ATOM    456  HB3 LEU T 185     109.113  16.657  56.639  1.00 56.94           H  
ATOM    457  HG  LEU T 185     107.289  18.640  55.339  1.00 57.34           H  
ATOM    458 HD11 LEU T 185     107.717  17.090  53.510  1.00 57.75           H  
ATOM    459 HD12 LEU T 185     107.368  15.712  54.582  1.00 57.75           H  
ATOM    460 HD13 LEU T 185     106.081  16.873  54.177  1.00 57.75           H  
ATOM    461 HD21 LEU T 185     106.970  16.190  57.114  1.00 59.20           H  
ATOM    462 HD22 LEU T 185     107.028  17.881  57.667  1.00 59.20           H  
ATOM    463 HD23 LEU T 185     105.676  17.322  56.652  1.00 59.20           H  
ATOM    464  N   ALA T 186     111.809  17.944  57.371  1.00 61.36           N  
ATOM    465  CA  ALA T 186     112.718  17.574  58.443  1.00 63.53           C  
ATOM    466  C   ALA T 186     113.003  18.772  59.351  1.00 66.10           C  
ATOM    467  O   ALA T 186     112.964  18.657  60.583  1.00 66.52           O  
ATOM    468  CB  ALA T 186     114.007  17.055  57.852  1.00 62.58           C  
ATOM    469  H   ALA T 186     112.136  17.910  56.416  1.00 61.36           H  
ATOM    470  HA  ALA T 186     112.252  16.794  59.045  1.00 63.53           H  
ATOM    471  HB1 ALA T 186     113.796  16.190  57.224  1.00 62.58           H  
ATOM    472  HB2 ALA T 186     114.471  17.836  57.250  1.00 62.58           H  
ATOM    473  HB3 ALA T 186     114.684  16.764  58.655  1.00 62.58           H  
ATOM    474  N   GLU T 187     113.294  19.919  58.742  1.00 68.05           N  
ATOM    475  CA  GLU T 187     113.592  21.114  59.516  1.00 69.17           C  
ATOM    476  C   GLU T 187     112.481  21.379  60.521  1.00 69.18           C  
ATOM    477  O   GLU T 187     112.732  21.434  61.720  1.00 71.74           O  
ATOM    478  CB  GLU T 187     113.744  22.332  58.606  1.00 70.13           C  
ATOM    479  CG  GLU T 187     114.901  22.238  57.621  1.00 74.90           C  
ATOM    480  CD  GLU T 187     115.046  23.483  56.747  1.00 78.36           C  
ATOM    481  OE1 GLU T 187     115.926  23.497  55.858  1.00 79.79           O  
ATOM    482  OE2 GLU T 187     114.283  24.452  56.940  1.00 80.26           O1-
ATOM    483  H   GLU T 187     113.308  19.960  57.733  1.00 68.05           H  
ATOM    484  HA  GLU T 187     114.532  20.945  60.041  1.00 69.17           H  
ATOM    485  HB2 GLU T 187     112.821  22.451  58.038  1.00 70.13           H  
ATOM    486  HB3 GLU T 187     113.900  23.209  59.233  1.00 70.13           H  
ATOM    487  HG2 GLU T 187     114.736  21.377  56.974  1.00 74.90           H  
ATOM    488  HG3 GLU T 187     115.825  22.099  58.183  1.00 74.90           H  
ATOM    489  N   ARG T 188     111.257  21.527  60.026  1.00 67.25           N  
ATOM    490  CA  ARG T 188     110.106  21.814  60.870  1.00 66.14           C  
ATOM    491  C   ARG T 188     109.803  20.727  61.885  1.00 68.25           C  
ATOM    492  O   ARG T 188     108.678  20.633  62.375  1.00 67.81           O  
ATOM    493  CB  ARG T 188     108.890  22.028  59.981  1.00 62.93           C  
ATOM    494  CG  ARG T 188     109.286  22.320  58.558  1.00 60.04           C  
ATOM    495  CD  ARG T 188     108.102  22.506  57.649  1.00 57.96           C  
ATOM    496  NE  ARG T 188     107.391  23.737  57.932  1.00 56.50           N  
ATOM    497  CZ  ARG T 188     106.175  23.787  58.459  1.00 56.41           C  
ATOM    498  NH1 ARG T 188     105.537  22.664  58.753  1.00 55.56           N  
ATOM    499  NH2 ARG T 188     105.596  24.959  58.700  1.00 56.48           N1+
ATOM    500  H   ARG T 188     111.120  21.437  59.029  1.00 67.25           H  
ATOM    501  HA  ARG T 188     110.347  22.709  61.444  1.00 66.14           H  
ATOM    502  HB2 ARG T 188     108.276  21.128  59.999  1.00 62.93           H  
ATOM    503  HB3 ARG T 188     108.314  22.869  60.367  1.00 62.93           H  
ATOM    504  HG2 ARG T 188     109.884  21.488  58.185  1.00 60.04           H  
ATOM    505  HG3 ARG T 188     109.883  23.232  58.543  1.00 60.04           H  
ATOM    506  HD2 ARG T 188     107.420  21.666  57.783  1.00 57.96           H  
ATOM    507  HD3 ARG T 188     108.451  22.530  56.617  1.00 57.96           H  
ATOM    508  HE  ARG T 188     107.850  24.610  57.715  1.00 56.50           H  
ATOM    509 HH11 ARG T 188     105.975  21.772  58.571  1.00 55.56           H  
ATOM    510 HH12 ARG T 188     104.613  22.700  59.159  1.00 55.56           H  
ATOM    511 HH21 ARG T 188     106.082  25.817  58.482  1.00 56.48           H  
ATOM    512 HH22 ARG T 188     104.670  24.992  59.101  1.00 56.48           H  
ATOM    513  N   ARG T 189     110.808  19.920  62.213  1.00 72.03           N  
ATOM    514  CA  ARG T 189     110.628  18.818  63.157  1.00 77.51           C  
ATOM    515  C   ARG T 189     111.630  18.778  64.313  1.00 81.58           C  
ATOM    516  O   ARG T 189     112.827  18.545  64.113  1.00 81.61           O  
ATOM    517  CB  ARG T 189     110.686  17.496  62.392  1.00 77.71           C  
ATOM    518  CG  ARG T 189     110.362  16.238  63.186  1.00 77.31           C  
ATOM    519  CD  ARG T 189     110.403  15.038  62.242  1.00 76.43           C  
ATOM    520  NE  ARG T 189     110.084  13.780  62.902  1.00 75.82           N  
ATOM    521  CZ  ARG T 189     110.823  13.238  63.859  1.00 75.73           C  
ATOM    522  NH1 ARG T 189     111.928  13.849  64.265  1.00 75.53           N  
ATOM    523  NH2 ARG T 189     110.454  12.090  64.413  1.00 75.45           N1+
ATOM    524  H   ARG T 189     111.717  20.072  61.800  1.00 72.03           H  
ATOM    525  HA  ARG T 189     109.656  18.982  63.622  1.00 77.51           H  
ATOM    526  HB2 ARG T 189     109.976  17.559  61.567  1.00 77.71           H  
ATOM    527  HB3 ARG T 189     111.695  17.387  61.995  1.00 77.71           H  
ATOM    528  HG2 ARG T 189     109.368  16.327  63.624  1.00 77.31           H  
ATOM    529  HG3 ARG T 189     111.098  16.106  63.979  1.00 77.31           H  
ATOM    530  HD2 ARG T 189     111.405  14.963  61.819  1.00 76.43           H  
ATOM    531  HD3 ARG T 189     109.682  15.202  61.441  1.00 76.43           H  
ATOM    532  HE  ARG T 189     109.249  13.291  62.613  1.00 75.82           H  
ATOM    533 HH11 ARG T 189     112.207  14.723  63.842  1.00 75.53           H  
ATOM    534 HH12 ARG T 189     112.491  13.441  64.997  1.00 75.53           H  
ATOM    535 HH21 ARG T 189     109.610  11.629  64.105  1.00 75.45           H  
ATOM    536 HH22 ARG T 189     111.018  11.677  65.142  1.00 75.45           H  
ATOM    537  N   LYS T 190     111.111  18.995  65.520  1.00 86.55           N  
ATOM    538  CA  LYS T 190     111.890  18.981  66.758  1.00 91.46           C  
ATOM    539  C   LYS T 190     111.440  17.734  67.528  1.00 95.05           C  
ATOM    540  O   LYS T 190     110.295  17.656  67.985  1.00 95.93           O  
ATOM    541  CB  LYS T 190     111.581  20.226  67.605  1.00 91.83           C  
ATOM    542  CG  LYS T 190     110.845  21.342  66.865  1.00 92.58           C  
ATOM    543  CD  LYS T 190     109.741  21.990  67.735  1.00 93.16           C  
ATOM    544  CE  LYS T 190     108.606  21.015  68.113  1.00 92.01           C  
ATOM    545  NZ  LYS T 190     107.458  21.674  68.829  1.00 89.48           N1+
ATOM    546  H   LYS T 190     110.120  19.180  65.585  1.00 86.55           H  
ATOM    547  HA  LYS T 190     112.959  18.975  66.543  1.00 91.46           H  
ATOM    548  HB2 LYS T 190     110.965  19.917  68.450  1.00 91.83           H  
ATOM    549  HB3 LYS T 190     112.525  20.629  67.972  1.00 91.83           H  
ATOM    550  HG2 LYS T 190     111.565  22.110  66.582  1.00 92.58           H  
ATOM    551  HG3 LYS T 190     110.386  20.926  65.968  1.00 92.58           H  
ATOM    552  HD2 LYS T 190     109.310  22.824  67.181  1.00 93.16           H  
ATOM    553  HD3 LYS T 190     110.198  22.361  68.653  1.00 93.16           H  
ATOM    554  HE2 LYS T 190     109.018  20.242  68.761  1.00 92.01           H  
ATOM    555  HE3 LYS T 190     108.226  20.558  67.199  1.00 92.01           H  
ATOM    556  HZ1 LYS T 190     107.793  22.103  69.680  1.00 89.48           H  
ATOM    557  HZ2 LYS T 190     107.051  22.381  68.233  1.00 89.48           H  
ATOM    558  HZ3 LYS T 190     106.759  20.981  69.055  1.00 89.48           H  
ATOM    559  N   PRO T 191     112.337  16.753  67.694  1.00 98.04           N  
ATOM    560  CA  PRO T 191     112.018  15.512  68.407  1.00100.89           C  
ATOM    561  C   PRO T 191     111.257  15.669  69.715  1.00103.62           C  
ATOM    562  O   PRO T 191     111.164  16.762  70.273  1.00102.87           O  
ATOM    563  CB  PRO T 191     113.388  14.860  68.603  1.00 99.93           C  
ATOM    564  CG  PRO T 191     114.317  16.014  68.609  1.00 99.27           C  
ATOM    565  CD  PRO T 191     113.787  16.862  67.487  1.00 98.68           C  
ATOM    566  HA  PRO T 191     111.314  14.911  67.831  1.00100.89           H  
ATOM    567  HB2 PRO T 191     113.431  14.319  69.548  1.00 99.93           H  
ATOM    568  HB3 PRO T 191     113.617  14.179  67.784  1.00 99.93           H  
ATOM    569  HG2 PRO T 191     115.341  15.697  68.413  1.00 99.27           H  
ATOM    570  HG3 PRO T 191     114.277  16.547  69.559  1.00 99.27           H  
ATOM    571  HD2 PRO T 191     114.081  16.465  66.515  1.00 98.68           H  
ATOM    572  HD3 PRO T 191     114.125  17.895  67.575  1.00 98.68           H  
ATOM    573  N   LEU T 192     110.709  14.557  70.191  1.00107.37           N  
ATOM    574  CA  LEU T 192     109.953  14.555  71.427  1.00112.21           C  
ATOM    575  C   LEU T 192     110.930  14.296  72.560  1.00116.95           C  
ATOM    576  O   LEU T 192     110.648  13.527  73.475  1.00118.13           O  
ATOM    577  CB  LEU T 192     108.885  13.463  71.398  1.00110.66           C  
ATOM    578  CG  LEU T 192     107.540  13.810  72.051  1.00110.22           C  
ATOM    579  CD1 LEU T 192     106.557  12.684  71.808  1.00109.88           C  
ATOM    580  CD2 LEU T 192     107.713  14.057  73.537  1.00109.64           C  
ATOM    581  H   LEU T 192     110.822  13.693  69.680  1.00107.37           H  
ATOM    582  HA  LEU T 192     109.449  15.512  71.563  1.00112.21           H  
ATOM    583  HB2 LEU T 192     108.693  13.214  70.354  1.00110.66           H  
ATOM    584  HB3 LEU T 192     109.288  12.590  71.912  1.00110.66           H  
ATOM    585  HG  LEU T 192     107.153  14.725  71.604  1.00110.22           H  
ATOM    586 HD11 LEU T 192     106.426  12.541  70.735  1.00109.88           H  
ATOM    587 HD12 LEU T 192     106.939  11.766  72.253  1.00109.88           H  
ATOM    588 HD13 LEU T 192     105.598  12.935  72.260  1.00109.88           H  
ATOM    589 HD21 LEU T 192     108.100  13.156  74.012  1.00109.64           H  
ATOM    590 HD22 LEU T 192     108.413  14.878  73.690  1.00109.64           H  
ATOM    591 HD23 LEU T 192     106.750  14.315  73.977  1.00109.64           H  
ATOM    592  N   ASN T 193     112.088  14.942  72.472  1.00122.24           N  
ATOM    593  CA  ASN T 193     113.158  14.827  73.463  1.00126.44           C  
ATOM    594  C   ASN T 193     112.657  14.712  74.906  1.00128.66           C  
ATOM    595  O   ASN T 193     113.103  13.842  75.661  1.00128.63           O  
ATOM    596  CB  ASN T 193     114.092  16.039  73.328  1.00127.58           C  
ATOM    597  CG  ASN T 193     114.914  16.292  74.574  1.00129.17           C  
ATOM    598  OD1 ASN T 193     115.678  15.431  75.016  1.00130.57           O  
ATOM    599  ND2 ASN T 193     114.760  17.479  75.151  1.00129.43           N  
ATOM    600  H   ASN T 193     112.238  15.546  71.677  1.00122.24           H  
ATOM    601  HA  ASN T 193     113.687  13.897  73.256  1.00126.44           H  
ATOM    602  HB2 ASN T 193     113.487  16.923  73.125  1.00127.58           H  
ATOM    603  HB3 ASN T 193     114.771  15.864  72.493  1.00127.58           H  
ATOM    604 HD21 ASN T 193     115.280  17.706  75.986  1.00129.43           H  
ATOM    605 HD22 ASN T 193     114.123  18.155  74.754  1.00129.43           H  
ATOM    606  N   ILE T 194     111.727  15.587  75.278  1.00131.37           N  
ATOM    607  CA  ILE T 194     111.189  15.594  76.632  1.00134.30           C  
ATOM    608  C   ILE T 194     110.401  14.334  76.996  1.00136.06           C  
ATOM    609  O   ILE T 194     109.186  14.248  76.791  1.00135.92           O  
ATOM    610  CB  ILE T 194     110.306  16.842  76.871  1.00134.58           C  
ATOM    611  CG1 ILE T 194     111.083  18.110  76.493  1.00135.26           C  
ATOM    612  CG2 ILE T 194     109.876  16.905  78.337  1.00134.79           C  
ATOM    613  CD1 ILE T 194     112.368  18.326  77.288  1.00135.31           C  
ATOM    614  H   ILE T 194     111.386  16.261  74.607  1.00131.37           H  
ATOM    615  HA  ILE T 194     112.061  15.620  77.286  1.00134.30           H  
ATOM    616  HB  ILE T 194     109.415  16.774  76.246  1.00134.58           H  
ATOM    617 HG12 ILE T 194     111.343  18.048  75.436  1.00135.26           H  
ATOM    618 HG13 ILE T 194     110.433  18.969  76.657  1.00135.26           H  
ATOM    619 HG21 ILE T 194     109.315  16.005  78.590  1.00134.79           H  
ATOM    620 HG22 ILE T 194     110.759  16.974  78.972  1.00134.79           H  
ATOM    621 HG23 ILE T 194     109.247  17.781  78.494  1.00134.79           H  
ATOM    622 HD11 ILE T 194     112.129  18.418  78.347  1.00135.31           H  
ATOM    623 HD12 ILE T 194     113.035  17.477  77.138  1.00135.31           H  
ATOM    624 HD13 ILE T 194     112.858  19.237  76.946  1.00135.31           H  
ATOM    625  N   ASP T 195     111.119  13.357  77.540  1.00138.09           N  
ATOM    626  CA  ASP T 195     110.533  12.098  77.976  1.00139.70           C  
ATOM    627  C   ASP T 195     111.095  11.733  79.334  1.00140.52           C  
ATOM    628  O   ASP T 195     112.274  11.404  79.460  1.00140.51           O  
ATOM    629  CB  ASP T 195     110.837  10.988  76.981  1.00140.33           C  
ATOM    630  CG  ASP T 195     109.966  11.064  75.760  1.00140.99           C  
ATOM    631  OD1 ASP T 195     110.139  10.217  74.861  1.00141.99           O  
ATOM    632  OD2 ASP T 195     109.104  11.970  75.706  1.00140.47           O1-
ATOM    633  H   ASP T 195     112.113  13.494  77.656  1.00138.09           H  
ATOM    634  HA  ASP T 195     109.451  12.215  78.039  1.00139.70           H  
ATOM    635  HB2 ASP T 195     110.675  10.026  77.468  1.00140.33           H  
ATOM    636  HB3 ASP T 195     111.880  11.068  76.674  1.00140.33           H  
ATOM    637  N   HIS T 196     110.238  11.794  80.347  1.00141.64           N  
ATOM    638  CA  HIS T 196     110.627  11.489  81.718  1.00142.75           C  
ATOM    639  C   HIS T 196     111.635  12.515  82.230  1.00142.49           C  
ATOM    640  O   HIS T 196     112.820  12.218  82.412  1.00142.81           O  
ATOM    641  CB  HIS T 196     111.215  10.073  81.827  1.00144.30           C  
ATOM    642  CG  HIS T 196     110.271   8.987  81.407  1.00145.77           C  
ATOM    643  ND1 HIS T 196     110.057   8.655  80.087  1.00146.25           N  
ATOM    644  CD2 HIS T 196     109.472   8.169  82.133  1.00146.23           C  
ATOM    645  CE1 HIS T 196     109.168   7.680  80.018  1.00146.45           C  
ATOM    646  NE2 HIS T 196     108.797   7.366  81.246  1.00146.63           N  
ATOM    647  H   HIS T 196     109.282  12.061  80.160  1.00141.64           H  
ATOM    648  HA  HIS T 196     109.730  11.535  82.336  1.00142.75           H  
ATOM    649  HB2 HIS T 196     111.498   9.898  82.865  1.00144.30           H  
ATOM    650  HB3 HIS T 196     112.101  10.020  81.195  1.00144.30           H  
ATOM    651  HD2 HIS T 196     109.382   8.151  83.209  1.00146.23           H  
ATOM    652  HE2 HIS T 196     108.127   6.652  81.493  1.00146.63           H  
ATOM    653  HE1 HIS T 196     108.806   7.218  79.111  1.00146.45           H  
ATOM    654  N   LEU T 197     111.154  13.732  82.448  1.00141.69           N  
ATOM    655  CA  LEU T 197     111.985  14.811  82.959  1.00140.43           C  
ATOM    656  C   LEU T 197     111.152  15.493  84.042  1.00139.58           C  
ATOM    657  O   LEU T 197     111.680  16.209  84.895  1.00139.50           O  
ATOM    658  CB  LEU T 197     112.322  15.793  81.837  1.00140.63           C  
ATOM    659  CG  LEU T 197     113.414  16.823  82.125  1.00140.94           C  
ATOM    660  CD1 LEU T 197     114.695  16.096  82.482  1.00140.72           C  
ATOM    661  CD2 LEU T 197     113.626  17.713  80.909  1.00141.21           C  
ATOM    662  H   LEU T 197     110.180  13.915  82.253  1.00141.69           H  
ATOM    663  HA  LEU T 197     112.932  14.444  83.356  1.00140.43           H  
ATOM    664  HB2 LEU T 197     112.639  15.209  80.973  1.00140.63           H  
ATOM    665  HB3 LEU T 197     111.411  16.339  81.592  1.00140.63           H  
ATOM    666  HG  LEU T 197     113.114  17.455  82.961  1.00140.94           H  
ATOM    667 HD11 LEU T 197     114.529  15.479  83.365  1.00140.72           H  
ATOM    668 HD12 LEU T 197     114.998  15.463  81.648  1.00140.72           H  
ATOM    669 HD13 LEU T 197     115.480  16.823  82.690  1.00140.72           H  
ATOM    670 HD21 LEU T 197     113.928  17.101  80.059  1.00141.21           H  
ATOM    671 HD22 LEU T 197     112.697  18.232  80.672  1.00141.21           H  
ATOM    672 HD23 LEU T 197     114.405  18.444  81.125  1.00141.21           H  
ATOM    673  N   ASN T 198     109.844  15.241  83.989  1.00138.09           N  
ATOM    674  CA  ASN T 198     108.861  15.769  84.939  1.00135.90           C  
ATOM    675  C   ASN T 198     107.526  15.089  84.656  1.00134.04           C  
ATOM    676  O   ASN T 198     107.361  14.452  83.614  1.00133.29           O  
ATOM    677  CB  ASN T 198     108.716  17.287  84.795  1.00136.78           C  
ATOM    678  CG  ASN T 198     107.678  17.879  85.749  1.00136.67           C  
ATOM    679  OD1 ASN T 198     107.583  17.489  86.915  1.00136.28           O  
ATOM    680  ND2 ASN T 198     106.905  18.838  85.254  1.00137.04           N  
ATOM    681  H   ASN T 198     109.508  14.647  83.245  1.00138.09           H  
ATOM    682  HA  ASN T 198     109.190  15.566  85.958  1.00135.90           H  
ATOM    683  HB2 ASN T 198     108.416  17.512  83.772  1.00136.78           H  
ATOM    684  HB3 ASN T 198     109.681  17.750  85.001  1.00136.78           H  
ATOM    685 HD21 ASN T 198     107.014  19.129  84.293  1.00137.04           H  
ATOM    686 HD22 ASN T 198     106.208  19.276  85.838  1.00137.04           H  
ATOM    687  N   GLU T 199     106.577  15.226  85.579  1.00132.29           N  
ATOM    688  CA  GLU T 199     105.268  14.596  85.423  1.00130.86           C  
ATOM    689  C   GLU T 199     104.184  15.576  84.988  1.00129.63           C  
ATOM    690  O   GLU T 199     103.334  15.247  84.164  1.00130.01           O  
ATOM    691  CB  GLU T 199     104.847  13.918  86.730  1.00130.66           C  
ATOM    692  CG  GLU T 199     104.102  12.591  86.538  1.00130.33           C  
ATOM    693  CD  GLU T 199     102.881  12.705  85.633  1.00129.70           C  
ATOM    694  OE1 GLU T 199     101.963  13.481  85.969  1.00129.50           O  
ATOM    695  OE2 GLU T 199     102.838  12.013  84.591  1.00128.58           O1-
ATOM    696  H   GLU T 199     106.766  15.777  86.404  1.00132.29           H  
ATOM    697  HA  GLU T 199     105.374  13.855  84.631  1.00130.86           H  
ATOM    698  HB2 GLU T 199     105.743  13.725  87.319  1.00130.66           H  
ATOM    699  HB3 GLU T 199     104.195  14.601  87.275  1.00130.66           H  
ATOM    700  HG2 GLU T 199     103.775  12.234  87.515  1.00130.33           H  
ATOM    701  HG3 GLU T 199     104.791  11.869  86.099  1.00130.33           H  
ATOM    702  N   ASP T 200     104.206  16.776  85.551  1.00127.86           N  
ATOM    703  CA  ASP T 200     103.227  17.786  85.190  1.00126.02           C  
ATOM    704  C   ASP T 200     103.691  18.441  83.890  1.00124.88           C  
ATOM    705  O   ASP T 200     102.932  19.158  83.246  1.00125.15           O  
ATOM    706  CB  ASP T 200     103.145  18.833  86.289  1.00126.82           C  
ATOM    707  CG  ASP T 200     104.435  19.603  86.436  1.00127.73           C  
ATOM    708  OD1 ASP T 200     104.709  20.466  85.576  1.00127.64           O  
ATOM    709  OD2 ASP T 200     105.189  19.334  87.396  1.00128.13           O1-
ATOM    710  H   ASP T 200     104.913  16.991  86.240  1.00127.86           H  
ATOM    711  HA  ASP T 200     102.242  17.336  85.061  1.00126.02           H  
ATOM    712  HB2 ASP T 200     102.923  18.335  87.233  1.00126.82           H  
ATOM    713  HB3 ASP T 200     102.344  19.532  86.050  1.00126.82           H  
ATOM    714  N   LYS T 201     104.947  18.195  83.518  1.00123.05           N  
ATOM    715  CA  LYS T 201     105.530  18.749  82.292  1.00120.57           C  
ATOM    716  C   LYS T 201     104.679  18.278  81.118  1.00118.47           C  
ATOM    717  O   LYS T 201     104.284  19.064  80.257  1.00118.10           O  
ATOM    718  CB  LYS T 201     106.972  18.249  82.124  1.00120.95           C  
ATOM    719  CG  LYS T 201     107.862  19.100  81.224  1.00121.46           C  
ATOM    720  CD  LYS T 201     107.408  19.080  79.777  1.00122.01           C  
ATOM    721  CE  LYS T 201     108.332  19.915  78.903  1.00122.47           C  
ATOM    722  NZ  LYS T 201     108.431  21.331  79.359  1.00122.84           N1+
ATOM    723  H   LYS T 201     105.520  17.604  84.104  1.00123.05           H  
ATOM    724  HA  LYS T 201     105.548  19.838  82.339  1.00120.57           H  
ATOM    725  HB2 LYS T 201     107.431  18.211  83.112  1.00120.95           H  
ATOM    726  HB3 LYS T 201     106.932  17.244  81.703  1.00120.95           H  
ATOM    727  HG2 LYS T 201     107.841  20.129  81.583  1.00121.46           H  
ATOM    728  HG3 LYS T 201     108.881  18.717  81.277  1.00121.46           H  
ATOM    729  HD2 LYS T 201     106.398  19.484  79.715  1.00122.01           H  
ATOM    730  HD3 LYS T 201     107.411  18.051  79.417  1.00122.01           H  
ATOM    731  HE2 LYS T 201     107.951  19.903  77.882  1.00122.47           H  
ATOM    732  HE3 LYS T 201     109.327  19.471  78.924  1.00122.47           H  
ATOM    733  HZ1 LYS T 201     107.514  21.754  79.344  1.00122.84           H  
ATOM    734  HZ2 LYS T 201     108.798  21.357  80.299  1.00122.84           H  
ATOM    735  HZ3 LYS T 201     109.048  21.841  78.743  1.00122.84           H  
ATOM    736  N   LEU T 202     104.405  16.979  81.100  1.00116.06           N  
ATOM    737  CA  LEU T 202     103.592  16.389  80.054  1.00113.77           C  
ATOM    738  C   LEU T 202     102.366  17.264  79.828  1.00112.50           C  
ATOM    739  O   LEU T 202     102.004  17.561  78.695  1.00112.55           O  
ATOM    740  CB  LEU T 202     103.154  14.974  80.450  1.00113.26           C  
ATOM    741  CG  LEU T 202     104.216  13.876  80.577  1.00112.36           C  
ATOM    742  CD1 LEU T 202     104.930  13.690  79.254  1.00112.40           C  
ATOM    743  CD2 LEU T 202     105.212  14.236  81.655  1.00112.09           C  
ATOM    744  H   LEU T 202     104.771  16.388  81.832  1.00116.06           H  
ATOM    745  HA  LEU T 202     104.177  16.324  79.137  1.00113.77           H  
ATOM    746  HB2 LEU T 202     102.658  15.052  81.417  1.00113.26           H  
ATOM    747  HB3 LEU T 202     102.437  14.640  79.700  1.00113.26           H  
ATOM    748  HG  LEU T 202     103.725  12.942  80.850  1.00112.36           H  
ATOM    749 HD11 LEU T 202     104.206  13.418  78.486  1.00112.40           H  
ATOM    750 HD12 LEU T 202     105.424  14.620  78.974  1.00112.40           H  
ATOM    751 HD13 LEU T 202     105.673  12.898  79.350  1.00112.40           H  
ATOM    752 HD21 LEU T 202     105.710  15.169  81.393  1.00112.09           H  
ATOM    753 HD22 LEU T 202     104.691  14.357  82.605  1.00112.09           H  
ATOM    754 HD23 LEU T 202     105.953  13.442  81.745  1.00112.09           H  
ATOM    755  N   ARG T 203     101.737  17.686  80.917  1.00111.42           N  
ATOM    756  CA  ARG T 203     100.546  18.525  80.833  1.00110.23           C  
ATOM    757  C   ARG T 203     100.797  19.794  80.019  1.00107.85           C  
ATOM    758  O   ARG T 203     100.139  20.045  79.011  1.00107.73           O  
ATOM    759  CB  ARG T 203     100.067  18.907  82.240  1.00112.52           C  
ATOM    760  CG  ARG T 203      99.634  17.733  83.112  1.00114.85           C  
ATOM    761  CD  ARG T 203      98.414  17.028  82.532  1.00116.88           C  
ATOM    762  NE  ARG T 203      97.196  17.829  82.560  1.00118.70           N  
ATOM    763  CZ  ARG T 203      96.530  18.130  83.669  1.00119.36           C  
ATOM    764  NH1 ARG T 203      96.975  17.696  84.838  1.00120.67           N  
ATOM    765  NH2 ARG T 203      95.417  18.850  83.611  1.00119.33           N1+
ATOM    766  H   ARG T 203     102.091  17.421  81.825  1.00111.42           H  
ATOM    767  HA  ARG T 203      99.777  17.944  80.324  1.00110.23           H  
ATOM    768  HB2 ARG T 203     100.883  19.423  82.747  1.00112.52           H  
ATOM    769  HB3 ARG T 203      99.218  19.583  82.137  1.00112.52           H  
ATOM    770  HG2 ARG T 203      99.390  18.102  84.108  1.00114.85           H  
ATOM    771  HG3 ARG T 203     100.456  17.020  83.180  1.00114.85           H  
ATOM    772  HD2 ARG T 203      98.239  16.118  83.106  1.00116.88           H  
ATOM    773  HD3 ARG T 203      98.629  16.768  81.496  1.00116.88           H  
ATOM    774  HE  ARG T 203      96.837  18.176  81.682  1.00118.70           H  
ATOM    775 HH11 ARG T 203      96.467  17.913  85.684  1.00120.67           H  
ATOM    776 HH12 ARG T 203      97.822  17.148  84.884  1.00120.67           H  
ATOM    777 HH21 ARG T 203      95.071  19.173  82.719  1.00119.33           H  
ATOM    778 HH22 ARG T 203      94.916  19.075  84.459  1.00119.33           H  
ATOM    779  N   ASP T 204     101.753  20.598  80.459  1.00104.71           N  
ATOM    780  CA  ASP T 204     102.053  21.831  79.758  1.00101.77           C  
ATOM    781  C   ASP T 204     102.661  21.560  78.382  1.00 99.05           C  
ATOM    782  O   ASP T 204     102.694  22.442  77.524  1.00 98.47           O  
ATOM    783  CB  ASP T 204     102.993  22.690  80.611  1.00103.14           C  
ATOM    784  CG  ASP T 204     104.275  21.962  80.996  1.00104.40           C  
ATOM    785  OD1 ASP T 204     105.080  21.641  80.096  1.00105.63           O  
ATOM    786  OD2 ASP T 204     104.485  21.710  82.201  1.00105.12           O1-
ATOM    787  H   ASP T 204     102.276  20.351  81.287  1.00104.71           H  
ATOM    788  HA  ASP T 204     101.121  22.373  79.596  1.00101.77           H  
ATOM    789  HB2 ASP T 204     102.470  22.978  81.523  1.00103.14           H  
ATOM    790  HB3 ASP T 204     103.257  23.584  80.045  1.00103.14           H  
ATOM    791  N   LYS T 205     103.129  20.332  78.178  1.00 95.73           N  
ATOM    792  CA  LYS T 205     103.738  19.930  76.914  1.00 92.21           C  
ATOM    793  C   LYS T 205     102.686  19.442  75.933  1.00 90.33           C  
ATOM    794  O   LYS T 205     102.490  20.025  74.871  1.00 89.74           O  
ATOM    795  CB  LYS T 205     104.763  18.816  77.156  1.00 92.15           C  
ATOM    796  CG  LYS T 205     105.022  17.893  75.955  1.00 91.18           C  
ATOM    797  CD  LYS T 205     105.619  18.630  74.759  1.00 91.70           C  
ATOM    798  CE  LYS T 205     107.015  19.178  75.042  1.00 91.56           C  
ATOM    799  NZ  LYS T 205     107.534  19.981  73.896  1.00 90.58           N1+
ATOM    800  H   LYS T 205     103.061  19.654  78.924  1.00 95.73           H  
ATOM    801  HA  LYS T 205     104.236  20.801  76.488  1.00 92.21           H  
ATOM    802  HB2 LYS T 205     105.709  19.282  77.433  1.00 92.15           H  
ATOM    803  HB3 LYS T 205     104.405  18.202  77.982  1.00 92.15           H  
ATOM    804  HG2 LYS T 205     105.714  17.109  76.262  1.00 91.18           H  
ATOM    805  HG3 LYS T 205     104.076  17.444  75.651  1.00 91.18           H  
ATOM    806  HD2 LYS T 205     104.964  19.462  74.499  1.00 91.70           H  
ATOM    807  HD3 LYS T 205     105.679  17.939  73.918  1.00 91.70           H  
ATOM    808  HE2 LYS T 205     107.692  18.344  75.224  1.00 91.56           H  
ATOM    809  HE3 LYS T 205     106.973  19.812  75.928  1.00 91.56           H  
ATOM    810  HZ1 LYS T 205     107.576  19.401  73.070  1.00 90.58           H  
ATOM    811  HZ2 LYS T 205     106.918  20.763  73.727  1.00 90.58           H  
ATOM    812  HZ3 LYS T 205     108.459  20.322  74.115  1.00 90.58           H  
ATOM    813  N   ALA T 206     102.018  18.359  76.305  1.00 87.95           N  
ATOM    814  CA  ALA T 206     100.993  17.762  75.472  1.00 85.67           C  
ATOM    815  C   ALA T 206     100.144  18.767  74.707  1.00 84.39           C  
ATOM    816  O   ALA T 206      99.989  18.649  73.489  1.00 85.34           O  
ATOM    817  CB  ALA T 206     100.103  16.880  76.310  1.00 85.23           C  
ATOM    818  H   ALA T 206     102.230  17.936  77.197  1.00 87.95           H  
ATOM    819  HA  ALA T 206     101.522  17.178  74.719  1.00 85.67           H  
ATOM    820  HB1 ALA T 206     100.708  16.126  76.813  1.00 85.23           H  
ATOM    821  HB2 ALA T 206      99.586  17.487  77.054  1.00 85.23           H  
ATOM    822  HB3 ALA T 206      99.371  16.389  75.669  1.00 85.23           H  
ATOM    823  N   LYS T 207      99.594  19.756  75.404  1.00 82.18           N  
ATOM    824  CA  LYS T 207      98.748  20.739  74.734  1.00 80.91           C  
ATOM    825  C   LYS T 207      99.526  21.525  73.687  1.00 79.23           C  
ATOM    826  O   LYS T 207      99.013  21.776  72.601  1.00 79.14           O  
ATOM    827  CB  LYS T 207      98.114  21.701  75.751  1.00 82.01           C  
ATOM    828  CG  LYS T 207      98.952  22.927  76.099  1.00 84.36           C  
ATOM    829  CD  LYS T 207      98.815  24.040  75.052  1.00 85.35           C  
ATOM    830  CE  LYS T 207      99.861  25.143  75.259  1.00 86.44           C  
ATOM    831  NZ  LYS T 207     100.604  25.517  74.011  1.00 85.04           N1+
ATOM    832  H   LYS T 207      99.761  19.827  76.397  1.00 82.18           H  
ATOM    833  HA  LYS T 207      97.954  20.190  74.227  1.00 80.91           H  
ATOM    834  HB2 LYS T 207      97.165  22.047  75.341  1.00 82.01           H  
ATOM    835  HB3 LYS T 207      97.931  21.146  76.671  1.00 82.01           H  
ATOM    836  HG2 LYS T 207      98.626  23.312  77.065  1.00 84.36           H  
ATOM    837  HG3 LYS T 207      99.999  22.630  76.161  1.00 84.36           H  
ATOM    838  HD2 LYS T 207      97.820  24.478  75.129  1.00 85.35           H  
ATOM    839  HD3 LYS T 207      98.947  23.610  74.059  1.00 85.35           H  
ATOM    840  HE2 LYS T 207     100.584  24.797  75.998  1.00 86.44           H  
ATOM    841  HE3 LYS T 207      99.354  26.031  75.636  1.00 86.44           H  
ATOM    842  HZ1 LYS T 207     101.081  24.705  73.647  1.00 85.04           H  
ATOM    843  HZ2 LYS T 207      99.952  25.861  73.321  1.00 85.04           H  
ATOM    844  HZ3 LYS T 207     101.279  26.237  74.224  1.00 85.04           H  
ATOM    845  N   GLU T 208     100.758  21.915  74.009  1.00 77.37           N  
ATOM    846  CA  GLU T 208     101.581  22.670  73.068  1.00 76.02           C  
ATOM    847  C   GLU T 208     101.661  21.897  71.756  1.00 73.70           C  
ATOM    848  O   GLU T 208     101.543  22.477  70.671  1.00 73.26           O  
ATOM    849  CB  GLU T 208     102.987  22.896  73.635  1.00 78.80           C  
ATOM    850  CG  GLU T 208     103.022  23.833  74.842  1.00 81.83           C  
ATOM    851  CD  GLU T 208     104.415  24.019  75.427  1.00 83.57           C  
ATOM    852  OE1 GLU T 208     104.529  24.803  76.395  1.00 84.07           O  
ATOM    853  OE2 GLU T 208     105.388  23.394  74.936  1.00 83.01           O1-
ATOM    854  H   GLU T 208     101.130  21.685  74.920  1.00 77.37           H  
ATOM    855  HA  GLU T 208     101.128  23.647  72.897  1.00 76.02           H  
ATOM    856  HB2 GLU T 208     103.395  21.931  73.937  1.00 78.80           H  
ATOM    857  HB3 GLU T 208     103.610  23.324  72.849  1.00 78.80           H  
ATOM    858  HG2 GLU T 208     102.375  23.422  75.617  1.00 81.83           H  
ATOM    859  HG3 GLU T 208     102.645  24.808  74.533  1.00 81.83           H  
ATOM    860  N   LEU T 209     101.869  20.585  71.863  1.00 70.59           N  
ATOM    861  CA  LEU T 209     101.923  19.721  70.689  1.00 66.84           C  
ATOM    862  C   LEU T 209     100.548  19.834  70.046  1.00 64.65           C  
ATOM    863  O   LEU T 209     100.427  20.037  68.839  1.00 64.28           O  
ATOM    864  CB  LEU T 209     102.176  18.270  71.099  1.00 65.71           C  
ATOM    865  CG  LEU T 209     103.527  17.929  71.730  1.00 65.19           C  
ATOM    866  CD1 LEU T 209     103.432  16.545  72.291  1.00 66.03           C  
ATOM    867  CD2 LEU T 209     104.665  17.999  70.725  1.00 62.93           C  
ATOM    868  H   LEU T 209     101.992  20.179  72.780  1.00 70.59           H  
ATOM    869  HA  LEU T 209     102.727  20.014  70.014  1.00 66.84           H  
ATOM    870  HB2 LEU T 209     101.404  17.997  71.818  1.00 65.71           H  
ATOM    871  HB3 LEU T 209     102.072  17.657  70.204  1.00 65.71           H  
ATOM    872  HG  LEU T 209     103.747  18.660  72.508  1.00 65.19           H  
ATOM    873 HD11 LEU T 209     102.636  16.508  73.035  1.00 66.03           H  
ATOM    874 HD12 LEU T 209     103.211  15.842  71.488  1.00 66.03           H  
ATOM    875 HD13 LEU T 209     104.379  16.277  72.759  1.00 66.03           H  
ATOM    876 HD21 LEU T 209     104.487  17.282  69.924  1.00 62.93           H  
ATOM    877 HD22 LEU T 209     104.720  19.004  70.307  1.00 62.93           H  
ATOM    878 HD23 LEU T 209     105.605  17.761  71.223  1.00 62.93           H  
ATOM    879  N   TRP T 210      99.522  19.717  70.884  1.00 62.08           N  
ATOM    880  CA  TRP T 210      98.143  19.806  70.441  1.00 59.57           C  
ATOM    881  C   TRP T 210      97.880  21.050  69.611  1.00 59.10           C  
ATOM    882  O   TRP T 210      97.247  20.963  68.560  1.00 60.05           O  
ATOM    883  CB  TRP T 210      97.209  19.791  71.638  1.00 57.37           C  
ATOM    884  CG  TRP T 210      95.808  19.740  71.251  1.00 57.53           C  
ATOM    885  CD1 TRP T 210      95.186  18.737  70.575  1.00 58.39           C  
ATOM    886  CD2 TRP T 210      94.804  20.704  71.561  1.00 59.18           C  
ATOM    887  NE1 TRP T 210      93.837  19.007  70.448  1.00 59.49           N  
ATOM    888  CE2 TRP T 210      93.579  20.212  71.050  1.00 60.04           C  
ATOM    889  CE3 TRP T 210      94.815  21.937  72.226  1.00 59.56           C  
ATOM    890  CZ2 TRP T 210      92.378  20.912  71.190  1.00 60.15           C  
ATOM    891  CZ3 TRP T 210      93.618  22.633  72.365  1.00 59.45           C  
ATOM    892  CH2 TRP T 210      92.419  22.119  71.851  1.00 60.33           C  
ATOM    893  H   TRP T 210      99.709  19.561  71.864  1.00 62.08           H  
ATOM    894  HA  TRP T 210      97.955  18.939  69.807  1.00 59.57           H  
ATOM    895  HB2 TRP T 210      97.435  18.916  72.247  1.00 57.37           H  
ATOM    896  HB3 TRP T 210      97.377  20.695  72.224  1.00 57.37           H  
ATOM    897  HD1 TRP T 210      95.677  17.855  70.192  1.00 58.39           H  
ATOM    898  HE1 TRP T 210      93.157  18.417  69.990  1.00 59.49           H  
ATOM    899  HE3 TRP T 210      95.735  22.340  72.623  1.00 59.56           H  
ATOM    900  HZ2 TRP T 210      91.452  20.521  70.795  1.00 60.15           H  
ATOM    901  HZ3 TRP T 210      93.612  23.584  72.877  1.00 59.45           H  
ATOM    902  HH2 TRP T 210      91.507  22.683  71.977  1.00 60.33           H  
ATOM    903  N   ASP T 211      98.361  22.203  70.077  1.00 58.64           N  
ATOM    904  CA  ASP T 211      98.180  23.467  69.346  1.00 57.55           C  
ATOM    905  C   ASP T 211      98.930  23.442  68.038  1.00 56.46           C  
ATOM    906  O   ASP T 211      98.421  23.895  67.021  1.00 56.16           O  
ATOM    907  CB  ASP T 211      98.687  24.671  70.144  1.00 59.39           C  
ATOM    908  CG  ASP T 211      97.766  25.046  71.273  1.00 61.92           C  
ATOM    909  OD1 ASP T 211      96.536  24.892  71.104  1.00 63.49           O  
ATOM    910  OD2 ASP T 211      98.261  25.507  72.324  1.00 62.98           O1-
ATOM    911  H   ASP T 211      98.862  22.209  70.954  1.00 58.64           H  
ATOM    912  HA  ASP T 211      97.108  23.567  69.176  1.00 57.55           H  
ATOM    913  HB2 ASP T 211      98.778  25.523  69.470  1.00 59.39           H  
ATOM    914  HB3 ASP T 211      99.666  24.428  70.558  1.00 59.39           H  
ATOM    915  N   TRP T 212     100.157  22.933  68.070  1.00 55.22           N  
ATOM    916  CA  TRP T 212     100.949  22.862  66.854  1.00 52.98           C  
ATOM    917  C   TRP T 212     100.157  22.054  65.836  1.00 52.13           C  
ATOM    918  O   TRP T 212     100.088  22.434  64.667  1.00 53.39           O  
ATOM    919  CB  TRP T 212     102.294  22.184  67.102  1.00 51.89           C  
ATOM    920  CG  TRP T 212     103.255  22.317  65.942  1.00 52.72           C  
ATOM    921  CD1 TRP T 212     104.165  21.386  65.537  1.00 53.62           C  
ATOM    922  CD2 TRP T 212     103.392  23.431  65.030  1.00 54.23           C  
ATOM    923  NE1 TRP T 212     104.862  21.837  64.427  1.00 54.57           N  
ATOM    924  CE2 TRP T 212     104.405  23.086  64.095  1.00 54.90           C  
ATOM    925  CE3 TRP T 212     102.763  24.681  64.904  1.00 55.34           C  
ATOM    926  CZ2 TRP T 212     104.794  23.950  63.050  1.00 54.49           C  
ATOM    927  CZ3 TRP T 212     103.160  25.544  63.850  1.00 54.03           C  
ATOM    928  CH2 TRP T 212     104.160  25.165  62.947  1.00 51.93           C  
ATOM    929  H   TRP T 212     100.540  22.595  68.941  1.00 55.22           H  
ATOM    930  HA  TRP T 212     101.150  23.871  66.494  1.00 52.98           H  
ATOM    931  HB2 TRP T 212     102.751  22.634  67.983  1.00 51.89           H  
ATOM    932  HB3 TRP T 212     102.118  21.124  67.286  1.00 51.89           H  
ATOM    933  HD1 TRP T 212     104.321  20.430  66.015  1.00 53.62           H  
ATOM    934  HE1 TRP T 212     105.588  21.329  63.942  1.00 54.57           H  
ATOM    935  HE3 TRP T 212     101.991  24.980  65.597  1.00 55.34           H  
ATOM    936  HZ2 TRP T 212     105.567  23.665  62.352  1.00 54.49           H  
ATOM    937  HZ3 TRP T 212     102.684  26.507  63.743  1.00 54.03           H  
ATOM    938  HH2 TRP T 212     104.439  25.841  62.153  1.00 51.93           H  
ATOM    939  N   LEU T 213      99.561  20.946  66.284  1.00 49.74           N  
ATOM    940  CA  LEU T 213      98.781  20.103  65.387  1.00 46.44           C  
ATOM    941  C   LEU T 213      97.646  20.918  64.848  1.00 45.63           C  
ATOM    942  O   LEU T 213      97.499  21.078  63.646  1.00 45.57           O  
ATOM    943  CB  LEU T 213      98.199  18.907  66.114  1.00 45.52           C  
ATOM    944  CG  LEU T 213      97.498  17.945  65.162  1.00 45.64           C  
ATOM    945  CD1 LEU T 213      98.512  16.947  64.605  1.00 44.43           C  
ATOM    946  CD2 LEU T 213      96.382  17.236  65.907  1.00 45.62           C  
ATOM    947  H   LEU T 213      99.652  20.689  67.257  1.00 49.74           H  
ATOM    948  HA  LEU T 213      99.436  19.743  64.593  1.00 46.44           H  
ATOM    949  HB2 LEU T 213      99.006  18.376  66.620  1.00 45.52           H  
ATOM    950  HB3 LEU T 213      97.478  19.260  66.851  1.00 45.52           H  
ATOM    951  HG  LEU T 213      97.065  18.491  64.324  1.00 45.64           H  
ATOM    952 HD11 LEU T 213      99.291  17.484  64.064  1.00 44.43           H  
ATOM    953 HD12 LEU T 213      98.960  16.388  65.426  1.00 44.43           H  
ATOM    954 HD13 LEU T 213      98.009  16.257  63.928  1.00 44.43           H  
ATOM    955 HD21 LEU T 213      96.800  16.685  66.749  1.00 45.62           H  
ATOM    956 HD22 LEU T 213      95.666  17.971  66.274  1.00 45.62           H  
ATOM    957 HD23 LEU T 213      95.878  16.543  65.233  1.00 45.62           H  
ATOM    958  N   TYR T 214      96.825  21.427  65.752  1.00 45.79           N  
ATOM    959  CA  TYR T 214      95.704  22.260  65.348  1.00 46.22           C  
ATOM    960  C   TYR T 214      96.204  23.358  64.429  1.00 46.96           C  
ATOM    961  O   TYR T 214      95.535  23.757  63.484  1.00 46.38           O  
ATOM    962  CB  TYR T 214      95.062  22.896  66.573  1.00 44.41           C  
ATOM    963  CG  TYR T 214      94.090  23.998  66.244  1.00 42.65           C  
ATOM    964  CD1 TYR T 214      94.371  25.320  66.574  1.00 42.96           C  
ATOM    965  CD2 TYR T 214      92.868  23.715  65.649  1.00 41.98           C  
ATOM    966  CE1 TYR T 214      93.450  26.330  66.331  1.00 43.18           C  
ATOM    967  CE2 TYR T 214      91.945  24.717  65.399  1.00 41.40           C  
ATOM    968  CZ  TYR T 214      92.237  26.015  65.738  1.00 42.32           C  
ATOM    969  OH  TYR T 214      91.329  27.012  65.468  1.00 44.70           O  
ATOM    970  H   TYR T 214      96.978  21.235  66.732  1.00 45.79           H  
ATOM    971  HA  TYR T 214      94.968  21.644  64.831  1.00 46.22           H  
ATOM    972  HB2 TYR T 214      94.530  22.121  67.124  1.00 44.41           H  
ATOM    973  HB3 TYR T 214      95.852  23.310  67.200  1.00 44.41           H  
ATOM    974  HD1 TYR T 214      95.321  25.564  67.026  1.00 42.96           H  
ATOM    975  HD2 TYR T 214      92.633  22.697  65.377  1.00 41.98           H  
ATOM    976  HE1 TYR T 214      93.676  27.351  66.601  1.00 43.18           H  
ATOM    977  HE2 TYR T 214      90.998  24.478  64.938  1.00 41.40           H  
ATOM    978  HH  TYR T 214      90.519  26.719  65.043  1.00 44.70           H  
ATOM    979  N   GLN T 215      97.391  23.855  64.733  1.00 48.89           N  
ATOM    980  CA  GLN T 215      97.982  24.910  63.937  1.00 50.81           C  
ATOM    981  C   GLN T 215      98.057  24.422  62.497  1.00 49.35           C  
ATOM    982  O   GLN T 215      97.416  24.970  61.598  1.00 49.69           O  
ATOM    983  CB  GLN T 215      99.385  25.243  64.466  1.00 55.49           C  
ATOM    984  CG  GLN T 215      99.568  26.682  64.936  1.00 60.89           C  
ATOM    985  CD  GLN T 215      98.864  27.675  64.026  1.00 65.88           C  
ATOM    986  OE1 GLN T 215      97.691  28.004  64.240  1.00 66.56           O  
ATOM    987  NE2 GLN T 215      99.571  28.150  62.998  1.00 66.49           N  
ATOM    988  H   GLN T 215      97.892  23.494  65.532  1.00 48.89           H  
ATOM    989  HA  GLN T 215      97.379  25.816  63.993  1.00 50.81           H  
ATOM    990  HB2 GLN T 215      99.596  24.583  65.307  1.00 55.49           H  
ATOM    991  HB3 GLN T 215     100.102  25.054  63.667  1.00 55.49           H  
ATOM    992  HG2 GLN T 215     100.633  26.914  64.952  1.00 60.89           H  
ATOM    993  HG3 GLN T 215      99.160  26.777  65.942  1.00 60.89           H  
ATOM    994 HE21 GLN T 215      99.150  28.806  62.356  1.00 66.49           H  
ATOM    995 HE22 GLN T 215     100.527  27.853  62.862  1.00 66.49           H  
ATOM    996  N   LEU T 216      98.834  23.366  62.304  1.00 47.59           N  
ATOM    997  CA  LEU T 216      99.021  22.768  60.995  1.00 44.82           C  
ATOM    998  C   LEU T 216      97.669  22.402  60.375  1.00 44.22           C  
ATOM    999  O   LEU T 216      97.368  22.780  59.245  1.00 44.25           O  
ATOM   1000  CB  LEU T 216      99.909  21.531  61.138  1.00 42.49           C  
ATOM   1001  CG  LEU T 216     101.277  21.782  61.784  1.00 40.42           C  
ATOM   1002  CD1 LEU T 216     102.013  20.493  61.963  1.00 39.60           C  
ATOM   1003  CD2 LEU T 216     102.104  22.677  60.908  1.00 41.10           C  
ATOM   1004  H   LEU T 216      99.313  22.963  63.096  1.00 47.59           H  
ATOM   1005  HA  LEU T 216      99.506  23.483  60.330  1.00 44.82           H  
ATOM   1006  HB2 LEU T 216      99.376  20.802  61.748  1.00 42.49           H  
ATOM   1007  HB3 LEU T 216     100.076  21.119  60.143  1.00 42.49           H  
ATOM   1008  HG  LEU T 216     101.111  22.252  62.753  1.00 40.42           H  
ATOM   1009 HD11 LEU T 216     101.426  19.824  62.592  1.00 39.60           H  
ATOM   1010 HD12 LEU T 216     102.175  20.029  60.990  1.00 39.60           H  
ATOM   1011 HD13 LEU T 216     102.975  20.687  62.438  1.00 39.60           H  
ATOM   1012 HD21 LEU T 216     102.262  22.196  59.943  1.00 41.10           H  
ATOM   1013 HD22 LEU T 216     101.583  23.623  60.761  1.00 41.10           H  
ATOM   1014 HD23 LEU T 216     103.067  22.862  61.384  1.00 41.10           H  
ATOM   1015  N   GLN T 217      96.845  21.690  61.132  1.00 43.25           N  
ATOM   1016  CA  GLN T 217      95.548  21.290  60.627  1.00 43.69           C  
ATOM   1017  C   GLN T 217      94.771  22.435  60.027  1.00 44.02           C  
ATOM   1018  O   GLN T 217      94.255  22.344  58.917  1.00 45.28           O  
ATOM   1019  CB  GLN T 217      94.712  20.648  61.734  1.00 43.44           C  
ATOM   1020  CG  GLN T 217      95.121  19.225  62.025  1.00 45.68           C  
ATOM   1021  CD  GLN T 217      94.404  18.626  63.215  1.00 46.28           C  
ATOM   1022  OE1 GLN T 217      94.507  19.123  64.337  1.00 48.71           O  
ATOM   1023  NE2 GLN T 217      93.677  17.543  62.977  1.00 47.05           N  
ATOM   1024  H   GLN T 217      97.124  21.425  62.066  1.00 43.25           H  
ATOM   1025  HA  GLN T 217      95.743  20.568  59.834  1.00 43.69           H  
ATOM   1026  HB2 GLN T 217      94.828  21.237  62.644  1.00 43.44           H  
ATOM   1027  HB3 GLN T 217      93.666  20.654  61.428  1.00 43.44           H  
ATOM   1028  HG2 GLN T 217      96.193  19.207  62.222  1.00 45.68           H  
ATOM   1029  HG3 GLN T 217      94.903  18.616  61.148  1.00 45.68           H  
ATOM   1030 HE21 GLN T 217      93.180  17.092  63.732  1.00 47.05           H  
ATOM   1031 HE22 GLN T 217      93.620  17.169  62.041  1.00 47.05           H  
ATOM   1032  N   THR T 218      94.701  23.533  60.753  1.00 44.39           N  
ATOM   1033  CA  THR T 218      93.923  24.656  60.270  1.00 43.99           C  
ATOM   1034  C   THR T 218      94.481  25.184  58.950  1.00 43.19           C  
ATOM   1035  O   THR T 218      93.725  25.527  58.031  1.00 41.47           O  
ATOM   1036  CB  THR T 218      93.881  25.750  61.353  1.00 43.93           C  
ATOM   1037  OG1 THR T 218      92.685  26.518  61.202  1.00 44.91           O  
ATOM   1038  CG2 THR T 218      95.083  26.648  61.262  1.00 45.20           C  
ATOM   1039  H   THR T 218      95.185  23.591  61.638  1.00 44.39           H  
ATOM   1040  HA  THR T 218      92.903  24.328  60.069  1.00 43.99           H  
ATOM   1041  HB  THR T 218      93.892  25.272  62.333  1.00 43.93           H  
ATOM   1042 HG21 THR T 218      95.990  26.055  61.382  1.00 45.20           H  
ATOM   1043 HG22 THR T 218      95.096  27.140  60.289  1.00 45.20           H  
ATOM   1044 HG23 THR T 218      95.035  27.401  62.049  1.00 45.20           H  
ATOM   1045  HG1 THR T 218      92.677  27.182  61.895  1.00 44.91           H  
ATOM   1046  N   GLU T 219      95.807  25.202  58.849  1.00 42.86           N  
ATOM   1047  CA  GLU T 219      96.448  25.699  57.650  1.00 42.94           C  
ATOM   1048  C   GLU T 219      96.155  24.792  56.481  1.00 41.91           C  
ATOM   1049  O   GLU T 219      95.829  25.262  55.395  1.00 41.53           O  
ATOM   1050  CB  GLU T 219      97.953  25.793  57.855  1.00 45.19           C  
ATOM   1051  CG  GLU T 219      98.334  26.622  59.069  1.00 53.10           C  
ATOM   1052  CD  GLU T 219      99.802  27.012  59.112  1.00 58.62           C  
ATOM   1053  OE1 GLU T 219     100.184  27.695  60.100  1.00 60.34           O  
ATOM   1054  OE2 GLU T 219     100.579  26.655  58.184  1.00 60.07           O1-
ATOM   1055  H   GLU T 219      96.372  24.866  59.616  1.00 42.86           H  
ATOM   1056  HA  GLU T 219      96.052  26.692  57.439  1.00 42.94           H  
ATOM   1057  HB2 GLU T 219      98.350  24.786  57.983  1.00 45.19           H  
ATOM   1058  HB3 GLU T 219      98.397  26.249  56.970  1.00 45.19           H  
ATOM   1059  HG2 GLU T 219      98.106  26.044  59.965  1.00 53.10           H  
ATOM   1060  HG3 GLU T 219      97.737  27.534  59.063  1.00 53.10           H  
ATOM   1061  N   LYS T 220      96.276  23.489  56.711  1.00 41.07           N  
ATOM   1062  CA  LYS T 220      96.017  22.524  55.662  1.00 40.01           C  
ATOM   1063  C   LYS T 220      94.628  22.755  55.121  1.00 39.78           C  
ATOM   1064  O   LYS T 220      94.401  22.670  53.925  1.00 39.71           O  
ATOM   1065  CB  LYS T 220      96.094  21.094  56.193  1.00 40.78           C  
ATOM   1066  CG  LYS T 220      95.988  20.059  55.083  1.00 43.98           C  
ATOM   1067  CD  LYS T 220      95.919  18.602  55.581  1.00 46.93           C  
ATOM   1068  CE  LYS T 220      94.565  18.204  56.190  1.00 48.53           C  
ATOM   1069  NZ  LYS T 220      94.464  16.727  56.466  1.00 48.31           N1+
ATOM   1070  H   LYS T 220      96.552  23.168  57.628  1.00 41.07           H  
ATOM   1071  HA  LYS T 220      96.771  22.652  54.885  1.00 40.01           H  
ATOM   1072  HB2 LYS T 220      97.047  20.961  56.706  1.00 40.78           H  
ATOM   1073  HB3 LYS T 220      95.277  20.937  56.897  1.00 40.78           H  
ATOM   1074  HG2 LYS T 220      95.086  20.266  54.507  1.00 43.98           H  
ATOM   1075  HG3 LYS T 220      96.861  20.159  54.438  1.00 43.98           H  
ATOM   1076  HD2 LYS T 220      96.688  18.464  56.341  1.00 46.93           H  
ATOM   1077  HD3 LYS T 220      96.120  17.943  54.736  1.00 46.93           H  
ATOM   1078  HE2 LYS T 220      93.774  18.484  55.494  1.00 48.53           H  
ATOM   1079  HE3 LYS T 220      94.432  18.744  57.128  1.00 48.53           H  
ATOM   1080  HZ1 LYS T 220      93.700  16.336  55.933  1.00 48.31           H  
ATOM   1081  HZ2 LYS T 220      95.327  16.275  56.199  1.00 48.31           H  
ATOM   1082  HZ3 LYS T 220      94.297  16.579  57.451  1.00 48.31           H  
ATOM   1083  N   TYR T 221      93.688  23.048  56.005  1.00 40.24           N  
ATOM   1084  CA  TYR T 221      92.321  23.271  55.560  1.00 41.85           C  
ATOM   1085  C   TYR T 221      92.228  24.484  54.634  1.00 43.28           C  
ATOM   1086  O   TYR T 221      91.506  24.468  53.630  1.00 42.60           O  
ATOM   1087  CB  TYR T 221      91.416  23.486  56.770  1.00 40.61           C  
ATOM   1088  CG  TYR T 221      89.939  23.564  56.441  1.00 39.82           C  
ATOM   1089  CD1 TYR T 221      89.144  22.415  56.404  1.00 38.89           C  
ATOM   1090  CD2 TYR T 221      89.335  24.785  56.178  1.00 39.92           C  
ATOM   1091  CE1 TYR T 221      87.787  22.491  56.112  1.00 39.15           C  
ATOM   1092  CE2 TYR T 221      87.987  24.875  55.892  1.00 40.89           C  
ATOM   1093  CZ  TYR T 221      87.217  23.731  55.860  1.00 40.39           C  
ATOM   1094  OH  TYR T 221      85.879  23.866  55.582  1.00 41.81           O  
ATOM   1095  H   TYR T 221      93.919  23.117  56.986  1.00 40.24           H  
ATOM   1096  HA  TYR T 221      91.999  22.391  55.004  1.00 41.85           H  
ATOM   1097  HB2 TYR T 221      91.568  22.657  57.461  1.00 40.61           H  
ATOM   1098  HB3 TYR T 221      91.708  24.419  57.252  1.00 40.61           H  
ATOM   1099  HD1 TYR T 221      89.591  21.453  56.605  1.00 38.89           H  
ATOM   1100  HD2 TYR T 221      89.932  25.685  56.197  1.00 39.92           H  
ATOM   1101  HE1 TYR T 221      87.184  21.596  56.082  1.00 39.15           H  
ATOM   1102  HE2 TYR T 221      87.538  25.837  55.694  1.00 40.89           H  
ATOM   1103  HH  TYR T 221      85.585  24.767  55.430  1.00 41.81           H  
ATOM   1104  N   ASP T 222      92.965  25.535  54.976  1.00 44.29           N  
ATOM   1105  CA  ASP T 222      92.951  26.754  54.192  1.00 44.85           C  
ATOM   1106  C   ASP T 222      93.617  26.544  52.843  1.00 44.81           C  
ATOM   1107  O   ASP T 222      93.075  26.917  51.803  1.00 45.83           O  
ATOM   1108  CB  ASP T 222      93.646  27.846  54.981  1.00 46.37           C  
ATOM   1109  CG  ASP T 222      92.886  28.219  56.241  1.00 48.48           C  
ATOM   1110  OD1 ASP T 222      93.502  28.840  57.132  1.00 50.81           O  
ATOM   1111  OD2 ASP T 222      91.676  27.909  56.341  1.00 48.64           O1-
ATOM   1112  H   ASP T 222      93.547  25.484  55.800  1.00 44.29           H  
ATOM   1113  HA  ASP T 222      91.920  27.048  53.995  1.00 44.85           H  
ATOM   1114  HB2 ASP T 222      93.736  28.731  54.351  1.00 46.37           H  
ATOM   1115  HB3 ASP T 222      94.640  27.497  55.261  1.00 46.37           H  
ATOM   1116  N   PHE T 223      94.797  25.942  52.857  1.00 44.42           N  
ATOM   1117  CA  PHE T 223      95.493  25.666  51.610  1.00 43.43           C  
ATOM   1118  C   PHE T 223      94.541  24.884  50.737  1.00 44.04           C  
ATOM   1119  O   PHE T 223      94.489  25.052  49.527  1.00 44.98           O  
ATOM   1120  CB  PHE T 223      96.737  24.829  51.879  1.00 40.67           C  
ATOM   1121  CG  PHE T 223      97.933  25.636  52.247  1.00 39.78           C  
ATOM   1122  CD1 PHE T 223      98.924  25.089  53.038  1.00 41.84           C  
ATOM   1123  CD2 PHE T 223      98.072  26.936  51.793  1.00 41.18           C  
ATOM   1124  CE1 PHE T 223     100.051  25.828  53.379  1.00 43.19           C  
ATOM   1125  CE2 PHE T 223      99.190  27.689  52.124  1.00 42.78           C  
ATOM   1126  CZ  PHE T 223     100.181  27.128  52.919  1.00 44.41           C  
ATOM   1127  H   PHE T 223      95.215  25.674  53.737  1.00 44.42           H  
ATOM   1128  HA  PHE T 223      95.802  26.594  51.128  1.00 43.43           H  
ATOM   1129  HB2 PHE T 223      96.520  24.143  52.697  1.00 40.67           H  
ATOM   1130  HB3 PHE T 223      96.970  24.259  50.979  1.00 40.67           H  
ATOM   1131  HD1 PHE T 223      98.822  24.075  53.396  1.00 41.84           H  
ATOM   1132  HD2 PHE T 223      97.301  27.370  51.174  1.00 41.18           H  
ATOM   1133  HE1 PHE T 223     100.820  25.391  53.999  1.00 43.19           H  
ATOM   1134  HE2 PHE T 223      99.289  28.703  51.766  1.00 42.78           H  
ATOM   1135  HZ  PHE T 223     101.055  27.707  53.179  1.00 44.41           H  
ATOM   1136  N   ALA T 224      93.775  24.022  51.376  1.00 43.94           N  
ATOM   1137  CA  ALA T 224      92.840  23.216  50.648  1.00 44.22           C  
ATOM   1138  C   ALA T 224      91.777  24.056  49.977  1.00 45.04           C  
ATOM   1139  O   ALA T 224      91.655  24.072  48.753  1.00 44.75           O  
ATOM   1140  CB  ALA T 224      92.219  22.260  51.571  1.00 46.24           C  
ATOM   1141  H   ALA T 224      93.847  23.930  52.379  1.00 43.94           H  
ATOM   1142  HA  ALA T 224      93.378  22.687  49.861  1.00 44.22           H  
ATOM   1143  HB1 ALA T 224      92.991  21.638  52.024  1.00 46.24           H  
ATOM   1144  HB2 ALA T 224      91.685  22.803  52.351  1.00 46.24           H  
ATOM   1145  HB3 ALA T 224      91.519  21.629  51.024  1.00 46.24           H  
ATOM   1146  N   GLU T 225      90.999  24.758  50.787  1.00 46.55           N  
ATOM   1147  CA  GLU T 225      89.934  25.576  50.239  1.00 47.42           C  
ATOM   1148  C   GLU T 225      90.482  26.500  49.198  1.00 45.85           C  
ATOM   1149  O   GLU T 225      89.822  26.820  48.233  1.00 46.73           O  
ATOM   1150  CB  GLU T 225      89.234  26.388  51.331  1.00 50.23           C  
ATOM   1151  CG  GLU T 225      88.355  25.530  52.230  1.00 56.03           C  
ATOM   1152  CD  GLU T 225      87.310  24.729  51.463  1.00 58.71           C  
ATOM   1153  OE1 GLU T 225      86.485  25.356  50.756  1.00 59.53           O  
ATOM   1154  OE2 GLU T 225      87.306  23.475  51.569  1.00 58.96           O1-
ATOM   1155  H   GLU T 225      91.147  24.724  51.785  1.00 46.55           H  
ATOM   1156  HA  GLU T 225      89.200  24.909  49.787  1.00 47.42           H  
ATOM   1157  HB2 GLU T 225      89.993  26.873  51.945  1.00 50.23           H  
ATOM   1158  HB3 GLU T 225      88.612  27.147  50.856  1.00 50.23           H  
ATOM   1159  HG2 GLU T 225      87.841  26.182  52.936  1.00 56.03           H  
ATOM   1160  HG3 GLU T 225      88.993  24.834  52.775  1.00 56.03           H  
ATOM   1161  N   GLN T 226      91.719  26.905  49.381  1.00 44.50           N  
ATOM   1162  CA  GLN T 226      92.312  27.812  48.434  1.00 43.57           C  
ATOM   1163  C   GLN T 226      92.427  27.168  47.042  1.00 43.25           C  
ATOM   1164  O   GLN T 226      91.973  27.731  46.043  1.00 44.12           O  
ATOM   1165  CB  GLN T 226      93.671  28.197  48.969  1.00 43.09           C  
ATOM   1166  CG  GLN T 226      94.124  29.593  48.682  1.00 45.40           C  
ATOM   1167  CD  GLN T 226      95.269  29.964  49.606  1.00 49.98           C  
ATOM   1168  NE2 GLN T 226      95.130  29.898  50.832  1.00 51.23           N  
ATOM   1169  OE1 GLN T 226      96.405  30.354  49.032  1.00 49.02           O  
ATOM   1170  H   GLN T 226      92.248  26.583  50.179  1.00 44.50           H  
ATOM   1171  HA  GLN T 226      91.686  28.696  48.315  1.00 43.57           H  
ATOM   1172  HB2 GLN T 226      93.650  28.070  50.051  1.00 43.09           H  
ATOM   1173  HB3 GLN T 226      94.403  27.515  48.538  1.00 43.09           H  
ATOM   1174  HG2 GLN T 226      93.294  30.282  48.840  1.00 45.40           H  
ATOM   1175  HG3 GLN T 226      94.459  29.659  47.647  1.00 45.40           H  
ATOM   1176 HE21 GLN T 226      95.897  30.145  51.441  1.00 51.23           H  
ATOM   1177 HE22 GLN T 226      94.250  29.597  51.225  1.00 51.23           H  
ATOM   1178  N   ILE T 227      93.013  25.979  46.965  1.00 42.00           N  
ATOM   1179  CA  ILE T 227      93.156  25.387  45.656  1.00 40.52           C  
ATOM   1180  C   ILE T 227      91.785  25.334  44.999  1.00 40.78           C  
ATOM   1181  O   ILE T 227      91.640  25.645  43.826  1.00 42.01           O  
ATOM   1182  CB  ILE T 227      93.813  23.958  45.707  1.00 39.75           C  
ATOM   1183  CG1 ILE T 227      92.785  22.913  46.087  1.00 44.13           C  
ATOM   1184  CG2 ILE T 227      94.925  23.890  46.741  1.00 36.04           C  
ATOM   1185  CD1 ILE T 227      91.935  22.398  44.922  1.00 47.17           C  
ATOM   1186  H   ILE T 227      93.347  25.506  47.792  1.00 42.00           H  
ATOM   1187  HA  ILE T 227      93.833  26.006  45.067  1.00 40.52           H  
ATOM   1188  HB  ILE T 227      94.216  23.766  44.713  1.00 39.75           H  
ATOM   1189 HG12 ILE T 227      93.310  22.064  46.526  1.00 44.13           H  
ATOM   1190 HG13 ILE T 227      92.116  23.349  46.829  1.00 44.13           H  
ATOM   1191 HG21 ILE T 227      95.682  24.640  46.510  1.00 36.04           H  
ATOM   1192 HG22 ILE T 227      94.513  24.083  47.731  1.00 36.04           H  
ATOM   1193 HG23 ILE T 227      95.378  22.899  46.723  1.00 36.04           H  
ATOM   1194 HD11 ILE T 227      91.379  23.227  44.484  1.00 47.17           H  
ATOM   1195 HD12 ILE T 227      92.584  21.956  44.166  1.00 47.17           H  
ATOM   1196 HD13 ILE T 227      91.237  21.644  45.287  1.00 47.17           H  
ATOM   1197  N   LYS T 228      90.769  24.970  45.767  1.00 41.69           N  
ATOM   1198  CA  LYS T 228      89.441  24.854  45.187  1.00 43.13           C  
ATOM   1199  C   LYS T 228      89.052  26.144  44.509  1.00 44.36           C  
ATOM   1200  O   LYS T 228      88.615  26.145  43.357  1.00 45.07           O  
ATOM   1201  CB  LYS T 228      88.407  24.508  46.255  1.00 43.19           C  
ATOM   1202  CG  LYS T 228      88.727  23.236  47.013  1.00 46.46           C  
ATOM   1203  CD  LYS T 228      87.761  23.020  48.179  1.00 49.78           C  
ATOM   1204  CE  LYS T 228      86.294  22.806  47.736  1.00 53.29           C  
ATOM   1205  NZ  LYS T 228      85.597  23.961  47.069  1.00 54.68           N1+
ATOM   1206  H   LYS T 228      90.916  24.775  46.747  1.00 41.69           H  
ATOM   1207  HA  LYS T 228      89.466  24.051  44.451  1.00 43.13           H  
ATOM   1208  HB2 LYS T 228      88.357  25.331  46.967  1.00 43.19           H  
ATOM   1209  HB3 LYS T 228      87.438  24.387  45.771  1.00 43.19           H  
ATOM   1210  HG2 LYS T 228      88.654  22.389  46.331  1.00 46.46           H  
ATOM   1211  HG3 LYS T 228      89.743  23.302  47.402  1.00 46.46           H  
ATOM   1212  HD2 LYS T 228      87.801  23.896  48.827  1.00 49.78           H  
ATOM   1213  HD3 LYS T 228      88.085  22.141  48.736  1.00 49.78           H  
ATOM   1214  HE2 LYS T 228      85.719  22.546  48.625  1.00 53.29           H  
ATOM   1215  HE3 LYS T 228      86.282  21.969  47.038  1.00 53.29           H  
ATOM   1216  HZ1 LYS T 228      85.591  24.756  47.692  1.00 54.68           H  
ATOM   1217  HZ2 LYS T 228      86.086  24.204  46.219  1.00 54.68           H  
ATOM   1218  HZ3 LYS T 228      84.647  23.699  46.848  1.00 54.68           H  
ATOM   1219  N   ARG T 229      89.231  27.248  45.221  1.00 45.03           N  
ATOM   1220  CA  ARG T 229      88.878  28.544  44.675  1.00 46.51           C  
ATOM   1221  C   ARG T 229      89.700  28.793  43.426  1.00 46.22           C  
ATOM   1222  O   ARG T 229      89.168  29.234  42.410  1.00 46.46           O  
ATOM   1223  CB  ARG T 229      89.144  29.637  45.708  1.00 49.33           C  
ATOM   1224  CG  ARG T 229      88.687  31.025  45.288  1.00 53.56           C  
ATOM   1225  CD  ARG T 229      87.197  31.042  44.954  1.00 58.47           C  
ATOM   1226  NE  ARG T 229      86.530  32.218  45.511  1.00 63.69           N  
ATOM   1227  CZ  ARG T 229      86.267  32.395  46.807  1.00 64.91           C  
ATOM   1228  NH1 ARG T 229      86.602  31.465  47.699  1.00 64.99           N  
ATOM   1229  NH2 ARG T 229      85.697  33.520  47.223  1.00 65.12           N1+
ATOM   1230  H   ARG T 229      89.617  27.186  46.152  1.00 45.03           H  
ATOM   1231  HA  ARG T 229      87.818  28.559  44.422  1.00 46.51           H  
ATOM   1232  HB2 ARG T 229      88.623  29.371  46.628  1.00 49.33           H  
ATOM   1233  HB3 ARG T 229      90.217  29.674  45.896  1.00 49.33           H  
ATOM   1234  HG2 ARG T 229      89.252  31.333  44.408  1.00 53.56           H  
ATOM   1235  HG3 ARG T 229      88.876  31.723  46.104  1.00 53.56           H  
ATOM   1236  HD2 ARG T 229      86.733  30.145  45.365  1.00 58.47           H  
ATOM   1237  HD3 ARG T 229      87.078  31.049  43.871  1.00 58.47           H  
ATOM   1238  HE  ARG T 229      86.249  32.947  44.870  1.00 63.69           H  
ATOM   1239 HH11 ARG T 229      87.036  30.606  47.394  1.00 64.99           H  
ATOM   1240 HH12 ARG T 229      86.422  31.619  48.681  1.00 64.99           H  
ATOM   1241 HH21 ARG T 229      85.462  34.243  46.558  1.00 65.12           H  
ATOM   1242 HH22 ARG T 229      85.498  33.653  48.204  1.00 65.12           H  
ATOM   1243  N   LYS T 230      90.993  28.501  43.502  1.00 45.43           N  
ATOM   1244  CA  LYS T 230      91.869  28.701  42.362  1.00 45.27           C  
ATOM   1245  C   LYS T 230      91.433  27.820  41.202  1.00 45.65           C  
ATOM   1246  O   LYS T 230      91.379  28.254  40.058  1.00 44.24           O  
ATOM   1247  CB  LYS T 230      93.295  28.382  42.768  1.00 45.57           C  
ATOM   1248  CG  LYS T 230      93.863  29.367  43.779  1.00 48.61           C  
ATOM   1249  CD  LYS T 230      94.038  30.767  43.169  1.00 52.54           C  
ATOM   1250  CE  LYS T 230      94.806  31.732  44.097  1.00 53.29           C  
ATOM   1251  NZ  LYS T 230      96.195  31.286  44.451  1.00 52.41           N1+
ATOM   1252  H   LYS T 230      91.372  28.135  44.364  1.00 45.43           H  
ATOM   1253  HA  LYS T 230      91.813  29.740  42.037  1.00 45.27           H  
ATOM   1254  HB2 LYS T 230      93.316  27.384  43.206  1.00 45.57           H  
ATOM   1255  HB3 LYS T 230      93.922  28.400  41.876  1.00 45.57           H  
ATOM   1256  HG2 LYS T 230      93.183  29.434  44.628  1.00 48.61           H  
ATOM   1257  HG3 LYS T 230      94.834  29.005  44.118  1.00 48.61           H  
ATOM   1258  HD2 LYS T 230      93.052  31.186  42.970  1.00 52.54           H  
ATOM   1259  HD3 LYS T 230      94.588  30.673  42.233  1.00 52.54           H  
ATOM   1260  HE2 LYS T 230      94.238  31.840  45.021  1.00 53.29           H  
ATOM   1261  HE3 LYS T 230      94.876  32.699  43.599  1.00 53.29           H  
ATOM   1262  HZ1 LYS T 230      96.266  31.168  45.452  1.00 52.41           H  
ATOM   1263  HZ2 LYS T 230      96.393  30.408  43.994  1.00 52.41           H  
ATOM   1264  HZ3 LYS T 230      96.860  31.982  44.146  1.00 52.41           H  
ATOM   1265  N   LYS T 231      91.126  26.572  41.510  1.00 46.72           N  
ATOM   1266  CA  LYS T 231      90.664  25.655  40.495  1.00 48.32           C  
ATOM   1267  C   LYS T 231      89.502  26.274  39.719  1.00 49.10           C  
ATOM   1268  O   LYS T 231      89.337  26.024  38.529  1.00 50.24           O  
ATOM   1269  CB  LYS T 231      90.179  24.372  41.144  1.00 49.95           C  
ATOM   1270  CG  LYS T 231      90.939  23.134  40.761  1.00 52.13           C  
ATOM   1271  CD  LYS T 231      92.182  22.956  41.604  1.00 53.83           C  
ATOM   1272  CE  LYS T 231      92.840  21.621  41.289  1.00 56.52           C  
ATOM   1273  NZ  LYS T 231      91.895  20.471  41.443  1.00 58.15           N1+
ATOM   1274  H   LYS T 231      91.215  26.256  42.465  1.00 46.72           H  
ATOM   1275  HA  LYS T 231      91.491  25.443  39.817  1.00 48.32           H  
ATOM   1276  HB2 LYS T 231      90.253  24.492  42.225  1.00 49.95           H  
ATOM   1277  HB3 LYS T 231      89.135  24.227  40.865  1.00 49.95           H  
ATOM   1278  HG2 LYS T 231      90.293  22.267  40.897  1.00 52.13           H  
ATOM   1279  HG3 LYS T 231      91.231  23.209  39.713  1.00 52.13           H  
ATOM   1280  HD2 LYS T 231      91.909  22.984  42.659  1.00 53.83           H  
ATOM   1281  HD3 LYS T 231      92.882  23.763  41.389  1.00 53.83           H  
ATOM   1282  HE2 LYS T 231      93.681  21.476  41.967  1.00 56.52           H  
ATOM   1283  HE3 LYS T 231      93.201  21.642  40.261  1.00 56.52           H  
ATOM   1284  HZ1 LYS T 231      91.553  20.441  42.393  1.00 58.15           H  
ATOM   1285  HZ2 LYS T 231      91.117  20.587  40.809  1.00 58.15           H  
ATOM   1286  HZ3 LYS T 231      92.377  19.609  41.231  1.00 58.15           H  
ATOM   1287  N   TYR T 232      88.676  27.063  40.397  1.00 49.17           N  
ATOM   1288  CA  TYR T 232      87.544  27.704  39.734  1.00 49.07           C  
ATOM   1289  C   TYR T 232      88.022  28.905  38.929  1.00 50.02           C  
ATOM   1290  O   TYR T 232      87.459  29.226  37.879  1.00 50.22           O  
ATOM   1291  CB  TYR T 232      86.506  28.166  40.758  1.00 47.22           C  
ATOM   1292  CG  TYR T 232      85.339  28.896  40.146  1.00 43.97           C  
ATOM   1293  CD1 TYR T 232      84.477  28.256  39.260  1.00 43.29           C  
ATOM   1294  CD2 TYR T 232      85.123  30.240  40.419  1.00 43.13           C  
ATOM   1295  CE1 TYR T 232      83.439  28.938  38.651  1.00 42.81           C  
ATOM   1296  CE2 TYR T 232      84.089  30.934  39.822  1.00 42.32           C  
ATOM   1297  CZ  TYR T 232      83.257  30.283  38.937  1.00 41.93           C  
ATOM   1298  OH  TYR T 232      82.290  30.997  38.290  1.00 41.08           O  
ATOM   1299  H   TYR T 232      88.833  27.221  41.382  1.00 49.17           H  
ATOM   1300  HA  TYR T 232      87.084  26.974  39.068  1.00 49.07           H  
ATOM   1301  HB2 TYR T 232      86.127  27.290  41.284  1.00 47.22           H  
ATOM   1302  HB3 TYR T 232      86.995  28.833  41.468  1.00 47.22           H  
ATOM   1303  HD1 TYR T 232      84.621  27.208  39.044  1.00 43.29           H  
ATOM   1304  HD2 TYR T 232      85.775  30.752  41.111  1.00 43.13           H  
ATOM   1305  HE1 TYR T 232      82.780  28.430  37.963  1.00 42.81           H  
ATOM   1306  HE2 TYR T 232      83.934  31.979  40.047  1.00 42.32           H  
ATOM   1307  HH  TYR T 232      81.744  30.487  37.688  1.00 41.08           H  
ATOM   1308  N   GLU T 233      89.058  29.576  39.430  1.00 50.59           N  
ATOM   1309  CA  GLU T 233      89.619  30.738  38.744  1.00 50.81           C  
ATOM   1310  C   GLU T 233      90.049  30.242  37.376  1.00 48.42           C  
ATOM   1311  O   GLU T 233      89.854  30.907  36.360  1.00 47.72           O  
ATOM   1312  CB  GLU T 233      90.844  31.276  39.500  1.00 54.42           C  
ATOM   1313  CG  GLU T 233      90.599  31.602  40.974  1.00 60.91           C  
ATOM   1314  CD  GLU T 233      90.116  33.022  41.213  1.00 65.38           C  
ATOM   1315  OE1 GLU T 233      89.308  33.533  40.399  1.00 67.86           O  
ATOM   1316  OE2 GLU T 233      90.532  33.625  42.234  1.00 66.66           O1-
ATOM   1317  H   GLU T 233      89.465  29.275  40.304  1.00 50.59           H  
ATOM   1318  HA  GLU T 233      88.890  31.546  38.681  1.00 50.81           H  
ATOM   1319  HB2 GLU T 233      91.632  30.525  39.446  1.00 54.42           H  
ATOM   1320  HB3 GLU T 233      91.176  32.187  39.002  1.00 54.42           H  
ATOM   1321  HG2 GLU T 233      91.533  31.460  41.518  1.00 60.91           H  
ATOM   1322  HG3 GLU T 233      89.847  30.913  41.358  1.00 60.91           H  
ATOM   1323  N   ILE T 234      90.629  29.050  37.379  1.00 45.79           N  
ATOM   1324  CA  ILE T 234      91.105  28.428  36.166  1.00 44.40           C  
ATOM   1325  C   ILE T 234      89.977  28.150  35.206  1.00 44.37           C  
ATOM   1326  O   ILE T 234      89.990  28.635  34.080  1.00 45.00           O  
ATOM   1327  CB  ILE T 234      91.831  27.133  36.491  1.00 43.94           C  
ATOM   1328  CG1 ILE T 234      93.168  27.480  37.131  1.00 44.66           C  
ATOM   1329  CG2 ILE T 234      92.038  26.299  35.244  1.00 41.37           C  
ATOM   1330  CD1 ILE T 234      93.966  26.288  37.506  1.00 47.33           C  
ATOM   1331  H   ILE T 234      90.741  28.562  38.256  1.00 45.79           H  
ATOM   1332  HA  ILE T 234      91.794  29.124  35.687  1.00 44.40           H  
ATOM   1333  HB  ILE T 234      91.230  26.541  37.181  1.00 43.94           H  
ATOM   1334 HG12 ILE T 234      93.746  28.075  36.424  1.00 44.66           H  
ATOM   1335 HG13 ILE T 234      92.979  28.067  38.030  1.00 44.66           H  
ATOM   1336 HG21 ILE T 234      91.071  26.061  34.801  1.00 41.37           H  
ATOM   1337 HG22 ILE T 234      92.637  26.860  34.527  1.00 41.37           H  
ATOM   1338 HG23 ILE T 234      92.555  25.376  35.506  1.00 41.37           H  
ATOM   1339 HD11 ILE T 234      93.410  25.692  38.230  1.00 47.33           H  
ATOM   1340 HD12 ILE T 234      94.164  25.689  36.617  1.00 47.33           H  
ATOM   1341 HD13 ILE T 234      94.910  26.607  37.947  1.00 47.33           H  
ATOM   1342  N   VAL T 235      89.001  27.373  35.652  1.00 44.28           N  
ATOM   1343  CA  VAL T 235      87.870  27.053  34.800  1.00 44.60           C  
ATOM   1344  C   VAL T 235      87.403  28.279  34.038  1.00 46.82           C  
ATOM   1345  O   VAL T 235      87.203  28.223  32.830  1.00 47.73           O  
ATOM   1346  CB  VAL T 235      86.711  26.548  35.607  1.00 42.54           C  
ATOM   1347  CG1 VAL T 235      85.690  25.949  34.675  1.00 41.77           C  
ATOM   1348  CG2 VAL T 235      87.198  25.548  36.621  1.00 42.54           C  
ATOM   1349  H   VAL T 235      89.044  27.001  36.590  1.00 44.28           H  
ATOM   1350  HA  VAL T 235      88.206  26.282  34.106  1.00 44.60           H  
ATOM   1351  HB  VAL T 235      86.239  27.366  36.152  1.00 42.54           H  
ATOM   1352 HG11 VAL T 235      85.343  26.711  33.978  1.00 41.77           H  
ATOM   1353 HG12 VAL T 235      86.143  25.128  34.120  1.00 41.77           H  
ATOM   1354 HG13 VAL T 235      84.845  25.575  35.253  1.00 41.77           H  
ATOM   1355 HG21 VAL T 235      87.677  24.714  36.108  1.00 42.54           H  
ATOM   1356 HG22 VAL T 235      87.917  26.026  37.287  1.00 42.54           H  
ATOM   1357 HG23 VAL T 235      86.353  25.180  37.203  1.00 42.54           H  
ATOM   1358  N   THR T 236      87.224  29.386  34.750  1.00 48.46           N  
ATOM   1359  CA  THR T 236      86.805  30.631  34.118  1.00 49.96           C  
ATOM   1360  C   THR T 236      87.923  31.174  33.229  1.00 50.73           C  
ATOM   1361  O   THR T 236      87.718  31.495  32.065  1.00 51.40           O  
ATOM   1362  CB  THR T 236      86.468  31.681  35.173  1.00 50.43           C  
ATOM   1363  OG1 THR T 236      85.559  31.125  36.131  1.00 51.52           O  
ATOM   1364  CG2 THR T 236      85.832  32.899  34.513  1.00 50.43           C  
ATOM   1365  H   THR T 236      87.381  29.365  35.747  1.00 48.46           H  
ATOM   1366  HA  THR T 236      85.921  30.421  33.516  1.00 49.96           H  
ATOM   1367  HB  THR T 236      87.385  31.987  35.676  1.00 50.43           H  
ATOM   1368 HG21 THR T 236      86.526  33.322  33.786  1.00 50.43           H  
ATOM   1369 HG22 THR T 236      84.914  32.600  34.008  1.00 50.43           H  
ATOM   1370 HG23 THR T 236      85.602  33.646  35.273  1.00 50.43           H  
ATOM   1371  HG1 THR T 236      85.989  30.366  36.533  1.00 51.52           H  
ATOM   1372  N   LEU T 237      89.118  31.281  33.775  1.00 51.47           N  
ATOM   1373  CA  LEU T 237      90.199  31.771  32.957  1.00 52.97           C  
ATOM   1374  C   LEU T 237      90.370  30.962  31.670  1.00 54.07           C  
ATOM   1375  O   LEU T 237      90.968  31.453  30.725  1.00 54.16           O  
ATOM   1376  CB  LEU T 237      91.500  31.741  33.733  1.00 54.15           C  
ATOM   1377  CG  LEU T 237      92.666  32.527  33.140  1.00 54.14           C  
ATOM   1378  CD1 LEU T 237      92.297  33.986  33.019  1.00 55.08           C  
ATOM   1379  CD2 LEU T 237      93.848  32.378  34.060  1.00 54.76           C  
ATOM   1380  H   LEU T 237      89.272  31.027  34.740  1.00 51.47           H  
ATOM   1381  HA  LEU T 237      89.945  32.795  32.682  1.00 52.97           H  
ATOM   1382  HB2 LEU T 237      91.302  32.142  34.727  1.00 54.15           H  
ATOM   1383  HB3 LEU T 237      91.811  30.700  33.817  1.00 54.15           H  
ATOM   1384  HG  LEU T 237      92.907  32.147  32.147  1.00 54.14           H  
ATOM   1385 HD11 LEU T 237      91.433  34.089  32.362  1.00 55.08           H  
ATOM   1386 HD12 LEU T 237      92.053  34.382  34.005  1.00 55.08           H  
ATOM   1387 HD13 LEU T 237      93.138  34.540  32.603  1.00 55.08           H  
ATOM   1388 HD21 LEU T 237      93.591  32.762  35.047  1.00 54.76           H  
ATOM   1389 HD22 LEU T 237      94.116  31.325  34.139  1.00 54.76           H  
ATOM   1390 HD23 LEU T 237      94.693  32.939  33.660  1.00 54.76           H  
ATOM   1391  N   ARG T 238      89.881  29.723  31.635  1.00 56.09           N  
ATOM   1392  CA  ARG T 238      90.008  28.922  30.419  1.00 58.95           C  
ATOM   1393  C   ARG T 238      88.921  29.308  29.449  1.00 61.65           C  
ATOM   1394  O   ARG T 238      89.145  29.359  28.245  1.00 63.10           O  
ATOM   1395  CB  ARG T 238      89.884  27.426  30.687  1.00 59.01           C  
ATOM   1396  CG  ARG T 238      90.913  26.901  31.651  1.00 62.77           C  
ATOM   1397  CD  ARG T 238      90.861  25.381  31.765  1.00 65.56           C  
ATOM   1398  NE  ARG T 238      91.778  24.748  30.830  1.00 68.00           N  
ATOM   1399  CZ  ARG T 238      93.064  24.519  31.081  1.00 69.92           C  
ATOM   1400  NH1 ARG T 238      93.593  24.855  32.254  1.00 69.67           N  
ATOM   1401  NH2 ARG T 238      93.839  23.993  30.139  1.00 72.21           N1+
ATOM   1402  H   ARG T 238      89.423  29.338  32.448  1.00 56.09           H  
ATOM   1403  HA  ARG T 238      91.000  29.119  30.013  1.00 58.95           H  
ATOM   1404  HB2 ARG T 238      88.894  27.230  31.099  1.00 59.01           H  
ATOM   1405  HB3 ARG T 238      89.995  26.896  29.741  1.00 59.01           H  
ATOM   1406  HG2 ARG T 238      90.729  27.335  32.634  1.00 62.77           H  
ATOM   1407  HG3 ARG T 238      91.904  27.195  31.304  1.00 62.77           H  
ATOM   1408  HD2 ARG T 238      89.847  25.044  31.551  1.00 65.56           H  
ATOM   1409  HD3 ARG T 238      91.133  25.092  32.780  1.00 65.56           H  
ATOM   1410  HE  ARG T 238      91.415  24.464  29.932  1.00 68.00           H  
ATOM   1411 HH11 ARG T 238      94.578  24.710  32.424  1.00 69.67           H  
ATOM   1412 HH12 ARG T 238      93.010  25.255  32.975  1.00 69.67           H  
ATOM   1413 HH21 ARG T 238      93.452  23.768  29.234  1.00 72.21           H  
ATOM   1414 HH22 ARG T 238      94.816  23.818  30.328  1.00 72.21           H  
ATOM   1415  N   ASN T 239      87.729  29.577  29.967  1.00 64.09           N  
ATOM   1416  CA  ASN T 239      86.627  29.978  29.098  1.00 66.26           C  
ATOM   1417  C   ASN T 239      86.916  31.315  28.431  1.00 66.60           C  
ATOM   1418  O   ASN T 239      86.442  31.564  27.325  1.00 67.16           O  
ATOM   1419  CB  ASN T 239      85.315  30.126  29.873  1.00 68.75           C  
ATOM   1420  CG  ASN T 239      84.662  28.801  30.194  1.00 72.22           C  
ATOM   1421  OD1 ASN T 239      84.830  27.803  29.478  1.00 74.95           O  
ATOM   1422  ND2 ASN T 239      83.882  28.790  31.263  1.00 72.99           N  
ATOM   1423  H   ASN T 239      87.584  29.504  30.964  1.00 64.09           H  
ATOM   1424  HA  ASN T 239      86.528  29.190  28.352  1.00 66.26           H  
ATOM   1425  HB2 ASN T 239      84.623  30.717  29.273  1.00 68.75           H  
ATOM   1426  HB3 ASN T 239      85.522  30.646  30.808  1.00 68.75           H  
ATOM   1427 HD21 ASN T 239      83.395  27.945  31.524  1.00 72.99           H  
ATOM   1428 HD22 ASN T 239      83.774  29.627  31.818  1.00 72.99           H  
ATOM   1429  N   ARG T 240      87.654  32.183  29.120  1.00 66.62           N  
ATOM   1430  CA  ARG T 240      87.976  33.493  28.575  1.00 67.51           C  
ATOM   1431  C   ARG T 240      88.979  33.317  27.469  1.00 70.03           C  
ATOM   1432  O   ARG T 240      89.030  34.115  26.539  1.00 70.54           O  
ATOM   1433  CB  ARG T 240      88.576  34.402  29.639  1.00 65.59           C  
ATOM   1434  CG  ARG T 240      87.712  34.582  30.842  1.00 63.50           C  
ATOM   1435  CD  ARG T 240      88.454  35.355  31.896  1.00 62.55           C  
ATOM   1436  NE  ARG T 240      88.403  36.793  31.683  1.00 61.16           N  
ATOM   1437  CZ  ARG T 240      88.925  37.671  32.534  1.00 62.46           C  
ATOM   1438  NH1 ARG T 240      89.535  37.244  33.634  1.00 62.64           N  
ATOM   1439  NH2 ARG T 240      88.818  38.976  32.309  1.00 63.07           N1+
ATOM   1440  H   ARG T 240      87.996  31.928  30.036  1.00 66.62           H  
ATOM   1441  HA  ARG T 240      87.059  33.952  28.206  1.00 67.51           H  
ATOM   1442  HB2 ARG T 240      89.525  33.973  29.960  1.00 65.59           H  
ATOM   1443  HB3 ARG T 240      88.752  35.381  29.194  1.00 65.59           H  
ATOM   1444  HG2 ARG T 240      87.436  33.605  31.238  1.00 63.50           H  
ATOM   1445  HG3 ARG T 240      86.811  35.128  30.561  1.00 63.50           H  
ATOM   1446  HD2 ARG T 240      89.497  35.039  31.890  1.00 62.55           H  
ATOM   1447  HD3 ARG T 240      88.013  35.131  32.867  1.00 62.55           H  
ATOM   1448  HE  ARG T 240      87.950  37.141  30.850  1.00 61.16           H  
ATOM   1449 HH11 ARG T 240      89.914  37.910  34.292  1.00 62.64           H  
ATOM   1450 HH12 ARG T 240      89.620  36.253  33.812  1.00 62.64           H  
ATOM   1451 HH21 ARG T 240      88.337  39.309  31.486  1.00 63.07           H  
ATOM   1452 HH22 ARG T 240      89.218  39.635  32.961  1.00 63.07           H  
ATOM   1453  N   ILE T 241      89.780  32.263  27.585  1.00 73.18           N  
ATOM   1454  CA  ILE T 241      90.800  31.958  26.594  1.00 76.37           C  
ATOM   1455  C   ILE T 241      90.170  31.462  25.306  1.00 79.69           C  
ATOM   1456  O   ILE T 241      90.558  31.889  24.224  1.00 81.43           O  
ATOM   1457  CB  ILE T 241      91.783  30.911  27.123  1.00 75.55           C  
ATOM   1458  CG1 ILE T 241      92.751  31.584  28.105  1.00 75.36           C  
ATOM   1459  CG2 ILE T 241      92.523  30.258  25.976  1.00 75.53           C  
ATOM   1460  CD1 ILE T 241      93.801  30.664  28.682  1.00 75.16           C  
ATOM   1461  H   ILE T 241      89.677  31.656  28.385  1.00 73.18           H  
ATOM   1462  HA  ILE T 241      91.345  32.879  26.389  1.00 76.37           H  
ATOM   1463  HB  ILE T 241      91.240  30.126  27.650  1.00 75.55           H  
ATOM   1464 HG12 ILE T 241      93.259  32.394  27.581  1.00 75.36           H  
ATOM   1465 HG13 ILE T 241      92.168  31.994  28.930  1.00 75.36           H  
ATOM   1466 HG21 ILE T 241      91.808  29.775  25.310  1.00 75.53           H  
ATOM   1467 HG22 ILE T 241      93.079  31.016  25.424  1.00 75.53           H  
ATOM   1468 HG23 ILE T 241      93.215  29.512  26.368  1.00 75.53           H  
ATOM   1469 HD11 ILE T 241      93.315  29.860  29.235  1.00 75.16           H  
ATOM   1470 HD12 ILE T 241      94.397  30.241  27.874  1.00 75.16           H  
ATOM   1471 HD13 ILE T 241      94.448  31.227  29.354  1.00 75.16           H  
ATOM   1472  N   ASP T 242      89.199  30.566  25.424  1.00 83.11           N  
ATOM   1473  CA  ASP T 242      88.530  30.060  24.240  1.00 87.24           C  
ATOM   1474  C   ASP T 242      87.672  31.149  23.633  1.00 89.82           C  
ATOM   1475  O   ASP T 242      87.743  31.414  22.440  1.00 90.29           O  
ATOM   1476  CB  ASP T 242      87.671  28.853  24.588  1.00 88.73           C  
ATOM   1477  CG  ASP T 242      88.502  27.677  25.019  1.00 91.93           C  
ATOM   1478  OD1 ASP T 242      87.953  26.557  25.125  1.00 92.88           O  
ATOM   1479  OD2 ASP T 242      89.714  27.873  25.254  1.00 93.05           O1-
ATOM   1480  H   ASP T 242      88.925  30.236  26.338  1.00 83.11           H  
ATOM   1481  HA  ASP T 242      89.284  29.751  23.516  1.00 87.24           H  
ATOM   1482  HB2 ASP T 242      87.089  28.570  23.711  1.00 88.73           H  
ATOM   1483  HB3 ASP T 242      86.996  29.124  25.400  1.00 88.73           H  
ATOM   1484  N   GLN T 243      86.870  31.794  24.468  1.00 94.18           N  
ATOM   1485  CA  GLN T 243      85.993  32.871  24.013  1.00 98.74           C  
ATOM   1486  C   GLN T 243      86.813  33.910  23.261  1.00 99.98           C  
ATOM   1487  O   GLN T 243      86.354  34.495  22.281  1.00100.41           O  
ATOM   1488  CB  GLN T 243      85.319  33.550  25.214  1.00101.37           C  
ATOM   1489  CG  GLN T 243      83.923  34.119  24.948  1.00104.59           C  
ATOM   1490  CD  GLN T 243      82.817  33.100  25.201  1.00106.89           C  
ATOM   1491  NE2 GLN T 243      82.760  32.055  24.550  1.00107.88           N  
ATOM   1492  OE1 GLN T 243      81.933  33.402  26.152  1.00107.16           O  
ATOM   1493  H   GLN T 243      86.865  31.535  25.444  1.00 94.18           H  
ATOM   1494  HA  GLN T 243      85.230  32.448  23.359  1.00 98.74           H  
ATOM   1495  HB2 GLN T 243      85.235  32.814  26.013  1.00101.37           H  
ATOM   1496  HB3 GLN T 243      85.960  34.369  25.540  1.00101.37           H  
ATOM   1497  HG2 GLN T 243      83.870  34.441  23.908  1.00104.59           H  
ATOM   1498  HG3 GLN T 243      83.765  34.976  25.603  1.00104.59           H  
ATOM   1499 HE21 GLN T 243      82.023  31.388  24.729  1.00107.88           H  
ATOM   1500 HE22 GLN T 243      83.451  31.865  23.838  1.00107.88           H  
ATOM   1501  N   ALA T 244      88.031  34.135  23.739  1.00101.45           N  
ATOM   1502  CA  ALA T 244      88.911  35.110  23.124  1.00103.14           C  
ATOM   1503  C   ALA T 244      89.768  34.486  22.039  1.00104.33           C  
ATOM   1504  O   ALA T 244      90.905  34.899  21.839  1.00105.53           O  
ATOM   1505  CB  ALA T 244      89.795  35.761  24.180  1.00102.49           C  
ATOM   1506  H   ALA T 244      88.351  33.618  24.546  1.00101.45           H  
ATOM   1507  HA  ALA T 244      88.286  35.872  22.657  1.00103.14           H  
ATOM   1508  HB1 ALA T 244      89.169  36.233  24.937  1.00102.49           H  
ATOM   1509  HB2 ALA T 244      90.421  35.001  24.648  1.00102.49           H  
ATOM   1510  HB3 ALA T 244      90.428  36.514  23.710  1.00102.49           H  
ATOM   1511  N   GLN T 245      89.232  33.481  21.352  1.00105.31           N  
ATOM   1512  CA  GLN T 245      89.967  32.843  20.263  1.00106.82           C  
ATOM   1513  C   GLN T 245      89.669  33.527  18.928  1.00107.07           C  
ATOM   1514  O   GLN T 245      90.551  34.175  18.351  1.00107.97           O  
ATOM   1515  CB  GLN T 245      89.626  31.357  20.160  1.00107.39           C  
ATOM   1516  CG  GLN T 245      90.344  30.503  21.190  1.00110.66           C  
ATOM   1517  CD  GLN T 245      91.855  30.467  20.988  1.00111.93           C  
ATOM   1518  NE2 GLN T 245      92.582  29.836  21.760  1.00111.27           N  
ATOM   1519  OE1 GLN T 245      92.332  31.139  19.945  1.00112.77           O  
ATOM   1520  H   GLN T 245      88.305  33.155  21.586  1.00105.31           H  
ATOM   1521  HA  GLN T 245      91.029  32.945  20.487  1.00106.82           H  
ATOM   1522  HB2 GLN T 245      88.552  31.238  20.300  1.00107.39           H  
ATOM   1523  HB3 GLN T 245      89.904  31.006  19.166  1.00107.39           H  
ATOM   1524  HG2 GLN T 245      89.961  29.485  21.124  1.00110.66           H  
ATOM   1525  HG3 GLN T 245      90.136  30.906  22.181  1.00110.66           H  
ATOM   1526 HE21 GLN T 245      93.581  29.817  21.611  1.00111.27           H  
ATOM   1527 HE22 GLN T 245      92.178  29.339  22.541  1.00111.27           H  
ATOM   1528  N   LYS T 246      88.431  33.389  18.447  1.00105.69           N  
ATOM   1529  CA  LYS T 246      88.015  33.983  17.174  1.00103.17           C  
ATOM   1530  C   LYS T 246      89.188  34.202  16.215  1.00101.90           C  
ATOM   1531  O   LYS T 246      89.728  35.311  16.123  1.00101.57           O  
ATOM   1532  CB  LYS T 246      87.276  35.301  17.423  1.00103.09           C  
ATOM   1533  CG  LYS T 246      88.039  36.296  18.269  1.00103.31           C  
ATOM   1534  CD  LYS T 246      87.288  37.609  18.367  1.00104.21           C  
ATOM   1535  CE  LYS T 246      88.015  38.599  19.256  1.00104.64           C  
ATOM   1536  NZ  LYS T 246      89.413  38.812  18.797  1.00104.59           N1+
ATOM   1537  H   LYS T 246      87.758  32.857  18.979  1.00105.69           H  
ATOM   1538  HA  LYS T 246      87.342  33.273  16.693  1.00103.17           H  
ATOM   1539  HB2 LYS T 246      87.068  35.763  16.458  1.00103.09           H  
ATOM   1540  HB3 LYS T 246      86.336  35.075  17.927  1.00103.09           H  
ATOM   1541  HG2 LYS T 246      88.173  35.885  19.270  1.00103.31           H  
ATOM   1542  HG3 LYS T 246      89.014  36.475  17.817  1.00103.31           H  
ATOM   1543  HD2 LYS T 246      86.298  37.421  18.782  1.00104.21           H  
ATOM   1544  HD3 LYS T 246      87.188  38.036  17.369  1.00104.21           H  
ATOM   1545  HE2 LYS T 246      88.031  38.215  20.276  1.00104.64           H  
ATOM   1546  HE3 LYS T 246      87.485  39.551  19.234  1.00104.64           H  
ATOM   1547  HZ1 LYS T 246      89.911  37.933  18.814  1.00104.59           H  
ATOM   1548  HZ2 LYS T 246      89.406  39.177  17.855  1.00104.59           H  
ATOM   1549  HZ3 LYS T 246      89.872  39.471  19.410  1.00104.59           H  
ATOM   1550  N   HIS T 247      89.561  33.117  15.527  1.00100.95           N  
ATOM   1551  CA  HIS T 247      90.659  33.056  14.553  1.00 98.50           C  
ATOM   1552  C   HIS T 247      90.449  33.938  13.313  1.00 97.17           C  
ATOM   1553  O   HIS T 247      90.915  33.604  12.215  1.00 96.84           O  
ATOM   1554  CB  HIS T 247      90.853  31.605  14.100  1.00 99.26           C  
ATOM   1555  CG  HIS T 247      89.649  31.024  13.416  1.00102.23           C  
ATOM   1556  ND1 HIS T 247      88.381  31.106  13.949  1.00103.07           N  
ATOM   1557  CD2 HIS T 247      89.518  30.341  12.252  1.00102.92           C  
ATOM   1558  CE1 HIS T 247      87.523  30.501  13.147  1.00103.33           C  
ATOM   1559  NE2 HIS T 247      88.186  30.028  12.110  1.00102.90           N  
ATOM   1560  H   HIS T 247      89.043  32.266  15.692  1.00100.95           H  
ATOM   1561  HA  HIS T 247      91.541  33.441  15.065  1.00 98.50           H  
ATOM   1562  HB2 HIS T 247      91.078  30.997  14.976  1.00 99.26           H  
ATOM   1563  HB3 HIS T 247      91.694  31.570  13.407  1.00 99.26           H  
ATOM   1564  HD2 HIS T 247      90.312  30.089  11.564  1.00102.92           H  
ATOM   1565  HE2 HIS T 247      87.782  29.519  11.337  1.00102.90           H  
ATOM   1566  HE1 HIS T 247      86.460  30.409  13.313  1.00103.33           H  
ATOM   1567  N   SER T 248      89.742  35.053  13.496  1.00 95.56           N  
ATOM   1568  CA  SER T 248      89.489  36.031  12.430  1.00 93.87           C  
ATOM   1569  C   SER T 248      90.623  37.091  12.353  1.00 94.14           C  
ATOM   1570  O   SER T 248      91.694  36.897  12.984  1.00 92.77           O  
ATOM   1571  CB  SER T 248      88.133  36.716  12.664  1.00 92.07           C  
ATOM   1572  OG  SER T 248      88.099  38.029  12.110  1.00 90.96           O  
ATOM   1573  H   SER T 248      89.361  35.234  14.414  1.00 95.56           H  
ATOM   1574  HA  SER T 248      89.466  35.500  11.478  1.00 93.87           H  
ATOM   1575  HB2 SER T 248      87.951  36.781  13.737  1.00 92.07           H  
ATOM   1576  HB3 SER T 248      87.350  36.117  12.199  1.00 92.07           H  
ATOM   1577  HG  SER T 248      88.794  38.540  12.531  1.00 90.96           H  
ATOM   1578  N   NME T 249      90.392  38.170  11.606  1.00  0.00           N  
ATOM   1579  CH3 NME T 249      91.366  39.230  11.452  1.00  0.00           C  
ATOM   1580  H   NME T 249      89.504  38.251  11.130  1.00  0.00           H  
ATOM   1581 HH31 NME T 249      90.855  40.192  11.414  1.00  0.00           H  
ATOM   1582 HH32 NME T 249      92.053  39.218  12.299  1.00  0.00           H  
ATOM   1583 HH33 NME T 249      91.925  39.079  10.529  1.00  0.00           H  
TER    1584      NME T 249 
ATOM   1585  CH3 ACE I   2      57.887  57.045  14.965  1.00  0.00           C  
ATOM   1586  C   ACE I   2      59.417  57.023  14.944  1.00  0.00           C  
ATOM   1587  O   ACE I   2      60.030  57.300  13.914  1.00  0.00           O  
ATOM   1588 HH31 ACE I   2      57.528  56.051  15.235  1.00  0.00           H  
ATOM   1589 HH32 ACE I   2      57.560  57.765  15.716  1.00  0.00           H  
ATOM   1590 HH33 ACE I   2      57.485  57.326  13.992  1.00  0.00           H  
ATOM   1591  N   GLU I   3      60.019  56.697  16.064  1.00156.76           N  
ATOM   1592  CA  GLU I   3      61.506  56.642  16.162  1.00156.88           C  
ATOM   1593  C   GLU I   3      61.949  56.238  17.572  1.00157.05           C  
ATOM   1594  O   GLU I   3      62.621  57.006  18.259  1.00157.75           O  
ATOM   1595  CB  GLU I   3      62.105  58.009  15.794  1.00156.52           C  
ATOM   1596  CG  GLU I   3      62.941  58.027  14.513  1.00155.67           C  
ATOM   1597  CD  GLU I   3      64.235  57.246  14.644  1.00155.43           C  
ATOM   1598  OE1 GLU I   3      65.020  57.545  15.570  1.00154.71           O  
ATOM   1599  OE2 GLU I   3      64.472  56.336  13.821  1.00155.34           O1-
ATOM   1600  H   GLU I   3      59.462  56.479  16.878  1.00156.76           H  
ATOM   1601  HA  GLU I   3      61.868  55.889  15.462  1.00156.88           H  
ATOM   1602  HB2 GLU I   3      61.284  58.716  15.672  1.00156.52           H  
ATOM   1603  HB3 GLU I   3      62.742  58.331  16.618  1.00156.52           H  
ATOM   1604  HG2 GLU I   3      63.182  59.062  14.269  1.00155.67           H  
ATOM   1605  HG3 GLU I   3      62.351  57.591  13.706  1.00155.67           H  
ATOM   1606  N   GLU I   4      61.559  55.032  17.988  1.00156.38           N  
ATOM   1607  CA  GLU I   4      61.897  54.471  19.301  1.00155.40           C  
ATOM   1608  C   GLU I   4      62.098  55.479  20.447  1.00154.72           C  
ATOM   1609  O   GLU I   4      63.047  55.366  21.228  1.00155.15           O  
ATOM   1610  CB  GLU I   4      63.135  53.561  19.165  1.00155.32           C  
ATOM   1611  CG  GLU I   4      64.350  54.176  18.444  1.00155.09           C  
ATOM   1612  CD  GLU I   4      65.226  55.060  19.336  1.00155.11           C  
ATOM   1613  OE1 GLU I   4      64.797  56.167  19.725  1.00155.01           O  
ATOM   1614  OE2 GLU I   4      66.358  54.642  19.649  1.00154.99           O1-
ATOM   1615  H   GLU I   4      60.998  54.472  17.362  1.00156.38           H  
ATOM   1616  HA  GLU I   4      61.013  53.908  19.601  1.00155.40           H  
ATOM   1617  HB2 GLU I   4      63.452  53.277  20.168  1.00155.32           H  
ATOM   1618  HB3 GLU I   4      62.835  52.670  18.613  1.00155.32           H  
ATOM   1619  HG2 GLU I   4      63.985  54.782  17.615  1.00155.09           H  
ATOM   1620  HG3 GLU I   4      64.965  53.364  18.057  1.00155.09           H  
ATOM   1621  N   LYS I   5      61.190  56.446  20.564  1.00153.11           N  
ATOM   1622  CA  LYS I   5      61.290  57.461  21.610  1.00150.99           C  
ATOM   1623  C   LYS I   5      61.244  56.872  23.025  1.00150.07           C  
ATOM   1624  O   LYS I   5      61.904  57.375  23.942  1.00149.68           O  
ATOM   1625  CB  LYS I   5      60.186  58.521  21.436  1.00149.93           C  
ATOM   1626  CG  LYS I   5      58.745  58.051  21.648  1.00148.51           C  
ATOM   1627  CD  LYS I   5      58.231  57.204  20.496  1.00147.57           C  
ATOM   1628  CE  LYS I   5      58.488  55.727  20.720  1.00147.18           C  
ATOM   1629  NZ  LYS I   5      58.074  54.924  19.541  1.00147.08           N  
ATOM   1630  H   LYS I   5      60.416  56.478  19.916  1.00153.11           H  
ATOM   1631  HA  LYS I   5      62.268  57.930  21.497  1.00150.99           H  
ATOM   1632  HB2 LYS I   5      60.381  59.322  22.149  1.00149.93           H  
ATOM   1633  HB3 LYS I   5      60.260  58.912  20.421  1.00149.93           H  
ATOM   1634  HG2 LYS I   5      58.702  57.460  22.563  1.00148.51           H  
ATOM   1635  HG3 LYS I   5      58.104  58.926  21.751  1.00148.51           H  
ATOM   1636  HD2 LYS I   5      58.733  57.514  19.580  1.00147.57           H  
ATOM   1637  HD3 LYS I   5      57.158  57.363  20.394  1.00147.57           H  
ATOM   1638  HE2 LYS I   5      57.923  55.396  21.591  1.00147.18           H  
ATOM   1639  HE3 LYS I   5      59.553  55.574  20.898  1.00147.18           H  
ATOM   1640  HZ1 LYS I   5      58.597  55.222  18.730  1.00147.08           H  
ATOM   1641  HZ2 LYS I   5      57.087  55.057  19.373  1.00147.08           H  
ATOM   1642  N   LYS I   6      60.487  55.791  23.194  1.00148.84           N  
ATOM   1643  CA  LYS I   6      60.351  55.159  24.504  1.00147.07           C  
ATOM   1644  C   LYS I   6      61.511  54.245  24.877  1.00145.50           C  
ATOM   1645  O   LYS I   6      61.754  54.010  26.057  1.00145.27           O  
ATOM   1646  CB  LYS I   6      59.036  54.365  24.585  1.00147.54           C  
ATOM   1647  CG  LYS I   6      59.168  52.859  24.365  1.00147.89           C  
ATOM   1648  CD  LYS I   6      59.388  52.500  22.904  1.00148.66           C  
ATOM   1649  CE  LYS I   6      58.104  52.636  22.097  1.00149.00           C  
ATOM   1650  NZ  LYS I   6      58.263  52.134  20.702  1.00149.21           N1+
ATOM   1651  H   LYS I   6      59.997  55.400  22.402  1.00148.84           H  
ATOM   1652  HA  LYS I   6      60.351  55.979  25.222  1.00147.07           H  
ATOM   1653  HB2 LYS I   6      58.607  54.524  25.574  1.00147.54           H  
ATOM   1654  HB3 LYS I   6      58.358  54.758  23.827  1.00147.54           H  
ATOM   1655  HG2 LYS I   6      60.015  52.494  24.946  1.00147.89           H  
ATOM   1656  HG3 LYS I   6      58.255  52.374  24.710  1.00147.89           H  
ATOM   1657  HD2 LYS I   6      59.738  51.470  22.841  1.00148.66           H  
ATOM   1658  HD3 LYS I   6      60.142  53.166  22.485  1.00148.66           H  
ATOM   1659  HE2 LYS I   6      57.821  53.688  22.062  1.00149.00           H  
ATOM   1660  HE3 LYS I   6      57.317  52.064  22.589  1.00149.00           H  
ATOM   1661  HZ1 LYS I   6      58.084  52.886  20.051  1.00149.21           H  
ATOM   1662  HZ2 LYS I   6      59.205  51.793  20.572  1.00149.21           H  
ATOM   1663  HZ3 LYS I   6      57.607  51.383  20.538  1.00149.21           H  
ATOM   1664  N   ARG I   7      62.217  53.739  23.870  1.00143.84           N  
ATOM   1665  CA  ARG I   7      63.341  52.829  24.080  1.00142.04           C  
ATOM   1666  C   ARG I   7      64.197  53.134  25.308  1.00140.67           C  
ATOM   1667  O   ARG I   7      64.765  52.221  25.915  1.00140.23           O  
ATOM   1668  CB  ARG I   7      64.249  52.807  22.851  1.00142.34           C  
ATOM   1669  CG  ARG I   7      65.394  51.826  23.004  1.00143.21           C  
ATOM   1670  CD  ARG I   7      66.685  52.339  22.398  1.00144.48           C  
ATOM   1671  NE  ARG I   7      66.755  52.140  20.954  1.00145.90           N  
ATOM   1672  CZ  ARG I   7      67.827  52.423  20.219  1.00146.54           C  
ATOM   1673  NH1 ARG I   7      68.916  52.918  20.796  1.00147.00           N  
ATOM   1674  NH2 ARG I   7      67.815  52.210  18.910  1.00146.59           N1+
ATOM   1675  H   ARG I   7      61.967  53.993  22.925  1.00143.84           H  
ATOM   1676  HA  ARG I   7      62.878  51.858  24.253  1.00142.04           H  
ATOM   1677  HB2 ARG I   7      63.656  52.522  21.982  1.00142.34           H  
ATOM   1678  HB3 ARG I   7      64.660  53.805  22.700  1.00142.34           H  
ATOM   1679  HG2 ARG I   7      65.123  50.893  22.510  1.00143.21           H  
ATOM   1680  HG3 ARG I   7      65.556  51.641  24.066  1.00143.21           H  
ATOM   1681  HD2 ARG I   7      67.520  51.813  22.862  1.00144.48           H  
ATOM   1682  HD3 ARG I   7      66.767  53.406  22.606  1.00144.48           H  
ATOM   1683  HE  ARG I   7      65.942  51.766  20.485  1.00145.90           H  
ATOM   1684 HH11 ARG I   7      68.929  53.082  21.793  1.00147.00           H  
ATOM   1685 HH12 ARG I   7      69.731  53.131  20.238  1.00147.00           H  
ATOM   1686 HH21 ARG I   7      66.990  51.832  18.467  1.00146.59           H  
ATOM   1687 HH22 ARG I   7      68.631  52.426  18.356  1.00146.59           H  
ATOM   1688  N   ARG I   8      64.297  54.411  25.667  1.00139.03           N  
ATOM   1689  CA  ARG I   8      65.091  54.820  26.823  1.00136.58           C  
ATOM   1690  C   ARG I   8      64.736  54.076  28.102  1.00133.88           C  
ATOM   1691  O   ARG I   8      65.620  53.701  28.862  1.00133.48           O  
ATOM   1692  CB  ARG I   8      64.947  56.323  27.077  1.00138.12           C  
ATOM   1693  CG  ARG I   8      66.051  57.180  26.475  1.00140.26           C  
ATOM   1694  CD  ARG I   8      65.892  57.382  24.975  1.00142.13           C  
ATOM   1695  NE  ARG I   8      66.943  58.254  24.451  1.00143.92           N  
ATOM   1696  CZ  ARG I   8      66.956  58.762  23.222  1.00144.68           C  
ATOM   1697  NH1 ARG I   8      65.970  58.487  22.377  1.00144.71           N  
ATOM   1698  NH2 ARG I   8      67.955  59.547  22.837  1.00145.08           N1+
ATOM   1699  H   ARG I   8      63.813  55.114  25.128  1.00139.03           H  
ATOM   1700  HA  ARG I   8      66.121  54.568  26.569  1.00136.58           H  
ATOM   1701  HB2 ARG I   8      63.996  56.649  26.655  1.00138.12           H  
ATOM   1702  HB3 ARG I   8      64.941  56.486  28.155  1.00138.12           H  
ATOM   1703  HG2 ARG I   8      67.009  56.694  26.661  1.00140.26           H  
ATOM   1704  HG3 ARG I   8      66.038  58.156  26.961  1.00140.26           H  
ATOM   1705  HD2 ARG I   8      64.921  57.835  24.777  1.00142.13           H  
ATOM   1706  HD3 ARG I   8      65.950  56.414  24.477  1.00142.13           H  
ATOM   1707  HE  ARG I   8      67.711  58.486  25.064  1.00143.92           H  
ATOM   1708 HH11 ARG I   8      65.208  57.890  22.667  1.00144.71           H  
ATOM   1709 HH12 ARG I   8      65.981  58.875  21.444  1.00144.71           H  
ATOM   1710 HH21 ARG I   8      68.706  59.759  23.478  1.00145.08           H  
ATOM   1711 HH22 ARG I   8      67.964  59.932  21.903  1.00145.08           H  
ATOM   1712  N   ALA I   9      63.443  53.873  28.338  1.00130.99           N  
ATOM   1713  CA  ALA I   9      62.968  53.182  29.537  1.00127.62           C  
ATOM   1714  C   ALA I   9      63.400  51.717  29.599  1.00125.45           C  
ATOM   1715  O   ALA I   9      63.571  51.157  30.684  1.00125.15           O  
ATOM   1716  CB  ALA I   9      61.453  53.275  29.619  1.00127.53           C  
ATOM   1717  H   ALA I   9      62.766  54.207  27.667  1.00130.99           H  
ATOM   1718  HA  ALA I   9      63.426  53.682  30.390  1.00127.62           H  
ATOM   1719  HB1 ALA I   9      61.153  54.323  29.619  1.00127.53           H  
ATOM   1720  HB2 ALA I   9      61.011  52.771  28.760  1.00127.53           H  
ATOM   1721  HB3 ALA I   9      61.109  52.798  30.537  1.00127.53           H  
ATOM   1722  N   ALA I  10      63.568  51.098  28.435  1.00122.72           N  
ATOM   1723  CA  ALA I  10      63.985  49.701  28.364  1.00119.42           C  
ATOM   1724  C   ALA I  10      65.346  49.518  29.022  1.00116.70           C  
ATOM   1725  O   ALA I  10      65.523  48.679  29.907  1.00115.93           O  
ATOM   1726  CB  ALA I  10      64.047  49.253  26.910  1.00119.48           C  
ATOM   1727  H   ALA I  10      63.403  51.607  27.578  1.00122.72           H  
ATOM   1728  HA  ALA I  10      63.256  49.091  28.897  1.00119.42           H  
ATOM   1729  HB1 ALA I  10      63.066  49.372  26.451  1.00119.48           H  
ATOM   1730  HB2 ALA I  10      64.775  49.861  26.373  1.00119.48           H  
ATOM   1731  HB3 ALA I  10      64.344  48.205  26.865  1.00119.48           H  
ATOM   1732  N   THR I  11      66.307  50.316  28.576  1.00113.81           N  
ATOM   1733  CA  THR I  11      67.657  50.252  29.109  1.00110.49           C  
ATOM   1734  C   THR I  11      67.653  50.450  30.617  1.00107.06           C  
ATOM   1735  O   THR I  11      68.208  49.645  31.356  1.00107.78           O  
ATOM   1736  CB  THR I  11      68.559  51.325  28.471  1.00111.20           C  
ATOM   1737  OG1 THR I  11      68.003  52.616  28.735  1.00112.36           O  
ATOM   1738  CG2 THR I  11      68.677  51.104  26.955  1.00110.94           C  
ATOM   1739  H   THR I  11      66.095  50.984  27.849  1.00113.81           H  
ATOM   1740  HA  THR I  11      68.050  49.264  28.870  1.00110.49           H  
ATOM   1741  HB  THR I  11      69.558  51.256  28.902  1.00111.20           H  
ATOM   1742 HG21 THR I  11      69.101  50.118  26.763  1.00110.94           H  
ATOM   1743 HG22 THR I  11      67.688  51.169  26.500  1.00110.94           H  
ATOM   1744 HG23 THR I  11      69.325  51.868  26.526  1.00110.94           H  
ATOM   1745  HG1 THR I  11      67.127  52.641  28.342  1.00112.36           H  
ATOM   1746  N   ALA I  12      67.020  51.520  31.075  1.00102.85           N  
ATOM   1747  CA  ALA I  12      66.967  51.793  32.503  1.00 99.00           C  
ATOM   1748  C   ALA I  12      66.549  50.549  33.278  1.00 96.27           C  
ATOM   1749  O   ALA I  12      67.025  50.313  34.392  1.00 95.69           O  
ATOM   1750  CB  ALA I  12      66.004  52.913  32.776  1.00 99.70           C  
ATOM   1751  H   ALA I  12      66.571  52.151  30.427  1.00102.85           H  
ATOM   1752  HA  ALA I  12      67.964  52.086  32.833  1.00 99.00           H  
ATOM   1753  HB1 ALA I  12      66.320  53.804  32.234  1.00 99.70           H  
ATOM   1754  HB2 ALA I  12      65.006  52.623  32.447  1.00 99.70           H  
ATOM   1755  HB3 ALA I  12      65.986  53.125  33.845  1.00 99.70           H  
ATOM   1756  N   ARG I  13      65.661  49.754  32.689  1.00 92.66           N  
ATOM   1757  CA  ARG I  13      65.202  48.538  33.349  1.00 88.99           C  
ATOM   1758  C   ARG I  13      66.378  47.608  33.584  1.00 86.42           C  
ATOM   1759  O   ARG I  13      66.674  47.245  34.721  1.00 86.35           O  
ATOM   1760  CB  ARG I  13      64.133  47.835  32.509  1.00 87.98           C  
ATOM   1761  CG  ARG I  13      62.720  47.998  33.070  1.00 87.72           C  
ATOM   1762  CD  ARG I  13      62.500  47.217  34.382  1.00 86.26           C  
ATOM   1763  NE  ARG I  13      62.023  45.853  34.144  1.00 85.03           N  
ATOM   1764  CZ  ARG I  13      61.663  44.995  35.100  1.00 84.56           C  
ATOM   1765  NH1 ARG I  13      61.721  45.344  36.382  1.00 83.78           N  
ATOM   1766  NH2 ARG I  13      61.232  43.782  34.775  1.00 83.42           N1+
ATOM   1767  H   ARG I  13      65.301  49.995  31.776  1.00 92.66           H  
ATOM   1768  HA  ARG I  13      64.759  48.807  34.308  1.00 88.99           H  
ATOM   1769  HB2 ARG I  13      64.156  48.251  31.502  1.00 87.98           H  
ATOM   1770  HB3 ARG I  13      64.369  46.772  32.468  1.00 87.98           H  
ATOM   1771  HG2 ARG I  13      62.008  47.638  32.328  1.00 87.72           H  
ATOM   1772  HG3 ARG I  13      62.542  49.056  33.261  1.00 87.72           H  
ATOM   1773  HD2 ARG I  13      61.762  47.746  34.985  1.00 86.26           H  
ATOM   1774  HD3 ARG I  13      63.445  47.168  34.924  1.00 86.26           H  
ATOM   1775  HE  ARG I  13      61.962  45.539  33.186  1.00 85.03           H  
ATOM   1776 HH11 ARG I  13      62.047  46.264  36.641  1.00 83.78           H  
ATOM   1777 HH12 ARG I  13      61.439  44.689  37.097  1.00 83.78           H  
ATOM   1778 HH21 ARG I  13      61.177  43.509  33.804  1.00 83.42           H  
ATOM   1779 HH22 ARG I  13      60.959  43.132  35.499  1.00 83.42           H  
ATOM   1780  N   ARG I  14      67.047  47.226  32.505  1.00 82.98           N  
ATOM   1781  CA  ARG I  14      68.194  46.354  32.632  1.00 79.72           C  
ATOM   1782  C   ARG I  14      69.077  46.846  33.761  1.00 78.01           C  
ATOM   1783  O   ARG I  14      69.563  46.061  34.570  1.00 77.92           O  
ATOM   1784  CB  ARG I  14      68.985  46.332  31.335  1.00 79.22           C  
ATOM   1785  CG  ARG I  14      68.453  45.357  30.321  1.00 78.97           C  
ATOM   1786  CD  ARG I  14      69.209  45.493  29.025  1.00 80.36           C  
ATOM   1787  NE  ARG I  14      68.897  46.755  28.375  1.00 81.08           N  
ATOM   1788  CZ  ARG I  14      68.235  46.862  27.227  1.00 82.48           C  
ATOM   1789  NH1 ARG I  14      67.812  45.776  26.588  1.00 82.32           N  
ATOM   1790  NH2 ARG I  14      67.985  48.064  26.723  1.00 84.31           N1+
ATOM   1791  H   ARG I  14      66.755  47.545  31.592  1.00 82.98           H  
ATOM   1792  HA  ARG I  14      67.850  45.343  32.850  1.00 79.72           H  
ATOM   1793  HB2 ARG I  14      68.960  47.331  30.899  1.00 79.22           H  
ATOM   1794  HB3 ARG I  14      70.016  46.062  31.565  1.00 79.22           H  
ATOM   1795  HG2 ARG I  14      67.397  45.560  30.145  1.00 78.97           H  
ATOM   1796  HG3 ARG I  14      68.569  44.342  30.701  1.00 78.97           H  
ATOM   1797  HD2 ARG I  14      68.933  44.672  28.363  1.00 80.36           H  
ATOM   1798  HD3 ARG I  14      70.279  45.451  29.229  1.00 80.36           H  
ATOM   1799  HE  ARG I  14      69.203  47.606  28.825  1.00 81.08           H  
ATOM   1800 HH11 ARG I  14      68.001  44.860  26.969  1.00 82.32           H  
ATOM   1801 HH12 ARG I  14      67.302  45.867  25.721  1.00 82.32           H  
ATOM   1802 HH21 ARG I  14      68.297  48.891  27.211  1.00 84.31           H  
ATOM   1803 HH22 ARG I  14      67.483  48.152  25.851  1.00 84.31           H  
ATOM   1804  N   GLN I  15      69.277  48.153  33.825  1.00 75.90           N  
ATOM   1805  CA  GLN I  15      70.107  48.680  34.880  1.00 74.78           C  
ATOM   1806  C   GLN I  15      69.440  48.403  36.185  1.00 73.13           C  
ATOM   1807  O   GLN I  15      70.035  47.802  37.067  1.00 73.64           O  
ATOM   1808  CB  GLN I  15      70.320  50.179  34.746  1.00 76.30           C  
ATOM   1809  CG  GLN I  15      70.979  50.576  33.456  1.00 79.45           C  
ATOM   1810  CD  GLN I  15      72.151  49.681  33.074  1.00 80.34           C  
ATOM   1811  OE1 GLN I  15      71.982  48.658  32.403  1.00 79.67           O  
ATOM   1812  NE2 GLN I  15      73.348  50.066  33.502  1.00 81.11           N  
ATOM   1813  H   GLN I  15      68.855  48.771  33.146  1.00 75.90           H  
ATOM   1814  HA  GLN I  15      71.083  48.199  34.819  1.00 74.78           H  
ATOM   1815  HB2 GLN I  15      69.350  50.672  34.804  1.00 76.30           H  
ATOM   1816  HB3 GLN I  15      70.948  50.514  35.572  1.00 76.30           H  
ATOM   1817  HG2 GLN I  15      71.343  51.599  33.555  1.00 79.45           H  
ATOM   1818  HG3 GLN I  15      70.236  50.530  32.660  1.00 79.45           H  
ATOM   1819 HE21 GLN I  15      73.441  50.910  34.049  1.00 81.11           H  
ATOM   1820 HE22 GLN I  15      74.165  49.515  33.281  1.00 81.11           H  
ATOM   1821  N   HIS I  16      68.192  48.832  36.311  1.00 71.16           N  
ATOM   1822  CA  HIS I  16      67.465  48.610  37.552  1.00 69.24           C  
ATOM   1823  C   HIS I  16      67.606  47.150  37.987  1.00 65.74           C  
ATOM   1824  O   HIS I  16      67.800  46.853  39.166  1.00 64.98           O  
ATOM   1825  CB  HIS I  16      65.988  48.956  37.372  1.00 72.24           C  
ATOM   1826  CG  HIS I  16      65.166  48.727  38.601  1.00 74.92           C  
ATOM   1827  ND1 HIS I  16      65.319  49.467  39.751  1.00 75.83           N  
ATOM   1828  CD2 HIS I  16      64.191  47.825  38.864  1.00 75.12           C  
ATOM   1829  CE1 HIS I  16      64.474  49.033  40.670  1.00 75.63           C  
ATOM   1830  NE2 HIS I  16      63.778  48.036  40.156  1.00 75.62           N  
ATOM   1831  H   HIS I  16      67.745  49.314  35.544  1.00 71.16           H  
ATOM   1832  HA  HIS I  16      67.886  49.256  38.322  1.00 69.24           H  
ATOM   1833  HB2 HIS I  16      65.585  48.340  36.568  1.00 72.24           H  
ATOM   1834  HB3 HIS I  16      65.911  50.008  37.097  1.00 72.24           H  
ATOM   1835  HD2 HIS I  16      63.809  47.078  38.184  1.00 75.12           H  
ATOM   1836  HE2 HIS I  16      63.059  47.514  40.635  1.00 75.62           H  
ATOM   1837  HE1 HIS I  16      64.371  49.427  41.670  1.00 75.63           H  
ATOM   1838  N   LEU I  17      67.523  46.245  37.021  1.00 60.98           N  
ATOM   1839  CA  LEU I  17      67.642  44.836  37.306  1.00 57.06           C  
ATOM   1840  C   LEU I  17      69.075  44.459  37.638  1.00 55.99           C  
ATOM   1841  O   LEU I  17      69.335  43.747  38.612  1.00 56.38           O  
ATOM   1842  CB  LEU I  17      67.172  44.027  36.112  1.00 55.50           C  
ATOM   1843  CG  LEU I  17      65.686  43.974  35.804  1.00 53.24           C  
ATOM   1844  CD1 LEU I  17      65.457  43.009  34.664  1.00 51.62           C  
ATOM   1845  CD2 LEU I  17      64.942  43.502  37.026  1.00 52.81           C  
ATOM   1846  H   LEU I  17      67.374  46.548  36.069  1.00 60.98           H  
ATOM   1847  HA  LEU I  17      67.018  44.615  38.172  1.00 57.06           H  
ATOM   1848  HB2 LEU I  17      67.667  44.437  35.232  1.00 55.50           H  
ATOM   1849  HB3 LEU I  17      67.503  43.001  36.270  1.00 55.50           H  
ATOM   1850  HG  LEU I  17      65.326  44.964  35.524  1.00 53.24           H  
ATOM   1851 HD11 LEU I  17      65.997  43.354  33.782  1.00 51.62           H  
ATOM   1852 HD12 LEU I  17      65.818  42.020  34.947  1.00 51.62           H  
ATOM   1853 HD13 LEU I  17      64.391  42.957  34.441  1.00 51.62           H  
ATOM   1854 HD21 LEU I  17      65.299  42.512  37.309  1.00 52.81           H  
ATOM   1855 HD22 LEU I  17      65.113  44.198  37.847  1.00 52.81           H  
ATOM   1856 HD23 LEU I  17      63.875  43.454  36.806  1.00 52.81           H  
ATOM   1857  N   LYS I  18      70.011  44.922  36.820  1.00 54.49           N  
ATOM   1858  CA  LYS I  18      71.411  44.609  37.066  1.00 52.42           C  
ATOM   1859  C   LYS I  18      71.740  44.953  38.513  1.00 51.36           C  
ATOM   1860  O   LYS I  18      72.318  44.142  39.223  1.00 51.07           O  
ATOM   1861  CB  LYS I  18      72.309  45.398  36.113  1.00 51.38           C  
ATOM   1862  CG  LYS I  18      72.171  44.990  34.667  1.00 50.80           C  
ATOM   1863  CD  LYS I  18      73.091  45.813  33.798  1.00 51.23           C  
ATOM   1864  CE  LYS I  18      72.967  45.406  32.348  1.00 52.92           C  
ATOM   1865  NZ  LYS I  18      73.696  46.333  31.443  1.00 54.68           N1+
ATOM   1866  H   LYS I  18      69.752  45.491  36.027  1.00 54.49           H  
ATOM   1867  HA  LYS I  18      71.587  43.548  36.891  1.00 52.42           H  
ATOM   1868  HB2 LYS I  18      72.055  46.455  36.198  1.00 51.38           H  
ATOM   1869  HB3 LYS I  18      73.346  45.248  36.415  1.00 51.38           H  
ATOM   1870  HG2 LYS I  18      72.428  43.936  34.565  1.00 50.80           H  
ATOM   1871  HG3 LYS I  18      71.141  45.145  34.347  1.00 50.80           H  
ATOM   1872  HD2 LYS I  18      74.120  45.663  34.124  1.00 51.23           H  
ATOM   1873  HD3 LYS I  18      72.829  46.866  33.897  1.00 51.23           H  
ATOM   1874  HE2 LYS I  18      71.912  45.403  32.073  1.00 52.92           H  
ATOM   1875  HE3 LYS I  18      73.377  44.403  32.228  1.00 52.92           H  
ATOM   1876  HZ1 LYS I  18      73.324  47.266  31.546  1.00 54.68           H  
ATOM   1877  HZ2 LYS I  18      74.677  46.334  31.681  1.00 54.68           H  
ATOM   1878  HZ3 LYS I  18      73.582  46.029  30.487  1.00 54.68           H  
ATOM   1879  N   SER I  19      71.346  46.147  38.948  1.00 50.09           N  
ATOM   1880  CA  SER I  19      71.597  46.578  40.314  1.00 49.58           C  
ATOM   1881  C   SER I  19      70.816  45.732  41.304  1.00 48.84           C  
ATOM   1882  O   SER I  19      71.198  45.602  42.469  1.00 48.45           O  
ATOM   1883  CB  SER I  19      71.213  48.043  40.496  1.00 50.80           C  
ATOM   1884  OG  SER I  19      71.602  48.507  41.785  1.00 51.87           O  
ATOM   1885  H   SER I  19      70.862  46.768  38.315  1.00 50.09           H  
ATOM   1886  HA  SER I  19      72.663  46.457  40.505  1.00 49.58           H  
ATOM   1887  HB2 SER I  19      70.133  48.146  40.389  1.00 50.80           H  
ATOM   1888  HB3 SER I  19      71.712  48.641  39.734  1.00 50.80           H  
ATOM   1889  HG  SER I  19      72.212  49.237  41.659  1.00 51.87           H  
ATOM   1890  N   ALA I  20      69.699  45.180  40.851  1.00 47.92           N  
ATOM   1891  CA  ALA I  20      68.901  44.327  41.713  1.00 48.01           C  
ATOM   1892  C   ALA I  20      69.664  43.033  41.832  1.00 48.41           C  
ATOM   1893  O   ALA I  20      69.525  42.310  42.815  1.00 48.26           O  
ATOM   1894  CB  ALA I  20      67.572  44.056  41.095  1.00 48.91           C  
ATOM   1895  H   ALA I  20      69.402  45.354  39.902  1.00 47.92           H  
ATOM   1896  HA  ALA I  20      68.730  44.799  42.681  1.00 48.01           H  
ATOM   1897  HB1 ALA I  20      67.032  44.994  40.968  1.00 48.91           H  
ATOM   1898  HB2 ALA I  20      67.713  43.583  40.123  1.00 48.91           H  
ATOM   1899  HB3 ALA I  20      66.999  43.392  41.742  1.00 48.91           H  
ATOM   1900  N   MET I  21      70.461  42.739  40.810  1.00 48.37           N  
ATOM   1901  CA  MET I  21      71.261  41.523  40.797  1.00 48.62           C  
ATOM   1902  C   MET I  21      72.451  41.667  41.735  1.00 49.28           C  
ATOM   1903  O   MET I  21      72.602  40.894  42.677  1.00 50.17           O  
ATOM   1904  CB  MET I  21      71.766  41.232  39.390  1.00 48.16           C  
ATOM   1905  CG  MET I  21      70.699  40.810  38.408  1.00 46.68           C  
ATOM   1906  SD  MET I  21      71.455  40.430  36.823  1.00 48.96           S  
ATOM   1907  CE  MET I  21      72.540  39.069  37.243  1.00 45.26           C  
ATOM   1908  H   MET I  21      70.513  43.373  40.025  1.00 48.37           H  
ATOM   1909  HA  MET I  21      70.631  40.698  41.130  1.00 48.62           H  
ATOM   1910  HB2 MET I  21      72.504  40.432  39.453  1.00 48.16           H  
ATOM   1911  HB3 MET I  21      72.241  42.135  39.007  1.00 48.16           H  
ATOM   1912  HG2 MET I  21      69.981  41.620  38.282  1.00 46.68           H  
ATOM   1913  HG3 MET I  21      70.187  39.926  38.787  1.00 46.68           H  
ATOM   1914  HE1 MET I  21      73.261  39.397  37.992  1.00 45.26           H  
ATOM   1915  HE2 MET I  21      71.950  38.244  37.643  1.00 45.26           H  
ATOM   1916  HE3 MET I  21      73.069  38.737  36.350  1.00 45.26           H  
ATOM   1917  N   LEU I  22      73.290  42.659  41.461  1.00 49.46           N  
ATOM   1918  CA  LEU I  22      74.447  42.894  42.287  1.00 49.26           C  
ATOM   1919  C   LEU I  22      74.002  43.010  43.703  1.00 50.00           C  
ATOM   1920  O   LEU I  22      74.501  42.320  44.572  1.00 51.20           O  
ATOM   1921  CB  LEU I  22      75.151  44.178  41.898  1.00 50.12           C  
ATOM   1922  CG  LEU I  22      75.733  44.116  40.499  1.00 53.39           C  
ATOM   1923  CD1 LEU I  22      76.461  45.406  40.192  1.00 55.79           C  
ATOM   1924  CD2 LEU I  22      76.677  42.930  40.410  1.00 55.05           C  
ATOM   1925  H   LEU I  22      73.115  43.255  40.665  1.00 49.46           H  
ATOM   1926  HA  LEU I  22      75.141  42.064  42.155  1.00 49.26           H  
ATOM   1927  HB2 LEU I  22      74.434  44.998  41.943  1.00 50.12           H  
ATOM   1928  HB3 LEU I  22      75.959  44.363  42.606  1.00 50.12           H  
ATOM   1929  HG  LEU I  22      74.936  43.991  39.766  1.00 53.39           H  
ATOM   1930 HD11 LEU I  22      75.763  46.241  40.253  1.00 55.79           H  
ATOM   1931 HD12 LEU I  22      77.264  45.551  40.914  1.00 55.79           H  
ATOM   1932 HD13 LEU I  22      76.881  45.356  39.187  1.00 55.79           H  
ATOM   1933 HD21 LEU I  22      77.478  43.047  41.140  1.00 55.05           H  
ATOM   1934 HD22 LEU I  22      76.128  42.012  40.618  1.00 55.05           H  
ATOM   1935 HD23 LEU I  22      77.103  42.879  39.408  1.00 55.05           H  
ATOM   1936  N   GLN I  23      73.043  43.881  43.953  1.00 51.72           N  
ATOM   1937  CA  GLN I  23      72.586  44.035  45.324  1.00 54.36           C  
ATOM   1938  C   GLN I  23      72.295  42.660  45.918  1.00 54.00           C  
ATOM   1939  O   GLN I  23      72.596  42.406  47.082  1.00 55.49           O  
ATOM   1940  CB  GLN I  23      71.331  44.912  45.371  1.00 56.85           C  
ATOM   1941  CG  GLN I  23      71.018  45.506  46.744  1.00 59.62           C  
ATOM   1942  CD  GLN I  23      69.875  46.516  46.676  1.00 63.31           C  
ATOM   1943  NE2 GLN I  23      69.871  47.410  45.821  1.00 65.00           N  
ATOM   1944  OE1 GLN I  23      68.912  46.387  47.583  1.00 64.25           O  
ATOM   1945  H   GLN I  23      72.636  44.428  43.208  1.00 51.72           H  
ATOM   1946  HA  GLN I  23      73.365  44.522  45.910  1.00 54.36           H  
ATOM   1947  HB2 GLN I  23      71.465  45.734  44.668  1.00 56.85           H  
ATOM   1948  HB3 GLN I  23      70.480  44.304  45.062  1.00 56.85           H  
ATOM   1949  HG2 GLN I  23      71.909  46.006  47.124  1.00 59.62           H  
ATOM   1950  HG3 GLN I  23      70.737  44.700  47.422  1.00 59.62           H  
ATOM   1951 HE21 GLN I  23      69.115  48.079  45.794  1.00 65.00           H  
ATOM   1952 HE22 GLN I  23      70.624  47.471  45.150  1.00 65.00           H  
ATOM   1953  N   LEU I  24      71.726  41.769  45.113  1.00 52.13           N  
ATOM   1954  CA  LEU I  24      71.408  40.442  45.605  1.00 50.55           C  
ATOM   1955  C   LEU I  24      72.696  39.706  45.872  1.00 51.02           C  
ATOM   1956  O   LEU I  24      72.865  39.069  46.903  1.00 50.65           O  
ATOM   1957  CB  LEU I  24      70.591  39.676  44.570  1.00 49.31           C  
ATOM   1958  CG  LEU I  24      69.776  38.474  45.054  1.00 48.77           C  
ATOM   1959  CD1 LEU I  24      68.984  37.933  43.873  1.00 49.68           C  
ATOM   1960  CD2 LEU I  24      70.677  37.404  45.652  1.00 46.98           C  
ATOM   1961  H   LEU I  24      71.515  42.016  44.157  1.00 52.13           H  
ATOM   1962  HA  LEU I  24      70.822  40.525  46.520  1.00 50.55           H  
ATOM   1963  HB2 LEU I  24      69.894  40.382  44.119  1.00 49.31           H  
ATOM   1964  HB3 LEU I  24      71.284  39.315  43.811  1.00 49.31           H  
ATOM   1965  HG  LEU I  24      69.093  38.784  45.845  1.00 48.77           H  
ATOM   1966 HD11 LEU I  24      68.321  38.710  43.493  1.00 49.68           H  
ATOM   1967 HD12 LEU I  24      69.671  37.625  43.085  1.00 49.68           H  
ATOM   1968 HD13 LEU I  24      68.392  37.076  44.194  1.00 49.68           H  
ATOM   1969 HD21 LEU I  24      71.383  37.059  44.896  1.00 46.98           H  
ATOM   1970 HD22 LEU I  24      71.225  37.821  46.497  1.00 46.98           H  
ATOM   1971 HD23 LEU I  24      70.069  36.565  45.991  1.00 46.98           H  
ATOM   1972  N   ALA I  25      73.610  39.809  44.921  1.00 52.62           N  
ATOM   1973  CA  ALA I  25      74.895  39.136  45.020  1.00 53.24           C  
ATOM   1974  C   ALA I  25      75.555  39.377  46.364  1.00 54.00           C  
ATOM   1975  O   ALA I  25      75.732  38.457  47.161  1.00 53.35           O  
ATOM   1976  CB  ALA I  25      75.806  39.606  43.905  1.00 51.74           C  
ATOM   1977  H   ALA I  25      73.410  40.370  44.105  1.00 52.62           H  
ATOM   1978  HA  ALA I  25      74.719  38.064  44.926  1.00 53.24           H  
ATOM   1979  HB1 ALA I  25      75.338  39.401  42.942  1.00 51.74           H  
ATOM   1980  HB2 ALA I  25      75.978  40.678  44.004  1.00 51.74           H  
ATOM   1981  HB3 ALA I  25      76.758  39.078  43.966  1.00 51.74           H  
ATOM   1982  N   VAL I  26      75.903  40.632  46.604  1.00 55.63           N  
ATOM   1983  CA  VAL I  26      76.568  41.037  47.826  1.00 58.30           C  
ATOM   1984  C   VAL I  26      76.000  40.426  49.101  1.00 58.63           C  
ATOM   1985  O   VAL I  26      76.738  39.903  49.934  1.00 58.94           O  
ATOM   1986  CB  VAL I  26      76.573  42.582  47.960  1.00 59.13           C  
ATOM   1987  CG1 VAL I  26      75.152  43.112  48.112  1.00 59.25           C  
ATOM   1988  CG2 VAL I  26      77.434  42.986  49.139  1.00 61.09           C  
ATOM   1989  H   VAL I  26      75.697  41.334  45.908  1.00 55.63           H  
ATOM   1990  HA  VAL I  26      77.582  40.650  47.728  1.00 58.30           H  
ATOM   1991  HB  VAL I  26      76.993  43.019  47.054  1.00 59.13           H  
ATOM   1992 HG11 VAL I  26      74.562  42.824  47.242  1.00 59.25           H  
ATOM   1993 HG12 VAL I  26      74.702  42.693  49.012  1.00 59.25           H  
ATOM   1994 HG13 VAL I  26      75.176  44.199  48.191  1.00 59.25           H  
ATOM   1995 HG21 VAL I  26      77.024  42.555  50.053  1.00 61.09           H  
ATOM   1996 HG22 VAL I  26      78.450  42.621  48.989  1.00 61.09           H  
ATOM   1997 HG23 VAL I  26      77.447  44.073  49.224  1.00 61.09           H  
ATOM   1998  N   THR I  27      74.689  40.486  49.258  1.00 59.25           N  
ATOM   1999  CA  THR I  27      74.070  39.944  50.454  1.00 60.65           C  
ATOM   2000  C   THR I  27      74.156  38.416  50.514  1.00 61.69           C  
ATOM   2001  O   THR I  27      74.067  37.805  51.588  1.00 62.25           O  
ATOM   2002  CB  THR I  27      72.611  40.356  50.520  1.00 60.74           C  
ATOM   2003  OG1 THR I  27      72.127  40.131  51.842  1.00 63.66           O  
ATOM   2004  CG2 THR I  27      71.772  39.543  49.569  1.00 61.29           C  
ATOM   2005  H   THR I  27      74.116  40.911  48.543  1.00 59.25           H  
ATOM   2006  HA  THR I  27      74.619  40.349  51.304  1.00 60.65           H  
ATOM   2007  HB  THR I  27      72.540  41.409  50.246  1.00 60.74           H  
ATOM   2008 HG21 THR I  27      72.137  39.683  48.552  1.00 61.29           H  
ATOM   2009 HG22 THR I  27      71.838  38.489  49.837  1.00 61.29           H  
ATOM   2010 HG23 THR I  27      70.734  39.870  49.630  1.00 61.29           H  
ATOM   2011  HG1 THR I  27      71.208  40.408  51.866  1.00 63.66           H  
ATOM   2012  N   GLU I  28      74.328  37.798  49.353  1.00 62.48           N  
ATOM   2013  CA  GLU I  28      74.421  36.352  49.287  1.00 61.33           C  
ATOM   2014  C   GLU I  28      75.857  35.981  49.516  1.00 60.17           C  
ATOM   2015  O   GLU I  28      76.152  34.935  50.073  1.00 59.38           O  
ATOM   2016  CB  GLU I  28      73.978  35.850  47.915  1.00 62.77           C  
ATOM   2017  CG  GLU I  28      73.474  34.416  47.947  1.00 67.19           C  
ATOM   2018  CD  GLU I  28      72.108  34.279  48.610  1.00 69.94           C  
ATOM   2019  OE1 GLU I  28      71.718  33.141  48.966  1.00 71.53           O  
ATOM   2020  OE2 GLU I  28      71.409  35.304  48.776  1.00 70.63           O1-
ATOM   2021  H   GLU I  28      74.395  38.341  48.504  1.00 62.48           H  
ATOM   2022  HA  GLU I  28      73.774  35.900  50.039  1.00 61.33           H  
ATOM   2023  HB2 GLU I  28      73.176  36.493  47.551  1.00 62.77           H  
ATOM   2024  HB3 GLU I  28      74.826  35.906  47.233  1.00 62.77           H  
ATOM   2025  HG2 GLU I  28      74.191  33.808  48.499  1.00 67.19           H  
ATOM   2026  HG3 GLU I  28      73.401  34.051  46.923  1.00 67.19           H  
ATOM   2027  N   ILE I  29      76.738  36.872  49.073  1.00 60.61           N  
ATOM   2028  CA  ILE I  29      78.186  36.691  49.172  1.00 60.37           C  
ATOM   2029  C   ILE I  29      78.661  36.498  50.608  1.00 62.20           C  
ATOM   2030  O   ILE I  29      79.471  35.608  50.883  1.00 62.68           O  
ATOM   2031  CB  ILE I  29      78.925  37.892  48.524  1.00 57.48           C  
ATOM   2032  CG1 ILE I  29      79.885  37.378  47.473  1.00 54.44           C  
ATOM   2033  CG2 ILE I  29      79.651  38.728  49.576  1.00 58.39           C  
ATOM   2034  CD1 ILE I  29      79.840  38.162  46.202  1.00 53.09           C  
ATOM   2035  H   ILE I  29      76.389  37.718  48.646  1.00 60.61           H  
ATOM   2036  HA  ILE I  29      78.426  35.776  48.630  1.00 60.37           H  
ATOM   2037  HB  ILE I  29      78.194  38.546  48.049  1.00 57.48           H  
ATOM   2038 HG12 ILE I  29      80.897  37.427  47.875  1.00 54.44           H  
ATOM   2039 HG13 ILE I  29      79.632  36.341  47.250  1.00 54.44           H  
ATOM   2040 HG21 ILE I  29      78.931  39.098  50.306  1.00 58.39           H  
ATOM   2041 HG22 ILE I  29      80.396  38.112  50.079  1.00 58.39           H  
ATOM   2042 HG23 ILE I  29      80.144  39.572  49.093  1.00 58.39           H  
ATOM   2043 HD11 ILE I  29      78.838  38.107  45.777  1.00 53.09           H  
ATOM   2044 HD12 ILE I  29      80.091  39.203  46.408  1.00 53.09           H  
ATOM   2045 HD13 ILE I  29      80.558  37.748  45.494  1.00 53.09           H  
ATOM   2046  N   GLU I  30      78.163  37.328  51.519  1.00 63.42           N  
ATOM   2047  CA  GLU I  30      78.562  37.185  52.899  1.00 64.67           C  
ATOM   2048  C   GLU I  30      77.872  35.988  53.534  1.00 64.67           C  
ATOM   2049  O   GLU I  30      78.368  35.438  54.506  1.00 64.94           O  
ATOM   2050  CB  GLU I  30      78.278  38.470  53.688  1.00 66.54           C  
ATOM   2051  CG  GLU I  30      76.896  39.057  53.482  1.00 71.29           C  
ATOM   2052  CD  GLU I  30      76.665  40.363  54.246  1.00 73.61           C  
ATOM   2053  OE1 GLU I  30      77.391  41.358  54.017  1.00 74.66           O  
ATOM   2054  OE2 GLU I  30      75.739  40.392  55.081  1.00 74.61           O1-
ATOM   2055  H   GLU I  30      77.512  38.051  51.248  1.00 63.42           H  
ATOM   2056  HA  GLU I  30      79.637  37.010  52.927  1.00 64.67           H  
ATOM   2057  HB2 GLU I  30      78.396  38.248  54.749  1.00 66.54           H  
ATOM   2058  HB3 GLU I  30      79.011  39.219  53.389  1.00 66.54           H  
ATOM   2059  HG2 GLU I  30      76.158  38.327  53.816  1.00 71.29           H  
ATOM   2060  HG3 GLU I  30      76.759  39.251  52.418  1.00 71.29           H  
ATOM   2061  N   LYS I  31      76.736  35.565  52.992  1.00 65.45           N  
ATOM   2062  CA  LYS I  31      76.064  34.403  53.564  1.00 66.88           C  
ATOM   2063  C   LYS I  31      76.941  33.175  53.374  1.00 67.20           C  
ATOM   2064  O   LYS I  31      77.257  32.464  54.333  1.00 67.01           O  
ATOM   2065  CB  LYS I  31      74.710  34.156  52.899  1.00 68.55           C  
ATOM   2066  CG  LYS I  31      73.605  35.113  53.327  1.00 71.28           C  
ATOM   2067  CD  LYS I  31      72.223  34.437  53.217  1.00 73.24           C  
ATOM   2068  CE  LYS I  31      71.950  33.891  51.802  1.00 74.71           C  
ATOM   2069  NZ  LYS I  31      70.716  33.051  51.619  1.00 73.34           N1+
ATOM   2070  H   LYS I  31      76.342  36.042  52.194  1.00 65.45           H  
ATOM   2071  HA  LYS I  31      75.895  34.595  54.624  1.00 66.88           H  
ATOM   2072  HB2 LYS I  31      74.840  34.248  51.821  1.00 68.55           H  
ATOM   2073  HB3 LYS I  31      74.393  33.142  53.141  1.00 68.55           H  
ATOM   2074  HG2 LYS I  31      73.774  35.415  54.361  1.00 71.28           H  
ATOM   2075  HG3 LYS I  31      73.625  35.993  52.684  1.00 71.28           H  
ATOM   2076  HD2 LYS I  31      71.454  35.169  53.465  1.00 73.24           H  
ATOM   2077  HD3 LYS I  31      72.180  33.610  53.926  1.00 73.24           H  
ATOM   2078  HE2 LYS I  31      72.807  33.283  51.514  1.00 74.71           H  
ATOM   2079  HE3 LYS I  31      71.868  34.745  51.130  1.00 74.71           H  
ATOM   2080  HZ1 LYS I  31      70.762  32.248  52.230  1.00 73.34           H  
ATOM   2081  HZ2 LYS I  31      69.899  33.600  51.844  1.00 73.34           H  
ATOM   2082  HZ3 LYS I  31      70.659  32.741  50.659  1.00 73.34           H  
ATOM   2083  N   GLU I  32      77.327  32.941  52.122  1.00 67.98           N  
ATOM   2084  CA  GLU I  32      78.180  31.813  51.748  1.00 67.60           C  
ATOM   2085  C   GLU I  32      79.463  31.882  52.552  1.00 65.92           C  
ATOM   2086  O   GLU I  32      79.970  30.870  53.023  1.00 64.70           O  
ATOM   2087  CB  GLU I  32      78.516  31.889  50.254  1.00 70.02           C  
ATOM   2088  CG  GLU I  32      79.448  30.785  49.760  1.00 75.49           C  
ATOM   2089  CD  GLU I  32      79.961  31.019  48.343  1.00 79.22           C  
ATOM   2090  OE1 GLU I  32      80.691  32.015  48.113  1.00 79.83           O  
ATOM   2091  OE2 GLU I  32      79.636  30.199  47.455  1.00 80.44           O1-
ATOM   2092  H   GLU I  32      77.017  33.571  51.397  1.00 67.98           H  
ATOM   2093  HA  GLU I  32      77.659  30.877  51.951  1.00 67.60           H  
ATOM   2094  HB2 GLU I  32      77.585  31.826  49.691  1.00 70.02           H  
ATOM   2095  HB3 GLU I  32      78.993  32.850  50.060  1.00 70.02           H  
ATOM   2096  HG2 GLU I  32      78.906  29.840  49.780  1.00 75.49           H  
ATOM   2097  HG3 GLU I  32      80.304  30.728  50.433  1.00 75.49           H  
ATOM   2098  N   ALA I  33      79.977  33.098  52.697  1.00 64.59           N  
ATOM   2099  CA  ALA I  33      81.205  33.336  53.435  1.00 63.49           C  
ATOM   2100  C   ALA I  33      81.128  32.790  54.850  1.00 62.82           C  
ATOM   2101  O   ALA I  33      81.902  31.919  55.237  1.00 63.21           O  
ATOM   2102  CB  ALA I  33      81.507  34.819  53.470  1.00 63.14           C  
ATOM   2103  H   ALA I  33      79.498  33.883  52.280  1.00 64.59           H  
ATOM   2104  HA  ALA I  33      82.009  32.810  52.920  1.00 63.49           H  
ATOM   2105  HB1 ALA I  33      81.591  35.197  52.451  1.00 63.14           H  
ATOM   2106  HB2 ALA I  33      80.702  35.342  53.986  1.00 63.14           H  
ATOM   2107  HB3 ALA I  33      82.446  34.986  53.998  1.00 63.14           H  
ATOM   2108  N   ALA I  34      80.198  33.310  55.629  1.00 61.78           N  
ATOM   2109  CA  ALA I  34      80.096  32.852  57.000  1.00 60.86           C  
ATOM   2110  C   ALA I  34      79.766  31.368  57.034  1.00 60.47           C  
ATOM   2111  O   ALA I  34      80.387  30.583  57.738  1.00 60.77           O  
ATOM   2112  CB  ALA I  34      78.987  33.649  57.688  1.00 62.60           C  
ATOM   2113  H   ALA I  34      79.568  34.016  55.275  1.00 61.78           H  
ATOM   2114  HA  ALA I  34      81.044  33.003  57.516  1.00 60.86           H  
ATOM   2115  HB1 ALA I  34      79.237  34.710  57.670  1.00 62.60           H  
ATOM   2116  HB2 ALA I  34      78.045  33.489  57.163  1.00 62.60           H  
ATOM   2117  HB3 ALA I  34      78.888  33.316  58.721  1.00 62.60           H  
ATOM   2118  N   ALA I  35      78.773  30.942  56.273  1.00 60.27           N  
ATOM   2119  CA  ALA I  35      78.435  29.523  56.234  1.00 60.53           C  
ATOM   2120  C   ALA I  35      79.694  28.685  55.957  1.00 60.17           C  
ATOM   2121  O   ALA I  35      79.932  27.643  56.573  1.00 59.45           O  
ATOM   2122  CB  ALA I  35      77.416  29.286  55.157  1.00 61.31           C  
ATOM   2123  H   ALA I  35      78.247  31.601  55.717  1.00 60.27           H  
ATOM   2124  HA  ALA I  35      78.023  29.225  57.198  1.00 60.53           H  
ATOM   2125  HB1 ALA I  35      76.522  29.873  55.367  1.00 61.31           H  
ATOM   2126  HB2 ALA I  35      77.829  29.585  54.194  1.00 61.31           H  
ATOM   2127  HB3 ALA I  35      77.157  28.228  55.129  1.00 61.31           H  
ATOM   2128  N   LYS I  36      80.493  29.149  55.010  1.00 60.16           N  
ATOM   2129  CA  LYS I  36      81.722  28.470  54.665  1.00 59.53           C  
ATOM   2130  C   LYS I  36      82.489  28.240  55.973  1.00 59.55           C  
ATOM   2131  O   LYS I  36      82.786  27.097  56.331  1.00 59.61           O  
ATOM   2132  CB  LYS I  36      82.521  29.358  53.714  1.00 59.35           C  
ATOM   2133  CG  LYS I  36      83.496  28.623  52.844  1.00 60.39           C  
ATOM   2134  CD  LYS I  36      82.851  28.217  51.537  1.00 62.55           C  
ATOM   2135  CE  LYS I  36      83.803  27.382  50.682  1.00 64.53           C  
ATOM   2136  NZ  LYS I  36      84.039  25.992  51.189  1.00 66.15           N1+
ATOM   2137  H   LYS I  36      80.239  29.994  54.518  1.00 60.16           H  
ATOM   2138  HA  LYS I  36      81.539  27.517  54.169  1.00 59.53           H  
ATOM   2139  HB2 LYS I  36      81.818  29.883  53.068  1.00 59.35           H  
ATOM   2140  HB3 LYS I  36      83.076  30.082  54.311  1.00 59.35           H  
ATOM   2141  HG2 LYS I  36      84.348  29.270  52.636  1.00 60.39           H  
ATOM   2142  HG3 LYS I  36      83.838  27.729  53.366  1.00 60.39           H  
ATOM   2143  HD2 LYS I  36      82.573  29.115  50.985  1.00 62.55           H  
ATOM   2144  HD3 LYS I  36      81.958  27.630  51.750  1.00 62.55           H  
ATOM   2145  HE2 LYS I  36      84.763  27.897  50.641  1.00 64.53           H  
ATOM   2146  HE3 LYS I  36      83.385  27.311  49.678  1.00 64.53           H  
ATOM   2147  HZ1 LYS I  36      84.427  26.035  52.120  1.00 66.15           H  
ATOM   2148  HZ2 LYS I  36      83.164  25.489  51.212  1.00 66.15           H  
ATOM   2149  HZ3 LYS I  36      84.685  25.515  50.577  1.00 66.15           H  
ATOM   2150  N   GLU I  37      82.774  29.336  56.687  1.00 59.73           N  
ATOM   2151  CA  GLU I  37      83.507  29.300  57.965  1.00 59.41           C  
ATOM   2152  C   GLU I  37      82.927  28.243  58.883  1.00 58.54           C  
ATOM   2153  O   GLU I  37      83.655  27.457  59.478  1.00 58.59           O  
ATOM   2154  CB  GLU I  37      83.446  30.656  58.685  1.00 60.01           C  
ATOM   2155  CG  GLU I  37      84.241  30.726  60.014  1.00 62.23           C  
ATOM   2156  CD  GLU I  37      85.758  30.855  59.824  1.00 65.83           C  
ATOM   2157  OE1 GLU I  37      86.194  31.786  59.117  1.00 68.43           O  
ATOM   2158  OE2 GLU I  37      86.531  30.044  60.387  1.00 66.81           O1-
ATOM   2159  H   GLU I  37      82.472  30.232  56.332  1.00 59.73           H  
ATOM   2160  HA  GLU I  37      84.545  29.064  57.731  1.00 59.41           H  
ATOM   2161  HB2 GLU I  37      83.844  31.415  58.012  1.00 60.01           H  
ATOM   2162  HB3 GLU I  37      82.401  30.877  58.904  1.00 60.01           H  
ATOM   2163  HG2 GLU I  37      84.042  29.817  60.581  1.00 62.23           H  
ATOM   2164  HG3 GLU I  37      83.891  31.590  60.578  1.00 62.23           H  
ATOM   2165  N   VAL I  38      81.610  28.236  59.001  1.00 57.48           N  
ATOM   2166  CA  VAL I  38      80.961  27.251  59.837  1.00 56.55           C  
ATOM   2167  C   VAL I  38      81.473  25.864  59.491  1.00 58.68           C  
ATOM   2168  O   VAL I  38      81.827  25.080  60.369  1.00 59.35           O  
ATOM   2169  CB  VAL I  38      79.490  27.275  59.617  1.00 53.21           C  
ATOM   2170  CG1 VAL I  38      78.839  26.289  60.526  1.00 51.85           C  
ATOM   2171  CG2 VAL I  38      78.980  28.669  59.860  1.00 52.70           C  
ATOM   2172  H   VAL I  38      81.056  28.920  58.506  1.00 57.48           H  
ATOM   2173  HA  VAL I  38      81.182  27.487  60.878  1.00 56.55           H  
ATOM   2174  HB  VAL I  38      79.252  26.997  58.590  1.00 53.21           H  
ATOM   2175 HG11 VAL I  38      79.218  25.290  60.310  1.00 51.85           H  
ATOM   2176 HG12 VAL I  38      79.063  26.546  61.561  1.00 51.85           H  
ATOM   2177 HG13 VAL I  38      77.760  26.309  60.371  1.00 51.85           H  
ATOM   2178 HG21 VAL I  38      79.209  28.966  60.883  1.00 52.70           H  
ATOM   2179 HG22 VAL I  38      79.461  29.358  59.165  1.00 52.70           H  
ATOM   2180 HG23 VAL I  38      77.901  28.693  59.707  1.00 52.70           H  
ATOM   2181  N   GLU I  39      81.512  25.551  58.208  1.00 60.06           N  
ATOM   2182  CA  GLU I  39      82.005  24.249  57.829  1.00 61.55           C  
ATOM   2183  C   GLU I  39      83.429  24.058  58.331  1.00 59.36           C  
ATOM   2184  O   GLU I  39      83.807  22.967  58.747  1.00 58.56           O  
ATOM   2185  CB  GLU I  39      81.979  24.100  56.318  1.00 67.20           C  
ATOM   2186  CG  GLU I  39      80.621  24.375  55.712  1.00 76.89           C  
ATOM   2187  CD  GLU I  39      80.511  23.894  54.277  1.00 83.84           C  
ATOM   2188  OE1 GLU I  39      81.330  24.307  53.413  1.00 87.41           O  
ATOM   2189  OE2 GLU I  39      79.586  23.097  54.001  1.00 86.95           O1-
ATOM   2190  H   GLU I  39      81.203  26.209  57.507  1.00 60.06           H  
ATOM   2191  HA  GLU I  39      81.362  23.492  58.278  1.00 61.55           H  
ATOM   2192  HB2 GLU I  39      82.697  24.799  55.889  1.00 67.20           H  
ATOM   2193  HB3 GLU I  39      82.270  23.080  56.066  1.00 67.20           H  
ATOM   2194  HG2 GLU I  39      80.441  25.450  55.734  1.00 76.89           H  
ATOM   2195  HG3 GLU I  39      79.864  23.867  56.309  1.00 76.89           H  
ATOM   2196  N   LYS I  40      84.218  25.124  58.289  1.00 57.99           N  
ATOM   2197  CA  LYS I  40      85.608  25.051  58.726  1.00 56.95           C  
ATOM   2198  C   LYS I  40      85.765  24.702  60.196  1.00 57.57           C  
ATOM   2199  O   LYS I  40      86.668  23.949  60.568  1.00 57.17           O  
ATOM   2200  CB  LYS I  40      86.319  26.378  58.467  1.00 55.17           C  
ATOM   2201  CG  LYS I  40      87.786  26.387  58.884  1.00 52.98           C  
ATOM   2202  CD  LYS I  40      88.391  27.769  58.739  1.00 52.45           C  
ATOM   2203  CE  LYS I  40      89.884  27.763  58.969  1.00 50.03           C  
ATOM   2204  NZ  LYS I  40      90.369  29.154  58.795  1.00 51.97           N1+
ATOM   2205  H   LYS I  40      83.850  26.001  57.949  1.00 57.99           H  
ATOM   2206  HA  LYS I  40      86.057  24.246  58.144  1.00 56.95           H  
ATOM   2207  HB2 LYS I  40      86.265  26.594  57.400  1.00 55.17           H  
ATOM   2208  HB3 LYS I  40      85.800  27.159  59.022  1.00 55.17           H  
ATOM   2209  HG2 LYS I  40      87.861  26.074  59.925  1.00 52.98           H  
ATOM   2210  HG3 LYS I  40      88.338  25.690  58.254  1.00 52.98           H  
ATOM   2211  HD2 LYS I  40      87.926  28.434  59.467  1.00 52.45           H  
ATOM   2212  HD3 LYS I  40      88.192  28.136  57.732  1.00 52.45           H  
ATOM   2213  HE2 LYS I  40      90.369  27.107  58.246  1.00 50.03           H  
ATOM   2214  HE3 LYS I  40      90.103  27.416  59.979  1.00 50.03           H  
ATOM   2215  HZ1 LYS I  40      90.162  29.468  57.858  1.00 51.97           H  
ATOM   2216  HZ2 LYS I  40      89.908  29.757  59.461  1.00 51.97           H  
ATOM   2217  HZ3 LYS I  40      91.367  29.184  58.948  1.00 51.97           H  
ATOM   2218  N   GLN I  41      84.900  25.248  61.041  1.00 58.32           N  
ATOM   2219  CA  GLN I  41      85.002  24.969  62.465  1.00 60.22           C  
ATOM   2220  C   GLN I  41      84.450  23.599  62.833  1.00 61.82           C  
ATOM   2221  O   GLN I  41      84.804  23.048  63.879  1.00 61.99           O  
ATOM   2222  CB  GLN I  41      84.299  26.064  63.273  1.00 60.48           C  
ATOM   2223  CG  GLN I  41      85.017  27.408  63.246  1.00 60.64           C  
ATOM   2224  CD  GLN I  41      86.513  27.261  63.445  1.00 61.75           C  
ATOM   2225  OE1 GLN I  41      86.964  26.459  64.263  1.00 62.36           O  
ATOM   2226  NE2 GLN I  41      87.292  28.041  62.700  1.00 61.61           N  
ATOM   2227  H   GLN I  41      84.172  25.857  60.696  1.00 58.32           H  
ATOM   2228  HA  GLN I  41      86.063  24.961  62.714  1.00 60.22           H  
ATOM   2229  HB2 GLN I  41      83.297  26.202  62.866  1.00 60.48           H  
ATOM   2230  HB3 GLN I  41      84.228  25.734  64.309  1.00 60.48           H  
ATOM   2231  HG2 GLN I  41      84.617  28.036  64.042  1.00 60.64           H  
ATOM   2232  HG3 GLN I  41      84.836  27.884  62.282  1.00 60.64           H  
ATOM   2233 HE21 GLN I  41      88.296  27.989  62.794  1.00 61.61           H  
ATOM   2234 HE22 GLN I  41      86.879  28.685  62.041  1.00 61.61           H  
ATOM   2235  N   ASN I  42      83.588  23.056  61.972  1.00 62.74           N  
ATOM   2236  CA  ASN I  42      83.005  21.734  62.194  1.00 63.12           C  
ATOM   2237  C   ASN I  42      84.047  20.725  61.772  1.00 61.97           C  
ATOM   2238  O   ASN I  42      84.296  19.753  62.469  1.00 62.82           O  
ATOM   2239  CB  ASN I  42      81.753  21.531  61.348  1.00 65.33           C  
ATOM   2240  CG  ASN I  42      80.658  22.498  61.710  1.00 69.92           C  
ATOM   2241  ND2 ASN I  42      79.623  22.560  61.049  1.00 72.18           N  
ATOM   2242  OD1 ASN I  42      80.876  23.263  62.777  1.00 71.42           O  
ATOM   2243  H   ASN I  42      83.331  23.573  61.143  1.00 62.74           H  
ATOM   2244  HA  ASN I  42      82.721  21.624  63.241  1.00 63.12           H  
ATOM   2245  HB2 ASN I  42      81.388  20.515  61.499  1.00 65.33           H  
ATOM   2246  HB3 ASN I  42      82.012  21.671  60.299  1.00 65.33           H  
ATOM   2247 HD21 ASN I  42      78.896  23.211  61.309  1.00 72.18           H  
ATOM   2248 HD22 ASN I  42      79.500  21.960  60.246  1.00 72.18           H  
ATOM   2249  N   TYR I  43      84.653  20.960  60.617  1.00 60.12           N  
ATOM   2250  CA  TYR I  43      85.674  20.056  60.141  1.00 58.85           C  
ATOM   2251  C   TYR I  43      86.670  19.930  61.275  1.00 58.81           C  
ATOM   2252  O   TYR I  43      86.954  18.841  61.763  1.00 59.05           O  
ATOM   2253  CB  TYR I  43      86.351  20.636  58.903  1.00 58.18           C  
ATOM   2254  CG  TYR I  43      87.604  19.902  58.487  1.00 57.87           C  
ATOM   2255  CD1 TYR I  43      87.556  18.838  57.592  1.00 56.95           C  
ATOM   2256  CD2 TYR I  43      88.835  20.264  59.013  1.00 60.20           C  
ATOM   2257  CE1 TYR I  43      88.720  18.154  57.225  1.00 58.75           C  
ATOM   2258  CE2 TYR I  43      90.001  19.592  58.667  1.00 61.33           C  
ATOM   2259  CZ  TYR I  43      89.939  18.536  57.772  1.00 60.64           C  
ATOM   2260  OH  TYR I  43      91.113  17.896  57.450  1.00 60.87           O  
ATOM   2261  H   TYR I  43      84.401  21.771  60.070  1.00 60.12           H  
ATOM   2262  HA  TYR I  43      85.260  19.087  59.861  1.00 58.85           H  
ATOM   2263  HB2 TYR I  43      85.642  20.600  58.076  1.00 58.18           H  
ATOM   2264  HB3 TYR I  43      86.614  21.673  59.111  1.00 58.18           H  
ATOM   2265  HD1 TYR I  43      86.607  18.536  57.175  1.00 56.95           H  
ATOM   2266  HD2 TYR I  43      88.889  21.088  59.709  1.00 60.20           H  
ATOM   2267  HE1 TYR I  43      88.672  17.336  56.522  1.00 58.75           H  
ATOM   2268  HE2 TYR I  43      90.948  19.890  59.092  1.00 61.33           H  
ATOM   2269  HH  TYR I  43      91.022  17.171  56.827  1.00 60.87           H  
ATOM   2270  N   LEU I  44      87.176  21.072  61.713  1.00 59.21           N  
ATOM   2271  CA  LEU I  44      88.152  21.099  62.781  1.00 59.86           C  
ATOM   2272  C   LEU I  44      87.542  20.571  64.072  1.00 62.33           C  
ATOM   2273  O   LEU I  44      88.252  20.039  64.936  1.00 62.29           O  
ATOM   2274  CB  LEU I  44      88.651  22.527  62.976  1.00 57.21           C  
ATOM   2275  CG  LEU I  44      89.364  23.167  61.790  1.00 54.49           C  
ATOM   2276  CD1 LEU I  44      89.888  24.528  62.193  1.00 53.98           C  
ATOM   2277  CD2 LEU I  44      90.516  22.295  61.351  1.00 53.63           C  
ATOM   2278  H   LEU I  44      86.875  21.940  61.294  1.00 59.21           H  
ATOM   2279  HA  LEU I  44      88.992  20.458  62.514  1.00 59.86           H  
ATOM   2280  HB2 LEU I  44      87.789  23.149  63.219  1.00 57.21           H  
ATOM   2281  HB3 LEU I  44      89.345  22.523  63.817  1.00 57.21           H  
ATOM   2282  HG  LEU I  44      88.661  23.274  60.964  1.00 54.49           H  
ATOM   2283 HD11 LEU I  44      89.056  25.159  62.506  1.00 53.98           H  
ATOM   2284 HD12 LEU I  44      90.591  24.417  63.019  1.00 53.98           H  
ATOM   2285 HD13 LEU I  44      90.394  24.988  61.345  1.00 53.98           H  
ATOM   2286 HD21 LEU I  44      91.222  22.185  62.174  1.00 53.63           H  
ATOM   2287 HD22 LEU I  44      90.139  21.314  61.062  1.00 53.63           H  
ATOM   2288 HD23 LEU I  44      91.018  22.757  60.501  1.00 53.63           H  
ATOM   2289  N   ALA I  45      86.222  20.710  64.185  1.00 64.56           N  
ATOM   2290  CA  ALA I  45      85.498  20.258  65.364  1.00 66.55           C  
ATOM   2291  C   ALA I  45      85.782  18.798  65.652  1.00 68.80           C  
ATOM   2292  O   ALA I  45      85.953  18.430  66.805  1.00 69.85           O  
ATOM   2293  CB  ALA I  45      83.992  20.476  65.186  1.00 65.42           C  
ATOM   2294  H   ALA I  45      85.708  21.142  63.430  1.00 64.56           H  
ATOM   2295  HA  ALA I  45      85.842  20.848  66.214  1.00 66.55           H  
ATOM   2296  HB1 ALA I  45      83.797  21.533  65.004  1.00 65.42           H  
ATOM   2297  HB2 ALA I  45      83.638  19.890  64.338  1.00 65.42           H  
ATOM   2298  HB3 ALA I  45      83.470  20.160  66.089  1.00 65.42           H  
ATOM   2299  N   GLU I  46      85.838  17.963  64.617  1.00 71.14           N  
ATOM   2300  CA  GLU I  46      86.107  16.545  64.843  1.00 72.66           C  
ATOM   2301  C   GLU I  46      87.534  16.094  64.615  1.00 71.44           C  
ATOM   2302  O   GLU I  46      88.013  15.186  65.289  1.00 71.99           O  
ATOM   2303  CB  GLU I  46      85.170  15.674  64.007  1.00 74.89           C  
ATOM   2304  CG  GLU I  46      84.837  16.229  62.655  1.00 79.16           C  
ATOM   2305  CD  GLU I  46      83.832  15.362  61.936  1.00 83.36           C  
ATOM   2306  OE1 GLU I  46      82.853  14.916  62.580  1.00 85.00           O  
ATOM   2307  OE2 GLU I  46      84.010  15.126  60.722  1.00 85.80           O1-
ATOM   2308  H   GLU I  46      85.695  18.308  63.679  1.00 71.14           H  
ATOM   2309  HA  GLU I  46      85.925  16.416  65.910  1.00 72.66           H  
ATOM   2310  HB2 GLU I  46      85.644  14.702  63.868  1.00 74.89           H  
ATOM   2311  HB3 GLU I  46      84.240  15.548  64.561  1.00 74.89           H  
ATOM   2312  HG2 GLU I  46      85.748  16.284  62.060  1.00 79.16           H  
ATOM   2313  HG3 GLU I  46      84.421  17.229  62.775  1.00 79.16           H  
ATOM   2314  N   HIS I  47      88.222  16.710  63.667  1.00 69.80           N  
ATOM   2315  CA  HIS I  47      89.591  16.302  63.399  1.00 67.95           C  
ATOM   2316  C   HIS I  47      90.557  16.721  64.493  1.00 66.81           C  
ATOM   2317  O   HIS I  47      91.719  16.312  64.490  1.00 65.84           O  
ATOM   2318  CB  HIS I  47      90.037  16.852  62.048  1.00 67.86           C  
ATOM   2319  CG  HIS I  47      89.299  16.248  60.902  1.00 68.22           C  
ATOM   2320  CD2 HIS I  47      89.477  14.939  60.515  1.00 68.82           C  
ATOM   2321  ND1 HIS I  47      88.331  16.750  60.104  1.00 68.54           N  
ATOM   2322  NE2 HIS I  47      88.646  14.661  59.526  1.00 69.58           N  
ATOM   2323  CE1 HIS I  47      87.939  15.744  59.257  1.00 69.93           C  
ATOM   2324  H   HIS I  47      87.799  17.457  63.134  1.00 69.80           H  
ATOM   2325  HA  HIS I  47      89.607  15.212  63.376  1.00 67.95           H  
ATOM   2326  HB2 HIS I  47      91.100  16.647  61.923  1.00 67.86           H  
ATOM   2327  HB3 HIS I  47      89.871  17.929  62.039  1.00 67.86           H  
ATOM   2328  HD1 HIS I  47      87.939  17.756  60.128  1.00 68.54           H  
ATOM   2329  HD2 HIS I  47      90.184  14.249  60.951  1.00 68.82           H  
ATOM   2330  HE1 HIS I  47      87.177  15.824  58.495  1.00 69.93           H  
ATOM   2331  N   SER I  48      90.076  17.526  65.431  1.00 65.79           N  
ATOM   2332  CA  SER I  48      90.902  17.982  66.547  1.00 65.28           C  
ATOM   2333  C   SER I  48      90.006  18.698  67.516  1.00 65.27           C  
ATOM   2334  O   SER I  48      90.077  19.915  67.638  1.00 65.02           O  
ATOM   2335  CB  SER I  48      91.974  18.975  66.094  1.00 64.86           C  
ATOM   2336  OG  SER I  48      92.791  19.345  67.188  1.00 63.57           O  
ATOM   2337  H   SER I  48      89.115  17.831  65.373  1.00 65.79           H  
ATOM   2338  HA  SER I  48      91.393  17.115  66.988  1.00 65.28           H  
ATOM   2339  HB2 SER I  48      91.492  19.864  65.687  1.00 64.86           H  
ATOM   2340  HB3 SER I  48      92.591  18.512  65.324  1.00 64.86           H  
ATOM   2341  HG  SER I  48      92.225  19.749  67.850  1.00 63.57           H  
ATOM   2342  N   PRO I  49      89.149  17.935  68.219  1.00 65.24           N  
ATOM   2343  CA  PRO I  49      88.192  18.432  69.214  1.00 65.17           C  
ATOM   2344  C   PRO I  49      88.853  18.908  70.484  1.00 64.97           C  
ATOM   2345  O   PRO I  49      89.957  18.480  70.828  1.00 65.61           O  
ATOM   2346  CB  PRO I  49      87.306  17.214  69.469  1.00 64.46           C  
ATOM   2347  CG  PRO I  49      87.461  16.404  68.221  1.00 64.31           C  
ATOM   2348  CD  PRO I  49      88.928  16.508  67.984  1.00 63.87           C  
ATOM   2349  HA  PRO I  49      87.647  19.308  68.861  1.00 65.17           H  
ATOM   2350  HB2 PRO I  49      87.650  16.657  70.340  1.00 64.46           H  
ATOM   2351  HB3 PRO I  49      86.267  17.511  69.615  1.00 64.46           H  
ATOM   2352  HG2 PRO I  49      86.892  16.831  67.395  1.00 64.31           H  
ATOM   2353  HG3 PRO I  49      87.155  15.370  68.376  1.00 64.31           H  
ATOM   2354  HD2 PRO I  49      89.190  16.225  66.964  1.00 63.87           H  
ATOM   2355  HD3 PRO I  49      89.491  15.895  68.687  1.00 63.87           H  
ATOM   2356  N   PRO I  50      88.190  19.811  71.205  1.00 64.78           N  
ATOM   2357  CA  PRO I  50      88.718  20.345  72.455  1.00 65.91           C  
ATOM   2358  C   PRO I  50      89.468  19.269  73.234  1.00 68.01           C  
ATOM   2359  O   PRO I  50      88.848  18.392  73.822  1.00 68.23           O  
ATOM   2360  CB  PRO I  50      87.479  20.803  73.179  1.00 64.65           C  
ATOM   2361  CG  PRO I  50      86.639  21.323  72.052  1.00 64.81           C  
ATOM   2362  CD  PRO I  50      86.825  20.322  70.941  1.00 63.66           C  
ATOM   2363  HA  PRO I  50      89.442  21.147  72.315  1.00 65.91           H  
ATOM   2364  HB2 PRO I  50      86.989  19.974  73.690  1.00 64.65           H  
ATOM   2365  HB3 PRO I  50      87.708  21.589  73.899  1.00 64.65           H  
ATOM   2366  HG2 PRO I  50      86.982  22.310  71.741  1.00 64.81           H  
ATOM   2367  HG3 PRO I  50      85.591  21.379  72.348  1.00 64.81           H  
ATOM   2368  HD2 PRO I  50      86.764  20.801  69.964  1.00 63.66           H  
ATOM   2369  HD3 PRO I  50      86.086  19.523  71.001  1.00 63.66           H  
ATOM   2370  N   LEU I  51      90.789  19.345  73.231  1.00 70.94           N  
ATOM   2371  CA  LEU I  51      91.605  18.378  73.939  1.00 74.88           C  
ATOM   2372  C   LEU I  51      91.256  18.256  75.412  1.00 78.93           C  
ATOM   2373  O   LEU I  51      90.845  19.233  76.043  1.00 79.38           O  
ATOM   2374  CB  LEU I  51      93.072  18.757  73.815  1.00 73.76           C  
ATOM   2375  CG  LEU I  51      94.062  18.052  74.734  1.00 73.35           C  
ATOM   2376  CD1 LEU I  51      95.412  17.899  74.037  1.00 73.61           C  
ATOM   2377  CD2 LEU I  51      94.176  18.850  76.021  1.00 72.53           C  
ATOM   2378  H   LEU I  51      91.239  20.094  72.724  1.00 70.94           H  
ATOM   2379  HA  LEU I  51      91.406  17.411  73.476  1.00 74.88           H  
ATOM   2380  HB2 LEU I  51      93.376  18.552  72.789  1.00 73.76           H  
ATOM   2381  HB3 LEU I  51      93.150  19.827  74.010  1.00 73.76           H  
ATOM   2382  HG  LEU I  51      93.712  17.048  74.974  1.00 73.35           H  
ATOM   2383 HD11 LEU I  51      95.288  17.307  73.130  1.00 73.61           H  
ATOM   2384 HD12 LEU I  51      95.801  18.884  73.778  1.00 73.61           H  
ATOM   2385 HD13 LEU I  51      96.111  17.397  74.705  1.00 73.61           H  
ATOM   2386 HD21 LEU I  51      94.525  19.857  75.794  1.00 72.53           H  
ATOM   2387 HD22 LEU I  51      93.200  18.904  76.503  1.00 72.53           H  
ATOM   2388 HD23 LEU I  51      94.885  18.362  76.690  1.00 72.53           H  
ATOM   2389  N   SER I  52      91.439  17.050  75.952  1.00 83.49           N  
ATOM   2390  CA  SER I  52      91.175  16.758  77.364  1.00 87.69           C  
ATOM   2391  C   SER I  52      92.305  15.913  77.931  1.00 90.82           C  
ATOM   2392  O   SER I  52      92.289  14.690  77.808  1.00 91.04           O  
ATOM   2393  CB  SER I  52      89.867  15.988  77.532  1.00 87.12           C  
ATOM   2394  OG  SER I  52      89.564  15.814  78.906  1.00 87.02           O  
ATOM   2395  H   SER I  52      91.775  16.303  75.361  1.00 83.49           H  
ATOM   2396  HA  SER I  52      91.101  17.708  77.894  1.00 87.69           H  
ATOM   2397  HB2 SER I  52      89.964  15.010  77.060  1.00 87.12           H  
ATOM   2398  HB3 SER I  52      89.060  16.544  77.055  1.00 87.12           H  
ATOM   2399  HG  SER I  52      88.740  15.325  78.962  1.00 87.02           H  
ATOM   2400  N   LEU I  53      93.273  16.580  78.554  1.00 95.11           N  
ATOM   2401  CA  LEU I  53      94.429  15.920  79.151  1.00 99.67           C  
ATOM   2402  C   LEU I  53      94.046  14.752  80.074  1.00102.59           C  
ATOM   2403  O   LEU I  53      93.279  14.911  81.031  1.00102.73           O  
ATOM   2404  CB  LEU I  53      95.271  16.955  79.911  1.00100.82           C  
ATOM   2405  CG  LEU I  53      94.591  18.135  80.634  1.00102.47           C  
ATOM   2406  CD1 LEU I  53      94.092  19.116  79.587  1.00102.21           C  
ATOM   2407  CD2 LEU I  53      93.446  17.670  81.551  1.00102.39           C  
ATOM   2408  H   LEU I  53      93.205  17.586  78.616  1.00 95.11           H  
ATOM   2409  HA  LEU I  53      95.013  15.486  78.339  1.00 99.67           H  
ATOM   2410  HB2 LEU I  53      95.833  16.407  80.667  1.00100.82           H  
ATOM   2411  HB3 LEU I  53      95.962  17.388  79.188  1.00100.82           H  
ATOM   2412  HG  LEU I  53      95.320  18.621  81.283  1.00102.47           H  
ATOM   2413 HD11 LEU I  53      94.932  19.464  78.986  1.00102.21           H  
ATOM   2414 HD12 LEU I  53      93.364  18.622  78.943  1.00102.21           H  
ATOM   2415 HD13 LEU I  53      93.622  19.966  80.081  1.00102.21           H  
ATOM   2416 HD21 LEU I  53      92.682  17.173  80.954  1.00102.39           H  
ATOM   2417 HD22 LEU I  53      93.836  16.975  82.295  1.00102.39           H  
ATOM   2418 HD23 LEU I  53      93.010  18.533  82.054  1.00102.39           H  
ATOM   2419  N   PRO I  54      94.579  13.551  79.781  1.00105.03           N  
ATOM   2420  CA  PRO I  54      94.318  12.329  80.551  1.00107.11           C  
ATOM   2421  C   PRO I  54      94.794  12.424  81.995  1.00109.49           C  
ATOM   2422  O   PRO I  54      95.028  13.527  82.513  1.00109.35           O  
ATOM   2423  CB  PRO I  54      95.085  11.258  79.767  1.00106.17           C  
ATOM   2424  CG  PRO I  54      95.174  11.821  78.377  1.00105.69           C  
ATOM   2425  CD  PRO I  54      95.473  13.269  78.647  1.00105.07           C  
ATOM   2426  HA  PRO I  54      93.253  12.118  80.646  1.00107.11           H  
ATOM   2427  HB2 PRO I  54      96.079  11.106  80.188  1.00106.17           H  
ATOM   2428  HB3 PRO I  54      94.542  10.313  79.768  1.00106.17           H  
ATOM   2429  HG2 PRO I  54      94.232  11.704  77.841  1.00105.69           H  
ATOM   2430  HG3 PRO I  54      95.976  11.350  77.809  1.00105.69           H  
ATOM   2431  HD2 PRO I  54      95.231  13.892  77.786  1.00105.07           H  
ATOM   2432  HD3 PRO I  54      96.518  13.415  78.919  1.00105.07           H  
ATOM   2433  N   GLY I  55      94.924  11.262  82.640  1.00111.97           N  
ATOM   2434  CA  GLY I  55      95.394  11.198  84.016  1.00114.77           C  
ATOM   2435  C   GLY I  55      96.789  11.771  84.080  1.00116.80           C  
ATOM   2436  O   GLY I  55      96.949  12.988  84.271  1.00117.53           O  
ATOM   2437  H   GLY I  55      94.690  10.405  82.160  1.00111.97           H  
ATOM   2438  HA2 GLY I  55      94.730  11.778  84.657  1.00114.77           H  
ATOM   2439  HA3 GLY I  55      95.408  10.161  84.351  1.00114.77           H  
ATOM   2440  N   SER I  56      97.803  10.924  83.916  1.00117.88           N  
ATOM   2441  CA  SER I  56      99.181  11.413  83.926  1.00119.74           C  
ATOM   2442  C   SER I  56     100.261  10.436  83.441  1.00120.27           C  
ATOM   2443  O   SER I  56     100.767  10.523  82.313  1.00120.75           O  
ATOM   2444  CB  SER I  56      99.540  11.939  85.321  1.00119.43           C  
ATOM   2445  OG  SER I  56      99.150  11.038  86.347  1.00118.50           O  
ATOM   2446  H   SER I  56      97.620   9.940  83.784  1.00117.88           H  
ATOM   2447  HA  SER I  56      99.187  12.209  83.182  1.00119.74           H  
ATOM   2448  HB2 SER I  56      99.034  12.892  85.479  1.00119.43           H  
ATOM   2449  HB3 SER I  56     100.619  12.087  85.374  1.00119.43           H  
ATOM   2450  HG  SER I  56      98.199  10.920  86.284  1.00118.50           H  
ATOM   2451  N   MET I  57     100.610   9.519  84.322  1.00120.66           N  
ATOM   2452  CA  MET I  57     101.625   8.523  84.054  1.00120.47           C  
ATOM   2453  C   MET I  57     101.809   8.077  82.604  1.00119.30           C  
ATOM   2454  O   MET I  57     102.610   8.652  81.871  1.00118.82           O  
ATOM   2455  CB  MET I  57     101.362   7.317  84.953  1.00122.13           C  
ATOM   2456  CG  MET I  57      99.911   6.866  84.991  1.00123.36           C  
ATOM   2457  SD  MET I  57      99.499   6.220  86.637  1.00125.17           S  
ATOM   2458  CE  MET I  57     100.157   4.544  86.550  1.00124.15           C  
ATOM   2459  H   MET I  57     100.150   9.511  85.221  1.00120.66           H  
ATOM   2460  HA  MET I  57     102.571   9.017  84.274  1.00120.47           H  
ATOM   2461  HB2 MET I  57     101.665   7.576  85.968  1.00122.13           H  
ATOM   2462  HB3 MET I  57     101.968   6.485  84.594  1.00122.13           H  
ATOM   2463  HG2 MET I  57      99.758   6.083  84.248  1.00123.36           H  
ATOM   2464  HG3 MET I  57      99.264   7.714  84.765  1.00123.36           H  
ATOM   2465  HE1 MET I  57      99.666   4.002  85.742  1.00124.15           H  
ATOM   2466  HE2 MET I  57     101.230   4.584  86.361  1.00124.15           H  
ATOM   2467  HE3 MET I  57      99.973   4.032  87.495  1.00124.15           H  
ATOM   2468  N   GLN I  58     101.066   7.054  82.200  1.00118.12           N  
ATOM   2469  CA  GLN I  58     101.190   6.499  80.853  1.00117.17           C  
ATOM   2470  C   GLN I  58     100.479   7.337  79.811  1.00115.87           C  
ATOM   2471  O   GLN I  58     101.007   7.624  78.731  1.00115.55           O  
ATOM   2472  CB  GLN I  58     100.605   5.082  80.831  1.00118.08           C  
ATOM   2473  CG  GLN I  58     101.504   4.008  80.222  1.00118.49           C  
ATOM   2474  CD  GLN I  58     100.699   2.869  79.609  1.00119.08           C  
ATOM   2475  NE2 GLN I  58     101.228   1.789  79.337  1.00118.63           N  
ATOM   2476  OE1 GLN I  58      99.415   3.115  79.374  1.00119.44           O  
ATOM   2477  H   GLN I  58     100.398   6.648  82.840  1.00118.12           H  
ATOM   2478  HA  GLN I  58     102.251   6.489  80.605  1.00117.17           H  
ATOM   2479  HB2 GLN I  58     100.386   4.793  81.859  1.00118.08           H  
ATOM   2480  HB3 GLN I  58      99.679   5.110  80.257  1.00118.08           H  
ATOM   2481  HG2 GLN I  58     102.147   3.603  81.003  1.00118.49           H  
ATOM   2482  HG3 GLN I  58     102.118   4.463  79.445  1.00118.49           H  
ATOM   2483 HE21 GLN I  58     100.681   1.050  78.919  1.00118.63           H  
ATOM   2484 HE22 GLN I  58     102.208   1.643  79.532  1.00118.63           H  
ATOM   2485  N   GLU I  59      99.259   7.715  80.151  1.00114.09           N  
ATOM   2486  CA  GLU I  59      98.409   8.508  79.291  1.00112.18           C  
ATOM   2487  C   GLU I  59      99.064   9.761  78.710  1.00110.25           C  
ATOM   2488  O   GLU I  59      99.156   9.902  77.493  1.00109.47           O  
ATOM   2489  CB  GLU I  59      97.149   8.873  80.072  1.00113.33           C  
ATOM   2490  CG  GLU I  59      97.425   9.181  81.533  1.00113.69           C  
ATOM   2491  CD  GLU I  59      96.682   8.261  82.474  1.00113.22           C  
ATOM   2492  OE1 GLU I  59      96.932   8.357  83.694  1.00112.30           O  
ATOM   2493  OE2 GLU I  59      95.850   7.458  81.993  1.00113.00           O1-
ATOM   2494  H   GLU I  59      98.904   7.437  81.054  1.00114.09           H  
ATOM   2495  HA  GLU I  59      98.180   7.895  78.419  1.00112.18           H  
ATOM   2496  HB2 GLU I  59      96.697   9.751  79.611  1.00113.33           H  
ATOM   2497  HB3 GLU I  59      96.453   8.036  80.019  1.00113.33           H  
ATOM   2498  HG2 GLU I  59      97.120  10.208  81.736  1.00113.69           H  
ATOM   2499  HG3 GLU I  59      98.495   9.076  81.715  1.00113.69           H  
ATOM   2500  N   LEU I  60      99.525  10.657  79.580  1.00108.35           N  
ATOM   2501  CA  LEU I  60     100.135  11.905  79.136  1.00106.54           C  
ATOM   2502  C   LEU I  60     101.335  11.662  78.261  1.00105.99           C  
ATOM   2503  O   LEU I  60     101.598  12.411  77.327  1.00105.96           O  
ATOM   2504  CB  LEU I  60     100.542  12.776  80.323  1.00105.37           C  
ATOM   2505  CG  LEU I  60      99.440  13.107  81.329  1.00105.57           C  
ATOM   2506  CD1 LEU I  60      99.607  14.542  81.736  1.00104.27           C  
ATOM   2507  CD2 LEU I  60      98.040  12.874  80.753  1.00104.91           C  
ATOM   2508  H   LEU I  60      99.451  10.468  80.569  1.00108.35           H  
ATOM   2509  HA  LEU I  60      99.379  12.428  78.550  1.00106.54           H  
ATOM   2510  HB2 LEU I  60     101.336  12.257  80.859  1.00105.37           H  
ATOM   2511  HB3 LEU I  60     100.925  13.717  79.928  1.00105.37           H  
ATOM   2512  HG  LEU I  60      99.532  12.445  82.190  1.00105.57           H  
ATOM   2513 HD11 LEU I  60     100.592  14.681  82.181  1.00104.27           H  
ATOM   2514 HD12 LEU I  60      99.511  15.182  80.859  1.00104.27           H  
ATOM   2515 HD13 LEU I  60      98.839  14.805  82.464  1.00104.27           H  
ATOM   2516 HD21 LEU I  60      97.893  13.516  79.884  1.00104.91           H  
ATOM   2517 HD22 LEU I  60      97.939  11.830  80.455  1.00104.91           H  
ATOM   2518 HD23 LEU I  60      97.292  13.110  81.510  1.00104.91           H  
ATOM   2519  N   GLN I  61     102.074  10.613  78.570  1.00105.69           N  
ATOM   2520  CA  GLN I  61     103.229  10.288  77.767  1.00105.92           C  
ATOM   2521  C   GLN I  61     102.703   9.736  76.452  1.00105.65           C  
ATOM   2522  O   GLN I  61     103.063  10.202  75.367  1.00106.50           O  
ATOM   2523  CB  GLN I  61     104.078   9.232  78.467  1.00107.28           C  
ATOM   2524  CG  GLN I  61     104.694   9.691  79.780  1.00109.15           C  
ATOM   2525  CD  GLN I  61     105.624   8.650  80.387  1.00109.91           C  
ATOM   2526  NE2 GLN I  61     106.250   8.888  81.421  1.00109.94           N  
ATOM   2527  OE1 GLN I  61     105.718   7.489  79.743  1.00110.18           O  
ATOM   2528  H   GLN I  61     101.832  10.040  79.366  1.00105.69           H  
ATOM   2529  HA  GLN I  61     103.853  11.167  77.608  1.00105.92           H  
ATOM   2530  HB2 GLN I  61     103.447   8.367  78.670  1.00107.28           H  
ATOM   2531  HB3 GLN I  61     104.885   8.943  77.794  1.00107.28           H  
ATOM   2532  HG2 GLN I  61     103.892   9.898  80.488  1.00109.15           H  
ATOM   2533  HG3 GLN I  61     105.262  10.603  79.599  1.00109.15           H  
ATOM   2534 HE21 GLN I  61     106.864   8.188  81.812  1.00109.94           H  
ATOM   2535 HE22 GLN I  61     106.149   9.783  81.878  1.00109.94           H  
ATOM   2536  N   GLU I  62     101.831   8.743  76.563  1.00104.23           N  
ATOM   2537  CA  GLU I  62     101.245   8.100  75.396  1.00102.44           C  
ATOM   2538  C   GLU I  62     100.662   9.154  74.459  1.00 99.61           C  
ATOM   2539  O   GLU I  62     101.102   9.315  73.321  1.00 98.56           O  
ATOM   2540  CB  GLU I  62     100.150   7.131  75.857  1.00104.28           C  
ATOM   2541  CG  GLU I  62      99.944   5.920  74.959  1.00106.14           C  
ATOM   2542  CD  GLU I  62     101.127   4.970  74.979  1.00107.44           C  
ATOM   2543  OE1 GLU I  62     102.210   5.345  74.474  1.00107.44           O  
ATOM   2544  OE2 GLU I  62     100.971   3.846  75.505  1.00107.83           O1-
ATOM   2545  H   GLU I  62     101.566   8.424  77.484  1.00104.23           H  
ATOM   2546  HA  GLU I  62     102.013   7.546  74.855  1.00102.44           H  
ATOM   2547  HB2 GLU I  62     100.412   6.773  76.853  1.00104.28           H  
ATOM   2548  HB3 GLU I  62      99.210   7.681  75.904  1.00104.28           H  
ATOM   2549  HG2 GLU I  62      99.791   6.266  73.937  1.00106.14           H  
ATOM   2550  HG3 GLU I  62      99.058   5.382  75.297  1.00106.14           H  
ATOM   2551  N   LEU I  63      99.673   9.880  74.961  1.00 96.66           N  
ATOM   2552  CA  LEU I  63      99.020  10.908  74.179  1.00 93.74           C  
ATOM   2553  C   LEU I  63     100.046  11.772  73.490  1.00 92.51           C  
ATOM   2554  O   LEU I  63      99.948  12.037  72.295  1.00 92.61           O  
ATOM   2555  CB  LEU I  63      98.157  11.785  75.078  1.00 92.27           C  
ATOM   2556  CG  LEU I  63      97.430  12.926  74.383  1.00 89.95           C  
ATOM   2557  CD1 LEU I  63      96.507  12.334  73.333  1.00 89.44           C  
ATOM   2558  CD2 LEU I  63      96.657  13.755  75.407  1.00 88.84           C  
ATOM   2559  H   LEU I  63      99.369   9.712  75.909  1.00 96.66           H  
ATOM   2560  HA  LEU I  63      98.393  10.422  73.432  1.00 93.74           H  
ATOM   2561  HB2 LEU I  63      97.408  11.148  75.549  1.00 92.27           H  
ATOM   2562  HB3 LEU I  63      98.801  12.216  75.844  1.00 92.27           H  
ATOM   2563  HG  LEU I  63      98.141  13.594  73.896  1.00 89.95           H  
ATOM   2564 HD11 LEU I  63      97.096  11.776  72.605  1.00 89.44           H  
ATOM   2565 HD12 LEU I  63      95.793  11.665  73.813  1.00 89.44           H  
ATOM   2566 HD13 LEU I  63      95.970  13.136  72.827  1.00 89.44           H  
ATOM   2567 HD21 LEU I  63      95.933  13.119  75.917  1.00 88.84           H  
ATOM   2568 HD22 LEU I  63      97.352  14.172  76.136  1.00 88.84           H  
ATOM   2569 HD23 LEU I  63      96.134  14.565  74.899  1.00 88.84           H  
ATOM   2570  N   SER I  64     101.036  12.211  74.254  1.00 91.28           N  
ATOM   2571  CA  SER I  64     102.069  13.068  73.707  1.00 90.14           C  
ATOM   2572  C   SER I  64     102.731  12.418  72.517  1.00 90.11           C  
ATOM   2573  O   SER I  64     102.968  13.061  71.493  1.00 90.11           O  
ATOM   2574  CB  SER I  64     103.099  13.388  74.779  1.00 88.53           C  
ATOM   2575  OG  SER I  64     102.504  14.200  75.771  1.00 86.17           O  
ATOM   2576  H   SER I  64     101.071  11.946  75.228  1.00 91.28           H  
ATOM   2577  HA  SER I  64     101.608  13.997  73.371  1.00 90.14           H  
ATOM   2578  HB2 SER I  64     103.939  13.918  74.330  1.00 88.53           H  
ATOM   2579  HB3 SER I  64     103.454  12.462  75.231  1.00 88.53           H  
ATOM   2580  HG  SER I  64     101.770  13.709  76.146  1.00 86.17           H  
ATOM   2581  N   LYS I  65     103.020  11.133  72.640  1.00 89.80           N  
ATOM   2582  CA  LYS I  65     103.644  10.426  71.543  1.00 89.70           C  
ATOM   2583  C   LYS I  65     102.642  10.377  70.388  1.00 87.78           C  
ATOM   2584  O   LYS I  65     103.003  10.577  69.229  1.00 86.54           O  
ATOM   2585  CB  LYS I  65     104.036   9.013  71.994  1.00 92.61           C  
ATOM   2586  CG  LYS I  65     104.909   8.250  70.997  1.00 95.77           C  
ATOM   2587  CD  LYS I  65     105.150   6.791  71.429  1.00 98.58           C  
ATOM   2588  CE  LYS I  65     103.866   5.945  71.418  1.00100.23           C  
ATOM   2589  NZ  LYS I  65     104.082   4.530  71.874  1.00101.09           N1+
ATOM   2590  H   LYS I  65     102.805  10.646  73.499  1.00 89.80           H  
ATOM   2591  HA  LYS I  65     104.552  10.934  71.218  1.00 89.70           H  
ATOM   2592  HB2 LYS I  65     104.583   9.095  72.933  1.00 92.61           H  
ATOM   2593  HB3 LYS I  65     103.122   8.441  72.154  1.00 92.61           H  
ATOM   2594  HG2 LYS I  65     104.415   8.251  70.026  1.00 95.77           H  
ATOM   2595  HG3 LYS I  65     105.871   8.755  70.915  1.00 95.77           H  
ATOM   2596  HD2 LYS I  65     105.559   6.790  72.440  1.00 98.58           H  
ATOM   2597  HD3 LYS I  65     105.870   6.340  70.746  1.00 98.58           H  
ATOM   2598  HE2 LYS I  65     103.474   5.925  70.401  1.00100.23           H  
ATOM   2599  HE3 LYS I  65     103.137   6.414  72.079  1.00100.23           H  
ATOM   2600  HZ1 LYS I  65     104.756   4.081  71.271  1.00101.09           H  
ATOM   2601  HZ2 LYS I  65     104.428   4.531  72.823  1.00101.09           H  
ATOM   2602  HZ3 LYS I  65     103.207   4.027  71.835  1.00101.09           H  
ATOM   2603  N   LYS I  66     101.378  10.127  70.723  1.00 86.27           N  
ATOM   2604  CA  LYS I  66     100.298  10.041  69.739  1.00 84.02           C  
ATOM   2605  C   LYS I  66     100.292  11.297  68.873  1.00 82.20           C  
ATOM   2606  O   LYS I  66     100.404  11.220  67.646  1.00 82.59           O  
ATOM   2607  CB  LYS I  66      98.948   9.917  70.452  1.00 85.04           C  
ATOM   2608  CG  LYS I  66      97.722   9.934  69.537  1.00 86.25           C  
ATOM   2609  CD  LYS I  66      97.204   8.524  69.252  1.00 88.04           C  
ATOM   2610  CE  LYS I  66      96.728   7.826  70.532  1.00 88.71           C  
ATOM   2611  NZ  LYS I  66      96.265   6.419  70.324  1.00 87.54           N1+
ATOM   2612  H   LYS I  66     101.155   9.991  71.699  1.00 86.27           H  
ATOM   2613  HA  LYS I  66     100.460   9.163  69.114  1.00 84.02           H  
ATOM   2614  HB2 LYS I  66      98.944   8.977  71.004  1.00 85.04           H  
ATOM   2615  HB3 LYS I  66      98.858  10.749  71.151  1.00 85.04           H  
ATOM   2616  HG2 LYS I  66      96.931  10.509  70.018  1.00 86.25           H  
ATOM   2617  HG3 LYS I  66      97.993  10.407  68.593  1.00 86.25           H  
ATOM   2618  HD2 LYS I  66      98.006   7.936  68.806  1.00 88.04           H  
ATOM   2619  HD3 LYS I  66      96.370   8.588  68.553  1.00 88.04           H  
ATOM   2620  HE2 LYS I  66      95.900   8.401  70.948  1.00 88.71           H  
ATOM   2621  HE3 LYS I  66      97.555   7.813  71.242  1.00 88.71           H  
ATOM   2622  HZ1 LYS I  66      95.498   6.411  69.667  1.00 87.54           H  
ATOM   2623  HZ2 LYS I  66      97.026   5.864  69.959  1.00 87.54           H  
ATOM   2624  HZ3 LYS I  66      95.958   6.032  71.205  1.00 87.54           H  
ATOM   2625  N   LEU I  67     100.158  12.444  69.534  1.00 78.69           N  
ATOM   2626  CA  LEU I  67     100.124  13.731  68.870  1.00 74.71           C  
ATOM   2627  C   LEU I  67     101.351  13.938  68.013  1.00 73.90           C  
ATOM   2628  O   LEU I  67     101.260  14.055  66.793  1.00 73.76           O  
ATOM   2629  CB  LEU I  67     100.067  14.841  69.900  1.00 72.71           C  
ATOM   2630  CG  LEU I  67      98.908  14.812  70.871  1.00 71.27           C  
ATOM   2631  CD1 LEU I  67      98.890  16.131  71.617  1.00 70.88           C  
ATOM   2632  CD2 LEU I  67      97.601  14.600  70.124  1.00 71.46           C  
ATOM   2633  H   LEU I  67     100.077  12.416  70.540  1.00 78.69           H  
ATOM   2634  HA  LEU I  67      99.238  13.752  68.236  1.00 74.71           H  
ATOM   2635  HB2 LEU I  67     100.987  14.797  70.483  1.00 72.71           H  
ATOM   2636  HB3 LEU I  67     100.023  15.788  69.362  1.00 72.71           H  
ATOM   2637  HG  LEU I  67      99.024  13.988  71.575  1.00 71.27           H  
ATOM   2638 HD11 LEU I  67      99.826  16.253  72.162  1.00 70.88           H  
ATOM   2639 HD12 LEU I  67      98.774  16.949  70.906  1.00 70.88           H  
ATOM   2640 HD13 LEU I  67      98.057  16.140  72.320  1.00 70.88           H  
ATOM   2641 HD21 LEU I  67      97.455  15.410  69.409  1.00 71.46           H  
ATOM   2642 HD22 LEU I  67      97.636  13.649  69.593  1.00 71.46           H  
ATOM   2643 HD23 LEU I  67      96.774  14.589  70.834  1.00 71.46           H  
ATOM   2644  N   HIS I  68     102.500  13.989  68.672  1.00 73.10           N  
ATOM   2645  CA  HIS I  68     103.779  14.199  68.007  1.00 72.59           C  
ATOM   2646  C   HIS I  68     103.926  13.429  66.692  1.00 72.24           C  
ATOM   2647  O   HIS I  68     104.513  13.932  65.731  1.00 73.20           O  
ATOM   2648  CB  HIS I  68     104.928  13.836  68.965  1.00 71.93           C  
ATOM   2649  CG  HIS I  68     106.288  14.110  68.404  1.00 71.47           C  
ATOM   2650  ND1 HIS I  68     106.872  13.308  67.450  1.00 72.27           N  
ATOM   2651  CD2 HIS I  68     107.150  15.132  68.618  1.00 72.23           C  
ATOM   2652  CE1 HIS I  68     108.036  13.824  67.096  1.00 73.04           C  
ATOM   2653  NE2 HIS I  68     108.228  14.933  67.791  1.00 72.75           N  
ATOM   2654  H   HIS I  68     102.488  13.878  69.676  1.00 73.10           H  
ATOM   2655  HA  HIS I  68     103.822  15.256  67.744  1.00 72.59           H  
ATOM   2656  HB2 HIS I  68     104.859  12.773  69.198  1.00 71.93           H  
ATOM   2657  HB3 HIS I  68     104.810  14.417  69.880  1.00 71.93           H  
ATOM   2658  HD2 HIS I  68     107.015  15.950  69.310  1.00 72.23           H  
ATOM   2659  HE2 HIS I  68     109.036  15.535  67.724  1.00 72.75           H  
ATOM   2660  HE1 HIS I  68     108.715  13.411  66.364  1.00 73.04           H  
ATOM   2661  N   ALA I  69     103.395  12.213  66.639  1.00 70.89           N  
ATOM   2662  CA  ALA I  69     103.499  11.412  65.426  1.00 68.45           C  
ATOM   2663  C   ALA I  69     102.530  11.973  64.386  1.00 67.46           C  
ATOM   2664  O   ALA I  69     102.881  12.128  63.205  1.00 67.76           O  
ATOM   2665  CB  ALA I  69     103.170   9.956  65.739  1.00 67.89           C  
ATOM   2666  H   ALA I  69     102.915  11.840  67.446  1.00 70.89           H  
ATOM   2667  HA  ALA I  69     104.515  11.454  65.032  1.00 68.45           H  
ATOM   2668  HB1 ALA I  69     103.875   9.575  66.478  1.00 67.89           H  
ATOM   2669  HB2 ALA I  69     102.157   9.890  66.135  1.00 67.89           H  
ATOM   2670  HB3 ALA I  69     103.244   9.363  64.828  1.00 67.89           H  
ATOM   2671  N   LYS I  70     101.318  12.294  64.842  1.00 64.93           N  
ATOM   2672  CA  LYS I  70     100.293  12.831  63.964  1.00 62.47           C  
ATOM   2673  C   LYS I  70     100.786  14.121  63.355  1.00 59.50           C  
ATOM   2674  O   LYS I  70     100.482  14.426  62.220  1.00 59.53           O  
ATOM   2675  CB  LYS I  70      99.009  13.097  64.736  1.00 65.12           C  
ATOM   2676  CG  LYS I  70      97.777  13.256  63.852  1.00 69.13           C  
ATOM   2677  CD  LYS I  70      96.529  13.479  64.717  1.00 73.36           C  
ATOM   2678  CE  LYS I  70      96.265  12.315  65.701  1.00 76.02           C  
ATOM   2679  NZ  LYS I  70      95.327  12.644  66.836  1.00 76.50           N1+
ATOM   2680  H   LYS I  70     101.108  12.160  65.821  1.00 64.93           H  
ATOM   2681  HA  LYS I  70     100.085  12.102  63.181  1.00 62.47           H  
ATOM   2682  HB2 LYS I  70      98.838  12.262  65.416  1.00 65.12           H  
ATOM   2683  HB3 LYS I  70      99.139  14.013  65.312  1.00 65.12           H  
ATOM   2684  HG2 LYS I  70      97.915  14.112  63.192  1.00 69.13           H  
ATOM   2685  HG3 LYS I  70      97.644  12.354  63.254  1.00 69.13           H  
ATOM   2686  HD2 LYS I  70      95.665  13.583  64.061  1.00 73.36           H  
ATOM   2687  HD3 LYS I  70      96.662  14.396  65.291  1.00 73.36           H  
ATOM   2688  HE2 LYS I  70      97.220  12.010  66.129  1.00 76.02           H  
ATOM   2689  HE3 LYS I  70      95.837  11.486  65.138  1.00 76.02           H  
ATOM   2690  HZ1 LYS I  70      95.704  13.412  67.373  1.00 76.50           H  
ATOM   2691  HZ2 LYS I  70      94.426  12.905  66.463  1.00 76.50           H  
ATOM   2692  HZ3 LYS I  70      95.223  11.835  67.432  1.00 76.50           H  
ATOM   2693  N   ILE I  71     101.542  14.877  64.134  1.00 56.29           N  
ATOM   2694  CA  ILE I  71     102.101  16.133  63.674  1.00 53.39           C  
ATOM   2695  C   ILE I  71     102.909  15.943  62.386  1.00 53.01           C  
ATOM   2696  O   ILE I  71     102.703  16.656  61.399  1.00 52.61           O  
ATOM   2697  CB  ILE I  71     103.008  16.724  64.757  1.00 51.68           C  
ATOM   2698  CG1 ILE I  71     102.167  17.115  65.949  1.00 51.78           C  
ATOM   2699  CG2 ILE I  71     103.706  17.954  64.263  1.00 51.09           C  
ATOM   2700  CD1 ILE I  71     102.966  17.725  67.039  1.00 51.47           C  
ATOM   2701  H   ILE I  71     101.735  14.570  65.077  1.00 56.29           H  
ATOM   2702  HA  ILE I  71     101.275  16.813  63.467  1.00 53.39           H  
ATOM   2703  HB  ILE I  71     103.749  15.971  65.026  1.00 51.68           H  
ATOM   2704 HG12 ILE I  71     101.415  17.834  65.624  1.00 51.78           H  
ATOM   2705 HG13 ILE I  71     101.674  16.223  66.335  1.00 51.78           H  
ATOM   2706 HG21 ILE I  71     104.306  17.705  63.388  1.00 51.09           H  
ATOM   2707 HG22 ILE I  71     102.966  18.708  63.994  1.00 51.09           H  
ATOM   2708 HG23 ILE I  71     104.354  18.344  65.048  1.00 51.09           H  
ATOM   2709 HD11 ILE I  71     103.712  17.010  67.386  1.00 51.47           H  
ATOM   2710 HD12 ILE I  71     103.465  18.619  66.667  1.00 51.47           H  
ATOM   2711 HD13 ILE I  71     102.308  17.994  67.865  1.00 51.47           H  
ATOM   2712  N   ASP I  72     103.830  14.984  62.389  1.00 52.36           N  
ATOM   2713  CA  ASP I  72     104.654  14.760  61.210  1.00 51.64           C  
ATOM   2714  C   ASP I  72     103.734  14.360  60.080  1.00 50.09           C  
ATOM   2715  O   ASP I  72     103.986  14.655  58.904  1.00 50.07           O  
ATOM   2716  CB  ASP I  72     105.674  13.645  61.458  1.00 54.39           C  
ATOM   2717  CG  ASP I  72     106.657  13.976  62.572  1.00 57.41           C  
ATOM   2718  OD1 ASP I  72     107.664  13.246  62.699  1.00 59.29           O  
ATOM   2719  OD2 ASP I  72     106.438  14.946  63.330  1.00 60.60           O1-
ATOM   2720  H   ASP I  72     103.958  14.410  63.210  1.00 52.36           H  
ATOM   2721  HA  ASP I  72     105.205  15.669  60.967  1.00 51.64           H  
ATOM   2722  HB2 ASP I  72     106.235  13.476  60.539  1.00 54.39           H  
ATOM   2723  HB3 ASP I  72     105.136  12.736  61.728  1.00 54.39           H  
ATOM   2724  N   SER I  73     102.655  13.690  60.463  1.00 47.70           N  
ATOM   2725  CA  SER I  73     101.655  13.217  59.530  1.00 44.71           C  
ATOM   2726  C   SER I  73     100.940  14.400  58.883  1.00 41.28           C  
ATOM   2727  O   SER I  73     101.083  14.641  57.690  1.00 38.67           O  
ATOM   2728  CB  SER I  73     100.670  12.320  60.286  1.00 46.14           C  
ATOM   2729  OG  SER I  73      99.516  12.031  59.506  1.00 51.39           O  
ATOM   2730  H   SER I  73     102.526  13.502  61.447  1.00 47.70           H  
ATOM   2731  HA  SER I  73     102.124  12.641  58.733  1.00 44.71           H  
ATOM   2732  HB2 SER I  73     100.361  12.827  61.200  1.00 46.14           H  
ATOM   2733  HB3 SER I  73     101.168  11.384  60.540  1.00 46.14           H  
ATOM   2734  HG  SER I  73      99.093  12.866  59.293  1.00 51.39           H  
ATOM   2735  N   VAL I  74     100.189  15.135  59.691  1.00 39.21           N  
ATOM   2736  CA  VAL I  74      99.433  16.304  59.224  1.00 38.01           C  
ATOM   2737  C   VAL I  74     100.360  17.259  58.532  1.00 40.04           C  
ATOM   2738  O   VAL I  74     100.018  17.891  57.541  1.00 41.04           O  
ATOM   2739  CB  VAL I  74      98.790  17.064  60.393  1.00 35.69           C  
ATOM   2740  CG1 VAL I  74      97.720  18.022  59.873  1.00 36.07           C  
ATOM   2741  CG2 VAL I  74      98.168  16.090  61.376  1.00 37.80           C  
ATOM   2742  H   VAL I  74     100.135  14.881  60.667  1.00 39.21           H  
ATOM   2743  HA  VAL I  74      98.656  15.939  58.552  1.00 38.01           H  
ATOM   2744  HB  VAL I  74      99.566  17.636  60.902  1.00 35.69           H  
ATOM   2745 HG11 VAL I  74      98.172  18.727  59.176  1.00 36.07           H  
ATOM   2746 HG12 VAL I  74      96.941  17.455  59.363  1.00 36.07           H  
ATOM   2747 HG13 VAL I  74      97.283  18.567  60.710  1.00 36.07           H  
ATOM   2748 HG21 VAL I  74      97.391  15.514  60.874  1.00 37.80           H  
ATOM   2749 HG22 VAL I  74      98.936  15.414  61.752  1.00 37.80           H  
ATOM   2750 HG23 VAL I  74      97.731  16.643  62.208  1.00 37.80           H  
ATOM   2751  N   ASP I  75     101.549  17.428  59.088  1.00 41.24           N  
ATOM   2752  CA  ASP I  75     102.490  18.348  58.485  1.00 42.34           C  
ATOM   2753  C   ASP I  75     102.774  17.918  57.040  1.00 42.49           C  
ATOM   2754  O   ASP I  75     102.681  18.733  56.127  1.00 43.34           O  
ATOM   2755  CB  ASP I  75     103.789  18.379  59.277  1.00 43.70           C  
ATOM   2756  CG  ASP I  75     104.647  19.572  58.924  1.00 45.55           C  
ATOM   2757  OD1 ASP I  75     105.882  19.407  58.797  1.00 45.84           O  
ATOM   2758  OD2 ASP I  75     104.089  20.690  58.777  1.00 44.93           O1-
ATOM   2759  H   ASP I  75     101.797  16.920  59.925  1.00 41.24           H  
ATOM   2760  HA  ASP I  75     102.056  19.348  58.490  1.00 42.34           H  
ATOM   2761  HB2 ASP I  75     104.350  17.469  59.066  1.00 43.70           H  
ATOM   2762  HB3 ASP I  75     103.551  18.421  60.340  1.00 43.70           H  
ATOM   2763  N   GLU I  76     103.114  16.648  56.827  1.00 42.19           N  
ATOM   2764  CA  GLU I  76     103.390  16.172  55.473  1.00 41.49           C  
ATOM   2765  C   GLU I  76     102.210  16.504  54.558  1.00 41.29           C  
ATOM   2766  O   GLU I  76     102.400  16.981  53.439  1.00 40.25           O  
ATOM   2767  CB  GLU I  76     103.604  14.655  55.466  1.00 42.34           C  
ATOM   2768  CG  GLU I  76     104.276  14.143  54.193  1.00 45.01           C  
ATOM   2769  CD  GLU I  76     104.194  12.624  53.983  1.00 46.79           C  
ATOM   2770  OE1 GLU I  76     104.337  11.825  54.940  1.00 48.10           O  
ATOM   2771  OE2 GLU I  76     104.011  12.229  52.814  1.00 47.93           O1-
ATOM   2772  H   GLU I  76     103.182  16.009  57.607  1.00 42.19           H  
ATOM   2773  HA  GLU I  76     104.294  16.665  55.116  1.00 41.49           H  
ATOM   2774  HB2 GLU I  76     104.231  14.390  56.318  1.00 42.34           H  
ATOM   2775  HB3 GLU I  76     102.633  14.169  55.564  1.00 42.34           H  
ATOM   2776  HG2 GLU I  76     105.329  14.423  54.230  1.00 45.01           H  
ATOM   2777  HG3 GLU I  76     103.801  14.629  53.341  1.00 45.01           H  
ATOM   2778  N   GLU I  77     100.997  16.241  55.044  1.00 41.47           N  
ATOM   2779  CA  GLU I  77      99.785  16.491  54.273  1.00 40.82           C  
ATOM   2780  C   GLU I  77      99.727  17.960  53.992  1.00 40.17           C  
ATOM   2781  O   GLU I  77      99.478  18.394  52.869  1.00 39.83           O  
ATOM   2782  CB  GLU I  77      98.532  16.077  55.059  1.00 41.82           C  
ATOM   2783  CG  GLU I  77      98.489  14.593  55.421  1.00 48.20           C  
ATOM   2784  CD  GLU I  77      97.331  14.237  56.331  1.00 51.98           C  
ATOM   2785  OE1 GLU I  77      97.229  13.060  56.774  1.00 53.10           O  
ATOM   2786  OE2 GLU I  77      96.512  15.139  56.609  1.00 53.87           O1-
ATOM   2787  H   GLU I  77     100.915  15.857  55.975  1.00 41.47           H  
ATOM   2788  HA  GLU I  77      99.810  15.908  53.353  1.00 40.82           H  
ATOM   2789  HB2 GLU I  77      98.499  16.656  55.982  1.00 41.82           H  
ATOM   2790  HB3 GLU I  77      97.655  16.308  54.454  1.00 41.82           H  
ATOM   2791  HG2 GLU I  77      99.419  14.332  55.925  1.00 48.20           H  
ATOM   2792  HG3 GLU I  77      98.399  14.014  54.502  1.00 48.20           H  
ATOM   2793  N   ARG I  78      99.982  18.743  55.022  1.00 40.05           N  
ATOM   2794  CA  ARG I  78      99.921  20.170  54.823  1.00 40.67           C  
ATOM   2795  C   ARG I  78     100.862  20.542  53.695  1.00 39.91           C  
ATOM   2796  O   ARG I  78     100.496  21.317  52.820  1.00 39.89           O  
ATOM   2797  CB  ARG I  78     100.295  20.903  56.108  1.00 42.08           C  
ATOM   2798  CG  ARG I  78     100.055  22.404  56.056  1.00 45.15           C  
ATOM   2799  CD  ARG I  78     100.966  23.106  57.065  1.00 50.11           C  
ATOM   2800  NE  ARG I  78     102.365  22.902  56.690  1.00 52.27           N  
ATOM   2801  CZ  ARG I  78     103.049  23.741  55.920  1.00 53.48           C  
ATOM   2802  NH1 ARG I  78     102.471  24.858  55.471  1.00 52.71           N  
ATOM   2803  NH2 ARG I  78     104.283  23.429  55.541  1.00 51.82           N1+
ATOM   2804  H   ARG I  78     100.214  18.354  55.925  1.00 40.05           H  
ATOM   2805  HA  ARG I  78      98.905  20.465  54.559  1.00 40.67           H  
ATOM   2806  HB2 ARG I  78      99.702  20.489  56.924  1.00 42.08           H  
ATOM   2807  HB3 ARG I  78     101.353  20.732  56.305  1.00 42.08           H  
ATOM   2808  HG2 ARG I  78      99.014  22.613  56.301  1.00 45.15           H  
ATOM   2809  HG3 ARG I  78     100.273  22.772  55.053  1.00 45.15           H  
ATOM   2810  HD2 ARG I  78     100.793  22.692  58.059  1.00 50.11           H  
ATOM   2811  HD3 ARG I  78     100.745  24.173  57.072  1.00 50.11           H  
ATOM   2812  HE  ARG I  78     102.837  22.078  57.035  1.00 52.27           H  
ATOM   2813 HH11 ARG I  78     102.972  25.468  54.841  1.00 52.71           H  
ATOM   2814 HH12 ARG I  78     101.532  25.093  55.761  1.00 52.71           H  
ATOM   2815 HH21 ARG I  78     104.697  22.557  55.838  1.00 51.82           H  
ATOM   2816 HH22 ARG I  78     104.807  24.064  54.956  1.00 51.82           H  
ATOM   2817  N   TYR I  79     102.058  19.955  53.716  1.00 39.45           N  
ATOM   2818  CA  TYR I  79     103.082  20.209  52.703  1.00 39.33           C  
ATOM   2819  C   TYR I  79     102.607  19.818  51.314  1.00 40.07           C  
ATOM   2820  O   TYR I  79     102.612  20.627  50.388  1.00 40.49           O  
ATOM   2821  CB  TYR I  79     104.354  19.428  53.034  1.00 38.27           C  
ATOM   2822  CG  TYR I  79     105.479  19.631  52.044  1.00 37.97           C  
ATOM   2823  CD1 TYR I  79     106.429  20.633  52.228  1.00 38.51           C  
ATOM   2824  CD2 TYR I  79     105.582  18.830  50.909  1.00 38.60           C  
ATOM   2825  CE1 TYR I  79     107.464  20.833  51.289  1.00 39.00           C  
ATOM   2826  CE2 TYR I  79     106.610  19.019  49.973  1.00 38.04           C  
ATOM   2827  CZ  TYR I  79     107.544  20.016  50.163  1.00 37.82           C  
ATOM   2828  OH  TYR I  79     108.542  20.184  49.224  1.00 37.60           O  
ATOM   2829  H   TYR I  79     102.266  19.308  54.463  1.00 39.45           H  
ATOM   2830  HA  TYR I  79     103.287  21.279  52.709  1.00 39.33           H  
ATOM   2831  HB2 TYR I  79     104.703  19.743  54.018  1.00 38.27           H  
ATOM   2832  HB3 TYR I  79     104.107  18.367  53.059  1.00 38.27           H  
ATOM   2833  HD1 TYR I  79     106.373  21.266  53.101  1.00 38.51           H  
ATOM   2834  HD2 TYR I  79     104.856  18.047  50.746  1.00 38.60           H  
ATOM   2835  HE1 TYR I  79     108.191  21.616  51.443  1.00 39.00           H  
ATOM   2836  HE2 TYR I  79     106.670  18.383  49.102  1.00 38.04           H  
ATOM   2837  HH  TYR I  79     108.510  19.573  48.484  1.00 37.60           H  
ATOM   2838  N   ASP I  80     102.198  18.567  51.155  1.00 41.16           N  
ATOM   2839  CA  ASP I  80     101.720  18.126  49.852  1.00 41.93           C  
ATOM   2840  C   ASP I  80     100.682  19.121  49.336  1.00 40.98           C  
ATOM   2841  O   ASP I  80     100.718  19.530  48.179  1.00 40.84           O  
ATOM   2842  CB  ASP I  80     101.093  16.731  49.958  1.00 44.42           C  
ATOM   2843  CG  ASP I  80     102.098  15.663  50.363  1.00 45.09           C  
ATOM   2844  OD1 ASP I  80     103.267  15.750  49.923  1.00 44.44           O  
ATOM   2845  OD2 ASP I  80     101.717  14.728  51.099  1.00 44.67           O1-
ATOM   2846  H   ASP I  80     102.218  17.923  51.933  1.00 41.16           H  
ATOM   2847  HA  ASP I  80     102.561  18.077  49.160  1.00 41.93           H  
ATOM   2848  HB2 ASP I  80     100.672  16.464  48.989  1.00 44.42           H  
ATOM   2849  HB3 ASP I  80     100.298  16.762  50.703  1.00 44.42           H  
ATOM   2850  N   THR I  81      99.762  19.514  50.207  1.00 39.75           N  
ATOM   2851  CA  THR I  81      98.724  20.441  49.806  1.00 39.33           C  
ATOM   2852  C   THR I  81      99.355  21.729  49.283  1.00 40.98           C  
ATOM   2853  O   THR I  81      99.053  22.186  48.175  1.00 41.48           O  
ATOM   2854  CB  THR I  81      97.806  20.802  50.977  1.00 37.80           C  
ATOM   2855  OG1 THR I  81      97.226  19.612  51.522  1.00 35.97           O  
ATOM   2856  CG2 THR I  81      96.699  21.692  50.507  1.00 37.31           C  
ATOM   2857  H   THR I  81      99.785  19.165  51.155  1.00 39.75           H  
ATOM   2858  HA  THR I  81      98.135  19.953  49.030  1.00 39.33           H  
ATOM   2859  HB  THR I  81      98.398  21.315  51.735  1.00 37.80           H  
ATOM   2860 HG21 THR I  81      97.121  22.601  50.079  1.00 37.31           H  
ATOM   2861 HG22 THR I  81      96.112  21.173  49.750  1.00 37.31           H  
ATOM   2862 HG23 THR I  81      96.058  21.950  51.350  1.00 37.31           H  
ATOM   2863  HG1 THR I  81      97.945  19.047  51.815  1.00 35.97           H  
ATOM   2864  N   GLU I  82     100.242  22.308  50.083  1.00 41.73           N  
ATOM   2865  CA  GLU I  82     100.859  23.547  49.678  1.00 42.92           C  
ATOM   2866  C   GLU I  82     101.461  23.406  48.301  1.00 42.84           C  
ATOM   2867  O   GLU I  82     101.396  24.326  47.488  1.00 43.46           O  
ATOM   2868  CB  GLU I  82     101.916  24.000  50.701  1.00 44.76           C  
ATOM   2869  CG  GLU I  82     102.843  25.087  50.137  1.00 52.83           C  
ATOM   2870  CD  GLU I  82     103.214  26.199  51.115  1.00 56.51           C  
ATOM   2871  OE1 GLU I  82     103.759  25.915  52.213  1.00 58.64           O  
ATOM   2872  OE2 GLU I  82     102.975  27.381  50.761  1.00 57.09           O1-
ATOM   2873  H   GLU I  82     100.483  21.884  50.968  1.00 41.73           H  
ATOM   2874  HA  GLU I  82     100.089  24.318  49.639  1.00 42.92           H  
ATOM   2875  HB2 GLU I  82     101.407  24.395  51.580  1.00 44.76           H  
ATOM   2876  HB3 GLU I  82     102.519  23.138  50.987  1.00 44.76           H  
ATOM   2877  HG2 GLU I  82     102.345  25.543  49.281  1.00 52.83           H  
ATOM   2878  HG3 GLU I  82     103.764  24.606  49.808  1.00 52.83           H  
ATOM   2879  N   VAL I  83     102.022  22.240  48.025  1.00 43.06           N  
ATOM   2880  CA  VAL I  83     102.634  22.030  46.731  1.00 43.43           C  
ATOM   2881  C   VAL I  83     101.625  21.934  45.606  1.00 45.58           C  
ATOM   2882  O   VAL I  83     101.896  22.403  44.504  1.00 46.52           O  
ATOM   2883  CB  VAL I  83     103.486  20.784  46.723  1.00 40.64           C  
ATOM   2884  CG1 VAL I  83     104.085  20.597  45.354  1.00 39.38           C  
ATOM   2885  CG2 VAL I  83     104.576  20.922  47.748  1.00 37.72           C  
ATOM   2886  H   VAL I  83     102.023  21.501  48.713  1.00 43.06           H  
ATOM   2887  HA  VAL I  83     103.255  22.909  46.558  1.00 43.43           H  
ATOM   2888  HB  VAL I  83     102.874  19.915  46.966  1.00 40.64           H  
ATOM   2889 HG11 VAL I  83     103.287  20.494  44.619  1.00 39.38           H  
ATOM   2890 HG12 VAL I  83     104.699  21.463  45.105  1.00 39.38           H  
ATOM   2891 HG13 VAL I  83     104.703  19.699  45.347  1.00 39.38           H  
ATOM   2892 HG21 VAL I  83     105.191  21.790  47.510  1.00 37.72           H  
ATOM   2893 HG22 VAL I  83     104.132  21.051  48.735  1.00 37.72           H  
ATOM   2894 HG23 VAL I  83     105.195  20.025  47.743  1.00 37.72           H  
ATOM   2895  N   LYS I  84     100.471  21.322  45.867  1.00 47.74           N  
ATOM   2896  CA  LYS I  84      99.444  21.209  44.834  1.00 49.95           C  
ATOM   2897  C   LYS I  84      98.909  22.589  44.567  1.00 49.02           C  
ATOM   2898  O   LYS I  84      98.360  22.852  43.499  1.00 48.71           O  
ATOM   2899  CB  LYS I  84      98.289  20.301  45.269  1.00 53.14           C  
ATOM   2900  CG  LYS I  84      98.565  18.815  45.061  1.00 58.85           C  
ATOM   2901  CD  LYS I  84      97.532  17.929  45.766  1.00 62.73           C  
ATOM   2902  CE  LYS I  84      97.993  16.465  45.882  1.00 64.66           C  
ATOM   2903  NZ  LYS I  84      97.205  15.736  46.929  1.00 64.71           N1+
ATOM   2904  H   LYS I  84     100.305  20.934  46.785  1.00 47.74           H  
ATOM   2905  HA  LYS I  84      99.890  20.768  43.942  1.00 49.95           H  
ATOM   2906  HB2 LYS I  84      98.098  20.471  46.329  1.00 53.14           H  
ATOM   2907  HB3 LYS I  84      97.404  20.570  44.693  1.00 53.14           H  
ATOM   2908  HG2 LYS I  84      98.541  18.600  43.993  1.00 58.85           H  
ATOM   2909  HG3 LYS I  84      99.554  18.583  45.456  1.00 58.85           H  
ATOM   2910  HD2 LYS I  84      96.601  17.959  45.200  1.00 62.73           H  
ATOM   2911  HD3 LYS I  84      97.360  18.322  46.768  1.00 62.73           H  
ATOM   2912  HE2 LYS I  84      99.049  16.444  46.151  1.00 64.66           H  
ATOM   2913  HE3 LYS I  84      97.853  15.970  44.921  1.00 64.66           H  
ATOM   2914  HZ1 LYS I  84      97.331  16.190  47.822  1.00 64.71           H  
ATOM   2915  HZ2 LYS I  84      96.226  15.746  46.681  1.00 64.71           H  
ATOM   2916  HZ3 LYS I  84      97.528  14.781  46.989  1.00 64.71           H  
ATOM   2917  N   LEU I  85      99.058  23.467  45.553  1.00 48.24           N  
ATOM   2918  CA  LEU I  85      98.590  24.827  45.395  1.00 48.51           C  
ATOM   2919  C   LEU I  85      99.584  25.475  44.478  1.00 49.95           C  
ATOM   2920  O   LEU I  85      99.222  26.045  43.461  1.00 50.28           O  
ATOM   2921  CB  LEU I  85      98.576  25.573  46.723  1.00 46.08           C  
ATOM   2922  CG  LEU I  85      97.468  26.628  46.840  1.00 43.29           C  
ATOM   2923  CD1 LEU I  85      97.598  27.335  48.151  1.00 43.30           C  
ATOM   2924  CD2 LEU I  85      97.559  27.625  45.725  1.00 42.22           C  
ATOM   2925  H   LEU I  85      99.500  23.184  46.416  1.00 48.24           H  
ATOM   2926  HA  LEU I  85      97.571  24.846  45.009  1.00 48.51           H  
ATOM   2927  HB2 LEU I  85      98.441  24.845  47.523  1.00 46.08           H  
ATOM   2928  HB3 LEU I  85      99.537  26.072  46.845  1.00 46.08           H  
ATOM   2929  HG  LEU I  85      96.502  26.127  46.777  1.00 43.29           H  
ATOM   2930 HD11 LEU I  85      97.517  26.612  48.963  1.00 43.30           H  
ATOM   2931 HD12 LEU I  85      98.567  27.831  48.202  1.00 43.30           H  
ATOM   2932 HD13 LEU I  85      96.805  28.077  48.244  1.00 43.30           H  
ATOM   2933 HD21 LEU I  85      98.521  28.136  45.772  1.00 42.22           H  
ATOM   2934 HD22 LEU I  85      97.468  27.110  44.769  1.00 42.22           H  
ATOM   2935 HD23 LEU I  85      96.755  28.354  45.823  1.00 42.22           H  
ATOM   2936  N   GLN I  86     100.853  25.370  44.846  1.00 52.33           N  
ATOM   2937  CA  GLN I  86     101.898  25.955  44.035  1.00 54.76           C  
ATOM   2938  C   GLN I  86     101.687  25.530  42.605  1.00 54.65           C  
ATOM   2939  O   GLN I  86     101.675  26.354  41.701  1.00 55.83           O  
ATOM   2940  CB  GLN I  86     103.266  25.488  44.502  1.00 58.08           C  
ATOM   2941  CG  GLN I  86     103.581  25.915  45.919  1.00 64.09           C  
ATOM   2942  CD  GLN I  86     105.000  25.574  46.329  1.00 67.51           C  
ATOM   2943  NE2 GLN I  86     105.420  25.872  47.449  1.00 68.87           N  
ATOM   2944  OE1 GLN I  86     105.749  24.947  45.422  1.00 68.50           O  
ATOM   2945  H   GLN I  86     101.091  24.880  45.696  1.00 52.33           H  
ATOM   2946  HA  GLN I  86     101.856  27.041  44.123  1.00 54.76           H  
ATOM   2947  HB2 GLN I  86     103.298  24.400  44.451  1.00 58.08           H  
ATOM   2948  HB3 GLN I  86     104.022  25.905  43.837  1.00 58.08           H  
ATOM   2949  HG2 GLN I  86     102.891  25.412  46.597  1.00 64.09           H  
ATOM   2950  HG3 GLN I  86     103.445  26.994  45.997  1.00 64.09           H  
ATOM   2951 HE21 GLN I  86     106.368  25.641  47.711  1.00 68.87           H  
ATOM   2952 HE22 GLN I  86     104.816  26.347  48.105  1.00 68.87           H  
ATOM   2953  N   LYS I  87     101.497  24.235  42.404  1.00 54.78           N  
ATOM   2954  CA  LYS I  87     101.290  23.722  41.062  1.00 55.04           C  
ATOM   2955  C   LYS I  87     100.160  24.476  40.398  1.00 54.90           C  
ATOM   2956  O   LYS I  87     100.300  24.957  39.270  1.00 55.40           O  
ATOM   2957  CB  LYS I  87     100.940  22.234  41.109  1.00 56.69           C  
ATOM   2958  CG  LYS I  87     101.140  21.478  39.795  1.00 59.70           C  
ATOM   2959  CD  LYS I  87     100.834  19.973  39.951  1.00 61.86           C  
ATOM   2960  CE  LYS I  87     101.519  19.319  41.179  1.00 63.54           C  
ATOM   2961  NZ  LYS I  87     103.014  19.462  41.266  1.00 63.86           N1+
ATOM   2962  H   LYS I  87     101.496  23.600  43.190  1.00 54.78           H  
ATOM   2963  HA  LYS I  87     102.210  23.855  40.493  1.00 55.04           H  
ATOM   2964  HB2 LYS I  87     101.566  21.764  41.868  1.00 56.69           H  
ATOM   2965  HB3 LYS I  87      99.892  22.143  41.395  1.00 56.69           H  
ATOM   2966  HG2 LYS I  87     100.474  21.898  39.041  1.00 59.70           H  
ATOM   2967  HG3 LYS I  87     102.175  21.597  39.473  1.00 59.70           H  
ATOM   2968  HD2 LYS I  87     101.175  19.458  39.053  1.00 61.86           H  
ATOM   2969  HD3 LYS I  87      99.756  19.850  40.053  1.00 61.86           H  
ATOM   2970  HE2 LYS I  87     101.288  18.254  41.159  1.00 63.54           H  
ATOM   2971  HE3 LYS I  87     101.090  19.767  42.075  1.00 63.54           H  
ATOM   2972  HZ1 LYS I  87     103.439  19.054  40.446  1.00 63.86           H  
ATOM   2973  HZ2 LYS I  87     103.256  20.441  41.319  1.00 63.86           H  
ATOM   2974  HZ3 LYS I  87     103.350  18.987  42.091  1.00 63.86           H  
ATOM   2975  N   THR I  88      99.043  24.582  41.117  1.00 54.41           N  
ATOM   2976  CA  THR I  88      97.851  25.247  40.601  1.00 53.09           C  
ATOM   2977  C   THR I  88      98.072  26.707  40.290  1.00 53.35           C  
ATOM   2978  O   THR I  88      97.811  27.140  39.186  1.00 53.49           O  
ATOM   2979  CB  THR I  88      96.675  25.131  41.575  1.00 51.32           C  
ATOM   2980  OG1 THR I  88      96.431  23.748  41.864  1.00 50.54           O  
ATOM   2981  CG2 THR I  88      95.427  25.722  40.949  1.00 49.86           C  
ATOM   2982  H   THR I  88      99.021  24.190  42.048  1.00 54.41           H  
ATOM   2983  HA  THR I  88      97.619  24.729  39.670  1.00 53.09           H  
ATOM   2984  HB  THR I  88      96.919  25.670  42.490  1.00 51.32           H  
ATOM   2985 HG21 THR I  88      95.601  26.772  40.714  1.00 49.86           H  
ATOM   2986 HG22 THR I  88      95.188  25.180  40.034  1.00 49.86           H  
ATOM   2987 HG23 THR I  88      94.595  25.639  41.649  1.00 49.86           H  
ATOM   2988  HG1 THR I  88      97.230  23.388  42.255  1.00 50.54           H  
ATOM   2989  N   ASN I  89      98.539  27.469  41.267  1.00 54.80           N  
ATOM   2990  CA  ASN I  89      98.789  28.870  41.023  1.00 56.93           C  
ATOM   2991  C   ASN I  89      99.641  28.973  39.762  1.00 60.31           C  
ATOM   2992  O   ASN I  89      99.480  29.897  38.961  1.00 61.96           O  
ATOM   2993  CB  ASN I  89      99.542  29.444  42.200  1.00 55.06           C  
ATOM   2994  CG  ASN I  89      98.613  29.541  43.386  1.00 20.00           C  
ATOM   2995  OD1 ASN I  89      97.426  29.234  43.322  1.00 20.00           O  
ATOM   2996  ND2 ASN I  89      99.195  29.991  44.511  1.00 20.00           N  
ATOM   2997  H   ASN I  89      98.719  27.072  42.178  1.00 54.80           H  
ATOM   2998  HA  ASN I  89      97.857  29.421  40.895  1.00 56.93           H  
ATOM   2999  HB2 ASN I  89      99.913  30.437  41.946  1.00 55.06           H  
ATOM   3000  HB3 ASN I  89     100.382  28.794  42.447  1.00 55.06           H  
ATOM   3001 HD21 ASN I  89      98.651  30.090  45.356  1.00 20.00           H  
ATOM   3002 HD22 ASN I  89     100.176  30.230  44.511  1.00 20.00           H  
ATOM   3003  N   LYS I  90     100.542  28.010  39.585  1.00 63.31           N  
ATOM   3004  CA  LYS I  90     101.420  28.004  38.422  1.00 65.96           C  
ATOM   3005  C   LYS I  90     100.580  27.848  37.171  1.00 66.55           C  
ATOM   3006  O   LYS I  90     100.643  28.662  36.260  1.00 66.82           O  
ATOM   3007  CB  LYS I  90     102.425  26.855  38.520  1.00 67.83           C  
ATOM   3008  CG  LYS I  90     103.547  26.928  37.493  1.00 70.87           C  
ATOM   3009  CD  LYS I  90     104.470  28.107  37.766  1.00 73.80           C  
ATOM   3010  CE  LYS I  90     105.563  28.228  36.708  1.00 75.62           C  
ATOM   3011  NZ  LYS I  90     106.542  29.301  37.061  1.00 77.55           N1+
ATOM   3012  H   LYS I  90     100.619  27.270  40.269  1.00 63.31           H  
ATOM   3013  HA  LYS I  90     101.972  28.943  38.382  1.00 65.96           H  
ATOM   3014  HB2 LYS I  90     102.869  26.871  39.515  1.00 67.83           H  
ATOM   3015  HB3 LYS I  90     101.889  25.917  38.377  1.00 67.83           H  
ATOM   3016  HG2 LYS I  90     104.127  26.006  37.534  1.00 70.87           H  
ATOM   3017  HG3 LYS I  90     103.112  27.040  36.500  1.00 70.87           H  
ATOM   3018  HD2 LYS I  90     104.937  27.971  38.742  1.00 73.80           H  
ATOM   3019  HD3 LYS I  90     103.880  29.023  37.770  1.00 73.80           H  
ATOM   3020  HE2 LYS I  90     105.104  28.467  35.749  1.00 75.62           H  
ATOM   3021  HE3 LYS I  90     106.090  27.277  36.631  1.00 75.62           H  
ATOM   3022  HZ1 LYS I  90     106.060  30.186  37.134  1.00 77.55           H  
ATOM   3023  HZ2 LYS I  90     106.978  29.081  37.945  1.00 77.55           H  
ATOM   3024  HZ3 LYS I  90     107.249  29.361  36.343  1.00 77.55           H  
ATOM   3025  N   GLU I  91      99.778  26.799  37.137  1.00 67.58           N  
ATOM   3026  CA  GLU I  91      98.926  26.570  35.991  1.00 69.22           C  
ATOM   3027  C   GLU I  91      98.111  27.791  35.567  1.00 69.21           C  
ATOM   3028  O   GLU I  91      97.916  28.027  34.385  1.00 69.97           O  
ATOM   3029  CB  GLU I  91      97.966  25.422  36.268  1.00 71.25           C  
ATOM   3030  CG  GLU I  91      97.175  25.016  35.041  1.00 76.60           C  
ATOM   3031  CD  GLU I  91      96.242  23.849  35.296  1.00 80.48           C  
ATOM   3032  OE1 GLU I  91      96.632  22.923  36.043  1.00 83.12           O  
ATOM   3033  OE2 GLU I  91      95.122  23.844  34.734  1.00 81.79           O1-
ATOM   3034  H   GLU I  91      99.760  26.154  37.914  1.00 67.58           H  
ATOM   3035  HA  GLU I  91      99.603  26.331  35.171  1.00 69.22           H  
ATOM   3036  HB2 GLU I  91      98.540  24.562  36.614  1.00 71.25           H  
ATOM   3037  HB3 GLU I  91      97.269  25.730  37.047  1.00 71.25           H  
ATOM   3038  HG2 GLU I  91      97.875  24.735  34.254  1.00 76.60           H  
ATOM   3039  HG3 GLU I  91      96.582  25.869  34.712  1.00 76.60           H  
ATOM   3040  N   LEU I  92      97.618  28.567  36.520  1.00 69.61           N  
ATOM   3041  CA  LEU I  92      96.820  29.696  36.112  1.00 70.88           C  
ATOM   3042  C   LEU I  92      97.658  30.892  35.733  1.00 72.63           C  
ATOM   3043  O   LEU I  92      97.189  31.773  35.030  1.00 73.20           O  
ATOM   3044  CB  LEU I  92      95.753  30.043  37.164  1.00 70.31           C  
ATOM   3045  CG  LEU I  92      96.089  30.436  38.593  1.00 70.12           C  
ATOM   3046  CD1 LEU I  92      96.966  31.679  38.610  1.00 71.85           C  
ATOM   3047  CD2 LEU I  92      94.784  30.689  39.343  1.00 68.10           C  
ATOM   3048  H   LEU I  92      97.794  28.375  37.496  1.00 69.61           H  
ATOM   3049  HA  LEU I  92      96.294  29.398  35.205  1.00 70.88           H  
ATOM   3050  HB2 LEU I  92      95.185  30.876  36.750  1.00 70.31           H  
ATOM   3051  HB3 LEU I  92      95.110  29.166  37.238  1.00 70.31           H  
ATOM   3052  HG  LEU I  92      96.643  29.633  39.079  1.00 70.12           H  
ATOM   3053 HD11 LEU I  92      97.892  31.478  38.071  1.00 71.85           H  
ATOM   3054 HD12 LEU I  92      96.438  32.503  38.130  1.00 71.85           H  
ATOM   3055 HD13 LEU I  92      97.197  31.947  39.641  1.00 71.85           H  
ATOM   3056 HD21 LEU I  92      94.234  31.493  38.854  1.00 68.10           H  
ATOM   3057 HD22 LEU I  92      94.181  29.781  39.339  1.00 68.10           H  
ATOM   3058 HD23 LEU I  92      95.005  30.974  40.372  1.00 68.10           H  
ATOM   3059  N   GLU I  93      98.903  30.934  36.185  1.00 75.68           N  
ATOM   3060  CA  GLU I  93      99.757  32.058  35.802  1.00 79.38           C  
ATOM   3061  C   GLU I  93     100.017  31.936  34.304  1.00 80.16           C  
ATOM   3062  O   GLU I  93      99.941  32.912  33.556  1.00 80.06           O  
ATOM   3063  CB  GLU I  93     101.091  32.023  36.543  1.00 81.44           C  
ATOM   3064  CG  GLU I  93     101.022  32.545  37.961  1.00 86.61           C  
ATOM   3065  CD  GLU I  93     102.391  32.644  38.597  1.00 89.50           C  
ATOM   3066  OE1 GLU I  93     102.481  33.089  39.763  1.00 91.57           O  
ATOM   3067  OE2 GLU I  93     103.383  32.276  37.928  1.00 90.71           O1-
ATOM   3068  H   GLU I  93      99.256  30.202  36.784  1.00 75.68           H  
ATOM   3069  HA  GLU I  93      99.262  32.995  36.055  1.00 79.38           H  
ATOM   3070  HB2 GLU I  93     101.438  30.990  36.575  1.00 81.44           H  
ATOM   3071  HB3 GLU I  93     101.807  32.630  35.989  1.00 81.44           H  
ATOM   3072  HG2 GLU I  93     100.406  31.869  38.555  1.00 86.61           H  
ATOM   3073  HG3 GLU I  93     100.567  33.535  37.949  1.00 86.61           H  
ATOM   3074  N   ASP I  94     100.319  30.715  33.879  1.00 80.93           N  
ATOM   3075  CA  ASP I  94     100.572  30.443  32.474  1.00 81.32           C  
ATOM   3076  C   ASP I  94      99.320  30.789  31.683  1.00 80.62           C  
ATOM   3077  O   ASP I  94      99.401  31.393  30.624  1.00 82.35           O  
ATOM   3078  CB  ASP I  94     100.923  28.971  32.274  1.00 82.88           C  
ATOM   3079  CG  ASP I  94     102.110  28.546  33.103  1.00 85.66           C  
ATOM   3080  OD1 ASP I  94     102.458  27.344  33.070  1.00 87.06           O  
ATOM   3081  OD2 ASP I  94     102.700  29.414  33.793  1.00 86.04           O1-
ATOM   3082  H   ASP I  94     100.374  29.959  34.546  1.00 80.93           H  
ATOM   3083  HA  ASP I  94     101.412  31.045  32.128  1.00 81.32           H  
ATOM   3084  HB2 ASP I  94     101.154  28.806  31.222  1.00 82.88           H  
ATOM   3085  HB3 ASP I  94     100.063  28.364  32.557  1.00 82.88           H  
ATOM   3086  N   LEU I  95      98.161  30.404  32.200  1.00 79.27           N  
ATOM   3087  CA  LEU I  95      96.916  30.702  31.520  1.00 77.65           C  
ATOM   3088  C   LEU I  95      96.691  32.206  31.570  1.00 78.32           C  
ATOM   3089  O   LEU I  95      96.091  32.791  30.672  1.00 77.93           O  
ATOM   3090  CB  LEU I  95      95.760  29.979  32.205  1.00 75.40           C  
ATOM   3091  CG  LEU I  95      95.855  28.462  32.282  1.00 73.36           C  
ATOM   3092  CD1 LEU I  95      94.634  27.928  32.954  1.00 72.55           C  
ATOM   3093  CD2 LEU I  95      95.941  27.870  30.908  1.00 73.72           C  
ATOM   3094  H   LEU I  95      98.146  29.899  33.075  1.00 79.27           H  
ATOM   3095  HA  LEU I  95      96.967  30.365  30.485  1.00 77.65           H  
ATOM   3096  HB2 LEU I  95      95.690  30.358  33.225  1.00 75.40           H  
ATOM   3097  HB3 LEU I  95      94.847  30.226  31.662  1.00 75.40           H  
ATOM   3098  HG  LEU I  95      96.750  28.197  32.844  1.00 73.36           H  
ATOM   3099 HD11 LEU I  95      94.558  28.348  33.957  1.00 72.55           H  
ATOM   3100 HD12 LEU I  95      93.752  28.204  32.377  1.00 72.55           H  
ATOM   3101 HD13 LEU I  95      94.701  26.842  33.019  1.00 72.55           H  
ATOM   3102 HD21 LEU I  95      95.047  28.133  30.342  1.00 73.72           H  
ATOM   3103 HD22 LEU I  95      96.822  28.261  30.398  1.00 73.72           H  
ATOM   3104 HD23 LEU I  95      96.017  26.785  30.984  1.00 73.72           H  
ATOM   3105  N   SER I  96      97.188  32.830  32.630  1.00 79.77           N  
ATOM   3106  CA  SER I  96      97.038  34.267  32.809  1.00 82.18           C  
ATOM   3107  C   SER I  96      97.997  34.961  31.849  1.00 83.68           C  
ATOM   3108  O   SER I  96      98.114  36.184  31.835  1.00 84.95           O  
ATOM   3109  CB  SER I  96      97.335  34.649  34.274  1.00 82.22           C  
ATOM   3110  OG  SER I  96      96.992  35.992  34.583  1.00 81.28           O  
ATOM   3111  H   SER I  96      97.682  32.295  33.330  1.00 79.77           H  
ATOM   3112  HA  SER I  96      96.017  34.581  32.592  1.00 82.18           H  
ATOM   3113  HB2 SER I  96      98.401  34.513  34.458  1.00 82.22           H  
ATOM   3114  HB3 SER I  96      96.766  33.987  34.927  1.00 82.22           H  
ATOM   3115  HG  SER I  96      97.500  36.562  34.002  1.00 81.28           H  
ATOM   3116  N   GLN I  97      98.678  34.157  31.041  1.00 84.70           N  
ATOM   3117  CA  GLN I  97      99.624  34.667  30.053  1.00 85.72           C  
ATOM   3118  C   GLN I  97      99.011  34.432  28.674  1.00 85.34           C  
ATOM   3119  O   GLN I  97      98.848  35.351  27.878  1.00 84.20           O  
ATOM   3120  CB  GLN I  97     100.951  33.909  30.158  1.00 87.08           C  
ATOM   3121  CG  GLN I  97     102.100  34.523  29.361  1.00 89.18           C  
ATOM   3122  CD  GLN I  97     102.714  35.747  30.035  1.00 90.35           C  
ATOM   3123  NE2 GLN I  97     103.548  36.436  29.447  1.00 89.85           N  
ATOM   3124  OE1 GLN I  97     102.311  36.012  31.275  1.00 90.97           O  
ATOM   3125  H   GLN I  97      98.537  33.159  31.112  1.00 84.70           H  
ATOM   3126  HA  GLN I  97      99.818  35.726  30.220  1.00 85.72           H  
ATOM   3127  HB2 GLN I  97     101.243  33.879  31.208  1.00 87.08           H  
ATOM   3128  HB3 GLN I  97     100.792  32.893  29.797  1.00 87.08           H  
ATOM   3129  HG2 GLN I  97     101.723  34.819  28.382  1.00 89.18           H  
ATOM   3130  HG3 GLN I  97     102.878  33.769  29.238  1.00 89.18           H  
ATOM   3131 HE21 GLN I  97     103.954  37.238  29.906  1.00 89.85           H  
ATOM   3132 HE22 GLN I  97     103.826  36.199  28.505  1.00 89.85           H  
ATOM   3133  N   LYS I  98      98.667  33.176  28.425  1.00 86.07           N  
ATOM   3134  CA  LYS I  98      98.069  32.756  27.175  1.00 87.31           C  
ATOM   3135  C   LYS I  98      96.884  33.642  26.818  1.00 90.14           C  
ATOM   3136  O   LYS I  98      96.306  33.511  25.738  1.00 91.73           O  
ATOM   3137  CB  LYS I  98      97.607  31.305  27.299  1.00 85.16           C  
ATOM   3138  CG  LYS I  98      97.187  30.635  26.011  1.00 83.55           C  
ATOM   3139  CD  LYS I  98      96.844  29.178  26.307  1.00 84.07           C  
ATOM   3140  CE  LYS I  98      96.635  28.343  25.048  1.00 84.23           C  
ATOM   3141  NZ  LYS I  98      96.373  26.894  25.340  1.00 82.85           N1+
ATOM   3142  H   LYS I  98      98.829  32.481  29.139  1.00 86.07           H  
ATOM   3143  HA  LYS I  98      98.814  32.842  26.384  1.00 87.31           H  
ATOM   3144  HB2 LYS I  98      98.428  30.728  27.724  1.00 85.16           H  
ATOM   3145  HB3 LYS I  98      96.757  31.282  27.980  1.00 85.16           H  
ATOM   3146  HG2 LYS I  98      96.313  31.142  25.602  1.00 83.55           H  
ATOM   3147  HG3 LYS I  98      98.004  30.681  25.291  1.00 83.55           H  
ATOM   3148  HD2 LYS I  98      95.928  29.151  26.897  1.00 84.07           H  
ATOM   3149  HD3 LYS I  98      97.660  28.740  26.882  1.00 84.07           H  
ATOM   3150  HE2 LYS I  98      97.530  28.416  24.430  1.00 84.23           H  
ATOM   3151  HE3 LYS I  98      95.783  28.747  24.501  1.00 84.23           H  
ATOM   3152  HZ1 LYS I  98      97.156  26.506  25.847  1.00 82.85           H  
ATOM   3153  HZ2 LYS I  98      95.535  26.809  25.898  1.00 82.85           H  
ATOM   3154  HZ3 LYS I  98      96.252  26.392  24.472  1.00 82.85           H  
ATOM   3155  N   LEU I  99      96.517  34.541  27.723  1.00 92.21           N  
ATOM   3156  CA  LEU I  99      95.396  35.434  27.475  1.00 94.59           C  
ATOM   3157  C   LEU I  99      95.916  36.828  27.225  1.00 96.80           C  
ATOM   3158  O   LEU I  99      95.372  37.557  26.403  1.00 98.21           O  
ATOM   3159  CB  LEU I  99      94.457  35.465  28.678  1.00 94.00           C  
ATOM   3160  CG  LEU I  99      93.094  36.107  28.439  1.00 92.86           C  
ATOM   3161  CD1 LEU I  99      92.255  35.138  27.629  1.00 92.76           C  
ATOM   3162  CD2 LEU I  99      92.410  36.426  29.763  1.00 92.47           C  
ATOM   3163  H   LEU I  99      97.023  34.606  28.595  1.00 92.21           H  
ATOM   3164  HA  LEU I  99      94.847  35.072  26.606  1.00 94.59           H  
ATOM   3165  HB2 LEU I  99      94.291  34.437  28.999  1.00 94.00           H  
ATOM   3166  HB3 LEU I  99      94.953  36.019  29.475  1.00 94.00           H  
ATOM   3167  HG  LEU I  99      93.214  37.045  27.897  1.00 92.86           H  
ATOM   3168 HD11 LEU I  99      92.747  34.940  26.677  1.00 92.76           H  
ATOM   3169 HD12 LEU I  99      92.143  34.205  28.181  1.00 92.76           H  
ATOM   3170 HD13 LEU I  99      91.272  35.573  27.447  1.00 92.76           H  
ATOM   3171 HD21 LEU I  99      92.274  35.507  30.332  1.00 92.47           H  
ATOM   3172 HD22 LEU I  99      93.028  37.119  30.334  1.00 92.47           H  
ATOM   3173 HD23 LEU I  99      91.438  36.881  29.570  1.00 92.47           H  
ATOM   3174  N   PHE I 100      96.965  37.196  27.953  1.00 98.90           N  
ATOM   3175  CA  PHE I 100      97.568  38.514  27.810  1.00100.68           C  
ATOM   3176  C   PHE I 100      97.999  38.721  26.369  1.00100.78           C  
ATOM   3177  O   PHE I 100      97.472  39.573  25.665  1.00100.23           O  
ATOM   3178  CB  PHE I 100      98.785  38.637  28.715  1.00103.28           C  
ATOM   3179  CG  PHE I 100      99.559  39.896  28.507  1.00106.13           C  
ATOM   3180  CD1 PHE I 100      99.079  41.108  28.995  1.00107.03           C  
ATOM   3181  CD2 PHE I 100     100.764  39.877  27.806  1.00107.68           C  
ATOM   3182  CE1 PHE I 100      99.786  42.291  28.790  1.00108.08           C  
ATOM   3183  CE2 PHE I 100     101.483  41.055  27.591  1.00108.89           C  
ATOM   3184  CZ  PHE I 100     100.992  42.266  28.086  1.00109.00           C  
ATOM   3185  H   PHE I 100      97.353  36.546  28.622  1.00 98.90           H  
ATOM   3186  HA  PHE I 100      96.833  39.269  28.091  1.00100.68           H  
ATOM   3187  HB2 PHE I 100      98.448  38.607  29.751  1.00103.28           H  
ATOM   3188  HB3 PHE I 100      99.445  37.791  28.522  1.00103.28           H  
ATOM   3189  HD1 PHE I 100      98.147  41.132  29.540  1.00107.03           H  
ATOM   3190  HD2 PHE I 100     101.146  38.941  27.425  1.00107.68           H  
ATOM   3191  HE1 PHE I 100      99.403  43.225  29.174  1.00108.08           H  
ATOM   3192  HE2 PHE I 100     102.414  41.030  27.045  1.00108.89           H  
ATOM   3193  HZ  PHE I 100     101.544  43.180  27.925  1.00109.00           H  
ATOM   3194  N   ASP I 101      98.978  37.938  25.939  1.00101.56           N  
ATOM   3195  CA  ASP I 101      99.460  38.035  24.574  1.00102.37           C  
ATOM   3196  C   ASP I 101      98.463  37.349  23.633  1.00102.03           C  
ATOM   3197  O   ASP I 101      98.783  36.390  22.931  1.00102.39           O  
ATOM   3198  CB  ASP I 101     100.866  37.417  24.464  1.00104.03           C  
ATOM   3199  CG  ASP I 101     100.934  35.998  25.004  1.00104.98           C  
ATOM   3200  OD1 ASP I 101     102.056  35.489  25.223  1.00104.79           O  
ATOM   3201  OD2 ASP I 101      99.865  35.388  25.200  1.00106.60           O1-
ATOM   3202  H   ASP I 101      99.393  37.266  26.569  1.00101.56           H  
ATOM   3203  HA  ASP I 101      99.539  39.082  24.282  1.00102.37           H  
ATOM   3204  HB2 ASP I 101     101.563  38.037  25.028  1.00104.03           H  
ATOM   3205  HB3 ASP I 101     101.159  37.404  23.414  1.00104.03           H  
ATOM   3206  N   LEU I 102      97.237  37.853  23.634  1.00101.19           N  
ATOM   3207  CA  LEU I 102      96.189  37.318  22.784  1.00100.57           C  
ATOM   3208  C   LEU I 102      95.038  38.304  22.911  1.00101.12           C  
ATOM   3209  O   LEU I 102      94.056  38.250  22.176  1.00100.87           O  
ATOM   3210  CB  LEU I 102      95.778  35.926  23.278  1.00 99.12           C  
ATOM   3211  CG  LEU I 102      95.230  34.928  22.257  1.00 98.86           C  
ATOM   3212  CD1 LEU I 102      95.040  33.576  22.924  1.00 98.54           C  
ATOM   3213  CD2 LEU I 102      93.921  35.429  21.684  1.00 98.58           C  
ATOM   3214  H   LEU I 102      97.026  38.631  24.243  1.00101.19           H  
ATOM   3215  HA  LEU I 102      96.506  37.204  21.747  1.00100.57           H  
ATOM   3216  HB2 LEU I 102      96.658  35.472  23.733  1.00 99.12           H  
ATOM   3217  HB3 LEU I 102      95.008  36.067  24.037  1.00 99.12           H  
ATOM   3218  HG  LEU I 102      95.941  34.823  21.437  1.00 98.86           H  
ATOM   3219 HD11 LEU I 102      95.997  33.224  23.310  1.00 98.54           H  
ATOM   3220 HD12 LEU I 102      94.330  33.673  23.746  1.00 98.54           H  
ATOM   3221 HD13 LEU I 102      94.657  32.862  22.195  1.00 98.54           H  
ATOM   3222 HD21 LEU I 102      93.193  35.543  22.487  1.00 98.58           H  
ATOM   3223 HD22 LEU I 102      94.081  36.392  21.200  1.00 98.58           H  
ATOM   3224 HD23 LEU I 102      93.547  34.713  20.953  1.00 98.58           H  
ATOM   3225  N   ARG I 103      95.202  39.229  23.850  1.00102.05           N  
ATOM   3226  CA  ARG I 103      94.204  40.248  24.126  1.00103.87           C  
ATOM   3227  C   ARG I 103      94.908  41.459  24.699  1.00104.27           C  
ATOM   3228  O   ARG I 103      94.608  42.592  24.343  1.00104.87           O  
ATOM   3229  CB  ARG I 103      93.189  39.733  25.149  1.00105.09           C  
ATOM   3230  CG  ARG I 103      92.411  38.510  24.701  1.00107.44           C  
ATOM   3231  CD  ARG I 103      91.047  38.854  24.103  1.00109.13           C  
ATOM   3232  NE  ARG I 103      91.104  39.947  23.136  1.00109.79           N  
ATOM   3233  CZ  ARG I 103      90.045  40.412  22.479  1.00110.01           C  
ATOM   3234  NH1 ARG I 103      88.841  39.876  22.677  1.00110.00           N  
ATOM   3235  NH2 ARG I 103      90.184  41.422  21.635  1.00110.34           N1+
ATOM   3236  H   ARG I 103      96.053  39.224  24.393  1.00102.05           H  
ATOM   3237  HA  ARG I 103      93.679  40.503  23.206  1.00103.87           H  
ATOM   3238  HB2 ARG I 103      93.726  39.479  26.063  1.00105.09           H  
ATOM   3239  HB3 ARG I 103      92.478  40.533  25.355  1.00105.09           H  
ATOM   3240  HG2 ARG I 103      92.258  37.861  25.563  1.00107.44           H  
ATOM   3241  HG3 ARG I 103      92.997  37.982  23.948  1.00107.44           H  
ATOM   3242  HD2 ARG I 103      90.376  39.142  24.912  1.00109.13           H  
ATOM   3243  HD3 ARG I 103      90.654  37.969  23.603  1.00109.13           H  
ATOM   3244  HE  ARG I 103      92.001  40.375  22.955  1.00109.79           H  
ATOM   3245 HH11 ARG I 103      88.731  39.105  23.320  1.00110.00           H  
ATOM   3246 HH12 ARG I 103      88.039  40.241  22.184  1.00110.00           H  
ATOM   3247 HH21 ARG I 103      91.093  41.838  21.491  1.00110.34           H  
ATOM   3248 HH22 ARG I 103      89.381  41.777  21.135  1.00110.34           H  
ATOM   3249  N   GLY I 104      95.844  41.207  25.603  1.00104.84           N  
ATOM   3250  CA  GLY I 104      96.584  42.286  26.226  1.00105.67           C  
ATOM   3251  C   GLY I 104      96.329  42.299  27.714  1.00106.35           C  
ATOM   3252  O   GLY I 104      96.222  41.240  28.332  1.00106.84           O  
ATOM   3253  H   GLY I 104      96.044  40.251  25.861  1.00104.84           H  
ATOM   3254  HA2 GLY I 104      97.649  42.144  26.044  1.00105.67           H  
ATOM   3255  HA3 GLY I 104      96.265  43.236  25.797  1.00105.67           H  
ATOM   3256  N   LYS I 105      96.237  43.490  28.298  1.00106.82           N  
ATOM   3257  CA  LYS I 105      95.971  43.603  29.728  1.00107.48           C  
ATOM   3258  C   LYS I 105      94.459  43.473  29.967  1.00107.88           C  
ATOM   3259  O   LYS I 105      93.697  44.420  29.747  1.00108.54           O  
ATOM   3260  CB  LYS I 105      96.477  44.948  30.268  1.00107.07           C  
ATOM   3261  CG  LYS I 105      96.510  44.997  31.796  1.00107.57           C  
ATOM   3262  CD  LYS I 105      96.119  46.352  32.375  1.00106.39           C  
ATOM   3263  CE  LYS I 105      95.939  46.250  33.888  1.00105.58           C  
ATOM   3264  NZ  LYS I 105      95.436  47.518  34.479  1.00104.89           N1+
ATOM   3265  H   LYS I 105      96.353  44.327  27.745  1.00106.82           H  
ATOM   3266  HA  LYS I 105      96.497  42.807  30.255  1.00107.48           H  
ATOM   3267  HB2 LYS I 105      97.486  45.117  29.892  1.00107.07           H  
ATOM   3268  HB3 LYS I 105      95.818  45.738  29.908  1.00107.07           H  
ATOM   3269  HG2 LYS I 105      95.818  44.247  32.179  1.00107.57           H  
ATOM   3270  HG3 LYS I 105      97.522  44.761  32.126  1.00107.57           H  
ATOM   3271  HD2 LYS I 105      95.183  46.680  31.923  1.00106.39           H  
ATOM   3272  HD3 LYS I 105      96.902  47.077  32.154  1.00106.39           H  
ATOM   3273  HE2 LYS I 105      96.901  46.009  34.341  1.00105.58           H  
ATOM   3274  HE3 LYS I 105      95.226  45.455  34.104  1.00105.58           H  
ATOM   3275  HZ1 LYS I 105      96.090  48.263  34.285  1.00104.89           H  
ATOM   3276  HZ2 LYS I 105      94.538  47.745  34.076  1.00104.89           H  
ATOM   3277  HZ3 LYS I 105      95.338  47.408  35.478  1.00104.89           H  
ATOM   3278  N   PHE I 106      94.031  42.295  30.413  1.00107.66           N  
ATOM   3279  CA  PHE I 106      92.616  42.032  30.661  1.00107.89           C  
ATOM   3280  C   PHE I 106      92.244  42.262  32.116  1.00107.48           C  
ATOM   3281  O   PHE I 106      93.114  42.355  32.978  1.00108.16           O  
ATOM   3282  CB  PHE I 106      92.282  40.590  30.299  1.00108.51           C  
ATOM   3283  CG  PHE I 106      93.101  39.587  31.046  1.00109.12           C  
ATOM   3284  CD1 PHE I 106      94.403  39.305  30.653  1.00109.57           C  
ATOM   3285  CD2 PHE I 106      92.587  38.943  32.166  1.00109.70           C  
ATOM   3286  CE1 PHE I 106      95.181  38.399  31.361  1.00110.17           C  
ATOM   3287  CE2 PHE I 106      93.354  38.035  32.884  1.00109.89           C  
ATOM   3288  CZ  PHE I 106      94.654  37.762  32.481  1.00110.22           C  
ATOM   3289  H   PHE I 106      94.704  41.562  30.585  1.00107.66           H  
ATOM   3290  HA  PHE I 106      92.047  42.725  30.041  1.00107.89           H  
ATOM   3291  HB2 PHE I 106      91.230  40.412  30.522  1.00108.51           H  
ATOM   3292  HB3 PHE I 106      92.456  40.452  29.232  1.00108.51           H  
ATOM   3293  HD1 PHE I 106      94.816  39.797  29.785  1.00109.57           H  
ATOM   3294  HD2 PHE I 106      91.576  39.152  32.482  1.00109.70           H  
ATOM   3295  HE1 PHE I 106      96.192  38.189  31.044  1.00110.17           H  
ATOM   3296  HE2 PHE I 106      92.941  37.543  33.752  1.00109.89           H  
ATOM   3297  HZ  PHE I 106      95.255  37.057  33.035  1.00110.22           H  
ATOM   3298  N   LYS I 107      90.944  42.333  32.383  1.00106.46           N  
ATOM   3299  CA  LYS I 107      90.470  42.544  33.738  1.00106.03           C  
ATOM   3300  C   LYS I 107      90.640  41.302  34.605  1.00105.78           C  
ATOM   3301  O   LYS I 107      90.682  40.175  34.108  1.00104.97           O  
ATOM   3302  CB  LYS I 107      88.993  42.951  33.745  1.00106.87           C  
ATOM   3303  CG  LYS I 107      88.694  44.432  33.487  1.00107.08           C  
ATOM   3304  CD  LYS I 107      88.660  44.779  32.007  1.00107.22           C  
ATOM   3305  CE  LYS I 107      87.943  46.102  31.775  1.00106.30           C  
ATOM   3306  NZ  LYS I 107      87.817  46.395  30.321  1.00106.24           N1+
ATOM   3307  H   LYS I 107      90.276  42.239  31.631  1.00106.46           H  
ATOM   3308  HA  LYS I 107      91.078  43.347  34.155  1.00106.03           H  
ATOM   3309  HB2 LYS I 107      88.485  42.371  32.974  1.00106.87           H  
ATOM   3310  HB3 LYS I 107      88.583  42.695  34.722  1.00106.87           H  
ATOM   3311  HG2 LYS I 107      87.724  44.672  33.923  1.00107.08           H  
ATOM   3312  HG3 LYS I 107      89.467  45.032  33.967  1.00107.08           H  
ATOM   3313  HD2 LYS I 107      88.136  43.990  31.467  1.00107.22           H  
ATOM   3314  HD3 LYS I 107      89.682  44.857  31.635  1.00107.22           H  
ATOM   3315  HE2 LYS I 107      88.509  46.902  32.252  1.00106.30           H  
ATOM   3316  HE3 LYS I 107      86.947  46.049  32.215  1.00106.30           H  
ATOM   3317  HZ1 LYS I 107      88.737  46.445  29.907  1.00106.24           H  
ATOM   3318  HZ2 LYS I 107      87.286  45.661  29.874  1.00106.24           H  
ATOM   3319  HZ3 LYS I 107      87.343  47.278  30.195  1.00106.24           H  
ATOM   3320  N   ARG I 108      90.736  41.537  35.910  1.00105.94           N  
ATOM   3321  CA  ARG I 108      90.873  40.493  36.922  1.00105.87           C  
ATOM   3322  C   ARG I 108      91.993  39.490  36.771  1.00106.81           C  
ATOM   3323  O   ARG I 108      91.747  38.295  36.612  1.00107.12           O  
ATOM   3324  CB  ARG I 108      89.561  39.727  37.069  1.00104.70           C  
ATOM   3325  CG  ARG I 108      88.697  40.201  38.219  1.00103.07           C  
ATOM   3326  CD  ARG I 108      89.278  39.782  39.561  1.00101.00           C  
ATOM   3327  NE  ARG I 108      89.208  38.335  39.755  1.00 98.39           N  
ATOM   3328  CZ  ARG I 108      89.620  37.707  40.850  1.00 97.45           C  
ATOM   3329  NH1 ARG I 108      90.137  38.392  41.863  1.00 96.87           N  
ATOM   3330  NH2 ARG I 108      89.521  36.390  40.931  1.00 97.37           N1+
ATOM   3331  H   ARG I 108      90.713  42.498  36.221  1.00105.94           H  
ATOM   3332  HA  ARG I 108      91.143  41.067  37.809  1.00105.87           H  
ATOM   3333  HB2 ARG I 108      88.993  39.839  36.145  1.00104.70           H  
ATOM   3334  HB3 ARG I 108      89.795  38.674  37.227  1.00104.70           H  
ATOM   3335  HG2 ARG I 108      87.701  39.771  38.114  1.00103.07           H  
ATOM   3336  HG3 ARG I 108      88.629  41.288  38.186  1.00103.07           H  
ATOM   3337  HD2 ARG I 108      88.717  40.272  40.357  1.00101.00           H  
ATOM   3338  HD3 ARG I 108      90.321  40.094  39.607  1.00101.00           H  
ATOM   3339  HE  ARG I 108      88.821  37.777  39.008  1.00 98.39           H  
ATOM   3340 HH11 ARG I 108      90.453  37.908  42.691  1.00 96.87           H  
ATOM   3341 HH12 ARG I 108      90.214  39.397  41.805  1.00 96.87           H  
ATOM   3342 HH21 ARG I 108      89.133  35.864  40.161  1.00 97.37           H  
ATOM   3343 HH22 ARG I 108      89.834  35.910  41.763  1.00 97.37           H  
ATOM   3344  N   PRO I 109      93.243  39.957  36.800  1.00107.59           N  
ATOM   3345  CA  PRO I 109      94.314  38.973  36.671  1.00108.19           C  
ATOM   3346  C   PRO I 109      94.246  38.131  37.947  1.00108.90           C  
ATOM   3347  O   PRO I 109      93.998  38.654  39.033  1.00108.35           O  
ATOM   3348  CB  PRO I 109      95.561  39.840  36.603  1.00108.58           C  
ATOM   3349  CG  PRO I 109      95.056  41.073  35.895  1.00108.21           C  
ATOM   3350  CD  PRO I 109      93.756  41.325  36.614  1.00108.13           C  
ATOM   3351  HA  PRO I 109      94.273  38.297  35.817  1.00108.19           H  
ATOM   3352  HB2 PRO I 109      95.930  40.080  37.600  1.00108.58           H  
ATOM   3353  HB3 PRO I 109      96.351  39.352  36.032  1.00108.58           H  
ATOM   3354  HG2 PRO I 109      94.893  40.884  34.834  1.00108.21           H  
ATOM   3355  HG3 PRO I 109      95.745  41.910  36.013  1.00108.21           H  
ATOM   3356  HD2 PRO I 109      93.077  41.924  36.007  1.00108.13           H  
ATOM   3357  HD3 PRO I 109      93.921  41.820  37.571  1.00108.13           H  
ATOM   3358  N   PRO I 110      94.457  36.814  37.829  1.00109.55           N  
ATOM   3359  CA  PRO I 110      94.409  35.904  38.979  1.00109.70           C  
ATOM   3360  C   PRO I 110      95.420  36.123  40.111  1.00109.61           C  
ATOM   3361  O   PRO I 110      95.096  35.868  41.271  1.00109.13           O  
ATOM   3362  CB  PRO I 110      94.560  34.534  38.326  1.00110.63           C  
ATOM   3363  CG  PRO I 110      95.459  34.836  37.143  1.00110.19           C  
ATOM   3364  CD  PRO I 110      94.826  36.092  36.598  1.00109.75           C  
ATOM   3365  HA  PRO I 110      93.484  36.062  39.533  1.00109.70           H  
ATOM   3366  HB2 PRO I 110      95.028  33.822  39.006  1.00110.63           H  
ATOM   3367  HB3 PRO I 110      93.596  34.144  38.000  1.00110.63           H  
ATOM   3368  HG2 PRO I 110      95.438  34.029  36.410  1.00110.19           H  
ATOM   3369  HG3 PRO I 110      96.487  35.013  37.459  1.00110.19           H  
ATOM   3370  HD2 PRO I 110      93.947  35.862  35.996  1.00109.75           H  
ATOM   3371  HD3 PRO I 110      95.535  36.665  36.001  1.00109.75           H  
ATOM   3372  N   LEU I 111      96.629  36.582  39.776  1.00110.03           N  
ATOM   3373  CA  LEU I 111      97.696  36.815  40.762  1.00110.14           C  
ATOM   3374  C   LEU I 111      97.574  38.141  41.532  1.00109.75           C  
ATOM   3375  O   LEU I 111      97.918  38.215  42.714  1.00109.36           O  
ATOM   3376  CB  LEU I 111      99.073  36.713  40.085  1.00110.64           C  
ATOM   3377  CG  LEU I 111      99.542  35.296  39.703  1.00110.89           C  
ATOM   3378  CD1 LEU I 111      99.695  34.437  40.953  1.00110.01           C  
ATOM   3379  CD2 LEU I 111      98.543  34.655  38.754  1.00110.64           C  
ATOM   3380  H   LEU I 111      96.819  36.778  38.803  1.00110.03           H  
ATOM   3381  HA  LEU I 111      97.584  36.032  41.512  1.00110.14           H  
ATOM   3382  HB2 LEU I 111      99.040  37.309  39.173  1.00110.64           H  
ATOM   3383  HB3 LEU I 111      99.811  37.134  40.768  1.00110.64           H  
ATOM   3384  HG  LEU I 111     100.509  35.370  39.205  1.00110.89           H  
ATOM   3385 HD11 LEU I 111     100.421  34.897  41.624  1.00110.01           H  
ATOM   3386 HD12 LEU I 111      98.733  34.357  41.459  1.00110.01           H  
ATOM   3387 HD13 LEU I 111     100.041  33.443  40.670  1.00110.01           H  
ATOM   3388 HD21 LEU I 111      97.573  34.578  39.245  1.00110.64           H  
ATOM   3389 HD22 LEU I 111      98.449  35.268  37.858  1.00110.64           H  
ATOM   3390 HD23 LEU I 111      98.891  33.659  38.479  1.00110.64           H  
ATOM   3391  N   ARG I 112      97.094  39.183  40.862  1.00109.32           N  
ATOM   3392  CA  ARG I 112      96.881  40.476  41.500  1.00108.98           C  
ATOM   3393  C   ARG I 112      98.017  40.938  42.397  1.00108.86           C  
ATOM   3394  O   ARG I 112      98.122  40.512  43.554  1.00108.40           O  
ATOM   3395  CB  ARG I 112      95.607  40.439  42.348  1.00109.87           C  
ATOM   3396  CG  ARG I 112      94.334  40.082  41.598  1.00111.24           C  
ATOM   3397  CD  ARG I 112      93.504  41.314  41.237  1.00112.47           C  
ATOM   3398  NE  ARG I 112      94.201  42.256  40.356  1.00112.61           N  
ATOM   3399  CZ  ARG I 112      93.643  43.353  39.846  1.00112.03           C  
ATOM   3400  NH1 ARG I 112      92.379  43.650  40.126  1.00111.70           N  
ATOM   3401  NH2 ARG I 112      94.342  44.153  39.053  1.00111.09           N1+
ATOM   3402  H   ARG I 112      96.870  39.076  39.883  1.00109.32           H  
ATOM   3403  HA  ARG I 112      96.809  41.185  40.675  1.00108.98           H  
ATOM   3404  HB2 ARG I 112      95.750  39.701  43.138  1.00109.87           H  
ATOM   3405  HB3 ARG I 112      95.470  41.425  42.792  1.00109.87           H  
ATOM   3406  HG2 ARG I 112      93.731  39.425  42.225  1.00111.24           H  
ATOM   3407  HG3 ARG I 112      94.604  39.560  40.680  1.00111.24           H  
ATOM   3408  HD2 ARG I 112      93.241  41.834  42.158  1.00112.47           H  
ATOM   3409  HD3 ARG I 112      92.595  40.982  40.736  1.00112.47           H  
ATOM   3410  HE  ARG I 112      95.164  42.061  40.121  1.00112.61           H  
ATOM   3411 HH11 ARG I 112      91.957  44.480  39.736  1.00111.70           H  
ATOM   3412 HH12 ARG I 112      91.840  43.045  40.729  1.00111.70           H  
ATOM   3413 HH21 ARG I 112      95.303  43.932  38.833  1.00111.09           H  
ATOM   3414 HH22 ARG I 112      93.914  44.983  38.669  1.00111.09           H  
ATOM   3415  N   ARG I 113      98.859  41.816  41.862  1.00108.79           N  
ATOM   3416  CA  ARG I 113      99.899  42.513  42.600  1.00107.16           C  
ATOM   3417  C   ARG I 113      99.358  43.815  43.180  1.00104.17           C  
ATOM   3418  O   ARG I 113      99.154  44.807  42.492  1.00104.80           O  
ATOM   3419  CB  ARG I 113     101.049  42.811  41.636  1.00109.78           C  
ATOM   3420  CG  ARG I 113     102.258  43.421  42.345  1.00112.20           C  
ATOM   3421  CD  ARG I 113     103.210  44.119  41.364  1.00114.06           C  
ATOM   3422  NE  ARG I 113     103.762  43.154  40.406  1.00116.14           N  
ATOM   3423  CZ  ARG I 113     104.629  42.243  40.883  1.00117.17           C  
ATOM   3424  NH1 ARG I 113     104.951  42.243  42.163  1.00117.26           N  
ATOM   3425  NH2 ARG I 113     105.157  41.334  40.058  1.00117.87           N1+
ATOM   3426  H   ARG I 113      98.770  42.012  40.875  1.00108.79           H  
ATOM   3427  HA  ARG I 113     100.247  41.892  43.426  1.00107.16           H  
ATOM   3428  HB2 ARG I 113     101.356  41.881  41.158  1.00109.78           H  
ATOM   3429  HB3 ARG I 113     100.698  43.511  40.877  1.00109.78           H  
ATOM   3430  HG2 ARG I 113     102.802  42.628  42.858  1.00112.20           H  
ATOM   3431  HG3 ARG I 113     101.907  44.151  43.074  1.00112.20           H  
ATOM   3432  HD2 ARG I 113     104.027  44.577  41.922  1.00114.06           H  
ATOM   3433  HD3 ARG I 113     102.663  44.890  40.821  1.00114.06           H  
ATOM   3434  HE  ARG I 113     103.502  43.173  39.430  1.00116.14           H  
ATOM   3435 HH11 ARG I 113     104.551  42.931  42.784  1.00117.26           H  
ATOM   3436 HH12 ARG I 113     105.598  41.555  42.521  1.00117.26           H  
ATOM   3437 HH21 ARG I 113     104.905  41.333  39.080  1.00117.87           H  
ATOM   3438 HH22 ARG I 113     105.808  40.648  40.412  1.00117.87           H  
ATOM   3439  N   VAL I 114      99.076  43.770  44.490  1.00 99.35           N  
ATOM   3440  CA  VAL I 114      98.493  44.935  45.131  1.00 95.21           C  
ATOM   3441  C   VAL I 114      99.334  45.396  46.318  1.00 91.66           C  
ATOM   3442  O   VAL I 114      99.732  44.622  47.177  1.00 91.12           O  
ATOM   3443  CB  VAL I 114      97.094  44.554  45.611  1.00 95.35           C  
ATOM   3444  CG1 VAL I 114      97.189  43.424  46.635  1.00 95.35           C  
ATOM   3445  CG2 VAL I 114      96.415  45.753  46.247  1.00 95.94           C  
ATOM   3446  H   VAL I 114      99.267  42.935  45.025  1.00 99.35           H  
ATOM   3447  HA  VAL I 114      98.453  45.758  44.417  1.00 95.21           H  
ATOM   3448  HB  VAL I 114      96.507  44.222  44.754  1.00 95.35           H  
ATOM   3449 HG11 VAL I 114      97.671  42.560  46.178  1.00 95.35           H  
ATOM   3450 HG12 VAL I 114      97.776  43.758  47.491  1.00 95.35           H  
ATOM   3451 HG13 VAL I 114      96.188  43.149  46.966  1.00 95.35           H  
ATOM   3452 HG21 VAL I 114      96.998  46.088  47.105  1.00 95.94           H  
ATOM   3453 HG22 VAL I 114      96.345  46.560  45.518  1.00 95.94           H  
ATOM   3454 HG23 VAL I 114      95.414  45.472  46.576  1.00 95.94           H  
ATOM   3455  N   ARG I 115      99.641  46.702  46.315  1.00 86.73           N  
ATOM   3456  CA  ARG I 115     100.281  47.287  47.481  1.00 81.36           C  
ATOM   3457  C   ARG I 115      99.221  47.698  48.496  1.00 77.40           C  
ATOM   3458  O   ARG I 115      98.026  47.542  48.285  1.00 76.01           O  
ATOM   3459  CB  ARG I 115     101.062  48.521  47.028  1.00 82.63           C  
ATOM   3460  CG  ARG I 115     102.464  48.175  46.527  1.00 83.84           C  
ATOM   3461  CD  ARG I 115     102.973  49.191  45.498  1.00 83.51           C  
ATOM   3462  NE  ARG I 115     102.418  50.523  45.765  1.00 81.98           N  
ATOM   3463  CZ  ARG I 115     103.021  51.572  45.174  1.00 81.08           C  
ATOM   3464  NH1 ARG I 115     104.066  51.381  44.388  1.00 80.04           N  
ATOM   3465  NH2 ARG I 115     102.554  52.806  45.383  1.00 80.11           N1+
ATOM   3466  H   ARG I 115      99.429  47.273  45.510  1.00 86.73           H  
ATOM   3467  HA  ARG I 115     100.952  46.564  47.945  1.00 81.36           H  
ATOM   3468  HB2 ARG I 115     100.512  49.006  46.221  1.00 82.63           H  
ATOM   3469  HB3 ARG I 115     101.151  49.207  47.870  1.00 82.63           H  
ATOM   3470  HG2 ARG I 115     102.439  47.188  46.065  1.00 83.84           H  
ATOM   3471  HG3 ARG I 115     103.148  48.161  47.376  1.00 83.84           H  
ATOM   3472  HD2 ARG I 115     102.672  48.871  44.500  1.00 83.51           H  
ATOM   3473  HD3 ARG I 115     104.061  49.239  45.551  1.00 83.51           H  
ATOM   3474  HE  ARG I 115     101.617  50.648  46.367  1.00 81.98           H  
ATOM   3475 HH11 ARG I 115     104.417  50.447  44.232  1.00 80.04           H  
ATOM   3476 HH12 ARG I 115     104.514  52.169  43.943  1.00 80.04           H  
ATOM   3477 HH21 ARG I 115     101.753  52.948  45.981  1.00 80.11           H  
ATOM   3478 HH22 ARG I 115     103.002  53.597  44.943  1.00 80.11           H  
ATOM   3479  N   MET I 116      99.688  48.206  49.645  1.00 73.46           N  
ATOM   3480  CA  MET I 116      98.723  48.661  50.629  1.00 69.58           C  
ATOM   3481  C   MET I 116      97.948  49.867  50.101  1.00 67.28           C  
ATOM   3482  O   MET I 116      98.499  50.777  49.495  1.00 67.20           O  
ATOM   3483  CB  MET I 116      99.465  49.023  51.917  1.00 69.16           C  
ATOM   3484  CG  MET I 116     100.001  50.456  51.913  1.00 68.25           C  
ATOM   3485  SD  MET I 116     100.357  51.053  53.572  1.00 67.49           S  
ATOM   3486  CE  MET I 116     101.224  49.597  54.182  1.00 67.91           C  
ATOM   3487  H   MET I 116     100.681  48.270  49.821  1.00 73.46           H  
ATOM   3488  HA  MET I 116      98.006  47.866  50.832  1.00 69.58           H  
ATOM   3489  HB2 MET I 116     100.304  48.338  52.039  1.00 69.16           H  
ATOM   3490  HB3 MET I 116      98.779  48.911  52.757  1.00 69.16           H  
ATOM   3491  HG2 MET I 116      99.256  51.108  51.458  1.00 68.25           H  
ATOM   3492  HG3 MET I 116     100.918  50.486  51.325  1.00 68.25           H  
ATOM   3493  HE1 MET I 116     100.560  48.734  54.138  1.00 67.91           H  
ATOM   3494  HE2 MET I 116     102.102  49.411  53.564  1.00 67.91           H  
ATOM   3495  HE3 MET I 116     101.535  49.765  55.213  1.00 67.91           H  
ATOM   3496  N   SER I 117      96.651  49.900  50.369  1.00 64.50           N  
ATOM   3497  CA  SER I 117      95.825  51.016  49.943  1.00 61.99           C  
ATOM   3498  C   SER I 117      96.193  52.314  50.637  1.00 61.32           C  
ATOM   3499  O   SER I 117      96.731  52.325  51.746  1.00 60.84           O  
ATOM   3500  CB  SER I 117      94.371  50.736  50.251  1.00 61.59           C  
ATOM   3501  OG  SER I 117      94.164  50.819  51.646  1.00 60.35           O  
ATOM   3502  H   SER I 117      96.230  49.136  50.878  1.00 64.50           H  
ATOM   3503  HA  SER I 117      95.993  51.126  48.872  1.00 61.99           H  
ATOM   3504  HB2 SER I 117      94.111  49.736  49.903  1.00 61.59           H  
ATOM   3505  HB3 SER I 117      93.744  51.471  49.746  1.00 61.59           H  
ATOM   3506  HG  SER I 117      93.236  50.638  51.813  1.00 60.35           H  
ATOM   3507  N   ALA I 118      95.871  53.418  49.982  1.00 59.94           N  
ATOM   3508  CA  ALA I 118      96.144  54.719  50.555  1.00 58.98           C  
ATOM   3509  C   ALA I 118      95.298  54.863  51.818  1.00 59.06           C  
ATOM   3510  O   ALA I 118      95.712  55.507  52.785  1.00 59.08           O  
ATOM   3511  CB  ALA I 118      95.786  55.785  49.574  1.00 58.63           C  
ATOM   3512  H   ALA I 118      95.431  53.352  49.075  1.00 59.94           H  
ATOM   3513  HA  ALA I 118      97.202  54.816  50.798  1.00 58.98           H  
ATOM   3514  HB1 ALA I 118      96.388  55.667  48.673  1.00 58.63           H  
ATOM   3515  HB2 ALA I 118      94.730  55.704  49.318  1.00 58.63           H  
ATOM   3516  HB3 ALA I 118      95.979  56.763  50.014  1.00 58.63           H  
ATOM   3517  N   ASP I 119      94.109  54.263  51.802  1.00 58.43           N  
ATOM   3518  CA  ASP I 119      93.217  54.327  52.951  1.00 57.06           C  
ATOM   3519  C   ASP I 119      93.905  53.646  54.131  1.00 57.14           C  
ATOM   3520  O   ASP I 119      93.736  54.041  55.283  1.00 56.63           O  
ATOM   3521  CB  ASP I 119      91.898  53.627  52.629  1.00 56.79           C  
ATOM   3522  CG  ASP I 119      90.893  53.742  53.753  1.00 57.85           C  
ATOM   3523  OD1 ASP I 119      90.567  54.887  54.140  1.00 58.15           O  
ATOM   3524  OD2 ASP I 119      90.423  52.694  54.254  1.00 59.04           O1-
ATOM   3525  H   ASP I 119      93.821  53.755  50.978  1.00 58.43           H  
ATOM   3526  HA  ASP I 119      92.998  55.366  53.199  1.00 57.06           H  
ATOM   3527  HB2 ASP I 119      92.098  52.571  52.445  1.00 56.79           H  
ATOM   3528  HB3 ASP I 119      91.473  54.078  51.732  1.00 56.79           H  
ATOM   3529  N   ALA I 120      94.698  52.628  53.821  1.00 57.25           N  
ATOM   3530  CA  ALA I 120      95.425  51.873  54.827  1.00 58.13           C  
ATOM   3531  C   ALA I 120      96.522  52.721  55.410  1.00 59.43           C  
ATOM   3532  O   ALA I 120      96.651  52.890  56.630  1.00 59.37           O  
ATOM   3533  CB  ALA I 120      96.025  50.662  54.196  1.00 57.95           C  
ATOM   3534  H   ALA I 120      94.800  52.369  52.850  1.00 57.25           H  
ATOM   3535  HA  ALA I 120      94.738  51.577  55.620  1.00 58.13           H  
ATOM   3536  HB1 ALA I 120      95.234  50.043  53.773  1.00 57.95           H  
ATOM   3537  HB2 ALA I 120      96.710  50.966  53.405  1.00 57.95           H  
ATOM   3538  HB3 ALA I 120      96.569  50.092  54.949  1.00 57.95           H  
ATOM   3539  N   MET I 121      97.340  53.232  54.507  1.00 60.62           N  
ATOM   3540  CA  MET I 121      98.449  54.073  54.892  1.00 62.03           C  
ATOM   3541  C   MET I 121      97.945  55.228  55.735  1.00 62.39           C  
ATOM   3542  O   MET I 121      98.526  55.544  56.761  1.00 62.56           O  
ATOM   3543  CB  MET I 121      99.147  54.608  53.648  1.00 62.36           C  
ATOM   3544  CG  MET I 121     100.244  55.597  53.951  1.00 61.50           C  
ATOM   3545  SD  MET I 121      99.837  57.099  53.090  1.00 60.52           S  
ATOM   3546  CE  MET I 121     100.640  56.730  51.483  1.00 61.52           C  
ATOM   3547  H   MET I 121      97.187  53.031  53.529  1.00 60.62           H  
ATOM   3548  HA  MET I 121      99.159  53.486  55.475  1.00 62.03           H  
ATOM   3549  HB2 MET I 121      98.404  55.099  53.020  1.00 62.36           H  
ATOM   3550  HB3 MET I 121      99.581  53.767  53.107  1.00 62.36           H  
ATOM   3551  HG2 MET I 121     101.202  55.213  53.602  1.00 61.50           H  
ATOM   3552  HG3 MET I 121     100.296  55.782  55.024  1.00 61.50           H  
ATOM   3553  HE1 MET I 121     101.707  56.573  51.638  1.00 61.52           H  
ATOM   3554  HE2 MET I 121     100.199  55.830  51.055  1.00 61.52           H  
ATOM   3555  HE3 MET I 121     100.491  57.568  50.802  1.00 61.52           H  
ATOM   3556  N   LEU I 122      96.856  55.849  55.299  1.00 63.26           N  
ATOM   3557  CA  LEU I 122      96.312  56.975  56.031  1.00 64.62           C  
ATOM   3558  C   LEU I 122      95.912  56.565  57.431  1.00 66.20           C  
ATOM   3559  O   LEU I 122      96.253  57.238  58.404  1.00 65.96           O  
ATOM   3560  CB  LEU I 122      95.117  57.577  55.288  1.00 64.03           C  
ATOM   3561  CG  LEU I 122      95.365  58.945  54.632  1.00 63.73           C  
ATOM   3562  CD1 LEU I 122      96.653  58.920  53.840  1.00 64.04           C  
ATOM   3563  CD2 LEU I 122      94.212  59.297  53.720  1.00 63.92           C  
ATOM   3564  H   LEU I 122      96.404  55.535  54.452  1.00 63.26           H  
ATOM   3565  HA  LEU I 122      97.090  57.735  56.107  1.00 64.62           H  
ATOM   3566  HB2 LEU I 122      94.822  56.878  54.505  1.00 64.03           H  
ATOM   3567  HB3 LEU I 122      94.301  57.690  56.001  1.00 64.03           H  
ATOM   3568  HG  LEU I 122      95.446  59.698  55.415  1.00 63.73           H  
ATOM   3569 HD11 LEU I 122      97.482  58.674  54.503  1.00 64.04           H  
ATOM   3570 HD12 LEU I 122      96.581  58.169  53.054  1.00 64.04           H  
ATOM   3571 HD13 LEU I 122      96.824  59.899  53.393  1.00 64.04           H  
ATOM   3572 HD21 LEU I 122      94.127  58.546  52.935  1.00 63.92           H  
ATOM   3573 HD22 LEU I 122      93.288  59.325  54.297  1.00 63.92           H  
ATOM   3574 HD23 LEU I 122      94.389  60.274  53.271  1.00 63.92           H  
ATOM   3575  N   ARG I 123      95.199  55.453  57.547  1.00 68.67           N  
ATOM   3576  CA  ARG I 123      94.776  54.988  58.866  1.00 71.26           C  
ATOM   3577  C   ARG I 123      96.002  54.683  59.707  1.00 71.25           C  
ATOM   3578  O   ARG I 123      96.145  55.145  60.841  1.00 71.89           O  
ATOM   3579  CB  ARG I 123      93.927  53.725  58.744  1.00 73.42           C  
ATOM   3580  CG  ARG I 123      93.657  53.033  60.079  1.00 77.04           C  
ATOM   3581  CD  ARG I 123      92.315  52.310  60.080  1.00 80.86           C  
ATOM   3582  NE  ARG I 123      91.222  53.210  59.704  1.00 84.30           N  
ATOM   3583  CZ  ARG I 123      90.962  54.367  60.312  1.00 84.92           C  
ATOM   3584  NH1 ARG I 123      91.709  54.772  61.334  1.00 85.01           N  
ATOM   3585  NH2 ARG I 123      89.970  55.136  59.885  1.00 84.14           N1+
ATOM   3586  H   ARG I 123      94.948  54.927  56.722  1.00 68.67           H  
ATOM   3587  HA  ARG I 123      94.180  55.770  59.338  1.00 71.26           H  
ATOM   3588  HB2 ARG I 123      92.970  53.996  58.297  1.00 73.42           H  
ATOM   3589  HB3 ARG I 123      94.447  53.023  58.092  1.00 73.42           H  
ATOM   3590  HG2 ARG I 123      93.655  53.782  60.871  1.00 77.04           H  
ATOM   3591  HG3 ARG I 123      94.449  52.308  60.267  1.00 77.04           H  
ATOM   3592  HD2 ARG I 123      92.124  51.918  61.079  1.00 80.86           H  
ATOM   3593  HD3 ARG I 123      92.356  51.485  59.368  1.00 80.86           H  
ATOM   3594  HE  ARG I 123      90.627  52.936  58.935  1.00 84.30           H  
ATOM   3595 HH11 ARG I 123      92.467  54.193  61.666  1.00 85.01           H  
ATOM   3596 HH12 ARG I 123      91.519  55.659  61.778  1.00 85.01           H  
ATOM   3597 HH21 ARG I 123      89.409  54.845  59.097  1.00 84.14           H  
ATOM   3598 HH22 ARG I 123      89.775  56.012  60.348  1.00 84.14           H  
ATOM   3599  N   ALA I 124      96.887  53.894  59.131  1.00 69.96           N  
ATOM   3600  CA  ALA I 124      98.097  53.523  59.805  1.00 69.34           C  
ATOM   3601  C   ALA I 124      98.908  54.692  60.368  1.00 69.43           C  
ATOM   3602  O   ALA I 124      99.512  54.574  61.426  1.00 69.66           O  
ATOM   3603  CB  ALA I 124      98.931  52.732  58.860  1.00 68.78           C  
ATOM   3604  H   ALA I 124      96.710  53.545  58.200  1.00 69.96           H  
ATOM   3605  HA  ALA I 124      97.805  52.941  60.679  1.00 69.34           H  
ATOM   3606  HB1 ALA I 124      98.368  51.864  58.517  1.00 68.78           H  
ATOM   3607  HB2 ALA I 124      99.199  53.352  58.005  1.00 68.78           H  
ATOM   3608  HB3 ALA I 124      99.838  52.400  59.366  1.00 68.78           H  
ATOM   3609  N   LEU I 125      98.919  55.818  59.664  1.00 70.32           N  
ATOM   3610  CA  LEU I 125      99.718  56.974  60.076  1.00 70.94           C  
ATOM   3611  C   LEU I 125      99.054  58.033  60.927  1.00 72.18           C  
ATOM   3612  O   LEU I 125      99.719  58.698  61.717  1.00 72.37           O  
ATOM   3613  CB  LEU I 125     100.323  57.668  58.844  1.00 69.24           C  
ATOM   3614  CG  LEU I 125     101.471  56.955  58.130  1.00 67.32           C  
ATOM   3615  CD1 LEU I 125     101.772  57.645  56.815  1.00 65.61           C  
ATOM   3616  CD2 LEU I 125     102.690  56.951  59.031  1.00 66.61           C  
ATOM   3617  H   LEU I 125      98.362  55.879  58.823  1.00 70.32           H  
ATOM   3618  HA  LEU I 125     100.462  56.518  60.730  1.00 70.94           H  
ATOM   3619  HB2 LEU I 125      99.521  57.805  58.119  1.00 69.24           H  
ATOM   3620  HB3 LEU I 125     100.692  58.642  59.165  1.00 69.24           H  
ATOM   3621  HG  LEU I 125     101.189  55.925  57.913  1.00 67.32           H  
ATOM   3622 HD11 LEU I 125     100.885  57.623  56.182  1.00 65.61           H  
ATOM   3623 HD12 LEU I 125     102.058  58.680  57.005  1.00 65.61           H  
ATOM   3624 HD13 LEU I 125     102.590  57.129  56.313  1.00 65.61           H  
ATOM   3625 HD21 LEU I 125     102.980  57.978  59.254  1.00 66.61           H  
ATOM   3626 HD22 LEU I 125     102.454  56.430  59.959  1.00 66.61           H  
ATOM   3627 HD23 LEU I 125     103.512  56.442  58.528  1.00 66.61           H  
ATOM   3628  N   LEU I 126      97.751  58.203  60.773  1.00 73.95           N  
ATOM   3629  CA  LEU I 126      97.067  59.237  61.532  1.00 76.02           C  
ATOM   3630  C   LEU I 126      96.183  58.677  62.624  1.00 79.08           C  
ATOM   3631  O   LEU I 126      95.694  59.413  63.486  1.00 78.12           O  
ATOM   3632  CB  LEU I 126      96.243  60.092  60.582  1.00 73.60           C  
ATOM   3633  CG  LEU I 126      97.021  60.507  59.336  1.00 71.81           C  
ATOM   3634  CD1 LEU I 126      96.159  61.396  58.474  1.00 71.19           C  
ATOM   3635  CD2 LEU I 126      98.297  61.225  59.738  1.00 70.57           C  
ATOM   3636  H   LEU I 126      97.235  57.618  60.132  1.00 73.95           H  
ATOM   3637  HA  LEU I 126      97.829  59.840  62.026  1.00 76.02           H  
ATOM   3638  HB2 LEU I 126      95.367  59.523  60.272  1.00 73.60           H  
ATOM   3639  HB3 LEU I 126      95.925  60.991  61.110  1.00 73.60           H  
ATOM   3640  HG  LEU I 126      97.291  59.620  58.764  1.00 71.81           H  
ATOM   3641 HD11 LEU I 126      95.258  60.856  58.182  1.00 71.19           H  
ATOM   3642 HD12 LEU I 126      95.882  62.288  59.036  1.00 71.19           H  
ATOM   3643 HD13 LEU I 126      96.714  61.686  57.582  1.00 71.19           H  
ATOM   3644 HD21 LEU I 126      98.047  62.117  60.312  1.00 70.57           H  
ATOM   3645 HD22 LEU I 126      98.911  60.561  60.347  1.00 70.57           H  
ATOM   3646 HD23 LEU I 126      98.850  61.512  58.843  1.00 70.57           H  
ATOM   3647  N   GLY I 127      95.987  57.365  62.576  1.00 83.21           N  
ATOM   3648  CA  GLY I 127      95.167  56.687  63.561  1.00 87.44           C  
ATOM   3649  C   GLY I 127      93.761  57.240  63.687  1.00 89.45           C  
ATOM   3650  O   GLY I 127      92.924  57.076  62.797  1.00 90.12           O  
ATOM   3651  H   GLY I 127      96.418  56.828  61.838  1.00 83.21           H  
ATOM   3652  HA2 GLY I 127      95.097  55.636  63.282  1.00 87.44           H  
ATOM   3653  HA3 GLY I 127      95.656  56.774  64.531  1.00 87.44           H  
ATOM   3654  N   SER I 128      93.504  57.898  64.808  1.00 90.80           N  
ATOM   3655  CA  SER I 128      92.202  58.463  65.075  1.00 93.00           C  
ATOM   3656  C   SER I 128      91.673  59.371  63.957  1.00 94.28           C  
ATOM   3657  O   SER I 128      90.692  59.042  63.283  1.00 94.22           O  
ATOM   3658  CB  SER I 128      92.242  59.230  66.400  1.00 93.95           C  
ATOM   3659  OG  SER I 128      93.141  60.327  66.338  1.00 95.93           O  
ATOM   3660  H   SER I 128      94.238  58.007  65.494  1.00 90.80           H  
ATOM   3661  HA  SER I 128      91.506  57.626  65.133  1.00 93.00           H  
ATOM   3662  HB2 SER I 128      92.563  58.553  67.192  1.00 93.95           H  
ATOM   3663  HB3 SER I 128      91.243  59.603  66.624  1.00 93.95           H  
ATOM   3664  HG  SER I 128      93.126  60.763  67.193  1.00 95.93           H  
ATOM   3665  N   LYS I 129      92.324  60.506  63.740  1.00 95.60           N  
ATOM   3666  CA  LYS I 129      91.843  61.438  62.729  1.00 97.38           C  
ATOM   3667  C   LYS I 129      92.096  61.045  61.282  1.00 97.50           C  
ATOM   3668  O   LYS I 129      93.054  61.495  60.664  1.00 98.26           O  
ATOM   3669  CB  LYS I 129      92.411  62.841  62.986  1.00 99.01           C  
ATOM   3670  CG  LYS I 129      91.922  63.957  62.041  1.00101.68           C  
ATOM   3671  CD  LYS I 129      90.502  64.486  62.347  1.00103.67           C  
ATOM   3672  CE  LYS I 129      89.366  63.664  61.707  1.00104.78           C  
ATOM   3673  NZ  LYS I 129      89.029  62.374  62.385  1.00104.29           N  
ATOM   3674  H   LYS I 129      93.152  60.724  64.275  1.00 95.60           H  
ATOM   3675  HA  LYS I 129      90.759  61.418  62.842  1.00 97.38           H  
ATOM   3676  HB2 LYS I 129      92.144  63.126  64.004  1.00 99.01           H  
ATOM   3677  HB3 LYS I 129      93.496  62.782  62.898  1.00 99.01           H  
ATOM   3678  HG2 LYS I 129      92.618  64.792  62.113  1.00101.68           H  
ATOM   3679  HG3 LYS I 129      91.927  63.567  61.023  1.00101.68           H  
ATOM   3680  HD2 LYS I 129      90.432  65.509  61.978  1.00103.67           H  
ATOM   3681  HD3 LYS I 129      90.361  64.479  63.428  1.00103.67           H  
ATOM   3682  HE2 LYS I 129      89.656  63.436  60.681  1.00104.78           H  
ATOM   3683  HE3 LYS I 129      88.469  64.283  61.702  1.00104.78           H  
ATOM   3684  HZ1 LYS I 129      88.277  61.919  61.888  1.00104.29           H  
ATOM   3685  HZ2 LYS I 129      88.741  62.558  63.335  1.00104.29           H  
ATOM   3686  N   HIS I 130      91.228  60.201  60.746  1.00 97.11           N  
ATOM   3687  CA  HIS I 130      91.310  59.795  59.354  1.00 97.60           C  
ATOM   3688  C   HIS I 130      89.854  59.601  58.935  1.00100.08           C  
ATOM   3689  O   HIS I 130      89.364  58.478  58.823  1.00101.84           O  
ATOM   3690  CB  HIS I 130      92.116  58.501  59.209  1.00 93.72           C  
ATOM   3691  CG  HIS I 130      91.948  57.840  57.875  1.00 90.33           C  
ATOM   3692  ND1 HIS I 130      91.945  58.545  56.689  1.00 88.17           N1+
ATOM   3693  CD2 HIS I 130      91.743  56.543  57.544  1.00 89.26           C  
ATOM   3694  CE1 HIS I 130      91.738  57.711  55.687  1.00 87.57           C  
ATOM   3695  NE2 HIS I 130      91.612  56.492  56.178  1.00 87.70           N  
ATOM   3696  H   HIS I 130      90.487  59.828  61.322  1.00 97.11           H  
ATOM   3697  HA  HIS I 130      91.822  60.528  58.730  1.00 97.60           H  
ATOM   3698  HB2 HIS I 130      91.793  57.804  59.983  1.00 93.72           H  
ATOM   3699  HB3 HIS I 130      93.172  58.734  59.348  1.00 93.72           H  
ATOM   3700  HD1 HIS I 130      92.089  59.611  56.595  1.00 88.17           H  
ATOM   3701  HD2 HIS I 130      91.692  55.707  58.226  1.00 89.26           H  
ATOM   3702  HE2 HIS I 130      91.446  55.656  55.636  1.00 87.70           H  
ATOM   3703  HE1 HIS I 130      91.681  57.980  54.643  1.00 87.57           H  
ATOM   3704  N   LYS I 131      89.158  60.708  58.709  1.00101.18           N  
ATOM   3705  CA  LYS I 131      87.750  60.620  58.367  1.00103.02           C  
ATOM   3706  C   LYS I 131      87.418  60.953  56.913  1.00104.09           C  
ATOM   3707  O   LYS I 131      87.007  62.067  56.615  1.00105.35           O  
ATOM   3708  CB  LYS I 131      86.958  61.541  59.302  1.00104.02           C  
ATOM   3709  CG  LYS I 131      85.574  61.033  59.751  1.00106.88           C  
ATOM   3710  CD  LYS I 131      84.587  60.784  58.600  1.00107.89           C  
ATOM   3711  CE  LYS I 131      84.688  59.361  58.050  1.00109.08           C  
ATOM   3712  NZ  LYS I 131      83.657  59.076  57.009  1.00108.85           N1+
ATOM   3713  H   LYS I 131      89.607  61.610  58.775  1.00101.18           H  
ATOM   3714  HA  LYS I 131      87.469  59.574  58.493  1.00103.02           H  
ATOM   3715  HB2 LYS I 131      87.559  61.702  60.197  1.00104.02           H  
ATOM   3716  HB3 LYS I 131      86.812  62.491  58.787  1.00104.02           H  
ATOM   3717  HG2 LYS I 131      85.713  60.096  60.290  1.00106.88           H  
ATOM   3718  HG3 LYS I 131      85.138  61.776  60.419  1.00106.88           H  
ATOM   3719  HD2 LYS I 131      84.801  61.487  57.795  1.00107.89           H  
ATOM   3720  HD3 LYS I 131      83.573  60.948  58.965  1.00107.89           H  
ATOM   3721  HE2 LYS I 131      84.558  58.658  58.873  1.00109.08           H  
ATOM   3722  HE3 LYS I 131      85.676  59.226  57.610  1.00109.08           H  
ATOM   3723  HZ1 LYS I 131      82.736  59.198  57.405  1.00108.85           H  
ATOM   3724  HZ2 LYS I 131      83.777  59.712  56.233  1.00108.85           H  
ATOM   3725  HZ3 LYS I 131      83.760  58.125  56.684  1.00108.85           H  
ATOM   3726  N   VAL I 132      87.600  59.996  56.008  1.00104.92           N  
ATOM   3727  CA  VAL I 132      87.269  60.208  54.599  1.00106.29           C  
ATOM   3728  C   VAL I 132      87.028  58.856  53.934  1.00108.59           C  
ATOM   3729  O   VAL I 132      87.969  58.170  53.546  1.00109.67           O  
ATOM   3730  CB  VAL I 132      88.397  60.943  53.829  1.00105.26           C  
ATOM   3731  CG1 VAL I 132      87.920  61.271  52.424  1.00104.40           C  
ATOM   3732  CG2 VAL I 132      88.806  62.214  54.554  1.00103.71           C  
ATOM   3733  H   VAL I 132      87.974  59.104  56.299  1.00104.92           H  
ATOM   3734  HA  VAL I 132      86.377  60.833  54.564  1.00106.29           H  
ATOM   3735  HB  VAL I 132      89.268  60.290  53.774  1.00105.26           H  
ATOM   3736 HG11 VAL I 132      87.651  60.350  51.907  1.00104.40           H  
ATOM   3737 HG12 VAL I 132      87.049  61.924  52.479  1.00104.40           H  
ATOM   3738 HG13 VAL I 132      88.718  61.775  51.878  1.00104.40           H  
ATOM   3739 HG21 VAL I 132      87.950  62.885  54.622  1.00103.71           H  
ATOM   3740 HG22 VAL I 132      89.153  61.965  55.557  1.00103.71           H  
ATOM   3741 HG23 VAL I 132      89.609  62.704  54.003  1.00103.71           H  
ATOM   3742  N   ASN I 133      85.765  58.471  53.814  1.00110.78           N  
ATOM   3743  CA  ASN I 133      85.413  57.191  53.204  1.00113.31           C  
ATOM   3744  C   ASN I 133      85.728  57.184  51.708  1.00114.42           C  
ATOM   3745  O   ASN I 133      84.901  56.778  50.887  1.00114.91           O  
ATOM   3746  CB  ASN I 133      83.926  56.923  53.415  1.00114.04           C  
ATOM   3747  CG  ASN I 133      83.056  58.043  52.874  1.00114.70           C  
ATOM   3748  ND2 ASN I 133      81.831  57.979  52.944  1.00115.54           N  
ATOM   3749  OD1 ASN I 133      83.690  59.079  52.329  1.00114.67           O  
ATOM   3750  H   ASN I 133      85.030  59.076  54.152  1.00110.78           H  
ATOM   3751  HA  ASN I 133      86.006  56.409  53.679  1.00113.31           H  
ATOM   3752  HB2 ASN I 133      83.737  56.817  54.483  1.00114.04           H  
ATOM   3753  HB3 ASN I 133      83.661  55.996  52.906  1.00114.04           H  
ATOM   3754 HD21 ASN I 133      81.264  58.731  52.580  1.00115.54           H  
ATOM   3755 HD22 ASN I 133      81.391  57.174  53.366  1.00115.54           H  
ATOM   3756  N   MET I 134      86.933  57.626  51.369  1.00114.95           N  
ATOM   3757  CA  MET I 134      87.394  57.738  49.969  1.00116.00           C  
ATOM   3758  C   MET I 134      87.103  56.493  49.098  1.00117.89           C  
ATOM   3759  O   MET I 134      87.292  55.355  49.508  1.00118.47           O  
ATOM   3760  CB  MET I 134      88.897  58.015  49.983  1.00113.76           C  
ATOM   3761  CG  MET I 134      89.571  57.502  51.257  1.00110.44           C  
ATOM   3762  SD  MET I 134      91.227  58.167  51.464  1.00106.07           S  
ATOM   3763  CE  MET I 134      90.926  59.099  52.972  1.00105.66           C  
ATOM   3764  H   MET I 134      87.567  57.900  52.106  1.00114.95           H  
ATOM   3765  HA  MET I 134      86.831  58.552  49.511  1.00116.00           H  
ATOM   3766  HB2 MET I 134      89.056  59.091  49.912  1.00113.76           H  
ATOM   3767  HB3 MET I 134      89.352  57.523  49.123  1.00113.76           H  
ATOM   3768  HG2 MET I 134      89.633  56.415  51.208  1.00110.44           H  
ATOM   3769  HG3 MET I 134      88.966  57.793  52.116  1.00110.44           H  
ATOM   3770  HE1 MET I 134      90.150  59.843  52.791  1.00105.66           H  
ATOM   3771  HE2 MET I 134      90.601  58.420  53.760  1.00105.66           H  
ATOM   3772  HE3 MET I 134      91.844  59.599  53.279  1.00105.66           H  
ATOM   3773  N   ASP I 135      86.636  56.751  47.880  1.00119.72           N  
ATOM   3774  CA  ASP I 135      86.347  55.698  46.915  1.00121.64           C  
ATOM   3775  C   ASP I 135      86.436  56.280  45.507  1.00123.11           C  
ATOM   3776  O   ASP I 135      87.186  55.783  44.671  1.00122.79           O  
ATOM   3777  CB  ASP I 135      84.952  55.094  47.147  1.00122.14           C  
ATOM   3778  CG  ASP I 135      83.843  56.131  47.100  1.00123.04           C  
ATOM   3779  OD1 ASP I 135      82.732  55.816  46.613  1.00122.70           O  
ATOM   3780  OD2 ASP I 135      84.080  57.267  47.558  1.00123.58           O1-
ATOM   3781  H   ASP I 135      86.476  57.712  47.614  1.00119.72           H  
ATOM   3782  HA  ASP I 135      87.078  54.899  47.038  1.00121.64           H  
ATOM   3783  HB2 ASP I 135      84.939  54.615  48.126  1.00122.14           H  
ATOM   3784  HB3 ASP I 135      84.763  54.348  46.375  1.00122.14           H  
ATOM   3785  N   LEU I 136      85.680  57.344  45.256  1.00125.63           N  
ATOM   3786  CA  LEU I 136      85.670  57.993  43.943  1.00129.25           C  
ATOM   3787  C   LEU I 136      84.857  59.286  43.978  1.00131.09           C  
ATOM   3788  O   LEU I 136      85.200  60.262  43.300  1.00131.68           O  
ATOM   3789  CB  LEU I 136      85.080  57.046  42.886  1.00130.09           C  
ATOM   3790  CG  LEU I 136      84.993  57.439  41.393  1.00130.27           C  
ATOM   3791  CD1 LEU I 136      83.903  58.494  41.163  1.00129.35           C  
ATOM   3792  CD2 LEU I 136      86.361  57.928  40.910  1.00129.80           C  
ATOM   3793  H   LEU I 136      85.096  57.715  45.991  1.00125.63           H  
ATOM   3794  HA  LEU I 136      86.700  58.234  43.681  1.00129.25           H  
ATOM   3795  HB2 LEU I 136      85.675  56.134  42.927  1.00130.09           H  
ATOM   3796  HB3 LEU I 136      84.060  56.830  43.205  1.00130.09           H  
ATOM   3797  HG  LEU I 136      84.714  56.561  40.810  1.00130.27           H  
ATOM   3798 HD11 LEU I 136      82.942  58.101  41.494  1.00129.35           H  
ATOM   3799 HD12 LEU I 136      84.143  59.393  41.730  1.00129.35           H  
ATOM   3800 HD13 LEU I 136      83.851  58.737  40.102  1.00129.35           H  
ATOM   3801 HD21 LEU I 136      86.656  58.807  41.483  1.00129.80           H  
ATOM   3802 HD22 LEU I 136      87.099  57.138  41.050  1.00129.80           H  
ATOM   3803 HD23 LEU I 136      86.302  58.187  39.853  1.00129.80           H  
ATOM   3804  N   ARG I 137      83.782  59.276  44.767  1.00132.62           N  
ATOM   3805  CA  ARG I 137      82.885  60.420  44.928  1.00133.48           C  
ATOM   3806  C   ARG I 137      83.640  61.750  45.034  1.00133.43           C  
ATOM   3807  O   ARG I 137      84.257  62.048  46.064  1.00133.15           O  
ATOM   3808  CB  ARG I 137      82.033  60.244  46.190  1.00134.07           C  
ATOM   3809  CG  ARG I 137      81.705  58.808  46.542  1.00135.34           C  
ATOM   3810  CD  ARG I 137      80.319  58.419  46.097  1.00137.62           C  
ATOM   3811  NE  ARG I 137      79.634  57.711  47.172  1.00140.19           N  
ATOM   3812  CZ  ARG I 137      78.381  57.277  47.105  1.00141.45           C  
ATOM   3813  NH1 ARG I 137      77.666  57.473  46.006  1.00142.54           N  
ATOM   3814  NH2 ARG I 137      77.836  56.656  48.145  1.00141.59           N1+
ATOM   3815  H   ARG I 137      83.576  58.432  45.282  1.00132.62           H  
ATOM   3816  HA  ARG I 137      82.258  60.454  44.037  1.00133.48           H  
ATOM   3817  HB2 ARG I 137      82.574  60.683  47.028  1.00134.07           H  
ATOM   3818  HB3 ARG I 137      81.095  60.779  46.043  1.00134.07           H  
ATOM   3819  HG2 ARG I 137      81.774  58.686  47.623  1.00135.34           H  
ATOM   3820  HG3 ARG I 137      82.427  58.153  46.055  1.00135.34           H  
ATOM   3821  HD2 ARG I 137      80.388  57.771  45.224  1.00137.62           H  
ATOM   3822  HD3 ARG I 137      79.757  59.317  45.839  1.00137.62           H  
ATOM   3823  HE  ARG I 137      80.147  57.539  48.025  1.00140.19           H  
ATOM   3824 HH11 ARG I 137      76.710  57.150  45.961  1.00142.54           H  
ATOM   3825 HH12 ARG I 137      78.077  57.945  45.213  1.00142.54           H  
ATOM   3826 HH21 ARG I 137      78.375  56.514  48.987  1.00141.59           H  
ATOM   3827 HH22 ARG I 137      76.883  56.326  48.093  1.00141.59           H  
ATOM   3828  N   ALA I 138      83.594  62.544  43.967  1.00133.00           N  
ATOM   3829  CA  ALA I 138      84.242  63.848  43.961  1.00132.00           C  
ATOM   3830  C   ALA I 138      83.428  64.752  44.894  1.00131.20           C  
ATOM   3831  O   ALA I 138      82.455  64.300  45.508  1.00131.25           O  
ATOM   3832  CB  ALA I 138      84.271  64.424  42.529  1.00131.89           C  
ATOM   3833  H   ALA I 138      83.098  62.235  43.143  1.00133.00           H  
ATOM   3834  HA  ALA I 138      85.275  63.775  44.301  1.00132.00           H  
ATOM   3835  HB1 ALA I 138      84.842  63.759  41.881  1.00131.89           H  
ATOM   3836  HB2 ALA I 138      83.252  64.512  42.152  1.00131.89           H  
ATOM   3837  HB3 ALA I 138      84.740  65.408  42.543  1.00131.89           H  
ATOM   3838  N   ASN I 139      83.821  66.018  45.010  1.00129.88           N  
ATOM   3839  CA  ASN I 139      83.100  66.948  45.875  1.00127.80           C  
ATOM   3840  C   ASN I 139      82.936  68.350  45.292  1.00126.06           C  
ATOM   3841  O   ASN I 139      83.909  69.076  45.057  1.00125.76           O  
ATOM   3842  CB  ASN I 139      83.781  67.045  47.248  1.00127.42           C  
ATOM   3843  CG  ASN I 139      83.054  67.984  48.199  1.00127.11           C  
ATOM   3844  OD1 ASN I 139      81.923  67.720  48.608  1.00127.02           O  
ATOM   3845  ND2 ASN I 139      83.703  69.090  48.549  1.00126.83           N  
ATOM   3846  H   ASN I 139      84.627  66.340  44.494  1.00129.88           H  
ATOM   3847  HA  ASN I 139      82.097  66.532  45.972  1.00127.80           H  
ATOM   3848  HB2 ASN I 139      84.798  67.410  47.108  1.00127.42           H  
ATOM   3849  HB3 ASN I 139      83.810  66.051  47.694  1.00127.42           H  
ATOM   3850 HD21 ASN I 139      83.269  69.754  49.175  1.00126.83           H  
ATOM   3851 HD22 ASN I 139      84.630  69.267  48.189  1.00126.83           H  
ATOM   3852  N   LEU I 140      81.688  68.720  45.042  1.00123.64           N  
ATOM   3853  CA  LEU I 140      81.394  70.045  44.537  1.00121.17           C  
ATOM   3854  C   LEU I 140      80.364  70.647  45.501  1.00120.12           C  
ATOM   3855  O   LEU I 140      79.368  70.010  45.848  1.00119.43           O  
ATOM   3856  CB  LEU I 140      80.861  69.973  43.100  1.00119.56           C  
ATOM   3857  CG  LEU I 140      81.052  71.274  42.303  1.00118.40           C  
ATOM   3858  CD1 LEU I 140      82.534  71.688  42.346  1.00117.34           C  
ATOM   3859  CD2 LEU I 140      80.557  71.085  40.868  1.00116.19           C  
ATOM   3860  H   LEU I 140      80.933  68.070  45.206  1.00123.64           H  
ATOM   3861  HA  LEU I 140      82.287  70.668  44.492  1.00121.17           H  
ATOM   3862  HB2 LEU I 140      81.384  69.171  42.579  1.00119.56           H  
ATOM   3863  HB3 LEU I 140      79.795  69.747  43.139  1.00119.56           H  
ATOM   3864  HG  LEU I 140      80.464  72.075  42.751  1.00118.40           H  
ATOM   3865 HD11 LEU I 140      82.838  71.844  43.381  1.00117.34           H  
ATOM   3866 HD12 LEU I 140      83.144  70.901  41.903  1.00117.34           H  
ATOM   3867 HD13 LEU I 140      82.669  72.613  41.785  1.00117.34           H  
ATOM   3868 HD21 LEU I 140      81.126  70.288  40.389  1.00116.19           H  
ATOM   3869 HD22 LEU I 140      79.500  70.819  40.880  1.00116.19           H  
ATOM   3870 HD23 LEU I 140      80.692  72.013  40.312  1.00116.19           H  
ATOM   3871  N   LYS I 141      80.646  71.860  45.962  1.00118.88           N  
ATOM   3872  CA  LYS I 141      79.800  72.600  46.899  1.00117.07           C  
ATOM   3873  C   LYS I 141      78.290  72.272  46.880  1.00114.06           C  
ATOM   3874  O   LYS I 141      77.651  72.253  45.815  1.00113.62           O  
ATOM   3875  CB  LYS I 141      80.009  74.108  46.678  1.00120.15           C  
ATOM   3876  CG  LYS I 141      81.484  74.559  46.632  1.00123.46           C  
ATOM   3877  CD  LYS I 141      82.219  74.003  45.406  1.00125.89           C  
ATOM   3878  CE  LYS I 141      83.671  74.458  45.338  1.00127.30           C  
ATOM   3879  NZ  LYS I 141      83.792  75.925  45.117  1.00129.70           N1+
ATOM   3880  H   LYS I 141      81.499  72.300  45.646  1.00118.88           H  
ATOM   3881  HA  LYS I 141      80.126  72.275  47.887  1.00117.07           H  
ATOM   3882  HB2 LYS I 141      79.542  74.379  45.731  1.00120.15           H  
ATOM   3883  HB3 LYS I 141      79.517  74.641  47.492  1.00120.15           H  
ATOM   3884  HG2 LYS I 141      81.518  75.648  46.598  1.00123.46           H  
ATOM   3885  HG3 LYS I 141      81.987  74.208  47.533  1.00123.46           H  
ATOM   3886  HD2 LYS I 141      81.704  74.342  44.507  1.00125.89           H  
ATOM   3887  HD3 LYS I 141      82.196  72.914  45.449  1.00125.89           H  
ATOM   3888  HE2 LYS I 141      84.164  73.938  44.517  1.00127.30           H  
ATOM   3889  HE3 LYS I 141      84.163  74.203  46.277  1.00127.30           H  
ATOM   3890  HZ1 LYS I 141      83.339  76.173  44.249  1.00129.70           H  
ATOM   3891  HZ2 LYS I 141      83.350  76.418  45.880  1.00129.70           H  
ATOM   3892  HZ3 LYS I 141      84.768  76.179  45.072  1.00129.70           H  
ATOM   3893  N   GLN I 142      77.730  72.030  48.072  1.00111.78           N  
ATOM   3894  CA  GLN I 142      76.304  71.700  48.248  1.00108.17           C  
ATOM   3895  C   GLN I 142      75.453  72.844  48.830  1.00104.47           C  
ATOM   3896  O   GLN I 142      75.839  73.489  49.808  1.00103.97           O  
ATOM   3897  CB  GLN I 142      76.142  70.487  49.175  1.00110.00           C  
ATOM   3898  CG  GLN I 142      76.170  70.850  50.665  1.00113.13           C  
ATOM   3899  CD  GLN I 142      75.776  69.702  51.573  1.00114.92           C  
ATOM   3900  OE1 GLN I 142      74.595  69.486  51.855  1.00116.20           O  
ATOM   3901  NE2 GLN I 142      76.769  68.955  52.035  1.00115.79           N  
ATOM   3902  H   GLN I 142      78.315  72.076  48.894  1.00111.78           H  
ATOM   3903  HA  GLN I 142      75.943  71.494  47.240  1.00108.17           H  
ATOM   3904  HB2 GLN I 142      75.188  70.008  48.954  1.00110.00           H  
ATOM   3905  HB3 GLN I 142      76.954  69.788  48.974  1.00110.00           H  
ATOM   3906  HG2 GLN I 142      75.478  71.676  50.832  1.00113.13           H  
ATOM   3907  HG3 GLN I 142      77.181  71.165  50.925  1.00113.13           H  
ATOM   3908 HE21 GLN I 142      77.722  69.168  51.779  1.00115.79           H  
ATOM   3909 HE22 GLN I 142      76.572  68.173  52.643  1.00115.79           H  
ATOM   3910  N   VAL I 143      74.282  73.069  48.237  1.00100.54           N  
ATOM   3911  CA  VAL I 143      73.327  74.064  48.710  1.00 97.48           C  
ATOM   3912  C   VAL I 143      71.885  73.572  48.572  1.00 98.61           C  
ATOM   3913  O   VAL I 143      71.596  72.385  48.650  1.00 97.72           O  
ATOM   3914  CB  VAL I 143      73.523  75.340  47.891  1.00 94.34           C  
ATOM   3915  CG1 VAL I 143      72.168  75.888  47.448  1.00 91.84           C  
ATOM   3916  CG2 VAL I 143      74.237  76.388  48.724  1.00 90.03           C  
ATOM   3917  H   VAL I 143      74.044  72.524  47.420  1.00100.54           H  
ATOM   3918  HA  VAL I 143      73.505  74.253  49.769  1.00 97.48           H  
ATOM   3919  HB  VAL I 143      74.125  75.103  47.014  1.00 94.34           H  
ATOM   3920 HG11 VAL I 143      71.652  75.139  46.846  1.00 91.84           H  
ATOM   3921 HG12 VAL I 143      71.567  76.125  48.326  1.00 91.84           H  
ATOM   3922 HG13 VAL I 143      72.317  76.791  46.855  1.00 91.84           H  
ATOM   3923 HG21 VAL I 143      73.636  76.626  49.602  1.00 90.03           H  
ATOM   3924 HG22 VAL I 143      75.206  76.002  49.041  1.00 90.03           H  
ATOM   3925 HG23 VAL I 143      74.382  77.289  48.128  1.00 90.03           H  
ATOM   3926  N   NME I 144      70.949  74.497  48.362  1.00  0.00           N  
ATOM   3927  CH3 NME I 144      69.548  74.161  48.214  1.00  0.00           C  
ATOM   3928  H   NME I 144      71.226  75.466  48.303  1.00  0.00           H  
ATOM   3929 HH31 NME I 144      69.435  73.077  48.176  1.00  0.00           H  
ATOM   3930 HH32 NME I 144      68.988  74.555  49.062  1.00  0.00           H  
ATOM   3931 HH33 NME I 144      69.165  74.598  47.291  1.00  0.00           H  
TER    3932      NME I 144 
ATOM   3933  CH3 ACE C   2     106.015  67.727  35.648  1.00  0.00           C  
ATOM   3934  C   ACE C   2     105.138  68.705  36.432  1.00  0.00           C  
ATOM   3935  O   ACE C   2     105.636  69.459  37.266  1.00  0.00           O  
ATOM   3936 HH31 ACE C   2     107.061  67.818  35.940  1.00  0.00           H  
ATOM   3937 HH32 ACE C   2     105.668  66.713  35.846  1.00  0.00           H  
ATOM   3938 HH33 ACE C   2     105.914  67.944  34.584  1.00  0.00           H  
ATOM   3939  N   THR C   3     103.852  68.689  36.166  1.00 99.97           N  
ATOM   3940  CA  THR C   3     102.898  69.599  36.869  1.00100.44           C  
ATOM   3941  C   THR C   3     101.476  69.380  36.378  1.00101.06           C  
ATOM   3942  O   THR C   3     100.520  69.641  37.111  1.00100.97           O  
ATOM   3943  CB  THR C   3     103.250  71.088  36.632  1.00100.05           C  
ATOM   3944  OG1 THR C   3     104.585  71.339  37.084  1.00 99.71           O  
ATOM   3945  CG2 THR C   3     102.275  72.008  37.386  1.00 99.04           C  
ATOM   3946  H   THR C   3     103.500  68.047  35.470  1.00 99.97           H  
ATOM   3947  HA  THR C   3     102.976  69.365  37.931  1.00100.44           H  
ATOM   3948  HB  THR C   3     103.171  71.297  35.565  1.00100.05           H  
ATOM   3949 HG21 THR C   3     101.258  71.817  37.045  1.00 99.04           H  
ATOM   3950 HG22 THR C   3     102.343  71.810  38.456  1.00 99.04           H  
ATOM   3951 HG23 THR C   3     102.534  73.049  37.192  1.00 99.04           H  
ATOM   3952  HG1 THR C   3     104.931  70.516  37.438  1.00 99.71           H  
ATOM   3953  N   ASP C   4     101.342  68.907  35.139  1.00101.77           N  
ATOM   3954  CA  ASP C   4     100.030  68.671  34.530  1.00102.10           C  
ATOM   3955  C   ASP C   4      99.292  67.587  35.310  1.00101.60           C  
ATOM   3956  O   ASP C   4      98.073  67.654  35.496  1.00100.39           O  
ATOM   3957  CB  ASP C   4     100.194  68.246  33.066  1.00102.98           C  
ATOM   3958  CG  ASP C   4      99.091  68.790  32.168  1.00104.19           C  
ATOM   3959  OD1 ASP C   4      98.999  68.343  31.003  1.00104.73           O  
ATOM   3960  OD2 ASP C   4      98.319  69.671  32.620  1.00104.10           O1-
ATOM   3961  H   ASP C   4     102.173  68.704  34.602  1.00101.77           H  
ATOM   3962  HA  ASP C   4      99.451  69.594  34.561  1.00102.10           H  
ATOM   3963  HB2 ASP C   4     100.179  67.157  33.015  1.00102.98           H  
ATOM   3964  HB3 ASP C   4     101.153  68.614  32.702  1.00102.98           H  
ATOM   3965  N   GLN C   5     100.048  66.593  35.763  1.00101.19           N  
ATOM   3966  CA  GLN C   5      99.494  65.501  36.539  1.00100.26           C  
ATOM   3967  C   GLN C   5      99.047  66.038  37.889  1.00 99.48           C  
ATOM   3968  O   GLN C   5      97.932  65.777  38.337  1.00 98.70           O  
ATOM   3969  CB  GLN C   5     100.550  64.420  36.744  1.00100.32           C  
ATOM   3970  CG  GLN C   5     101.160  63.909  35.455  1.00101.89           C  
ATOM   3971  CD  GLN C   5     101.877  62.586  35.633  1.00102.98           C  
ATOM   3972  OE1 GLN C   5     101.249  61.550  35.854  1.00103.25           O  
ATOM   3973  NE2 GLN C   5     103.201  62.614  35.543  1.00104.23           N  
ATOM   3974  H   GLN C   5     101.038  66.598  35.561  1.00101.19           H  
ATOM   3975  HA  GLN C   5      98.645  65.069  36.009  1.00100.26           H  
ATOM   3976  HB2 GLN C   5     101.348  64.832  37.362  1.00100.32           H  
ATOM   3977  HB3 GLN C   5     100.086  63.580  37.261  1.00100.32           H  
ATOM   3978  HG2 GLN C   5     101.875  64.647  35.091  1.00101.89           H  
ATOM   3979  HG3 GLN C   5     100.365  63.779  34.720  1.00101.89           H  
ATOM   3980 HE21 GLN C   5     103.733  61.763  35.657  1.00104.23           H  
ATOM   3981 HE22 GLN C   5     103.676  63.486  35.360  1.00104.23           H  
ATOM   3982  N   GLN C   6      99.931  66.802  38.526  1.00 99.18           N  
ATOM   3983  CA  GLN C   6      99.665  67.382  39.839  1.00 99.41           C  
ATOM   3984  C   GLN C   6      98.396  68.207  39.783  1.00 99.60           C  
ATOM   3985  O   GLN C   6      97.824  68.583  40.808  1.00 99.43           O  
ATOM   3986  CB  GLN C   6     100.840  68.261  40.265  1.00 98.88           C  
ATOM   3987  CG  GLN C   6     102.177  67.714  39.809  1.00 99.67           C  
ATOM   3988  CD  GLN C   6     103.337  68.468  40.402  1.00100.04           C  
ATOM   3989  OE1 GLN C   6     103.340  69.696  40.428  1.00101.33           O  
ATOM   3990  NE2 GLN C   6     104.340  67.739  40.876  1.00100.12           N  
ATOM   3991  H   GLN C   6     100.820  66.988  38.084  1.00 99.18           H  
ATOM   3992  HA  GLN C   6      99.539  66.581  40.568  1.00 99.41           H  
ATOM   3993  HB2 GLN C   6     100.705  69.254  39.836  1.00 98.88           H  
ATOM   3994  HB3 GLN C   6     100.845  68.332  41.353  1.00 98.88           H  
ATOM   3995  HG2 GLN C   6     102.232  67.784  38.723  1.00 99.67           H  
ATOM   3996  HG3 GLN C   6     102.249  66.669  40.109  1.00 99.67           H  
ATOM   3997 HE21 GLN C   6     105.148  68.192  41.279  1.00100.12           H  
ATOM   3998 HE22 GLN C   6     104.295  66.731  40.834  1.00100.12           H  
ATOM   3999  N   ALA C   7      97.961  68.473  38.561  1.00 99.95           N  
ATOM   4000  CA  ALA C   7      96.765  69.253  38.325  1.00100.13           C  
ATOM   4001  C   ALA C   7      95.532  68.399  38.582  1.00100.20           C  
ATOM   4002  O   ALA C   7      94.917  68.465  39.649  1.00 99.06           O  
ATOM   4003  CB  ALA C   7      96.775  69.756  36.892  1.00100.45           C  
ATOM   4004  H   ALA C   7      98.480  68.121  37.769  1.00 99.95           H  
ATOM   4005  HA  ALA C   7      96.740  70.106  39.003  1.00100.13           H  
ATOM   4006  HB1 ALA C   7      97.656  70.378  36.731  1.00100.45           H  
ATOM   4007  HB2 ALA C   7      96.800  68.907  36.209  1.00100.45           H  
ATOM   4008  HB3 ALA C   7      95.876  70.344  36.707  1.00100.45           H  
ATOM   4009  N   GLU C   8      95.176  67.592  37.593  1.00100.97           N  
ATOM   4010  CA  GLU C   8      94.020  66.724  37.716  1.00101.84           C  
ATOM   4011  C   GLU C   8      94.053  66.014  39.056  1.00100.69           C  
ATOM   4012  O   GLU C   8      93.012  65.792  39.674  1.00100.83           O  
ATOM   4013  CB  GLU C   8      94.007  65.696  36.587  1.00104.22           C  
ATOM   4014  CG  GLU C   8      95.361  65.065  36.303  1.00107.26           C  
ATOM   4015  CD  GLU C   8      95.249  63.860  35.391  1.00109.53           C  
ATOM   4016  OE1 GLU C   8      94.924  62.756  35.887  1.00110.71           O  
ATOM   4017  OE2 GLU C   8      95.474  64.018  34.172  1.00110.70           O1-
ATOM   4018  H   GLU C   8      95.718  67.581  36.741  1.00100.97           H  
ATOM   4019  HA  GLU C   8      93.116  67.330  37.650  1.00101.84           H  
ATOM   4020  HB2 GLU C   8      93.310  64.902  36.855  1.00104.22           H  
ATOM   4021  HB3 GLU C   8      93.663  66.190  35.679  1.00104.22           H  
ATOM   4022  HG2 GLU C   8      95.807  64.751  37.247  1.00107.26           H  
ATOM   4023  HG3 GLU C   8      96.002  65.807  35.827  1.00107.26           H  
ATOM   4024  N   ALA C   9      95.259  65.659  39.493  1.00 98.63           N  
ATOM   4025  CA  ALA C   9      95.437  64.972  40.761  1.00 96.46           C  
ATOM   4026  C   ALA C   9      94.770  65.792  41.858  1.00 95.34           C  
ATOM   4027  O   ALA C   9      93.909  65.293  42.582  1.00 95.42           O  
ATOM   4028  CB  ALA C   9      96.931  64.781  41.061  1.00 95.31           C  
ATOM   4029  H   ALA C   9      96.070  65.872  38.930  1.00 98.63           H  
ATOM   4030  HA  ALA C   9      94.978  63.985  40.713  1.00 96.46           H  
ATOM   4031  HB1 ALA C   9      97.388  64.189  40.268  1.00 95.31           H  
ATOM   4032  HB2 ALA C   9      97.418  65.755  41.115  1.00 95.31           H  
ATOM   4033  HB3 ALA C   9      97.047  64.264  42.013  1.00 95.31           H  
ATOM   4034  N   ARG C  10      95.153  67.060  41.966  1.00 93.76           N  
ATOM   4035  CA  ARG C  10      94.587  67.932  42.985  1.00 92.07           C  
ATOM   4036  C   ARG C  10      93.142  68.251  42.635  1.00 91.91           C  
ATOM   4037  O   ARG C  10      92.347  68.633  43.499  1.00 92.48           O  
ATOM   4038  CB  ARG C  10      95.405  69.224  43.094  1.00 90.43           C  
ATOM   4039  CG  ARG C  10      94.948  70.164  44.205  1.00 87.34           C  
ATOM   4040  CD  ARG C  10      95.731  71.459  44.169  1.00 84.52           C  
ATOM   4041  NE  ARG C  10      97.119  71.281  44.581  1.00 81.50           N  
ATOM   4042  CZ  ARG C  10      97.543  71.444  45.827  1.00 80.20           C  
ATOM   4043  NH1 ARG C  10      96.683  71.784  46.777  1.00 78.86           N  
ATOM   4044  NH2 ARG C  10      98.824  71.286  46.120  1.00 78.93           N1+
ATOM   4045  H   ARG C  10      95.848  67.425  41.331  1.00 93.76           H  
ATOM   4046  HA  ARG C  10      94.618  67.423  43.949  1.00 92.07           H  
ATOM   4047  HB2 ARG C  10      96.445  68.955  43.280  1.00 90.43           H  
ATOM   4048  HB3 ARG C  10      95.332  69.756  42.145  1.00 90.43           H  
ATOM   4049  HG2 ARG C  10      95.103  69.680  45.169  1.00 87.34           H  
ATOM   4050  HG3 ARG C  10      93.888  70.383  44.074  1.00 87.34           H  
ATOM   4051  HD2 ARG C  10      95.256  72.174  44.840  1.00 84.52           H  
ATOM   4052  HD3 ARG C  10      95.715  71.850  43.151  1.00 84.52           H  
ATOM   4053  HE  ARG C  10      97.795  71.019  43.878  1.00 81.50           H  
ATOM   4054 HH11 ARG C  10      97.005  71.922  47.724  1.00 78.86           H  
ATOM   4055 HH12 ARG C  10      95.705  71.905  46.554  1.00 78.86           H  
ATOM   4056 HH21 ARG C  10      99.482  71.041  45.394  1.00 78.93           H  
ATOM   4057 HH22 ARG C  10      99.144  71.411  47.070  1.00 78.93           H  
ATOM   4058  N   ALA C  11      92.808  68.083  41.361  1.00 91.00           N  
ATOM   4059  CA  ALA C  11      91.459  68.339  40.883  1.00 90.41           C  
ATOM   4060  C   ALA C  11      90.566  67.211  41.350  1.00 90.25           C  
ATOM   4061  O   ALA C  11      89.404  67.421  41.685  1.00 90.10           O  
ATOM   4062  CB  ALA C  11      91.458  68.397  39.380  1.00 90.50           C  
ATOM   4063  H   ALA C  11      93.510  67.769  40.706  1.00 91.00           H  
ATOM   4064  HA  ALA C  11      91.096  69.290  41.273  1.00 90.41           H  
ATOM   4065  HB1 ALA C  11      92.110  69.205  39.047  1.00 90.50           H  
ATOM   4066  HB2 ALA C  11      91.819  67.450  38.980  1.00 90.50           H  
ATOM   4067  HB3 ALA C  11      90.444  68.579  39.024  1.00 90.50           H  
ATOM   4068  N   PHE C  12      91.142  66.014  41.357  1.00 90.04           N  
ATOM   4069  CA  PHE C  12      90.472  64.788  41.763  1.00 90.11           C  
ATOM   4070  C   PHE C  12      90.111  64.815  43.248  1.00 90.42           C  
ATOM   4071  O   PHE C  12      88.955  64.629  43.628  1.00 90.23           O  
ATOM   4072  CB  PHE C  12      91.404  63.606  41.468  1.00 90.19           C  
ATOM   4073  CG  PHE C  12      90.718  62.271  41.440  1.00 90.52           C  
ATOM   4074  CD1 PHE C  12      91.214  61.253  40.629  1.00 90.18           C  
ATOM   4075  CD2 PHE C  12      89.576  62.035  42.201  1.00 91.07           C  
ATOM   4076  CE1 PHE C  12      90.583  60.020  40.570  1.00 90.90           C  
ATOM   4077  CE2 PHE C  12      88.931  60.807  42.156  1.00 91.32           C  
ATOM   4078  CZ  PHE C  12      89.435  59.795  41.336  1.00 92.46           C  
ATOM   4079  H   PHE C  12      92.106  65.951  41.062  1.00 90.04           H  
ATOM   4080  HA  PHE C  12      89.542  64.688  41.204  1.00 90.11           H  
ATOM   4081  HB2 PHE C  12      91.868  63.772  40.496  1.00 90.19           H  
ATOM   4082  HB3 PHE C  12      92.174  63.578  42.239  1.00 90.19           H  
ATOM   4083  HD1 PHE C  12      92.102  61.426  40.039  1.00 90.18           H  
ATOM   4084  HD2 PHE C  12      89.187  62.818  42.835  1.00 91.07           H  
ATOM   4085  HE1 PHE C  12      90.976  59.238  39.937  1.00 90.90           H  
ATOM   4086  HE2 PHE C  12      88.046  60.635  42.751  1.00 91.32           H  
ATOM   4087  HZ  PHE C  12      88.937  58.837  41.293  1.00 92.46           H  
ATOM   4088  N   LEU C  13      91.117  65.056  44.079  1.00 91.07           N  
ATOM   4089  CA  LEU C  13      90.938  65.090  45.522  1.00 91.63           C  
ATOM   4090  C   LEU C  13      90.091  66.268  45.994  1.00 91.64           C  
ATOM   4091  O   LEU C  13      89.795  67.185  45.232  1.00 91.74           O  
ATOM   4092  CB  LEU C  13      92.303  65.147  46.209  1.00 91.77           C  
ATOM   4093  CG  LEU C  13      93.394  64.231  45.657  1.00 92.12           C  
ATOM   4094  CD1 LEU C  13      94.688  64.478  46.415  1.00 92.87           C  
ATOM   4095  CD2 LEU C  13      92.974  62.776  45.776  1.00 92.53           C  
ATOM   4096  H   LEU C  13      92.037  65.221  43.697  1.00 91.07           H  
ATOM   4097  HA  LEU C  13      90.404  64.179  45.793  1.00 91.63           H  
ATOM   4098  HB2 LEU C  13      92.666  66.172  46.136  1.00 91.77           H  
ATOM   4099  HB3 LEU C  13      92.155  64.888  47.257  1.00 91.77           H  
ATOM   4100  HG  LEU C  13      93.551  64.451  44.601  1.00 92.12           H  
ATOM   4101 HD11 LEU C  13      94.984  65.520  46.298  1.00 92.87           H  
ATOM   4102 HD12 LEU C  13      94.537  64.259  47.472  1.00 92.87           H  
ATOM   4103 HD13 LEU C  13      95.471  63.831  46.018  1.00 92.87           H  
ATOM   4104 HD21 LEU C  13      92.811  62.530  46.825  1.00 92.53           H  
ATOM   4105 HD22 LEU C  13      92.051  62.617  45.218  1.00 92.53           H  
ATOM   4106 HD23 LEU C  13      93.759  62.137  45.371  1.00 92.53           H  
ATOM   4107  N   SER C  14      89.715  66.223  47.267  1.00 91.97           N  
ATOM   4108  CA  SER C  14      88.921  67.269  47.892  1.00 92.33           C  
ATOM   4109  C   SER C  14      89.784  67.916  48.963  1.00 93.27           C  
ATOM   4110  O   SER C  14      90.824  67.379  49.344  1.00 93.66           O  
ATOM   4111  CB  SER C  14      87.696  66.678  48.567  1.00 92.29           C  
ATOM   4112  OG  SER C  14      88.094  65.925  49.700  1.00 92.52           O  
ATOM   4113  H   SER C  14      89.992  65.428  47.825  1.00 91.97           H  
ATOM   4114  HA  SER C  14      88.599  67.986  47.137  1.00 92.33           H  
ATOM   4115  HB2 SER C  14      87.173  66.028  47.865  1.00 92.29           H  
ATOM   4116  HB3 SER C  14      87.031  67.483  48.881  1.00 92.29           H  
ATOM   4117  HG  SER C  14      87.300  65.566  50.103  1.00 92.52           H  
ATOM   4118  N   GLU C  15      89.349  69.066  49.462  1.00 94.43           N  
ATOM   4119  CA  GLU C  15      90.121  69.752  50.487  1.00 95.47           C  
ATOM   4120  C   GLU C  15      90.353  68.753  51.600  1.00 95.23           C  
ATOM   4121  O   GLU C  15      91.456  68.658  52.148  1.00 95.45           O  
ATOM   4122  CB  GLU C  15      89.358  70.972  51.013  1.00 97.22           C  
ATOM   4123  CG  GLU C  15      89.056  72.012  49.935  1.00 99.87           C  
ATOM   4124  CD  GLU C  15      88.480  73.306  50.489  1.00101.26           C  
ATOM   4125  OE1 GLU C  15      89.192  74.015  51.235  1.00101.72           O  
ATOM   4126  OE2 GLU C  15      87.311  73.617  50.172  1.00102.52           O1-
ATOM   4127  H   GLU C  15      88.482  69.465  49.130  1.00 94.43           H  
ATOM   4128  HA  GLU C  15      91.066  70.114  50.083  1.00 95.47           H  
ATOM   4129  HB2 GLU C  15      88.414  70.632  51.438  1.00 97.22           H  
ATOM   4130  HB3 GLU C  15      89.957  71.445  51.791  1.00 97.22           H  
ATOM   4131  HG2 GLU C  15      88.337  71.586  49.235  1.00 99.87           H  
ATOM   4132  HG3 GLU C  15      89.982  72.243  49.409  1.00 99.87           H  
ATOM   4133  N   GLU C  16      89.300  67.998  51.907  1.00 94.48           N  
ATOM   4134  CA  GLU C  16      89.349  66.985  52.945  1.00 93.72           C  
ATOM   4135  C   GLU C  16      90.539  66.115  52.645  1.00 92.25           C  
ATOM   4136  O   GLU C  16      91.431  65.956  53.470  1.00 92.13           O  
ATOM   4137  CB  GLU C  16      88.088  66.132  52.909  1.00 95.72           C  
ATOM   4138  CG  GLU C  16      87.509  65.838  54.276  1.00 98.47           C  
ATOM   4139  CD  GLU C  16      86.787  67.033  54.858  1.00100.33           C  
ATOM   4140  OE1 GLU C  16      86.206  66.889  55.955  1.00101.85           O  
ATOM   4141  OE2 GLU C  16      86.794  68.114  54.223  1.00100.84           O1-
ATOM   4142  H   GLU C  16      88.437  68.135  51.400  1.00 94.48           H  
ATOM   4143  HA  GLU C  16      89.423  67.447  53.929  1.00 93.72           H  
ATOM   4144  HB2 GLU C  16      87.334  66.658  52.323  1.00 95.72           H  
ATOM   4145  HB3 GLU C  16      88.328  65.184  52.427  1.00 95.72           H  
ATOM   4146  HG2 GLU C  16      88.320  65.556  54.948  1.00 98.47           H  
ATOM   4147  HG3 GLU C  16      86.805  65.010  54.189  1.00 98.47           H  
ATOM   4148  N   MET C  17      90.538  65.557  51.442  1.00 90.87           N  
ATOM   4149  CA  MET C  17      91.619  64.695  50.991  1.00 89.83           C  
ATOM   4150  C   MET C  17      92.958  65.376  51.226  1.00 88.20           C  
ATOM   4151  O   MET C  17      93.754  64.932  52.058  1.00 88.15           O  
ATOM   4152  CB  MET C  17      91.463  64.403  49.501  1.00 91.61           C  
ATOM   4153  CG  MET C  17      90.196  63.651  49.140  1.00 94.20           C  
ATOM   4154  SD  MET C  17      90.487  61.890  48.965  1.00 95.29           S  
ATOM   4155  CE  MET C  17      90.764  61.440  50.677  1.00 97.05           C  
ATOM   4156  H   MET C  17      89.763  65.736  50.820  1.00 90.87           H  
ATOM   4157  HA  MET C  17      91.580  63.762  51.553  1.00 89.83           H  
ATOM   4158  HB2 MET C  17      92.317  63.807  49.179  1.00 91.61           H  
ATOM   4159  HB3 MET C  17      91.460  65.353  48.966  1.00 91.61           H  
ATOM   4160  HG2 MET C  17      89.813  64.040  48.197  1.00 94.20           H  
ATOM   4161  HG3 MET C  17      89.457  63.809  49.925  1.00 94.20           H  
ATOM   4162  HE1 MET C  17      91.621  61.992  51.064  1.00 97.05           H  
ATOM   4163  HE2 MET C  17      89.879  61.684  51.265  1.00 97.05           H  
ATOM   4164  HE3 MET C  17      90.961  60.370  50.744  1.00 97.05           H  
ATOM   4165  N   ILE C  18      93.194  66.455  50.483  1.00 85.77           N  
ATOM   4166  CA  ILE C  18      94.437  67.200  50.597  1.00 82.95           C  
ATOM   4167  C   ILE C  18      94.780  67.408  52.056  1.00 81.35           C  
ATOM   4168  O   ILE C  18      95.881  67.100  52.500  1.00 81.25           O  
ATOM   4169  CB  ILE C  18      94.334  68.574  49.906  1.00 82.10           C  
ATOM   4170  CG1 ILE C  18      94.451  68.419  48.385  1.00 80.68           C  
ATOM   4171  CG2 ILE C  18      95.437  69.492  50.407  1.00 83.42           C  
ATOM   4172  CD1 ILE C  18      93.244  67.821  47.721  1.00 78.71           C  
ATOM   4173  H   ILE C  18      92.493  66.763  49.825  1.00 85.77           H  
ATOM   4174  HA  ILE C  18      95.218  66.620  50.105  1.00 82.95           H  
ATOM   4175  HB  ILE C  18      93.363  69.008  50.145  1.00 82.10           H  
ATOM   4176 HG12 ILE C  18      94.621  69.406  47.955  1.00 80.68           H  
ATOM   4177 HG13 ILE C  18      95.307  67.778  48.174  1.00 80.68           H  
ATOM   4178 HG21 ILE C  18      95.348  69.611  51.487  1.00 83.42           H  
ATOM   4179 HG22 ILE C  18      96.408  69.058  50.168  1.00 83.42           H  
ATOM   4180 HG23 ILE C  18      95.346  70.466  49.926  1.00 83.42           H  
ATOM   4181 HD11 ILE C  18      93.070  66.820  48.116  1.00 78.71           H  
ATOM   4182 HD12 ILE C  18      92.373  68.446  47.919  1.00 78.71           H  
ATOM   4183 HD13 ILE C  18      93.412  67.763  46.646  1.00 78.71           H  
ATOM   4184  N   ALA C  19      93.822  67.921  52.805  1.00 79.74           N  
ATOM   4185  CA  ALA C  19      94.040  68.166  54.215  1.00 79.79           C  
ATOM   4186  C   ALA C  19      94.769  67.014  54.913  1.00 79.24           C  
ATOM   4187  O   ALA C  19      95.824  67.209  55.529  1.00 78.46           O  
ATOM   4188  CB  ALA C  19      92.711  68.420  54.890  1.00 81.04           C  
ATOM   4189  H   ALA C  19      92.929  68.145  52.391  1.00 79.74           H  
ATOM   4190  HA  ALA C  19      94.683  69.042  54.299  1.00 79.79           H  
ATOM   4191  HB1 ALA C  19      92.218  69.268  54.415  1.00 81.04           H  
ATOM   4192  HB2 ALA C  19      92.081  67.535  54.797  1.00 81.04           H  
ATOM   4193  HB3 ALA C  19      92.875  68.640  55.945  1.00 81.04           H  
ATOM   4194  N   GLU C  20      94.197  65.816  54.803  1.00 78.63           N  
ATOM   4195  CA  GLU C  20      94.758  64.627  55.432  1.00 78.00           C  
ATOM   4196  C   GLU C  20      96.037  64.164  54.743  1.00 77.93           C  
ATOM   4197  O   GLU C  20      97.029  63.866  55.412  1.00 78.38           O  
ATOM   4198  CB  GLU C  20      93.722  63.499  55.445  1.00 77.44           C  
ATOM   4199  CG  GLU C  20      92.463  63.827  56.256  1.00 77.54           C  
ATOM   4200  CD  GLU C  20      91.630  62.596  56.582  1.00 77.18           C  
ATOM   4201  OE1 GLU C  20      90.498  62.748  57.091  1.00 77.50           O  
ATOM   4202  OE2 GLU C  20      92.117  61.475  56.335  1.00 76.60           O1-
ATOM   4203  H   GLU C  20      93.346  65.729  54.266  1.00 78.63           H  
ATOM   4204  HA  GLU C  20      95.019  64.890  56.457  1.00 78.00           H  
ATOM   4205  HB2 GLU C  20      93.425  63.293  54.417  1.00 77.44           H  
ATOM   4206  HB3 GLU C  20      94.186  62.611  55.874  1.00 77.44           H  
ATOM   4207  HG2 GLU C  20      91.849  64.520  55.680  1.00 77.54           H  
ATOM   4208  HG3 GLU C  20      92.765  64.300  57.191  1.00 77.54           H  
ATOM   4209  N   PHE C  21      96.021  64.106  53.414  1.00 76.83           N  
ATOM   4210  CA  PHE C  21      97.205  63.694  52.683  1.00 75.57           C  
ATOM   4211  C   PHE C  21      98.386  64.573  53.023  1.00 74.98           C  
ATOM   4212  O   PHE C  21      99.535  64.166  52.862  1.00 74.42           O  
ATOM   4213  CB  PHE C  21      96.951  63.748  51.190  1.00 77.15           C  
ATOM   4214  CG  PHE C  21      96.247  62.545  50.671  1.00 79.57           C  
ATOM   4215  CD1 PHE C  21      96.790  61.282  50.865  1.00 80.10           C  
ATOM   4216  CD2 PHE C  21      95.047  62.663  49.988  1.00 80.82           C  
ATOM   4217  CE1 PHE C  21      96.149  60.150  50.385  1.00 81.02           C  
ATOM   4218  CE2 PHE C  21      94.394  61.534  49.501  1.00 81.72           C  
ATOM   4219  CZ  PHE C  21      94.947  60.273  49.699  1.00 81.62           C  
ATOM   4220  H   PHE C  21      95.180  64.350  52.911  1.00 76.83           H  
ATOM   4221  HA  PHE C  21      97.435  62.669  52.975  1.00 75.57           H  
ATOM   4222  HB2 PHE C  21      96.342  64.626  50.974  1.00 77.15           H  
ATOM   4223  HB3 PHE C  21      97.910  63.836  50.679  1.00 77.15           H  
ATOM   4224  HD1 PHE C  21      97.724  61.180  51.397  1.00 80.10           H  
ATOM   4225  HD2 PHE C  21      94.614  63.640  49.832  1.00 80.82           H  
ATOM   4226  HE1 PHE C  21      96.583  59.174  50.544  1.00 81.02           H  
ATOM   4227  HE2 PHE C  21      93.459  61.637  48.970  1.00 81.72           H  
ATOM   4228  HZ  PHE C  21      94.445  59.394  49.322  1.00 81.62           H  
ATOM   4229  N   LYS C  22      98.097  65.785  53.484  1.00 75.05           N  
ATOM   4230  CA  LYS C  22      99.147  66.720  53.870  1.00 74.23           C  
ATOM   4231  C   LYS C  22      99.679  66.234  55.212  1.00 73.24           C  
ATOM   4232  O   LYS C  22     100.858  65.900  55.347  1.00 73.10           O  
ATOM   4233  CB  LYS C  22      98.583  68.135  54.025  1.00 74.93           C  
ATOM   4234  CG  LYS C  22      99.506  69.239  53.501  1.00 76.68           C  
ATOM   4235  CD  LYS C  22     100.938  69.096  54.015  1.00 78.00           C  
ATOM   4236  CE  LYS C  22     101.744  70.372  53.801  1.00 78.66           C  
ATOM   4237  NZ  LYS C  22     101.157  71.521  54.556  1.00 80.56           N1+
ATOM   4238  H   LYS C  22      97.130  66.064  53.569  1.00 75.05           H  
ATOM   4239  HA  LYS C  22      99.929  66.758  53.111  1.00 74.23           H  
ATOM   4240  HB2 LYS C  22      97.641  68.189  53.479  1.00 74.93           H  
ATOM   4241  HB3 LYS C  22      98.400  68.316  55.084  1.00 74.93           H  
ATOM   4242  HG2 LYS C  22      99.519  69.196  52.412  1.00 76.68           H  
ATOM   4243  HG3 LYS C  22      99.114  70.204  53.822  1.00 76.68           H  
ATOM   4244  HD2 LYS C  22     101.424  68.278  53.483  1.00 78.00           H  
ATOM   4245  HD3 LYS C  22     100.910  68.871  55.081  1.00 78.00           H  
ATOM   4246  HE2 LYS C  22     101.751  70.613  52.738  1.00 78.66           H  
ATOM   4247  HE3 LYS C  22     102.766  70.208  54.143  1.00 78.66           H  
ATOM   4248  HZ1 LYS C  22     100.209  71.680  54.244  1.00 80.56           H  
ATOM   4249  HZ2 LYS C  22     101.156  71.309  55.544  1.00 80.56           H  
ATOM   4250  HZ3 LYS C  22     101.709  72.350  54.390  1.00 80.56           H  
ATOM   4251  N   ALA C  23      98.793  66.193  56.201  1.00 71.66           N  
ATOM   4252  CA  ALA C  23      99.159  65.733  57.528  1.00 69.85           C  
ATOM   4253  C   ALA C  23     100.010  64.491  57.382  1.00 68.73           C  
ATOM   4254  O   ALA C  23     101.015  64.318  58.066  1.00 68.84           O  
ATOM   4255  CB  ALA C  23      97.921  65.404  58.308  1.00 69.53           C  
ATOM   4256  H   ALA C  23      97.843  66.489  56.026  1.00 71.66           H  
ATOM   4257  HA  ALA C  23      99.712  66.510  58.055  1.00 69.85           H  
ATOM   4258  HB1 ALA C  23      97.303  66.297  58.402  1.00 69.53           H  
ATOM   4259  HB2 ALA C  23      97.360  64.627  57.789  1.00 69.53           H  
ATOM   4260  HB3 ALA C  23      98.200  65.049  59.300  1.00 69.53           H  
ATOM   4261  N   ALA C  24      99.584  63.626  56.475  1.00 67.38           N  
ATOM   4262  CA  ALA C  24     100.287  62.386  56.225  1.00 66.30           C  
ATOM   4263  C   ALA C  24     101.642  62.671  55.617  1.00 65.30           C  
ATOM   4264  O   ALA C  24     102.645  62.070  55.989  1.00 65.56           O  
ATOM   4265  CB  ALA C  24      99.476  61.518  55.293  1.00 67.22           C  
ATOM   4266  H   ALA C  24      98.750  63.836  55.946  1.00 67.38           H  
ATOM   4267  HA  ALA C  24     100.429  61.861  57.170  1.00 66.30           H  
ATOM   4268  HB1 ALA C  24      98.506  61.308  55.744  1.00 67.22           H  
ATOM   4269  HB2 ALA C  24      99.331  62.038  54.346  1.00 67.22           H  
ATOM   4270  HB3 ALA C  24     100.005  60.582  55.116  1.00 67.22           H  
ATOM   4271  N   PHE C  25     101.673  63.596  54.673  1.00 64.16           N  
ATOM   4272  CA  PHE C  25     102.923  63.934  54.022  1.00 63.46           C  
ATOM   4273  C   PHE C  25     103.915  64.493  55.035  1.00 63.05           C  
ATOM   4274  O   PHE C  25     105.087  64.112  55.068  1.00 62.55           O  
ATOM   4275  CB  PHE C  25     102.657  64.957  52.923  1.00 62.92           C  
ATOM   4276  CG  PHE C  25     103.897  65.454  52.241  1.00 62.30           C  
ATOM   4277  CD1 PHE C  25     104.747  64.574  51.565  1.00 61.83           C  
ATOM   4278  CD2 PHE C  25     104.216  66.806  52.260  1.00 60.88           C  
ATOM   4279  CE1 PHE C  25     105.895  65.040  50.918  1.00 59.45           C  
ATOM   4280  CE2 PHE C  25     105.359  67.275  51.617  1.00 59.95           C  
ATOM   4281  CZ  PHE C  25     106.200  66.392  50.944  1.00 58.71           C  
ATOM   4282  H   PHE C  25     100.822  64.069  54.404  1.00 64.16           H  
ATOM   4283  HA  PHE C  25     103.355  63.035  53.583  1.00 63.46           H  
ATOM   4284  HB2 PHE C  25     102.015  64.496  52.173  1.00 62.92           H  
ATOM   4285  HB3 PHE C  25     102.144  65.810  53.366  1.00 62.92           H  
ATOM   4286  HD1 PHE C  25     104.514  63.520  51.542  1.00 61.83           H  
ATOM   4287  HD2 PHE C  25     103.571  67.500  52.778  1.00 60.88           H  
ATOM   4288  HE1 PHE C  25     106.543  64.349  50.399  1.00 59.45           H  
ATOM   4289  HE2 PHE C  25     105.594  68.329  51.640  1.00 59.95           H  
ATOM   4290  HZ  PHE C  25     107.085  66.759  50.445  1.00 58.71           H  
ATOM   4291  N   ASP C  26     103.430  65.397  55.868  1.00 62.45           N  
ATOM   4292  CA  ASP C  26     104.288  65.992  56.856  1.00 63.31           C  
ATOM   4293  C   ASP C  26     105.025  64.946  57.672  1.00 64.15           C  
ATOM   4294  O   ASP C  26     106.219  65.083  57.911  1.00 65.74           O  
ATOM   4295  CB  ASP C  26     103.493  66.893  57.789  1.00 64.38           C  
ATOM   4296  CG  ASP C  26     102.787  68.009  57.060  1.00 65.39           C  
ATOM   4297  OD1 ASP C  26     103.348  68.552  56.079  1.00 64.88           O  
ATOM   4298  OD2 ASP C  26     101.663  68.356  57.484  1.00 65.59           O1-
ATOM   4299  H   ASP C  26     102.459  65.669  55.811  1.00 62.45           H  
ATOM   4300  HA  ASP C  26     105.025  66.586  56.317  1.00 63.31           H  
ATOM   4301  HB2 ASP C  26     104.176  67.330  58.518  1.00 64.38           H  
ATOM   4302  HB3 ASP C  26     102.748  66.288  58.306  1.00 64.38           H  
ATOM   4303  N   MET C  27     104.324  63.901  58.103  1.00 64.42           N  
ATOM   4304  CA  MET C  27     104.944  62.857  58.898  1.00 64.15           C  
ATOM   4305  C   MET C  27     106.015  62.136  58.101  1.00 63.35           C  
ATOM   4306  O   MET C  27     107.007  61.658  58.636  1.00 62.25           O  
ATOM   4307  CB  MET C  27     103.857  61.865  59.291  1.00 66.38           C  
ATOM   4308  CG  MET C  27     103.032  62.354  60.478  1.00 69.03           C  
ATOM   4309  SD  MET C  27     101.918  61.091  61.096  1.00 71.45           S  
ATOM   4310  CE  MET C  27     102.584  61.003  62.761  1.00 70.56           C  
ATOM   4311  H   MET C  27     103.343  63.833  57.873  1.00 64.42           H  
ATOM   4312  HA  MET C  27     105.414  63.297  59.778  1.00 64.15           H  
ATOM   4313  HB2 MET C  27     104.326  60.917  59.556  1.00 66.38           H  
ATOM   4314  HB3 MET C  27     103.193  61.716  58.439  1.00 66.38           H  
ATOM   4315  HG2 MET C  27     102.445  63.217  60.165  1.00 69.03           H  
ATOM   4316  HG3 MET C  27     103.710  62.647  61.280  1.00 69.03           H  
ATOM   4317  HE1 MET C  27     103.635  60.716  62.717  1.00 70.56           H  
ATOM   4318  HE2 MET C  27     102.494  61.978  63.240  1.00 70.56           H  
ATOM   4319  HE3 MET C  27     102.028  60.262  63.336  1.00 70.56           H  
ATOM   4320  N   PHE C  28     105.791  62.017  56.803  1.00 63.98           N  
ATOM   4321  CA  PHE C  28     106.781  61.359  55.966  1.00 66.35           C  
ATOM   4322  C   PHE C  28     108.066  62.179  56.047  1.00 69.34           C  
ATOM   4323  O   PHE C  28     109.153  61.632  56.303  1.00 69.40           O  
ATOM   4324  CB  PHE C  28     106.319  61.319  54.520  1.00 63.67           C  
ATOM   4325  CG  PHE C  28     105.614  60.070  54.148  1.00 59.39           C  
ATOM   4326  CD1 PHE C  28     104.302  59.861  54.527  1.00 57.51           C  
ATOM   4327  CD2 PHE C  28     106.253  59.114  53.378  1.00 57.73           C  
ATOM   4328  CE1 PHE C  28     103.639  58.726  54.137  1.00 56.17           C  
ATOM   4329  CE2 PHE C  28     105.599  57.977  52.985  1.00 55.95           C  
ATOM   4330  CZ  PHE C  28     104.288  57.780  53.361  1.00 55.61           C  
ATOM   4331  H   PHE C  28     104.940  62.380  56.397  1.00 63.98           H  
ATOM   4332  HA  PHE C  28     106.933  60.336  56.310  1.00 66.35           H  
ATOM   4333  HB2 PHE C  28     105.643  62.157  54.353  1.00 63.67           H  
ATOM   4334  HB3 PHE C  28     107.193  61.424  53.878  1.00 63.67           H  
ATOM   4335  HD1 PHE C  28     103.795  60.596  55.134  1.00 57.51           H  
ATOM   4336  HD2 PHE C  28     107.281  59.267  53.083  1.00 57.73           H  
ATOM   4337  HE1 PHE C  28     102.613  58.570  54.434  1.00 56.17           H  
ATOM   4338  HE2 PHE C  28     106.108  57.238  52.383  1.00 55.95           H  
ATOM   4339  HZ  PHE C  28     103.766  56.887  53.050  1.00 55.61           H  
ATOM   4340  N   ASP C  29     107.912  63.490  55.823  1.00 71.55           N  
ATOM   4341  CA  ASP C  29     109.005  64.471  55.847  1.00 73.46           C  
ATOM   4342  C   ASP C  29     109.503  64.804  57.266  1.00 74.68           C  
ATOM   4343  O   ASP C  29     108.881  65.586  58.004  1.00 74.59           O  
ATOM   4344  CB  ASP C  29     108.554  65.758  55.145  1.00 73.13           C  
ATOM   4345  CG  ASP C  29     109.696  66.732  54.914  1.00 73.28           C  
ATOM   4346  OD1 ASP C  29     109.456  67.797  54.305  1.00 73.14           O  
ATOM   4347  OD2 ASP C  29     110.833  66.431  55.341  1.00 71.65           O1-
ATOM   4348  H   ASP C  29     106.981  63.827  55.624  1.00 71.55           H  
ATOM   4349  HA  ASP C  29     109.845  64.016  55.322  1.00 73.46           H  
ATOM   4350  HB2 ASP C  29     107.800  66.246  55.762  1.00 73.13           H  
ATOM   4351  HB3 ASP C  29     108.120  65.495  54.180  1.00 73.13           H  
ATOM   4352  N   ALA C  30     110.647  64.217  57.617  1.00 76.01           N  
ATOM   4353  CA  ALA C  30     111.275  64.394  58.923  1.00 77.78           C  
ATOM   4354  C   ALA C  30     111.624  65.842  59.213  1.00 79.40           C  
ATOM   4355  O   ALA C  30     110.878  66.546  59.891  1.00 79.78           O  
ATOM   4356  CB  ALA C  30     112.543  63.537  59.010  1.00 77.57           C  
ATOM   4357  H   ALA C  30     111.104  63.618  56.944  1.00 76.01           H  
ATOM   4358  HA  ALA C  30     110.549  64.077  59.672  1.00 77.78           H  
ATOM   4359  HB1 ALA C  30     112.288  62.492  58.836  1.00 77.57           H  
ATOM   4360  HB2 ALA C  30     113.257  63.867  58.256  1.00 77.57           H  
ATOM   4361  HB3 ALA C  30     112.986  63.643  60.000  1.00 77.57           H  
ATOM   4362  N   ASP C  31     112.784  66.251  58.702  1.00 80.89           N  
ATOM   4363  CA  ASP C  31     113.330  67.600  58.839  1.00 81.73           C  
ATOM   4364  C   ASP C  31     112.296  68.703  58.591  1.00 82.68           C  
ATOM   4365  O   ASP C  31     112.436  69.824  59.085  1.00 83.27           O  
ATOM   4366  CB  ASP C  31     114.478  67.754  57.852  1.00 81.59           C  
ATOM   4367  CG  ASP C  31     114.112  67.242  56.482  1.00 82.24           C  
ATOM   4368  OD1 ASP C  31     113.108  67.741  55.939  1.00 82.56           O  
ATOM   4369  OD2 ASP C  31     114.808  66.345  55.954  1.00 82.84           O1-
ATOM   4370  H   ASP C  31     113.327  65.578  58.180  1.00 80.89           H  
ATOM   4371  HA  ASP C  31     113.665  67.716  59.870  1.00 81.73           H  
ATOM   4372  HB2 ASP C  31     115.337  67.193  58.220  1.00 81.59           H  
ATOM   4373  HB3 ASP C  31     114.739  68.810  57.776  1.00 81.59           H  
ATOM   4374  N   GLY C  32     111.265  68.389  57.813  1.00 83.10           N  
ATOM   4375  CA  GLY C  32     110.231  69.370  57.533  1.00 82.59           C  
ATOM   4376  C   GLY C  32     110.589  70.297  56.388  1.00 82.20           C  
ATOM   4377  O   GLY C  32     109.915  71.313  56.185  1.00 82.76           O  
ATOM   4378  H   GLY C  32     111.200  67.463  57.414  1.00 83.10           H  
ATOM   4379  HA2 GLY C  32     109.312  68.843  57.279  1.00 82.59           H  
ATOM   4380  HA3 GLY C  32     110.070  69.970  58.429  1.00 82.59           H  
ATOM   4381  N   GLY C  33     111.642  69.935  55.650  1.00 81.25           N  
ATOM   4382  CA  GLY C  33     112.111  70.712  54.510  1.00 79.50           C  
ATOM   4383  C   GLY C  33     111.044  70.940  53.458  1.00 78.52           C  
ATOM   4384  O   GLY C  33     110.651  72.072  53.194  1.00 78.52           O  
ATOM   4385  H   GLY C  33     112.134  69.087  55.892  1.00 81.25           H  
ATOM   4386  HA2 GLY C  33     112.454  71.682  54.870  1.00 79.50           H  
ATOM   4387  HA3 GLY C  33     112.943  70.181  54.049  1.00 79.50           H  
ATOM   4388  N   GLY C  34     110.569  69.869  52.842  1.00 77.47           N  
ATOM   4389  CA  GLY C  34     109.531  70.049  51.853  1.00 76.55           C  
ATOM   4390  C   GLY C  34     109.408  68.873  50.928  1.00 75.98           C  
ATOM   4391  O   GLY C  34     108.592  68.895  50.005  1.00 76.07           O  
ATOM   4392  H   GLY C  34     110.924  68.948  53.058  1.00 77.47           H  
ATOM   4393  HA2 GLY C  34     108.580  70.191  52.366  1.00 76.55           H  
ATOM   4394  HA3 GLY C  34     109.761  70.936  51.262  1.00 76.55           H  
ATOM   4395  N   ASP C  35     110.203  67.836  51.170  1.00 75.20           N  
ATOM   4396  CA  ASP C  35     110.149  66.662  50.314  1.00 75.04           C  
ATOM   4397  C   ASP C  35     110.747  65.383  50.912  1.00 73.29           C  
ATOM   4398  O   ASP C  35     111.792  65.389  51.547  1.00 72.77           O  
ATOM   4399  CB  ASP C  35     110.805  66.985  48.968  1.00 76.98           C  
ATOM   4400  CG  ASP C  35     112.145  67.644  49.124  1.00 78.51           C  
ATOM   4401  OD1 ASP C  35     112.190  68.750  49.710  1.00 78.93           O  
ATOM   4402  OD2 ASP C  35     113.153  67.059  48.669  1.00 78.43           O1-
ATOM   4403  H   ASP C  35     110.845  67.863  51.949  1.00 75.20           H  
ATOM   4404  HA  ASP C  35     109.090  66.434  50.190  1.00 75.04           H  
ATOM   4405  HB2 ASP C  35     110.149  67.654  48.411  1.00 76.98           H  
ATOM   4406  HB3 ASP C  35     110.935  66.057  48.411  1.00 76.98           H  
ATOM   4407  N   ILE C  36     110.061  64.276  50.691  1.00 71.50           N  
ATOM   4408  CA  ILE C  36     110.494  62.999  51.213  1.00 69.44           C  
ATOM   4409  C   ILE C  36     111.762  62.575  50.511  1.00 68.05           C  
ATOM   4410  O   ILE C  36     111.813  62.612  49.295  1.00 67.66           O  
ATOM   4411  CB  ILE C  36     109.422  61.946  50.956  1.00 69.38           C  
ATOM   4412  CG1 ILE C  36     108.048  62.542  51.286  1.00 68.73           C  
ATOM   4413  CG2 ILE C  36     109.709  60.706  51.782  1.00 70.33           C  
ATOM   4414  CD1 ILE C  36     106.860  61.850  50.645  1.00 66.96           C  
ATOM   4415  H   ILE C  36     109.213  64.323  50.144  1.00 71.50           H  
ATOM   4416  HA  ILE C  36     110.670  63.094  52.285  1.00 69.44           H  
ATOM   4417  HB  ILE C  36     109.426  61.650  49.907  1.00 69.38           H  
ATOM   4418 HG12 ILE C  36     107.916  62.501  52.367  1.00 68.73           H  
ATOM   4419 HG13 ILE C  36     108.047  63.582  50.959  1.00 68.73           H  
ATOM   4420 HG21 ILE C  36     110.682  60.302  51.504  1.00 70.33           H  
ATOM   4421 HG22 ILE C  36     109.712  60.967  52.840  1.00 70.33           H  
ATOM   4422 HG23 ILE C  36     108.938  59.958  51.595  1.00 70.33           H  
ATOM   4423 HD11 ILE C  36     106.950  61.904  49.560  1.00 66.96           H  
ATOM   4424 HD12 ILE C  36     106.837  60.806  50.956  1.00 66.96           H  
ATOM   4425 HD13 ILE C  36     105.940  62.343  50.959  1.00 66.96           H  
ATOM   4426  N   SER C  37     112.785  62.187  51.270  1.00 68.09           N  
ATOM   4427  CA  SER C  37     114.055  61.732  50.685  1.00 68.76           C  
ATOM   4428  C   SER C  37     114.094  60.216  50.625  1.00 69.29           C  
ATOM   4429  O   SER C  37     113.240  59.535  51.205  1.00 69.48           O  
ATOM   4430  CB  SER C  37     115.260  62.208  51.507  1.00 69.61           C  
ATOM   4431  OG  SER C  37     115.270  61.625  52.798  1.00 69.93           O  
ATOM   4432  H   SER C  37     112.686  62.206  52.275  1.00 68.09           H  
ATOM   4433  HA  SER C  37     114.114  62.157  49.683  1.00 68.76           H  
ATOM   4434  HB2 SER C  37     115.214  63.292  51.608  1.00 69.61           H  
ATOM   4435  HB3 SER C  37     116.176  61.931  50.986  1.00 69.61           H  
ATOM   4436  HG  SER C  37     116.039  61.962  53.263  1.00 69.93           H  
ATOM   4437  N   THR C  38     115.100  59.684  49.943  1.00 69.73           N  
ATOM   4438  CA  THR C  38     115.232  58.237  49.833  1.00 70.33           C  
ATOM   4439  C   THR C  38     115.357  57.597  51.224  1.00 69.23           C  
ATOM   4440  O   THR C  38     115.122  56.410  51.389  1.00 68.70           O  
ATOM   4441  CB  THR C  38     116.458  57.856  48.937  1.00 71.94           C  
ATOM   4442  OG1 THR C  38     116.465  56.444  48.702  1.00 72.80           O  
ATOM   4443  CG2 THR C  38     117.771  58.259  49.595  1.00 73.31           C  
ATOM   4444  H   THR C  38     115.778  60.285  49.498  1.00 69.73           H  
ATOM   4445  HA  THR C  38     114.331  57.849  49.357  1.00 70.33           H  
ATOM   4446  HB  THR C  38     116.364  58.393  47.993  1.00 71.94           H  
ATOM   4447 HG21 THR C  38     117.771  59.334  49.778  1.00 73.31           H  
ATOM   4448 HG22 THR C  38     117.881  57.729  50.541  1.00 73.31           H  
ATOM   4449 HG23 THR C  38     118.601  58.002  48.937  1.00 73.31           H  
ATOM   4450  HG1 THR C  38     116.384  56.307  47.755  1.00 72.80           H  
ATOM   4451  N   LYS C  39     115.694  58.404  52.224  1.00 68.99           N  
ATOM   4452  CA  LYS C  39     115.842  57.904  53.587  1.00 68.72           C  
ATOM   4453  C   LYS C  39     114.574  58.164  54.401  1.00 67.47           C  
ATOM   4454  O   LYS C  39     114.080  57.296  55.120  1.00 66.82           O  
ATOM   4455  CB  LYS C  39     117.034  58.575  54.284  1.00 69.96           C  
ATOM   4456  CG  LYS C  39     118.222  58.897  53.374  1.00 71.58           C  
ATOM   4457  CD  LYS C  39     117.963  60.155  52.555  1.00 72.94           C  
ATOM   4458  CE  LYS C  39     119.170  60.577  51.738  1.00 73.26           C  
ATOM   4459  NZ  LYS C  39     118.849  61.811  50.967  1.00 72.92           N1+
ATOM   4460  H   LYS C  39     115.851  59.384  52.037  1.00 68.99           H  
ATOM   4461  HA  LYS C  39     116.016  56.830  53.528  1.00 68.72           H  
ATOM   4462  HB2 LYS C  39     116.685  59.508  54.726  1.00 69.96           H  
ATOM   4463  HB3 LYS C  39     117.383  57.908  55.072  1.00 69.96           H  
ATOM   4464  HG2 LYS C  39     119.110  59.049  53.988  1.00 71.58           H  
ATOM   4465  HG3 LYS C  39     118.388  58.060  52.696  1.00 71.58           H  
ATOM   4466  HD2 LYS C  39     117.700  60.966  53.234  1.00 72.94           H  
ATOM   4467  HD3 LYS C  39     117.131  59.965  51.877  1.00 72.94           H  
ATOM   4468  HE2 LYS C  39     119.437  59.777  51.047  1.00 73.26           H  
ATOM   4469  HE3 LYS C  39     120.008  60.775  52.406  1.00 73.26           H  
ATOM   4470  HZ1 LYS C  39     118.072  61.628  50.348  1.00 72.92           H  
ATOM   4471  HZ2 LYS C  39     118.603  62.553  51.606  1.00 72.92           H  
ATOM   4472  HZ3 LYS C  39     119.655  62.088  50.424  1.00 72.92           H  
ATOM   4473  N   GLU C  40     114.047  59.372  54.291  1.00 66.32           N  
ATOM   4474  CA  GLU C  40     112.850  59.700  55.034  1.00 65.40           C  
ATOM   4475  C   GLU C  40     111.758  58.720  54.673  1.00 64.15           C  
ATOM   4476  O   GLU C  40     110.903  58.403  55.507  1.00 63.76           O  
ATOM   4477  CB  GLU C  40     112.365  61.112  54.710  1.00 66.50           C  
ATOM   4478  CG  GLU C  40     113.294  62.222  55.162  1.00 69.85           C  
ATOM   4479  CD  GLU C  40     112.722  63.604  54.881  1.00 72.33           C  
ATOM   4480  OE1 GLU C  40     112.283  63.840  53.734  1.00 73.62           O  
ATOM   4481  OE2 GLU C  40     112.714  64.460  55.797  1.00 72.29           O1-
ATOM   4482  H   GLU C  40     114.478  60.061  53.692  1.00 66.32           H  
ATOM   4483  HA  GLU C  40     113.084  59.646  56.097  1.00 65.40           H  
ATOM   4484  HB2 GLU C  40     112.244  61.190  53.629  1.00 66.50           H  
ATOM   4485  HB3 GLU C  40     111.400  61.259  55.195  1.00 66.50           H  
ATOM   4486  HG2 GLU C  40     114.243  62.121  54.635  1.00 69.85           H  
ATOM   4487  HG3 GLU C  40     113.462  62.124  56.234  1.00 69.85           H  
ATOM   4488  N   LEU C  41     111.772  58.259  53.424  1.00 62.22           N  
ATOM   4489  CA  LEU C  41     110.758  57.321  52.976  1.00 61.28           C  
ATOM   4490  C   LEU C  41     110.986  56.004  53.686  1.00 62.61           C  
ATOM   4491  O   LEU C  41     110.057  55.466  54.300  1.00 63.85           O  
ATOM   4492  CB  LEU C  41     110.812  57.114  51.457  1.00 57.73           C  
ATOM   4493  CG  LEU C  41     109.880  56.012  50.911  1.00 54.17           C  
ATOM   4494  CD1 LEU C  41     108.444  56.318  51.302  1.00 51.62           C  
ATOM   4495  CD2 LEU C  41     110.012  55.890  49.397  1.00 50.90           C  
ATOM   4496  H   LEU C  41     112.492  58.563  52.784  1.00 62.22           H  
ATOM   4497  HA  LEU C  41     109.772  57.721  53.213  1.00 61.28           H  
ATOM   4498  HB2 LEU C  41     110.539  58.054  50.979  1.00 57.73           H  
ATOM   4499  HB3 LEU C  41     111.836  56.854  51.188  1.00 57.73           H  
ATOM   4500  HG  LEU C  41     110.171  55.057  51.348  1.00 54.17           H  
ATOM   4501 HD11 LEU C  41     108.367  56.372  52.388  1.00 51.62           H  
ATOM   4502 HD12 LEU C  41     108.145  57.273  50.869  1.00 51.62           H  
ATOM   4503 HD13 LEU C  41     107.790  55.529  50.930  1.00 51.62           H  
ATOM   4504 HD21 LEU C  41     109.727  56.833  48.930  1.00 50.90           H  
ATOM   4505 HD22 LEU C  41     111.045  55.655  49.140  1.00 50.90           H  
ATOM   4506 HD23 LEU C  41     109.359  55.095  49.038  1.00 50.90           H  
ATOM   4507  N   GLY C  42     112.219  55.495  53.620  1.00 62.32           N  
ATOM   4508  CA  GLY C  42     112.558  54.237  54.278  1.00 60.76           C  
ATOM   4509  C   GLY C  42     112.038  54.113  55.700  1.00 59.53           C  
ATOM   4510  O   GLY C  42     111.506  53.076  56.075  1.00 58.65           O  
ATOM   4511  H   GLY C  42     112.932  55.991  53.104  1.00 62.32           H  
ATOM   4512  HA2 GLY C  42     112.139  53.421  53.689  1.00 60.76           H  
ATOM   4513  HA3 GLY C  42     113.644  54.147  54.303  1.00 60.76           H  
ATOM   4514  N   THR C  43     112.187  55.171  56.491  1.00 59.27           N  
ATOM   4515  CA  THR C  43     111.702  55.169  57.871  1.00 58.35           C  
ATOM   4516  C   THR C  43     110.192  54.903  57.938  1.00 56.22           C  
ATOM   4517  O   THR C  43     109.734  53.999  58.632  1.00 56.81           O  
ATOM   4518  CB  THR C  43     112.013  56.517  58.578  1.00 58.94           C  
ATOM   4519  OG1 THR C  43     111.652  57.600  57.717  1.00 60.44           O  
ATOM   4520  CG2 THR C  43     113.500  56.611  58.946  1.00 58.97           C  
ATOM   4521  H   THR C  43     112.646  55.995  56.131  1.00 59.27           H  
ATOM   4522  HA  THR C  43     112.226  54.363  58.386  1.00 58.35           H  
ATOM   4523  HB  THR C  43     111.432  56.572  59.498  1.00 58.94           H  
ATOM   4524 HG21 THR C  43     113.764  55.785  59.607  1.00 58.97           H  
ATOM   4525 HG22 THR C  43     114.103  56.558  58.039  1.00 58.97           H  
ATOM   4526 HG23 THR C  43     113.690  57.557  59.453  1.00 58.97           H  
ATOM   4527  HG1 THR C  43     111.315  57.222  56.901  1.00 60.44           H  
ATOM   4528  N   VAL C  44     109.417  55.687  57.211  1.00 53.50           N  
ATOM   4529  CA  VAL C  44     107.980  55.498  57.221  1.00 52.38           C  
ATOM   4530  C   VAL C  44     107.590  54.104  56.729  1.00 51.70           C  
ATOM   4531  O   VAL C  44     106.719  53.446  57.311  1.00 51.40           O  
ATOM   4532  CB  VAL C  44     107.297  56.563  56.336  1.00 53.33           C  
ATOM   4533  CG1 VAL C  44     105.783  56.344  56.288  1.00 51.26           C  
ATOM   4534  CG2 VAL C  44     107.645  57.955  56.871  1.00 54.62           C  
ATOM   4535  H   VAL C  44     109.826  56.419  56.648  1.00 53.50           H  
ATOM   4536  HA  VAL C  44     107.644  55.603  58.253  1.00 52.38           H  
ATOM   4537  HB  VAL C  44     107.664  56.476  55.313  1.00 53.33           H  
ATOM   4538 HG11 VAL C  44     105.572  55.353  55.886  1.00 51.26           H  
ATOM   4539 HG12 VAL C  44     105.372  56.423  57.295  1.00 51.26           H  
ATOM   4540 HG13 VAL C  44     105.327  57.100  55.649  1.00 51.26           H  
ATOM   4541 HG21 VAL C  44     107.282  58.052  57.894  1.00 54.62           H  
ATOM   4542 HG22 VAL C  44     108.726  58.091  56.855  1.00 54.62           H  
ATOM   4543 HG23 VAL C  44     107.174  58.713  56.245  1.00 54.62           H  
ATOM   4544  N   MET C  45     108.248  53.642  55.670  1.00 50.74           N  
ATOM   4545  CA  MET C  45     107.885  52.367  55.090  1.00 48.59           C  
ATOM   4546  C   MET C  45     107.976  51.275  56.142  1.00 48.03           C  
ATOM   4547  O   MET C  45     107.114  50.414  56.257  1.00 48.46           O  
ATOM   4548  CB  MET C  45     108.856  52.070  53.946  1.00 47.57           C  
ATOM   4549  CG  MET C  45     108.582  52.921  52.705  1.00 48.98           C  
ATOM   4550  SD  MET C  45     108.355  51.915  51.233  1.00 49.40           S  
ATOM   4551  CE  MET C  45     106.626  51.493  51.492  1.00 50.69           C  
ATOM   4552  H   MET C  45     109.002  54.182  55.270  1.00 50.74           H  
ATOM   4553  HA  MET C  45     106.862  52.402  54.716  1.00 48.59           H  
ATOM   4554  HB2 MET C  45     108.765  51.018  53.675  1.00 47.57           H  
ATOM   4555  HB3 MET C  45     109.871  52.270  54.289  1.00 47.57           H  
ATOM   4556  HG2 MET C  45     109.426  53.592  52.546  1.00 48.98           H  
ATOM   4557  HG3 MET C  45     107.678  53.507  52.873  1.00 48.98           H  
ATOM   4558  HE1 MET C  45     106.520  50.958  52.436  1.00 50.69           H  
ATOM   4559  HE2 MET C  45     106.030  52.405  51.522  1.00 50.69           H  
ATOM   4560  HE3 MET C  45     106.280  50.860  50.675  1.00 50.69           H  
ATOM   4561  N   ARG C  46     109.024  51.324  56.958  1.00 47.40           N  
ATOM   4562  CA  ARG C  46     109.198  50.335  58.007  1.00 46.36           C  
ATOM   4563  C   ARG C  46     108.131  50.508  59.070  1.00 45.55           C  
ATOM   4564  O   ARG C  46     107.619  49.524  59.603  1.00 44.90           O  
ATOM   4565  CB  ARG C  46     110.593  50.464  58.598  1.00 46.23           C  
ATOM   4566  CG  ARG C  46     111.652  50.387  57.511  1.00 48.93           C  
ATOM   4567  CD  ARG C  46     112.672  49.273  57.695  1.00 50.50           C  
ATOM   4568  NE  ARG C  46     113.958  49.788  58.162  1.00 52.04           N  
ATOM   4569  CZ  ARG C  46     115.095  49.101  58.109  1.00 52.56           C  
ATOM   4570  NH1 ARG C  46     115.098  47.873  57.606  1.00 51.99           N  
ATOM   4571  NH2 ARG C  46     116.227  49.633  58.547  1.00 53.19           N1+
ATOM   4572  H   ARG C  46     109.708  52.059  56.847  1.00 47.40           H  
ATOM   4573  HA  ARG C  46     109.091  49.334  57.589  1.00 46.36           H  
ATOM   4574  HB2 ARG C  46     110.676  51.423  59.110  1.00 46.23           H  
ATOM   4575  HB3 ARG C  46     110.754  49.656  59.311  1.00 46.23           H  
ATOM   4576  HG2 ARG C  46     112.187  51.337  57.490  1.00 48.93           H  
ATOM   4577  HG3 ARG C  46     111.148  50.232  56.557  1.00 48.93           H  
ATOM   4578  HD2 ARG C  46     112.820  48.768  56.740  1.00 50.50           H  
ATOM   4579  HD3 ARG C  46     112.290  48.562  58.427  1.00 50.50           H  
ATOM   4580  HE  ARG C  46     113.984  50.721  58.548  1.00 52.04           H  
ATOM   4581 HH11 ARG C  46     114.238  47.463  57.271  1.00 51.99           H  
ATOM   4582 HH12 ARG C  46     115.960  47.349  57.558  1.00 51.99           H  
ATOM   4583 HH21 ARG C  46     116.232  50.569  58.926  1.00 53.19           H  
ATOM   4584 HH22 ARG C  46     117.085  49.102  58.502  1.00 53.19           H  
ATOM   4585  N   MET C  47     107.787  51.753  59.375  1.00 44.44           N  
ATOM   4586  CA  MET C  47     106.728  52.034  60.305  1.00 44.39           C  
ATOM   4587  C   MET C  47     105.461  51.389  59.809  1.00 44.81           C  
ATOM   4588  O   MET C  47     104.590  51.000  60.576  1.00 45.14           O  
ATOM   4589  CB  MET C  47     106.545  53.548  60.367  1.00 44.51           C  
ATOM   4590  CG  MET C  47     107.522  54.204  61.340  1.00 46.08           C  
ATOM   4591  SD  MET C  47     107.208  55.960  61.534  1.00 45.43           S  
ATOM   4592  CE  MET C  47     108.557  56.555  60.506  1.00 49.14           C  
ATOM   4593  H   MET C  47     108.281  52.521  58.943  1.00 44.44           H  
ATOM   4594  HA  MET C  47     106.965  51.645  61.295  1.00 44.39           H  
ATOM   4595  HB2 MET C  47     105.527  53.766  60.690  1.00 44.51           H  
ATOM   4596  HB3 MET C  47     106.707  53.963  59.372  1.00 44.51           H  
ATOM   4597  HG2 MET C  47     108.536  54.068  60.964  1.00 46.08           H  
ATOM   4598  HG3 MET C  47     107.427  53.721  62.312  1.00 46.08           H  
ATOM   4599  HE1 MET C  47     109.506  56.208  60.915  1.00 49.14           H  
ATOM   4600  HE2 MET C  47     108.437  56.174  59.492  1.00 49.14           H  
ATOM   4601  HE3 MET C  47     108.547  57.645  60.488  1.00 49.14           H  
ATOM   4602  N   LEU C  48     105.355  51.342  58.482  1.00 44.80           N  
ATOM   4603  CA  LEU C  48     104.187  50.784  57.809  1.00 42.95           C  
ATOM   4604  C   LEU C  48     104.337  49.284  57.646  1.00 42.30           C  
ATOM   4605  O   LEU C  48     103.503  48.610  57.055  1.00 42.93           O  
ATOM   4606  CB  LEU C  48     103.994  51.427  56.438  1.00 41.77           C  
ATOM   4607  CG  LEU C  48     103.674  52.908  56.450  1.00 41.57           C  
ATOM   4608  CD1 LEU C  48     103.204  53.286  55.056  1.00 43.41           C  
ATOM   4609  CD2 LEU C  48     102.601  53.234  57.491  1.00 39.63           C  
ATOM   4610  H   LEU C  48     106.112  51.706  57.921  1.00 44.80           H  
ATOM   4611  HA  LEU C  48     103.312  50.994  58.425  1.00 42.95           H  
ATOM   4612  HB2 LEU C  48     104.913  51.287  55.869  1.00 41.77           H  
ATOM   4613  HB3 LEU C  48     103.175  50.911  55.938  1.00 41.77           H  
ATOM   4614  HG  LEU C  48     104.561  53.480  56.722  1.00 41.57           H  
ATOM   4615 HD11 LEU C  48     103.995  53.076  54.336  1.00 43.41           H  
ATOM   4616 HD12 LEU C  48     102.318  52.705  54.801  1.00 43.41           H  
ATOM   4617 HD13 LEU C  48     102.962  54.348  55.030  1.00 43.41           H  
ATOM   4618 HD21 LEU C  48     101.690  52.682  57.259  1.00 39.63           H  
ATOM   4619 HD22 LEU C  48     102.957  52.949  58.481  1.00 39.63           H  
ATOM   4620 HD23 LEU C  48     102.392  54.304  57.475  1.00 39.63           H  
ATOM   4621  N   GLY C  49     105.434  48.764  58.151  1.00 40.58           N  
ATOM   4622  CA  GLY C  49     105.573  47.343  58.072  1.00 41.69           C  
ATOM   4623  C   GLY C  49     106.208  46.785  56.838  1.00 43.57           C  
ATOM   4624  O   GLY C  49     105.862  45.687  56.434  1.00 45.53           O  
ATOM   4625  H   GLY C  49     106.146  49.342  58.575  1.00 40.58           H  
ATOM   4626  HA2 GLY C  49     106.175  47.025  58.923  1.00 41.69           H  
ATOM   4627  HA3 GLY C  49     104.575  46.911  58.151  1.00 41.69           H  
ATOM   4628  N   GLN C  50     107.132  47.517  56.232  1.00 45.17           N  
ATOM   4629  CA  GLN C  50     107.828  46.987  55.066  1.00 47.51           C  
ATOM   4630  C   GLN C  50     109.319  47.022  55.330  1.00 50.05           C  
ATOM   4631  O   GLN C  50     109.760  47.376  56.426  1.00 50.77           O  
ATOM   4632  CB  GLN C  50     107.513  47.811  53.825  1.00 47.39           C  
ATOM   4633  CG  GLN C  50     106.043  47.894  53.550  1.00 49.59           C  
ATOM   4634  CD  GLN C  50     105.427  46.544  53.240  1.00 52.75           C  
ATOM   4635  NE2 GLN C  50     104.216  46.376  53.362  1.00 54.37           N  
ATOM   4636  OE1 GLN C  50     106.252  45.580  52.819  1.00 50.85           O  
ATOM   4637  H   GLN C  50     107.353  48.440  56.577  1.00 45.17           H  
ATOM   4638  HA  GLN C  50     107.497  45.963  54.890  1.00 47.51           H  
ATOM   4639  HB2 GLN C  50     107.899  48.820  53.968  1.00 47.39           H  
ATOM   4640  HB3 GLN C  50     108.004  47.352  52.967  1.00 47.39           H  
ATOM   4641  HG2 GLN C  50     105.885  48.553  52.697  1.00 49.59           H  
ATOM   4642  HG3 GLN C  50     105.547  48.310  54.427  1.00 49.59           H  
ATOM   4643 HE21 GLN C  50     103.806  45.480  53.140  1.00 54.37           H  
ATOM   4644 HE22 GLN C  50     103.631  47.134  53.684  1.00 54.37           H  
ATOM   4645  N   ASN C  51     110.092  46.634  54.324  1.00 52.62           N  
ATOM   4646  CA  ASN C  51     111.544  46.640  54.438  1.00 54.62           C  
ATOM   4647  C   ASN C  51     112.132  46.738  53.043  1.00 56.41           C  
ATOM   4648  O   ASN C  51     112.780  45.816  52.550  1.00 56.35           O  
ATOM   4649  CB  ASN C  51     112.050  45.368  55.106  1.00 53.25           C  
ATOM   4650  CG  ASN C  51     113.491  45.488  55.519  1.00 53.42           C  
ATOM   4651  ND2 ASN C  51     114.174  44.495  55.762  1.00 53.21           N  
ATOM   4652  OD1 ASN C  51     113.966  46.724  55.606  1.00 53.59           O  
ATOM   4653  H   ASN C  51     109.665  46.328  53.461  1.00 52.62           H  
ATOM   4654  HA  ASN C  51     111.848  47.489  55.051  1.00 54.62           H  
ATOM   4655  HB2 ASN C  51     111.952  44.539  54.405  1.00 53.25           H  
ATOM   4656  HB3 ASN C  51     111.445  45.170  55.991  1.00 53.25           H  
ATOM   4657 HD21 ASN C  51     115.139  44.602  56.041  1.00 53.21           H  
ATOM   4658 HD22 ASN C  51     113.770  43.573  55.683  1.00 53.21           H  
ATOM   4659  N   PRO C  52     111.903  47.874  52.381  1.00 58.19           N  
ATOM   4660  CA  PRO C  52     112.410  48.088  51.028  1.00 61.37           C  
ATOM   4661  C   PRO C  52     113.925  48.188  50.952  1.00 64.81           C  
ATOM   4662  O   PRO C  52     114.591  48.435  51.960  1.00 64.68           O  
ATOM   4663  CB  PRO C  52     111.717  49.381  50.613  1.00 59.50           C  
ATOM   4664  CG  PRO C  52     111.616  50.111  51.885  1.00 57.99           C  
ATOM   4665  CD  PRO C  52     111.166  49.058  52.852  1.00 57.35           C  
ATOM   4666  HA  PRO C  52     112.197  47.248  50.367  1.00 61.37           H  
ATOM   4667  HB2 PRO C  52     112.315  49.933  49.888  1.00 59.50           H  
ATOM   4668  HB3 PRO C  52     110.731  49.182  50.194  1.00 59.50           H  
ATOM   4669  HG2 PRO C  52     110.885  50.916  51.816  1.00 57.99           H  
ATOM   4670  HG3 PRO C  52     112.582  50.522  52.177  1.00 57.99           H  
ATOM   4671  HD2 PRO C  52     110.089  48.902  52.795  1.00 57.35           H  
ATOM   4672  HD3 PRO C  52     111.442  49.315  53.875  1.00 57.35           H  
ATOM   4673  N   THR C  53     114.457  47.967  49.750  1.00 68.92           N  
ATOM   4674  CA  THR C  53     115.891  48.052  49.479  1.00 73.27           C  
ATOM   4675  C   THR C  53     116.158  49.324  48.682  1.00 76.16           C  
ATOM   4676  O   THR C  53     115.257  49.844  48.013  1.00 77.38           O  
ATOM   4677  CB  THR C  53     116.400  46.852  48.651  1.00 72.85           C  
ATOM   4678  OG1 THR C  53     115.551  46.656  47.516  1.00 72.45           O  
ATOM   4679  CG2 THR C  53     116.420  45.596  49.485  1.00 73.90           C  
ATOM   4680  H   THR C  53     113.838  47.729  48.988  1.00 68.92           H  
ATOM   4681  HA  THR C  53     116.413  48.053  50.436  1.00 73.27           H  
ATOM   4682  HB  THR C  53     117.416  47.067  48.320  1.00 72.85           H  
ATOM   4683 HG21 THR C  53     117.067  45.744  50.349  1.00 73.90           H  
ATOM   4684 HG22 THR C  53     115.409  45.368  49.823  1.00 73.90           H  
ATOM   4685 HG23 THR C  53     116.798  44.768  48.886  1.00 73.90           H  
ATOM   4686  HG1 THR C  53     114.668  46.469  47.843  1.00 72.45           H  
ATOM   4687  N   LYS C  54     117.391  49.819  48.741  1.00 78.54           N  
ATOM   4688  CA  LYS C  54     117.733  51.041  48.027  1.00 80.88           C  
ATOM   4689  C   LYS C  54     117.106  51.103  46.647  1.00 81.24           C  
ATOM   4690  O   LYS C  54     116.495  52.104  46.284  1.00 81.68           O  
ATOM   4691  CB  LYS C  54     119.251  51.200  47.927  1.00 83.05           C  
ATOM   4692  CG  LYS C  54     119.851  51.973  49.102  1.00 85.59           C  
ATOM   4693  CD  LYS C  54     119.324  53.415  49.141  1.00 86.88           C  
ATOM   4694  CE  LYS C  54     119.801  54.167  50.386  1.00 87.64           C  
ATOM   4695  NZ  LYS C  54     119.326  55.586  50.436  1.00 87.75           N1+
ATOM   4696  H   LYS C  54     118.096  49.343  49.286  1.00 78.54           H  
ATOM   4697  HA  LYS C  54     117.323  51.869  48.605  1.00 80.88           H  
ATOM   4698  HB2 LYS C  54     119.703  50.208  47.897  1.00 83.05           H  
ATOM   4699  HB3 LYS C  54     119.484  51.733  47.005  1.00 83.05           H  
ATOM   4700  HG2 LYS C  54     119.584  51.471  50.032  1.00 85.59           H  
ATOM   4701  HG3 LYS C  54     120.936  51.993  48.998  1.00 85.59           H  
ATOM   4702  HD2 LYS C  54     118.234  53.391  49.140  1.00 86.88           H  
ATOM   4703  HD3 LYS C  54     119.677  53.943  48.255  1.00 86.88           H  
ATOM   4704  HE2 LYS C  54     120.891  54.166  50.395  1.00 87.64           H  
ATOM   4705  HE3 LYS C  54     119.430  53.646  51.269  1.00 87.64           H  
ATOM   4706  HZ1 LYS C  54     119.662  56.082  49.623  1.00 87.75           H  
ATOM   4707  HZ2 LYS C  54     118.316  55.603  50.447  1.00 87.75           H  
ATOM   4708  HZ3 LYS C  54     119.679  56.030  51.272  1.00 87.75           H  
ATOM   4709  N   GLU C  55     117.239  50.025  45.885  1.00 81.53           N  
ATOM   4710  CA  GLU C  55     116.666  49.999  44.552  1.00 81.47           C  
ATOM   4711  C   GLU C  55     115.175  50.247  44.655  1.00 79.93           C  
ATOM   4712  O   GLU C  55     114.657  51.217  44.099  1.00 79.57           O  
ATOM   4713  CB  GLU C  55     116.921  48.648  43.872  1.00 83.87           C  
ATOM   4714  CG  GLU C  55     118.396  48.360  43.551  1.00 88.32           C  
ATOM   4715  CD  GLU C  55     119.226  47.999  44.781  1.00 91.19           C  
ATOM   4716  OE1 GLU C  55     120.478  47.979  44.693  1.00 92.46           O  
ATOM   4717  OE2 GLU C  55     118.627  47.723  45.841  1.00 92.95           O1-
ATOM   4718  H   GLU C  55     117.740  49.220  46.234  1.00 81.53           H  
ATOM   4719  HA  GLU C  55     117.136  50.776  43.949  1.00 81.47           H  
ATOM   4720  HB2 GLU C  55     116.557  47.861  44.533  1.00 83.87           H  
ATOM   4721  HB3 GLU C  55     116.360  48.627  42.938  1.00 83.87           H  
ATOM   4722  HG2 GLU C  55     118.829  49.248  43.091  1.00 88.32           H  
ATOM   4723  HG3 GLU C  55     118.440  47.528  42.848  1.00 88.32           H  
ATOM   4724  N   GLU C  56     114.497  49.375  45.392  1.00 78.56           N  
ATOM   4725  CA  GLU C  56     113.056  49.468  45.558  1.00 77.98           C  
ATOM   4726  C   GLU C  56     112.579  50.861  45.943  1.00 77.56           C  
ATOM   4727  O   GLU C  56     111.617  51.380  45.366  1.00 76.91           O  
ATOM   4728  CB  GLU C  56     112.591  48.443  46.594  1.00 77.14           C  
ATOM   4729  CG  GLU C  56     113.039  47.024  46.277  1.00 77.35           C  
ATOM   4730  CD  GLU C  56     112.357  45.980  47.137  1.00 77.92           C  
ATOM   4731  OE1 GLU C  56     112.206  46.216  48.356  1.00 77.76           O  
ATOM   4732  OE2 GLU C  56     111.982  44.916  46.592  1.00 77.26           O1-
ATOM   4733  H   GLU C  56     114.997  48.626  45.850  1.00 78.56           H  
ATOM   4734  HA  GLU C  56     112.611  49.252  44.587  1.00 77.98           H  
ATOM   4735  HB2 GLU C  56     112.996  48.725  47.566  1.00 77.14           H  
ATOM   4736  HB3 GLU C  56     111.502  48.461  46.635  1.00 77.14           H  
ATOM   4737  HG2 GLU C  56     114.115  46.956  46.437  1.00 77.35           H  
ATOM   4738  HG3 GLU C  56     112.813  46.814  45.232  1.00 77.35           H  
ATOM   4739  N   LEU C  57     113.258  51.469  46.911  1.00 77.51           N  
ATOM   4740  CA  LEU C  57     112.884  52.798  47.372  1.00 77.62           C  
ATOM   4741  C   LEU C  57     112.875  53.815  46.252  1.00 78.27           C  
ATOM   4742  O   LEU C  57     111.861  54.459  46.006  1.00 79.23           O  
ATOM   4743  CB  LEU C  57     113.826  53.274  48.488  1.00 76.28           C  
ATOM   4744  CG  LEU C  57     113.462  52.878  49.924  1.00 75.65           C  
ATOM   4745  CD1 LEU C  57     114.667  53.062  50.816  1.00 75.38           C  
ATOM   4746  CD2 LEU C  57     112.298  53.714  50.428  1.00 74.68           C  
ATOM   4747  H   LEU C  57     114.047  51.001  47.334  1.00 77.51           H  
ATOM   4748  HA  LEU C  57     111.869  52.717  47.760  1.00 77.62           H  
ATOM   4749  HB2 LEU C  57     114.816  52.870  48.277  1.00 76.28           H  
ATOM   4750  HB3 LEU C  57     113.861  54.363  48.446  1.00 76.28           H  
ATOM   4751  HG  LEU C  57     113.159  51.831  49.940  1.00 75.65           H  
ATOM   4752 HD11 LEU C  57     115.485  52.440  50.454  1.00 75.38           H  
ATOM   4753 HD12 LEU C  57     114.973  54.108  50.803  1.00 75.38           H  
ATOM   4754 HD13 LEU C  57     114.413  52.771  51.835  1.00 75.38           H  
ATOM   4755 HD21 LEU C  57     112.578  54.768  50.421  1.00 74.68           H  
ATOM   4756 HD22 LEU C  57     111.435  53.563  49.780  1.00 74.68           H  
ATOM   4757 HD23 LEU C  57     112.047  53.411  51.445  1.00 74.68           H  
ATOM   4758  N   ASP C  58     114.001  53.941  45.560  1.00 79.26           N  
ATOM   4759  CA  ASP C  58     114.120  54.913  44.484  1.00 79.35           C  
ATOM   4760  C   ASP C  58     113.047  54.752  43.449  1.00 78.56           C  
ATOM   4761  O   ASP C  58     112.400  55.728  43.071  1.00 77.83           O  
ATOM   4762  CB  ASP C  58     115.486  54.804  43.834  1.00 81.67           C  
ATOM   4763  CG  ASP C  58     116.586  55.158  44.790  1.00 84.13           C  
ATOM   4764  OD1 ASP C  58     116.589  56.304  45.301  1.00 84.85           O  
ATOM   4765  OD2 ASP C  58     117.443  54.287  45.042  1.00 86.82           O1-
ATOM   4766  H   ASP C  58     114.790  53.351  45.785  1.00 79.26           H  
ATOM   4767  HA  ASP C  58     113.999  55.902  44.927  1.00 79.35           H  
ATOM   4768  HB2 ASP C  58     115.527  55.483  42.982  1.00 81.67           H  
ATOM   4769  HB3 ASP C  58     115.633  53.780  43.490  1.00 81.67           H  
ATOM   4770  N   ALA C  59     112.862  53.517  42.998  1.00 77.96           N  
ATOM   4771  CA  ALA C  59     111.848  53.217  42.007  1.00 78.44           C  
ATOM   4772  C   ALA C  59     110.533  53.798  42.490  1.00 78.38           C  
ATOM   4773  O   ALA C  59     109.795  54.407  41.722  1.00 78.43           O  
ATOM   4774  CB  ALA C  59     111.723  51.715  41.826  1.00 79.30           C  
ATOM   4775  H   ALA C  59     113.441  52.770  43.354  1.00 77.96           H  
ATOM   4776  HA  ALA C  59     112.120  53.652  41.045  1.00 78.44           H  
ATOM   4777  HB1 ALA C  59     112.676  51.309  41.486  1.00 79.30           H  
ATOM   4778  HB2 ALA C  59     111.451  51.256  42.776  1.00 79.30           H  
ATOM   4779  HB3 ALA C  59     110.952  51.501  41.085  1.00 79.30           H  
ATOM   4780  N   ILE C  60     110.248  53.608  43.774  1.00 78.09           N  
ATOM   4781  CA  ILE C  60     109.022  54.121  44.374  1.00 77.35           C  
ATOM   4782  C   ILE C  60     109.037  55.647  44.412  1.00 77.64           C  
ATOM   4783  O   ILE C  60     107.983  56.288  44.414  1.00 77.09           O  
ATOM   4784  CB  ILE C  60     108.860  53.595  45.801  1.00 75.99           C  
ATOM   4785  CG1 ILE C  60     108.598  52.092  45.751  1.00 75.39           C  
ATOM   4786  CG2 ILE C  60     107.756  54.357  46.521  1.00 74.93           C  
ATOM   4787  CD1 ILE C  60     108.383  51.468  47.096  1.00 76.29           C  
ATOM   4788  H   ILE C  60     110.899  53.094  44.350  1.00 78.09           H  
ATOM   4789  HA  ILE C  60     108.187  53.780  43.761  1.00 77.35           H  
ATOM   4790  HB  ILE C  60     109.775  53.757  46.371  1.00 75.99           H  
ATOM   4791 HG12 ILE C  60     107.708  51.919  45.146  1.00 75.39           H  
ATOM   4792 HG13 ILE C  60     109.456  51.610  45.282  1.00 75.39           H  
ATOM   4793 HG21 ILE C  60     108.009  55.417  46.556  1.00 74.93           H  
ATOM   4794 HG22 ILE C  60     106.815  54.225  45.986  1.00 74.93           H  
ATOM   4795 HG23 ILE C  60     107.653  53.975  47.537  1.00 74.93           H  
ATOM   4796 HD11 ILE C  60     109.273  51.610  47.709  1.00 76.29           H  
ATOM   4797 HD12 ILE C  60     107.528  51.938  47.582  1.00 76.29           H  
ATOM   4798 HD13 ILE C  60     108.192  50.402  46.975  1.00 76.29           H  
ATOM   4799  N   ILE C  61     110.238  56.217  44.445  1.00 78.22           N  
ATOM   4800  CA  ILE C  61     110.388  57.659  44.490  1.00 79.61           C  
ATOM   4801  C   ILE C  61     110.246  58.248  43.114  1.00 80.38           C  
ATOM   4802  O   ILE C  61     109.339  59.036  42.858  1.00 80.34           O  
ATOM   4803  CB  ILE C  61     111.763  58.090  45.040  1.00 79.92           C  
ATOM   4804  CG1 ILE C  61     112.009  57.435  46.395  1.00 81.37           C  
ATOM   4805  CG2 ILE C  61     111.794  59.603  45.242  1.00 78.92           C  
ATOM   4806  CD1 ILE C  61     113.394  57.699  46.980  1.00 81.79           C  
ATOM   4807  H   ILE C  61     111.063  55.634  44.439  1.00 78.22           H  
ATOM   4808  HA  ILE C  61     109.605  58.023  45.155  1.00 79.61           H  
ATOM   4809  HB  ILE C  61     112.527  57.786  44.325  1.00 79.92           H  
ATOM   4810 HG12 ILE C  61     111.265  57.812  47.096  1.00 81.37           H  
ATOM   4811 HG13 ILE C  61     111.887  56.358  46.280  1.00 81.37           H  
ATOM   4812 HG21 ILE C  61     111.607  60.101  44.290  1.00 78.92           H  
ATOM   4813 HG22 ILE C  61     111.025  59.890  45.959  1.00 78.92           H  
ATOM   4814 HG23 ILE C  61     112.772  59.899  45.621  1.00 78.92           H  
ATOM   4815 HD11 ILE C  61     114.154  57.306  46.305  1.00 81.79           H  
ATOM   4816 HD12 ILE C  61     113.538  58.772  47.103  1.00 81.79           H  
ATOM   4817 HD13 ILE C  61     113.479  57.207  47.949  1.00 81.79           H  
ATOM   4818  N   GLU C  62     111.141  57.862  42.218  1.00 81.99           N  
ATOM   4819  CA  GLU C  62     111.108  58.397  40.865  1.00 84.39           C  
ATOM   4820  C   GLU C  62     109.882  58.001  40.050  1.00 84.23           C  
ATOM   4821  O   GLU C  62     109.874  58.126  38.828  1.00 85.00           O  
ATOM   4822  CB  GLU C  62     112.400  58.026  40.128  1.00 85.99           C  
ATOM   4823  CG  GLU C  62     112.807  56.574  40.252  1.00 89.13           C  
ATOM   4824  CD  GLU C  62     112.055  55.668  39.306  1.00 90.78           C  
ATOM   4825  OE1 GLU C  62     110.802  55.643  39.342  1.00 92.58           O  
ATOM   4826  OE2 GLU C  62     112.729  54.965  38.526  1.00 91.28           O1-
ATOM   4827  H   GLU C  62     111.851  57.192  42.475  1.00 81.99           H  
ATOM   4828  HA  GLU C  62     111.032  59.479  40.972  1.00 84.39           H  
ATOM   4829  HB2 GLU C  62     112.263  58.251  39.070  1.00 85.99           H  
ATOM   4830  HB3 GLU C  62     113.207  58.640  40.528  1.00 85.99           H  
ATOM   4831  HG2 GLU C  62     112.616  56.246  41.274  1.00 89.13           H  
ATOM   4832  HG3 GLU C  62     113.873  56.492  40.038  1.00 89.13           H  
ATOM   4833  N   GLU C  63     108.843  57.529  40.730  1.00 83.77           N  
ATOM   4834  CA  GLU C  63     107.608  57.164  40.052  1.00 82.48           C  
ATOM   4835  C   GLU C  63     106.787  58.431  39.858  1.00 80.99           C  
ATOM   4836  O   GLU C  63     106.024  58.541  38.909  1.00 80.57           O  
ATOM   4837  CB  GLU C  63     106.791  56.175  40.881  1.00 84.36           C  
ATOM   4838  CG  GLU C  63     106.927  54.724  40.453  1.00 87.01           C  
ATOM   4839  CD  GLU C  63     105.969  53.795  41.198  1.00 89.00           C  
ATOM   4840  OE1 GLU C  63     106.120  53.607  42.429  1.00 89.06           O  
ATOM   4841  OE2 GLU C  63     105.057  53.243  40.544  1.00 89.98           O1-
ATOM   4842  H   GLU C  63     108.911  57.422  41.732  1.00 83.77           H  
ATOM   4843  HA  GLU C  63     107.852  56.693  39.100  1.00 82.48           H  
ATOM   4844  HB2 GLU C  63     107.113  56.254  41.919  1.00 84.36           H  
ATOM   4845  HB3 GLU C  63     105.740  56.455  40.805  1.00 84.36           H  
ATOM   4846  HG2 GLU C  63     107.949  54.398  40.646  1.00 87.01           H  
ATOM   4847  HG3 GLU C  63     106.719  54.655  39.385  1.00 87.01           H  
ATOM   4848  N   VAL C  64     106.931  59.378  40.779  1.00 79.70           N  
ATOM   4849  CA  VAL C  64     106.204  60.636  40.688  1.00 79.70           C  
ATOM   4850  C   VAL C  64     107.143  61.828  40.744  1.00 80.26           C  
ATOM   4851  O   VAL C  64     106.686  62.961  40.943  1.00 80.08           O  
ATOM   4852  CB  VAL C  64     105.183  60.814  41.828  1.00 79.29           C  
ATOM   4853  CG1 VAL C  64     103.875  60.150  41.473  1.00 79.27           C  
ATOM   4854  CG2 VAL C  64     105.747  60.240  43.109  1.00 80.22           C  
ATOM   4855  H   VAL C  64     107.556  59.222  41.557  1.00 79.70           H  
ATOM   4856  HA  VAL C  64     105.685  60.594  39.730  1.00 79.70           H  
ATOM   4857  HB  VAL C  64     104.991  61.877  41.974  1.00 79.29           H  
ATOM   4858 HG11 VAL C  64     103.480  60.591  40.558  1.00 79.27           H  
ATOM   4859 HG12 VAL C  64     104.039  59.083  41.321  1.00 79.27           H  
ATOM   4860 HG13 VAL C  64     103.161  60.296  42.284  1.00 79.27           H  
ATOM   4861 HG21 VAL C  64     105.943  59.176  42.975  1.00 80.22           H  
ATOM   4862 HG22 VAL C  64     106.676  60.752  43.359  1.00 80.22           H  
ATOM   4863 HG23 VAL C  64     105.028  60.378  43.916  1.00 80.22           H  
ATOM   4864  N   ASP C  65     108.448  61.583  40.584  1.00 79.91           N  
ATOM   4865  CA  ASP C  65     109.443  62.668  40.616  1.00 79.51           C  
ATOM   4866  C   ASP C  65     109.612  63.248  39.223  1.00 80.95           C  
ATOM   4867  O   ASP C  65     110.446  62.798  38.434  1.00 80.46           O  
ATOM   4868  CB  ASP C  65     110.791  62.155  41.138  1.00 76.13           C  
ATOM   4869  CG  ASP C  65     111.765  63.286  41.501  1.00 72.43           C  
ATOM   4870  OD1 ASP C  65     111.360  64.298  42.121  1.00 67.94           O  
ATOM   4871  OD2 ASP C  65     112.958  63.139  41.175  1.00 70.10           O1-
ATOM   4872  H   ASP C  65     108.758  60.633  40.438  1.00 79.91           H  
ATOM   4873  HA  ASP C  65     109.088  63.446  41.292  1.00 79.51           H  
ATOM   4874  HB2 ASP C  65     111.249  61.536  40.366  1.00 76.13           H  
ATOM   4875  HB3 ASP C  65     110.612  61.552  42.028  1.00 76.13           H  
ATOM   4876  N   GLU C  66     108.810  64.268  38.938  1.00 82.87           N  
ATOM   4877  CA  GLU C  66     108.818  64.917  37.637  1.00 84.23           C  
ATOM   4878  C   GLU C  66     109.966  65.916  37.453  1.00 83.17           C  
ATOM   4879  O   GLU C  66     110.375  66.208  36.330  1.00 84.01           O  
ATOM   4880  CB  GLU C  66     107.468  65.616  37.397  1.00 86.32           C  
ATOM   4881  CG  GLU C  66     106.243  64.680  37.295  1.00 88.82           C  
ATOM   4882  CD  GLU C  66     104.958  65.418  36.897  1.00 91.22           C  
ATOM   4883  OE1 GLU C  66     104.529  66.343  37.626  1.00 91.80           O  
ATOM   4884  OE2 GLU C  66     104.367  65.072  35.851  1.00 92.02           O1-
ATOM   4885  H   GLU C  66     108.174  64.603  39.648  1.00 82.87           H  
ATOM   4886  HA  GLU C  66     108.977  64.131  36.899  1.00 84.23           H  
ATOM   4887  HB2 GLU C  66     107.296  66.306  38.223  1.00 86.32           H  
ATOM   4888  HB3 GLU C  66     107.541  66.176  36.465  1.00 86.32           H  
ATOM   4889  HG2 GLU C  66     106.086  64.206  38.264  1.00 88.82           H  
ATOM   4890  HG3 GLU C  66     106.451  63.916  36.546  1.00 88.82           H  
ATOM   4891  N   ASP C  67     110.491  66.433  38.557  1.00 81.39           N  
ATOM   4892  CA  ASP C  67     111.576  67.400  38.491  1.00 79.73           C  
ATOM   4893  C   ASP C  67     112.916  66.723  38.712  1.00 78.47           C  
ATOM   4894  O   ASP C  67     113.865  67.380  39.135  1.00 77.10           O
[truncated: 120,067 more chars]
