# Supplementary material for: Variations of VEGFR2 Chemical Space: Stimulator and Inhibitory Peptides
Source: Int J Mol Sci. 2024 Jul 16;25(14):7787. doi: 10.3390/ijms25147787 (PMC11276785; doi:10.3390/ijms25147787)
Supplement: Supplementary file 1 [file ijms-25-07787-s001.zip › Supplimenal material - proteins- S1/protein inhibitors S1/2rph Thrombospondinum prepared fro docking.pdb]

HEADER    CELL ADHESION                                       2RHP    
REMARK  99                                                                      
REMARK  99 MOE v2022.02 (Chemical Computing Group ULC) Sun Nov 19 12:11:52 2023 
SEQRES   1 A  622  ASP GLY CYS LEU SER ASN PRO CYS PHE PRO GLY ALA GLN
SEQRES   2 A  622  CYS SER SER PHE PRO ASP GLY SER TRP SER CYS GLY PHE
SEQRES   3 A  622  CYS PRO VAL GLY PHE LEU GLY ASN GLY THR HIS CYS GLU
SEQRES   4 A  622  ASP LEU ASP GLU CYS ALA LEU VAL PRO ASP ILE CYS PHE
SEQRES   5 A  622  SER THR SER LYS VAL PRO ARG CYS VAL ASN THR GLN PRO
SEQRES   6 A  622  GLY PHE HIS CYS LEU PRO CYS PRO PRO ARG TYR ARG GLY
SEQRES   7 A  622  ASN GLN PRO VAL GLY VAL GLY LEU GLU ALA ALA LYS THR
SEQRES   8 A  622  GLU LYS GLN VAL CYS GLU PRO GLU ASN PRO CYS LYS ASP
SEQRES   9 A  622  LYS THR HIS ASN CYS HIS LYS HIS ALA GLU CYS ILE TYR
SEQRES  10 A  622  LEU GLY HIS PHE SER ASP PRO MET TYR LYS CYS GLU CYS
SEQRES  11 A  622  GLN THR GLY TYR ALA GLY ASP GLY LEU ILE CYS GLY GLU
SEQRES  12 A  622  ASP SER ASP LEU ASP GLY TRP PRO SER LEU ASN LEU VAL
SEQRES  13 A  622  CYS ALA THR ASN ALA THR TYR HIS CYS ILE LYS ASP ASN
SEQRES  14 A  622  CYS PRO HIS LEU PRO ASN SER GLY GLN GLU ASP PHE ASP
SEQRES  15 A  622  LYS ASP GLY ILE GLY ASP ALA CYS ASP ASP ASP ASP ASP
SEQRES  16 A  622  ASN ASP GLY VAL THR ASP GLU LYS ASP ASN CYS GLN LEU
SEQRES  17 A  622  LEU PHE ASN PRO ARG GLN ALA ASP TYR ASP LYS ASP GLU
SEQRES  18 A  622  VAL GLY ASP ARG CYS ASP ASN CYS PRO TYR VAL HIS ASN
SEQRES  19 A  622  PRO ALA GLN ILE ASP THR ASP ASN ASN GLY GLU GLY ASP
SEQRES  20 A  622  ALA CYS SER VAL ASP ILE ASP GLY ASP ASP VAL PHE ASN
SEQRES  21 A  622  GLU ARG ASP ASN CYS PRO TYR VAL TYR ASN THR ASP GLN
SEQRES  22 A  622  ARG ASP THR ASP GLY ASP GLY VAL GLY ASP HIS CYS ASP
SEQRES  23 A  622  ASN CYS PRO LEU VAL HIS ASN PRO ASP GLN THR ASP VAL
SEQRES  24 A  622  ASP ASN ASP LEU VAL GLY ASP GLN CYS ASP ASN ASN GLU
SEQRES  25 A  622  ASP ILE ASP ASP ASP GLY HIS GLN ASN ASN GLN ASP ASN
SEQRES  26 A  622  CYS PRO TYR ILE SER ASN ALA ASN GLN ALA ASP HIS ASP
SEQRES  27 A  622  ARG ASP GLY GLN GLY ASP ALA CYS ASP PRO ASP ASP ASP
SEQRES  28 A  622  ASN ASP GLY VAL PRO ASP ASP ARG ASP ASN CYS ARG LEU
SEQRES  29 A  622  VAL PHE ASN PRO ASP GLN GLU ASP LEU ASP GLY ASP GLY
SEQRES  30 A  622  ARG GLY ASP ILE CYS LYS ASP ASP PHE ASP ASN ASP ASN
SEQRES  31 A  622  ILE PRO ASP ILE ASP ASP VAL CYS PRO GLU ASN ASN ALA
SEQRES  32 A  622  ILE SER GLU THR ASP PHE ARG ASN PHE GLN MET VAL PRO
SEQRES  33 A  622  LEU ASP PRO LYS GLY THR THR GLN ILE ASP PRO ASN TRP
SEQRES  34 A  622  VAL ILE ARG HIS GLN GLY LYS GLU LEU VAL GLN THR ALA
SEQRES  35 A  622  ASN SER ASP PRO GLY ILE ALA VAL GLY PHE ASP GLU PHE
SEQRES  36 A  622  GLY SER VAL ASP PHE SER GLY THR PHE TYR VAL ASN THR
SEQRES  37 A  622  ASP ARG ASP ASP ASP TYR ALA GLY PHE VAL PHE GLY TYR
SEQRES  38 A  622  GLN SER SER SER ARG PHE TYR VAL VAL MET TRP LYS GLN
SEQRES  39 A  622  VAL THR GLN THR TYR TRP GLU ASP GLN PRO THR ARG ALA
SEQRES  40 A  622  TYR GLY TYR SER GLY VAL SER LEU LYS VAL VAL ASN SER
SEQRES  41 A  622  THR THR GLY THR GLY GLU HIS LEU ARG ASN ALA LEU TRP
SEQRES  42 A  622  HIS THR GLY ASN THR PRO GLY GLN VAL ARG THR LEU TRP
SEQRES  43 A  622  HIS ASP PRO ARG ASN ILE GLY TRP LYS ASP TYR THR ALA
SEQRES  44 A  622  TYR ARG TRP HIS LEU THR HIS ARG PRO LYS THR GLY TYR
SEQRES  45 A  622  ILE ARG VAL LEU VAL HIS GLU GLY LYS GLN VAL MET ALA
SEQRES  46 A  622  ASP SER GLY PRO ILE TYR ASP GLN THR TYR ALA GLY GLY
SEQRES  47 A  622  ARG LEU GLY LEU PHE VAL PHE SER GLN GLU MET VAL TYR
SEQRES  48 A  622  PHE SER ASP LEU LYS TYR GLU CYS ARG ASP ILE
HELIX    1   1 GLY A  552  SER A  555  5               Generated by MOE    4
HELIX    2   2 GLU A  637  LYS A  640  1               Generated by MOE    4
HELIX    3   3 ASP A  738  CYS A  740  5               Generated by MOE    3
HELIX    4   4 ASP A  774  CYS A  776  5               Generated by MOE    3
HELIX    5   5 ASP A  797  CYS A  799  5               Generated by MOE    3
HELIX    6   6 ASP A  833  CYS A  835  5               Generated by MOE    3
HELIX    7   7 ASN A  871  GLN A  873  5               Generated by MOE    3
HELIX    8   8 ASP A  894  CYS A  896  5               Generated by MOE    3
HELIX    9   9 ASP A  907  ARG A  909  5               Generated by MOE    3
HELIX   10  10 ASP A  930  CYS A  932  5               Generated by MOE    3
HELIX   11  11 ASP A  943  ASP A  945  5               Generated by MOE    3
HELIX   12  12 HIS A  983  GLY A  985  5               Generated by MOE    3
HELIX   13  13 GLU A 1076  TRP A 1083  1               Generated by MOE    8
SHEET    1       CYS A 564  SER A 566                  Generated by MOE
SHEET    2       TRP A 572  CYS A 574                  Generated by MOE
SHEET    3       CYS A 610  ASN A 612                  Generated by MOE
SHEET    4       PHE A 617  CYS A 619                  Generated by MOE
SHEET    5       TYR A 626  GLY A 628                  Generated by MOE
SHEET    6       VAL A 632  GLY A 633                  Generated by MOE
SHEET    7       CYS A 646  PRO A 648                  Generated by MOE
SHEET    8       ALA A 663  TYR A 667                  Generated by MOE
SHEET    9       TYR A 676  CYS A 680                  Generated by MOE
SHEET   10       TYR A 684  GLY A 686                  Generated by MOE
SHEET   11       CYS A 691  GLU A 693                  Generated by MOE
SHEET   12       PHE A 962  PRO A 966                  Generated by MOE
SHEET   13       TRP A 979  ARG A 982                  Generated by MOE
SHEET   14       GLU A 987  GLN A 990                  Generated by MOE
SHEET   15       GLY A 997  PHE A1005                  Generated by MOE
SHEET   16       VAL A1008  VAL A1016                  Generated by MOE
SHEET   17       TYR A1024  SER A1033                  Generated by MOE
SHEET   18       ARG A1036  LYS A1043                  Generated by MOE
SHEET   19       GLN A1047  THR A1048                  Generated by MOE
SHEET   20       TYR A1058  GLY A1059                  Generated by MOE
SHEET   21       GLY A1062  ASN A1069                  Generated by MOE
SHEET   22       VAL A1092  HIS A1097                  Generated by MOE
SHEET   23       TYR A1110  ARG A1117                  Generated by MOE
SHEET   24       TYR A1122  GLU A1129                  Generated by MOE
SHEET   25       GLN A1132  ASP A1136                  Generated by MOE
SHEET   26       ILE A1140  TYR A1141                  Generated by MOE
SHEET   27       GLY A1148  PHE A1155                  Generated by MOE
SHEET   28       VAL A1160  GLU A1168                  Generated by MOE
SSBOND   1 CYS A  553    CYS A  564                          1555   1555  2.04
SSBOND   2 CYS A  558    CYS A  574                          1555   1555  2.03
SSBOND   3 CYS A  577    CYS A  588                          1555   1555  2.02
SSBOND   4 CYS A  594    CYS A  610                          1555   1555  2.03
SSBOND   5 CYS A  601    CYS A  619                          1555   1555  2.03
SSBOND   6 CYS A  622    CYS A  646                          1555   1555  2.02
SSBOND   7 CYS A  652    CYS A  665                          1555   1555  2.04
SSBOND   8 CYS A  659    CYS A  678                          1555   1555  2.02
SSBOND   9 CYS A  680    CYS A  691                          1555   1555  2.04
SSBOND  10 CYS A  707    CYS A  715                          1555   1555  2.04
SSBOND  11 CYS A  720    CYS A  740                          1555   1555  2.03
SSBOND  12 CYS A  756    CYS A  776                          1555   1555  2.03
SSBOND  13 CYS A  779    CYS A  799                          1555   1555  2.04
SSBOND  14 CYS A  815    CYS A  835                          1555   1555  2.02
SSBOND  15 CYS A  838    CYS A  858                          1555   1555  2.02
SSBOND  16 CYS A  876    CYS A  896                          1555   1555  2.05
SSBOND  17 CYS A  912    CYS A  932                          1555   1555  2.05
SSBOND  18 CYS A  948    CYS A 1169                          1555   1555  2.05
ATOM      1  N   ASP A 551      97.100  55.948  89.004  1.00 61.55           N1+
ATOM      2  CA  ASP A 551      98.432  55.365  88.666  1.00 61.77           C  
ATOM      3  C   ASP A 551      98.289  54.195  87.694  1.00 61.77           C  
ATOM      4  O   ASP A 551      98.757  54.263  86.561  1.00 62.04           O  
ATOM      5  CB  ASP A 551      99.178  54.922  89.936  1.00 61.92           C  
ATOM      6  CG  ASP A 551     100.663  54.649  89.685  1.00 62.10           C  
ATOM      7  OD1 ASP A 551     101.228  55.224  88.727  1.00 62.17           O  
ATOM      8  OD2 ASP A 551     101.271  53.866  90.452  1.00 61.95           O1-
ATOM      9  H1  ASP A 551      96.654  56.281  88.161  1.00 61.55           H  
ATOM     10  H2  ASP A 551      97.223  56.718  89.646  1.00 61.55           H  
ATOM     11  H3  ASP A 551      96.522  55.240  89.433  1.00 61.55           H  
ATOM     12  HA  ASP A 551      99.019  56.143  88.178  1.00 61.77           H  
ATOM     13  HB2 ASP A 551      98.715  54.010  90.312  1.00 61.92           H  
ATOM     14  HB3 ASP A 551      99.090  55.709  90.684  1.00 61.92           H  
ATOM     15  N   GLY A 552      97.636  53.125  88.136  1.00 61.68           N  
ATOM     16  CA  GLY A 552      97.477  51.933  87.311  1.00 61.59           C  
ATOM     17  C   GLY A 552      96.328  52.039  86.325  1.00 61.60           C  
ATOM     18  O   GLY A 552      96.190  51.204  85.429  1.00 61.50           O  
ATOM     19  H   GLY A 552      97.241  53.138  89.065  1.00 61.68           H  
ATOM     20  HA2 GLY A 552      98.399  51.772  86.753  1.00 61.59           H  
ATOM     21  HA3 GLY A 552      97.295  51.080  87.965  1.00 61.59           H  
ATOM     22  N   CYS A 553      95.500  53.066  86.491  1.00 61.61           N  
ATOM     23  CA  CYS A 553      94.359  53.283  85.603  1.00 61.66           C  
ATOM     24  C   CYS A 553      94.745  54.056  84.350  1.00 62.20           C  
ATOM     25  O   CYS A 553      93.907  54.291  83.478  1.00 62.39           O  
ATOM     26  CB  CYS A 553      93.230  54.015  86.329  1.00 60.95           C  
ATOM     27  SG  CYS A 553      92.215  52.956  87.361  1.00 60.23           S  
ATOM     28  H   CYS A 553      95.663  53.712  87.250  1.00 61.61           H  
ATOM     29  HA  CYS A 553      94.011  52.296  85.298  1.00 61.66           H  
ATOM     30  HB2 CYS A 553      92.588  54.481  85.582  1.00 60.95           H  
ATOM     31  HB3 CYS A 553      93.672  54.786  86.960  1.00 60.95           H  
ATOM     32  N   LEU A 554      96.010  54.455  84.265  1.00 62.60           N  
ATOM     33  CA  LEU A 554      96.512  55.143  83.081  1.00 62.90           C  
ATOM     34  C   LEU A 554      96.597  54.191  81.885  1.00 62.90           C  
ATOM     35  O   LEU A 554      96.565  54.625  80.732  1.00 62.84           O  
ATOM     36  CB  LEU A 554      97.875  55.793  83.365  1.00 63.02           C  
ATOM     37  CG  LEU A 554      97.886  56.915  84.415  1.00 63.26           C  
ATOM     38  CD1 LEU A 554      99.306  57.385  84.718  1.00 63.25           C  
ATOM     39  CD2 LEU A 554      97.000  58.091  83.997  1.00 63.16           C  
ATOM     40  H   LEU A 554      96.637  54.278  85.037  1.00 62.60           H  
ATOM     41  HA  LEU A 554      95.806  55.934  82.827  1.00 62.90           H  
ATOM     42  HB2 LEU A 554      98.552  55.010  83.708  1.00 63.02           H  
ATOM     43  HB3 LEU A 554      98.246  56.210  82.429  1.00 63.02           H  
ATOM     44  HG  LEU A 554      97.470  56.496  85.331  1.00 63.26           H  
ATOM     45 HD11 LEU A 554      99.905  56.538  85.053  1.00 63.25           H  
ATOM     46 HD12 LEU A 554      99.748  57.809  83.817  1.00 63.25           H  
ATOM     47 HD13 LEU A 554      99.279  58.143  85.501  1.00 63.25           H  
ATOM     48 HD21 LEU A 554      97.391  58.533  83.081  1.00 63.16           H  
ATOM     49 HD22 LEU A 554      95.984  57.737  83.825  1.00 63.16           H  
ATOM     50 HD23 LEU A 554      96.994  58.841  84.788  1.00 63.16           H  
ATOM     51  N   SER A 555      96.683  52.893  82.171  1.00 62.79           N  
ATOM     52  CA  SER A 555      96.846  51.879  81.132  1.00 62.84           C  
ATOM     53  C   SER A 555      95.521  51.283  80.648  1.00 62.75           C  
ATOM     54  O   SER A 555      95.472  50.119  80.243  1.00 62.65           O  
ATOM     55  CB  SER A 555      97.789  50.766  81.614  1.00 63.07           C  
ATOM     56  OG  SER A 555      97.395  50.234  82.870  1.00 63.22           O  
ATOM     57  H   SER A 555      96.634  52.601  83.136  1.00 62.79           H  
ATOM     58  HA  SER A 555      97.286  52.387  80.274  1.00 62.84           H  
ATOM     59  HB2 SER A 555      98.795  51.174  81.706  1.00 63.07           H  
ATOM     60  HB3 SER A 555      97.789  49.963  80.877  1.00 63.07           H  
ATOM     61  HG  SER A 555      97.407  50.953  83.506  1.00 63.22           H  
ATOM     62  N   ASN A 556      94.461  52.089  80.673  1.00 62.63           N  
ATOM     63  CA  ASN A 556      93.106  51.621  80.357  1.00 62.76           C  
ATOM     64  C   ASN A 556      92.896  50.104  80.410  1.00 62.70           C  
ATOM     65  O   ASN A 556      92.801  49.454  79.365  1.00 63.00           O  
ATOM     66  CB  ASN A 556      92.646  52.158  79.004  1.00 62.86           C  
ATOM     67  CG  ASN A 556      92.077  53.549  79.102  1.00 63.10           C  
ATOM     68  OD1 ASN A 556      92.633  54.411  79.783  1.00 63.37           O  
ATOM     69  ND2 ASN A 556      90.956  53.779  78.429  1.00 62.94           N  
ATOM     70  H   ASN A 556      94.595  53.059  80.919  1.00 62.63           H  
ATOM     71  HA  ASN A 556      92.493  52.025  81.162  1.00 62.76           H  
ATOM     72  HB2 ASN A 556      91.879  51.493  78.606  1.00 62.86           H  
ATOM     73  HB3 ASN A 556      93.499  52.176  78.326  1.00 62.86           H  
ATOM     74 HD21 ASN A 556      90.525  54.692  78.463  1.00 62.94           H  
ATOM     75 HD22 ASN A 556      90.535  53.041  77.883  1.00 62.94           H  
ATOM     76  N   PRO A 557      92.810  49.540  81.628  1.00 62.24           N  
ATOM     77  CA  PRO A 557      92.634  48.105  81.800  1.00 61.94           C  
ATOM     78  C   PRO A 557      91.167  47.695  81.881  1.00 61.90           C  
ATOM     79  O   PRO A 557      90.850  46.512  81.750  1.00 61.72           O  
ATOM     80  CB  PRO A 557      93.330  47.831  83.137  1.00 61.71           C  
ATOM     81  CG  PRO A 557      93.332  49.148  83.869  1.00 61.74           C  
ATOM     82  CD  PRO A 557      92.893  50.236  82.923  1.00 61.95           C  
ATOM     83  HA  PRO A 557      93.037  47.544  80.957  1.00 61.94           H  
ATOM     84  HB2 PRO A 557      92.781  47.080  83.705  1.00 61.71           H  
ATOM     85  HB3 PRO A 557      94.351  47.486  82.971  1.00 61.71           H  
ATOM     86  HG2 PRO A 557      94.337  49.363  84.232  1.00 61.74           H  
ATOM     87  HG3 PRO A 557      92.644  49.098  84.713  1.00 61.74           H  
ATOM     88  HD2 PRO A 557      93.625  51.042  82.887  1.00 61.95           H  
ATOM     89  HD3 PRO A 557      91.923  50.639  83.213  1.00 61.95           H  
ATOM     90  N   CYS A 558      90.286  48.666  82.099  1.00 61.95           N  
ATOM     91  CA  CYS A 558      88.863  48.392  82.248  1.00 62.08           C  
ATOM     92  C   CYS A 558      88.118  48.661  80.953  1.00 62.51           C  
ATOM     93  O   CYS A 558      88.277  49.725  80.355  1.00 62.46           O  
ATOM     94  CB  CYS A 558      88.259  49.266  83.347  1.00 61.72           C  
ATOM     95  SG  CYS A 558      88.829  48.919  85.010  1.00 61.18           S  
ATOM     96  H   CYS A 558      90.612  49.620  82.163  1.00 61.95           H  
ATOM     97  HA  CYS A 558      88.761  47.340  82.513  1.00 62.08           H  
ATOM     98  HB2 CYS A 558      87.178  49.130  83.328  1.00 61.72           H  
ATOM     99  HB3 CYS A 558      88.499  50.305  83.120  1.00 61.72           H  
ATOM    100  N   PHE A 559      87.295  47.704  80.534  1.00 62.95           N  
ATOM    101  CA  PHE A 559      86.434  47.892  79.371  1.00 63.46           C  
ATOM    102  C   PHE A 559      86.060  49.365  79.211  1.00 63.42           C  
ATOM    103  O   PHE A 559      85.670  50.014  80.181  1.00 63.33           O  
ATOM    104  CB  PHE A 559      85.167  47.039  79.501  1.00 63.96           C  
ATOM    105  CG  PHE A 559      84.248  47.130  78.312  1.00 64.28           C  
ATOM    106  CD1 PHE A 559      84.497  46.383  77.169  1.00 64.16           C  
ATOM    107  CD2 PHE A 559      83.139  47.961  78.337  1.00 64.37           C  
ATOM    108  CE1 PHE A 559      83.661  46.466  76.077  1.00 64.22           C  
ATOM    109  CE2 PHE A 559      82.298  48.048  77.245  1.00 64.42           C  
ATOM    110  CZ  PHE A 559      82.560  47.299  76.113  1.00 64.32           C  
ATOM    111  H   PHE A 559      87.265  46.826  81.033  1.00 62.95           H  
ATOM    112  HA  PHE A 559      86.983  47.574  78.485  1.00 63.46           H  
ATOM    113  HB2 PHE A 559      85.465  45.998  79.626  1.00 63.96           H  
ATOM    114  HB3 PHE A 559      84.620  47.369  80.384  1.00 63.96           H  
ATOM    115  HD1 PHE A 559      85.356  45.729  77.135  1.00 64.16           H  
ATOM    116  HD2 PHE A 559      82.930  48.547  79.220  1.00 64.37           H  
ATOM    117  HE1 PHE A 559      83.867  45.880  75.193  1.00 64.22           H  
ATOM    118  HE2 PHE A 559      81.437  48.700  77.275  1.00 64.42           H  
ATOM    119  HZ  PHE A 559      81.904  47.365  75.257  1.00 64.32           H  
ATOM    120  N   PRO A 560      86.173  49.899  77.983  1.00 63.54           N  
ATOM    121  CA  PRO A 560      85.894  51.321  77.773  1.00 63.42           C  
ATOM    122  C   PRO A 560      84.456  51.660  78.155  1.00 63.13           C  
ATOM    123  O   PRO A 560      83.525  50.989  77.711  1.00 63.43           O  
ATOM    124  CB  PRO A 560      86.110  51.505  76.267  1.00 63.53           C  
ATOM    125  CG  PRO A 560      86.978  50.351  75.859  1.00 63.56           C  
ATOM    126  CD  PRO A 560      86.552  49.218  76.732  1.00 63.49           C  
ATOM    127  HA  PRO A 560      86.524  51.970  78.381  1.00 63.42           H  
ATOM    128  HB2 PRO A 560      85.158  51.476  75.736  1.00 63.53           H  
ATOM    129  HB3 PRO A 560      86.610  52.452  76.064  1.00 63.53           H  
ATOM    130  HG2 PRO A 560      88.030  50.586  76.023  1.00 63.56           H  
ATOM    131  HG3 PRO A 560      86.820  50.106  74.809  1.00 63.56           H  
ATOM    132  HD2 PRO A 560      87.372  48.519  76.898  1.00 63.49           H  
ATOM    133  HD3 PRO A 560      85.703  48.687  76.301  1.00 63.49           H  
ATOM    134  N   GLY A 561      84.285  52.686  78.983  1.00 62.47           N  
ATOM    135  CA  GLY A 561      82.968  53.053  79.484  1.00 61.68           C  
ATOM    136  C   GLY A 561      82.851  52.749  80.962  1.00 61.43           C  
ATOM    137  O   GLY A 561      82.113  53.419  81.682  1.00 61.49           O  
ATOM    138  H   GLY A 561      85.089  53.225  79.272  1.00 62.47           H  
ATOM    139  HA2 GLY A 561      82.810  54.120  79.325  1.00 61.68           H  
ATOM    140  HA3 GLY A 561      82.209  52.488  78.942  1.00 61.68           H  
ATOM    141  N   ALA A 562      83.584  51.732  81.413  1.00 61.14           N  
ATOM    142  CA  ALA A 562      83.626  51.365  82.830  1.00 60.81           C  
ATOM    143  C   ALA A 562      84.517  52.316  83.631  1.00 60.68           C  
ATOM    144  O   ALA A 562      85.460  52.900  83.094  1.00 60.62           O  
ATOM    145  CB  ALA A 562      84.106  49.928  82.994  1.00 60.55           C  
ATOM    146  H   ALA A 562      84.130  51.195  80.754  1.00 61.14           H  
ATOM    147  HA  ALA A 562      82.612  51.447  83.222  1.00 60.81           H  
ATOM    148  HB1 ALA A 562      83.444  49.259  82.445  1.00 60.55           H  
ATOM    149  HB2 ALA A 562      85.120  49.837  82.604  1.00 60.55           H  
ATOM    150  HB3 ALA A 562      84.098  49.661  84.051  1.00 60.55           H  
ATOM    151  N   GLN A 563      84.212  52.474  84.914  1.00 60.64           N  
ATOM    152  CA  GLN A 563      85.023  53.319  85.791  1.00 60.61           C  
ATOM    153  C   GLN A 563      86.231  52.556  86.342  1.00 60.12           C  
ATOM    154  O   GLN A 563      86.096  51.447  86.870  1.00 60.37           O  
ATOM    155  CB  GLN A 563      84.174  53.896  86.932  1.00 61.07           C  
ATOM    156  CG  GLN A 563      84.972  54.512  88.086  1.00 61.57           C  
ATOM    157  CD  GLN A 563      85.845  55.691  87.659  1.00 61.90           C  
ATOM    158  OE1 GLN A 563      86.170  55.853  86.476  1.00 62.05           O  
ATOM    159  NE2 GLN A 563      86.232  56.516  88.629  1.00 61.81           N  
ATOM    160  H   GLN A 563      83.404  52.001  85.292  1.00 60.64           H  
ATOM    161  HA  GLN A 563      85.401  54.149  85.194  1.00 60.61           H  
ATOM    162  HB2 GLN A 563      83.529  54.670  86.516  1.00 61.07           H  
ATOM    163  HB3 GLN A 563      83.560  53.091  87.337  1.00 61.07           H  
ATOM    164  HG2 GLN A 563      85.616  53.742  88.511  1.00 61.57           H  
ATOM    165  HG3 GLN A 563      84.270  54.859  88.845  1.00 61.57           H  
ATOM    166 HE21 GLN A 563      86.814  57.312  88.412  1.00 61.81           H  
ATOM    167 HE22 GLN A 563      85.943  56.346  89.582  1.00 61.81           H  
ATOM    168  N   CYS A 564      87.411  53.152  86.215  1.00 59.14           N  
ATOM    169  CA  CYS A 564      88.632  52.509  86.680  1.00 58.30           C  
ATOM    170  C   CYS A 564      89.094  53.098  88.007  1.00 57.23           C  
ATOM    171  O   CYS A 564      89.612  54.216  88.047  1.00 57.32           O  
ATOM    172  CB  CYS A 564      89.740  52.641  85.632  1.00 58.77           C  
ATOM    173  SG  CYS A 564      91.254  51.742  86.040  1.00 59.46           S  
ATOM    174  H   CYS A 564      87.462  54.066  85.789  1.00 59.14           H  
ATOM    175  HA  CYS A 564      88.414  51.452  86.834  1.00 58.30           H  
ATOM    176  HB2 CYS A 564      89.987  53.697  85.527  1.00 58.77           H  
ATOM    177  HB3 CYS A 564      89.361  52.260  84.684  1.00 58.77           H  
ATOM    178  N   SER A 565      88.906  52.347  89.091  1.00 55.62           N  
ATOM    179  CA  SER A 565      89.396  52.772  90.401  1.00 54.09           C  
ATOM    180  C   SER A 565      90.868  52.433  90.556  1.00 52.79           C  
ATOM    181  O   SER A 565      91.264  51.287  90.384  1.00 52.43           O  
ATOM    182  CB  SER A 565      88.599  52.111  91.524  1.00 54.28           C  
ATOM    183  OG  SER A 565      87.345  52.743  91.693  1.00 54.54           O  
ATOM    184  H   SER A 565      88.416  51.468  89.006  1.00 55.62           H  
ATOM    185  HA  SER A 565      89.268  53.852  90.468  1.00 54.09           H  
ATOM    186  HB2 SER A 565      89.164  52.184  92.453  1.00 54.28           H  
ATOM    187  HB3 SER A 565      88.439  51.061  91.278  1.00 54.28           H  
ATOM    188  HG  SER A 565      86.864  52.660  90.866  1.00 54.54           H  
ATOM    189  N   SER A 566      91.677  53.433  90.880  1.00 51.59           N  
ATOM    190  CA  SER A 566      93.106  53.215  91.086  1.00 50.86           C  
ATOM    191  C   SER A 566      93.487  53.302  92.565  1.00 49.80           C  
ATOM    192  O   SER A 566      93.072  54.221  93.270  1.00 50.10           O  
ATOM    193  CB  SER A 566      93.925  54.207  90.257  1.00 50.90           C  
ATOM    194  OG  SER A 566      93.241  55.441  90.152  1.00 51.01           O  
ATOM    195  H   SER A 566      91.297  54.363  90.986  1.00 51.59           H  
ATOM    196  HA  SER A 566      93.336  52.204  90.750  1.00 50.86           H  
ATOM    197  HB2 SER A 566      94.083  53.797  89.259  1.00 50.90           H  
ATOM    198  HB3 SER A 566      94.889  54.370  90.740  1.00 50.90           H  
ATOM    199  HG  SER A 566      92.398  55.270  89.725  1.00 51.01           H  
ATOM    200  N   PHE A 567      94.269  52.334  93.031  1.00 48.12           N  
ATOM    201  CA  PHE A 567      94.665  52.286  94.430  1.00 46.65           C  
ATOM    202  C   PHE A 567      96.142  52.627  94.583  1.00 46.10           C  
ATOM    203  O   PHE A 567      96.938  52.401  93.665  1.00 46.49           O  
ATOM    204  CB  PHE A 567      94.377  50.909  95.025  1.00 45.92           C  
ATOM    205  CG  PHE A 567      93.022  50.371  94.679  1.00 45.25           C  
ATOM    206  CD1 PHE A 567      92.882  49.095  94.155  1.00 45.16           C  
ATOM    207  CD2 PHE A 567      91.889  51.136  94.867  1.00 44.81           C  
ATOM    208  CE1 PHE A 567      91.636  48.592  93.838  1.00 44.75           C  
ATOM    209  CE2 PHE A 567      90.643  50.640  94.548  1.00 44.68           C  
ATOM    210  CZ  PHE A 567      90.515  49.368  94.034  1.00 44.61           C  
ATOM    211  H   PHE A 567      94.596  51.616  92.400  1.00 48.12           H  
ATOM    212  HA  PHE A 567      94.080  53.028  94.973  1.00 46.65           H  
ATOM    213  HB2 PHE A 567      95.128  50.211  94.655  1.00 45.92           H  
ATOM    214  HB3 PHE A 567      94.451  50.981  96.110  1.00 45.92           H  
ATOM    215  HD1 PHE A 567      93.759  48.486  93.993  1.00 45.16           H  
ATOM    216  HD2 PHE A 567      91.979  52.134  95.269  1.00 44.81           H  
ATOM    217  HE1 PHE A 567      91.541  47.593  93.438  1.00 44.75           H  
ATOM    218  HE2 PHE A 567      89.765  51.250  94.701  1.00 44.68           H  
ATOM    219  HZ  PHE A 567      89.538  48.980  93.785  1.00 44.61           H  
ATOM    220  N   PRO A 568      96.512  53.168  95.752  1.00 45.09           N  
ATOM    221  CA  PRO A 568      97.862  53.643  96.062  1.00 44.13           C  
ATOM    222  C   PRO A 568      99.001  52.672  95.732  1.00 43.35           C  
ATOM    223  O   PRO A 568     100.134  53.112  95.553  1.00 43.26           O  
ATOM    224  CB  PRO A 568      97.802  53.892  97.566  1.00 44.14           C  
ATOM    225  CG  PRO A 568      96.380  54.204  97.835  1.00 44.44           C  
ATOM    226  CD  PRO A 568      95.583  53.369  96.879  1.00 44.77           C  
ATOM    227  HA  PRO A 568      98.101  54.513  95.450  1.00 44.13           H  
ATOM    228  HB2 PRO A 568      98.112  53.003  98.116  1.00 44.14           H  
ATOM    229  HB3 PRO A 568      98.439  54.732  97.843  1.00 44.14           H  
ATOM    230  HG2 PRO A 568      96.186  55.263  97.665  1.00 44.44           H  
ATOM    231  HG3 PRO A 568      96.125  53.949  98.864  1.00 44.44           H  
ATOM    232  HD2 PRO A 568      94.685  53.895  96.556  1.00 44.77           H  
ATOM    233  HD3 PRO A 568      95.304  52.417  97.330  1.00 44.77           H  
ATOM    234  N   ASP A 569      98.715  51.375  95.650  1.00 42.73           N  
ATOM    235  CA  ASP A 569      99.756  50.392  95.343  1.00 42.33           C  
ATOM    236  C   ASP A 569      99.823  50.050  93.852  1.00 42.86           C  
ATOM    237  O   ASP A 569     100.413  49.041  93.459  1.00 42.37           O  
ATOM    238  CB  ASP A 569      99.567  49.122  96.167  1.00 41.60           C  
ATOM    239  CG  ASP A 569      98.427  48.266  95.663  1.00 41.48           C  
ATOM    240  OD1 ASP A 569      97.411  48.827  95.203  1.00 41.50           O  
ATOM    241  OD2 ASP A 569      98.544  47.025  95.728  1.00 41.47           O1-
ATOM    242  H   ASP A 569      97.766  51.064  95.802  1.00 42.73           H  
ATOM    243  HA  ASP A 569     100.706  50.854  95.612  1.00 42.33           H  
ATOM    244  HB2 ASP A 569      99.362  49.403  97.200  1.00 41.60           H  
ATOM    245  HB3 ASP A 569     100.487  48.539  96.125  1.00 41.60           H  
ATOM    246  N   GLY A 570      99.209  50.889  93.024  1.00 43.55           N  
ATOM    247  CA  GLY A 570      99.259  50.704  91.580  1.00 44.49           C  
ATOM    248  C   GLY A 570      98.255  49.706  91.030  1.00 45.22           C  
ATOM    249  O   GLY A 570      98.114  49.570  89.813  1.00 45.16           O  
ATOM    250  H   GLY A 570      98.697  51.672  93.404  1.00 43.55           H  
ATOM    251  HA2 GLY A 570      99.072  51.668  91.108  1.00 44.49           H  
ATOM    252  HA3 GLY A 570     100.259  50.359  91.317  1.00 44.49           H  
ATOM    253  N   SER A 571      97.558  49.003  91.921  1.00 45.93           N  
ATOM    254  CA  SER A 571      96.516  48.067  91.506  1.00 46.46           C  
ATOM    255  C   SER A 571      95.219  48.811  91.200  1.00 47.23           C  
ATOM    256  O   SER A 571      95.044  49.961  91.595  1.00 46.84           O  
ATOM    257  CB  SER A 571      96.289  46.993  92.570  1.00 45.90           C  
ATOM    258  OG  SER A 571      95.722  47.545  93.740  1.00 45.72           O  
ATOM    259  H   SER A 571      97.754  49.120  92.905  1.00 45.93           H  
ATOM    260  HA  SER A 571      96.849  47.570  90.595  1.00 46.46           H  
ATOM    261  HB2 SER A 571      97.245  46.533  92.821  1.00 45.90           H  
ATOM    262  HB3 SER A 571      95.615  46.235  92.172  1.00 45.90           H  
ATOM    263  HG  SER A 571      96.331  48.208  94.073  1.00 45.72           H  
ATOM    264  N   TRP A 572      94.314  48.152  90.485  1.00 48.65           N  
ATOM    265  CA  TRP A 572      93.089  48.799  90.031  1.00 50.08           C  
ATOM    266  C   TRP A 572      91.896  47.860  90.083  1.00 51.00           C  
ATOM    267  O   TRP A 572      92.044  46.657  90.281  1.00 50.72           O  
ATOM    268  CB  TRP A 572      93.259  49.331  88.602  1.00 50.27           C  
ATOM    269  CG  TRP A 572      93.820  48.313  87.671  1.00 50.25           C  
ATOM    270  CD1 TRP A 572      95.090  48.258  87.202  1.00 50.23           C  
ATOM    271  CD2 TRP A 572      93.135  47.182  87.114  1.00 50.32           C  
ATOM    272  NE1 TRP A 572      95.244  47.171  86.380  1.00 50.38           N  
ATOM    273  CE2 TRP A 572      94.057  46.494  86.309  1.00 50.27           C  
ATOM    274  CE3 TRP A 572      91.831  46.689  87.215  1.00 50.43           C  
ATOM    275  CZ2 TRP A 572      93.722  45.338  85.610  1.00 50.33           C  
ATOM    276  CZ3 TRP A 572      91.499  45.540  86.521  1.00 50.33           C  
ATOM    277  CH2 TRP A 572      92.440  44.877  85.730  1.00 50.35           C  
ATOM    278  H   TRP A 572      94.478  47.183  90.251  1.00 48.65           H  
ATOM    279  HA  TRP A 572      92.897  49.629  90.711  1.00 50.08           H  
ATOM    280  HB2 TRP A 572      92.284  49.645  88.229  1.00 50.27           H  
ATOM    281  HB3 TRP A 572      93.932  50.188  88.627  1.00 50.27           H  
ATOM    282  HD1 TRP A 572      95.868  48.968  87.441  1.00 50.23           H  
ATOM    283  HE1 TRP A 572      96.096  46.912  85.904  1.00 50.38           H  
ATOM    284  HE3 TRP A 572      91.097  47.196  87.824  1.00 50.43           H  
ATOM    285  HZ2 TRP A 572      94.447  44.824  84.996  1.00 50.33           H  
ATOM    286  HZ3 TRP A 572      90.495  45.149  86.592  1.00 50.33           H  
ATOM    287  HH2 TRP A 572      92.149  43.981  85.202  1.00 50.35           H  
ATOM    288  N   SER A 573      90.710  48.423  89.887  1.00 52.58           N  
ATOM    289  CA  SER A 573      89.494  47.640  89.923  1.00 54.60           C  
ATOM    290  C   SER A 573      88.474  48.181  88.931  1.00 56.24           C  
ATOM    291  O   SER A 573      88.303  49.397  88.784  1.00 55.95           O  
ATOM    292  CB  SER A 573      88.910  47.616  91.336  1.00 54.62           C  
ATOM    293  OG  SER A 573      88.163  46.433  91.564  1.00 54.66           O  
ATOM    294  H   SER A 573      90.656  49.416  89.710  1.00 52.58           H  
ATOM    295  HA  SER A 573      89.739  46.618  89.636  1.00 54.60           H  
ATOM    296  HB2 SER A 573      88.257  48.479  91.465  1.00 54.62           H  
ATOM    297  HB3 SER A 573      89.725  47.666  92.058  1.00 54.62           H  
ATOM    298  HG  SER A 573      87.819  46.475  92.459  1.00 54.66           H  
ATOM    299  N   CYS A 574      87.809  47.255  88.248  1.00 58.40           N  
ATOM    300  CA  CYS A 574      86.804  47.580  87.257  1.00 60.46           C  
ATOM    301  C   CYS A 574      85.419  47.320  87.840  1.00 62.08           C  
ATOM    302  O   CYS A 574      85.073  46.178  88.156  1.00 61.98           O  
ATOM    303  CB  CYS A 574      87.011  46.719  86.013  1.00 60.63           C  
ATOM    304  SG  CYS A 574      88.613  46.905  85.204  1.00 60.98           S  
ATOM    305  H   CYS A 574      88.013  46.282  88.428  1.00 58.40           H  
ATOM    306  HA  CYS A 574      86.890  48.631  86.981  1.00 60.46           H  
ATOM    307  HB2 CYS A 574      86.237  46.979  85.291  1.00 60.63           H  
ATOM    308  HB3 CYS A 574      86.900  45.674  86.304  1.00 60.63           H  
ATOM    309  N   GLY A 575      84.630  48.380  87.984  1.00 64.00           N  
ATOM    310  CA  GLY A 575      83.310  48.263  88.584  1.00 66.65           C  
ATOM    311  C   GLY A 575      82.197  48.395  87.568  1.00 68.69           C  
ATOM    312  O   GLY A 575      81.557  47.411  87.197  1.00 68.84           O  
ATOM    313  H   GLY A 575      84.953  49.284  87.671  1.00 64.00           H  
ATOM    314  HA2 GLY A 575      83.230  47.288  89.065  1.00 66.65           H  
ATOM    315  HA3 GLY A 575      83.195  49.048  89.332  1.00 66.65           H  
ATOM    316  N   PHE A 576      81.970  49.625  87.118  1.00 70.78           N  
ATOM    317  CA  PHE A 576      80.915  49.929  86.157  1.00 72.80           C  
ATOM    318  C   PHE A 576      80.862  48.956  84.984  1.00 73.79           C  
ATOM    319  O   PHE A 576      81.809  48.215  84.728  1.00 73.96           O  
ATOM    320  CB  PHE A 576      81.118  51.344  85.595  1.00 73.40           C  
ATOM    321  CG  PHE A 576      80.197  52.385  86.182  1.00 74.11           C  
ATOM    322  CD1 PHE A 576      80.627  53.213  87.216  1.00 74.22           C  
ATOM    323  CD2 PHE A 576      78.907  52.551  85.682  1.00 74.37           C  
ATOM    324  CE1 PHE A 576      79.784  54.181  87.752  1.00 74.42           C  
ATOM    325  CE2 PHE A 576      78.056  53.515  86.213  1.00 74.61           C  
ATOM    326  CZ  PHE A 576      78.496  54.334  87.251  1.00 74.58           C  
ATOM    327  H   PHE A 576      82.551  50.379  87.455  1.00 70.78           H  
ATOM    328  HA  PHE A 576      79.975  49.843  86.703  1.00 72.80           H  
ATOM    329  HB2 PHE A 576      82.146  51.646  85.795  1.00 73.40           H  
ATOM    330  HB3 PHE A 576      80.952  51.310  84.518  1.00 73.40           H  
ATOM    331  HD1 PHE A 576      81.628  53.102  87.607  1.00 74.22           H  
ATOM    332  HD2 PHE A 576      78.564  51.924  84.873  1.00 74.37           H  
ATOM    333  HE1 PHE A 576      80.130  54.813  88.557  1.00 74.42           H  
ATOM    334  HE2 PHE A 576      77.056  53.628  85.821  1.00 74.61           H  
ATOM    335  HZ  PHE A 576      77.839  55.085  87.665  1.00 74.58           H  
ATOM    336  N   CYS A 577      79.729  48.959  84.294  1.00 75.07           N  
ATOM    337  CA  CYS A 577      79.666  48.556  82.892  1.00 76.24           C  
ATOM    338  C   CYS A 577      78.691  49.487  82.180  1.00 76.60           C  
ATOM    339  O   CYS A 577      77.622  49.795  82.711  1.00 76.75           O  
ATOM    340  CB  CYS A 577      79.289  47.083  82.724  1.00 76.99           C  
ATOM    341  SG  CYS A 577      80.740  46.026  82.495  1.00 78.05           S  
ATOM    342  H   CYS A 577      78.879  49.251  84.755  1.00 75.07           H  
ATOM    343  HA  CYS A 577      80.655  48.645  82.442  1.00 76.24           H  
ATOM    344  HB2 CYS A 577      78.642  46.984  81.853  1.00 76.99           H  
ATOM    345  HB3 CYS A 577      78.753  46.754  83.614  1.00 76.99           H  
ATOM    346  N   PRO A 578      79.063  49.956  80.981  1.00 76.84           N  
ATOM    347  CA  PRO A 578      78.278  51.010  80.348  1.00 77.08           C  
ATOM    348  C   PRO A 578      76.843  50.556  80.137  1.00 77.41           C  
ATOM    349  O   PRO A 578      76.567  49.805  79.200  1.00 77.45           O  
ATOM    350  CB  PRO A 578      78.977  51.218  79.000  1.00 77.04           C  
ATOM    351  CG  PRO A 578      80.342  50.644  79.172  1.00 77.03           C  
ATOM    352  CD  PRO A 578      80.196  49.522  80.149  1.00 76.94           C  
ATOM    353  HA  PRO A 578      78.227  51.919  80.948  1.00 77.08           H  
ATOM    354  HB2 PRO A 578      78.441  50.696  78.207  1.00 77.04           H  
ATOM    355  HB3 PRO A 578      79.037  52.280  78.761  1.00 77.04           H  
ATOM    356  HG2 PRO A 578      81.024  51.399  79.562  1.00 77.03           H  
ATOM    357  HG3 PRO A 578      80.719  50.271  78.220  1.00 77.03           H  
ATOM    358  HD2 PRO A 578      81.099  49.403  80.748  1.00 76.94           H  
ATOM    359  HD3 PRO A 578      79.972  48.585  79.639  1.00 76.94           H  
ATOM    360  N   VAL A 579      75.945  51.002  81.014  1.00 77.74           N  
ATOM    361  CA  VAL A 579      74.537  50.613  80.935  1.00 78.00           C  
ATOM    362  C   VAL A 579      74.182  50.290  79.484  1.00 78.03           C  
ATOM    363  O   VAL A 579      74.096  51.178  78.636  1.00 77.93           O  
ATOM    364  CB  VAL A 579      73.592  51.700  81.521  1.00 78.04           C  
ATOM    365  CG1 VAL A 579      72.149  51.220  81.504  1.00 77.99           C  
ATOM    366  CG2 VAL A 579      74.005  52.059  82.945  1.00 77.94           C  
ATOM    367  H   VAL A 579      76.244  51.624  81.752  1.00 77.74           H  
ATOM    368  HA  VAL A 579      74.392  49.723  81.547  1.00 78.00           H  
ATOM    369  HB  VAL A 579      73.672  52.591  80.898  1.00 78.04           H  
ATOM    370 HG11 VAL A 579      71.857  50.983  80.481  1.00 77.99           H  
ATOM    371 HG12 VAL A 579      72.055  50.329  82.124  1.00 77.99           H  
ATOM    372 HG13 VAL A 579      71.501  52.004  81.894  1.00 77.99           H  
ATOM    373 HG21 VAL A 579      73.929  51.176  83.579  1.00 77.94           H  
ATOM    374 HG22 VAL A 579      75.034  52.419  82.945  1.00 77.94           H  
ATOM    375 HG23 VAL A 579      73.347  52.839  83.328  1.00 77.94           H  
ATOM    376  N   GLY A 580      74.007  49.001  79.212  1.00 78.20           N  
ATOM    377  CA  GLY A 580      73.829  48.497  77.857  1.00 78.31           C  
ATOM    378  C   GLY A 580      74.699  47.273  77.632  1.00 78.55           C  
ATOM    379  O   GLY A 580      74.571  46.589  76.617  1.00 78.66           O  
ATOM    380  H   GLY A 580      73.997  48.343  79.978  1.00 78.20           H  
ATOM    381  HA2 GLY A 580      72.783  48.227  77.708  1.00 78.31           H  
ATOM    382  HA3 GLY A 580      74.109  49.273  77.145  1.00 78.31           H  
ATOM    383  N   PHE A 581      75.580  46.994  78.593  1.00 78.66           N  
ATOM    384  CA  PHE A 581      76.506  45.864  78.508  1.00 78.67           C  
ATOM    385  C   PHE A 581      76.340  44.860  79.659  1.00 78.98           C  
ATOM    386  O   PHE A 581      75.710  45.167  80.672  1.00 78.88           O  
ATOM    387  CB  PHE A 581      77.947  46.367  78.441  1.00 78.54           C  
ATOM    388  CG  PHE A 581      78.293  47.053  77.148  1.00 78.47           C  
ATOM    389  CD1 PHE A 581      77.951  48.381  76.937  1.00 78.37           C  
ATOM    390  CD2 PHE A 581      78.971  46.373  76.147  1.00 78.41           C  
ATOM    391  CE1 PHE A 581      78.275  49.017  75.751  1.00 78.22           C  
ATOM    392  CE2 PHE A 581      79.297  47.004  74.958  1.00 78.29           C  
ATOM    393  CZ  PHE A 581      78.949  48.328  74.761  1.00 78.21           C  
ATOM    394  H   PHE A 581      75.609  47.585  79.411  1.00 78.66           H  
ATOM    395  HA  PHE A 581      76.263  45.326  77.592  1.00 78.67           H  
ATOM    396  HB2 PHE A 581      78.102  47.073  79.257  1.00 78.54           H  
ATOM    397  HB3 PHE A 581      78.614  45.514  78.567  1.00 78.54           H  
ATOM    398  HD1 PHE A 581      77.425  48.925  77.708  1.00 78.37           H  
ATOM    399  HD2 PHE A 581      79.248  45.340  76.296  1.00 78.41           H  
ATOM    400  HE1 PHE A 581      78.001  50.051  75.600  1.00 78.22           H  
ATOM    401  HE2 PHE A 581      79.823  46.463  74.185  1.00 78.29           H  
ATOM    402  HZ  PHE A 581      79.204  48.822  73.835  1.00 78.21           H  
ATOM    403  N   LEU A 582      76.922  43.669  79.495  1.00 79.49           N  
ATOM    404  CA  LEU A 582      76.679  42.528  80.404  1.00 79.97           C  
ATOM    405  C   LEU A 582      77.073  42.764  81.870  1.00 80.06           C  
ATOM    406  O   LEU A 582      76.196  43.048  82.716  1.00 80.08           O  
ATOM    407  CB  LEU A 582      77.340  41.244  79.869  1.00 80.29           C  
ATOM    408  CG  LEU A 582      76.465  40.348  78.973  1.00 80.55           C  
ATOM    409  CD1 LEU A 582      77.274  39.224  78.329  1.00 80.58           C  
ATOM    410  CD2 LEU A 582      75.277  39.775  79.747  1.00 80.45           C  
ATOM    411  H   LEU A 582      77.554  43.542  78.718  1.00 79.49           H  
ATOM    412  HA  LEU A 582      75.595  42.411  80.414  1.00 79.97           H  
ATOM    413  HB2 LEU A 582      78.216  41.538  79.291  1.00 80.29           H  
ATOM    414  HB3 LEU A 582      77.654  40.650  80.727  1.00 80.29           H  
ATOM    415  HG  LEU A 582      76.080  40.982  78.174  1.00 80.55           H  
ATOM    416 HD11 LEU A 582      78.097  39.651  77.756  1.00 80.58           H  
ATOM    417 HD12 LEU A 582      77.673  38.572  79.106  1.00 80.58           H  
ATOM    418 HD13 LEU A 582      76.630  38.647  77.666  1.00 80.58           H  
ATOM    419 HD21 LEU A 582      75.642  39.137  80.552  1.00 80.45           H  
ATOM    420 HD22 LEU A 582      74.690  40.591  80.168  1.00 80.45           H  
ATOM    421 HD23 LEU A 582      74.653  39.189  79.073  1.00 80.45           H  
ATOM    422  N   GLY A 583      78.376  42.634  82.177  1.00 80.04           N  
ATOM    423  CA  GLY A 583      78.863  43.068  83.489  1.00 79.90           C  
ATOM    424  C   GLY A 583      79.870  42.213  84.237  1.00 79.55           C  
ATOM    425  O   GLY A 583      79.581  41.726  85.332  1.00 79.57           O  
ATOM    426  H   GLY A 583      79.017  42.238  81.505  1.00 80.04           H  
ATOM    427  HA2 GLY A 583      79.322  44.047  83.348  1.00 79.90           H  
ATOM    428  HA3 GLY A 583      77.990  43.165  84.134  1.00 79.90           H  
ATOM    429  N   ASN A 584      81.059  42.041  83.668  1.00 79.18           N  
ATOM    430  CA  ASN A 584      82.159  41.415  84.399  1.00 78.95           C  
ATOM    431  C   ASN A 584      83.085  42.474  84.990  1.00 78.73           C  
ATOM    432  O   ASN A 584      83.656  42.288  86.060  1.00 78.56           O  
ATOM    433  CB  ASN A 584      82.934  40.441  83.503  1.00 78.92           C  
ATOM    434  CG  ASN A 584      84.307  40.091  84.059  1.00 78.76           C  
ATOM    435  OD1 ASN A 584      85.170  40.955  84.195  1.00 78.78           O  
ATOM    436  ND2 ASN A 584      84.520  38.814  84.359  1.00 78.73           N  
ATOM    437  H   ASN A 584      81.204  42.347  82.717  1.00 79.18           H  
ATOM    438  HA  ASN A 584      81.735  40.840  85.222  1.00 78.95           H  
ATOM    439  HB2 ASN A 584      83.062  40.898  82.522  1.00 78.92           H  
ATOM    440  HB3 ASN A 584      82.354  39.523  83.404  1.00 78.92           H  
ATOM    441 HD21 ASN A 584      85.419  38.522  84.714  1.00 78.73           H  
ATOM    442 HD22 ASN A 584      83.783  38.136  84.232  1.00 78.73           H  
ATOM    443  N   GLY A 585      83.214  43.591  84.284  1.00 78.66           N  
ATOM    444  CA  GLY A 585      84.061  44.691  84.720  1.00 78.55           C  
ATOM    445  C   GLY A 585      85.129  44.999  83.689  1.00 78.65           C  
ATOM    446  O   GLY A 585      85.207  46.112  83.165  1.00 78.41           O  
ATOM    447  H   GLY A 585      82.707  43.680  83.415  1.00 78.66           H  
ATOM    448  HA2 GLY A 585      83.445  45.577  84.870  1.00 78.55           H  
ATOM    449  HA3 GLY A 585      84.541  44.420  85.660  1.00 78.55           H  
ATOM    450  N   THR A 586      85.954  44.000  83.399  1.00 78.91           N  
ATOM    451  CA  THR A 586      87.042  44.144  82.441  1.00 79.21           C  
ATOM    452  C   THR A 586      86.570  43.699  81.066  1.00 79.53           C  
ATOM    453  O   THR A 586      86.747  44.403  80.070  1.00 79.46           O  
ATOM    454  CB  THR A 586      88.236  43.271  82.841  1.00 79.08           C  
ATOM    455  OG1 THR A 586      87.832  41.897  82.867  1.00 78.91           O  
ATOM    456  CG2 THR A 586      88.746  43.667  84.214  1.00 79.03           C  
ATOM    457  H   THR A 586      85.823  43.110  83.858  1.00 78.91           H  
ATOM    458  HA  THR A 586      87.345  45.191  82.425  1.00 79.21           H  
ATOM    459  HB  THR A 586      89.034  43.412  82.112  1.00 79.08           H  
ATOM    460 HG21 THR A 586      89.051  44.713  84.201  1.00 79.03           H  
ATOM    461 HG22 THR A 586      87.954  43.529  84.950  1.00 79.03           H  
ATOM    462 HG23 THR A 586      89.600  43.043  84.478  1.00 79.03           H  
ATOM    463  HG1 THR A 586      87.131  41.813  83.517  1.00 78.91           H  
ATOM    464  N   HIS A 587      85.977  42.512  81.030  1.00 79.88           N  
ATOM    465  CA  HIS A 587      85.371  41.976  79.829  1.00 80.13           C  
ATOM    466  C   HIS A 587      83.872  42.187  79.932  1.00 80.32           C  
ATOM    467  O   HIS A 587      83.198  41.513  80.713  1.00 80.48           O  
ATOM    468  CB  HIS A 587      85.666  40.483  79.722  1.00 80.21           C  
ATOM    469  CG  HIS A 587      87.111  40.166  79.507  1.00 80.34           C  
ATOM    470  CD2 HIS A 587      87.534  39.175  78.647  1.00 80.40           C  
ATOM    471  ND1 HIS A 587      88.232  40.717  80.028  1.00 80.42           N  
ATOM    472  NE2 HIS A 587      88.854  39.122  78.655  1.00 80.47           N  
ATOM    473  CE1 HIS A 587      89.302  40.049  79.483  1.00 80.58           C  
ATOM    474  H   HIS A 587      85.947  41.960  81.875  1.00 79.88           H  
ATOM    475  HA  HIS A 587      85.772  42.476  78.947  1.00 80.13           H  
ATOM    476  HB2 HIS A 587      85.098  40.080  78.884  1.00 80.21           H  
ATOM    477  HB3 HIS A 587      85.343  40.002  80.645  1.00 80.21           H  
ATOM    478  HD1 HIS A 587      88.277  41.529  80.739  1.00 80.42           H  
ATOM    479  HD2 HIS A 587      86.887  38.541  78.059  1.00 80.40           H  
ATOM    480  HE1 HIS A 587      90.274  40.236  79.683  1.00 80.58           H  
ATOM    481  N   CYS A 588      83.347  43.128  79.156  1.00 80.34           N  
ATOM    482  CA  CYS A 588      81.922  43.423  79.215  1.00 80.34           C  
ATOM    483  C   CYS A 588      81.267  43.335  77.831  1.00 80.81           C  
ATOM    484  O   CYS A 588      81.744  43.943  76.869  1.00 80.91           O  
ATOM    485  CB  CYS A 588      81.683  44.786  79.876  1.00 79.66           C  
ATOM    486  SG  CYS A 588      80.245  44.785  80.974  1.00 79.23           S  
ATOM    487  H   CYS A 588      83.940  43.643  78.521  1.00 80.34           H  
ATOM    488  HA  CYS A 588      81.444  42.663  79.833  1.00 80.34           H  
ATOM    489  HB2 CYS A 588      81.525  45.530  79.095  1.00 79.66           H  
ATOM    490  HB3 CYS A 588      82.566  45.051  80.457  1.00 79.66           H  
ATOM    491  N   GLU A 589      80.181  42.564  77.737  1.00 81.26           N  
ATOM    492  CA  GLU A 589      79.509  42.311  76.454  1.00 81.57           C  
ATOM    493  C   GLU A 589      78.146  42.991  76.330  1.00 81.76           C  
ATOM    494  O   GLU A 589      77.633  43.538  77.299  1.00 81.84           O  
ATOM    495  CB  GLU A 589      79.364  40.810  76.205  1.00 81.45           C  
ATOM    496  CG  GLU A 589      80.630  40.142  75.704  1.00 81.49           C  
ATOM    497  CD  GLU A 589      80.431  38.666  75.427  1.00 81.59           C  
ATOM    498  OE1 GLU A 589      79.431  38.096  75.916  1.00 81.64           O  
ATOM    499  OE2 GLU A 589      81.275  38.074  74.721  1.00 81.59           O1-
ATOM    500  H   GLU A 589      79.809  42.141  78.575  1.00 81.26           H  
ATOM    501  HA  GLU A 589      80.151  42.753  75.692  1.00 81.57           H  
ATOM    502  HB2 GLU A 589      79.073  40.334  77.141  1.00 81.45           H  
ATOM    503  HB3 GLU A 589      78.580  40.660  75.462  1.00 81.45           H  
ATOM    504  HG2 GLU A 589      81.408  40.255  76.459  1.00 81.49           H  
ATOM    505  HG3 GLU A 589      80.944  40.632  74.782  1.00 81.49           H  
ATOM    506  N   ASP A 590      77.568  42.935  75.130  1.00 82.08           N  
ATOM    507  CA  ASP A 590      76.301  43.609  74.823  1.00 82.30           C  
ATOM    508  C   ASP A 590      75.086  42.971  75.494  1.00 82.30           C  
ATOM    509  O   ASP A 590      74.970  41.747  75.569  1.00 82.47           O  
ATOM    510  CB  ASP A 590      76.069  43.663  73.309  1.00 82.49           C  
ATOM    511  CG  ASP A 590      74.626  43.994  72.949  1.00 82.70           C  
ATOM    512  OD1 ASP A 590      74.049  44.907  73.578  1.00 82.69           O  
ATOM    513  OD2 ASP A 590      74.067  43.344  72.038  1.00 82.81           O1-
ATOM    514  H   ASP A 590      78.022  42.405  74.400  1.00 82.08           H  
ATOM    515  HA  ASP A 590      76.401  44.616  75.229  1.00 82.30           H  
ATOM    516  HB2 ASP A 590      76.321  42.692  72.882  1.00 82.49           H  
ATOM    517  HB3 ASP A 590      76.719  44.427  72.883  1.00 82.49           H  
ATOM    518  N   LEU A 591      74.176  43.820  75.958  1.00 82.11           N  
ATOM    519  CA  LEU A 591      72.950  43.372  76.604  1.00 82.06           C  
ATOM    520  C   LEU A 591      71.826  43.197  75.583  1.00 82.08           C  
ATOM    521  O   LEU A 591      71.712  43.976  74.635  1.00 81.97           O  
ATOM    522  CB  LEU A 591      72.535  44.382  77.678  1.00 81.80           C  
ATOM    523  CG  LEU A 591      71.240  44.140  78.453  1.00 81.71           C  
ATOM    524  CD1 LEU A 591      71.305  42.835  79.233  1.00 81.63           C  
ATOM    525  CD2 LEU A 591      70.963  45.311  79.381  1.00 81.64           C  
ATOM    526  H   LEU A 591      74.340  44.812  75.859  1.00 82.11           H  
ATOM    527  HA  LEU A 591      73.137  42.404  77.070  1.00 82.06           H  
ATOM    528  HB2 LEU A 591      73.343  44.423  78.409  1.00 81.80           H  
ATOM    529  HB3 LEU A 591      72.439  45.351  77.187  1.00 81.80           H  
ATOM    530  HG  LEU A 591      70.420  44.057  77.739  1.00 81.71           H  
ATOM    531 HD11 LEU A 591      71.483  42.009  78.545  1.00 81.63           H  
ATOM    532 HD12 LEU A 591      72.117  42.885  79.958  1.00 81.63           H  
ATOM    533 HD13 LEU A 591      70.361  42.676  79.755  1.00 81.63           H  
ATOM    534 HD21 LEU A 591      71.776  45.405  80.101  1.00 81.64           H  
ATOM    535 HD22 LEU A 591      70.888  46.228  78.796  1.00 81.64           H  
ATOM    536 HD23 LEU A 591      70.026  45.140  79.912  1.00 81.64           H  
ATOM    537  N   ASP A 592      71.002  42.170  75.772  1.00 82.16           N  
ATOM    538  CA  ASP A 592      69.815  41.996  74.940  1.00 82.26           C  
ATOM    539  C   ASP A 592      68.568  42.526  75.640  1.00 82.30           C  
ATOM    540  O   ASP A 592      67.817  41.770  76.258  1.00 82.33           O  
ATOM    541  CB  ASP A 592      69.612  40.534  74.536  1.00 82.26           C  
ATOM    542  CG  ASP A 592      68.528  40.368  73.482  1.00 82.31           C  
ATOM    543  OD1 ASP A 592      67.766  41.331  73.255  1.00 82.15           O  
ATOM    544  OD2 ASP A 592      68.437  39.279  72.876  1.00 82.44           O1-
ATOM    545  H   ASP A 592      71.200  41.501  76.502  1.00 82.16           H  
ATOM    546  HA  ASP A 592      69.978  42.576  74.032  1.00 82.26           H  
ATOM    547  HB2 ASP A 592      69.331  39.962  75.420  1.00 82.26           H  
ATOM    548  HB3 ASP A 592      70.550  40.148  74.137  1.00 82.26           H  
ATOM    549  N   GLU A 593      68.352  43.832  75.528  1.00 82.25           N  
ATOM    550  CA  GLU A 593      67.190  44.472  76.124  1.00 82.05           C  
ATOM    551  C   GLU A 593      65.878  43.846  75.639  1.00 82.30           C  
ATOM    552  O   GLU A 593      64.906  43.784  76.387  1.00 82.44           O  
ATOM    553  CB  GLU A 593      67.205  45.976  75.835  1.00 81.67           C  
ATOM    554  CG  GLU A 593      68.381  46.736  76.444  1.00 81.25           C  
ATOM    555  CD  GLU A 593      69.623  46.748  75.560  1.00 81.08           C  
ATOM    556  OE1 GLU A 593      69.788  45.830  74.729  1.00 80.84           O  
ATOM    557  OE2 GLU A 593      70.444  47.681  75.706  1.00 80.95           O1-
ATOM    558  H   GLU A 593      69.014  44.396  75.014  1.00 82.25           H  
ATOM    559  HA  GLU A 593      67.246  44.315  77.201  1.00 82.05           H  
ATOM    560  HB2 GLU A 593      67.237  46.113  74.754  1.00 81.67           H  
ATOM    561  HB3 GLU A 593      66.284  46.406  76.229  1.00 81.67           H  
ATOM    562  HG2 GLU A 593      68.639  46.268  77.394  1.00 81.25           H  
ATOM    563  HG3 GLU A 593      68.072  47.767  76.618  1.00 81.25           H  
ATOM    564  N   CYS A 594      65.857  43.379  74.392  1.00 82.44           N  
ATOM    565  CA  CYS A 594      64.662  42.757  73.823  1.00 82.67           C  
ATOM    566  C   CYS A 594      64.319  41.437  74.508  1.00 82.95           C  
ATOM    567  O   CYS A 594      63.549  41.401  75.468  1.00 82.78           O  
ATOM    568  CB  CYS A 594      64.842  42.504  72.320  1.00 82.65           C  
ATOM    569  SG  CYS A 594      65.039  43.972  71.290  1.00 82.62           S  
ATOM    570  H   CYS A 594      66.689  43.456  73.824  1.00 82.44           H  
ATOM    571  HA  CYS A 594      63.842  43.456  73.986  1.00 82.67           H  
ATOM    572  HB2 CYS A 594      63.965  41.963  71.965  1.00 82.65           H  
ATOM    573  HB3 CYS A 594      65.729  41.884  72.190  1.00 82.65           H  
ATOM    574  N   ALA A 595      64.900  40.354  73.996  1.00 83.46           N  
ATOM    575  CA  ALA A 595      64.580  39.003  74.445  1.00 83.81           C  
ATOM    576  C   ALA A 595      65.009  38.752  75.885  1.00 84.08           C  
ATOM    577  O   ALA A 595      65.888  39.438  76.410  1.00 84.08           O  
ATOM    578  CB  ALA A 595      65.205  37.966  73.508  1.00 83.75           C  
ATOM    579  H   ALA A 595      65.590  40.472  73.268  1.00 83.46           H  
ATOM    580  HA  ALA A 595      63.495  38.903  74.415  1.00 83.81           H  
ATOM    581  HB1 ALA A 595      64.850  38.134  72.491  1.00 83.75           H  
ATOM    582  HB2 ALA A 595      66.291  38.061  73.534  1.00 83.75           H  
ATOM    583  HB3 ALA A 595      64.920  36.965  73.832  1.00 83.75           H  
ATOM    584  N   LEU A 596      64.369  37.768  76.513  1.00 84.45           N  
ATOM    585  CA  LEU A 596      64.643  37.383  77.904  1.00 84.66           C  
ATOM    586  C   LEU A 596      64.487  38.500  78.936  1.00 84.74           C  
ATOM    587  O   LEU A 596      64.846  38.321  80.105  1.00 85.00           O  
ATOM    588  CB  LEU A 596      66.020  36.712  78.040  1.00 84.68           C  
ATOM    589  CG  LEU A 596      66.053  35.180  78.115  1.00 84.69           C  
ATOM    590  CD1 LEU A 596      67.470  34.643  77.898  1.00 84.63           C  
ATOM    591  CD2 LEU A 596      65.478  34.690  79.445  1.00 84.65           C  
ATOM    592  H   LEU A 596      63.658  37.260  76.007  1.00 84.45           H  
ATOM    593  HA  LEU A 596      63.859  36.664  78.141  1.00 84.66           H  
ATOM    594  HB2 LEU A 596      66.616  37.010  77.177  1.00 84.68           H  
ATOM    595  HB3 LEU A 596      66.482  37.094  78.950  1.00 84.68           H  
ATOM    596  HG  LEU A 596      65.427  34.792  77.311  1.00 84.69           H  
ATOM    597 HD11 LEU A 596      67.842  34.980  76.931  1.00 84.63           H  
ATOM    598 HD12 LEU A 596      68.124  35.013  78.688  1.00 84.63           H  
ATOM    599 HD13 LEU A 596      67.453  33.553  77.921  1.00 84.63           H  
ATOM    600 HD21 LEU A 596      66.089  35.066  80.266  1.00 84.65           H  
ATOM    601 HD22 LEU A 596      64.457  35.054  79.556  1.00 84.65           H  
ATOM    602 HD23 LEU A 596      65.479  33.600  79.462  1.00 84.65           H  
ATOM    603  N   VAL A 597      63.958  39.648  78.514  1.00 84.63           N  
ATOM    604  CA  VAL A 597      63.674  40.733  79.455  1.00 84.58           C  
ATOM    605  C   VAL A 597      62.179  41.121  79.458  1.00 84.54           C  
ATOM    606  O   VAL A 597      61.365  40.409  80.054  1.00 84.65           O  
ATOM    607  CB  VAL A 597      64.608  41.951  79.253  1.00 84.56           C  
ATOM    608  CG1 VAL A 597      64.655  42.802  80.521  1.00 84.63           C  
ATOM    609  CG2 VAL A 597      66.008  41.490  78.888  1.00 84.48           C  
ATOM    610  H   VAL A 597      63.751  39.771  77.533  1.00 84.63           H  
ATOM    611  HA  VAL A 597      63.894  40.350  80.451  1.00 84.58           H  
ATOM    612  HB  VAL A 597      64.212  42.555  78.437  1.00 84.56           H  
ATOM    613 HG11 VAL A 597      63.649  43.141  80.768  1.00 84.63           H  
ATOM    614 HG12 VAL A 597      65.050  42.206  81.344  1.00 84.63           H  
ATOM    615 HG13 VAL A 597      65.299  43.665  80.355  1.00 84.63           H  
ATOM    616 HG21 VAL A 597      66.414  40.884  79.698  1.00 84.48           H  
ATOM    617 HG22 VAL A 597      65.968  40.896  77.975  1.00 84.48           H  
ATOM    618 HG23 VAL A 597      66.647  42.359  78.729  1.00 84.48           H  
ATOM    619  N   PRO A 598      61.809  42.243  78.809  1.00 84.20           N  
ATOM    620  CA  PRO A 598      60.401  42.612  78.811  1.00 83.89           C  
ATOM    621  C   PRO A 598      59.633  42.189  77.546  1.00 83.55           C  
ATOM    622  O   PRO A 598      59.728  41.037  77.108  1.00 83.30           O  
ATOM    623  CB  PRO A 598      60.460  44.144  78.915  1.00 84.04           C  
ATOM    624  CG  PRO A 598      61.902  44.531  78.493  1.00 84.04           C  
ATOM    625  CD  PRO A 598      62.606  43.259  78.109  1.00 84.07           C  
ATOM    626  HA  PRO A 598      59.861  42.113  79.616  1.00 83.89           H  
ATOM    627  HB2 PRO A 598      59.731  44.600  78.245  1.00 84.04           H  
ATOM    628  HB3 PRO A 598      60.263  44.465  79.938  1.00 84.04           H  
ATOM    629  HG2 PRO A 598      62.420  45.009  79.325  1.00 84.04           H  
ATOM    630  HG3 PRO A 598      61.873  45.213  77.644  1.00 84.04           H  
ATOM    631  HD2 PRO A 598      63.640  43.259  78.455  1.00 84.07           H  
ATOM    632  HD3 PRO A 598      62.584  43.105  77.030  1.00 84.07           H  
ATOM    633  N   ASP A 599      58.877  43.134  76.982  1.00 83.09           N  
ATOM    634  CA  ASP A 599      57.981  42.896  75.850  1.00 82.29           C  
ATOM    635  C   ASP A 599      57.573  44.250  75.284  1.00 81.71           C  
ATOM    636  O   ASP A 599      56.407  44.475  74.959  1.00 81.73           O  
ATOM    637  CB  ASP A 599      56.720  42.176  76.325  1.00 82.34           C  
ATOM    638  CG  ASP A 599      55.859  43.047  77.239  1.00 82.35           C  
ATOM    639  OD1 ASP A 599      56.426  43.809  78.055  1.00 82.21           O  
ATOM    640  OD2 ASP A 599      54.615  42.975  77.137  1.00 82.35           O1-
ATOM    641  H   ASP A 599      58.927  44.069  77.359  1.00 83.09           H  
ATOM    642  HA  ASP A 599      58.486  42.286  75.101  1.00 82.29           H  
ATOM    643  HB2 ASP A 599      57.014  41.280  76.871  1.00 82.34           H  
ATOM    644  HB3 ASP A 599      56.130  41.893  75.454  1.00 82.34           H  
ATOM    645  N   ILE A 600      58.540  45.150  75.164  1.00 80.89           N  
ATOM    646  CA  ILE A 600      58.238  46.565  74.986  1.00 80.15           C  
ATOM    647  C   ILE A 600      58.108  47.051  73.537  1.00 79.59           C  
ATOM    648  O   ILE A 600      58.176  48.252  73.271  1.00 79.40           O  
ATOM    649  CB  ILE A 600      59.234  47.436  75.780  1.00 80.30           C  
ATOM    650  CG1 ILE A 600      60.679  47.014  75.487  1.00 80.28           C  
ATOM    651  CG2 ILE A 600      58.954  47.310  77.276  1.00 80.21           C  
ATOM    652  CD1 ILE A 600      61.179  47.385  74.103  1.00 80.23           C  
ATOM    653  H   ILE A 600      59.504  44.849  75.197  1.00 80.89           H  
ATOM    654  HA  ILE A 600      57.232  46.682  75.389  1.00 80.15           H  
ATOM    655  HB  ILE A 600      59.106  48.474  75.472  1.00 80.30           H  
ATOM    656 HG12 ILE A 600      61.328  47.491  76.222  1.00 80.28           H  
ATOM    657 HG13 ILE A 600      60.745  45.931  75.593  1.00 80.28           H  
ATOM    658 HG21 ILE A 600      57.932  47.627  77.482  1.00 80.21           H  
ATOM    659 HG22 ILE A 600      59.082  46.272  77.583  1.00 80.21           H  
ATOM    660 HG23 ILE A 600      59.649  47.941  77.830  1.00 80.21           H  
ATOM    661 HD11 ILE A 600      60.561  46.896  73.350  1.00 80.23           H  
ATOM    662 HD12 ILE A 600      61.122  48.466  73.974  1.00 80.23           H  
ATOM    663 HD13 ILE A 600      62.213  47.059  73.991  1.00 80.23           H  
ATOM    664  N   CYS A 601      57.916  46.120  72.608  1.00 78.90           N  
ATOM    665  CA  CYS A 601      57.548  46.477  71.239  1.00 78.43           C  
ATOM    666  C   CYS A 601      56.222  45.805  70.867  1.00 78.96           C  
ATOM    667  O   CYS A 601      55.912  44.715  71.351  1.00 78.98           O  
ATOM    668  CB  CYS A 601      58.645  46.090  70.241  1.00 77.35           C  
ATOM    669  SG  CYS A 601      60.211  47.018  70.328  1.00 76.02           S  
ATOM    670  H   CYS A 601      58.027  45.146  72.853  1.00 78.90           H  
ATOM    671  HA  CYS A 601      57.430  47.559  71.190  1.00 78.43           H  
ATOM    672  HB2 CYS A 601      58.239  46.224  69.238  1.00 77.35           H  
ATOM    673  HB3 CYS A 601      58.878  45.037  70.401  1.00 77.35           H  
ATOM    674  N   PHE A 602      55.446  46.459  70.006  1.00 79.59           N  
ATOM    675  CA  PHE A 602      54.106  45.985  69.647  1.00 80.26           C  
ATOM    676  C   PHE A 602      54.131  44.805  68.678  1.00 80.76           C  
ATOM    677  O   PHE A 602      54.525  44.953  67.522  1.00 80.71           O  
ATOM    678  CB  PHE A 602      53.285  47.138  69.057  1.00 80.25           C  
ATOM    679  CG  PHE A 602      51.958  46.718  68.479  1.00 80.21           C  
ATOM    680  CD1 PHE A 602      50.855  46.536  69.300  1.00 80.15           C  
ATOM    681  CD2 PHE A 602      51.810  46.527  67.112  1.00 80.12           C  
ATOM    682  CE1 PHE A 602      49.633  46.158  68.769  1.00 80.04           C  
ATOM    683  CE2 PHE A 602      50.591  46.148  66.576  1.00 79.99           C  
ATOM    684  CZ  PHE A 602      49.502  45.964  67.405  1.00 79.98           C  
ATOM    685  H   PHE A 602      55.792  47.310  69.586  1.00 79.59           H  
ATOM    686  HA  PHE A 602      53.638  45.627  70.564  1.00 80.26           H  
ATOM    687  HB2 PHE A 602      53.099  47.865  69.848  1.00 80.25           H  
ATOM    688  HB3 PHE A 602      53.871  47.605  68.265  1.00 80.25           H  
ATOM    689  HD1 PHE A 602      50.950  46.691  70.365  1.00 80.15           H  
ATOM    690  HD2 PHE A 602      52.657  46.676  66.458  1.00 80.12           H  
ATOM    691  HE1 PHE A 602      48.783  46.015  69.419  1.00 80.04           H  
ATOM    692  HE2 PHE A 602      50.492  45.997  65.511  1.00 79.99           H  
ATOM    693  HZ  PHE A 602      48.550  45.669  66.990  1.00 79.98           H  
ATOM    694  N   SER A 603      53.693  43.641  69.154  1.00 81.52           N  
ATOM    695  CA  SER A 603      53.643  42.431  68.333  1.00 82.37           C  
ATOM    696  C   SER A 603      52.429  42.424  67.404  1.00 82.93           C  
ATOM    697  O   SER A 603      51.298  42.624  67.848  1.00 82.72           O  
ATOM    698  CB  SER A 603      53.622  41.184  69.218  1.00 82.49           C  
ATOM    699  OG  SER A 603      52.420  41.113  69.967  1.00 82.58           O  
ATOM    700  H   SER A 603      53.385  43.592  70.115  1.00 81.52           H  
ATOM    701  HA  SER A 603      54.541  42.423  67.715  1.00 82.37           H  
ATOM    702  HB2 SER A 603      54.468  41.220  69.904  1.00 82.49           H  
ATOM    703  HB3 SER A 603      53.702  40.298  68.588  1.00 82.49           H  
ATOM    704  HG  SER A 603      51.888  41.878  69.736  1.00 82.58           H  
ATOM    705  N   THR A 604      52.674  42.174  66.119  1.00 83.83           N  
ATOM    706  CA  THR A 604      51.623  42.204  65.094  1.00 84.60           C  
ATOM    707  C   THR A 604      50.843  40.891  65.046  1.00 85.03           C  
ATOM    708  O   THR A 604      50.335  40.497  63.992  1.00 85.03           O  
ATOM    709  CB  THR A 604      52.215  42.475  63.686  1.00 84.72           C  
ATOM    710  OG1 THR A 604      53.183  43.530  63.759  1.00 84.79           O  
ATOM    711  CG2 THR A 604      51.117  42.860  62.696  1.00 84.76           C  
ATOM    712  H   THR A 604      53.619  41.955  65.839  1.00 83.83           H  
ATOM    713  HA  THR A 604      50.949  43.014  65.371  1.00 84.60           H  
ATOM    714  HB  THR A 604      52.693  41.560  63.337  1.00 84.72           H  
ATOM    715 HG21 THR A 604      50.383  42.057  62.637  1.00 84.76           H  
ATOM    716 HG22 THR A 604      50.629  43.775  63.033  1.00 84.76           H  
ATOM    717 HG23 THR A 604      51.556  43.023  61.712  1.00 84.76           H  
ATOM    718  HG1 THR A 604      53.217  43.830  64.670  1.00 84.79           H  
ATOM    719  N   SER A 605      50.744  40.227  66.196  1.00 85.53           N  
ATOM    720  CA  SER A 605      50.185  38.883  66.272  1.00 85.88           C  
ATOM    721  C   SER A 605      51.274  37.881  65.882  1.00 86.10           C  
ATOM    722  O   SER A 605      51.043  36.669  65.844  1.00 86.24           O  
ATOM    723  CB  SER A 605      48.953  38.747  65.368  1.00 85.98           C  
ATOM    724  OG  SER A 605      48.187  37.599  65.696  1.00 86.21           O  
ATOM    725  H   SER A 605      51.067  40.670  67.044  1.00 85.53           H  
ATOM    726  HA  SER A 605      49.853  38.680  67.290  1.00 85.88           H  
ATOM    727  HB2 SER A 605      49.282  38.668  64.332  1.00 85.98           H  
ATOM    728  HB3 SER A 605      48.329  39.633  65.485  1.00 85.98           H  
ATOM    729  HG  SER A 605      48.753  36.831  65.587  1.00 86.21           H  
ATOM    730  N   LYS A 606      52.462  38.408  65.584  1.00 86.13           N  
ATOM    731  CA  LYS A 606      53.651  37.596  65.337  1.00 86.05           C  
ATOM    732  C   LYS A 606      54.482  37.504  66.610  1.00 85.90           C  
ATOM    733  O   LYS A 606      53.937  37.399  67.708  1.00 85.76           O  
ATOM    734  CB  LYS A 606      54.494  38.194  64.206  1.00 86.15           C  
ATOM    735  CG  LYS A 606      54.459  37.408  62.904  1.00 86.20           C  
ATOM    736  CD  LYS A 606      53.100  37.489  62.223  1.00 86.27           C  
ATOM    737  CE  LYS A 606      53.044  36.589  60.986  1.00 86.24           C  
ATOM    738  NZ  LYS A 606      54.011  37.015  59.928  1.00 86.15           N1+
ATOM    739  H   LYS A 606      52.543  39.413  65.526  1.00 86.13           H  
ATOM    740  HA  LYS A 606      53.333  36.598  65.036  1.00 86.05           H  
ATOM    741  HB2 LYS A 606      54.127  39.201  64.005  1.00 86.15           H  
ATOM    742  HB3 LYS A 606      55.529  38.245  64.544  1.00 86.15           H  
ATOM    743  HG2 LYS A 606      55.215  37.811  62.230  1.00 86.20           H  
ATOM    744  HG3 LYS A 606      54.683  36.363  63.118  1.00 86.20           H  
ATOM    745  HD2 LYS A 606      52.915  38.520  61.921  1.00 86.27           H  
ATOM    746  HD3 LYS A 606      52.330  37.173  62.927  1.00 86.27           H  
ATOM    747  HE2 LYS A 606      52.036  36.623  60.573  1.00 86.24           H  
ATOM    748  HE3 LYS A 606      53.280  35.568  61.285  1.00 86.24           H  
ATOM    749  HZ1 LYS A 606      53.802  37.961  59.643  1.00 86.15           H  
ATOM    750  HZ2 LYS A 606      54.951  36.973  60.295  1.00 86.15           H  
ATOM    751  HZ3 LYS A 606      53.933  36.398  59.132  1.00 86.15           H  
ATOM    752  N   VAL A 607      55.802  37.550  66.459  1.00 85.78           N  
ATOM    753  CA  VAL A 607      56.705  37.508  67.606  1.00 85.66           C  
ATOM    754  C   VAL A 607      57.900  38.466  67.464  1.00 85.40           C  
ATOM    755  O   VAL A 607      58.264  39.153  68.420  1.00 85.51           O  
ATOM    756  CB  VAL A 607      57.218  36.067  67.877  1.00 85.76           C  
ATOM    757  CG1 VAL A 607      58.011  36.011  69.180  1.00 85.79           C  
ATOM    758  CG2 VAL A 607      56.057  35.079  67.917  1.00 85.72           C  
ATOM    759  H   VAL A 607      56.190  37.616  65.529  1.00 85.78           H  
ATOM    760  HA  VAL A 607      56.113  37.842  68.458  1.00 85.66           H  
ATOM    761  HB  VAL A 607      57.881  35.785  67.059  1.00 85.76           H  
ATOM    762 HG11 VAL A 607      58.851  36.704  69.124  1.00 85.79           H  
ATOM    763 HG12 VAL A 607      57.364  36.290  70.011  1.00 85.79           H  
ATOM    764 HG13 VAL A 607      58.385  34.999  69.335  1.00 85.79           H  
ATOM    765 HG21 VAL A 607      55.382  35.345  68.730  1.00 85.72           H  
ATOM    766 HG22 VAL A 607      55.518  35.114  66.970  1.00 85.72           H  
ATOM    767 HG23 VAL A 607      56.442  34.072  68.079  1.00 85.72           H  
ATOM    768  N   PRO A 608      58.504  38.527  66.265  1.00 85.00           N  
ATOM    769  CA  PRO A 608      59.776  39.235  66.099  1.00 84.59           C  
ATOM    770  C   PRO A 608      59.669  40.755  65.883  1.00 84.17           C  
ATOM    771  O   PRO A 608      59.902  41.227  64.764  1.00 84.48           O  
ATOM    772  CB  PRO A 608      60.351  38.580  64.840  1.00 84.79           C  
ATOM    773  CG  PRO A 608      59.138  38.228  64.019  1.00 84.69           C  
ATOM    774  CD  PRO A 608      58.031  37.926  65.000  1.00 84.83           C  
ATOM    775  HA  PRO A 608      60.376  39.153  67.005  1.00 84.59           H  
ATOM    776  HB2 PRO A 608      60.994  39.276  64.301  1.00 84.79           H  
ATOM    777  HB3 PRO A 608      60.918  37.685  65.095  1.00 84.79           H  
ATOM    778  HG2 PRO A 608      59.342  37.354  63.401  1.00 84.69           H  
ATOM    779  HG3 PRO A 608      58.858  39.067  63.382  1.00 84.69           H  
ATOM    780  HD2 PRO A 608      57.892  36.850  65.110  1.00 84.83           H  
ATOM    781  HD3 PRO A 608      57.094  38.382  64.680  1.00 84.83           H  
ATOM    782  N   ARG A 609      59.357  41.521  66.929  1.00 83.28           N  
ATOM    783  CA  ARG A 609      59.172  42.972  66.759  1.00 82.47           C  
ATOM    784  C   ARG A 609      60.279  43.858  67.334  1.00 82.46           C  
ATOM    785  O   ARG A 609      60.408  45.021  66.948  1.00 82.29           O  
ATOM    786  CB  ARG A 609      57.805  43.416  67.287  1.00 81.86           C  
ATOM    787  CG  ARG A 609      56.722  43.429  66.216  1.00 81.05           C  
ATOM    788  CD  ARG A 609      56.840  44.658  65.330  1.00 80.25           C  
ATOM    789  NE  ARG A 609      56.505  44.356  63.944  1.00 79.57           N  
ATOM    790  CZ  ARG A 609      56.500  45.249  62.961  1.00 79.13           C  
ATOM    791  NH1 ARG A 609      56.801  46.515  63.207  1.00 79.01           N  
ATOM    792  NH2 ARG A 609      56.188  44.876  61.732  1.00 78.90           N1+
ATOM    793  H   ARG A 609      59.247  41.104  67.842  1.00 83.28           H  
ATOM    794  HA  ARG A 609      59.228  43.122  65.681  1.00 82.47           H  
ATOM    795  HB2 ARG A 609      57.501  42.731  68.079  1.00 81.86           H  
ATOM    796  HB3 ARG A 609      57.901  44.423  67.694  1.00 81.86           H  
ATOM    797  HG2 ARG A 609      55.745  43.431  66.699  1.00 81.05           H  
ATOM    798  HG3 ARG A 609      56.821  42.535  65.600  1.00 81.05           H  
ATOM    799  HD2 ARG A 609      57.864  45.028  65.374  1.00 80.25           H  
ATOM    800  HD3 ARG A 609      56.160  45.426  65.699  1.00 80.25           H  
ATOM    801  HE  ARG A 609      56.260  43.403  63.716  1.00 79.57           H  
ATOM    802 HH11 ARG A 609      56.792  47.191  62.457  1.00 79.01           H  
ATOM    803 HH12 ARG A 609      57.040  46.804  64.145  1.00 79.01           H  
ATOM    804 HH21 ARG A 609      55.954  43.912  61.541  1.00 78.90           H  
ATOM    805 HH22 ARG A 609      56.184  45.555  60.984  1.00 78.90           H  
ATOM    806  N   CYS A 610      61.073  43.307  68.247  1.00 82.49           N  
ATOM    807  CA  CYS A 610      62.156  44.053  68.889  1.00 82.37           C  
ATOM    808  C   CYS A 610      63.517  43.660  68.316  1.00 82.28           C  
ATOM    809  O   CYS A 610      63.855  42.476  68.262  1.00 82.12           O  
ATOM    810  CB  CYS A 610      62.135  43.804  70.401  1.00 82.47           C  
ATOM    811  SG  CYS A 610      63.219  44.876  71.383  1.00 82.47           S  
ATOM    812  H   CYS A 610      60.924  42.342  68.506  1.00 82.49           H  
ATOM    813  HA  CYS A 610      62.000  45.114  68.692  1.00 82.37           H  
ATOM    814  HB2 CYS A 610      62.436  42.771  70.576  1.00 82.47           H  
ATOM    815  HB3 CYS A 610      61.113  43.948  70.751  1.00 82.47           H  
ATOM    816  N   VAL A 611      64.298  44.648  67.888  1.00 82.31           N  
ATOM    817  CA  VAL A 611      65.651  44.370  67.403  1.00 82.43           C  
ATOM    818  C   VAL A 611      66.719  44.768  68.416  1.00 82.41           C  
ATOM    819  O   VAL A 611      66.605  45.793  69.092  1.00 82.26           O  
ATOM    820  CB  VAL A 611      65.949  45.022  66.031  1.00 82.40           C  
ATOM    821  CG1 VAL A 611      65.046  44.428  64.959  1.00 82.43           C  
ATOM    822  CG2 VAL A 611      65.810  46.536  66.099  1.00 82.25           C  
ATOM    823  H   VAL A 611      63.955  45.598  67.898  1.00 82.31           H  
ATOM    824  HA  VAL A 611      65.690  43.289  67.268  1.00 82.43           H  
ATOM    825  HB  VAL A 611      66.983  44.806  65.764  1.00 82.40           H  
ATOM    826 HG11 VAL A 611      65.202  43.350  64.909  1.00 82.43           H  
ATOM    827 HG12 VAL A 611      64.005  44.633  65.207  1.00 82.43           H  
ATOM    828 HG13 VAL A 611      65.285  44.875  63.994  1.00 82.43           H  
ATOM    829 HG21 VAL A 611      64.785  46.795  66.365  1.00 82.25           H  
ATOM    830 HG22 VAL A 611      66.492  46.930  66.853  1.00 82.25           H  
ATOM    831 HG23 VAL A 611      66.053  46.967  65.128  1.00 82.25           H  
ATOM    832  N   ASN A 612      67.753  43.938  68.511  1.00 82.43           N  
ATOM    833  CA  ASN A 612      68.825  44.135  69.473  1.00 82.46           C  
ATOM    834  C   ASN A 612      70.059  44.734  68.811  1.00 82.41           C  
ATOM    835  O   ASN A 612      70.541  44.218  67.803  1.00 82.42           O  
ATOM    836  CB  ASN A 612      69.177  42.807  70.144  1.00 82.51           C  
ATOM    837  CG  ASN A 612      69.796  42.993  71.514  1.00 82.45           C  
ATOM    838  OD1 ASN A 612      69.445  43.918  72.247  1.00 82.36           O  
ATOM    839  ND2 ASN A 612      70.719  42.108  71.869  1.00 82.40           N  
ATOM    840  H   ASN A 612      67.795  43.141  67.892  1.00 82.43           H  
ATOM    841  HA  ASN A 612      68.476  44.838  70.230  1.00 82.46           H  
ATOM    842  HB2 ASN A 612      69.885  42.273  69.511  1.00 82.51           H  
ATOM    843  HB3 ASN A 612      68.267  42.217  70.249  1.00 82.51           H  
ATOM    844 HD21 ASN A 612      70.976  41.365  71.235  1.00 82.40           H  
ATOM    845 HD22 ASN A 612      71.164  42.178  72.773  1.00 82.40           H  
ATOM    846  N   THR A 613      70.567  45.823  69.379  1.00 82.44           N  
ATOM    847  CA  THR A 613      71.721  46.509  68.808  1.00 82.54           C  
ATOM    848  C   THR A 613      72.937  46.452  69.730  1.00 82.77           C  
ATOM    849  O   THR A 613      72.816  46.129  70.915  1.00 82.78           O  
ATOM    850  CB  THR A 613      71.390  47.971  68.457  1.00 82.37           C  
ATOM    851  OG1 THR A 613      70.737  48.596  69.569  1.00 82.15           O  
ATOM    852  CG2 THR A 613      70.476  48.029  67.239  1.00 82.15           C  
ATOM    853  H   THR A 613      70.145  46.183  70.223  1.00 82.44           H  
ATOM    854  HA  THR A 613      71.972  45.979  67.889  1.00 82.54           H  
ATOM    855  HB  THR A 613      72.318  48.496  68.231  1.00 82.37           H  
ATOM    856 HG21 THR A 613      70.970  47.554  66.391  1.00 82.15           H  
ATOM    857 HG22 THR A 613      69.545  47.506  67.458  1.00 82.15           H  
ATOM    858 HG23 THR A 613      70.259  49.069  66.996  1.00 82.15           H  
ATOM    859  HG1 THR A 613      71.283  49.335  69.848  1.00 82.15           H  
ATOM    860  N   GLN A 614      74.106  46.767  69.176  1.00 82.91           N  
ATOM    861  CA  GLN A 614      75.369  46.678  69.912  1.00 83.04           C  
ATOM    862  C   GLN A 614      75.304  47.463  71.220  1.00 82.89           C  
ATOM    863  O   GLN A 614      75.391  46.877  72.299  1.00 82.96           O  
ATOM    864  CB  GLN A 614      76.541  47.150  69.045  1.00 83.18           C  
ATOM    865  CG  GLN A 614      76.385  46.839  67.557  1.00 83.40           C  
ATOM    866  CD  GLN A 614      76.103  45.368  67.274  1.00 83.44           C  
ATOM    867  OE1 GLN A 614      75.287  44.730  67.948  1.00 83.29           O  
ATOM    868  NE2 GLN A 614      76.773  44.827  66.262  1.00 83.49           N  
ATOM    869  H   GLN A 614      74.122  47.078  68.215  1.00 82.91           H  
ATOM    870  HA  GLN A 614      75.535  45.630  70.163  1.00 83.04           H  
ATOM    871  HB2 GLN A 614      76.638  48.230  69.160  1.00 83.18           H  
ATOM    872  HB3 GLN A 614      77.448  46.663  69.403  1.00 83.18           H  
ATOM    873  HG2 GLN A 614      77.307  47.119  67.047  1.00 83.40           H  
ATOM    874  HG3 GLN A 614      75.558  47.431  67.165  1.00 83.40           H  
ATOM    875 HE21 GLN A 614      77.431  45.385  65.737  1.00 83.49           H  
ATOM    876 HE22 GLN A 614      76.624  43.858  66.018  1.00 83.49           H  
ATOM    877  N   PRO A 615      75.176  48.797  71.128  1.00 82.60           N  
ATOM    878  CA  PRO A 615      74.781  49.569  72.294  1.00 82.27           C  
ATOM    879  C   PRO A 615      73.268  49.804  72.304  1.00 81.97           C  
ATOM    880  O   PRO A 615      72.731  50.397  71.366  1.00 81.98           O  
ATOM    881  CB  PRO A 615      75.525  50.897  72.097  1.00 82.31           C  
ATOM    882  CG  PRO A 615      75.968  50.915  70.620  1.00 82.39           C  
ATOM    883  CD  PRO A 615      75.443  49.669  69.973  1.00 82.48           C  
ATOM    884  HA  PRO A 615      75.017  49.073  73.235  1.00 82.27           H  
ATOM    885  HB2 PRO A 615      74.863  51.738  72.305  1.00 82.31           H  
ATOM    886  HB3 PRO A 615      76.393  50.947  72.754  1.00 82.31           H  
ATOM    887  HG2 PRO A 615      77.056  50.935  70.559  1.00 82.39           H  
ATOM    888  HG3 PRO A 615      75.560  51.793  70.120  1.00 82.39           H  
ATOM    889  HD2 PRO A 615      76.186  49.227  69.309  1.00 82.48           H  
ATOM    890  HD3 PRO A 615      74.530  49.871  69.413  1.00 82.48           H  
ATOM    891  N   GLY A 616      72.588  49.324  73.343  1.00 81.56           N  
ATOM    892  CA  GLY A 616      71.161  49.608  73.530  1.00 80.98           C  
ATOM    893  C   GLY A 616      70.196  48.735  72.743  1.00 80.46           C  
ATOM    894  O   GLY A 616      70.493  47.573  72.450  1.00 80.51           O  
ATOM    895  H   GLY A 616      73.068  48.749  74.021  1.00 81.56           H  
ATOM    896  HA2 GLY A 616      70.933  49.485  74.589  1.00 80.98           H  
ATOM    897  HA3 GLY A 616      70.987  50.644  73.238  1.00 80.98           H  
ATOM    898  N   PHE A 617      69.032  49.295  72.410  1.00 79.73           N  
ATOM    899  CA  PHE A 617      68.000  48.567  71.664  1.00 78.96           C  
ATOM    900  C   PHE A 617      67.177  49.472  70.744  1.00 78.32           C  
ATOM    901  O   PHE A 617      67.393  50.683  70.694  1.00 78.28           O  
ATOM    902  CB  PHE A 617      67.074  47.808  72.617  1.00 78.96           C  
ATOM    903  CG  PHE A 617      66.120  48.689  73.373  1.00 78.99           C  
ATOM    904  CD1 PHE A 617      64.842  48.923  72.892  1.00 78.97           C  
ATOM    905  CD2 PHE A 617      66.496  49.272  74.573  1.00 79.11           C  
ATOM    906  CE1 PHE A 617      63.958  49.728  73.586  1.00 79.09           C  
ATOM    907  CE2 PHE A 617      65.615  50.078  75.276  1.00 79.17           C  
ATOM    908  CZ  PHE A 617      64.344  50.307  74.781  1.00 79.19           C  
ATOM    909  H   PHE A 617      68.855  50.252  72.680  1.00 79.73           H  
ATOM    910  HA  PHE A 617      68.527  47.857  71.027  1.00 78.96           H  
ATOM    911  HB2 PHE A 617      66.492  47.094  72.034  1.00 78.96           H  
ATOM    912  HB3 PHE A 617      67.690  47.271  73.339  1.00 78.96           H  
ATOM    913  HD1 PHE A 617      64.532  48.470  71.962  1.00 78.97           H  
ATOM    914  HD2 PHE A 617      67.487  49.096  74.965  1.00 79.11           H  
ATOM    915  HE1 PHE A 617      62.967  49.905  73.195  1.00 79.09           H  
ATOM    916  HE2 PHE A 617      65.921  50.527  76.210  1.00 79.17           H  
ATOM    917  HZ  PHE A 617      63.655  50.936  75.326  1.00 79.19           H  
ATOM    918  N   HIS A 618      66.219  48.873  70.036  1.00 77.56           N  
ATOM    919  CA  HIS A 618      65.466  49.572  68.993  1.00 76.70           C  
ATOM    920  C   HIS A 618      64.121  48.897  68.675  1.00 75.60           C  
ATOM    921  O   HIS A 618      64.091  47.779  68.159  1.00 75.51           O  
ATOM    922  CB  HIS A 618      66.324  49.634  67.724  1.00 77.16           C  
ATOM    923  CG  HIS A 618      65.890  50.673  66.739  1.00 77.45           C  
ATOM    924  ND1 HIS A 618      66.251  51.998  66.849  1.00 77.69           N  
ATOM    925  CD2 HIS A 618      65.143  50.578  65.614  1.00 77.68           C  
ATOM    926  CE1 HIS A 618      65.736  52.679  65.840  1.00 77.84           C  
ATOM    927  NE2 HIS A 618      65.058  51.840  65.077  1.00 77.94           N  
ATOM    928  H   HIS A 618      66.006  47.904  70.226  1.00 77.56           H  
ATOM    929  HA  HIS A 618      65.238  50.572  69.361  1.00 76.70           H  
ATOM    930  HB2 HIS A 618      66.281  48.661  67.235  1.00 77.16           H  
ATOM    931  HB3 HIS A 618      67.352  49.849  68.017  1.00 77.16           H  
ATOM    932  HD2 HIS A 618      64.698  49.679  65.214  1.00 77.68           H  
ATOM    933  HE2 HIS A 618      64.558  52.086  64.235  1.00 77.94           H  
ATOM    934  HE1 HIS A 618      65.850  53.739  65.669  1.00 77.84           H  
ATOM    935  N   CYS A 619      63.014  49.570  68.988  1.00 74.28           N  
ATOM    936  CA  CYS A 619      61.689  49.103  68.564  1.00 73.01           C  
ATOM    937  C   CYS A 619      61.525  49.293  67.058  1.00 71.53           C  
ATOM    938  O   CYS A 619      62.150  50.171  66.461  1.00 71.61           O  
ATOM    939  CB  CYS A 619      60.572  49.860  69.289  1.00 73.78           C  
ATOM    940  SG  CYS A 619      59.682  48.960  70.592  1.00 74.80           S  
ATOM    941  H   CYS A 619      63.089  50.420  69.529  1.00 74.28           H  
ATOM    942  HA  CYS A 619      61.614  48.045  68.817  1.00 73.01           H  
ATOM    943  HB2 CYS A 619      59.841  50.164  68.540  1.00 73.78           H  
ATOM    944  HB3 CYS A 619      61.016  50.745  69.744  1.00 73.78           H  
ATOM    945  N   LEU A 620      60.682  48.470  66.447  1.00 69.37           N  
ATOM    946  CA  LEU A 620      60.414  48.569  65.019  1.00 67.15           C  
ATOM    947  C   LEU A 620      59.191  49.466  64.825  1.00 65.67           C  
ATOM    948  O   LEU A 620      58.302  49.479  65.676  1.00 65.71           O  
ATOM    949  CB  LEU A 620      60.165  47.170  64.455  1.00 66.89           C  
ATOM    950  CG  LEU A 620      60.782  46.789  63.108  1.00 66.70           C  
ATOM    951  CD1 LEU A 620      62.123  47.475  62.893  1.00 66.68           C  
ATOM    952  CD2 LEU A 620      60.929  45.279  63.017  1.00 66.54           C  
ATOM    953  H   LEU A 620      60.214  47.756  66.987  1.00 69.37           H  
ATOM    954  HA  LEU A 620      61.263  49.001  64.490  1.00 67.15           H  
ATOM    955  HB2 LEU A 620      60.541  46.458  65.190  1.00 66.89           H  
ATOM    956  HB3 LEU A 620      59.086  47.054  64.355  1.00 66.89           H  
ATOM    957  HG  LEU A 620      60.113  47.131  62.318  1.00 66.70           H  
ATOM    958 HD11 LEU A 620      61.991  48.556  62.944  1.00 66.68           H  
ATOM    959 HD12 LEU A 620      62.822  47.158  63.667  1.00 66.68           H  
ATOM    960 HD13 LEU A 620      62.517  47.203  61.914  1.00 66.68           H  
ATOM    961 HD21 LEU A 620      61.597  44.931  63.805  1.00 66.54           H  
ATOM    962 HD22 LEU A 620      59.952  44.811  63.136  1.00 66.54           H  
ATOM    963 HD23 LEU A 620      61.344  45.012  62.045  1.00 66.54           H  
ATOM    964  N   PRO A 621      59.141  50.230  63.718  1.00 64.16           N  
ATOM    965  CA  PRO A 621      58.021  51.156  63.556  1.00 62.86           C  
ATOM    966  C   PRO A 621      56.719  50.396  63.363  1.00 61.61           C  
ATOM    967  O   PRO A 621      56.719  49.329  62.747  1.00 61.44           O  
ATOM    968  CB  PRO A 621      58.383  51.928  62.282  1.00 62.98           C  
ATOM    969  CG  PRO A 621      59.283  51.023  61.529  1.00 63.28           C  
ATOM    970  CD  PRO A 621      60.066  50.279  62.571  1.00 63.89           C  
ATOM    971  HA  PRO A 621      57.872  51.800  64.423  1.00 62.86           H  
ATOM    972  HB2 PRO A 621      57.488  52.149  61.701  1.00 62.98           H  
ATOM    973  HB3 PRO A 621      58.894  52.858  62.530  1.00 62.98           H  
ATOM    974  HG2 PRO A 621      59.952  51.597  60.888  1.00 63.28           H  
ATOM    975  HG3 PRO A 621      58.703  50.329  60.920  1.00 63.28           H  
ATOM    976  HD2 PRO A 621      60.980  50.814  62.829  1.00 63.89           H  
ATOM    977  HD3 PRO A 621      60.317  49.275  62.228  1.00 63.89           H  
ATOM    978  N   CYS A 622      55.625  50.931  63.900  1.00 60.19           N  
ATOM    979  CA  CYS A 622      54.323  50.290  63.764  1.00 58.84           C  
ATOM    980  C   CYS A 622      54.165  49.798  62.334  1.00 57.60           C  
ATOM    981  O   CYS A 622      54.553  50.486  61.389  1.00 57.52           O  
ATOM    982  CB  CYS A 622      53.193  51.256  64.120  1.00 59.19           C  
ATOM    983  SG  CYS A 622      53.214  51.862  65.823  1.00 59.49           S  
ATOM    984  H   CYS A 622      55.698  51.799  64.412  1.00 60.19           H  
ATOM    985  HA  CYS A 622      54.267  49.449  64.455  1.00 58.84           H  
ATOM    986  HB2 CYS A 622      52.245  50.743  63.955  1.00 59.19           H  
ATOM    987  HB3 CYS A 622      53.261  52.116  63.454  1.00 59.19           H  
ATOM    988  N   PRO A 623      53.607  48.592  62.165  1.00 56.29           N  
ATOM    989  CA  PRO A 623      53.506  48.008  60.835  1.00 55.42           C  
ATOM    990  C   PRO A 623      52.363  48.628  60.040  1.00 54.72           C  
ATOM    991  O   PRO A 623      51.602  49.432  60.582  1.00 54.64           O  
ATOM    992  CB  PRO A 623      53.216  46.538  61.130  1.00 55.35           C  
ATOM    993  CG  PRO A 623      52.505  46.555  62.433  1.00 55.49           C  
ATOM    994  CD  PRO A 623      53.039  47.720  63.208  1.00 55.76           C  
ATOM    995  HA  PRO A 623      54.401  48.167  60.234  1.00 55.42           H  
ATOM    996  HB2 PRO A 623      52.586  46.106  60.353  1.00 55.35           H  
ATOM    997  HB3 PRO A 623      54.143  45.969  61.204  1.00 55.35           H  
ATOM    998  HG2 PRO A 623      52.693  45.628  62.974  1.00 55.49           H  
ATOM    999  HG3 PRO A 623      51.433  46.671  62.273  1.00 55.49           H  
ATOM   1000  HD2 PRO A 623      53.808  47.401  63.911  1.00 55.76           H  
ATOM   1001  HD3 PRO A 623      52.240  48.228  63.749  1.00 55.76           H  
ATOM   1002  N   PRO A 624      52.243  48.270  58.753  1.00 54.06           N  
ATOM   1003  CA  PRO A 624      51.099  48.730  57.982  1.00 53.47           C  
ATOM   1004  C   PRO A 624      49.790  48.447  58.713  1.00 53.10           C  
ATOM   1005  O   PRO A 624      49.686  47.454  59.439  1.00 52.85           O  
ATOM   1006  CB  PRO A 624      51.197  47.905  56.702  1.00 53.38           C  
ATOM   1007  CG  PRO A 624      52.655  47.676  56.540  1.00 53.38           C  
ATOM   1008  CD  PRO A 624      53.159  47.452  57.938  1.00 53.71           C  
ATOM   1009  HA  PRO A 624      51.106  49.806  57.806  1.00 53.47           H  
ATOM   1010  HB2 PRO A 624      50.665  46.960  56.807  1.00 53.38           H  
ATOM   1011  HB3 PRO A 624      50.794  48.456  55.853  1.00 53.38           H  
ATOM   1012  HG2 PRO A 624      53.134  48.547  56.093  1.00 53.38           H  
ATOM   1013  HG3 PRO A 624      52.841  46.800  55.919  1.00 53.38           H  
ATOM   1014  HD2 PRO A 624      54.189  47.794  58.043  1.00 53.71           H  
ATOM   1015  HD3 PRO A 624      53.096  46.399  58.214  1.00 53.71           H  
ATOM   1016  N   ARG A 625      48.813  49.333  58.524  1.00 52.75           N  
ATOM   1017  CA  ARG A 625      47.517  49.265  59.207  1.00 52.27           C  
ATOM   1018  C   ARG A 625      47.565  49.875  60.611  1.00 52.73           C  
ATOM   1019  O   ARG A 625      46.534  49.994  61.275  1.00 52.65           O  
ATOM   1020  CB  ARG A 625      46.976  47.829  59.243  1.00 51.35           C  
ATOM   1021  CG  ARG A 625      46.714  47.259  57.860  1.00 50.43           C  
ATOM   1022  CD  ARG A 625      46.186  45.830  57.884  1.00 49.68           C  
ATOM   1023  NE  ARG A 625      46.369  45.193  56.580  1.00 48.91           N  
ATOM   1024  CZ  ARG A 625      45.554  45.358  55.544  1.00 48.59           C  
ATOM   1025  NH1 ARG A 625      44.484  46.131  55.662  1.00 48.74           N  
ATOM   1026  NH2 ARG A 625      45.802  44.753  54.390  1.00 47.96           N1+
ATOM   1027  H   ARG A 625      48.973  50.091  57.876  1.00 52.75           H  
ATOM   1028  HA  ARG A 625      46.824  49.870  58.622  1.00 52.27           H  
ATOM   1029  HB2 ARG A 625      47.706  47.195  59.747  1.00 51.35           H  
ATOM   1030  HB3 ARG A 625      46.041  47.824  59.804  1.00 51.35           H  
ATOM   1031  HG2 ARG A 625      47.648  47.273  57.298  1.00 50.43           H  
ATOM   1032  HG3 ARG A 625      45.980  47.890  57.360  1.00 50.43           H  
ATOM   1033  HD2 ARG A 625      45.124  45.844  58.130  1.00 49.68           H  
ATOM   1034  HD3 ARG A 625      46.727  45.261  58.640  1.00 49.68           H  
ATOM   1035  HE  ARG A 625      47.168  44.587  56.459  1.00 48.91           H  
ATOM   1036 HH11 ARG A 625      43.863  46.257  54.876  1.00 48.74           H  
ATOM   1037 HH12 ARG A 625      44.290  46.594  56.538  1.00 48.74           H  
ATOM   1038 HH21 ARG A 625      46.615  44.162  54.294  1.00 47.96           H  
ATOM   1039 HH22 ARG A 625      45.178  44.883  53.607  1.00 47.96           H  
ATOM   1040  N   TYR A 626      48.760  50.277  61.047  1.00 53.22           N  
ATOM   1041  CA  TYR A 626      48.938  50.868  62.373  1.00 53.61           C  
ATOM   1042  C   TYR A 626      49.708  52.184  62.367  1.00 54.71           C  
ATOM   1043  O   TYR A 626      50.407  52.511  61.403  1.00 54.44           O  
ATOM   1044  CB  TYR A 626      49.627  49.878  63.307  1.00 52.73           C  
ATOM   1045  CG  TYR A 626      48.771  48.687  63.660  1.00 52.11           C  
ATOM   1046  CD1 TYR A 626      48.714  47.576  62.826  1.00 51.66           C  
ATOM   1047  CD2 TYR A 626      48.020  48.673  64.830  1.00 51.81           C  
ATOM   1048  CE1 TYR A 626      47.936  46.490  63.148  1.00 51.44           C  
ATOM   1049  CE2 TYR A 626      47.238  47.588  65.159  1.00 51.52           C  
ATOM   1050  CZ  TYR A 626      47.201  46.500  64.316  1.00 51.48           C  
ATOM   1051  OH  TYR A 626      46.422  45.416  64.641  1.00 51.62           O  
ATOM   1052  H   TYR A 626      49.564  50.170  60.445  1.00 53.22           H  
ATOM   1053  HA  TYR A 626      47.934  51.096  62.732  1.00 53.61           H  
ATOM   1054  HB2 TYR A 626      50.534  49.519  62.821  1.00 52.73           H  
ATOM   1055  HB3 TYR A 626      49.890  50.399  64.228  1.00 52.73           H  
ATOM   1056  HD1 TYR A 626      49.289  47.566  61.912  1.00 51.66           H  
ATOM   1057  HD2 TYR A 626      48.050  49.526  65.491  1.00 51.81           H  
ATOM   1058  HE1 TYR A 626      47.900  45.634  62.491  1.00 51.44           H  
ATOM   1059  HE2 TYR A 626      46.659  47.591  66.071  1.00 51.52           H  
ATOM   1060  HH  TYR A 626      45.939  45.497  65.467  1.00 51.62           H  
ATOM   1061  N   ARG A 627      49.578  52.927  63.465  1.00 56.23           N  
ATOM   1062  CA  ARG A 627      50.197  54.243  63.606  1.00 57.66           C  
ATOM   1063  C   ARG A 627      50.533  54.500  65.076  1.00 58.33           C  
ATOM   1064  O   ARG A 627      49.707  54.270  65.963  1.00 58.06           O  
ATOM   1065  CB  ARG A 627      49.243  55.322  63.079  1.00 58.20           C  
ATOM   1066  CG  ARG A 627      49.889  56.663  62.746  1.00 58.85           C  
ATOM   1067  CD  ARG A 627      48.901  57.574  62.011  1.00 59.35           C  
ATOM   1068  NE  ARG A 627      48.405  56.944  60.775  1.00 59.92           N  
ATOM   1069  CZ  ARG A 627      48.911  57.169  59.550  1.00 60.29           C  
ATOM   1070  NH1 ARG A 627      49.931  58.027  59.382  1.00 60.48           N  
ATOM   1071  NH2 ARG A 627      48.393  56.540  58.487  1.00 60.34           N1+
ATOM   1072  H   ARG A 627      49.029  52.566  64.232  1.00 56.23           H  
ATOM   1073  HA  ARG A 627      51.119  54.275  63.025  1.00 57.66           H  
ATOM   1074  HB2 ARG A 627      48.773  54.941  62.172  1.00 58.20           H  
ATOM   1075  HB3 ARG A 627      48.480  55.496  63.838  1.00 58.20           H  
ATOM   1076  HG2 ARG A 627      50.759  56.493  62.111  1.00 58.85           H  
ATOM   1077  HG3 ARG A 627      50.203  57.148  63.670  1.00 58.85           H  
ATOM   1078  HD2 ARG A 627      49.402  58.508  61.756  1.00 59.35           H  
ATOM   1079  HD3 ARG A 627      48.056  57.782  62.667  1.00 59.35           H  
ATOM   1080  HE  ARG A 627      47.632  56.299  60.853  1.00 59.92           H  
ATOM   1081 HH11 ARG A 627      50.303  58.195  58.458  1.00 60.48           H  
ATOM   1082 HH12 ARG A 627      50.326  58.504  60.180  1.00 60.48           H  
ATOM   1083 HH21 ARG A 627      47.623  55.897  58.606  1.00 60.34           H  
ATOM   1084 HH22 ARG A 627      48.772  56.708  57.566  1.00 60.34           H  
ATOM   1085  N   GLY A 628      51.749  54.971  65.333  1.00 59.29           N  
ATOM   1086  CA  GLY A 628      52.175  55.246  66.701  1.00 60.57           C  
ATOM   1087  C   GLY A 628      53.644  55.605  66.820  1.00 61.60           C  
ATOM   1088  O   GLY A 628      54.301  55.917  65.825  1.00 61.41           O  
ATOM   1089  H   GLY A 628      52.388  55.141  64.570  1.00 59.29           H  
ATOM   1090  HA2 GLY A 628      51.585  56.078  67.085  1.00 60.57           H  
ATOM   1091  HA3 GLY A 628      51.987  54.358  67.305  1.00 60.57           H  
ATOM   1092  N   ASN A 629      54.153  55.556  68.049  1.00 62.62           N  
ATOM   1093  CA  ASN A 629      55.546  55.896  68.335  1.00 63.80           C  
ATOM   1094  C   ASN A 629      56.510  54.742  68.061  1.00 64.59           C  
ATOM   1095  O   ASN A 629      56.087  53.624  67.763  1.00 64.89           O  
ATOM   1096  CB  ASN A 629      55.692  56.346  69.791  1.00 63.84           C  
ATOM   1097  CG  ASN A 629      55.462  55.216  70.775  1.00 63.89           C  
ATOM   1098  OD1 ASN A 629      54.403  54.589  70.784  1.00 64.10           O  
ATOM   1099  ND2 ASN A 629      56.458  54.951  71.609  1.00 63.86           N  
ATOM   1100  H   ASN A 629      53.555  55.274  68.812  1.00 62.62           H  
ATOM   1101  HA  ASN A 629      55.812  56.709  67.660  1.00 63.80           H  
ATOM   1102  HB2 ASN A 629      54.965  57.134  69.988  1.00 63.84           H  
ATOM   1103  HB3 ASN A 629      56.699  56.736  69.937  1.00 63.84           H  
ATOM   1104 HD21 ASN A 629      57.310  55.492  71.566  1.00 63.86           H  
ATOM   1105 HD22 ASN A 629      56.365  54.208  72.287  1.00 63.86           H  
ATOM   1106  N   GLN A 630      57.807  55.015  68.174  1.00 65.29           N  
ATOM   1107  CA  GLN A 630      58.821  53.989  67.959  1.00 66.11           C  
ATOM   1108  C   GLN A 630      60.014  54.149  68.908  1.00 67.21           C  
ATOM   1109  O   GLN A 630      61.027  54.746  68.540  1.00 67.13           O  
ATOM   1110  CB  GLN A 630      59.288  54.008  66.505  1.00 65.66           C  
ATOM   1111  CG  GLN A 630      60.249  52.894  66.152  1.00 65.36           C  
ATOM   1112  CD  GLN A 630      61.046  53.196  64.904  1.00 65.18           C  
ATOM   1113  NE2 GLN A 630      60.890  54.254  64.296  1.00 65.09           N  
ATOM   1114  OE1 GLN A 630      61.912  52.270  64.517  1.00 65.15           O  
ATOM   1115  H   GLN A 630      58.096  55.953  68.414  1.00 65.29           H  
ATOM   1116  HA  GLN A 630      58.364  53.024  68.177  1.00 66.11           H  
ATOM   1117  HB2 GLN A 630      58.412  53.921  65.863  1.00 65.66           H  
ATOM   1118  HB3 GLN A 630      59.783  54.960  66.317  1.00 65.66           H  
ATOM   1119  HG2 GLN A 630      59.680  51.978  65.991  1.00 65.36           H  
ATOM   1120  HG3 GLN A 630      60.940  52.751  66.983  1.00 65.36           H  
ATOM   1121 HE21 GLN A 630      61.433  54.445  63.466  1.00 65.09           H  
ATOM   1122 HE22 GLN A 630      60.218  54.932  64.627  1.00 65.09           H  
ATOM   1123  N   PRO A 631      59.894  53.606  70.134  1.00 68.45           N  
ATOM   1124  CA  PRO A 631      60.899  53.694  71.196  1.00 69.37           C  
ATOM   1125  C   PRO A 631      62.325  53.358  70.759  1.00 70.47           C  
ATOM   1126  O   PRO A 631      62.559  52.368  70.057  1.00 70.37           O  
ATOM   1127  CB  PRO A 631      60.417  52.658  72.213  1.00 69.13           C  
ATOM   1128  CG  PRO A 631      58.954  52.623  72.038  1.00 68.91           C  
ATOM   1129  CD  PRO A 631      58.707  52.849  70.571  1.00 68.72           C  
ATOM   1130  HA  PRO A 631      60.972  54.717  71.566  1.00 69.37           H  
ATOM   1131  HB2 PRO A 631      60.854  51.681  72.005  1.00 69.13           H  
ATOM   1132  HB3 PRO A 631      60.677  52.963  73.227  1.00 69.13           H  
ATOM   1133  HG2 PRO A 631      58.483  53.410  72.627  1.00 68.91           H  
ATOM   1134  HG3 PRO A 631      58.559  51.654  72.344  1.00 68.91           H  
ATOM   1135  HD2 PRO A 631      57.797  53.427  70.414  1.00 68.72           H  
ATOM   1136  HD3 PRO A 631      58.632  51.901  70.038  1.00 68.72           H  
ATOM   1137  N   VAL A 632      63.262  54.202  71.181  1.00 71.71           N  
ATOM   1138  CA  VAL A 632      64.685  53.956  71.003  1.00 72.76           C  
ATOM   1139  C   VAL A 632      65.359  54.161  72.354  1.00 73.77           C  
ATOM   1140  O   VAL A 632      65.154  55.185  73.009  1.00 73.91           O  
ATOM   1141  CB  VAL A 632      65.308  54.914  69.970  1.00 72.63           C  
ATOM   1142  CG1 VAL A 632      66.811  54.699  69.881  1.00 72.66           C  
ATOM   1143  CG2 VAL A 632      64.663  54.725  68.609  1.00 72.72           C  
ATOM   1144  H   VAL A 632      62.973  55.051  71.645  1.00 71.71           H  
ATOM   1145  HA  VAL A 632      64.829  52.941  70.632  1.00 72.76           H  
ATOM   1146  HB  VAL A 632      65.125  55.937  70.298  1.00 72.63           H  
ATOM   1147 HG11 VAL A 632      67.260  54.862  70.861  1.00 72.66           H  
ATOM   1148 HG12 VAL A 632      67.013  53.679  69.554  1.00 72.66           H  
ATOM   1149 HG13 VAL A 632      67.237  55.402  69.165  1.00 72.66           H  
ATOM   1150 HG21 VAL A 632      64.836  53.706  68.264  1.00 72.72           H  
ATOM   1151 HG22 VAL A 632      63.591  54.906  68.687  1.00 72.72           H  
ATOM   1152 HG23 VAL A 632      65.099  55.428  67.899  1.00 72.72           H  
ATOM   1153  N   GLY A 633      66.149  53.182  72.779  1.00 74.80           N  
ATOM   1154  CA  GLY A 633      66.807  53.264  74.072  1.00 76.01           C  
ATOM   1155  C   GLY A 633      68.168  52.600  74.119  1.00 77.03           C  
ATOM   1156  O   GLY A 633      68.419  51.602  73.438  1.00 77.02           O  
ATOM   1157  H   GLY A 633      66.294  52.370  72.196  1.00 74.80           H  
ATOM   1158  HA2 GLY A 633      66.931  54.317  74.326  1.00 76.01           H  
ATOM   1159  HA3 GLY A 633      66.167  52.784  74.812  1.00 76.01           H  
ATOM   1160  N   VAL A 634      69.054  53.179  74.923  1.00 77.99           N  
ATOM   1161  CA  VAL A 634      70.338  52.573  75.243  1.00 78.63           C  
ATOM   1162  C   VAL A 634      70.348  52.353  76.748  1.00 79.08           C  
ATOM   1163  O   VAL A 634      70.337  53.312  77.524  1.00 79.08           O  
ATOM   1164  CB  VAL A 634      71.528  53.484  74.841  1.00 78.69           C  
ATOM   1165  CG1 VAL A 634      72.854  52.753  75.031  1.00 78.58           C  
ATOM   1166  CG2 VAL A 634      71.385  53.966  73.397  1.00 78.68           C  
ATOM   1167  H   VAL A 634      68.827  54.076  75.328  1.00 77.99           H  
ATOM   1168  HA  VAL A 634      70.456  51.642  74.689  1.00 78.63           H  
ATOM   1169  HB  VAL A 634      71.518  54.357  75.493  1.00 78.69           H  
ATOM   1170 HG11 VAL A 634      72.952  52.442  76.071  1.00 78.58           H  
ATOM   1171 HG12 VAL A 634      72.881  51.875  74.385  1.00 78.58           H  
ATOM   1172 HG13 VAL A 634      73.677  53.420  74.773  1.00 78.58           H  
ATOM   1173 HG21 VAL A 634      71.392  53.108  72.725  1.00 78.68           H  
ATOM   1174 HG22 VAL A 634      70.445  54.507  73.286  1.00 78.68           H  
ATOM   1175 HG23 VAL A 634      72.216  54.627  73.151  1.00 78.68           H  
ATOM   1176  N   GLY A 635      70.333  51.095  77.168  1.00 79.64           N  
ATOM   1177  CA  GLY A 635      70.342  50.800  78.592  1.00 80.59           C  
ATOM   1178  C   GLY A 635      69.279  49.825  79.055  1.00 81.19           C  
ATOM   1179  O   GLY A 635      68.412  49.415  78.288  1.00 81.23           O  
ATOM   1180  H   GLY A 635      70.315  50.340  76.497  1.00 79.64           H  
ATOM   1181  HA2 GLY A 635      71.316  50.381  78.844  1.00 80.59           H  
ATOM   1182  HA3 GLY A 635      70.199  51.736  79.131  1.00 80.59           H  
ATOM   1183  N   LEU A 636      69.347  49.467  80.331  1.00 81.89           N  
ATOM   1184  CA  LEU A 636      68.504  48.423  80.885  1.00 82.58           C  
ATOM   1185  C   LEU A 636      67.281  49.001  81.583  1.00 82.95           C  
ATOM   1186  O   LEU A 636      66.206  48.399  81.576  1.00 82.82           O  
ATOM   1187  CB  LEU A 636      69.318  47.574  81.861  1.00 82.89           C  
ATOM   1188  CG  LEU A 636      68.613  46.415  82.561  1.00 83.21           C  
ATOM   1189  CD1 LEU A 636      67.974  45.469  81.548  1.00 83.24           C  
ATOM   1190  CD2 LEU A 636      69.598  45.676  83.466  1.00 83.28           C  
ATOM   1191  H   LEU A 636      70.006  49.936  80.936  1.00 81.89           H  
ATOM   1192  HA  LEU A 636      68.149  47.800  80.064  1.00 82.58           H  
ATOM   1193  HB2 LEU A 636      70.157  47.155  81.305  1.00 82.89           H  
ATOM   1194  HB3 LEU A 636      69.693  48.242  82.637  1.00 82.89           H  
ATOM   1195  HG  LEU A 636      67.810  46.817  83.180  1.00 83.21           H  
ATOM   1196 HD11 LEU A 636      67.259  46.020  80.937  1.00 83.24           H  
ATOM   1197 HD12 LEU A 636      68.748  45.045  80.908  1.00 83.24           H  
ATOM   1198 HD13 LEU A 636      67.459  44.666  82.075  1.00 83.24           H  
ATOM   1199 HD21 LEU A 636      70.409  45.267  82.863  1.00 83.28           H  
ATOM   1200 HD22 LEU A 636      70.006  46.369  84.201  1.00 83.28           H  
ATOM   1201 HD23 LEU A 636      69.082  44.865  83.979  1.00 83.28           H  
ATOM   1202  N   GLU A 637      67.451  50.169  82.194  1.00 83.47           N  
ATOM   1203  CA  GLU A 637      66.341  50.831  82.869  1.00 84.04           C  
ATOM   1204  C   GLU A 637      65.531  51.689  81.894  1.00 84.13           C  
ATOM   1205  O   GLU A 637      64.421  52.132  82.208  1.00 84.25           O  
ATOM   1206  CB  GLU A 637      66.832  51.647  84.070  1.00 84.27           C  
ATOM   1207  CG  GLU A 637      66.915  50.836  85.364  1.00 84.53           C  
ATOM   1208  CD  GLU A 637      67.643  51.571  86.477  1.00 84.75           C  
ATOM   1209  OE1 GLU A 637      66.989  51.913  87.498  1.00 84.88           O  
ATOM   1210  OE2 GLU A 637      68.870  51.812  86.332  1.00 84.78           O1-
ATOM   1211  H   GLU A 637      68.362  50.604  82.191  1.00 83.47           H  
ATOM   1212  HA  GLU A 637      65.673  50.059  83.251  1.00 84.04           H  
ATOM   1213  HB2 GLU A 637      67.825  52.035  83.841  1.00 84.27           H  
ATOM   1214  HB3 GLU A 637      66.145  52.478  84.227  1.00 84.27           H  
ATOM   1215  HG2 GLU A 637      67.444  49.905  85.158  1.00 84.53           H  
ATOM   1216  HG3 GLU A 637      65.902  50.612  85.700  1.00 84.53           H  
ATOM   1217  N   ALA A 638      66.088  51.904  80.705  1.00 83.91           N  
ATOM   1218  CA  ALA A 638      65.361  52.571  79.634  1.00 83.66           C  
ATOM   1219  C   ALA A 638      64.404  51.588  78.957  1.00 83.49           C  
ATOM   1220  O   ALA A 638      63.539  51.989  78.181  1.00 83.51           O  
ATOM   1221  CB  ALA A 638      66.333  53.163  78.618  1.00 83.57           C  
ATOM   1222  H   ALA A 638      67.036  51.598  80.542  1.00 83.91           H  
ATOM   1223  HA  ALA A 638      64.777  53.386  80.061  1.00 83.66           H  
ATOM   1224  HB1 ALA A 638      66.991  53.875  79.117  1.00 83.57           H  
ATOM   1225  HB2 ALA A 638      66.929  52.364  78.177  1.00 83.57           H  
ATOM   1226  HB3 ALA A 638      65.773  53.673  77.834  1.00 83.57           H  
ATOM   1227  N   ALA A 639      64.560  50.303  79.268  1.00 83.25           N  
ATOM   1228  CA  ALA A 639      63.789  49.248  78.612  1.00 83.01           C  
ATOM   1229  C   ALA A 639      62.502  48.877  79.350  1.00 82.92           C  
ATOM   1230  O   ALA A 639      61.496  48.556  78.720  1.00 82.94           O  
ATOM   1231  CB  ALA A 639      64.653  48.013  78.400  1.00 82.98           C  
ATOM   1232  H   ALA A 639      65.231  50.049  79.979  1.00 83.25           H  
ATOM   1233  HA  ALA A 639      63.481  49.653  77.648  1.00 83.01           H  
ATOM   1234  HB1 ALA A 639      65.537  48.283  77.823  1.00 82.98           H  
ATOM   1235  HB2 ALA A 639      64.958  47.613  79.367  1.00 82.98           H  
ATOM   1236  HB3 ALA A 639      64.082  47.259  77.859  1.00 82.98           H  
ATOM   1237  N   LYS A 640      62.539  48.903  80.679  1.00 82.84           N  
ATOM   1238  CA  LYS A 640      61.346  48.610  81.478  1.00 82.58           C  
ATOM   1239  C   LYS A 640      60.337  49.748  81.350  1.00 82.22           C  
ATOM   1240  O   LYS A 640      59.143  49.521  81.150  1.00 82.17           O  
ATOM   1241  CB  LYS A 640      61.713  48.384  82.947  1.00 82.63           C  
ATOM   1242  CG  LYS A 640      62.490  47.107  83.204  1.00 82.59           C  
ATOM   1243  CD  LYS A 640      62.705  46.891  84.687  1.00 82.67           C  
ATOM   1244  CE  LYS A 640      63.435  45.586  84.952  1.00 82.80           C  
ATOM   1245  NZ  LYS A 640      63.640  45.353  86.412  1.00 82.91           N1+
ATOM   1246  H   LYS A 640      63.405  49.129  81.146  1.00 82.84           H  
ATOM   1247  HA  LYS A 640      60.895  47.693  81.098  1.00 82.58           H  
ATOM   1248  HB2 LYS A 640      62.319  49.226  83.281  1.00 82.63           H  
ATOM   1249  HB3 LYS A 640      60.791  48.346  83.528  1.00 82.63           H  
ATOM   1250  HG2 LYS A 640      61.932  46.263  82.798  1.00 82.59           H  
ATOM   1251  HG3 LYS A 640      63.459  47.174  82.709  1.00 82.59           H  
ATOM   1252  HD2 LYS A 640      61.737  46.864  85.186  1.00 82.67           H  
ATOM   1253  HD3 LYS A 640      63.296  47.716  85.084  1.00 82.67           H  
ATOM   1254  HE2 LYS A 640      64.407  45.619  84.460  1.00 82.80           H  
ATOM   1255  HE3 LYS A 640      62.848  44.764  84.542  1.00 82.80           H  
ATOM   1256  HZ1 LYS A 640      64.183  46.110  86.801  1.00 82.91           H  
ATOM   1257  HZ2 LYS A 640      62.743  45.309  86.875  1.00 82.91           H  
ATOM   1258  HZ3 LYS A 640      64.132  44.481  86.548  1.00 82.91           H  
ATOM   1259  N   THR A 641      60.837  50.973  81.474  1.00 81.76           N  
ATOM   1260  CA  THR A 641      60.053  52.159  81.182  1.00 81.31           C  
ATOM   1261  C   THR A 641      60.081  52.379  79.673  1.00 80.94           C  
ATOM   1262  O   THR A 641      60.996  51.906  78.996  1.00 81.06           O  
ATOM   1263  CB  THR A 641      60.629  53.388  81.904  1.00 81.36           C  
ATOM   1264  OG1 THR A 641      62.028  53.500  81.612  1.00 81.45           O  
ATOM   1265  CG2 THR A 641      60.450  53.248  83.405  1.00 81.28           C  
ATOM   1266  H   THR A 641      61.793  51.082  81.781  1.00 81.76           H  
ATOM   1267  HA  THR A 641      59.030  52.020  81.531  1.00 81.31           H  
ATOM   1268  HB  THR A 641      60.101  54.277  81.559  1.00 81.36           H  
ATOM   1269 HG21 THR A 641      59.389  53.155  83.637  1.00 81.28           H  
ATOM   1270 HG22 THR A 641      60.977  52.360  83.752  1.00 81.28           H  
ATOM   1271 HG23 THR A 641      60.855  54.129  83.903  1.00 81.28           H  
ATOM   1272  HG1 THR A 641      62.456  52.701  81.930  1.00 81.45           H  
ATOM   1273  N   GLU A 642      59.082  53.089  79.151  1.00 80.30           N  
ATOM   1274  CA  GLU A 642      58.920  53.292  77.700  1.00 79.59           C  
ATOM   1275  C   GLU A 642      58.496  52.024  76.953  1.00 78.61           C  
ATOM   1276  O   GLU A 642      59.256  51.057  76.863  1.00 78.59           O  
ATOM   1277  CB  GLU A 642      60.174  53.904  77.060  1.00 79.89           C  
ATOM   1278  CG  GLU A 642      60.038  55.389  76.749  1.00 80.22           C  
ATOM   1279  CD  GLU A 642      61.053  55.865  75.725  1.00 80.30           C  
ATOM   1280  OE1 GLU A 642      60.636  56.269  74.612  1.00 80.26           O  
ATOM   1281  OE2 GLU A 642      62.268  55.829  76.032  1.00 80.42           O1-
ATOM   1282  H   GLU A 642      58.407  53.506  79.776  1.00 80.30           H  
ATOM   1283  HA  GLU A 642      58.102  54.006  77.600  1.00 79.59           H  
ATOM   1284  HB2 GLU A 642      61.011  53.771  77.746  1.00 79.89           H  
ATOM   1285  HB3 GLU A 642      60.379  53.375  76.130  1.00 79.89           H  
ATOM   1286  HG2 GLU A 642      60.180  55.953  77.671  1.00 80.22           H  
ATOM   1287  HG3 GLU A 642      59.037  55.574  76.361  1.00 80.22           H  
ATOM   1288  N   LYS A 643      57.277  52.045  76.415  1.00 77.27           N  
ATOM   1289  CA  LYS A 643      56.693  50.884  75.746  1.00 75.88           C  
ATOM   1290  C   LYS A 643      55.946  51.332  74.493  1.00 74.39           C  
ATOM   1291  O   LYS A 643      55.221  52.326  74.527  1.00 74.30           O  
ATOM   1292  CB  LYS A 643      55.743  50.147  76.696  1.00 76.41           C  
ATOM   1293  CG  LYS A 643      56.329  49.900  78.090  1.00 77.00           C  
ATOM   1294  CD  LYS A 643      55.360  49.153  79.000  1.00 77.42           C  
ATOM   1295  CE  LYS A 643      56.011  48.802  80.336  1.00 77.59           C  
ATOM   1296  NZ  LYS A 643      55.167  47.880  81.152  1.00 77.70           N1+
ATOM   1297  H   LYS A 643      56.736  52.896  76.472  1.00 77.27           H  
ATOM   1298  HA  LYS A 643      57.492  50.201  75.457  1.00 75.88           H  
ATOM   1299  HB2 LYS A 643      54.836  50.742  76.805  1.00 76.41           H  
ATOM   1300  HB3 LYS A 643      55.494  49.183  76.253  1.00 76.41           H  
ATOM   1301  HG2 LYS A 643      57.240  49.310  77.988  1.00 77.00           H  
ATOM   1302  HG3 LYS A 643      56.568  50.861  78.545  1.00 77.00           H  
ATOM   1303  HD2 LYS A 643      55.046  48.234  78.506  1.00 77.42           H  
ATOM   1304  HD3 LYS A 643      54.489  49.782  79.184  1.00 77.42           H  
ATOM   1305  HE2 LYS A 643      56.172  49.721  80.900  1.00 77.59           H  
ATOM   1306  HE3 LYS A 643      56.970  48.321  80.143  1.00 77.59           H  
ATOM   1307  HZ1 LYS A 643      54.275  48.316  81.337  1.00 77.70           H  
ATOM   1308  HZ2 LYS A 643      55.022  47.019  80.645  1.00 77.70           H  
ATOM   1309  HZ3 LYS A 643      55.633  47.682  82.026  1.00 77.70           H  
ATOM   1310  N   GLN A 644      56.123  50.602  73.393  1.00 72.41           N  
ATOM   1311  CA  GLN A 644      55.538  51.004  72.113  1.00 70.35           C  
ATOM   1312  C   GLN A 644      54.023  50.876  72.089  1.00 69.50           C  
ATOM   1313  O   GLN A 644      53.467  49.853  72.495  1.00 69.50           O  
ATOM   1314  CB  GLN A 644      56.139  50.215  70.945  1.00 69.68           C  
ATOM   1315  CG  GLN A 644      55.662  50.705  69.577  1.00 68.60           C  
ATOM   1316  CD  GLN A 644      56.348  50.009  68.420  1.00 67.85           C  
ATOM   1317  OE1 GLN A 644      56.433  48.785  68.379  1.00 67.50           O  
ATOM   1318  NE2 GLN A 644      56.832  50.792  67.466  1.00 67.43           N  
ATOM   1319  H   GLN A 644      56.671  49.755  73.443  1.00 72.41           H  
ATOM   1320  HA  GLN A 644      55.785  52.059  71.996  1.00 70.35           H  
ATOM   1321  HB2 GLN A 644      57.224  50.307  70.987  1.00 69.68           H  
ATOM   1322  HB3 GLN A 644      55.859  49.167  71.054  1.00 69.68           H  
ATOM   1323  HG2 GLN A 644      55.860  51.774  69.504  1.00 68.60           H  
ATOM   1324  HG3 GLN A 644      54.589  50.528  69.501  1.00 68.60           H  
ATOM   1325 HE21 GLN A 644      56.740  51.795  67.541  1.00 67.43           H  
ATOM   1326 HE22 GLN A 644      57.293  50.386  66.664  1.00 67.43           H  
ATOM   1327  N   VAL A 645      53.362  51.925  71.608  1.00 68.39           N  
ATOM   1328  CA  VAL A 645      51.913  51.908  71.433  1.00 67.20           C  
ATOM   1329  C   VAL A 645      51.540  52.182  69.979  1.00 66.02           C  
ATOM   1330  O   VAL A 645      51.845  53.246  69.434  1.00 66.02           O  
ATOM   1331  CB  VAL A 645      51.205  52.918  72.365  1.00 67.28           C  
ATOM   1332  CG1 VAL A 645      49.753  53.123  71.939  1.00 67.26           C  
ATOM   1333  CG2 VAL A 645      51.278  52.439  73.806  1.00 67.28           C  
ATOM   1334  H   VAL A 645      53.877  52.757  71.357  1.00 68.39           H  
ATOM   1335  HA  VAL A 645      51.570  50.910  71.705  1.00 67.20           H  
ATOM   1336  HB  VAL A 645      51.717  53.877  72.289  1.00 67.28           H  
ATOM   1337 HG11 VAL A 645      49.724  53.485  70.911  1.00 67.26           H  
ATOM   1338 HG12 VAL A 645      49.218  52.176  72.006  1.00 67.26           H  
ATOM   1339 HG13 VAL A 645      49.281  53.854  72.596  1.00 67.26           H  
ATOM   1340 HG21 VAL A 645      50.769  51.479  73.896  1.00 67.28           H  
ATOM   1341 HG22 VAL A 645      52.322  52.326  74.099  1.00 67.28           H  
ATOM   1342 HG23 VAL A 645      50.795  53.168  74.456  1.00 67.28           H  
ATOM   1343  N   CYS A 646      50.896  51.203  69.351  1.00 64.39           N  
ATOM   1344  CA  CYS A 646      50.406  51.366  67.992  1.00 62.74           C  
ATOM   1345  C   CYS A 646      48.881  51.326  67.996  1.00 62.31           C  
ATOM   1346  O   CYS A 646      48.275  50.501  68.680  1.00 62.36           O  
ATOM   1347  CB  CYS A 646      50.962  50.271  67.077  1.00 61.66           C  
ATOM   1348  SG  CYS A 646      52.766  50.226  66.925  1.00 59.96           S  
ATOM   1349  H   CYS A 646      50.744  50.326  69.829  1.00 64.39           H  
ATOM   1350  HA  CYS A 646      50.744  52.329  67.608  1.00 62.74           H  
ATOM   1351  HB2 CYS A 646      50.544  50.421  66.081  1.00 61.66           H  
ATOM   1352  HB3 CYS A 646      50.633  49.308  67.467  1.00 61.66           H  
ATOM   1353  N   GLU A 647      48.271  52.233  67.239  1.00 61.72           N  
ATOM   1354  CA  GLU A 647      46.820  52.284  67.093  1.00 60.91           C  
ATOM   1355  C   GLU A 647      46.458  51.821  65.687  1.00 59.72           C  
ATOM   1356  O   GLU A 647      47.179  52.118  64.732  1.00 59.65           O  
ATOM   1357  CB  GLU A 647      46.328  53.718  67.288  1.00 61.66           C  
ATOM   1358  CG  GLU A 647      47.027  54.482  68.403  1.00 62.36           C  
ATOM   1359  CD  GLU A 647      46.170  54.597  69.648  1.00 62.94           C  
ATOM   1360  OE1 GLU A 647      45.008  55.048  69.521  1.00 63.20           O  
ATOM   1361  OE2 GLU A 647      46.657  54.248  70.749  1.00 63.11           O1-
ATOM   1362  H   GLU A 647      48.833  52.912  66.746  1.00 61.72           H  
ATOM   1363  HA  GLU A 647      46.353  51.641  67.839  1.00 60.91           H  
ATOM   1364  HB2 GLU A 647      46.483  54.260  66.355  1.00 61.66           H  
ATOM   1365  HB3 GLU A 647      45.263  53.684  67.516  1.00 61.66           H  
ATOM   1366  HG2 GLU A 647      47.263  55.485  68.046  1.00 62.36           H  
ATOM   1367  HG3 GLU A 647      47.950  53.961  68.660  1.00 62.36           H  
ATOM   1368  N   PRO A 648      45.347  51.083  65.549  1.00 58.62           N  
ATOM   1369  CA  PRO A 648      44.883  50.671  64.225  1.00 57.66           C  
ATOM   1370  C   PRO A 648      44.401  51.859  63.390  1.00 56.66           C  
ATOM   1371  O   PRO A 648      43.474  52.558  63.795  1.00 56.17           O  
ATOM   1372  CB  PRO A 648      43.718  49.725  64.538  1.00 57.89           C  
ATOM   1373  CG  PRO A 648      43.258  50.107  65.893  1.00 58.18           C  
ATOM   1374  CD  PRO A 648      44.481  50.573  66.627  1.00 58.62           C  
ATOM   1375  HA  PRO A 648      45.675  50.210  63.635  1.00 57.66           H  
ATOM   1376  HB2 PRO A 648      42.916  49.854  63.812  1.00 57.89           H  
ATOM   1377  HB3 PRO A 648      44.054  48.688  64.527  1.00 57.89           H  
ATOM   1378  HG2 PRO A 648      42.816  49.249  66.399  1.00 58.18           H  
ATOM   1379  HG3 PRO A 648      42.524  50.910  65.832  1.00 58.18           H  
ATOM   1380  HD2 PRO A 648      44.959  49.747  67.154  1.00 58.62           H  
ATOM   1381  HD3 PRO A 648      44.234  51.363  67.336  1.00 58.62           H  
ATOM   1382  N   GLU A 649      45.037  52.079  62.237  1.00 55.70           N  
ATOM   1383  CA  GLU A 649      44.693  53.192  61.349  1.00 54.57           C  
ATOM   1384  C   GLU A 649      43.220  53.172  60.972  1.00 53.41           C  
ATOM   1385  O   GLU A 649      42.563  52.136  61.066  1.00 53.12           O  
ATOM   1386  CB  GLU A 649      45.521  53.144  60.062  1.00 55.08           C  
ATOM   1387  CG  GLU A 649      46.975  53.610  60.188  1.00 55.90           C  
ATOM   1388  CD  GLU A 649      47.764  53.279  58.903  1.00 56.66           C  
ATOM   1389  OE1 GLU A 649      47.138  52.921  57.882  1.00 56.89           O  
ATOM   1390  OE2 GLU A 649      49.019  53.366  58.908  1.00 57.23           O1-
ATOM   1391  H   GLU A 649      45.783  51.455  61.967  1.00 55.70           H  
ATOM   1392  HA  GLU A 649      44.913  54.108  61.898  1.00 54.57           H  
ATOM   1393  HB2 GLU A 649      45.529  52.113  59.708  1.00 55.08           H  
ATOM   1394  HB3 GLU A 649      45.029  53.778  59.324  1.00 55.08           H  
ATOM   1395  HG2 GLU A 649      47.441  53.106  61.035  1.00 55.90           H  
ATOM   1396  HG3 GLU A 649      46.993  54.687  60.352  1.00 55.90           H  
ATOM   1397  N   ASN A 650      42.722  54.329  60.536  1.00 52.19           N  
ATOM   1398  CA  ASN A 650      41.362  54.477  60.013  1.00 50.88           C  
ATOM   1399  C   ASN A 650      41.190  55.847  59.363  1.00 49.89           C  
ATOM   1400  O   ASN A 650      40.630  56.759  59.971  1.00 49.74           O  
ATOM   1401  CB  ASN A 650      40.322  54.287  61.120  1.00 50.68           C  
ATOM   1402  CG  ASN A 650      38.920  54.057  60.575  1.00 50.63           C  
ATOM   1403  ND2 ASN A 650      38.124  53.327  61.174  1.00 50.59           N  
ATOM   1404  OD1 ASN A 650      38.611  54.675  59.436  1.00 50.38           O  
ATOM   1405  H   ASN A 650      43.314  55.147  60.568  1.00 52.19           H  
ATOM   1406  HA  ASN A 650      41.205  53.704  59.261  1.00 50.88           H  
ATOM   1407  HB2 ASN A 650      40.311  55.180  61.745  1.00 50.68           H  
ATOM   1408  HB3 ASN A 650      40.608  53.425  61.723  1.00 50.68           H  
ATOM   1409 HD21 ASN A 650      38.401  52.878  62.035  1.00 50.59           H  
ATOM   1410 HD22 ASN A 650      37.196  53.179  60.803  1.00 50.59           H  
ATOM   1411  N   PRO A 651      41.668  55.990  58.119  1.00 48.94           N  
ATOM   1412  CA  PRO A 651      41.704  57.252  57.378  1.00 48.57           C  
ATOM   1413  C   PRO A 651      40.389  58.042  57.379  1.00 48.20           C  
ATOM   1414  O   PRO A 651      40.401  59.256  57.176  1.00 48.21           O  
ATOM   1415  CB  PRO A 651      42.057  56.806  55.957  1.00 48.44           C  
ATOM   1416  CG  PRO A 651      42.853  55.579  56.153  1.00 48.43           C  
ATOM   1417  CD  PRO A 651      42.227  54.880  57.331  1.00 48.69           C  
ATOM   1418  HA  PRO A 651      42.410  57.945  57.835  1.00 48.57           H  
ATOM   1419  HB2 PRO A 651      41.155  56.595  55.382  1.00 48.44           H  
ATOM   1420  HB3 PRO A 651      42.643  57.570  55.446  1.00 48.44           H  
ATOM   1421  HG2 PRO A 651      43.892  55.829  56.366  1.00 48.43           H  
ATOM   1422  HG3 PRO A 651      42.805  54.948  55.266  1.00 48.43           H  
ATOM   1423  HD2 PRO A 651      42.975  54.332  57.903  1.00 48.69           H  
ATOM   1424  HD3 PRO A 651      41.443  54.195  57.008  1.00 48.69           H  
ATOM   1425  N   CYS A 652      39.268  57.364  57.602  1.00 47.68           N  
ATOM   1426  CA  CYS A 652      37.983  58.045  57.696  1.00 47.19           C  
ATOM   1427  C   CYS A 652      37.852  58.723  59.054  1.00 47.80           C  
ATOM   1428  O   CYS A 652      37.843  59.952  59.142  1.00 47.83           O  
ATOM   1429  CB  CYS A 652      36.833  57.063  57.472  1.00 46.01           C  
ATOM   1430  SG  CYS A 652      36.890  56.218  55.875  1.00 44.43           S  
ATOM   1431  H   CYS A 652      39.307  56.360  57.708  1.00 47.68           H  
ATOM   1432  HA  CYS A 652      37.933  58.806  56.917  1.00 47.19           H  
ATOM   1433  HB2 CYS A 652      35.894  57.614  57.535  1.00 46.01           H  
ATOM   1434  HB3 CYS A 652      36.866  56.310  58.260  1.00 46.01           H  
ATOM   1435  N   LYS A 653      37.768  57.914  60.109  1.00 48.61           N  
ATOM   1436  CA  LYS A 653      37.682  58.422  61.481  1.00 49.15           C  
ATOM   1437  C   LYS A 653      38.907  59.219  61.904  1.00 49.07           C  
ATOM   1438  O   LYS A 653      38.871  59.911  62.914  1.00 49.32           O  
ATOM   1439  CB  LYS A 653      37.451  57.282  62.476  1.00 49.56           C  
ATOM   1440  CG  LYS A 653      35.992  56.945  62.699  1.00 50.06           C  
ATOM   1441  CD  LYS A 653      35.833  55.729  63.600  1.00 50.43           C  
ATOM   1442  CE  LYS A 653      34.370  55.310  63.690  1.00 50.69           C  
ATOM   1443  NZ  LYS A 653      34.210  53.989  64.360  1.00 50.94           N1+
ATOM   1444  H   LYS A 653      37.763  56.915  59.958  1.00 48.61           H  
ATOM   1445  HA  LYS A 653      36.829  59.101  61.491  1.00 49.15           H  
ATOM   1446  HB2 LYS A 653      37.955  56.392  62.100  1.00 49.56           H  
ATOM   1447  HB3 LYS A 653      37.887  57.569  63.433  1.00 49.56           H  
ATOM   1448  HG2 LYS A 653      35.498  57.798  63.165  1.00 50.06           H  
ATOM   1449  HG3 LYS A 653      35.525  56.736  61.736  1.00 50.06           H  
ATOM   1450  HD2 LYS A 653      36.197  55.974  64.598  1.00 50.43           H  
ATOM   1451  HD3 LYS A 653      36.417  54.904  63.193  1.00 50.43           H  
ATOM   1452  HE2 LYS A 653      33.959  55.246  62.682  1.00 50.69           H  
ATOM   1453  HE3 LYS A 653      33.823  56.062  64.258  1.00 50.69           H  
ATOM   1454  HZ1 LYS A 653      34.714  53.285  63.840  1.00 50.94           H  
ATOM   1455  HZ2 LYS A 653      34.577  54.041  65.300  1.00 50.94           H  
ATOM   1456  HZ3 LYS A 653      33.230  53.745  64.394  1.00 50.94           H  
ATOM   1457  N   ASP A 654      39.989  59.115  61.141  1.00 49.14           N  
ATOM   1458  CA  ASP A 654      41.192  59.891  61.418  1.00 49.43           C  
ATOM   1459  C   ASP A 654      41.145  61.212  60.670  1.00 49.60           C  
ATOM   1460  O   ASP A 654      41.974  62.094  60.896  1.00 49.66           O  
ATOM   1461  CB  ASP A 654      42.451  59.115  61.011  1.00 49.27           C  
ATOM   1462  CG  ASP A 654      42.671  57.873  61.853  1.00 49.12           C  
ATOM   1463  OD1 ASP A 654      42.070  57.778  62.945  1.00 49.24           O  
ATOM   1464  OD2 ASP A 654      43.443  56.991  61.424  1.00 48.76           O1-
ATOM   1465  H   ASP A 654      39.978  58.485  60.352  1.00 49.14           H  
ATOM   1466  HA  ASP A 654      41.232  60.081  62.490  1.00 49.43           H  
ATOM   1467  HB2 ASP A 654      43.315  59.770  61.123  1.00 49.27           H  
ATOM   1468  HB3 ASP A 654      42.354  58.816  59.967  1.00 49.27           H  
ATOM   1469  N   LYS A 655      40.160  61.343  59.787  1.00 50.02           N  
ATOM   1470  CA  LYS A 655      40.068  62.484  58.867  1.00 50.42           C  
ATOM   1471  C   LYS A 655      41.413  62.795  58.192  1.00 49.77           C  
ATOM   1472  O   LYS A 655      41.831  63.948  58.111  1.00 49.70           O  
ATOM   1473  CB  LYS A 655      39.444  63.721  59.550  1.00 51.17           C  
ATOM   1474  CG  LYS A 655      40.071  64.138  60.886  1.00 52.12           C  
ATOM   1475  CD  LYS A 655      39.090  64.952  61.739  1.00 52.74           C  
ATOM   1476  CE  LYS A 655      39.712  65.406  63.069  1.00 52.95           C  
ATOM   1477  NZ  LYS A 655      40.637  66.580  62.929  1.00 53.14           N1+
ATOM   1478  H   LYS A 655      39.446  60.629  59.747  1.00 50.02           H  
ATOM   1479  HA  LYS A 655      39.388  62.196  58.065  1.00 50.42           H  
ATOM   1480  HB2 LYS A 655      39.533  64.562  58.863  1.00 51.17           H  
ATOM   1481  HB3 LYS A 655      38.390  63.508  59.728  1.00 51.17           H  
ATOM   1482  HG2 LYS A 655      40.360  63.243  61.436  1.00 52.12           H  
ATOM   1483  HG3 LYS A 655      40.955  64.744  60.688  1.00 52.12           H  
ATOM   1484  HD2 LYS A 655      38.216  64.336  61.953  1.00 52.74           H  
ATOM   1485  HD3 LYS A 655      38.784  65.834  61.176  1.00 52.74           H  
ATOM   1486  HE2 LYS A 655      40.274  64.572  63.489  1.00 52.95           H  
ATOM   1487  HE3 LYS A 655      38.907  65.681  63.750  1.00 52.95           H  
ATOM   1488  HZ1 LYS A 655      41.390  66.342  62.300  1.00 53.14           H  
ATOM   1489  HZ2 LYS A 655      40.126  67.369  62.559  1.00 53.14           H  
ATOM   1490  HZ3 LYS A 655      41.017  66.819  63.834  1.00 53.14           H  
ATOM   1491  N   THR A 656      42.077  61.750  57.704  1.00 49.07           N  
ATOM   1492  CA  THR A 656      43.358  61.892  57.016  1.00 48.49           C  
ATOM   1493  C   THR A 656      43.255  61.479  55.546  1.00 47.92           C  
ATOM   1494  O   THR A 656      44.269  61.362  54.855  1.00 47.87           O  
ATOM   1495  CB  THR A 656      44.441  61.020  57.673  1.00 48.74           C  
ATOM   1496  OG1 THR A 656      44.123  59.635  57.482  1.00 48.71           O  
ATOM   1497  CG2 THR A 656      44.533  61.308  59.159  1.00 48.96           C  
ATOM   1498  H   THR A 656      41.682  60.827  57.813  1.00 49.07           H  
ATOM   1499  HA  THR A 656      43.629  62.946  57.086  1.00 48.49           H  
ATOM   1500  HB  THR A 656      45.399  61.251  57.208  1.00 48.74           H  
ATOM   1501 HG21 THR A 656      44.771  62.361  59.311  1.00 48.96           H  
ATOM   1502 HG22 THR A 656      43.579  61.079  59.633  1.00 48.96           H  
ATOM   1503 HG23 THR A 656      45.315  60.691  59.601  1.00 48.96           H  
ATOM   1504  HG1 THR A 656      44.821  59.118  57.890  1.00 48.71           H  
ATOM   1505  N   HIS A 657      42.029  61.247  55.080  1.00 46.98           N  
ATOM   1506  CA  HIS A 657      41.777  60.833  53.701  1.00 46.07           C  
ATOM   1507  C   HIS A 657      41.856  62.021  52.756  1.00 45.53           C  
ATOM   1508  O   HIS A 657      42.122  63.147  53.175  1.00 45.62           O  
ATOM   1509  CB  HIS A 657      40.383  60.224  53.591  1.00 46.00           C  
ATOM   1510  CG  HIS A 657      39.291  61.162  54.000  1.00 45.85           C  
ATOM   1511  CD2 HIS A 657      38.642  61.066  55.213  1.00 46.02           C  
ATOM   1512  ND1 HIS A 657      38.749  62.229  53.368  1.00 45.76           N  
ATOM   1513  NE2 HIS A 657      37.738  62.024  55.305  1.00 45.86           N  
ATOM   1514  CE1 HIS A 657      37.783  62.744  54.198  1.00 46.01           C  
ATOM   1515  H   HIS A 657      41.243  61.362  55.704  1.00 46.98           H  
ATOM   1516  HA  HIS A 657      42.536  60.101  53.426  1.00 46.07           H  
ATOM   1517  HB2 HIS A 657      40.339  59.343  54.231  1.00 46.00           H  
ATOM   1518  HB3 HIS A 657      40.215  59.929  52.555  1.00 46.00           H  
ATOM   1519  HD2 HIS A 657      38.842  60.322  55.970  1.00 46.02           H  
ATOM   1520  HE2 HIS A 657      37.075  62.191  56.142  1.00 45.86           H  
ATOM   1521  HE1 HIS A 657      37.201  63.544  53.995  1.00 46.01           H  
ATOM   1522  N   ASN A 658      41.618  61.768  51.475  1.00 44.69           N  
ATOM   1523  CA  ASN A 658      41.454  62.859  50.520  1.00 44.02           C  
ATOM   1524  C   ASN A 658      40.236  62.686  49.617  1.00 42.77           C  
ATOM   1525  O   ASN A 658      40.334  62.740  48.391  1.00 42.47           O  
ATOM   1526  CB  ASN A 658      42.729  63.084  49.708  1.00 44.80           C  
ATOM   1527  CG  ASN A 658      43.709  64.006  50.413  1.00 45.18           C  
ATOM   1528  ND2 ASN A 658      44.918  63.938  50.182  1.00 45.70           N  
ATOM   1529  OD1 ASN A 658      43.190  64.872  51.282  1.00 44.81           O  
ATOM   1530  H   ASN A 658      41.550  60.811  51.158  1.00 44.69           H  
ATOM   1531  HA  ASN A 658      41.267  63.757  51.109  1.00 44.02           H  
ATOM   1532  HB2 ASN A 658      42.460  63.527  48.749  1.00 44.80           H  
ATOM   1533  HB3 ASN A 658      43.212  62.121  49.541  1.00 44.80           H  
ATOM   1534 HD21 ASN A 658      45.268  63.265  49.515  1.00 45.70           H  
ATOM   1535 HD22 ASN A 658      45.559  64.555  50.660  1.00 45.70           H  
ATOM   1536  N   CYS A 659      39.088  62.470  50.248  1.00 41.29           N  
ATOM   1537  CA  CYS A 659      37.831  62.376  49.540  1.00 39.85           C  
ATOM   1538  C   CYS A 659      37.293  63.774  49.280  1.00 39.80           C  
ATOM   1539  O   CYS A 659      37.521  64.698  50.063  1.00 39.77           O  
ATOM   1540  CB  CYS A 659      36.825  61.586  50.364  1.00 38.80           C  
ATOM   1541  SG  CYS A 659      37.423  59.969  50.875  1.00 38.01           S  
ATOM   1542  H   CYS A 659      39.093  62.368  51.253  1.00 41.29           H  
ATOM   1543  HA  CYS A 659      37.991  61.863  48.592  1.00 39.85           H  
ATOM   1544  HB2 CYS A 659      35.924  61.447  49.767  1.00 38.80           H  
ATOM   1545  HB3 CYS A 659      36.583  62.162  51.257  1.00 38.80           H  
ATOM   1546  N   HIS A 660      36.578  63.920  48.172  1.00 39.42           N  
ATOM   1547  CA  HIS A 660      35.937  65.174  47.825  1.00 39.23           C  
ATOM   1548  C   HIS A 660      34.994  65.656  48.936  1.00 39.56           C  
ATOM   1549  O   HIS A 660      34.464  64.857  49.713  1.00 39.24           O  
ATOM   1550  CB  HIS A 660      35.174  65.000  46.515  1.00 38.75           C  
ATOM   1551  CG  HIS A 660      34.812  66.288  45.852  1.00 38.40           C  
ATOM   1552  ND1 HIS A 660      33.631  66.949  46.108  1.00 38.38           N  
ATOM   1553  CD2 HIS A 660      35.473  67.035  44.936  1.00 38.41           C  
ATOM   1554  CE1 HIS A 660      33.580  68.051  45.381  1.00 38.67           C  
ATOM   1555  NE2 HIS A 660      34.687  68.129  44.664  1.00 38.75           N  
ATOM   1556  H   HIS A 660      36.477  63.131  47.549  1.00 39.42           H  
ATOM   1557  HA  HIS A 660      36.708  65.936  47.705  1.00 39.23           H  
ATOM   1558  HB2 HIS A 660      34.256  64.451  46.723  1.00 38.75           H  
ATOM   1559  HB3 HIS A 660      35.795  64.424  45.830  1.00 38.75           H  
ATOM   1560  HD2 HIS A 660      36.436  66.813  44.501  1.00 38.41           H  
ATOM   1561  HE2 HIS A 660      34.918  68.872  44.020  1.00 38.75           H  
ATOM   1562  HE1 HIS A 660      32.771  68.766  45.374  1.00 38.67           H  
ATOM   1563  N   LYS A 661      34.791  66.969  49.012  1.00 40.12           N  
ATOM   1564  CA  LYS A 661      33.904  67.539  50.017  1.00 40.29           C  
ATOM   1565  C   LYS A 661      32.509  66.939  49.889  1.00 40.20           C  
ATOM   1566  O   LYS A 661      31.756  66.879  50.861  1.00 40.24           O  
ATOM   1567  CB  LYS A 661      33.859  69.067  49.910  1.00 41.00           C  
ATOM   1568  CG  LYS A 661      33.958  69.620  48.487  1.00 41.92           C  
ATOM   1569  CD  LYS A 661      33.348  71.039  48.396  1.00 42.81           C  
ATOM   1570  CE  LYS A 661      32.835  71.360  46.969  1.00 43.00           C  
ATOM   1571  NZ  LYS A 661      31.796  72.447  46.932  1.00 42.37           N1+
ATOM   1572  H   LYS A 661      35.261  67.582  48.361  1.00 40.12           H  
ATOM   1573  HA  LYS A 661      34.296  67.291  51.003  1.00 40.29           H  
ATOM   1574  HB2 LYS A 661      32.918  69.408  50.340  1.00 41.00           H  
ATOM   1575  HB3 LYS A 661      34.690  69.471  50.488  1.00 41.00           H  
ATOM   1576  HG2 LYS A 661      35.007  69.664  48.195  1.00 41.92           H  
ATOM   1577  HG3 LYS A 661      33.420  68.957  47.809  1.00 41.92           H  
ATOM   1578  HD2 LYS A 661      34.111  71.768  48.668  1.00 42.81           H  
ATOM   1579  HD3 LYS A 661      32.514  71.109  49.094  1.00 42.81           H  
ATOM   1580  HE2 LYS A 661      32.400  70.454  46.547  1.00 43.00           H  
ATOM   1581  HE3 LYS A 661      33.683  71.673  46.360  1.00 43.00           H  
ATOM   1582  HZ1 LYS A 661      31.001  72.172  47.492  1.00 42.37           H  
ATOM   1583  HZ2 LYS A 661      32.189  73.301  47.301  1.00 42.37           H  
ATOM   1584  HZ3 LYS A 661      31.500  72.597  45.978  1.00 42.37           H  
ATOM   1585  N   HIS A 662      32.182  66.476  48.684  1.00 39.94           N  
ATOM   1586  CA  HIS A 662      30.905  65.822  48.415  1.00 39.45           C  
ATOM   1587  C   HIS A 662      31.077  64.328  48.178  1.00 39.70           C  
ATOM   1588  O   HIS A 662      30.316  63.710  47.432  1.00 39.56           O  
ATOM   1589  CB  HIS A 662      30.211  66.468  47.219  1.00 38.73           C  
ATOM   1590  CG  HIS A 662      29.805  67.886  47.459  1.00 38.03           C  
ATOM   1591  ND1 HIS A 662      29.275  68.314  48.657  1.00 37.73           N  
ATOM   1592  CD2 HIS A 662      29.843  68.972  46.654  1.00 37.82           C  
ATOM   1593  CE1 HIS A 662      29.007  69.604  48.581  1.00 37.74           C  
ATOM   1594  NE2 HIS A 662      29.341  70.027  47.376  1.00 37.99           N  
ATOM   1595  H   HIS A 662      32.843  66.581  47.927  1.00 39.94           H  
ATOM   1596  HA  HIS A 662      30.281  65.951  49.299  1.00 39.45           H  
ATOM   1597  HB2 HIS A 662      29.318  65.889  46.984  1.00 38.73           H  
ATOM   1598  HB3 HIS A 662      30.894  66.444  46.370  1.00 38.73           H  
ATOM   1599  HD1 HIS A 662      29.105  67.691  49.523  1.00 37.73           H  
ATOM   1600  HD2 HIS A 662      30.201  69.004  45.635  1.00 37.82           H  
ATOM   1601  HE1 HIS A 662      28.586  70.210  49.370  1.00 37.74           H  
ATOM   1602  N   ALA A 663      32.094  63.758  48.814  1.00 40.03           N  
ATOM   1603  CA  ALA A 663      32.294  62.318  48.813  1.00 40.05           C  
ATOM   1604  C   ALA A 663      32.272  61.812  50.249  1.00 40.11           C  
ATOM   1605  O   ALA A 663      32.393  62.593  51.193  1.00 39.81           O  
ATOM   1606  CB  ALA A 663      33.603  61.958  48.137  1.00 39.77           C  
ATOM   1607  H   ALA A 663      32.749  64.343  49.314  1.00 40.03           H  
ATOM   1608  HA  ALA A 663      31.491  61.843  48.250  1.00 40.05           H  
ATOM   1609  HB1 ALA A 663      33.593  62.321  47.109  1.00 39.77           H  
ATOM   1610  HB2 ALA A 663      34.430  62.419  48.677  1.00 39.77           H  
ATOM   1611  HB3 ALA A 663      33.727  60.875  48.139  1.00 39.77           H  
ATOM   1612  N   GLU A 664      32.099  60.506  50.410  1.00 40.50           N  
ATOM   1613  CA  GLU A 664      32.127  59.899  51.728  1.00 41.34           C  
ATOM   1614  C   GLU A 664      33.402  59.095  51.876  1.00 41.37           C  
ATOM   1615  O   GLU A 664      33.842  58.447  50.927  1.00 41.61           O  
ATOM   1616  CB  GLU A 664      30.932  58.965  51.923  1.00 42.23           C  
ATOM   1617  CG  GLU A 664      29.586  59.564  51.553  1.00 43.06           C  
ATOM   1618  CD  GLU A 664      28.444  58.934  52.326  1.00 43.67           C  
ATOM   1619  OE1 GLU A 664      28.304  57.688  52.291  1.00 43.99           O  
ATOM   1620  OE2 GLU A 664      27.690  59.694  52.975  1.00 43.92           O1-
ATOM   1621  H   GLU A 664      31.945  59.923  49.600  1.00 40.50           H  
ATOM   1622  HA  GLU A 664      32.082  60.691  52.476  1.00 41.34           H  
ATOM   1623  HB2 GLU A 664      31.090  58.080  51.307  1.00 42.23           H  
ATOM   1624  HB3 GLU A 664      30.897  58.675  52.973  1.00 42.23           H  
ATOM   1625  HG2 GLU A 664      29.415  59.410  50.488  1.00 43.06           H  
ATOM   1626  HG3 GLU A 664      29.607  60.633  51.767  1.00 43.06           H  
ATOM   1627  N   CYS A 665      34.010  59.141  53.054  1.00 41.07           N  
ATOM   1628  CA  CYS A 665      35.060  58.193  53.341  1.00 40.83           C  
ATOM   1629  C   CYS A 665      34.376  56.928  53.823  1.00 39.98           C  
ATOM   1630  O   CYS A 665      33.603  56.951  54.783  1.00 39.50           O  
ATOM   1631  CB  CYS A 665      36.036  58.717  54.389  1.00 41.95           C  
ATOM   1632  SG  CYS A 665      37.498  57.663  54.577  1.00 43.12           S  
ATOM   1633  H   CYS A 665      33.742  59.831  53.741  1.00 41.07           H  
ATOM   1634  HA  CYS A 665      35.657  58.009  52.448  1.00 40.83           H  
ATOM   1635  HB2 CYS A 665      35.521  58.772  55.348  1.00 41.95           H  
ATOM   1636  HB3 CYS A 665      36.362  59.714  54.094  1.00 41.95           H  
ATOM   1637  N   ILE A 666      34.649  55.828  53.134  1.00 39.09           N  
ATOM   1638  CA  ILE A 666      34.044  54.549  53.458  1.00 38.30           C  
ATOM   1639  C   ILE A 666      35.096  53.560  53.969  1.00 38.13           C  
ATOM   1640  O   ILE A 666      35.957  53.095  53.217  1.00 38.29           O  
ATOM   1641  CB  ILE A 666      33.262  53.986  52.249  1.00 38.00           C  
ATOM   1642  CG1 ILE A 666      31.973  54.786  52.054  1.00 38.09           C  
ATOM   1643  CG2 ILE A 666      32.944  52.514  52.437  1.00 37.85           C  
ATOM   1644  CD1 ILE A 666      31.058  54.231  50.986  1.00 38.40           C  
ATOM   1645  H   ILE A 666      35.297  55.882  52.361  1.00 39.09           H  
ATOM   1646  HA  ILE A 666      33.327  54.703  54.264  1.00 38.30           H  
ATOM   1647  HB  ILE A 666      33.886  54.080  51.360  1.00 38.00           H  
ATOM   1648 HG12 ILE A 666      31.430  54.796  52.999  1.00 38.09           H  
ATOM   1649 HG13 ILE A 666      32.241  55.806  51.779  1.00 38.09           H  
ATOM   1650 HG21 ILE A 666      33.871  51.955  52.564  1.00 37.85           H  
ATOM   1651 HG22 ILE A 666      32.319  52.387  53.321  1.00 37.85           H  
ATOM   1652 HG23 ILE A 666      32.413  52.142  51.561  1.00 37.85           H  
ATOM   1653 HD11 ILE A 666      31.575  54.235  50.026  1.00 38.40           H  
ATOM   1654 HD12 ILE A 666      30.777  53.210  51.243  1.00 38.40           H  
ATOM   1655 HD13 ILE A 666      30.162  54.848  50.919  1.00 38.40           H  
ATOM   1656  N   TYR A 667      35.029  53.266  55.263  1.00 37.68           N  
ATOM   1657  CA  TYR A 667      35.925  52.307  55.891  1.00 37.45           C  
ATOM   1658  C   TYR A 667      35.637  50.913  55.354  1.00 37.19           C  
ATOM   1659  O   TYR A 667      34.506  50.454  55.418  1.00 37.14           O  
ATOM   1660  CB  TYR A 667      35.716  52.336  57.406  1.00 37.43           C  
ATOM   1661  CG  TYR A 667      36.647  51.442  58.196  1.00 37.25           C  
ATOM   1662  CD1 TYR A 667      38.027  51.619  58.143  1.00 37.25           C  
ATOM   1663  CD2 TYR A 667      36.146  50.434  59.014  1.00 36.88           C  
ATOM   1664  CE1 TYR A 667      38.880  50.812  58.877  1.00 36.71           C  
ATOM   1665  CE2 TYR A 667      36.994  49.626  59.746  1.00 36.59           C  
ATOM   1666  CZ  TYR A 667      38.356  49.824  59.671  1.00 36.41           C  
ATOM   1667  OH  TYR A 667      39.198  49.025  60.389  1.00 36.41           O  
ATOM   1668  H   TYR A 667      34.331  53.725  55.831  1.00 37.68           H  
ATOM   1669  HA  TYR A 667      36.959  52.568  55.665  1.00 37.45           H  
ATOM   1670  HB2 TYR A 667      35.860  53.361  57.748  1.00 37.43           H  
ATOM   1671  HB3 TYR A 667      34.692  52.025  57.612  1.00 37.43           H  
ATOM   1672  HD1 TYR A 667      38.439  52.398  57.519  1.00 37.25           H  
ATOM   1673  HD2 TYR A 667      35.079  50.281  59.077  1.00 36.88           H  
ATOM   1674  HE1 TYR A 667      39.949  50.959  58.825  1.00 36.71           H  
ATOM   1675  HE2 TYR A 667      36.592  48.844  60.373  1.00 36.59           H  
ATOM   1676  HH  TYR A 667      39.492  48.232  59.934  1.00 36.41           H  
ATOM   1677  N   LEU A 668      36.657  50.241  54.830  1.00 37.07           N  
ATOM   1678  CA  LEU A 668      36.468  48.930  54.216  1.00 37.13           C  
ATOM   1679  C   LEU A 668      36.790  47.747  55.139  1.00 37.58           C  
ATOM   1680  O   LEU A 668      36.662  46.588  54.744  1.00 37.52           O  
ATOM   1681  CB  LEU A 668      37.265  48.835  52.912  1.00 37.02           C  
ATOM   1682  CG  LEU A 668      36.541  49.303  51.640  1.00 37.09           C  
ATOM   1683  CD1 LEU A 668      37.504  49.564  50.484  1.00 36.78           C  
ATOM   1684  CD2 LEU A 668      35.482  48.297  51.226  1.00 37.14           C  
ATOM   1685  H   LEU A 668      37.582  50.646  54.857  1.00 37.07           H  
ATOM   1686  HA  LEU A 668      35.402  48.849  54.005  1.00 37.13           H  
ATOM   1687  HB2 LEU A 668      38.163  49.442  53.026  1.00 37.02           H  
ATOM   1688  HB3 LEU A 668      37.547  47.792  52.770  1.00 37.02           H  
ATOM   1689  HG  LEU A 668      36.060  50.251  51.880  1.00 37.09           H  
ATOM   1690 HD11 LEU A 668      38.245  50.303  50.788  1.00 36.78           H  
ATOM   1691 HD12 LEU A 668      38.007  48.636  50.213  1.00 36.78           H  
ATOM   1692 HD13 LEU A 668      36.948  49.939  49.625  1.00 36.78           H  
ATOM   1693 HD21 LEU A 668      35.958  47.347  50.984  1.00 37.14           H  
ATOM   1694 HD22 LEU A 668      34.778  48.153  52.045  1.00 37.14           H  
ATOM   1695 HD23 LEU A 668      34.949  48.669  50.351  1.00 37.14           H  
ATOM   1696  N   GLY A 669      37.190  48.035  56.373  1.00 38.02           N  
ATOM   1697  CA  GLY A 669      37.571  46.984  57.315  1.00 38.14           C  
ATOM   1698  C   GLY A 669      39.068  47.017  57.542  1.00 38.50           C  
ATOM   1699  O   GLY A 669      39.820  47.413  56.646  1.00 39.01           O  
ATOM   1700  H   GLY A 669      37.232  49.001  56.666  1.00 38.02           H  
ATOM   1701  HA2 GLY A 669      37.058  47.144  58.263  1.00 38.14           H  
ATOM   1702  HA3 GLY A 669      37.288  46.013  56.908  1.00 38.14           H  
ATOM   1703  N   HIS A 670      39.505  46.608  58.733  1.00 38.24           N  
ATOM   1704  CA  HIS A 670      40.919  46.693  59.102  1.00 37.79           C  
ATOM   1705  C   HIS A 670      41.841  45.964  58.134  1.00 37.38           C  
ATOM   1706  O   HIS A 670      42.847  46.517  57.691  1.00 37.17           O  
ATOM   1707  CB  HIS A 670      41.152  46.162  60.515  1.00 38.43           C  
ATOM   1708  CG  HIS A 670      42.515  46.471  61.053  1.00 38.88           C  
ATOM   1709  CD2 HIS A 670      43.660  45.871  60.573  1.00 38.91           C  
ATOM   1710  ND1 HIS A 670      42.917  47.325  62.024  1.00 38.87           N  
ATOM   1711  NE2 HIS A 670      44.708  46.341  61.224  1.00 38.85           N  
ATOM   1712  CE1 HIS A 670      44.285  47.225  62.110  1.00 38.95           C  
ATOM   1713  H   HIS A 670      38.844  46.230  59.397  1.00 38.24           H  
ATOM   1714  HA  HIS A 670      41.168  47.753  59.057  1.00 37.79           H  
ATOM   1715  HB2 HIS A 670      41.024  45.080  60.502  1.00 38.43           H  
ATOM   1716  HB3 HIS A 670      40.410  46.608  61.178  1.00 38.43           H  
ATOM   1717  HD2 HIS A 670      43.694  45.131  59.787  1.00 38.91           H  
ATOM   1718  HE2 HIS A 670      45.736  46.052  61.060  1.00 38.85           H  
ATOM   1719  HE1 HIS A 670      44.872  47.744  62.748  1.00 38.95           H  
ATOM   1720  N   PHE A 671      41.495  44.724  57.811  1.00 37.01           N  
ATOM   1721  CA  PHE A 671      42.350  43.883  56.983  1.00 37.05           C  
ATOM   1722  C   PHE A 671      42.101  44.043  55.483  1.00 36.86           C  
ATOM   1723  O   PHE A 671      42.633  43.280  54.672  1.00 36.59           O  
ATOM   1724  CB  PHE A 671      42.202  42.418  57.397  1.00 37.61           C  
ATOM   1725  CG  PHE A 671      42.714  42.132  58.775  1.00 38.18           C  
ATOM   1726  CD1 PHE A 671      41.833  41.909  59.825  1.00 38.40           C  
ATOM   1727  CD2 PHE A 671      44.083  42.103  59.027  1.00 38.41           C  
ATOM   1728  CE1 PHE A 671      42.307  41.650  61.112  1.00 38.66           C  
ATOM   1729  CE2 PHE A 671      44.568  41.850  60.306  1.00 38.59           C  
ATOM   1730  CZ  PHE A 671      43.676  41.621  61.353  1.00 38.73           C  
ATOM   1731  H   PHE A 671      40.617  44.354  58.147  1.00 37.01           H  
ATOM   1732  HA  PHE A 671      43.373  44.217  57.155  1.00 37.05           H  
ATOM   1733  HB2 PHE A 671      41.145  42.154  57.360  1.00 37.61           H  
ATOM   1734  HB3 PHE A 671      42.755  41.802  56.689  1.00 37.61           H  
ATOM   1735  HD1 PHE A 671      40.769  41.936  59.644  1.00 38.40           H  
ATOM   1736  HD2 PHE A 671      44.777  42.279  58.219  1.00 38.41           H  
ATOM   1737  HE1 PHE A 671      41.612  41.472  61.919  1.00 38.66           H  
ATOM   1738  HE2 PHE A 671      45.632  41.831  60.488  1.00 38.59           H  
ATOM   1739  HZ  PHE A 671      44.047  41.422  62.347  1.00 38.73           H  
ATOM   1740  N   SER A 672      41.309  45.044  55.115  1.00 36.70           N  
ATOM   1741  CA  SER A 672      40.925  45.240  53.720  1.00 36.50           C  
ATOM   1742  C   SER A 672      42.069  45.832  52.915  1.00 36.20           C  
ATOM   1743  O   SER A 672      42.854  46.616  53.441  1.00 36.44           O  
ATOM   1744  CB  SER A 672      39.709  46.166  53.637  1.00 36.50           C  
ATOM   1745  OG  SER A 672      39.166  46.191  52.326  1.00 36.40           O  
ATOM   1746  H   SER A 672      40.965  45.684  55.816  1.00 36.70           H  
ATOM   1747  HA  SER A 672      40.674  44.266  53.300  1.00 36.50           H  
ATOM   1748  HB2 SER A 672      40.012  47.175  53.915  1.00 36.50           H  
ATOM   1749  HB3 SER A 672      38.946  45.812  54.330  1.00 36.50           H  
ATOM   1750  HG  SER A 672      39.212  47.096  52.010  1.00 36.40           H  
ATOM   1751  N   ASP A 673      42.163  45.466  51.641  1.00 35.75           N  
ATOM   1752  CA  ASP A 673      43.135  46.104  50.753  1.00 35.79           C  
ATOM   1753  C   ASP A 673      42.468  46.841  49.593  1.00 35.23           C  
ATOM   1754  O   ASP A 673      42.042  46.214  48.630  1.00 34.98           O  
ATOM   1755  CB  ASP A 673      44.166  45.093  50.236  1.00 36.41           C  
ATOM   1756  CG  ASP A 673      45.264  44.815  51.252  1.00 37.32           C  
ATOM   1757  OD1 ASP A 673      45.697  45.773  51.940  1.00 37.60           O  
ATOM   1758  OD2 ASP A 673      45.690  43.641  51.372  1.00 37.44           O1-
ATOM   1759  H   ASP A 673      41.558  44.741  51.283  1.00 35.75           H  
ATOM   1760  HA  ASP A 673      43.658  46.851  51.350  1.00 35.79           H  
ATOM   1761  HB2 ASP A 673      44.621  45.490  49.328  1.00 36.41           H  
ATOM   1762  HB3 ASP A 673      43.655  44.158  50.007  1.00 36.41           H  
ATOM   1763  N   PRO A 674      42.387  48.183  49.677  1.00 34.97           N  
ATOM   1764  CA  PRO A 674      42.889  49.035  50.760  1.00 34.72           C  
ATOM   1765  C   PRO A 674      41.902  49.202  51.911  1.00 34.73           C  
ATOM   1766  O   PRO A 674      40.781  48.697  51.847  1.00 34.72           O  
ATOM   1767  CB  PRO A 674      43.099  50.372  50.065  1.00 34.62           C  
ATOM   1768  CG  PRO A 674      42.040  50.400  49.005  1.00 34.75           C  
ATOM   1769  CD  PRO A 674      41.764  48.975  48.602  1.00 34.77           C  
ATOM   1770  HA  PRO A 674      43.780  48.609  51.221  1.00 34.72           H  
ATOM   1771  HB2 PRO A 674      42.968  51.197  50.765  1.00 34.62           H  
ATOM   1772  HB3 PRO A 674      44.093  50.426  49.621  1.00 34.62           H  
ATOM   1773  HG2 PRO A 674      42.391  50.969  48.144  1.00 34.75           H  
ATOM   1774  HG3 PRO A 674      41.132  50.858  49.398  1.00 34.75           H  
ATOM   1775  HD2 PRO A 674      42.219  48.748  47.638  1.00 34.77           H  
ATOM   1776  HD3 PRO A 674      40.692  48.786  48.551  1.00 34.77           H  
ATOM   1777  N   MET A 675      42.321  49.918  52.950  1.00 34.78           N  
ATOM   1778  CA  MET A 675      41.533  50.035  54.173  1.00 35.14           C  
ATOM   1779  C   MET A 675      40.322  50.948  54.037  1.00 35.50           C  
ATOM   1780  O   MET A 675      39.445  50.966  54.911  1.00 35.92           O  
ATOM   1781  CB  MET A 675      42.407  50.518  55.327  1.00 35.24           C  
ATOM   1782  CG  MET A 675      43.316  49.446  55.902  1.00 35.57           C  
ATOM   1783  SD  MET A 675      44.398  50.097  57.190  1.00 35.64           S  
ATOM   1784  CE  MET A 675      45.156  51.477  56.320  1.00 35.57           C  
ATOM   1785  H   MET A 675      43.210  50.394  52.891  1.00 34.78           H  
ATOM   1786  HA  MET A 675      41.153  49.034  54.378  1.00 35.14           H  
ATOM   1787  HB2 MET A 675      41.756  50.879  56.123  1.00 35.24           H  
ATOM   1788  HB3 MET A 675      43.029  51.338  54.967  1.00 35.24           H  
ATOM   1789  HG2 MET A 675      43.930  49.038  55.099  1.00 35.57           H  
ATOM   1790  HG3 MET A 675      42.700  48.653  56.327  1.00 35.57           H  
ATOM   1791  HE1 MET A 675      45.690  51.106  55.445  1.00 35.57           H  
ATOM   1792  HE2 MET A 675      44.382  52.176  56.003  1.00 35.57           H  
ATOM   1793  HE3 MET A 675      45.855  51.985  56.984  1.00 35.57           H  
ATOM   1794  N   TYR A 676      40.271  51.707  52.948  1.00 35.53           N  
ATOM   1795  CA  TYR A 676      39.192  52.662  52.751  1.00 35.53           C  
ATOM   1796  C   TYR A 676      39.087  53.096  51.297  1.00 35.38           C  
ATOM   1797  O   TYR A 676      40.011  52.894  50.498  1.00 34.79           O  
ATOM   1798  CB  TYR A 676      39.419  53.897  53.624  1.00 35.87           C  
ATOM   1799  CG  TYR A 676      40.379  54.883  53.006  1.00 36.32           C  
ATOM   1800  CD1 TYR A 676      39.915  56.034  52.378  1.00 36.67           C  
ATOM   1801  CD2 TYR A 676      41.745  54.654  53.024  1.00 36.46           C  
ATOM   1802  CE1 TYR A 676      40.792  56.935  51.798  1.00 36.80           C  
ATOM   1803  CE2 TYR A 676      42.627  55.549  52.449  1.00 36.77           C  
ATOM   1804  CZ  TYR A 676      42.144  56.685  51.838  1.00 36.89           C  
ATOM   1805  OH  TYR A 676      43.019  57.574  51.268  1.00 37.23           O  
ATOM   1806  H   TYR A 676      40.992  51.620  52.246  1.00 35.53           H  
ATOM   1807  HA  TYR A 676      38.262  52.168  53.034  1.00 35.53           H  
ATOM   1808  HB2 TYR A 676      38.461  54.394  53.779  1.00 35.87           H  
ATOM   1809  HB3 TYR A 676      39.821  53.575  54.585  1.00 35.87           H  
ATOM   1810  HD1 TYR A 676      38.853  56.228  52.342  1.00 36.67           H  
ATOM   1811  HD2 TYR A 676      42.127  53.761  53.495  1.00 36.46           H  
ATOM   1812  HE1 TYR A 676      40.417  57.827  51.318  1.00 36.80           H  
ATOM   1813  HE2 TYR A 676      43.690  55.359  52.479  1.00 36.77           H  
ATOM   1814  HH  TYR A 676      43.946  57.333  51.337  1.00 37.23           H  
ATOM   1815  N   LYS A 677      37.956  53.711  50.969  1.00 35.24           N  
ATOM   1816  CA  LYS A 677      37.755  54.289  49.650  1.00 35.46           C  
ATOM   1817  C   LYS A 677      36.894  55.541  49.729  1.00 35.53           C  
ATOM   1818  O   LYS A 677      36.195  55.763  50.715  1.00 35.84           O  
ATOM   1819  CB  LYS A 677      37.102  53.276  48.716  1.00 35.67           C  
ATOM   1820  CG  LYS A 677      35.728  52.815  49.151  1.00 35.69           C  
ATOM   1821  CD  LYS A 677      35.037  52.123  48.004  1.00 36.02           C  
ATOM   1822  CE  LYS A 677      33.884  51.270  48.481  1.00 36.38           C  
ATOM   1823  NZ  LYS A 677      33.454  50.345  47.395  1.00 36.65           N1+
ATOM   1824  H   LYS A 677      37.217  53.779  51.654  1.00 35.24           H  
ATOM   1825  HA  LYS A 677      38.733  54.562  49.254  1.00 35.46           H  
ATOM   1826  HB2 LYS A 677      37.012  53.731  47.730  1.00 35.67           H  
ATOM   1827  HB3 LYS A 677      37.751  52.402  48.655  1.00 35.67           H  
ATOM   1828  HG2 LYS A 677      35.826  52.122  49.986  1.00 35.69           H  
ATOM   1829  HG3 LYS A 677      35.138  53.677  49.462  1.00 35.69           H  
ATOM   1830  HD2 LYS A 677      35.757  51.488  47.489  1.00 36.02           H  
ATOM   1831  HD3 LYS A 677      34.658  52.876  47.313  1.00 36.02           H  
ATOM   1832  HE2 LYS A 677      33.049  51.913  48.759  1.00 36.38           H  
ATOM   1833  HE3 LYS A 677      34.199  50.688  49.347  1.00 36.38           H  
ATOM   1834  HZ1 LYS A 677      33.162  50.882  46.591  1.00 36.65           H  
ATOM   1835  HZ2 LYS A 677      34.226  49.746  47.137  1.00 36.65           H  
ATOM   1836  HZ3 LYS A 677      32.683  49.779  47.720  1.00 36.65           H  
ATOM   1837  N   CYS A 678      36.951  56.361  48.686  1.00 35.40           N  
ATOM   1838  CA  CYS A 678      36.089  57.526  48.594  1.00 35.07           C  
ATOM   1839  C   CYS A 678      34.977  57.253  47.592  1.00 34.68           C  
ATOM   1840  O   CYS A 678      35.231  56.789  46.475  1.00 34.47           O  
ATOM   1841  CB  CYS A 678      36.875  58.762  48.155  1.00 35.69           C  
ATOM   1842  SG  CYS A 678      38.268  59.208  49.200  1.00 35.94           S  
ATOM   1843  H   CYS A 678      37.607  56.171  47.942  1.00 35.40           H  
ATOM   1844  HA  CYS A 678      35.668  57.720  49.580  1.00 35.07           H  
ATOM   1845  HB2 CYS A 678      36.187  59.607  48.135  1.00 35.69           H  
ATOM   1846  HB3 CYS A 678      37.255  58.578  47.150  1.00 35.69           H  
ATOM   1847  N   GLU A 679      33.744  57.534  48.003  1.00 33.88           N  
ATOM   1848  CA  GLU A 679      32.608  57.456  47.102  1.00 33.25           C  
ATOM   1849  C   GLU A 679      31.817  58.743  47.128  1.00 32.50           C  
ATOM   1850  O   GLU A 679      31.565  59.289  48.199  1.00 32.40           O  
ATOM   1851  CB  GLU A 679      31.696  56.301  47.478  1.00 33.63           C  
ATOM   1852  CG  GLU A 679      31.948  55.060  46.667  1.00 34.57           C  
ATOM   1853  CD  GLU A 679      30.920  54.000  46.944  1.00 35.45           C  
ATOM   1854  OE1 GLU A 679      29.738  54.372  47.163  1.00 35.47           O  
ATOM   1855  OE2 GLU A 679      31.299  52.801  46.948  1.00 35.90           O1-
ATOM   1856  H   GLU A 679      33.594  57.808  48.964  1.00 33.88           H  
ATOM   1857  HA  GLU A 679      32.996  57.291  46.097  1.00 33.25           H  
ATOM   1858  HB2 GLU A 679      31.852  56.065  48.531  1.00 33.63           H  
ATOM   1859  HB3 GLU A 679      30.662  56.611  47.325  1.00 33.63           H  
ATOM   1860  HG2 GLU A 679      32.935  54.669  46.916  1.00 34.57           H  
ATOM   1861  HG3 GLU A 679      31.915  55.317  45.608  1.00 34.57           H  
ATOM   1862  N   CYS A 680      31.434  59.224  45.946  1.00 31.47           N  
ATOM   1863  CA  CYS A 680      30.572  60.394  45.839  1.00 30.46           C  
ATOM   1864  C   CYS A 680      29.216  60.131  46.494  1.00 30.03           C  
ATOM   1865  O   CYS A 680      28.636  59.058  46.332  1.00 29.70           O  
ATOM   1866  CB  CYS A 680      30.377  60.788  44.376  1.00 30.01           C  
ATOM   1867  SG  CYS A 680      31.860  61.419  43.568  1.00 30.27           S  
ATOM   1868  H   CYS A 680      31.749  58.766  45.103  1.00 31.47           H  
ATOM   1869  HA  CYS A 680      31.058  61.217  46.362  1.00 30.46           H  
ATOM   1870  HB2 CYS A 680      29.610  61.561  44.331  1.00 30.01           H  
ATOM   1871  HB3 CYS A 680      30.039  59.908  43.829  1.00 30.01           H  
ATOM   1872  N   GLN A 681      28.717  61.115  47.233  1.00 29.66           N  
ATOM   1873  CA  GLN A 681      27.430  60.991  47.903  1.00 29.35           C  
ATOM   1874  C   GLN A 681      26.260  61.063  46.920  1.00 28.33           C  
ATOM   1875  O   GLN A 681      26.406  61.549  45.796  1.00 28.36           O  
ATOM   1876  CB  GLN A 681      27.280  62.085  48.953  1.00 30.48           C  
ATOM   1877  CG  GLN A 681      28.495  62.266  49.839  1.00 31.73           C  
ATOM   1878  CD  GLN A 681      28.335  63.436  50.785  1.00 32.62           C  
ATOM   1879  OE1 GLN A 681      27.265  64.041  50.857  1.00 33.14           O  
ATOM   1880  NE2 GLN A 681      29.403  63.772  51.509  1.00 33.31           N  
ATOM   1881  H   GLN A 681      29.243  61.971  47.333  1.00 29.66           H  
ATOM   1882  HA  GLN A 681      27.406  60.011  48.380  1.00 29.35           H  
ATOM   1883  HB2 GLN A 681      27.088  63.027  48.440  1.00 30.48           H  
ATOM   1884  HB3 GLN A 681      26.429  61.836  49.587  1.00 30.48           H  
ATOM   1885  HG2 GLN A 681      29.368  62.439  49.209  1.00 31.73           H  
ATOM   1886  HG3 GLN A 681      28.643  61.358  50.424  1.00 31.73           H  
ATOM   1887 HE21 GLN A 681      29.354  64.552  52.149  1.00 33.31           H  
ATOM   1888 HE22 GLN A 681      30.261  63.247  51.417  1.00 33.31           H  
ATOM   1889  N   THR A 682      25.101  60.578  47.359  1.00 26.74           N  
ATOM   1890  CA  THR A 682      23.888  60.596  46.554  1.00 25.31           C  
ATOM   1891  C   THR A 682      23.598  61.990  46.006  1.00 25.02           C  
ATOM   1892  O   THR A 682      23.444  62.942  46.772  1.00 25.03           O  
ATOM   1893  CB  THR A 682      22.687  60.157  47.386  1.00 24.89           C  
ATOM   1894  OG1 THR A 682      23.025  58.976  48.116  1.00 24.61           O  
ATOM   1895  CG2 THR A 682      21.501  59.878  46.492  1.00 24.89           C  
ATOM   1896  H   THR A 682      25.061  60.182  48.287  1.00 26.74           H  
ATOM   1897  HA  THR A 682      24.050  59.907  45.725  1.00 25.31           H  
ATOM   1898  HB  THR A 682      22.423  60.957  48.078  1.00 24.89           H  
ATOM   1899 HG21 THR A 682      21.245  60.780  45.936  1.00 24.89           H  
ATOM   1900 HG22 THR A 682      21.752  59.079  45.794  1.00 24.89           H  
ATOM   1901 HG23 THR A 682      20.650  59.574  47.102  1.00 24.89           H  
ATOM   1902  HG1 THR A 682      22.257  58.726  48.635  1.00 24.61           H  
ATOM   1903  N   GLY A 683      23.512  62.103  44.682  1.00 24.30           N  
ATOM   1904  CA  GLY A 683      23.317  63.397  44.034  1.00 23.41           C  
ATOM   1905  C   GLY A 683      24.560  63.837  43.281  1.00 23.20           C  
ATOM   1906  O   GLY A 683      24.530  64.787  42.493  1.00 23.36           O  
ATOM   1907  H   GLY A 683      23.583  61.273  44.111  1.00 24.30           H  
ATOM   1908  HA2 GLY A 683      22.487  63.320  43.332  1.00 23.41           H  
ATOM   1909  HA3 GLY A 683      23.082  64.142  44.794  1.00 23.41           H  
ATOM   1910  N   TYR A 684      25.659  63.132  43.520  1.00 22.58           N  
ATOM   1911  CA  TYR A 684      26.928  63.462  42.907  1.00 21.87           C  
ATOM   1912  C   TYR A 684      27.480  62.241  42.187  1.00 21.97           C  
ATOM   1913  O   TYR A 684      26.989  61.140  42.366  1.00 22.73           O  
ATOM   1914  CB  TYR A 684      27.910  63.934  43.976  1.00 21.51           C  
ATOM   1915  CG  TYR A 684      27.408  65.112  44.779  1.00 21.40           C  
ATOM   1916  CD1 TYR A 684      26.703  64.920  45.967  1.00 21.18           C  
ATOM   1917  CD2 TYR A 684      27.637  66.416  44.356  1.00 21.04           C  
ATOM   1918  CE1 TYR A 684      26.241  65.994  46.705  1.00 20.77           C  
ATOM   1919  CE2 TYR A 684      27.177  67.492  45.088  1.00 20.90           C  
ATOM   1920  CZ  TYR A 684      26.480  67.275  46.263  1.00 20.77           C  
ATOM   1921  OH  TYR A 684      26.019  68.346  46.997  1.00 20.73           O  
ATOM   1922  H   TYR A 684      25.608  62.342  44.148  1.00 22.58           H  
ATOM   1923  HA  TYR A 684      26.784  64.264  42.183  1.00 21.87           H  
ATOM   1924  HB2 TYR A 684      28.100  63.106  44.660  1.00 21.51           H  
ATOM   1925  HB3 TYR A 684      28.841  64.222  43.487  1.00 21.51           H  
ATOM   1926  HD1 TYR A 684      26.515  63.916  46.316  1.00 21.18           H  
ATOM   1927  HD2 TYR A 684      28.183  66.590  43.441  1.00 21.04           H  
ATOM   1928  HE1 TYR A 684      25.696  65.829  47.623  1.00 20.77           H  
ATOM   1929  HE2 TYR A 684      27.361  68.499  44.745  1.00 20.90           H  
ATOM   1930  HH  TYR A 684      26.699  68.949  47.306  1.00 20.73           H  
ATOM   1931  N   ALA A 685      28.501  62.436  41.368  1.00 21.80           N  
ATOM   1932  CA  ALA A 685      29.144  61.328  40.705  1.00 21.91           C  
ATOM   1933  C   ALA A 685      30.605  61.663  40.403  1.00 22.57           C  
ATOM   1934  O   ALA A 685      30.960  62.824  40.203  1.00 22.53           O  
ATOM   1935  CB  ALA A 685      28.397  60.977  39.434  1.00 21.97           C  
ATOM   1936  H   ALA A 685      28.835  63.375  41.205  1.00 21.80           H  
ATOM   1937  HA  ALA A 685      29.125  60.462  41.366  1.00 21.91           H  
ATOM   1938  HB1 ALA A 685      27.367  60.717  39.678  1.00 21.97           H  
ATOM   1939  HB2 ALA A 685      28.406  61.833  38.759  1.00 21.97           H  
ATOM   1940  HB3 ALA A 685      28.881  60.128  38.951  1.00 21.97           H  
ATOM   1941  N   GLY A 686      31.446  60.636  40.372  1.00 23.09           N  
ATOM   1942  CA  GLY A 686      32.854  60.803  40.062  1.00 23.45           C  
ATOM   1943  C   GLY A 686      33.650  59.634  40.595  1.00 24.01           C  
ATOM   1944  O   GLY A 686      33.099  58.566  40.836  1.00 24.05           O  
ATOM   1945  H   GLY A 686      31.095  59.710  40.570  1.00 23.09           H  
ATOM   1946  HA2 GLY A 686      32.980  60.861  38.981  1.00 23.45           H  
ATOM   1947  HA3 GLY A 686      33.216  61.723  40.520  1.00 23.45           H  
ATOM   1948  N   ASP A 687      34.950  59.841  40.791  1.00 24.82           N  
ATOM   1949  CA  ASP A 687      35.841  58.784  41.251  1.00 24.80           C  
ATOM   1950  C   ASP A 687      36.009  58.815  42.757  1.00 25.13           C  
ATOM   1951  O   ASP A 687      36.511  57.860  43.344  1.00 25.59           O  
ATOM   1952  CB  ASP A 687      37.204  58.869  40.561  1.00 24.87           C  
ATOM   1953  CG  ASP A 687      37.932  60.162  40.860  1.00 25.63           C  
ATOM   1954  OD1 ASP A 687      37.403  60.994  41.636  1.00 25.86           O  
ATOM   1955  OD2 ASP A 687      39.044  60.350  40.318  1.00 25.91           O1-
ATOM   1956  H   ASP A 687      35.331  60.760  40.615  1.00 24.82           H  
ATOM   1957  HA  ASP A 687      35.379  57.834  40.982  1.00 24.80           H  
ATOM   1958  HB2 ASP A 687      37.055  58.794  39.484  1.00 24.87           H  
ATOM   1959  HB3 ASP A 687      37.819  58.036  40.901  1.00 24.87           H  
ATOM   1960  N   GLY A 688      35.583  59.901  43.389  1.00 25.43           N  
ATOM   1961  CA  GLY A 688      35.660  59.989  44.845  1.00 26.63           C  
ATOM   1962  C   GLY A 688      36.596  61.085  45.304  1.00 27.57           C  
ATOM   1963  O   GLY A 688      36.468  61.606  46.409  1.00 27.56           O  
ATOM   1964  H   GLY A 688      35.203  60.672  42.860  1.00 25.43           H  
ATOM   1965  HA2 GLY A 688      34.663  60.192  45.237  1.00 26.63           H  
ATOM   1966  HA3 GLY A 688      36.017  59.036  45.236  1.00 26.63           H  
ATOM   1967  N   LEU A 689      37.547  61.433  44.448  1.00 28.52           N  
ATOM   1968  CA  LEU A 689      38.424  62.561  44.709  1.00 29.54           C  
ATOM   1969  C   LEU A 689      37.745  63.797  44.144  1.00 30.11           C  
ATOM   1970  O   LEU A 689      37.934  64.917  44.628  1.00 30.45           O  
ATOM   1971  CB  LEU A 689      39.777  62.335  44.040  1.00 29.52           C  
ATOM   1972  CG  LEU A 689      40.338  60.935  44.304  1.00 29.89           C  
ATOM   1973  CD1 LEU A 689      41.415  60.568  43.290  1.00 30.00           C  
ATOM   1974  CD2 LEU A 689      40.852  60.803  45.746  1.00 29.57           C  
ATOM   1975  H   LEU A 689      37.664  60.903  43.597  1.00 28.52           H  
ATOM   1976  HA  LEU A 689      38.601  62.681  45.778  1.00 29.54           H  
ATOM   1977  HB2 LEU A 689      39.661  62.467  42.964  1.00 29.52           H  
ATOM   1978  HB3 LEU A 689      40.483  63.072  44.423  1.00 29.52           H  
ATOM   1979  HG  LEU A 689      39.521  60.224  44.182  1.00 29.89           H  
ATOM   1980 HD11 LEU A 689      41.002  60.629  42.283  1.00 30.00           H  
ATOM   1981 HD12 LEU A 689      42.252  61.260  43.382  1.00 30.00           H  
ATOM   1982 HD13 LEU A 689      41.761  59.552  43.480  1.00 30.00           H  
ATOM   1983 HD21 LEU A 689      41.673  61.502  45.905  1.00 29.57           H  
ATOM   1984 HD22 LEU A 689      40.044  61.028  46.442  1.00 29.57           H  
ATOM   1985 HD23 LEU A 689      41.204  59.785  45.914  1.00 29.57           H  
ATOM   1986  N   ILE A 690      36.944  63.568  43.110  1.00 30.33           N  
ATOM   1987  CA  ILE A 690      36.211  64.628  42.438  1.00 30.27           C  
ATOM   1988  C   ILE A 690      34.782  64.159  42.158  1.00 29.71           C  
ATOM   1989  O   ILE A 690      34.562  63.080  41.609  1.00 29.07           O  
ATOM   1990  CB  ILE A 690      36.933  65.072  41.144  1.00 30.66           C  
ATOM   1991  CG1 ILE A 690      36.128  66.132  40.394  1.00 30.69           C  
ATOM   1992  CG2 ILE A 690      37.232  63.885  40.261  1.00 31.21           C  
ATOM   1993  CD1 ILE A 690      36.396  67.536  40.887  1.00 31.09           C  
ATOM   1994  H   ILE A 690      36.840  62.620  42.777  1.00 30.33           H  
ATOM   1995  HA  ILE A 690      36.168  65.502  43.088  1.00 30.27           H  
ATOM   1996  HB  ILE A 690      37.882  65.525  41.430  1.00 30.66           H  
ATOM   1997 HG12 ILE A 690      36.386  66.080  39.336  1.00 30.69           H  
ATOM   1998 HG13 ILE A 690      35.067  65.916  40.520  1.00 30.69           H  
ATOM   1999 HG21 ILE A 690      37.842  63.168  40.810  1.00 31.21           H  
ATOM   2000 HG22 ILE A 690      36.297  63.412  39.960  1.00 31.21           H  
ATOM   2001 HG23 ILE A 690      37.773  64.218  39.375  1.00 31.21           H  
ATOM   2002 HD11 ILE A 690      36.125  67.609  41.940  1.00 31.09           H  
ATOM   2003 HD12 ILE A 690      37.454  67.767  40.767  1.00 31.09           H  
ATOM   2004 HD13 ILE A 690      35.802  68.244  40.309  1.00 31.09           H  
ATOM   2005  N   CYS A 691      33.823  64.976  42.578  1.00 29.38           N  
ATOM   2006  CA  CYS A 691      32.415  64.658  42.486  1.00 29.22           C  
ATOM   2007  C   CYS A 691      31.704  65.831  41.831  1.00 29.38           C  
ATOM   2008  O   CYS A 691      31.988  66.985  42.161  1.00 30.10           O  
ATOM   2009  CB  CYS A 691      31.841  64.435  43.882  1.00 29.29           C  
ATOM   2010  SG  CYS A 691      32.465  62.974  44.746  1.00 29.61           S  
ATOM   2011  H   CYS A 691      34.090  65.863  42.981  1.00 29.38           H  
ATOM   2012  HA  CYS A 691      32.276  63.751  41.898  1.00 29.22           H  
ATOM   2013  HB2 CYS A 691      30.759  64.336  43.790  1.00 29.29           H  
ATOM   2014  HB3 CYS A 691      32.076  65.311  44.487  1.00 29.29           H  
ATOM   2015  N   GLY A 692      30.794  65.541  40.900  1.00 28.76           N  
ATOM   2016  CA  GLY A 692      29.993  66.577  40.236  1.00 27.60           C  
ATOM   2017  C   GLY A 692      28.515  66.291  40.407  1.00 26.89           C  
ATOM   2018  O   GLY A 692      28.153  65.315  41.057  1.00 26.65           O  
ATOM   2019  H   GLY A 692      30.651  64.575  40.643  1.00 28.76           H  
ATOM   2020  HA2 GLY A 692      30.225  67.547  40.676  1.00 27.60           H  
ATOM   2021  HA3 GLY A 692      30.235  66.593  39.173  1.00 27.60           H  
ATOM   2022  N   GLU A 693      27.656  67.127  39.829  1.00 26.51           N  
ATOM   2023  CA  GLU A 693      26.207  66.931  39.962  1.00 26.09           C  
ATOM   2024  C   GLU A 693      25.711  65.695  39.213  1.00 24.97           C  
ATOM   2025  O   GLU A 693      26.091  65.437  38.066  1.00 24.41           O  
ATOM   2026  CB  GLU A 693      25.419  68.162  39.503  1.00 27.19           C  
ATOM   2027  CG  GLU A 693      25.747  69.443  40.254  1.00 28.91           C  
ATOM   2028  CD  GLU A 693      25.214  69.458  41.676  1.00 30.15           C  
ATOM   2029  OE1 GLU A 693      24.069  68.985  41.879  1.00 30.95           O  
ATOM   2030  OE2 GLU A 693      25.934  69.951  42.585  1.00 30.36           O1-
ATOM   2031  H   GLU A 693      28.006  67.907  39.291  1.00 26.51           H  
ATOM   2032  HA  GLU A 693      26.028  66.776  41.026  1.00 26.09           H  
ATOM   2033  HB2 GLU A 693      25.629  68.325  38.446  1.00 27.19           H  
ATOM   2034  HB3 GLU A 693      24.357  67.954  39.634  1.00 27.19           H  
ATOM   2035  HG2 GLU A 693      25.312  70.283  39.712  1.00 28.91           H  
ATOM   2036  HG3 GLU A 693      26.831  69.556  40.289  1.00 28.91           H  
ATOM   2037  N   ASP A 694      24.856  64.936  39.888  1.00 23.56           N  
ATOM   2038  CA  ASP A 694      24.218  63.766  39.311  1.00 22.17           C  
ATOM   2039  C   ASP A 694      22.749  63.791  39.730  1.00 21.52           C  
ATOM   2040  O   ASP A 694      22.369  63.212  40.738  1.00 21.55           O  
ATOM   2041  CB  ASP A 694      24.924  62.503  39.802  1.00 21.30           C  
ATOM   2042  CG  ASP A 694      24.271  61.238  39.315  1.00 20.65           C  
ATOM   2043  OD1 ASP A 694      23.573  61.284  38.283  1.00 20.47           O  
ATOM   2044  OD2 ASP A 694      24.459  60.195  39.972  1.00 20.36           O1-
ATOM   2045  H   ASP A 694      24.640  65.183  40.843  1.00 23.56           H  
ATOM   2046  HA  ASP A 694      24.284  63.771  38.223  1.00 22.17           H  
ATOM   2047  HB2 ASP A 694      24.915  62.501  40.892  1.00 21.30           H  
ATOM   2048  HB3 ASP A 694      25.955  62.521  39.447  1.00 21.30           H  
ATOM   2049  N   SER A 695      21.926  64.485  38.955  1.00 21.10           N  
ATOM   2050  CA  SER A 695      20.567  64.790  39.396  1.00 20.61           C  
ATOM   2051  C   SER A 695      19.581  63.646  39.200  1.00 20.03           C  
ATOM   2052  O   SER A 695      18.553  63.610  39.876  1.00 19.74           O  
ATOM   2053  CB  SER A 695      20.046  66.057  38.718  1.00 20.96           C  
ATOM   2054  OG  SER A 695      19.959  65.868  37.320  1.00 21.44           O  
ATOM   2055  H   SER A 695      22.242  64.806  38.051  1.00 21.10           H  
ATOM   2056  HA  SER A 695      20.638  64.951  40.472  1.00 20.61           H  
ATOM   2057  HB2 SER A 695      20.727  66.882  38.927  1.00 20.96           H  
ATOM   2058  HB3 SER A 695      19.057  66.294  39.111  1.00 20.96           H  
ATOM   2059  HG  SER A 695      19.631  66.685  36.936  1.00 21.44           H  
ATOM   2060  N   ASP A 696      19.891  62.719  38.290  1.00 19.20           N  
ATOM   2061  CA  ASP A 696      19.041  61.551  38.071  1.00 18.46           C  
ATOM   2062  C   ASP A 696      19.602  60.310  38.758  1.00 18.67           C  
ATOM   2063  O   ASP A 696      19.116  59.197  38.559  1.00 18.43           O  
ATOM   2064  CB  ASP A 696      18.812  61.301  36.578  1.00 18.33           C  
ATOM   2065  CG  ASP A 696      20.076  60.930  35.851  1.00 18.38           C  
ATOM   2066  OD1 ASP A 696      21.154  61.030  36.455  1.00 19.12           O  
ATOM   2067  OD2 ASP A 696      20.007  60.535  34.673  1.00 18.32           O1-
ATOM   2068  H   ASP A 696      20.732  62.828  37.741  1.00 19.20           H  
ATOM   2069  HA  ASP A 696      18.073  61.766  38.524  1.00 18.46           H  
ATOM   2070  HB2 ASP A 696      18.406  62.208  36.131  1.00 18.33           H  
ATOM   2071  HB3 ASP A 696      18.094  60.488  36.467  1.00 18.33           H  
ATOM   2072  N   LEU A 697      20.638  60.512  39.566  1.00 19.39           N  
ATOM   2073  CA  LEU A 697      21.154  59.473  40.472  1.00 19.80           C  
ATOM   2074  C   LEU A 697      21.574  58.156  39.824  1.00 20.28           C  
ATOM   2075  O   LEU A 697      21.499  57.117  40.463  1.00 20.20           O  
ATOM   2076  CB  LEU A 697      20.129  59.166  41.559  1.00 19.27           C  
ATOM   2077  CG  LEU A 697      19.606  60.364  42.344  1.00 19.32           C  
ATOM   2078  CD1 LEU A 697      18.553  59.913  43.369  1.00 19.24           C  
ATOM   2079  CD2 LEU A 697      20.753  61.086  43.017  1.00 19.06           C  
ATOM   2080  H   LEU A 697      21.090  61.415  39.558  1.00 19.39           H  
ATOM   2081  HA  LEU A 697      22.068  59.911  40.872  1.00 19.80           H  
ATOM   2082  HB2 LEU A 697      19.276  58.680  41.085  1.00 19.27           H  
ATOM   2083  HB3 LEU A 697      20.591  58.479  42.268  1.00 19.27           H  
ATOM   2084  HG  LEU A 697      19.126  61.059  41.655  1.00 19.32           H  
ATOM   2085 HD11 LEU A 697      17.729  59.422  42.851  1.00 19.24           H  
ATOM   2086 HD12 LEU A 697      19.007  59.215  44.073  1.00 19.24           H  
ATOM   2087 HD13 LEU A 697      18.177  60.782  43.910  1.00 19.24           H  
ATOM   2088 HD21 LEU A 697      21.250  60.410  43.712  1.00 19.06           H  
ATOM   2089 HD22 LEU A 697      21.465  61.419  42.262  1.00 19.06           H  
ATOM   2090 HD23 LEU A 697      20.370  61.949  43.561  1.00 19.06           H  
ATOM   2091  N   ASP A 698      22.025  58.190  38.575  1.00 21.09           N  
ATOM   2092  CA  ASP A 698      22.416  56.959  37.898  1.00 22.27           C  
ATOM   2093  C   ASP A 698      23.931  56.776  37.874  1.00 23.27           C  
ATOM   2094  O   ASP A 698      24.466  55.998  37.072  1.00 23.44           O  
ATOM   2095  CB  ASP A 698      21.856  56.919  36.480  1.00 22.10           C  
ATOM   2096  CG  ASP A 698      22.268  58.117  35.666  1.00 22.21           C  
ATOM   2097  OD1 ASP A 698      23.085  58.920  36.176  1.00 21.94           O  
ATOM   2098  OD2 ASP A 698      21.776  58.252  34.523  1.00 22.29           O1-
ATOM   2099  H   ASP A 698      22.098  59.074  38.091  1.00 21.09           H  
ATOM   2100  HA  ASP A 698      21.993  56.132  38.468  1.00 22.27           H  
ATOM   2101  HB2 ASP A 698      20.768  56.890  36.534  1.00 22.10           H  
ATOM   2102  HB3 ASP A 698      22.219  56.018  35.985  1.00 22.10           H  
ATOM   2103  N   GLY A 699      24.619  57.496  38.754  1.00 23.92           N  
ATOM   2104  CA  GLY A 699      26.066  57.361  38.882  1.00 24.77           C  
ATOM   2105  C   GLY A 699      26.881  58.006  37.774  1.00 25.46           C  
ATOM   2106  O   GLY A 699      28.099  58.041  37.855  1.00 25.27           O  
ATOM   2107  H   GLY A 699      24.130  58.151  39.347  1.00 23.92           H  
ATOM   2108  HA2 GLY A 699      26.364  57.816  39.827  1.00 24.77           H  
ATOM   2109  HA3 GLY A 699      26.304  56.298  38.899  1.00 24.77           H  
ATOM   2110  N   TRP A 700      26.220  58.505  36.732  1.00 26.50           N  
ATOM   2111  CA  TRP A 700      26.897  59.347  35.738  1.00 27.56           C  
ATOM   2112  C   TRP A 700      26.503  60.817  35.922  1.00 28.64           C  
ATOM   2113  O   TRP A 700      25.319  61.121  36.081  1.00 28.37           O  
ATOM   2114  CB  TRP A 700      26.601  58.864  34.318  1.00 26.64           C  
ATOM   2115  CG  TRP A 700      27.011  57.451  34.125  1.00 26.17           C  
ATOM   2116  CD1 TRP A 700      26.295  56.341  34.454  1.00 26.06           C  
ATOM   2117  CD2 TRP A 700      28.248  56.984  33.585  1.00 26.06           C  
ATOM   2118  NE1 TRP A 700      27.003  55.209  34.139  1.00 25.64           N  
ATOM   2119  CE2 TRP A 700      28.209  55.579  33.606  1.00 25.83           C  
ATOM   2120  CE3 TRP A 700      29.388  57.617  33.083  1.00 26.00           C  
ATOM   2121  CZ2 TRP A 700      29.262  54.797  33.142  1.00 25.83           C  
ATOM   2122  CZ3 TRP A 700      30.430  56.838  32.618  1.00 25.73           C  
ATOM   2123  CH2 TRP A 700      30.362  55.446  32.655  1.00 25.60           C  
ATOM   2124  H   TRP A 700      25.237  58.301  36.623  1.00 26.50           H  
ATOM   2125  HA  TRP A 700      27.973  59.265  35.893  1.00 27.56           H  
ATOM   2126  HB2 TRP A 700      25.531  58.950  34.131  1.00 26.64           H  
ATOM   2127  HB3 TRP A 700      27.145  59.490  33.611  1.00 26.64           H  
ATOM   2128  HD1 TRP A 700      25.311  56.350  34.899  1.00 26.06           H  
ATOM   2129  HE1 TRP A 700      26.687  54.260  34.277  1.00 25.64           H  
ATOM   2130  HE3 TRP A 700      29.453  58.695  33.059  1.00 26.00           H  
ATOM   2131  HZ2 TRP A 700      29.212  53.718  33.166  1.00 25.83           H  
ATOM   2132  HZ3 TRP A 700      31.313  57.316  32.219  1.00 25.73           H  
ATOM   2133  HH2 TRP A 700      31.198  54.867  32.290  1.00 25.60           H  
ATOM   2134  N   PRO A 701      27.502  61.726  35.924  1.00 29.93           N  
ATOM   2135  CA  PRO A 701      27.315  63.152  36.200  1.00 30.68           C  
ATOM   2136  C   PRO A 701      26.912  63.923  34.953  1.00 31.47           C  
ATOM   2137  O   PRO A 701      26.863  63.346  33.870  1.00 31.68           O  
ATOM   2138  CB  PRO A 701      28.704  63.591  36.659  1.00 30.44           C  
ATOM   2139  CG  PRO A 701      29.620  62.736  35.867  1.00 30.26           C  
ATOM   2140  CD  PRO A 701      28.918  61.413  35.655  1.00 30.07           C  
ATOM   2141  HA  PRO A 701      26.523  63.336  36.926  1.00 30.68           H  
ATOM   2142  HB2 PRO A 701      28.870  64.646  36.441  1.00 30.44           H  
ATOM   2143  HB3 PRO A 701      28.834  63.416  37.727  1.00 30.44           H  
ATOM   2144  HG2 PRO A 701      30.552  62.582  36.411  1.00 30.26           H  
ATOM   2145  HG3 PRO A 701      29.833  63.205  34.906  1.00 30.26           H  
ATOM   2146  HD2 PRO A 701      29.289  60.660  36.350  1.00 30.07           H  
ATOM   2147  HD3 PRO A 701      29.051  61.061  34.632  1.00 30.07           H  
ATOM   2148  N   SER A 702      26.650  65.219  35.109  1.00 32.78           N  
ATOM   2149  CA  SER A 702      26.102  66.051  34.030  1.00 33.92           C  
ATOM   2150  C   SER A 702      27.141  66.553  33.038  1.00 34.68           C  
ATOM   2151  O   SER A 702      26.804  66.903  31.910  1.00 34.56           O  
ATOM   2152  CB  SER A 702      25.359  67.241  34.616  1.00 34.23           C  
ATOM   2153  OG  SER A 702      24.442  66.811  35.608  1.00 35.64           O  
ATOM   2154  H   SER A 702      26.835  65.647  36.005  1.00 32.78           H  
ATOM   2155  HA  SER A 702      25.427  65.401  33.473  1.00 33.92           H  
ATOM   2156  HB2 SER A 702      24.815  67.752  33.821  1.00 34.23           H  
ATOM   2157  HB3 SER A 702      26.077  67.928  35.064  1.00 34.23           H  
ATOM   2158  HG  SER A 702      24.945  66.370  36.296  1.00 35.64           H  
ATOM   2159  N   LEU A 703      28.399  66.601  33.463  1.00 35.59           N  
ATOM   2160  CA  LEU A 703      29.477  67.043  32.594  1.00 36.56           C  
ATOM   2161  C   LEU A 703      30.705  66.192  32.813  1.00 36.96           C  
ATOM   2162  O   LEU A 703      30.826  65.543  33.852  1.00 37.46           O  
ATOM   2163  CB  LEU A 703      29.823  68.496  32.894  1.00 37.35           C  
ATOM   2164  CG  LEU A 703      28.687  69.493  32.665  1.00 38.18           C  
ATOM   2165  CD1 LEU A 703      29.126  70.867  33.129  1.00 38.47           C  
ATOM   2166  CD2 LEU A 703      28.231  69.514  31.190  1.00 38.43           C  
ATOM   2167  H   LEU A 703      28.611  66.324  34.411  1.00 35.59           H  
ATOM   2168  HA  LEU A 703      29.148  66.948  31.559  1.00 36.56           H  
ATOM   2169  HB2 LEU A 703      30.125  68.562  33.939  1.00 37.35           H  
ATOM   2170  HB3 LEU A 703      30.658  68.783  32.255  1.00 37.35           H  
ATOM   2171  HG  LEU A 703      27.823  69.179  33.250  1.00 38.18           H  
ATOM   2172 HD11 LEU A 703      29.393  70.826  34.185  1.00 38.47           H  
ATOM   2173 HD12 LEU A 703      29.990  71.188  32.548  1.00 38.47           H  
ATOM   2174 HD13 LEU A 703      28.310  71.576  32.988  1.00 38.47           H  
ATOM   2175 HD21 LEU A 703      29.063  69.824  30.557  1.00 38.43           H  
ATOM   2176 HD22 LEU A 703      27.903  68.517  30.897  1.00 38.43           H  
ATOM   2177 HD23 LEU A 703      27.405  70.216  31.075  1.00 38.43           H  
ATOM   2178  N   ASN A 704      31.621  66.187  31.847  1.00 37.09           N  
ATOM   2179  CA  ASN A 704      32.899  65.530  32.063  1.00 37.68           C  
ATOM   2180  C   ASN A 704      33.618  66.251  33.186  1.00 38.17           C  
ATOM   2181  O   ASN A 704      33.545  67.469  33.301  1.00 37.82           O  
ATOM   2182  CB  ASN A 704      33.782  65.540  30.812  1.00 37.93           C  
ATOM   2183  CG  ASN A 704      33.017  65.245  29.548  1.00 38.04           C  
ATOM   2184  OD1 ASN A 704      32.946  64.098  29.101  1.00 37.88           O  
ATOM   2185  ND2 ASN A 704      32.437  66.285  28.957  1.00 38.36           N  
ATOM   2186  H   ASN A 704      31.428  66.639  30.965  1.00 37.09           H  
ATOM   2187  HA  ASN A 704      32.708  64.487  32.314  1.00 37.68           H  
ATOM   2188  HB2 ASN A 704      34.561  64.786  30.931  1.00 37.93           H  
ATOM   2189  HB3 ASN A 704      34.241  66.524  30.719  1.00 37.93           H  
ATOM   2190 HD21 ASN A 704      31.911  66.153  28.105  1.00 38.36           H  
ATOM   2191 HD22 ASN A 704      32.522  67.207  29.360  1.00 38.36           H  
ATOM   2192  N   LEU A 705      34.309  65.496  34.021  1.00 39.30           N  
ATOM   2193  CA  LEU A 705      35.051  66.082  35.111  1.00 40.75           C  
ATOM   2194  C   LEU A 705      36.544  65.866  34.859  1.00 42.24           C  
ATOM   2195  O   LEU A 705      36.924  64.999  34.064  1.00 42.39           O  
ATOM   2196  CB  LEU A 705      34.609  65.444  36.427  1.00 40.54           C  
ATOM   2197  CG  LEU A 705      33.092  65.314  36.614  1.00 40.37           C  
ATOM   2198  CD1 LEU A 705      32.754  64.223  37.625  1.00 40.52           C  
ATOM   2199  CD2 LEU A 705      32.460  66.633  37.022  1.00 40.14           C  
ATOM   2200  H   LEU A 705      34.318  64.494  33.895  1.00 39.30           H  
ATOM   2201  HA  LEU A 705      34.859  67.153  35.176  1.00 40.75           H  
ATOM   2202  HB2 LEU A 705      35.042  64.445  36.479  1.00 40.54           H  
ATOM   2203  HB3 LEU A 705      34.998  66.052  37.244  1.00 40.54           H  
ATOM   2204  HG  LEU A 705      32.673  65.030  35.649  1.00 40.37           H  
ATOM   2205 HD11 LEU A 705      33.184  63.277  37.296  1.00 40.52           H  
ATOM   2206 HD12 LEU A 705      33.165  64.490  38.599  1.00 40.52           H  
ATOM   2207 HD13 LEU A 705      31.671  64.123  37.703  1.00 40.52           H  
ATOM   2208 HD21 LEU A 705      32.860  66.944  37.987  1.00 40.14           H  
ATOM   2209 HD22 LEU A 705      32.687  67.392  36.273  1.00 40.14           H  
ATOM   2210 HD23 LEU A 705      31.380  66.510  37.099  1.00 40.14           H  
ATOM   2211  N   VAL A 706      37.389  66.664  35.511  1.00 43.77           N  
ATOM   2212  CA  VAL A 706      38.839  66.487  35.422  1.00 45.25           C  
ATOM   2213  C   VAL A 706      39.181  65.045  35.772  1.00 46.53           C  
ATOM   2214  O   VAL A 706      40.342  64.644  35.839  1.00 47.16           O  
ATOM   2215  CB  VAL A 706      39.574  67.429  36.387  1.00 45.20           C  
ATOM   2216  CG1 VAL A 706      39.238  68.877  36.067  1.00 45.05           C  
ATOM   2217  CG2 VAL A 706      39.227  67.091  37.842  1.00 45.06           C  
ATOM   2218  H   VAL A 706      37.019  67.411  36.082  1.00 43.77           H  
ATOM   2219  HA  VAL A 706      39.157  66.722  34.406  1.00 45.25           H  
ATOM   2220  HB  VAL A 706      40.648  67.292  36.259  1.00 45.20           H  
ATOM   2221 HG11 VAL A 706      39.524  69.098  35.039  1.00 45.05           H  
ATOM   2222 HG12 VAL A 706      38.167  69.037  36.189  1.00 45.05           H  
ATOM   2223 HG13 VAL A 706      39.783  69.535  36.745  1.00 45.05           H  
ATOM   2224 HG21 VAL A 706      38.156  67.220  37.999  1.00 45.06           H  
ATOM   2225 HG22 VAL A 706      39.503  66.057  38.051  1.00 45.06           H  
ATOM   2226 HG23 VAL A 706      39.775  67.755  38.510  1.00 45.06           H  
ATOM   2227  N   CYS A 707      38.131  64.275  35.994  1.00 47.95           N  
ATOM   2228  CA  CYS A 707      38.215  62.892  36.394  1.00 49.43           C  
ATOM   2229  C   CYS A 707      38.237  61.988  35.163  1.00 50.99           C  
ATOM   2230  O   CYS A 707      38.320  60.764  35.283  1.00 51.17           O  
ATOM   2231  CB  CYS A 707      36.973  62.583  37.226  1.00 48.95           C  
ATOM   2232  SG  CYS A 707      36.931  60.965  37.939  1.00 48.66           S  
ATOM   2233  H   CYS A 707      37.213  64.680  35.876  1.00 47.95           H  
ATOM   2234  HA  CYS A 707      39.126  62.717  36.966  1.00 49.43           H  
ATOM   2235  HB2 CYS A 707      36.100  62.691  36.582  1.00 48.95           H  
ATOM   2236  HB3 CYS A 707      36.920  63.310  38.036  1.00 48.95           H  
ATOM   2237  N   ALA A 708      38.171  62.603  33.982  1.00 52.65           N  
ATOM   2238  CA  ALA A 708      37.859  61.893  32.732  1.00 54.43           C  
ATOM   2239  C   ALA A 708      38.780  60.720  32.365  1.00 55.76           C  
ATOM   2240  O   ALA A 708      38.365  59.555  32.413  1.00 55.93           O  
ATOM   2241  CB  ALA A 708      37.761  62.882  31.564  1.00 54.30           C  
ATOM   2242  H   ALA A 708      38.342  63.598  33.944  1.00 52.65           H  
ATOM   2243  HA  ALA A 708      36.895  61.424  32.926  1.00 54.43           H  
ATOM   2244  HB1 ALA A 708      37.036  63.659  31.806  1.00 54.30           H  
ATOM   2245  HB2 ALA A 708      38.736  63.337  31.390  1.00 54.30           H  
ATOM   2246  HB3 ALA A 708      37.441  62.353  30.666  1.00 54.30           H  
ATOM   2247  N   THR A 709      40.022  61.035  32.003  1.00 57.24           N  
ATOM   2248  CA  THR A 709      40.922  60.056  31.383  1.00 58.49           C  
ATOM   2249  C   THR A 709      41.667  59.117  32.338  1.00 59.19           C  
ATOM   2250  O   THR A 709      42.183  58.082  31.902  1.00 59.35           O  
ATOM   2251  CB  THR A 709      41.954  60.750  30.476  1.00 58.66           C  
ATOM   2252  OG1 THR A 709      42.732  61.665  31.257  1.00 58.85           O  
ATOM   2253  CG2 THR A 709      41.250  61.504  29.347  1.00 58.80           C  
ATOM   2254  H   THR A 709      40.354  61.976  32.160  1.00 57.24           H  
ATOM   2255  HA  THR A 709      40.242  59.424  30.812  1.00 58.49           H  
ATOM   2256  HB  THR A 709      42.606  59.995  30.037  1.00 58.66           H  
ATOM   2257 HG21 THR A 709      40.660  60.804  28.755  1.00 58.80           H  
ATOM   2258 HG22 THR A 709      40.594  62.264  29.771  1.00 58.80           H  
ATOM   2259 HG23 THR A 709      41.994  61.982  28.710  1.00 58.80           H  
ATOM   2260  HG1 THR A 709      43.371  62.077  30.671  1.00 58.85           H  
ATOM   2261  N   ASN A 710      41.738  59.470  33.621  1.00 59.88           N  
ATOM   2262  CA  ASN A 710      42.449  58.632  34.593  1.00 60.45           C  
ATOM   2263  C   ASN A 710      41.505  57.775  35.427  1.00 60.15           C  
ATOM   2264  O   ASN A 710      41.909  57.172  36.421  1.00 60.13           O  
ATOM   2265  CB  ASN A 710      43.388  59.459  35.491  1.00 61.34           C  
ATOM   2266  CG  ASN A 710      42.659  60.160  36.629  1.00 62.24           C  
ATOM   2267  OD1 ASN A 710      41.491  60.525  36.495  1.00 62.39           O  
ATOM   2268  ND2 ASN A 710      43.353  60.357  37.759  1.00 63.02           N  
ATOM   2269  H   ASN A 710      41.297  60.325  33.928  1.00 59.88           H  
ATOM   2270  HA  ASN A 710      43.067  57.950  34.008  1.00 60.45           H  
ATOM   2271  HB2 ASN A 710      43.880  60.213  34.877  1.00 61.34           H  
ATOM   2272  HB3 ASN A 710      44.137  58.792  35.917  1.00 61.34           H  
ATOM   2273 HD21 ASN A 710      43.701  61.289  37.936  1.00 63.02           H  
ATOM   2274 HD22 ASN A 710      43.555  59.645  38.447  1.00 63.02           H  
ATOM   2275  N   ALA A 711      40.243  57.726  35.015  1.00 59.85           N  
ATOM   2276  CA  ALA A 711      39.251  56.901  35.700  1.00 59.59           C  
ATOM   2277  C   ALA A 711      38.330  56.199  34.705  1.00 59.22           C  
ATOM   2278  O   ALA A 711      38.040  56.718  33.617  1.00 58.98           O  
ATOM   2279  CB  ALA A 711      38.443  57.728  36.703  1.00 59.38           C  
ATOM   2280  H   ALA A 711      39.964  58.270  34.211  1.00 59.85           H  
ATOM   2281  HA  ALA A 711      39.789  56.132  36.254  1.00 59.59           H  
ATOM   2282  HB1 ALA A 711      39.120  58.187  37.424  1.00 59.38           H  
ATOM   2283  HB2 ALA A 711      37.893  58.506  36.173  1.00 59.38           H  
ATOM   2284  HB3 ALA A 711      37.741  57.079  37.226  1.00 59.38           H  
ATOM   2285  N   THR A 712      37.878  55.011  35.091  1.00 58.55           N  
ATOM   2286  CA  THR A 712      37.093  54.169  34.204  1.00 57.91           C  
ATOM   2287  C   THR A 712      35.613  54.592  34.114  1.00 57.27           C  
ATOM   2288  O   THR A 712      35.097  54.823  33.014  1.00 57.65           O  
ATOM   2289  CB  THR A 712      37.271  52.664  34.553  1.00 58.04           C  
ATOM   2290  OG1 THR A 712      36.028  51.971  34.380  1.00 58.25           O  
ATOM   2291  CG2 THR A 712      37.759  52.493  35.991  1.00 57.91           C  
ATOM   2292  H   THR A 712      38.085  54.685  36.024  1.00 58.55           H  
ATOM   2293  HA  THR A 712      37.488  54.317  33.199  1.00 57.91           H  
ATOM   2294  HB  THR A 712      38.019  52.244  33.880  1.00 58.04           H  
ATOM   2295 HG21 THR A 712      38.708  53.015  36.117  1.00 57.91           H  
ATOM   2296 HG22 THR A 712      37.021  52.909  36.677  1.00 57.91           H  
ATOM   2297 HG23 THR A 712      37.896  51.433  36.204  1.00 57.91           H  
ATOM   2298  HG1 THR A 712      35.391  52.362  34.983  1.00 58.25           H  
ATOM   2299  N   TYR A 713      34.936  54.718  35.254  1.00 56.04           N  
ATOM   2300  CA  TYR A 713      33.507  55.035  35.232  1.00 54.95           C  
ATOM   2301  C   TYR A 713      33.185  56.454  35.706  1.00 53.50           C  
ATOM   2302  O   TYR A 713      34.074  57.279  35.859  1.00 53.49           O  
ATOM   2303  CB  TYR A 713      32.711  53.994  36.036  1.00 55.53           C  
ATOM   2304  CG  TYR A 713      33.011  52.560  35.634  1.00 56.21           C  
ATOM   2305  CD1 TYR A 713      33.689  51.700  36.502  1.00 56.51           C  
ATOM   2306  CD2 TYR A 713      32.634  52.068  34.382  1.00 56.31           C  
ATOM   2307  CE1 TYR A 713      33.977  50.390  36.140  1.00 56.48           C  
ATOM   2308  CE2 TYR A 713      32.917  50.756  34.010  1.00 56.47           C  
ATOM   2309  CZ  TYR A 713      33.589  49.924  34.896  1.00 56.64           C  
ATOM   2310  OH  TYR A 713      33.878  48.624  34.544  1.00 56.90           O  
ATOM   2311  H   TYR A 713      35.410  54.594  36.137  1.00 56.04           H  
ATOM   2312  HA  TYR A 713      33.201  54.994  34.187  1.00 54.95           H  
ATOM   2313  HB2 TYR A 713      32.953  54.114  37.092  1.00 55.53           H  
ATOM   2314  HB3 TYR A 713      31.648  54.180  35.884  1.00 55.53           H  
ATOM   2315  HD1 TYR A 713      33.995  52.061  37.473  1.00 56.51           H  
ATOM   2316  HD2 TYR A 713      32.115  52.716  33.691  1.00 56.31           H  
ATOM   2317  HE1 TYR A 713      34.500  49.739  36.825  1.00 56.48           H  
ATOM   2318  HE2 TYR A 713      32.616  50.388  33.040  1.00 56.47           H  
ATOM   2319  HH  TYR A 713      33.582  48.366  33.668  1.00 56.90           H  
ATOM   2320  N   HIS A 714      31.895  56.732  35.871  1.00 51.88           N  
ATOM   2321  CA  HIS A 714      31.390  57.894  36.612  1.00 50.52           C  
ATOM   2322  C   HIS A 714      32.006  59.276  36.366  1.00 49.63           C  
ATOM   2323  O   HIS A 714      31.728  60.206  37.128  1.00 49.53           O  
ATOM   2324  CB  HIS A 714      31.441  57.619  38.121  1.00 50.58           C  
ATOM   2325  CG  HIS A 714      30.988  56.246  38.505  1.00 50.59           C  
ATOM   2326  ND1 HIS A 714      29.968  55.587  37.850  1.00 50.47           N1+
ATOM   2327  CD2 HIS A 714      31.405  55.414  39.489  1.00 50.53           C  
ATOM   2328  CE1 HIS A 714      29.785  54.404  38.406  1.00 50.65           C  
ATOM   2329  NE2 HIS A 714      30.642  54.275  39.404  1.00 50.81           N  
ATOM   2330  H   HIS A 714      31.220  56.103  35.460  1.00 51.88           H  
ATOM   2331  HA  HIS A 714      30.384  57.983  36.202  1.00 50.52           H  
ATOM   2332  HB2 HIS A 714      30.801  58.344  38.623  1.00 50.58           H  
ATOM   2333  HB3 HIS A 714      32.470  57.747  38.458  1.00 50.58           H  
ATOM   2334  HD1 HIS A 714      29.407  55.978  37.014  1.00 50.47           H  
ATOM   2335  HD2 HIS A 714      32.189  55.609  40.205  1.00 50.53           H  
ATOM   2336  HE2 HIS A 714      30.723  53.469  40.007  1.00 50.81           H  
ATOM   2337  HE1 HIS A 714      29.058  53.667  38.098  1.00 50.65           H  
ATOM   2338  N   CYS A 715      32.832  59.438  35.338  1.00 48.32           N  
ATOM   2339  CA  CYS A 715      33.499  60.726  35.164  1.00 47.16           C  
ATOM   2340  C   CYS A 715      33.290  61.360  33.793  1.00 46.32           C  
ATOM   2341  O   CYS A 715      33.924  62.359  33.458  1.00 46.63           O  
ATOM   2342  CB  CYS A 715      34.982  60.628  35.549  1.00 47.43           C  
ATOM   2343  SG  CYS A 715      35.173  60.159  37.303  1.00 48.23           S  
ATOM   2344  H   CYS A 715      32.996  58.683  34.687  1.00 48.32           H  
ATOM   2345  HA  CYS A 715      33.014  61.416  35.854  1.00 47.16           H  
ATOM   2346  HB2 CYS A 715      35.458  61.595  35.385  1.00 47.43           H  
ATOM   2347  HB3 CYS A 715      35.463  59.876  34.924  1.00 47.43           H  
ATOM   2348  N   ILE A 716      32.373  60.792  33.018  1.00 44.93           N  
ATOM   2349  CA  ILE A 716      32.096  61.270  31.670  1.00 43.59           C  
ATOM   2350  C   ILE A 716      30.625  61.672  31.572  1.00 42.72           C  
ATOM   2351  O   ILE A 716      29.764  61.052  32.199  1.00 42.85           O  
ATOM   2352  CB  ILE A 716      32.472  60.195  30.622  1.00 43.76           C  
ATOM   2353  CG1 ILE A 716      33.998  60.075  30.530  1.00 43.97           C  
ATOM   2354  CG2 ILE A 716      31.880  60.522  29.256  1.00 43.62           C  
ATOM   2355  CD1 ILE A 716      34.508  58.719  30.021  1.00 44.41           C  
ATOM   2356  H   ILE A 716      31.851  60.004  33.374  1.00 44.93           H  
ATOM   2357  HA  ILE A 716      32.707  62.147  31.458  1.00 43.59           H  
ATOM   2358  HB  ILE A 716      32.054  59.241  30.942  1.00 43.76           H  
ATOM   2359 HG12 ILE A 716      34.359  60.849  29.852  1.00 43.97           H  
ATOM   2360 HG13 ILE A 716      34.412  60.241  31.525  1.00 43.97           H  
ATOM   2361 HG21 ILE A 716      30.795  60.590  29.337  1.00 43.62           H  
ATOM   2362 HG22 ILE A 716      32.279  61.474  28.906  1.00 43.62           H  
ATOM   2363 HG23 ILE A 716      32.143  59.736  28.548  1.00 43.62           H  
ATOM   2364 HD11 ILE A 716      34.182  57.930  30.699  1.00 44.41           H  
ATOM   2365 HD12 ILE A 716      34.107  58.530  29.025  1.00 44.41           H  
ATOM   2366 HD13 ILE A 716      35.597  58.734  29.977  1.00 44.41           H  
ATOM   2367  N   LYS A 717      30.348  62.720  30.798  1.00 41.19           N  
ATOM   2368  CA  LYS A 717      29.017  63.332  30.742  1.00 39.76           C  
ATOM   2369  C   LYS A 717      27.862  62.342  30.550  1.00 38.69           C  
ATOM   2370  O   LYS A 717      27.831  61.587  29.577  1.00 38.94           O  
ATOM   2371  CB  LYS A 717      28.981  64.388  29.636  1.00 39.98           C  
ATOM   2372  CG  LYS A 717      27.679  65.155  29.553  1.00 40.17           C  
ATOM   2373  CD  LYS A 717      27.727  66.201  28.456  1.00 40.60           C  
ATOM   2374  CE  LYS A 717      26.583  67.195  28.601  1.00 41.13           C  
ATOM   2375  NZ  LYS A 717      26.597  68.228  27.527  1.00 41.38           N1+
ATOM   2376  H   LYS A 717      31.085  63.109  30.227  1.00 41.19           H  
ATOM   2377  HA  LYS A 717      28.858  63.783  31.722  1.00 39.76           H  
ATOM   2378  HB2 LYS A 717      29.786  65.100  29.817  1.00 39.98           H  
ATOM   2379  HB3 LYS A 717      29.145  63.889  28.681  1.00 39.98           H  
ATOM   2380  HG2 LYS A 717      26.868  64.457  29.344  1.00 40.17           H  
ATOM   2381  HG3 LYS A 717      27.496  65.649  30.507  1.00 40.17           H  
ATOM   2382  HD2 LYS A 717      27.649  65.706  27.488  1.00 40.60           H  
ATOM   2383  HD3 LYS A 717      28.674  66.737  28.515  1.00 40.60           H  
ATOM   2384  HE2 LYS A 717      26.670  67.692  29.567  1.00 41.13           H  
ATOM   2385  HE3 LYS A 717      25.639  66.653  28.555  1.00 41.13           H  
ATOM   2386  HZ1 LYS A 717      27.469  68.737  27.561  1.00 41.38           H  
ATOM   2387  HZ2 LYS A 717      26.504  67.779  26.627  1.00 41.38           H  
ATOM   2388  HZ3 LYS A 717      25.828  68.868  27.665  1.00 41.38           H  
ATOM   2389  N   ASP A 718      26.908  62.359  31.477  1.00 36.95           N  
ATOM   2390  CA  ASP A 718      25.692  61.557  31.350  1.00 35.15           C  
ATOM   2391  C   ASP A 718      25.050  61.843  29.997  1.00 34.11           C  
ATOM   2392  O   ASP A 718      24.775  62.994  29.674  1.00 34.43           O  
ATOM   2393  CB  ASP A 718      24.720  61.891  32.493  1.00 34.60           C  
ATOM   2394  CG  ASP A 718      23.499  60.979  32.526  1.00 34.25           C  
ATOM   2395  OD1 ASP A 718      23.191  60.337  31.503  1.00 34.55           O  
ATOM   2396  OD2 ASP A 718      22.832  60.906  33.579  1.00 33.70           O1-
ATOM   2397  H   ASP A 718      27.027  62.943  32.292  1.00 36.95           H  
ATOM   2398  HA  ASP A 718      25.939  60.497  31.413  1.00 35.15           H  
ATOM   2399  HB2 ASP A 718      24.381  62.920  32.371  1.00 34.60           H  
ATOM   2400  HB3 ASP A 718      25.251  61.794  33.440  1.00 34.60           H  
ATOM   2401  N   ASN A 719      24.815  60.806  29.201  1.00 32.86           N  
ATOM   2402  CA  ASN A 719      24.229  61.003  27.871  1.00 31.62           C  
ATOM   2403  C   ASN A 719      22.701  61.149  27.864  1.00 31.21           C  
ATOM   2404  O   ASN A 719      22.100  61.365  26.810  1.00 31.49           O  
ATOM   2405  CB  ASN A 719      24.699  59.925  26.879  1.00 30.88           C  
ATOM   2406  CG  ASN A 719      24.284  58.524  27.284  1.00 30.11           C  
ATOM   2407  OD1 ASN A 719      23.178  58.305  27.775  1.00 29.84           O  
ATOM   2408  ND2 ASN A 719      25.169  57.562  27.059  1.00 29.51           N  
ATOM   2409  H   ASN A 719      25.042  59.873  29.515  1.00 32.86           H  
ATOM   2410  HA  ASN A 719      24.608  61.968  27.535  1.00 31.62           H  
ATOM   2411  HB2 ASN A 719      25.787  59.961  26.817  1.00 30.88           H  
ATOM   2412  HB3 ASN A 719      24.272  60.144  25.900  1.00 30.88           H  
ATOM   2413 HD21 ASN A 719      26.067  57.786  26.654  1.00 29.51           H  
ATOM   2414 HD22 ASN A 719      24.945  56.605  27.293  1.00 29.51           H  
ATOM   2415  N   CYS A 720      22.088  60.996  29.039  1.00 30.36           N  
ATOM   2416  CA  CYS A 720      20.674  61.297  29.263  1.00 29.51           C  
ATOM   2417  C   CYS A 720      20.602  61.917  30.651  1.00 29.17           C  
ATOM   2418  O   CYS A 720      20.314  61.226  31.633  1.00 29.13           O  
ATOM   2419  CB  CYS A 720      19.802  60.035  29.230  1.00 29.39           C  
ATOM   2420  SG  CYS A 720      19.592  59.197  27.626  1.00 29.55           S  
ATOM   2421  H   CYS A 720      22.631  60.653  29.818  1.00 30.36           H  
ATOM   2422  HA  CYS A 720      20.301  61.957  28.479  1.00 29.51           H  
ATOM   2423  HB2 CYS A 720      18.810  60.315  29.584  1.00 29.39           H  
ATOM   2424  HB3 CYS A 720      20.244  59.315  29.919  1.00 29.39           H  
ATOM   2425  N   PRO A 721      20.886  63.223  30.744  1.00 28.54           N  
ATOM   2426  CA  PRO A 721      21.041  63.906  32.035  1.00 27.87           C  
ATOM   2427  C   PRO A 721      19.837  63.765  32.974  1.00 27.32           C  
ATOM   2428  O   PRO A 721      20.013  63.741  34.198  1.00 27.36           O  
ATOM   2429  CB  PRO A 721      21.225  65.376  31.642  1.00 27.78           C  
ATOM   2430  CG  PRO A 721      21.668  65.354  30.224  1.00 27.84           C  
ATOM   2431  CD  PRO A 721      21.068  64.133  29.599  1.00 28.17           C  
ATOM   2432  HA  PRO A 721      21.869  63.474  32.597  1.00 27.87           H  
ATOM   2433  HB2 PRO A 721      20.284  65.917  31.739  1.00 27.78           H  
ATOM   2434  HB3 PRO A 721      21.981  65.847  32.270  1.00 27.78           H  
ATOM   2435  HG2 PRO A 721      22.756  65.306  30.172  1.00 27.84           H  
ATOM   2436  HG3 PRO A 721      21.319  66.249  29.709  1.00 27.84           H  
ATOM   2437  HD2 PRO A 721      21.742  63.701  28.860  1.00 28.17           H  
ATOM   2438  HD3 PRO A 721      20.113  64.364  29.128  1.00 28.17           H  
ATOM   2439  N   HIS A 722      18.632  63.665  32.418  1.00 26.61           N  
ATOM   2440  CA  HIS A 722      17.417  63.701  33.244  1.00 26.08           C  
ATOM   2441  C   HIS A 722      16.694  62.375  33.412  1.00 25.33           C  
ATOM   2442  O   HIS A 722      15.741  62.292  34.179  1.00 25.91           O  
ATOM   2443  CB  HIS A 722      16.449  64.764  32.720  1.00 26.54           C  
ATOM   2444  CG  HIS A 722      17.010  66.150  32.775  1.00 27.25           C  
ATOM   2445  ND1 HIS A 722      16.997  66.914  33.925  1.00 26.97           N  
ATOM   2446  CD2 HIS A 722      17.636  66.895  31.833  1.00 27.16           C  
ATOM   2447  CE1 HIS A 722      17.581  68.073  33.686  1.00 26.93           C  
ATOM   2448  NE2 HIS A 722      17.977  68.088  32.425  1.00 27.55           N  
ATOM   2449  H   HIS A 722      18.552  63.563  31.416  1.00 26.61           H  
ATOM   2450  HA  HIS A 722      17.771  63.956  34.243  1.00 26.08           H  
ATOM   2451  HB2 HIS A 722      15.541  64.733  33.323  1.00 26.54           H  
ATOM   2452  HB3 HIS A 722      16.205  64.530  31.684  1.00 26.54           H  
ATOM   2453  HD2 HIS A 722      17.830  66.607  30.811  1.00 27.16           H  
ATOM   2454  HE2 HIS A 722      18.454  68.853  31.969  1.00 27.55           H  
ATOM   2455  HE1 HIS A 722      17.713  68.873  34.399  1.00 26.93           H  
ATOM   2456  N   LEU A 723      17.143  61.344  32.701  1.00 23.74           N  
ATOM   2457  CA  LEU A 723      16.519  60.036  32.774  1.00 22.23           C  
ATOM   2458  C   LEU A 723      17.552  58.997  33.202  1.00 22.05           C  
ATOM   2459  O   LEU A 723      18.589  58.840  32.554  1.00 22.05           O  
ATOM   2460  CB  LEU A 723      15.907  59.660  31.423  1.00 21.70           C  
ATOM   2461  CG  LEU A 723      15.295  58.256  31.351  1.00 21.46           C  
ATOM   2462  CD1 LEU A 723      13.974  58.198  32.110  1.00 21.34           C  
ATOM   2463  CD2 LEU A 723      15.109  57.792  29.917  1.00 20.86           C  
ATOM   2464  H   LEU A 723      17.940  61.475  32.094  1.00 23.74           H  
ATOM   2465  HA  LEU A 723      15.719  60.064  33.513  1.00 22.23           H  
ATOM   2466  HB2 LEU A 723      15.122  60.382  31.196  1.00 21.70           H  
ATOM   2467  HB3 LEU A 723      16.691  59.725  30.668  1.00 21.70           H  
ATOM   2468  HG  LEU A 723      15.999  57.573  31.828  1.00 21.46           H  
ATOM   2469 HD11 LEU A 723      14.137  58.496  33.146  1.00 21.34           H  
ATOM   2470 HD12 LEU A 723      13.258  58.876  31.645  1.00 21.34           H  
ATOM   2471 HD13 LEU A 723      13.583  57.181  32.081  1.00 21.34           H  
ATOM   2472 HD21 LEU A 723      14.409  58.455  29.409  1.00 20.86           H  
ATOM   2473 HD22 LEU A 723      16.069  57.813  29.401  1.00 20.86           H  
ATOM   2474 HD23 LEU A 723      14.716  56.775  29.912  1.00 20.86           H  
ATOM   2475  N   PRO A 724      17.289  58.292  34.314  1.00 21.67           N  
ATOM   2476  CA  PRO A 724      18.280  57.333  34.775  1.00 20.99           C  
ATOM   2477  C   PRO A 724      18.559  56.272  33.723  1.00 20.41           C  
ATOM   2478  O   PRO A 724      17.645  55.612  33.239  1.00 20.05           O  
ATOM   2479  CB  PRO A 724      17.622  56.719  36.012  1.00 20.87           C  
ATOM   2480  CG  PRO A 724      16.674  57.754  36.480  1.00 20.84           C  
ATOM   2481  CD  PRO A 724      16.124  58.337  35.212  1.00 21.42           C  
ATOM   2482  HA  PRO A 724      19.247  57.791  34.984  1.00 20.99           H  
ATOM   2483  HB2 PRO A 724      17.094  55.802  35.752  1.00 20.87           H  
ATOM   2484  HB3 PRO A 724      18.367  56.504  36.778  1.00 20.87           H  
ATOM   2485  HG2 PRO A 724      17.189  58.515  37.066  1.00 20.84           H  
ATOM   2486  HG3 PRO A 724      15.879  57.310  37.080  1.00 20.84           H  
ATOM   2487  HD2 PRO A 724      15.782  59.361  35.364  1.00 21.42           H  
ATOM   2488  HD3 PRO A 724      15.303  57.734  34.824  1.00 21.42           H  
ATOM   2489  N   ASN A 725      19.827  56.142  33.359  1.00 20.14           N  
ATOM   2490  CA  ASN A 725      20.268  55.096  32.447  1.00 19.59           C  
ATOM   2491  C   ASN A 725      21.733  54.764  32.728  1.00 18.95           C  
ATOM   2492  O   ASN A 725      22.645  55.166  31.990  1.00 18.89           O  
ATOM   2493  CB  ASN A 725      20.027  55.492  30.982  1.00 19.59           C  
ATOM   2494  CG  ASN A 725      20.834  56.709  30.558  1.00 19.50           C  
ATOM   2495  OD1 ASN A 725      21.034  57.650  31.336  1.00 19.06           O  
ATOM   2496  ND2 ASN A 725      21.297  56.695  29.309  1.00 19.66           N  
ATOM   2497  H   ASN A 725      20.510  56.790  33.726  1.00 20.14           H  
ATOM   2498  HA  ASN A 725      19.676  54.196  32.617  1.00 19.59           H  
ATOM   2499  HB2 ASN A 725      18.968  55.714  30.851  1.00 19.59           H  
ATOM   2500  HB3 ASN A 725      20.303  54.652  30.345  1.00 19.59           H  
ATOM   2501 HD21 ASN A 725      21.836  57.475  28.962  1.00 19.66           H  
ATOM   2502 HD22 ASN A 725      21.109  55.904  28.709  1.00 19.66           H  
ATOM   2503  N   SER A 726      21.927  54.022  33.817  1.00 18.38           N  
ATOM   2504  CA  SER A 726      23.241  53.770  34.413  1.00 17.41           C  
ATOM   2505  C   SER A 726      24.078  52.829  33.580  1.00 17.43           C  
ATOM   2506  O   SER A 726      25.239  52.593  33.882  1.00 17.30           O  
ATOM   2507  CB  SER A 726      23.077  53.195  35.817  1.00 17.05           C  
ATOM   2508  OG  SER A 726      22.253  52.039  35.812  1.00 16.08           O  
ATOM   2509  H   SER A 726      21.119  53.608  34.259  1.00 18.38           H  
ATOM   2510  HA  SER A 726      23.761  54.727  34.458  1.00 17.41           H  
ATOM   2511  HB2 SER A 726      22.624  53.951  36.459  1.00 17.05           H  
ATOM   2512  HB3 SER A 726      24.059  52.928  36.208  1.00 17.05           H  
ATOM   2513  HG  SER A 726      21.395  52.295  35.465  1.00 16.08           H  
ATOM   2514  N   GLY A 727      23.474  52.273  32.539  1.00 17.87           N  
ATOM   2515  CA  GLY A 727      24.221  51.510  31.552  1.00 18.13           C  
ATOM   2516  C   GLY A 727      24.885  52.443  30.560  1.00 18.22           C  
ATOM   2517  O   GLY A 727      25.926  52.125  30.007  1.00 17.61           O  
ATOM   2518  H   GLY A 727      22.476  52.381  32.429  1.00 17.87           H  
ATOM   2519  HA2 GLY A 727      24.985  50.919  32.057  1.00 18.13           H  
ATOM   2520  HA3 GLY A 727      23.540  50.845  31.020  1.00 18.13           H  
ATOM   2521  N   GLN A 728      24.276  53.605  30.343  1.00 19.01           N  
ATOM   2522  CA  GLN A 728      24.783  54.576  29.376  1.00 19.53           C  
ATOM   2523  C   GLN A 728      24.860  54.023  27.949  1.00 19.42           C  
ATOM   2524  O   GLN A 728      25.580  54.557  27.111  1.00 19.41           O  
ATOM   2525  CB  GLN A 728      26.151  55.112  29.809  1.00 19.42           C  
ATOM   2526  CG  GLN A 728      26.083  56.077  30.969  1.00 19.92           C  
ATOM   2527  CD  GLN A 728      25.522  57.437  30.580  1.00 20.07           C  
ATOM   2528  NE2 GLN A 728      24.350  57.728  30.815  1.00 20.14           N  
ATOM   2529  OE1 GLN A 728      26.362  58.277  29.990  1.00 20.14           O  
ATOM   2530  H   GLN A 728      23.438  53.823  30.862  1.00 19.01           H  
ATOM   2531  HA  GLN A 728      24.062  55.393  29.360  1.00 19.53           H  
ATOM   2532  HB2 GLN A 728      26.776  54.267  30.100  1.00 19.42           H  
ATOM   2533  HB3 GLN A 728      26.605  55.624  28.961  1.00 19.42           H  
ATOM   2534  HG2 GLN A 728      27.089  56.217  31.364  1.00 19.92           H  
ATOM   2535  HG3 GLN A 728      25.446  55.647  31.742  1.00 19.92           H  
ATOM   2536 HE21 GLN A 728      23.994  58.637  30.557  1.00 20.14           H  
ATOM   2537 HE22 GLN A 728      23.744  57.058  31.266  1.00 20.14           H  
ATOM   2538  N   GLU A 729      24.125  52.955  27.679  1.00 19.49           N  
ATOM   2539  CA  GLU A 729      24.060  52.420  26.332  1.00 20.42           C  
ATOM   2540  C   GLU A 729      23.694  53.532  25.361  1.00 22.01           C  
ATOM   2541  O   GLU A 729      22.679  54.207  25.528  1.00 22.17           O  
ATOM   2542  CB  GLU A 729      23.018  51.293  26.222  1.00 19.40           C  
ATOM   2543  CG  GLU A 729      23.282  50.057  27.079  1.00 17.84           C  
ATOM   2544  CD  GLU A 729      22.801  50.226  28.507  1.00 17.04           C  
ATOM   2545  OE1 GLU A 729      22.202  51.280  28.817  1.00 16.53           O  
ATOM   2546  OE2 GLU A 729      23.016  49.306  29.320  1.00 16.52           O1-
ATOM   2547  H   GLU A 729      23.604  52.508  28.419  1.00 19.49           H  
ATOM   2548  HA  GLU A 729      25.039  52.008  26.087  1.00 20.42           H  
ATOM   2549  HB2 GLU A 729      22.051  51.702  26.514  1.00 19.40           H  
ATOM   2550  HB3 GLU A 729      22.978  50.975  25.180  1.00 19.40           H  
ATOM   2551  HG2 GLU A 729      24.355  49.864  27.092  1.00 17.84           H  
ATOM   2552  HG3 GLU A 729      22.765  49.207  26.634  1.00 17.84           H  
ATOM   2553  N   ASP A 730      24.537  53.725  24.354  1.00 24.19           N  
ATOM   2554  CA  ASP A 730      24.228  54.617  23.245  1.00 25.79           C  
ATOM   2555  C   ASP A 730      24.619  53.929  21.947  1.00 26.33           C  
ATOM   2556  O   ASP A 730      25.753  54.053  21.491  1.00 26.61           O  
ATOM   2557  CB  ASP A 730      24.988  55.931  23.376  1.00 26.69           C  
ATOM   2558  CG  ASP A 730      24.784  56.843  22.174  1.00 27.61           C  
ATOM   2559  OD1 ASP A 730      23.777  56.669  21.442  1.00 27.66           O  
ATOM   2560  OD2 ASP A 730      25.632  57.739  21.969  1.00 28.14           O1-
ATOM   2561  H   ASP A 730      25.421  53.237  24.357  1.00 24.19           H  
ATOM   2562  HA  ASP A 730      23.161  54.840  23.252  1.00 25.79           H  
ATOM   2563  HB2 ASP A 730      26.051  55.712  23.473  1.00 26.69           H  
ATOM   2564  HB3 ASP A 730      24.641  56.448  24.271  1.00 26.69           H  
ATOM   2565  N   PHE A 731      23.674  53.209  21.355  1.00 26.78           N  
ATOM   2566  CA  PHE A 731      23.975  52.335  20.226  1.00 27.44           C  
ATOM   2567  C   PHE A 731      24.515  53.042  18.983  1.00 27.98           C  
ATOM   2568  O   PHE A 731      25.539  52.631  18.432  1.00 28.03           O  
ATOM   2569  CB  PHE A 731      22.752  51.506  19.838  1.00 27.34           C  
ATOM   2570  CG  PHE A 731      23.001  50.582  18.685  1.00 27.31           C  
ATOM   2571  CD1 PHE A 731      23.667  49.379  18.880  1.00 27.08           C  
ATOM   2572  CD2 PHE A 731      22.583  50.919  17.404  1.00 27.44           C  
ATOM   2573  CE1 PHE A 731      23.903  48.526  17.825  1.00 27.22           C  
ATOM   2574  CE2 PHE A 731      22.815  50.073  16.341  1.00 27.33           C  
ATOM   2575  CZ  PHE A 731      23.478  48.873  16.550  1.00 27.52           C  
ATOM   2576  H   PHE A 731      22.724  53.267  21.694  1.00 26.78           H  
ATOM   2577  HA  PHE A 731      24.780  51.696  20.588  1.00 27.44           H  
ATOM   2578  HB2 PHE A 731      22.451  50.910  20.700  1.00 27.34           H  
ATOM   2579  HB3 PHE A 731      21.945  52.187  19.567  1.00 27.34           H  
ATOM   2580  HD1 PHE A 731      24.004  49.109  19.870  1.00 27.08           H  
ATOM   2581  HD2 PHE A 731      22.070  51.855  17.239  1.00 27.44           H  
ATOM   2582  HE1 PHE A 731      24.417  47.590  17.989  1.00 27.22           H  
ATOM   2583  HE2 PHE A 731      22.482  50.343  15.350  1.00 27.33           H  
ATOM   2584  HZ  PHE A 731      23.664  48.208  15.720  1.00 27.52           H  
ATOM   2585  N   ASP A 732      23.816  54.084  18.534  1.00 28.41           N  
ATOM   2586  CA  ASP A 732      24.194  54.780  17.308  1.00 28.53           C  
ATOM   2587  C   ASP A 732      25.345  55.750  17.568  1.00 29.09           C  
ATOM   2588  O   ASP A 732      25.891  56.352  16.637  1.00 29.58           O  
ATOM   2589  CB  ASP A 732      22.988  55.491  16.677  1.00 28.30           C  
ATOM   2590  CG  ASP A 732      22.510  56.684  17.493  1.00 28.19           C  
ATOM   2591  OD1 ASP A 732      23.316  57.242  18.268  1.00 28.03           O  
ATOM   2592  OD2 ASP A 732      21.326  57.073  17.352  1.00 27.68           O1-
ATOM   2593  H   ASP A 732      23.008  54.398  19.053  1.00 28.41           H  
ATOM   2594  HA  ASP A 732      24.542  54.037  16.591  1.00 28.53           H  
ATOM   2595  HB2 ASP A 732      22.169  54.777  16.592  1.00 28.30           H  
ATOM   2596  HB3 ASP A 732      23.270  55.840  15.684  1.00 28.30           H  
ATOM   2597  N   LYS A 733      25.703  55.908  18.840  1.00 29.03           N  
ATOM   2598  CA  LYS A 733      26.902  56.651  19.207  1.00 28.80           C  
ATOM   2599  C   LYS A 733      26.811  58.152  18.960  1.00 28.33           C  
ATOM   2600  O   LYS A 733      27.835  58.825  18.881  1.00 27.92           O  
ATOM   2601  CB  LYS A 733      28.118  56.083  18.467  1.00 29.20           C  
ATOM   2602  CG  LYS A 733      28.639  54.771  19.034  1.00 29.92           C  
ATOM   2603  CD  LYS A 733      29.256  54.982  20.421  1.00 30.36           C  
ATOM   2604  CE  LYS A 733      29.753  53.674  21.028  1.00 30.57           C  
ATOM   2605  NZ  LYS A 733      28.638  52.820  21.532  1.00 30.58           N1+
ATOM   2606  H   LYS A 733      25.131  55.504  19.568  1.00 29.03           H  
ATOM   2607  HA  LYS A 733      27.009  56.525  20.284  1.00 28.80           H  
ATOM   2608  HB2 LYS A 733      27.838  55.918  17.427  1.00 29.20           H  
ATOM   2609  HB3 LYS A 733      28.921  56.818  18.515  1.00 29.20           H  
ATOM   2610  HG2 LYS A 733      27.813  54.064  19.114  1.00 29.92           H  
ATOM   2611  HG3 LYS A 733      29.398  54.369  18.363  1.00 29.92           H  
ATOM   2612  HD2 LYS A 733      28.502  55.412  21.080  1.00 30.36           H  
ATOM   2613  HD3 LYS A 733      30.096  55.671  20.332  1.00 30.36           H  
ATOM   2614  HE2 LYS A 733      30.420  53.905  21.859  1.00 30.57           H  
ATOM   2615  HE3 LYS A 733      30.301  53.120  20.265  1.00 30.57           H  
ATOM   2616  HZ1 LYS A 733      28.122  53.323  22.240  1.00 30.58           H  
ATOM   2617  HZ2 LYS A 733      28.020  52.587  20.768  1.00 30.58           H  
ATOM   2618  HZ3 LYS A 733      29.016  51.972  21.929  1.00 30.58           H  
ATOM   2619  N   ASP A 734      25.599  58.686  18.854  1.00 28.18           N  
ATOM   2620  CA  ASP A 734      25.442  60.123  18.640  1.00 28.42           C  
ATOM   2621  C   ASP A 734      25.400  60.929  19.940  1.00 28.37           C  
ATOM   2622  O   ASP A 734      24.879  62.043  19.968  1.00 28.39           O  
ATOM   2623  CB  ASP A 734      24.217  60.425  17.768  1.00 29.23           C  
ATOM   2624  CG  ASP A 734      22.903  59.997  18.413  1.00 29.82           C  
ATOM   2625  OD1 ASP A 734      22.839  59.884  19.661  1.00 30.11           O  
ATOM   2626  OD2 ASP A 734      21.927  59.776  17.660  1.00 29.78           O1-
ATOM   2627  H   ASP A 734      24.782  58.096  18.922  1.00 28.18           H  
ATOM   2628  HA  ASP A 734      26.337  60.446  18.108  1.00 28.42           H  
ATOM   2629  HB2 ASP A 734      24.327  59.897  16.821  1.00 29.23           H  
ATOM   2630  HB3 ASP A 734      24.179  61.499  17.583  1.00 29.23           H  
ATOM   2631  N   GLY A 735      25.945  60.360  21.014  1.00 28.47           N  
ATOM   2632  CA  GLY A 735      26.078  61.065  22.287  1.00 28.12           C  
ATOM   2633  C   GLY A 735      24.762  61.214  23.016  1.00 28.57           C  
ATOM   2634  O   GLY A 735      24.734  61.577  24.186  1.00 28.64           O  
ATOM   2635  H   GLY A 735      26.278  59.409  20.946  1.00 28.47           H  
ATOM   2636  HA2 GLY A 735      26.767  60.509  22.923  1.00 28.12           H  
ATOM   2637  HA3 GLY A 735      26.483  62.058  22.094  1.00 28.12           H  
ATOM   2638  N   ILE A 736      23.666  60.964  22.304  1.00 29.15           N  
ATOM   2639  CA  ILE A 736      22.344  60.849  22.908  1.00 29.25           C  
ATOM   2640  C   ILE A 736      22.083  59.374  23.216  1.00 29.07           C  
ATOM   2641  O   ILE A 736      21.972  58.555  22.298  1.00 28.84           O  
ATOM   2642  CB  ILE A 736      21.245  61.354  21.954  1.00 29.54           C  
ATOM   2643  CG1 ILE A 736      21.530  62.793  21.516  1.00 29.58           C  
ATOM   2644  CG2 ILE A 736      19.863  61.228  22.607  1.00 29.72           C  
ATOM   2645  CD1 ILE A 736      20.419  63.416  20.691  1.00 29.41           C  
ATOM   2646  H   ILE A 736      23.753  60.849  21.304  1.00 29.15           H  
ATOM   2647  HA  ILE A 736      22.319  61.456  23.813  1.00 29.25           H  
ATOM   2648  HB  ILE A 736      21.247  60.730  21.060  1.00 29.54           H  
ATOM   2649 HG12 ILE A 736      21.677  63.401  22.409  1.00 29.58           H  
ATOM   2650 HG13 ILE A 736      22.443  62.796  20.920  1.00 29.58           H  
ATOM   2651 HG21 ILE A 736      19.680  60.187  22.871  1.00 29.72           H  
ATOM   2652 HG22 ILE A 736      19.829  61.843  23.507  1.00 29.72           H  
ATOM   2653 HG23 ILE A 736      19.098  61.565  21.907  1.00 29.72           H  
ATOM   2654 HD11 ILE A 736      20.273  62.835  19.781  1.00 29.41           H  
ATOM   2655 HD12 ILE A 736      19.496  63.422  21.271  1.00 29.41           H  
ATOM   2656 HD13 ILE A 736      20.691  64.439  20.429  1.00 29.41           H  
ATOM   2657  N   GLY A 737      21.996  59.038  24.500  1.00 28.81           N  
ATOM   2658  CA  GLY A 737      21.823  57.646  24.920  1.00 28.81           C  
ATOM   2659  C   GLY A 737      20.506  57.008  24.507  1.00 28.70           C  
ATOM   2660  O   GLY A 737      19.514  57.705  24.296  1.00 28.43           O  
ATOM   2661  H   GLY A 737      22.051  59.761  25.203  1.00 28.81           H  
ATOM   2662  HA2 GLY A 737      22.633  57.059  24.487  1.00 28.81           H  
ATOM   2663  HA3 GLY A 737      21.889  57.610  26.007  1.00 28.81           H  
ATOM   2664  N   ASP A 738      20.500  55.679  24.411  1.00 28.71           N  
ATOM   2665  CA  ASP A 738      19.326  54.935  23.960  1.00 29.36           C  
ATOM   2666  C   ASP A 738      18.065  55.282  24.745  1.00 29.88           C  
ATOM   2667  O   ASP A 738      16.993  55.469  24.161  1.00 30.45           O  
ATOM   2668  CB  ASP A 738      19.575  53.427  24.038  1.00 29.78           C  
ATOM   2669  CG  ASP A 738      20.678  52.970  23.111  1.00 30.29           C  
ATOM   2670  OD1 ASP A 738      21.142  53.793  22.296  1.00 31.27           O  
ATOM   2671  OD2 ASP A 738      21.088  51.793  23.191  1.00 30.14           O1-
ATOM   2672  H   ASP A 738      21.336  55.168  24.658  1.00 28.71           H  
ATOM   2673  HA  ASP A 738      19.161  55.230  22.924  1.00 29.36           H  
ATOM   2674  HB2 ASP A 738      18.655  52.907  23.769  1.00 29.78           H  
ATOM   2675  HB3 ASP A 738      19.851  53.171  25.061  1.00 29.78           H  
ATOM   2676  N   ALA A 739      18.196  55.369  26.065  1.00 29.92           N  
ATOM   2677  CA  ALA A 739      17.050  55.561  26.948  1.00 29.92           C  
ATOM   2678  C   ALA A 739      16.247  56.808  26.631  1.00 30.13           C  
ATOM   2679  O   ALA A 739      15.035  56.835  26.844  1.00 30.42           O  
ATOM   2680  CB  ALA A 739      17.502  55.596  28.391  1.00 30.40           C  
ATOM   2681  H   ALA A 739      19.119  55.300  26.470  1.00 29.92           H  
ATOM   2682  HA  ALA A 739      16.389  54.710  26.781  1.00 29.92           H  
ATOM   2683  HB1 ALA A 739      18.038  54.676  28.626  1.00 30.40           H  
ATOM   2684  HB2 ALA A 739      18.162  56.450  28.545  1.00 30.40           H  
ATOM   2685  HB3 ALA A 739      16.632  55.687  29.042  1.00 30.40           H  
ATOM   2686  N   CYS A 740      16.921  57.843  26.141  1.00 30.24           N  
ATOM   2687  CA  CYS A 740      16.261  59.118  25.878  1.00 30.39           C  
ATOM   2688  C   CYS A 740      16.375  59.509  24.412  1.00 31.14           C  
ATOM   2689  O   CYS A 740      16.080  60.639  24.043  1.00 31.25           O  
ATOM   2690  CB  CYS A 740      16.849  60.215  26.762  1.00 29.96           C  
ATOM   2691  SG  CYS A 740      18.604  60.541  26.461  1.00 30.00           S  
ATOM   2692  H   CYS A 740      17.907  57.746  25.947  1.00 30.24           H  
ATOM   2693  HA  CYS A 740      15.204  59.000  26.115  1.00 30.39           H  
ATOM   2694  HB2 CYS A 740      16.729  59.917  27.804  1.00 29.96           H  
ATOM   2695  HB3 CYS A 740      16.293  61.135  26.581  1.00 29.96           H  
ATOM   2696  N   ASP A 741      16.800  58.562  23.583  1.00 32.06           N  
ATOM   2697  CA  ASP A 741      16.954  58.782  22.153  1.00 32.92           C  
ATOM   2698  C   ASP A 741      15.661  58.405  21.445  1.00 34.04           C  
ATOM   2699  O   ASP A 741      15.159  57.289  21.605  1.00 34.07           O  
ATOM   2700  CB  ASP A 741      18.098  57.911  21.636  1.00 32.99           C  
ATOM   2701  CG  ASP A 741      18.680  58.408  20.329  1.00 32.90           C  
ATOM   2702  OD1 ASP A 741      17.915  58.910  19.476  1.00 32.92           O  
ATOM   2703  OD2 ASP A 741      19.913  58.277  20.147  1.00 32.57           O1-
ATOM   2704  H   ASP A 741      17.025  57.653  23.961  1.00 32.06           H  
ATOM   2705  HA  ASP A 741      17.178  59.831  21.959  1.00 32.92           H  
ATOM   2706  HB2 ASP A 741      17.723  56.899  21.486  1.00 32.99           H  
ATOM   2707  HB3 ASP A 741      18.890  57.898  22.385  1.00 32.99           H  
ATOM   2708  N   ASP A 742      15.123  59.348  20.670  1.00 35.62           N  
ATOM   2709  CA  ASP A 742      13.910  59.129  19.863  1.00 36.87           C  
ATOM   2710  C   ASP A 742      14.120  58.111  18.743  1.00 37.22           C  
ATOM   2711  O   ASP A 742      13.171  57.481  18.270  1.00 37.35           O  
ATOM   2712  CB  ASP A 742      13.440  60.446  19.245  1.00 37.40           C  
ATOM   2713  CG  ASP A 742      12.429  61.166  20.109  1.00 37.96           C  
ATOM   2714  OD1 ASP A 742      12.275  60.791  21.292  1.00 38.28           O  
ATOM   2715  OD2 ASP A 742      11.782  62.106  19.602  1.00 38.17           O1-
ATOM   2716  H   ASP A 742      15.568  60.254  20.635  1.00 35.62           H  
ATOM   2717  HA  ASP A 742      13.156  58.732  20.543  1.00 36.87           H  
ATOM   2718  HB2 ASP A 742      12.985  60.235  18.277  1.00 37.40           H  
ATOM   2719  HB3 ASP A 742      14.305  61.095  19.106  1.00 37.40           H  
ATOM   2720  N   ASP A 743      15.369  57.966  18.322  1.00 37.26           N  
ATOM   2721  CA  ASP A 743      15.719  57.036  17.275  1.00 37.58           C  
ATOM   2722  C   ASP A 743      17.101  56.435  17.562  1.00 37.69           C  
ATOM   2723  O   ASP A 743      18.136  57.019  17.242  1.00 37.63           O  
ATOM   2724  CB  ASP A 743      15.666  57.751  15.927  1.00 37.89           C  
ATOM   2725  CG  ASP A 743      16.193  56.909  14.799  1.00 38.28           C  
ATOM   2726  OD1 ASP A 743      15.762  55.744  14.641  1.00 38.16           O  
ATOM   2727  OD2 ASP A 743      17.045  57.430  14.059  1.00 38.86           O1-
ATOM   2728  H   ASP A 743      16.097  58.523  18.746  1.00 37.26           H  
ATOM   2729  HA  ASP A 743      15.006  56.212  17.241  1.00 37.58           H  
ATOM   2730  HB2 ASP A 743      16.264  58.660  15.991  1.00 37.89           H  
ATOM   2731  HB3 ASP A 743      14.630  58.012  15.712  1.00 37.89           H  
ATOM   2732  N   ASP A 744      17.095  55.252  18.168  1.00 37.95           N  
ATOM   2733  CA  ASP A 744      18.298  54.642  18.722  1.00 38.17           C  
ATOM   2734  C   ASP A 744      19.301  54.147  17.679  1.00 38.56           C  
ATOM   2735  O   ASP A 744      20.344  53.601  18.028  1.00 38.79           O  
ATOM   2736  CB  ASP A 744      17.915  53.489  19.663  1.00 38.04           C  
ATOM   2737  CG  ASP A 744      17.087  53.952  20.859  1.00 37.90           C  
ATOM   2738  OD1 ASP A 744      17.133  55.150  21.203  1.00 37.59           O  
ATOM   2739  OD2 ASP A 744      16.379  53.118  21.461  1.00 37.83           O1-
ATOM   2740  H   ASP A 744      16.220  54.754  18.248  1.00 37.95           H  
ATOM   2741  HA  ASP A 744      18.806  55.437  19.268  1.00 38.17           H  
ATOM   2742  HB2 ASP A 744      18.828  53.022  20.032  1.00 38.04           H  
ATOM   2743  HB3 ASP A 744      17.335  52.758  19.100  1.00 38.04           H  
ATOM   2744  N   ASP A 745      18.998  54.332  16.402  1.00 39.21           N  
ATOM   2745  CA  ASP A 745      19.885  53.832  15.351  1.00 39.80           C  
ATOM   2746  C   ASP A 745      20.028  54.833  14.209  1.00 40.40           C  
ATOM   2747  O   ASP A 745      20.683  54.556  13.200  1.00 40.36           O  
ATOM   2748  CB  ASP A 745      19.395  52.480  14.823  1.00 39.47           C  
ATOM   2749  CG  ASP A 745      17.943  52.519  14.368  1.00 39.32           C  
ATOM   2750  OD1 ASP A 745      17.374  53.630  14.248  1.00 38.85           O  
ATOM   2751  OD2 ASP A 745      17.368  51.433  14.137  1.00 39.24           O1-
ATOM   2752  H   ASP A 745      18.150  54.821  16.153  1.00 39.21           H  
ATOM   2753  HA  ASP A 745      20.871  53.695  15.795  1.00 39.80           H  
ATOM   2754  HB2 ASP A 745      19.492  51.740  15.617  1.00 39.47           H  
ATOM   2755  HB3 ASP A 745      20.018  52.189  13.977  1.00 39.47           H  
ATOM   2756  N   ASN A 746      19.406  55.995  14.379  1.00 41.11           N  
ATOM   2757  CA  ASN A 746      19.467  57.063  13.384  1.00 41.66           C  
ATOM   2758  C   ASN A 746      19.118  56.609  11.966  1.00 42.09           C  
ATOM   2759  O   ASN A 746      19.707  57.081  10.997  1.00 42.64           O  
ATOM   2760  CB  ASN A 746      20.833  57.757  13.412  1.00 41.35           C  
ATOM   2761  CG  ASN A 746      21.051  58.555  14.675  1.00 41.13           C  
ATOM   2762  OD1 ASN A 746      20.106  59.061  15.278  1.00 41.04           O  
ATOM   2763  ND2 ASN A 746      22.302  58.671  15.088  1.00 41.41           N  
ATOM   2764  H   ASN A 746      18.873  56.145  15.224  1.00 41.11           H  
ATOM   2765  HA  ASN A 746      18.694  57.778  13.667  1.00 41.66           H  
ATOM   2766  HB2 ASN A 746      20.901  58.430  12.557  1.00 41.35           H  
ATOM   2767  HB3 ASN A 746      21.612  56.998  13.339  1.00 41.35           H  
ATOM   2768 HD21 ASN A 746      23.049  58.240  14.563  1.00 41.41           H  
ATOM   2769 HD22 ASN A 746      22.510  59.191  15.928  1.00 41.41           H  
ATOM   2770  N   ASP A 747      18.164  55.692  11.847  1.00 42.38           N  
ATOM   2771  CA  ASP A 747      17.698  55.282  10.531  1.00 42.85           C  
ATOM   2772  C   ASP A 747      16.438  56.056  10.162  1.00 43.52           C  
ATOM   2773  O   ASP A 747      15.809  55.789   9.137  1.00 43.93           O  
ATOM   2774  CB  ASP A 747      17.488  53.763  10.446  1.00 42.48           C  
ATOM   2775  CG  ASP A 747      16.323  53.276  11.285  1.00 42.35           C  
ATOM   2776  OD1 ASP A 747      15.538  54.113  11.787  1.00 42.24           O  
ATOM   2777  OD2 ASP A 747      16.192  52.041  11.433  1.00 42.10           O1-
ATOM   2778  H   ASP A 747      17.760  55.277  12.675  1.00 42.38           H  
ATOM   2779  HA  ASP A 747      18.471  55.522   9.801  1.00 42.85           H  
ATOM   2780  HB2 ASP A 747      18.395  53.267  10.791  1.00 42.48           H  
ATOM   2781  HB3 ASP A 747      17.302  53.496   9.406  1.00 42.48           H  
ATOM   2782  N   GLY A 748      16.078  57.017  11.008  1.00 43.83           N  
ATOM   2783  CA  GLY A 748      14.956  57.907  10.732  1.00 44.34           C  
ATOM   2784  C   GLY A 748      13.605  57.344  11.121  1.00 44.84           C  
ATOM   2785  O   GLY A 748      12.600  58.056  11.107  1.00 44.49           O  
ATOM   2786  H   GLY A 748      16.597  57.134  11.867  1.00 43.83           H  
ATOM   2787  HA2 GLY A 748      15.112  58.834  11.284  1.00 44.34           H  
ATOM   2788  HA3 GLY A 748      14.943  58.119   9.663  1.00 44.34           H  
ATOM   2789  N   VAL A 749      13.568  56.060  11.458  1.00 45.60           N  
ATOM   2790  CA  VAL A 749      12.329  55.461  11.932  1.00 46.48           C  
ATOM   2791  C   VAL A 749      12.268  55.528  13.449  1.00 46.76           C  
ATOM   2792  O   VAL A 749      12.944  54.763  14.144  1.00 46.63           O  
ATOM   2793  CB  VAL A 749      12.178  53.999  11.488  1.00 46.71           C  
ATOM   2794  CG1 VAL A 749      10.803  53.472  11.887  1.00 46.82           C  
ATOM   2795  CG2 VAL A 749      12.385  53.878   9.985  1.00 46.86           C  
ATOM   2796  H   VAL A 749      14.403  55.497  11.385  1.00 45.60           H  
ATOM   2797  HA  VAL A 749      11.511  56.031  11.492  1.00 46.48           H  
ATOM   2798  HB  VAL A 749      12.939  53.398  11.986  1.00 46.71           H  
ATOM   2799 HG11 VAL A 749      10.685  53.546  12.968  1.00 46.82           H  
ATOM   2800 HG12 VAL A 749      10.031  54.064  11.396  1.00 46.82           H  
ATOM   2801 HG13 VAL A 749      10.711  52.430  11.582  1.00 46.82           H  
ATOM   2802 HG21 VAL A 749      11.634  54.473   9.466  1.00 46.86           H  
ATOM   2803 HG22 VAL A 749      13.379  54.241   9.725  1.00 46.86           H  
ATOM   2804 HG23 VAL A 749      12.290  52.833   9.688  1.00 46.86           H  
ATOM   2805  N   THR A 750      11.463  56.459  13.951  1.00 47.07           N  
ATOM   2806  CA  THR A 750      11.278  56.630  15.383  1.00 47.79           C  
ATOM   2807  C   THR A 750      11.095  55.273  16.046  1.00 48.52           C  
ATOM   2808  O   THR A 750      10.303  54.451  15.582  1.00 48.82           O  
ATOM   2809  CB  THR A 750      10.102  57.570  15.669  1.00 47.67           C  
ATOM   2810  OG1 THR A 750      10.616  58.882  15.920  1.00 47.62           O  
ATOM   2811  CG2 THR A 750       9.303  57.105  16.873  1.00 47.75           C  
ATOM   2812  H   THR A 750      10.964  57.067  13.318  1.00 47.07           H  
ATOM   2813  HA  THR A 750      12.168  57.094  15.807  1.00 47.79           H  
ATOM   2814  HB  THR A 750       9.438  57.573  14.804  1.00 47.67           H  
ATOM   2815 HG21 THR A 750       8.920  56.101  16.689  1.00 47.75           H  
ATOM   2816 HG22 THR A 750       9.946  57.093  17.753  1.00 47.75           H  
ATOM   2817 HG23 THR A 750       8.470  57.787  17.041  1.00 47.75           H  
ATOM   2818  HG1 THR A 750       9.868  59.460  16.087  1.00 47.62           H  
ATOM   2819  N   ASP A 751      11.839  55.023  17.117  1.00 49.17           N  
ATOM   2820  CA  ASP A 751      12.006  53.642  17.563  1.00 50.24           C  
ATOM   2821  C   ASP A 751      10.778  52.985  18.213  1.00 50.74           C  
ATOM   2822  O   ASP A 751      10.836  51.827  18.618  1.00 50.99           O  
ATOM   2823  CB  ASP A 751      13.311  53.436  18.369  1.00 50.26           C  
ATOM   2824  CG  ASP A 751      13.336  54.200  19.678  1.00 50.22           C  
ATOM   2825  OD1 ASP A 751      12.304  54.231  20.383  1.00 50.29           O  
ATOM   2826  OD2 ASP A 751      14.407  54.752  20.012  1.00 50.00           O1-
ATOM   2827  H   ASP A 751      12.284  55.779  17.617  1.00 49.17           H  
ATOM   2828  HA  ASP A 751      12.108  53.082  16.634  1.00 50.24           H  
ATOM   2829  HB2 ASP A 751      14.151  53.769  17.759  1.00 50.26           H  
ATOM   2830  HB3 ASP A 751      13.419  52.373  18.587  1.00 50.26           H  
ATOM   2831  N   GLU A 752       9.665  53.708  18.286  1.00 51.29           N  
ATOM   2832  CA  GLU A 752       8.411  53.086  18.710  1.00 51.88           C  
ATOM   2833  C   GLU A 752       7.738  52.396  17.533  1.00 51.88           C  
ATOM   2834  O   GLU A 752       6.943  51.478  17.711  1.00 52.07           O  
ATOM   2835  CB  GLU A 752       7.453  54.104  19.333  1.00 52.48           C  
ATOM   2836  CG  GLU A 752       7.972  54.750  20.607  1.00 53.15           C  
ATOM   2837  CD  GLU A 752       8.676  56.069  20.336  1.00 53.46           C  
ATOM   2838  OE1 GLU A 752       8.079  56.909  19.627  1.00 53.63           O  
ATOM   2839  OE2 GLU A 752       9.811  56.267  20.832  1.00 53.39           O1-
ATOM   2840  H   GLU A 752       9.685  54.689  18.048  1.00 51.29           H  
ATOM   2841  HA  GLU A 752       8.656  52.346  19.472  1.00 51.88           H  
ATOM   2842  HB2 GLU A 752       7.268  54.891  18.602  1.00 52.48           H  
ATOM   2843  HB3 GLU A 752       6.517  53.595  19.564  1.00 52.48           H  
ATOM   2844  HG2 GLU A 752       8.676  54.068  21.085  1.00 53.15           H  
ATOM   2845  HG3 GLU A 752       7.131  54.932  21.276  1.00 53.15           H  
ATOM   2846  N   LYS A 753       8.061  52.847  16.327  1.00 51.90           N  
ATOM   2847  CA  LYS A 753       7.501  52.269  15.112  1.00 51.69           C  
ATOM   2848  C   LYS A 753       8.520  51.368  14.427  1.00 51.63           C  
ATOM   2849  O   LYS A 753       8.210  50.691  13.453  1.00 51.38           O  
ATOM   2850  CB  LYS A 753       7.069  53.382  14.159  1.00 51.68           C  
ATOM   2851  CG  LYS A 753       6.055  54.337  14.756  1.00 51.68           C  
ATOM   2852  CD  LYS A 753       6.025  55.653  14.000  1.00 51.83           C  
ATOM   2853  CE  LYS A 753       5.071  56.636  14.664  1.00 52.04           C  
ATOM   2854  NZ  LYS A 753       5.306  58.039  14.221  1.00 52.10           N1+
ATOM   2855  H   LYS A 753       8.714  53.613  16.249  1.00 51.90           H  
ATOM   2856  HA  LYS A 753       6.633  51.668  15.382  1.00 51.69           H  
ATOM   2857  HB2 LYS A 753       7.953  53.953  13.874  1.00 51.68           H  
ATOM   2858  HB3 LYS A 753       6.630  52.925  13.272  1.00 51.68           H  
ATOM   2859  HG2 LYS A 753       5.067  53.879  14.711  1.00 51.68           H  
ATOM   2860  HG3 LYS A 753       6.319  54.531  15.796  1.00 51.68           H  
ATOM   2861  HD2 LYS A 753       5.695  55.470  12.977  1.00 51.83           H  
ATOM   2862  HD3 LYS A 753       7.027  56.081  13.987  1.00 51.83           H  
ATOM   2863  HE2 LYS A 753       5.208  56.582  15.744  1.00 52.04           H  
ATOM   2864  HE3 LYS A 753       4.048  56.356  14.413  1.00 52.04           H  
ATOM   2865  HZ1 LYS A 753       6.252  58.310  14.449  1.00 52.10           H  
ATOM   2866  HZ2 LYS A 753       5.168  58.104  13.223  1.00 52.10           H  
ATOM   2867  HZ3 LYS A 753       4.657  58.654  14.691  1.00 52.10           H  
ATOM   2868  N   ASP A 754       9.739  51.364  14.948  1.00 51.91           N  
ATOM   2869  CA  ASP A 754      10.823  50.609  14.346  1.00 52.06           C  
ATOM   2870  C   ASP A 754      10.802  49.172  14.844  1.00 52.03           C  
ATOM   2871  O   ASP A 754      10.901  48.929  16.042  1.00 52.18           O  
ATOM   2872  CB  ASP A 754      12.165  51.271  14.675  1.00 52.18           C  
ATOM   2873  CG  ASP A 754      13.305  50.760  13.804  1.00 52.27           C  
ATOM   2874  OD1 ASP A 754      13.169  49.671  13.201  1.00 52.20           O  
ATOM   2875  OD2 ASP A 754      14.346  51.451  13.723  1.00 52.19           O1-
ATOM   2876  H   ASP A 754       9.918  51.900  15.785  1.00 51.91           H  
ATOM   2877  HA  ASP A 754      10.692  50.601  13.264  1.00 52.06           H  
ATOM   2878  HB2 ASP A 754      12.406  51.069  15.718  1.00 52.18           H  
ATOM   2879  HB3 ASP A 754      12.068  52.346  14.526  1.00 52.18           H  
ATOM   2880  N   ASN A 755      10.675  48.223  13.920  1.00 52.21           N  
ATOM   2881  CA  ASN A 755      10.662  46.799  14.264  1.00 52.43           C  
ATOM   2882  C   ASN A 755      12.064  46.212  14.456  1.00 52.50           C  
ATOM   2883  O   ASN A 755      12.221  45.006  14.664  1.00 52.47           O  
ATOM   2884  CB  ASN A 755       9.877  45.994  13.222  1.00 52.59           C  
ATOM   2885  CG  ASN A 755      10.302  46.307  11.790  1.00 53.03           C  
ATOM   2886  OD1 ASN A 755      11.494  46.391  11.478  1.00 53.19           O  
ATOM   2887  ND2 ASN A 755       9.320  46.479  10.910  1.00 53.05           N  
ATOM   2888  H   ASN A 755      10.585  48.493  12.951  1.00 52.21           H  
ATOM   2889  HA  ASN A 755      10.159  46.721  15.228  1.00 52.43           H  
ATOM   2890  HB2 ASN A 755       8.817  46.225  13.329  1.00 52.59           H  
ATOM   2891  HB3 ASN A 755      10.038  44.932  13.409  1.00 52.59           H  
ATOM   2892 HD21 ASN A 755       8.357  46.402  11.206  1.00 53.05           H  
ATOM   2893 HD22 ASN A 755       9.537  46.687   9.946  1.00 53.05           H  
ATOM   2894  N   CYS A 756      13.075  47.073  14.374  1.00 52.52           N  
ATOM   2895  CA  CYS A 756      14.455  46.700  14.681  1.00 52.49           C  
ATOM   2896  C   CYS A 756      15.173  47.876  15.330  1.00 52.30           C  
ATOM   2897  O   CYS A 756      16.134  48.413  14.776  1.00 52.47           O  
ATOM   2898  CB  CYS A 756      15.203  46.274  13.421  1.00 52.64           C  
ATOM   2899  SG  CYS A 756      14.840  44.611  12.857  1.00 52.65           S  
ATOM   2900  H   CYS A 756      12.881  48.022  14.088  1.00 52.52           H  
ATOM   2901  HA  CYS A 756      14.435  45.855  15.369  1.00 52.49           H  
ATOM   2902  HB2 CYS A 756      16.272  46.338  13.624  1.00 52.64           H  
ATOM   2903  HB3 CYS A 756      14.943  46.968  12.621  1.00 52.64           H  
ATOM   2904  N   GLN A 757      14.692  48.272  16.504  1.00 51.93           N  
ATOM   2905  CA  GLN A 757      15.205  49.437  17.215  1.00 51.66           C  
ATOM   2906  C   GLN A 757      16.717  49.605  17.153  1.00 51.79           C  
ATOM   2907  O   GLN A 757      17.209  50.701  16.905  1.00 51.95           O  
ATOM   2908  CB  GLN A 757      14.774  49.397  18.677  1.00 51.35           C  
ATOM   2909  CG  GLN A 757      13.289  49.529  18.876  1.00 51.27           C  
ATOM   2910  CD  GLN A 757      12.953  50.158  20.204  1.00 51.08           C  
ATOM   2911  OE1 GLN A 757      13.842  50.454  21.002  1.00 51.26           O  
ATOM   2912  NE2 GLN A 757      11.667  50.373  20.449  1.00 50.85           N  
ATOM   2913  H   GLN A 757      13.939  47.744  16.921  1.00 51.93           H  
ATOM   2914  HA  GLN A 757      14.775  50.295  16.698  1.00 51.66           H  
ATOM   2915  HB2 GLN A 757      15.095  48.447  19.104  1.00 51.35           H  
ATOM   2916  HB3 GLN A 757      15.265  50.216  19.203  1.00 51.35           H  
ATOM   2917  HG2 GLN A 757      12.838  48.538  18.832  1.00 51.27           H  
ATOM   2918  HG3 GLN A 757      12.881  50.150  18.079  1.00 51.27           H  
ATOM   2919 HE21 GLN A 757      10.972  50.113  19.764  1.00 50.85           H  
ATOM   2920 HE22 GLN A 757      11.383  50.796  21.321  1.00 50.85           H  
ATOM   2921  N   LEU A 758      17.450  48.524  17.389  1.00 52.00           N  
ATOM   2922  CA  LEU A 758      18.898  48.609  17.493  1.00 52.30           C  
ATOM   2923  C   LEU A 758      19.604  48.113  16.240  1.00 53.15           C  
ATOM   2924  O   LEU A 758      20.681  47.522  16.318  1.00 53.31           O  
ATOM   2925  CB  LEU A 758      19.397  47.854  18.730  1.00 51.60           C  
ATOM   2926  CG  LEU A 758      18.867  48.355  20.074  1.00 51.00           C  
ATOM   2927  CD1 LEU A 758      19.668  47.761  21.206  1.00 50.86           C  
ATOM   2928  CD2 LEU A 758      18.903  49.869  20.141  1.00 50.88           C  
ATOM   2929  H   LEU A 758      16.995  47.629  17.498  1.00 52.00           H  
ATOM   2930  HA  LEU A 758      19.146  49.665  17.599  1.00 52.30           H  
ATOM   2931  HB2 LEU A 758      19.106  46.809  18.624  1.00 51.60           H  
ATOM   2932  HB3 LEU A 758      20.484  47.928  18.751  1.00 51.60           H  
ATOM   2933  HG  LEU A 758      17.829  48.036  20.171  1.00 51.00           H  
ATOM   2934 HD11 LEU A 758      19.611  46.673  21.160  1.00 50.86           H  
ATOM   2935 HD12 LEU A 758      20.708  48.074  21.118  1.00 50.86           H  
ATOM   2936 HD13 LEU A 758      19.263  48.106  22.158  1.00 50.86           H  
ATOM   2937 HD21 LEU A 758      19.933  50.212  20.046  1.00 50.88           H  
ATOM   2938 HD22 LEU A 758      18.305  50.283  19.329  1.00 50.88           H  
ATOM   2939 HD23 LEU A 758      18.496  50.200  21.097  1.00 50.88           H  
ATOM   2940  N   LEU A 759      18.996  48.355  15.084  1.00 54.24           N  
ATOM   2941  CA  LEU A 759      19.648  48.050  13.816  1.00 55.33           C  
ATOM   2942  C   LEU A 759      19.113  48.926  12.696  1.00 56.07           C  
ATOM   2943  O   LEU A 759      17.928  49.241  12.655  1.00 55.96           O  
ATOM   2944  CB  LEU A 759      19.496  46.572  13.451  1.00 55.20           C  
ATOM   2945  CG  LEU A 759      20.743  45.989  12.780  1.00 55.20           C  
ATOM   2946  CD1 LEU A 759      21.819  45.714  13.826  1.00 55.10           C  
ATOM   2947  CD2 LEU A 759      20.412  44.722  12.019  1.00 55.22           C  
ATOM   2948  H   LEU A 759      18.069  48.756  15.083  1.00 54.24           H  
ATOM   2949  HA  LEU A 759      20.710  48.263  13.941  1.00 55.33           H  
ATOM   2950  HB2 LEU A 759      19.296  46.008  14.362  1.00 55.20           H  
ATOM   2951  HB3 LEU A 759      18.653  46.468  12.767  1.00 55.20           H  
ATOM   2952  HG  LEU A 759      21.120  46.721  12.065  1.00 55.20           H  
ATOM   2953 HD11 LEU A 759      22.066  46.640  14.345  1.00 55.10           H  
ATOM   2954 HD12 LEU A 759      21.449  44.983  14.544  1.00 55.10           H  
ATOM   2955 HD13 LEU A 759      22.711  45.323  13.336  1.00 55.10           H  
ATOM   2956 HD21 LEU A 759      20.032  43.971  12.712  1.00 55.22           H  
ATOM   2957 HD22 LEU A 759      19.654  44.938  11.266  1.00 55.22           H  
ATOM   2958 HD23 LEU A 759      21.311  44.345  11.532  1.00 55.22           H  
ATOM   2959  N   PHE A 760      20.001  49.312  11.789  1.00 57.20           N  
ATOM   2960  CA  PHE A 760      19.634  50.162  10.667  1.00 58.64           C  
ATOM   2961  C   PHE A 760      18.812  49.382   9.638  1.00 59.47           C  
ATOM   2962  O   PHE A 760      19.297  48.405   9.065  1.00 59.59           O  
ATOM   2963  CB  PHE A 760      20.902  50.726  10.017  1.00 58.78           C  
ATOM   2964  CG  PHE A 760      20.646  51.854   9.057  1.00 58.88           C  
ATOM   2965  CD1 PHE A 760      20.794  53.171   9.461  1.00 59.00           C  
ATOM   2966  CD2 PHE A 760      20.263  51.599   7.749  1.00 58.85           C  
ATOM   2967  CE1 PHE A 760      20.559  54.216   8.577  1.00 59.04           C  
ATOM   2968  CE2 PHE A 760      20.029  52.637   6.865  1.00 58.90           C  
ATOM   2969  CZ  PHE A 760      20.175  53.948   7.279  1.00 58.88           C  
ATOM   2970  H   PHE A 760      20.959  49.007  11.880  1.00 57.20           H  
ATOM   2971  HA  PHE A 760      19.020  50.984  11.035  1.00 58.64           H  
ATOM   2972  HB2 PHE A 760      21.559  51.090  10.807  1.00 58.78           H  
ATOM   2973  HB3 PHE A 760      21.397  49.920   9.475  1.00 58.78           H  
ATOM   2974  HD1 PHE A 760      21.096  53.387  10.475  1.00 59.00           H  
ATOM   2975  HD2 PHE A 760      20.146  50.578   7.416  1.00 58.85           H  
ATOM   2976  HE1 PHE A 760      20.677  55.238   8.905  1.00 59.04           H  
ATOM   2977  HE2 PHE A 760      19.732  52.423   5.849  1.00 58.90           H  
ATOM   2978  HZ  PHE A 760      19.989  54.758   6.590  1.00 58.88           H  
ATOM   2979  N   ASN A 761      17.572  49.816   9.405  1.00 60.49           N  
ATOM   2980  CA  ASN A 761      16.696  49.178   8.411  1.00 61.61           C  
ATOM   2981  C   ASN A 761      15.475  50.030   8.058  1.00 62.35           C  
ATOM   2982  O   ASN A 761      14.378  49.782   8.555  1.00 62.49           O  
ATOM   2983  CB  ASN A 761      16.239  47.794   8.894  1.00 61.60           C  
ATOM   2984  CG  ASN A 761      15.359  47.867  10.134  1.00 61.62           C  
ATOM   2985  OD1 ASN A 761      15.588  48.687  11.025  1.00 61.68           O  
ATOM   2986  ND2 ASN A 761      14.343  47.012  10.192  1.00 61.54           N  
ATOM   2987  H   ASN A 761      17.224  50.607   9.928  1.00 60.49           H  
ATOM   2988  HA  ASN A 761      17.292  49.071   7.505  1.00 61.61           H  
ATOM   2989  HB2 ASN A 761      17.121  47.197   9.127  1.00 61.60           H  
ATOM   2990  HB3 ASN A 761      15.676  47.314   8.094  1.00 61.60           H  
ATOM   2991 HD21 ASN A 761      14.191  46.356   9.439  1.00 61.54           H  
ATOM   2992 HD22 ASN A 761      13.723  47.018  10.989  1.00 61.54           H  
ATOM   2993  N   PRO A 762      15.656  51.021   7.173  1.00 63.16           N  
ATOM   2994  CA  PRO A 762      14.616  52.025   6.919  1.00 63.78           C  
ATOM   2995  C   PRO A 762      13.418  51.468   6.157  1.00 64.36           C  
ATOM   2996  O   PRO A 762      12.319  52.014   6.249  1.00 64.12           O  
ATOM   2997  CB  PRO A 762      15.330  53.083   6.062  1.00 63.70           C  
ATOM   2998  CG  PRO A 762      16.779  52.690   6.032  1.00 63.66           C  
ATOM   2999  CD  PRO A 762      16.845  51.230   6.334  1.00 63.45           C  
ATOM   3000  HA  PRO A 762      14.206  52.407   7.854  1.00 63.78           H  
ATOM   3001  HB2 PRO A 762      14.920  53.091   5.052  1.00 63.70           H  
ATOM   3002  HB3 PRO A 762      15.216  54.071   6.508  1.00 63.70           H  
ATOM   3003  HG2 PRO A 762      17.334  53.252   6.783  1.00 63.66           H  
ATOM   3004  HG3 PRO A 762      17.199  52.887   5.046  1.00 63.66           H  
ATOM   3005  HD2 PRO A 762      17.757  50.981   6.876  1.00 63.45           H  
ATOM   3006  HD3 PRO A 762      16.791  50.637   5.421  1.00 63.45           H  
ATOM   3007  N   ARG A 763      13.637  50.389   5.410  1.00 65.28           N  
ATOM   3008  CA  ARG A 763      12.581  49.795   4.596  1.00 65.90           C  
ATOM   3009  C   ARG A 763      11.585  48.999   5.430  1.00 65.80           C  
ATOM   3010  O   ARG A 763      10.450  48.782   5.003  1.00 65.83           O  
ATOM   3011  CB  ARG A 763      13.177  48.908   3.502  1.00 66.61           C  
ATOM   3012  CG  ARG A 763      13.689  49.673   2.292  1.00 67.41           C  
ATOM   3013  CD  ARG A 763      13.499  48.850   1.026  1.00 68.20           C  
ATOM   3014  NE  ARG A 763      14.055  49.506  -0.156  1.00 68.83           N  
ATOM   3015  CZ  ARG A 763      15.250  49.222  -0.674  1.00 69.27           C  
ATOM   3016  NH1 ARG A 763      16.018  48.289  -0.114  1.00 69.38           N  
ATOM   3017  NH2 ARG A 763      15.677  49.869  -1.754  1.00 69.41           N1+
ATOM   3018  H   ARG A 763      14.556  49.971   5.406  1.00 65.28           H  
ATOM   3019  HA  ARG A 763      12.037  50.619   4.134  1.00 65.90           H  
ATOM   3020  HB2 ARG A 763      14.009  48.349   3.930  1.00 66.61           H  
ATOM   3021  HB3 ARG A 763      12.407  48.214   3.167  1.00 66.61           H  
ATOM   3022  HG2 ARG A 763      14.749  49.888   2.425  1.00 67.41           H  
ATOM   3023  HG3 ARG A 763      13.137  50.609   2.199  1.00 67.41           H  
ATOM   3024  HD2 ARG A 763      12.432  48.692   0.869  1.00 68.20           H  
ATOM   3025  HD3 ARG A 763      13.994  47.888   1.157  1.00 68.20           H  
ATOM   3026  HE  ARG A 763      13.500  50.218  -0.608  1.00 68.83           H  
ATOM   3027 HH11 ARG A 763      15.696  47.796   0.707  1.00 69.38           H  
ATOM   3028 HH12 ARG A 763      16.922  48.075  -0.510  1.00 69.38           H  
ATOM   3029 HH21 ARG A 763      15.096  50.576  -2.182  1.00 69.41           H  
ATOM   3030 HH22 ARG A 763      16.582  49.654  -2.147  1.00 69.41           H  
ATOM   3031  N   GLN A 764      12.019  48.565   6.613  1.00 65.62           N  
ATOM   3032  CA  GLN A 764      11.174  47.793   7.527  1.00 65.28           C  
ATOM   3033  C   GLN A 764      10.783  46.442   6.929  1.00 65.30           C  
ATOM   3034  O   GLN A 764       9.622  46.044   6.979  1.00 65.38           O  
ATOM   3035  CB  GLN A 764       9.922  48.591   7.914  1.00 64.95           C  
ATOM   3036  CG  GLN A 764      10.216  49.901   8.631  1.00 64.80           C  
ATOM   3037  CD  GLN A 764      10.795  49.694  10.020  1.00 64.64           C  
ATOM   3038  OE1 GLN A 764      10.084  49.318  10.949  1.00 64.61           O  
ATOM   3039  NE2 GLN A 764      12.089  49.946  10.167  1.00 64.47           N  
ATOM   3040  H   GLN A 764      12.967  48.777   6.890  1.00 65.62           H  
ATOM   3041  HA  GLN A 764      11.758  47.601   8.427  1.00 65.28           H  
ATOM   3042  HB2 GLN A 764       9.365  48.816   7.004  1.00 64.95           H  
ATOM   3043  HB3 GLN A 764       9.311  47.972   8.570  1.00 64.95           H  
ATOM   3044  HG2 GLN A 764       9.288  50.465   8.721  1.00 64.80           H  
ATOM   3045  HG3 GLN A 764      10.931  50.471   8.037  1.00 64.80           H  
ATOM   3046 HE21 GLN A 764      12.527  49.831  11.070  1.00 64.47           H  
ATOM   3047 HE22 GLN A 764      12.637  50.253   9.376  1.00 64.47           H  
ATOM   3048  N   ALA A 765      11.759  45.739   6.367  1.00 65.33           N  
ATOM   3049  CA  ALA A 765      11.500  44.454   5.727  1.00 65.43           C  
ATOM   3050  C   ALA A 765      11.149  43.385   6.758  1.00 65.47           C  
ATOM   3051  O   ALA A 765      11.983  43.021   7.585  1.00 65.79           O  
ATOM   3052  CB  ALA A 765      12.706  44.026   4.903  1.00 65.51           C  
ATOM   3053  H   ALA A 765      12.701  46.102   6.383  1.00 65.33           H  
ATOM   3054  HA  ALA A 765      10.643  44.571   5.063  1.00 65.43           H  
ATOM   3055  HB1 ALA A 765      12.922  44.787   4.153  1.00 65.51           H  
ATOM   3056  HB2 ALA A 765      13.569  43.906   5.558  1.00 65.51           H  
ATOM   3057  HB3 ALA A 765      12.491  43.079   4.409  1.00 65.51           H  
ATOM   3058  N   ASP A 766       9.919  42.882   6.709  1.00 65.29           N  
ATOM   3059  CA  ASP A 766       9.474  41.869   7.668  1.00 65.17           C  
ATOM   3060  C   ASP A 766       8.731  40.701   7.013  1.00 65.20           C  
ATOM   3061  O   ASP A 766       7.517  40.762   6.818  1.00 65.29           O  
ATOM   3062  CB  ASP A 766       8.598  42.505   8.752  1.00 64.76           C  
ATOM   3063  CG  ASP A 766       8.361  41.577   9.930  1.00 64.41           C  
ATOM   3064  OD1 ASP A 766       9.197  40.674  10.156  1.00 63.98           O  
ATOM   3065  OD2 ASP A 766       7.341  41.752  10.631  1.00 64.30           O1-
ATOM   3066  H   ASP A 766       9.280  43.205   5.997  1.00 65.29           H  
ATOM   3067  HA  ASP A 766      10.377  41.456   8.118  1.00 65.17           H  
ATOM   3068  HB2 ASP A 766       7.635  42.766   8.314  1.00 64.76           H  
ATOM   3069  HB3 ASP A 766       9.090  43.408   9.113  1.00 64.76           H  
ATOM   3070  N   TYR A 767       9.468  39.641   6.689  1.00 65.18           N  
ATOM   3071  CA  TYR A 767       8.893  38.435   6.096  1.00 65.13           C  
ATOM   3072  C   TYR A 767       7.649  37.996   6.863  1.00 64.72           C  
ATOM   3073  O   TYR A 767       6.548  38.466   6.583  1.00 64.56           O  
ATOM   3074  CB  TYR A 767       9.930  37.308   6.067  1.00 65.78           C  
ATOM   3075  CG  TYR A 767       9.588  36.183   5.114  1.00 66.47           C  
ATOM   3076  CD1 TYR A 767       9.145  34.949   5.589  1.00 66.74           C  
ATOM   3077  CD2 TYR A 767       9.702  36.355   3.734  1.00 66.54           C  
ATOM   3078  CE1 TYR A 767       8.830  33.917   4.712  1.00 66.91           C  
ATOM   3079  CE2 TYR A 767       9.390  35.332   2.855  1.00 66.62           C  
ATOM   3080  CZ  TYR A 767       8.955  34.119   3.348  1.00 66.81           C  
ATOM   3081  OH  TYR A 767       8.644  33.102   2.476  1.00 66.95           O  
ATOM   3082  H   TYR A 767      10.463  39.671   6.859  1.00 65.18           H  
ATOM   3083  HA  TYR A 767       8.599  38.664   5.072  1.00 65.13           H  
ATOM   3084  HB2 TYR A 767      10.889  37.732   5.768  1.00 65.78           H  
ATOM   3085  HB3 TYR A 767      10.014  36.893   7.071  1.00 65.78           H  
ATOM   3086  HD1 TYR A 767       9.045  34.793   6.653  1.00 66.74           H  
ATOM   3087  HD2 TYR A 767      10.040  37.304   3.344  1.00 66.54           H  
ATOM   3088  HE1 TYR A 767       8.490  32.965   5.092  1.00 66.91           H  
ATOM   3089  HE2 TYR A 767       9.487  35.482   1.790  1.00 66.62           H  
ATOM   3090  HH  TYR A 767       8.349  32.288   2.891  1.00 66.95           H  
ATOM   3091  N   ASP A 768       7.819  37.093   7.827  1.00 64.34           N  
ATOM   3092  CA  ASP A 768       6.731  36.778   8.749  1.00 63.94           C  
ATOM   3093  C   ASP A 768       6.388  38.050   9.506  1.00 63.84           C  
ATOM   3094  O   ASP A 768       7.279  38.827   9.847  1.00 64.13           O  
ATOM   3095  CB  ASP A 768       7.124  35.662   9.719  1.00 63.72           C  
ATOM   3096  CG  ASP A 768       8.484  35.885  10.358  1.00 63.41           C  
ATOM   3097  OD1 ASP A 768       8.667  36.900  11.058  1.00 63.36           O  
ATOM   3098  OD2 ASP A 768       9.371  35.028  10.175  1.00 63.16           O1-
ATOM   3099  H   ASP A 768       8.708  36.622   7.921  1.00 64.34           H  
ATOM   3100  HA  ASP A 768       5.867  36.418   8.191  1.00 63.94           H  
ATOM   3101  HB2 ASP A 768       7.147  34.719   9.173  1.00 63.72           H  
ATOM   3102  HB3 ASP A 768       6.374  35.607  10.508  1.00 63.72           H  
ATOM   3103  N   LYS A 769       5.105  38.278   9.757  1.00 63.38           N  
ATOM   3104  CA  LYS A 769       4.684  39.540  10.354  1.00 63.11           C  
ATOM   3105  C   LYS A 769       4.669  39.518  11.878  1.00 62.64           C  
ATOM   3106  O   LYS A 769       3.727  40.011  12.501  1.00 62.74           O  
ATOM   3107  CB  LYS A 769       3.329  39.985   9.799  1.00 63.43           C  
ATOM   3108  CG  LYS A 769       3.427  40.592   8.410  1.00 63.82           C  
ATOM   3109  CD  LYS A 769       2.095  40.547   7.679  1.00 64.17           C  
ATOM   3110  CE  LYS A 769       2.274  40.910   6.206  1.00 64.31           C  
ATOM   3111  NZ  LYS A 769       1.116  40.453   5.381  1.00 64.29           N1+
ATOM   3112  H   LYS A 769       4.416  37.574   9.533  1.00 63.38           H  
ATOM   3113  HA  LYS A 769       5.439  40.273  10.070  1.00 63.11           H  
ATOM   3114  HB2 LYS A 769       2.671  39.118   9.753  1.00 63.43           H  
ATOM   3115  HB3 LYS A 769       2.904  40.728  10.474  1.00 63.43           H  
ATOM   3116  HG2 LYS A 769       3.745  41.631   8.500  1.00 63.82           H  
ATOM   3117  HG3 LYS A 769       4.165  40.035   7.833  1.00 63.82           H  
ATOM   3118  HD2 LYS A 769       1.409  41.257   8.141  1.00 64.17           H  
ATOM   3119  HD3 LYS A 769       1.681  39.541   7.752  1.00 64.17           H  
ATOM   3120  HE2 LYS A 769       3.182  40.437   5.833  1.00 64.31           H  
ATOM   3121  HE3 LYS A 769       2.366  41.993   6.117  1.00 64.31           H  
ATOM   3122  HZ1 LYS A 769       1.023  39.450   5.457  1.00 64.29           H  
ATOM   3123  HZ2 LYS A 769       0.271  40.895   5.713  1.00 64.29           H  
ATOM   3124  HZ3 LYS A 769       1.271  40.704   4.415  1.00 64.29           H  
ATOM   3125  N   ASP A 770       5.724  38.958  12.470  1.00 61.88           N  
ATOM   3126  CA  ASP A 770       5.889  38.962  13.926  1.00 61.03           C  
ATOM   3127  C   ASP A 770       6.411  40.304  14.429  1.00 60.74           C  
ATOM   3128  O   ASP A 770       6.753  40.448  15.603  1.00 60.95           O  
ATOM   3129  CB  ASP A 770       6.810  37.825  14.386  1.00 60.40           C  
ATOM   3130  CG  ASP A 770       8.246  38.017  13.949  1.00 59.77           C  
ATOM   3131  OD1 ASP A 770       8.513  38.911  13.120  1.00 59.29           O  
ATOM   3132  OD2 ASP A 770       9.112  37.259  14.434  1.00 59.48           O1-
ATOM   3133  H   ASP A 770       6.431  38.518  11.898  1.00 61.88           H  
ATOM   3134  HA  ASP A 770       4.902  38.800  14.359  1.00 61.03           H  
ATOM   3135  HB2 ASP A 770       6.442  36.888  13.968  1.00 60.40           H  
ATOM   3136  HB3 ASP A 770       6.782  37.773  15.474  1.00 60.40           H  
ATOM   3137  N   GLU A 771       6.474  41.276  13.524  1.00 60.38           N  
ATOM   3138  CA  GLU A 771       6.836  42.651  13.861  1.00 60.06           C  
ATOM   3139  C   GLU A 771       8.251  42.808  14.428  1.00 59.71           C  
ATOM   3140  O   GLU A 771       8.498  43.645  15.294  1.00 59.88           O  
ATOM   3141  CB  GLU A 771       5.780  43.282  14.779  1.00 60.03           C  
ATOM   3142  CG  GLU A 771       4.417  43.435  14.104  1.00 60.04           C  
ATOM   3143  CD  GLU A 771       3.430  44.238  14.925  1.00 59.98           C  
ATOM   3144  OE1 GLU A 771       3.135  43.834  16.068  1.00 60.23           O  
ATOM   3145  OE2 GLU A 771       2.941  45.269  14.423  1.00 59.88           O1-
ATOM   3146  H   GLU A 771       6.262  41.054  12.562  1.00 60.38           H  
ATOM   3147  HA  GLU A 771       6.852  43.198  12.918  1.00 60.06           H  
ATOM   3148  HB2 GLU A 771       5.663  42.650  15.659  1.00 60.03           H  
ATOM   3149  HB3 GLU A 771       6.129  44.268  15.084  1.00 60.03           H  
ATOM   3150  HG2 GLU A 771       4.000  42.442  13.936  1.00 60.04           H  
ATOM   3151  HG3 GLU A 771       4.559  43.936  13.146  1.00 60.04           H  
ATOM   3152  N   VAL A 772       9.172  41.994  13.924  1.00 59.33           N  
ATOM   3153  CA  VAL A 772      10.598  42.144  14.203  1.00 58.89           C  
ATOM   3154  C   VAL A 772      11.357  42.031  12.874  1.00 58.93           C  
ATOM   3155  O   VAL A 772      11.669  40.927  12.418  1.00 59.05           O  
ATOM   3156  CB  VAL A 772      11.111  41.080  15.203  1.00 58.54           C  
ATOM   3157  CG1 VAL A 772      12.591  41.275  15.483  1.00 58.36           C  
ATOM   3158  CG2 VAL A 772      10.313  41.128  16.497  1.00 58.31           C  
ATOM   3159  H   VAL A 772       8.874  41.240  13.322  1.00 59.33           H  
ATOM   3160  HA  VAL A 772      10.767  43.116  14.666  1.00 58.89           H  
ATOM   3161  HB  VAL A 772      10.974  40.097  14.752  1.00 58.54           H  
ATOM   3162 HG11 VAL A 772      13.149  41.212  14.549  1.00 58.36           H  
ATOM   3163 HG12 VAL A 772      12.749  42.254  15.935  1.00 58.36           H  
ATOM   3164 HG13 VAL A 772      12.937  40.499  16.166  1.00 58.36           H  
ATOM   3165 HG21 VAL A 772      10.437  42.105  16.964  1.00 58.31           H  
ATOM   3166 HG22 VAL A 772       9.258  40.961  16.280  1.00 58.31           H  
ATOM   3167 HG23 VAL A 772      10.672  40.353  17.174  1.00 58.31           H  
ATOM   3168  N   GLY A 773      11.631  43.177  12.254  1.00 58.68           N  
ATOM   3169  CA  GLY A 773      12.225  43.237  10.915  1.00 58.31           C  
ATOM   3170  C   GLY A 773      13.273  42.187  10.584  1.00 58.20           C  
ATOM   3171  O   GLY A 773      13.928  41.635  11.475  1.00 57.92           O  
ATOM   3172  H   GLY A 773      11.420  44.044  12.727  1.00 58.68           H  
ATOM   3173  HA2 GLY A 773      11.417  43.136  10.191  1.00 58.31           H  
ATOM   3174  HA3 GLY A 773      12.692  44.216  10.805  1.00 58.31           H  
ATOM   3175  N   ASP A 774      13.440  41.934   9.287  1.00 58.04           N  
ATOM   3176  CA  ASP A 774      14.319  40.875   8.790  1.00 57.76           C  
ATOM   3177  C   ASP A 774      15.750  40.987   9.294  1.00 57.30           C  
ATOM   3178  O   ASP A 774      16.337  39.999   9.731  1.00 57.09           O  
ATOM   3179  CB  ASP A 774      14.332  40.860   7.256  1.00 58.18           C  
ATOM   3180  CG  ASP A 774      12.995  40.467   6.661  1.00 58.51           C  
ATOM   3181  OD1 ASP A 774      12.303  39.615   7.261  1.00 58.84           O  
ATOM   3182  OD2 ASP A 774      12.636  41.008   5.591  1.00 58.45           O1-
ATOM   3183  H   ASP A 774      12.938  42.498   8.617  1.00 58.04           H  
ATOM   3184  HA  ASP A 774      13.907  39.944   9.179  1.00 57.76           H  
ATOM   3185  HB2 ASP A 774      15.085  40.147   6.921  1.00 58.18           H  
ATOM   3186  HB3 ASP A 774      14.592  41.857   6.900  1.00 58.18           H  
ATOM   3187  N   ARG A 775      16.312  42.188   9.228  1.00 56.94           N  
ATOM   3188  CA  ARG A 775      17.747  42.345   9.453  1.00 56.73           C  
ATOM   3189  C   ARG A 775      18.180  42.069  10.897  1.00 55.88           C  
ATOM   3190  O   ARG A 775      19.346  41.766  11.151  1.00 55.73           O  
ATOM   3191  CB  ARG A 775      18.230  43.721   8.978  1.00 57.37           C  
ATOM   3192  CG  ARG A 775      19.714  43.757   8.616  1.00 57.94           C  
ATOM   3193  CD  ARG A 775      20.011  44.813   7.562  1.00 58.37           C  
ATOM   3194  NE  ARG A 775      19.322  44.518   6.307  1.00 58.81           N  
ATOM   3195  CZ  ARG A 775      19.627  45.065   5.134  1.00 58.94           C  
ATOM   3196  NH1 ARG A 775      20.620  45.942   5.044  1.00 59.10           N  
ATOM   3197  NH2 ARG A 775      18.943  44.730   4.047  1.00 58.95           N1+
ATOM   3198  H   ARG A 775      15.744  42.997   9.021  1.00 56.94           H  
ATOM   3199  HA  ARG A 775      18.232  41.577   8.850  1.00 56.73           H  
ATOM   3200  HB2 ARG A 775      17.653  44.003   8.097  1.00 57.37           H  
ATOM   3201  HB3 ARG A 775      18.052  44.443   9.775  1.00 57.37           H  
ATOM   3202  HG2 ARG A 775      20.007  42.781   8.230  1.00 57.94           H  
ATOM   3203  HG3 ARG A 775      20.291  43.981   9.513  1.00 57.94           H  
ATOM   3204  HD2 ARG A 775      21.085  44.840   7.380  1.00 58.37           H  
ATOM   3205  HD3 ARG A 775      19.680  45.784   7.929  1.00 58.37           H  
ATOM   3206  HE  ARG A 775      18.562  43.853   6.333  1.00 58.81           H  
ATOM   3207 HH11 ARG A 775      21.143  46.199   5.869  1.00 59.10           H  
ATOM   3208 HH12 ARG A 775      20.853  46.352   4.151  1.00 59.10           H  
ATOM   3209 HH21 ARG A 775      18.190  44.059   4.111  1.00 58.95           H  
ATOM   3210 HH22 ARG A 775      19.175  45.146   3.156  1.00 58.95           H  
ATOM   3211  N   CYS A 776      17.237  42.155  11.832  1.00 55.07           N  
ATOM   3212  CA  CYS A 776      17.538  41.934  13.249  1.00 53.79           C  
ATOM   3213  C   CYS A 776      16.785  40.735  13.820  1.00 53.10           C  
ATOM   3214  O   CYS A 776      16.911  40.425  15.002  1.00 53.12           O  
ATOM   3215  CB  CYS A 776      17.218  43.185  14.064  1.00 53.36           C  
ATOM   3216  SG  CYS A 776      15.467  43.421  14.372  1.00 52.87           S  
ATOM   3217  H   CYS A 776      16.291  42.378  11.558  1.00 55.07           H  
ATOM   3218  HA  CYS A 776      18.604  41.717  13.319  1.00 53.79           H  
ATOM   3219  HB2 CYS A 776      17.591  44.053  13.521  1.00 53.36           H  
ATOM   3220  HB3 CYS A 776      17.729  43.109  15.024  1.00 53.36           H  
ATOM   3221  N   ASP A 777      16.007  40.071  12.969  1.00 52.39           N  
ATOM   3222  CA  ASP A 777      15.221  38.895  13.346  1.00 51.58           C  
ATOM   3223  C   ASP A 777      16.113  37.658  13.417  1.00 51.22           C  
ATOM   3224  O   ASP A 777      16.722  37.278  12.422  1.00 51.27           O  
ATOM   3225  CB  ASP A 777      14.107  38.687  12.311  1.00 51.27           C  
ATOM   3226  CG  ASP A 777      13.086  37.647  12.733  1.00 50.90           C  
ATOM   3227  OD1 ASP A 777      13.428  36.754  13.537  1.00 51.01           O  
ATOM   3228  OD2 ASP A 777      11.936  37.715  12.243  1.00 50.29           O1-
ATOM   3229  H   ASP A 777      15.956  40.395  12.014  1.00 52.39           H  
ATOM   3230  HA  ASP A 777      14.781  39.053  14.331  1.00 51.58           H  
ATOM   3231  HB2 ASP A 777      14.561  38.366  11.373  1.00 51.27           H  
ATOM   3232  HB3 ASP A 777      13.593  39.636  12.160  1.00 51.27           H  
ATOM   3233  N   ASN A 778      16.188  37.027  14.587  1.00 51.00           N  
ATOM   3234  CA  ASN A 778      17.054  35.854  14.765  1.00 50.78           C  
ATOM   3235  C   ASN A 778      16.466  34.555  14.202  1.00 50.76           C  
ATOM   3236  O   ASN A 778      17.175  33.556  14.053  1.00 50.85           O  
ATOM   3237  CB  ASN A 778      17.487  35.685  16.229  1.00 50.50           C  
ATOM   3238  CG  ASN A 778      16.317  35.507  17.173  1.00 50.55           C  
ATOM   3239  OD1 ASN A 778      15.159  35.538  16.761  1.00 50.72           O  
ATOM   3240  ND2 ASN A 778      16.615  35.314  18.451  1.00 50.44           N  
ATOM   3241  H   ASN A 778      15.639  37.361  15.366  1.00 51.00           H  
ATOM   3242  HA  ASN A 778      17.943  36.058  14.168  1.00 50.78           H  
ATOM   3243  HB2 ASN A 778      18.046  36.571  16.531  1.00 50.50           H  
ATOM   3244  HB3 ASN A 778      18.130  34.808  16.302  1.00 50.50           H  
ATOM   3245 HD21 ASN A 778      17.580  35.296  18.747  1.00 50.44           H  
ATOM   3246 HD22 ASN A 778      15.877  35.185  19.128  1.00 50.44           H  
ATOM   3247  N   CYS A 779      15.167  34.580  13.911  1.00 50.67           N  
ATOM   3248  CA  CYS A 779      14.508  33.537  13.127  1.00 50.59           C  
ATOM   3249  C   CYS A 779      13.682  34.248  12.079  1.00 50.91           C  
ATOM   3250  O   CYS A 779      12.482  34.438  12.263  1.00 51.01           O  
ATOM   3251  CB  CYS A 779      13.592  32.681  13.994  1.00 50.09           C  
ATOM   3252  SG  CYS A 779      14.442  31.514  15.049  1.00 49.76           S  
ATOM   3253  H   CYS A 779      14.612  35.354  14.247  1.00 50.67           H  
ATOM   3254  HA  CYS A 779      15.252  32.873  12.687  1.00 50.59           H  
ATOM   3255  HB2 CYS A 779      12.926  32.122  13.336  1.00 50.09           H  
ATOM   3256  HB3 CYS A 779      13.004  33.346  14.627  1.00 50.09           H  
ATOM   3257  N   PRO A 780      14.329  34.659  10.979  1.00 51.31           N  
ATOM   3258  CA  PRO A 780      13.730  35.582  10.018  1.00 51.44           C  
ATOM   3259  C   PRO A 780      12.507  35.001   9.339  1.00 51.74           C  
ATOM   3260  O   PRO A 780      11.683  35.751   8.812  1.00 51.85           O  
ATOM   3261  CB  PRO A 780      14.849  35.801   8.993  1.00 51.33           C  
ATOM   3262  CG  PRO A 780      16.110  35.382   9.694  1.00 51.30           C  
ATOM   3263  CD  PRO A 780      15.689  34.259  10.580  1.00 51.33           C  
ATOM   3264  HA  PRO A 780      13.382  36.496  10.499  1.00 51.44           H  
ATOM   3265  HB2 PRO A 780      14.682  35.188   8.107  1.00 51.33           H  
ATOM   3266  HB3 PRO A 780      14.903  36.851   8.704  1.00 51.33           H  
ATOM   3267  HG2 PRO A 780      16.516  36.205  10.282  1.00 51.30           H  
ATOM   3268  HG3 PRO A 780      16.857  35.046   8.975  1.00 51.30           H  
ATOM   3269  HD2 PRO A 780      16.345  34.174  11.447  1.00 51.33           H  
ATOM   3270  HD3 PRO A 780      15.678  33.313  10.039  1.00 51.33           H  
ATOM   3271  N   TYR A 781      12.386  33.675   9.367  1.00 52.11           N  
ATOM   3272  CA  TYR A 781      11.313  32.993   8.649  1.00 52.46           C  
ATOM   3273  C   TYR A 781      10.203  32.449   9.544  1.00 52.22           C  
ATOM   3274  O   TYR A 781       9.096  32.179   9.077  1.00 52.57           O  
ATOM   3275  CB  TYR A 781      11.889  31.903   7.745  1.00 52.99           C  
ATOM   3276  CG  TYR A 781      12.732  32.480   6.627  1.00 53.62           C  
ATOM   3277  CD1 TYR A 781      12.198  33.420   5.746  1.00 53.68           C  
ATOM   3278  CD2 TYR A 781      14.064  32.101   6.457  1.00 53.65           C  
ATOM   3279  CE1 TYR A 781      12.961  33.963   4.725  1.00 53.69           C  
ATOM   3280  CE2 TYR A 781      14.835  32.636   5.435  1.00 53.70           C  
ATOM   3281  CZ  TYR A 781      14.277  33.567   4.573  1.00 53.75           C  
ATOM   3282  OH  TYR A 781      15.032  34.105   3.556  1.00 53.76           O  
ATOM   3283  H   TYR A 781      13.051  33.129   9.896  1.00 52.11           H  
ATOM   3284  HA  TYR A 781      10.829  33.752   8.035  1.00 52.46           H  
ATOM   3285  HB2 TYR A 781      12.509  31.238   8.346  1.00 52.99           H  
ATOM   3286  HB3 TYR A 781      11.066  31.336   7.309  1.00 52.99           H  
ATOM   3287  HD1 TYR A 781      11.170  33.731   5.862  1.00 53.68           H  
ATOM   3288  HD2 TYR A 781      14.502  31.380   7.131  1.00 53.65           H  
ATOM   3289  HE1 TYR A 781      12.531  34.690   4.053  1.00 53.69           H  
ATOM   3290  HE2 TYR A 781      15.863  32.329   5.312  1.00 53.70           H  
ATOM   3291  HH  TYR A 781      15.936  33.785   3.509  1.00 53.76           H  
ATOM   3292  N   VAL A 782      10.488  32.305  10.832  1.00 51.67           N  
ATOM   3293  CA  VAL A 782       9.479  31.830  11.767  1.00 50.86           C  
ATOM   3294  C   VAL A 782       8.988  32.957  12.665  1.00 50.47           C  
ATOM   3295  O   VAL A 782       9.660  33.978  12.820  1.00 50.57           O  
ATOM   3296  CB  VAL A 782      10.005  30.681  12.635  1.00 50.76           C  
ATOM   3297  CG1 VAL A 782       8.839  29.925  13.260  1.00 50.76           C  
ATOM   3298  CG2 VAL A 782      10.870  29.744  11.805  1.00 50.64           C  
ATOM   3299  H   VAL A 782      11.415  32.527  11.167  1.00 51.67           H  
ATOM   3300  HA  VAL A 782       8.647  31.460  11.168  1.00 50.86           H  
ATOM   3301  HB  VAL A 782      10.620  31.094  13.434  1.00 50.76           H  
ATOM   3302 HG11 VAL A 782       8.247  30.609  13.868  1.00 50.76           H  
ATOM   3303 HG12 VAL A 782       8.214  29.505  12.472  1.00 50.76           H  
ATOM   3304 HG13 VAL A 782       9.222  29.120  13.887  1.00 50.76           H  
ATOM   3305 HG21 VAL A 782      10.274  29.319  10.998  1.00 50.64           H  
ATOM   3306 HG22 VAL A 782      11.707  30.300  11.384  1.00 50.64           H  
ATOM   3307 HG23 VAL A 782      11.249  28.942  12.439  1.00 50.64           H  
ATOM   3308  N   HIS A 783       7.811  32.762  13.251  1.00 49.76           N  
ATOM   3309  CA  HIS A 783       7.200  33.742  14.145  1.00 49.21           C  
ATOM   3310  C   HIS A 783       7.836  33.671  15.532  1.00 48.64           C  
ATOM   3311  O   HIS A 783       7.857  32.607  16.146  1.00 48.84           O  
ATOM   3312  CB  HIS A 783       5.699  33.460  14.239  1.00 49.15           C  
ATOM   3313  CG  HIS A 783       4.932  34.479  15.022  1.00 49.15           C  
ATOM   3314  CD2 HIS A 783       4.617  34.312  16.354  1.00 48.98           C  
ATOM   3315  ND1 HIS A 783       4.390  35.664  14.652  1.00 49.10           N  
ATOM   3316  NE2 HIS A 783       3.925  35.356  16.775  1.00 48.98           N  
ATOM   3317  CE1 HIS A 783       3.775  36.192  15.762  1.00 49.18           C  
ATOM   3318  H   HIS A 783       7.318  31.899  13.070  1.00 49.76           H  
ATOM   3319  HA  HIS A 783       7.362  34.744  13.748  1.00 49.21           H  
ATOM   3320  HB2 HIS A 783       5.563  32.489  14.715  1.00 49.15           H  
ATOM   3321  HB3 HIS A 783       5.293  33.429  13.228  1.00 49.15           H  
ATOM   3322  HD2 HIS A 783       4.893  33.461  16.959  1.00 48.98           H  
ATOM   3323  HE2 HIS A 783       3.547  35.501  17.776  1.00 48.98           H  
ATOM   3324  HE1 HIS A 783       3.287  37.076  15.798  1.00 49.18           H  
ATOM   3325  N   ASN A 784       8.354  34.796  16.025  1.00 47.87           N  
ATOM   3326  CA  ASN A 784       9.020  34.812  17.339  1.00 47.23           C  
ATOM   3327  C   ASN A 784       9.313  36.209  17.894  1.00 46.68           C  
ATOM   3328  O   ASN A 784      10.477  36.611  17.978  1.00 46.57           O  
ATOM   3329  CB  ASN A 784      10.322  34.000  17.288  1.00 46.91           C  
ATOM   3330  CG  ASN A 784      11.299  34.521  16.246  1.00 46.53           C  
ATOM   3331  OD1 ASN A 784      10.902  35.032  15.199  1.00 46.32           O  
ATOM   3332  ND2 ASN A 784      12.586  34.392  16.533  1.00 46.46           N  
ATOM   3333  H   ASN A 784       8.289  35.650  15.490  1.00 47.87           H  
ATOM   3334  HA  ASN A 784       8.304  34.358  18.025  1.00 47.23           H  
ATOM   3335  HB2 ASN A 784      10.078  32.965  17.050  1.00 46.91           H  
ATOM   3336  HB3 ASN A 784      10.799  34.045  18.267  1.00 46.91           H  
ATOM   3337 HD21 ASN A 784      13.284  34.719  15.881  1.00 46.46           H  
ATOM   3338 HD22 ASN A 784      12.869  33.966  17.404  1.00 46.46           H  
ATOM   3339  N   PRO A 785       8.263  36.945  18.304  1.00 46.08           N  
ATOM   3340  CA  PRO A 785       8.438  38.359  18.655  1.00 45.41           C  
ATOM   3341  C   PRO A 785       9.322  38.575  19.879  1.00 44.56           C  
ATOM   3342  O   PRO A 785       9.944  39.627  20.004  1.00 44.27           O  
ATOM   3343  CB  PRO A 785       7.005  38.844  18.923  1.00 45.59           C  
ATOM   3344  CG  PRO A 785       6.115  37.797  18.320  1.00 45.81           C  
ATOM   3345  CD  PRO A 785       6.866  36.511  18.466  1.00 45.79           C  
ATOM   3346  HA  PRO A 785       8.947  38.904  17.860  1.00 45.41           H  
ATOM   3347  HB2 PRO A 785       6.824  38.928  19.995  1.00 45.59           H  
ATOM   3348  HB3 PRO A 785       6.834  39.810  18.449  1.00 45.59           H  
ATOM   3349  HG2 PRO A 785       5.929  38.013  17.268  1.00 45.81           H  
ATOM   3350  HG3 PRO A 785       5.166  37.748  18.854  1.00 45.81           H  
ATOM   3351  HD2 PRO A 785       6.582  35.798  17.692  1.00 45.79           H  
ATOM   3352  HD3 PRO A 785       6.702  36.067  19.448  1.00 45.79           H  
ATOM   3353  N   ALA A 786       9.387  37.584  20.763  1.00 43.88           N  
ATOM   3354  CA  ALA A 786      10.248  37.668  21.938  1.00 43.21           C  
ATOM   3355  C   ALA A 786      11.706  37.399  21.591  1.00 43.01           C  
ATOM   3356  O   ALA A 786      12.596  37.660  22.396  1.00 42.86           O  
ATOM   3357  CB  ALA A 786       9.784  36.709  23.004  1.00 43.08           C  
ATOM   3358  H   ALA A 786       8.828  36.755  20.618  1.00 43.88           H  
ATOM   3359  HA  ALA A 786      10.178  38.687  22.319  1.00 43.21           H  
ATOM   3360  HB1 ALA A 786       8.750  36.932  23.268  1.00 43.08           H  
ATOM   3361  HB2 ALA A 786       9.851  35.688  22.628  1.00 43.08           H  
ATOM   3362  HB3 ALA A 786      10.415  36.814  23.887  1.00 43.08           H  
ATOM   3363  N   GLN A 787      11.939  36.863  20.395  1.00 42.95           N  
ATOM   3364  CA  GLN A 787      13.292  36.613  19.893  1.00 42.73           C  
ATOM   3365  C   GLN A 787      14.167  35.878  20.900  1.00 42.61           C  
ATOM   3366  O   GLN A 787      15.369  36.107  20.968  1.00 42.79           O  
ATOM   3367  CB  GLN A 787      13.963  37.928  19.491  1.00 42.56           C  
ATOM   3368  CG  GLN A 787      13.284  38.640  18.346  1.00 42.73           C  
ATOM   3369  CD  GLN A 787      13.768  38.153  16.999  1.00 43.07           C  
ATOM   3370  OE1 GLN A 787      14.902  38.422  16.600  1.00 43.11           O  
ATOM   3371  NE2 GLN A 787      12.909  37.434  16.286  1.00 43.35           N  
ATOM   3372  H   GLN A 787      11.152  36.619  19.811  1.00 42.95           H  
ATOM   3373  HA  GLN A 787      13.187  35.968  19.020  1.00 42.73           H  
ATOM   3374  HB2 GLN A 787      13.962  38.591  20.356  1.00 42.56           H  
ATOM   3375  HB3 GLN A 787      14.991  37.713  19.199  1.00 42.56           H  
ATOM   3376  HG2 GLN A 787      13.488  39.708  18.427  1.00 42.73           H  
ATOM   3377  HG3 GLN A 787      12.210  38.469  18.415  1.00 42.73           H  
ATOM   3378 HE21 GLN A 787      13.176  37.084  15.377  1.00 43.35           H  
ATOM   3379 HE22 GLN A 787      11.989  37.237  16.653  1.00 43.35           H  
ATOM   3380  N   ILE A 788      13.568  34.994  21.684  1.00 42.52           N  
ATOM   3381  CA  ILE A 788      14.327  34.292  22.702  1.00 42.62           C  
ATOM   3382  C   ILE A 788      15.359  33.360  22.079  1.00 42.80           C  
ATOM   3383  O   ILE A 788      15.072  32.641  21.123  1.00 43.22           O  
ATOM   3384  CB  ILE A 788      13.414  33.556  23.693  1.00 42.56           C  
ATOM   3385  CG1 ILE A 788      12.618  34.586  24.500  1.00 42.60           C  
ATOM   3386  CG2 ILE A 788      14.237  32.680  24.623  1.00 42.31           C  
ATOM   3387  CD1 ILE A 788      11.470  34.011  25.284  1.00 42.90           C  
ATOM   3388  H   ILE A 788      12.581  34.808  21.573  1.00 42.52           H  
ATOM   3389  HA  ILE A 788      14.871  35.042  23.276  1.00 42.62           H  
ATOM   3390  HB  ILE A 788      12.726  32.914  23.143  1.00 42.56           H  
ATOM   3391 HG12 ILE A 788      13.299  35.071  25.199  1.00 42.60           H  
ATOM   3392 HG13 ILE A 788      12.220  35.328  23.807  1.00 42.60           H  
ATOM   3393 HG21 ILE A 788      14.794  31.950  24.036  1.00 42.31           H  
ATOM   3394 HG22 ILE A 788      14.934  33.301  25.185  1.00 42.31           H  
ATOM   3395 HG23 ILE A 788      13.574  32.161  25.315  1.00 42.31           H  
ATOM   3396 HD11 ILE A 788      10.762  33.543  24.601  1.00 42.90           H  
ATOM   3397 HD12 ILE A 788      11.846  33.265  25.985  1.00 42.90           H  
ATOM   3398 HD13 ILE A 788      10.971  34.808  25.835  1.00 42.90           H  
ATOM   3399  N   ASP A 789      16.567  33.410  22.627  1.00 42.73           N  
ATOM   3400  CA  ASP A 789      17.704  32.678  22.111  1.00 42.64           C  
ATOM   3401  C   ASP A 789      18.448  32.131  23.316  1.00 42.51           C  
ATOM   3402  O   ASP A 789      19.393  32.745  23.814  1.00 42.63           O  
ATOM   3403  CB  ASP A 789      18.596  33.623  21.296  1.00 43.17           C  
ATOM   3404  CG  ASP A 789      19.853  32.948  20.756  1.00 43.56           C  
ATOM   3405  OD1 ASP A 789      19.982  31.711  20.852  1.00 44.04           O  
ATOM   3406  OD2 ASP A 789      20.726  33.666  20.227  1.00 43.81           O1-
ATOM   3407  H   ASP A 789      16.699  33.988  23.445  1.00 42.73           H  
ATOM   3408  HA  ASP A 789      17.399  31.866  21.451  1.00 42.64           H  
ATOM   3409  HB2 ASP A 789      18.896  34.453  21.935  1.00 43.17           H  
ATOM   3410  HB3 ASP A 789      18.018  34.004  20.454  1.00 43.17           H  
ATOM   3411  N   THR A 790      18.000  30.980  23.797  1.00 42.20           N  
ATOM   3412  CA  THR A 790      18.586  30.386  24.988  1.00 41.85           C  
ATOM   3413  C   THR A 790      20.107  30.468  24.950  1.00 41.95           C  
ATOM   3414  O   THR A 790      20.710  31.069  25.831  1.00 42.01           O  
ATOM   3415  CB  THR A 790      18.139  28.918  25.181  1.00 41.60           C  
ATOM   3416  OG1 THR A 790      16.710  28.855  25.252  1.00 41.37           O  
ATOM   3417  CG2 THR A 790      18.727  28.338  26.461  1.00 41.35           C  
ATOM   3418  H   THR A 790      17.240  30.508  23.329  1.00 42.20           H  
ATOM   3419  HA  THR A 790      18.224  30.962  25.839  1.00 41.85           H  
ATOM   3420  HB  THR A 790      18.497  28.336  24.332  1.00 41.60           H  
ATOM   3421 HG21 THR A 790      19.815  28.385  26.415  1.00 41.35           H  
ATOM   3422 HG22 THR A 790      18.374  28.914  27.316  1.00 41.35           H  
ATOM   3423 HG23 THR A 790      18.413  27.300  26.567  1.00 41.35           H  
ATOM   3424  HG1 THR A 790      16.362  29.217  24.434  1.00 41.37           H  
ATOM   3425  N   ASP A 791      20.721  29.886  23.920  1.00 42.43           N  
ATOM   3426  CA  ASP A 791      22.188  29.787  23.859  1.00 43.13           C  
ATOM   3427  C   ASP A 791      22.867  31.004  23.217  1.00 43.68           C  
ATOM   3428  O   ASP A 791      24.057  30.971  22.902  1.00 43.60           O  
ATOM   3429  CB  ASP A 791      22.645  28.476  23.187  1.00 42.47           C  
ATOM   3430  CG  ASP A 791      22.218  28.376  21.732  1.00 42.04           C  
ATOM   3431  OD1 ASP A 791      21.641  29.350  21.202  1.00 41.40           O  
ATOM   3432  OD2 ASP A 791      22.457  27.313  21.118  1.00 41.85           O1-
ATOM   3433  H   ASP A 791      20.168  29.505  23.166  1.00 42.43           H  
ATOM   3434  HA  ASP A 791      22.518  29.774  24.898  1.00 43.13           H  
ATOM   3435  HB2 ASP A 791      22.215  27.637  23.734  1.00 42.47           H  
ATOM   3436  HB3 ASP A 791      23.733  28.422  23.235  1.00 42.47           H  
ATOM   3437  N   ASN A 792      22.100  32.070  23.020  1.00 44.42           N  
ATOM   3438  CA  ASN A 792      22.664  33.357  22.623  1.00 44.85           C  
ATOM   3439  C   ASN A 792      23.667  33.268  21.488  1.00 44.89           C  
ATOM   3440  O   ASN A 792      24.739  33.862  21.575  1.00 45.18           O  
ATOM   3441  CB  ASN A 792      23.330  34.022  23.830  1.00 45.02           C  
ATOM   3442  CG  ASN A 792      22.332  34.407  24.898  1.00 45.34           C  
ATOM   3443  OD1 ASN A 792      21.288  34.999  24.601  1.00 45.51           O  
ATOM   3444  ND2 ASN A 792      22.639  34.071  26.150  1.00 45.19           N  
ATOM   3445  H   ASN A 792      21.101  31.988  23.148  1.00 44.42           H  
ATOM   3446  HA  ASN A 792      21.828  33.952  22.255  1.00 44.85           H  
ATOM   3447  HB2 ASN A 792      23.847  34.921  23.494  1.00 45.02           H  
ATOM   3448  HB3 ASN A 792      24.051  33.327  24.259  1.00 45.02           H  
ATOM   3449 HD21 ASN A 792      23.504  33.588  26.345  1.00 45.19           H  
ATOM   3450 HD22 ASN A 792      22.007  34.300  26.904  1.00 45.19           H  
ATOM   3451  N   ASN A 793      23.328  32.530  20.434  1.00 44.86           N  
ATOM   3452  CA  ASN A 793      24.236  32.361  19.301  1.00 44.71           C  
ATOM   3453  C   ASN A 793      23.709  32.993  18.020  1.00 44.80           C  
ATOM   3454  O   ASN A 793      24.040  32.552  16.924  1.00 44.87           O  
ATOM   3455  CB  ASN A 793      24.539  30.883  19.062  1.00 44.61           C  
ATOM   3456  CG  ASN A 793      23.449  30.181  18.261  1.00 44.88           C  
ATOM   3457  OD1 ASN A 793      22.318  30.662  18.168  1.00 44.92           O  
ATOM   3458  ND2 ASN A 793      23.788  29.032  17.679  1.00 44.88           N  
ATOM   3459  H   ASN A 793      22.425  32.078  20.416  1.00 44.86           H  
ATOM   3460  HA  ASN A 793      25.155  32.883  19.567  1.00 44.71           H  
ATOM   3461  HB2 ASN A 793      24.637  30.387  20.027  1.00 44.61           H  
ATOM   3462  HB3 ASN A 793      25.479  30.804  18.516  1.00 44.61           H  
ATOM   3463 HD21 ASN A 793      23.107  28.520  17.137  1.00 44.88           H  
ATOM   3464 HD22 ASN A 793      24.726  28.672  17.780  1.00 44.88           H  
ATOM   3465  N   GLY A 794      22.881  34.021  18.158  1.00 45.10           N  
ATOM   3466  CA  GLY A 794      22.311  34.700  17.002  1.00 45.53           C  
ATOM   3467  C   GLY A 794      21.116  33.976  16.410  1.00 46.07           C  
ATOM   3468  O   GLY A 794      20.360  34.555  15.640  1.00 46.37           O  
ATOM   3469  H   GLY A 794      22.641  34.340  19.086  1.00 45.10           H  
ATOM   3470  HA2 GLY A 794      21.995  35.697  17.308  1.00 45.53           H  
ATOM   3471  HA3 GLY A 794      23.081  34.782  16.235  1.00 45.53           H  
ATOM   3472  N   GLU A 795      20.948  32.704  16.768  1.00 46.75           N  
ATOM   3473  CA  GLU A 795      19.825  31.895  16.288  1.00 47.00           C  
ATOM   3474  C   GLU A 795      18.772  31.698  17.379  1.00 47.20           C  
ATOM   3475  O   GLU A 795      19.056  31.102  18.423  1.00 46.78           O  
ATOM   3476  CB  GLU A 795      20.317  30.534  15.802  1.00 47.13           C  
ATOM   3477  CG  GLU A 795      19.204  29.540  15.548  1.00 47.44           C  
ATOM   3478  CD  GLU A 795      19.572  28.523  14.489  1.00 47.70           C  
ATOM   3479  OE1 GLU A 795      20.648  27.896  14.610  1.00 47.97           O  
ATOM   3480  OE2 GLU A 795      18.787  28.352  13.532  1.00 47.68           O1-
ATOM   3481  H   GLU A 795      21.619  32.282  17.393  1.00 46.75           H  
ATOM   3482  HA  GLU A 795      19.366  32.432  15.458  1.00 47.00           H  
ATOM   3483  HB2 GLU A 795      20.868  30.679  14.873  1.00 47.13           H  
ATOM   3484  HB3 GLU A 795      20.983  30.119  16.558  1.00 47.13           H  
ATOM   3485  HG2 GLU A 795      18.318  30.083  15.220  1.00 47.44           H  
ATOM   3486  HG3 GLU A 795      18.985  29.014  16.477  1.00 47.44           H  
ATOM   3487  N   GLY A 796      17.559  32.187  17.117  1.00 47.17           N  
ATOM   3488  CA  GLY A 796      16.483  32.190  18.107  1.00 46.89           C  
ATOM   3489  C   GLY A 796      15.840  30.840  18.330  1.00 46.80           C  
ATOM   3490  O   GLY A 796      15.688  30.059  17.391  1.00 46.79           O  
ATOM   3491  H   GLY A 796      17.377  32.570  16.200  1.00 47.17           H  
ATOM   3492  HA2 GLY A 796      16.893  32.534  19.056  1.00 46.89           H  
ATOM   3493  HA3 GLY A 796      15.712  32.884  17.772  1.00 46.89           H  
ATOM   3494  N   ASP A 797      15.453  30.575  19.578  1.00 46.65           N  
ATOM   3495  CA  ASP A 797      14.845  29.299  19.971  1.00 46.50           C  
ATOM   3496  C   ASP A 797      13.845  28.776  18.949  1.00 46.52           C  
ATOM   3497  O   ASP A 797      13.881  27.602  18.578  1.00 45.88           O  
ATOM   3498  CB  ASP A 797      14.154  29.430  21.329  1.00 46.18           C  
ATOM   3499  CG  ASP A 797      15.129  29.668  22.457  1.00 46.38           C  
ATOM   3500  OD1 ASP A 797      16.328  29.919  22.177  1.00 46.36           O  
ATOM   3501  OD2 ASP A 797      14.693  29.602  23.628  1.00 46.24           O1-
ATOM   3502  H   ASP A 797      15.584  31.285  20.285  1.00 46.65           H  
ATOM   3503  HA  ASP A 797      15.661  28.579  20.031  1.00 46.50           H  
ATOM   3504  HB2 ASP A 797      13.604  28.511  21.531  1.00 46.18           H  
ATOM   3505  HB3 ASP A 797      13.458  30.268  21.287  1.00 46.18           H  
ATOM   3506  N   ALA A 798      12.956  29.661  18.503  1.00 46.95           N  
ATOM   3507  CA  ALA A 798      11.906  29.302  17.558  1.00 47.35           C  
ATOM   3508  C   ALA A 798      12.417  28.334  16.504  1.00 47.69           C  
ATOM   3509  O   ALA A 798      11.997  27.183  16.452  1.00 47.73           O  
ATOM   3510  CB  ALA A 798      11.333  30.546  16.897  1.00 47.12           C  
ATOM   3511  H   ALA A 798      13.011  30.615  18.831  1.00 46.95           H  
ATOM   3512  HA  ALA A 798      11.114  28.804  18.117  1.00 47.35           H  
ATOM   3513  HB1 ALA A 798      10.943  31.217  17.662  1.00 47.12           H  
ATOM   3514  HB2 ALA A 798      12.117  31.052  16.334  1.00 47.12           H  
ATOM   3515  HB3 ALA A 798      10.528  30.260  16.221  1.00 47.12           H  
ATOM   3516  N   CYS A 799      13.344  28.804  15.679  1.00 48.23           N  
ATOM   3517  CA  CYS A 799      13.809  28.041  14.530  1.00 48.38           C  
ATOM   3518  C   CYS A 799      15.055  27.229  14.844  1.00 48.20           C  
ATOM   3519  O   CYS A 799      16.030  27.281  14.100  1.00 48.68           O  
ATOM   3520  CB  CYS A 799      14.092  28.988  13.366  1.00 48.73           C  
ATOM   3521  SG  CYS A 799      15.340  30.236  13.735  1.00 49.40           S  
ATOM   3522  H   CYS A 799      13.738  29.717  15.853  1.00 48.23           H  
ATOM   3523  HA  CYS A 799      13.020  27.339  14.261  1.00 48.38           H  
ATOM   3524  HB2 CYS A 799      13.164  29.496  13.102  1.00 48.73           H  
ATOM   3525  HB3 CYS A 799      14.436  28.397  12.517  1.00 48.73           H  
ATOM   3526  N   SER A 800      15.022  26.477  15.939  1.00 47.78           N  
ATOM   3527  CA  SER A 800      16.171  25.675  16.343  1.00 47.61           C  
ATOM   3528  C   SER A 800      15.777  24.281  16.842  1.00 47.69           C  
ATOM   3529  O   SER A 800      14.840  24.123  17.627  1.00 47.77           O  
ATOM   3530  CB  SER A 800      16.983  26.406  17.412  1.00 47.59           C  
ATOM   3531  OG  SER A 800      17.802  25.496  18.122  1.00 47.75           O  
ATOM   3532  H   SER A 800      14.184  26.461  16.503  1.00 47.78           H  
ATOM   3533  HA  SER A 800      16.783  25.534  15.452  1.00 47.61           H  
ATOM   3534  HB2 SER A 800      16.301  26.894  18.109  1.00 47.59           H  
ATOM   3535  HB3 SER A 800      17.612  27.157  16.934  1.00 47.59           H  
ATOM   3536  HG  SER A 800      18.289  25.997  18.781  1.00 47.75           H  
ATOM   3537  N   VAL A 801      16.503  23.269  16.379  1.00 47.44           N  
ATOM   3538  CA  VAL A 801      16.238  21.897  16.785  1.00 46.86           C  
ATOM   3539  C   VAL A 801      17.059  21.584  18.025  1.00 46.54           C  
ATOM   3540  O   VAL A 801      16.989  20.486  18.578  1.00 46.43           O  
ATOM   3541  CB  VAL A 801      16.575  20.902  15.659  1.00 46.95           C  
ATOM   3542  CG1 VAL A 801      15.776  21.229  14.412  1.00 46.73           C  
ATOM   3543  CG2 VAL A 801      18.064  20.922  15.352  1.00 46.95           C  
ATOM   3544  H   VAL A 801      17.255  23.456  15.731  1.00 47.44           H  
ATOM   3545  HA  VAL A 801      15.175  21.794  17.004  1.00 46.86           H  
ATOM   3546  HB  VAL A 801      16.307  19.900  15.994  1.00 46.95           H  
ATOM   3547 HG11 VAL A 801      14.711  21.188  14.642  1.00 46.73           H  
ATOM   3548 HG12 VAL A 801      16.035  22.230  14.066  1.00 46.73           H  
ATOM   3549 HG13 VAL A 801      16.007  20.504  13.632  1.00 46.73           H  
ATOM   3550 HG21 VAL A 801      18.352  21.918  15.014  1.00 46.95           H  
ATOM   3551 HG22 VAL A 801      18.624  20.668  16.252  1.00 46.95           H  
ATOM   3552 HG23 VAL A 801      18.284  20.195  14.570  1.00 46.95           H  
ATOM   3553  N   ASP A 802      17.845  22.566  18.451  1.00 46.30           N  
ATOM   3554  CA  ASP A 802      18.627  22.452  19.670  1.00 46.27           C  
ATOM   3555  C   ASP A 802      18.846  23.833  20.271  1.00 46.15           C  
ATOM   3556  O   ASP A 802      19.862  24.480  20.007  1.00 46.24           O  
ATOM   3557  CB  ASP A 802      19.967  21.782  19.396  1.00 46.40           C  
ATOM   3558  CG  ASP A 802      20.730  21.484  20.662  1.00 46.90           C  
ATOM   3559  OD1 ASP A 802      20.092  21.409  21.736  1.00 46.86           O  
ATOM   3560  OD2 ASP A 802      21.968  21.323  20.588  1.00 47.47           O1-
ATOM   3561  H   ASP A 802      17.901  23.418  17.911  1.00 46.30           H  
ATOM   3562  HA  ASP A 802      18.076  21.833  20.378  1.00 46.27           H  
ATOM   3563  HB2 ASP A 802      20.568  22.444  18.772  1.00 46.40           H  
ATOM   3564  HB3 ASP A 802      19.789  20.846  18.866  1.00 46.40           H  
ATOM   3565  N   ILE A 803      17.886  24.274  21.083  1.00 45.76           N  
ATOM   3566  CA  ILE A 803      17.904  25.619  21.646  1.00 45.06           C  
ATOM   3567  C   ILE A 803      19.028  25.846  22.656  1.00 45.05           C  
ATOM   3568  O   ILE A 803      19.487  26.976  22.816  1.00 45.14           O  
ATOM   3569  CB  ILE A 803      16.558  25.988  22.311  1.00 44.69           C  
ATOM   3570  CG1 ILE A 803      16.345  25.175  23.587  1.00 44.29           C  
ATOM   3571  CG2 ILE A 803      15.407  25.789  21.347  1.00 44.65           C  
ATOM   3572  CD1 ILE A 803      15.231  25.687  24.446  1.00 43.66           C  
ATOM   3573  H   ILE A 803      17.121  23.657  21.316  1.00 45.76           H  
ATOM   3574  HA  ILE A 803      18.083  26.269  20.790  1.00 45.06           H  
ATOM   3575  HB  ILE A 803      16.592  27.043  22.582  1.00 44.69           H  
ATOM   3576 HG12 ILE A 803      16.119  24.146  23.306  1.00 44.29           H  
ATOM   3577 HG13 ILE A 803      17.267  25.198  24.168  1.00 44.29           H  
ATOM   3578 HG21 ILE A 803      15.567  26.401  20.459  1.00 44.65           H  
ATOM   3579 HG22 ILE A 803      15.351  24.739  21.060  1.00 44.65           H  
ATOM   3580 HG23 ILE A 803      14.475  26.084  21.828  1.00 44.65           H  
ATOM   3581 HD11 ILE A 803      15.451  26.709  24.755  1.00 43.66           H  
ATOM   3582 HD12 ILE A 803      14.299  25.671  23.880  1.00 43.66           H  
ATOM   3583 HD13 ILE A 803      15.132  25.054  25.328  1.00 43.66           H  
ATOM   3584  N   ASP A 804      19.469  24.792  23.338  1.00 44.96           N  
ATOM   3585  CA  ASP A 804      20.530  24.951  24.331  1.00 45.75           C  
ATOM   3586  C   ASP A 804      21.894  24.479  23.824  1.00 46.85           C  
ATOM   3587  O   ASP A 804      22.853  24.387  24.596  1.00 46.88           O  
ATOM   3588  CB  ASP A 804      20.170  24.270  25.659  1.00 45.07           C  
ATOM   3589  CG  ASP A 804      20.071  22.768  25.537  1.00 44.55           C  
ATOM   3590  OD1 ASP A 804      19.817  22.278  24.417  1.00 44.81           O  
ATOM   3591  OD2 ASP A 804      20.239  22.075  26.558  1.00 43.59           O1-
ATOM   3592  H   ASP A 804      19.070  23.880  23.169  1.00 44.96           H  
ATOM   3593  HA  ASP A 804      20.615  26.022  24.512  1.00 45.75           H  
ATOM   3594  HB2 ASP A 804      19.209  24.656  25.999  1.00 45.07           H  
ATOM   3595  HB3 ASP A 804      20.939  24.510  26.393  1.00 45.07           H  
ATOM   3596  N   GLY A 805      21.968  24.190  22.525  1.00 48.18           N  
ATOM   3597  CA  GLY A 805      23.222  23.825  21.858  1.00 49.05           C  
ATOM   3598  C   GLY A 805      24.057  22.790  22.590  1.00 49.86           C  
ATOM   3599  O   GLY A 805      25.251  22.988  22.812  1.00 49.99           O  
ATOM   3600  H   GLY A 805      21.122  24.224  21.975  1.00 48.18           H  
ATOM   3601  HA2 GLY A 805      22.978  23.428  20.872  1.00 49.05           H  
ATOM   3602  HA3 GLY A 805      23.822  24.728  21.748  1.00 49.05           H  
ATOM   3603  N   ASP A 806      23.432  21.684  22.974  1.00 50.67           N  
ATOM   3604  CA  ASP A 806      24.159  20.615  23.646  1.00 51.75           C  
ATOM   3605  C   ASP A 806      24.149  19.328  22.816  1.00 52.17           C  
ATOM   3606  O   ASP A 806      24.474  18.246  23.317  1.00 52.06           O  
ATOM   3607  CB  ASP A 806      23.613  20.381  25.061  1.00 52.15           C  
ATOM   3608  CG  ASP A 806      22.165  19.900  25.071  1.00 52.68           C  
ATOM   3609  OD1 ASP A 806      21.511  19.866  23.998  1.00 52.53           O  
ATOM   3610  OD2 ASP A 806      21.678  19.554  26.172  1.00 52.92           O1-
ATOM   3611  H   ASP A 806      22.443  21.582  22.799  1.00 50.67           H  
ATOM   3612  HA  ASP A 806      25.199  20.928  23.744  1.00 51.75           H  
ATOM   3613  HB2 ASP A 806      23.671  21.318  25.615  1.00 52.15           H  
ATOM   3614  HB3 ASP A 806      24.232  19.630  25.552  1.00 52.15           H  
ATOM   3615  N   ASP A 807      23.780  19.467  21.544  1.00 52.61           N  
ATOM   3616  CA  ASP A 807      23.726  18.344  20.608  1.00 53.47           C  
ATOM   3617  C   ASP A 807      22.466  17.509  20.759  1.00 53.60           C  
ATOM   3618  O   ASP A 807      21.917  17.021  19.767  1.00 53.88           O  
ATOM   3619  CB  ASP A 807      24.966  17.449  20.723  1.00 54.06           C  
ATOM   3620  CG  ASP A 807      25.941  17.649  19.573  1.00 54.27           C  
ATOM   3621  OD1 ASP A 807      27.096  18.054  19.841  1.00 54.25           O  
ATOM   3622  OD2 ASP A 807      25.544  17.405  18.407  1.00 54.17           O1-
ATOM   3623  H   ASP A 807      23.527  20.386  21.211  1.00 52.61           H  
ATOM   3624  HA  ASP A 807      23.706  18.790  19.614  1.00 53.47           H  
ATOM   3625  HB2 ASP A 807      24.645  16.407  20.731  1.00 54.06           H  
ATOM   3626  HB3 ASP A 807      25.477  17.679  21.658  1.00 54.06           H  
ATOM   3627  N   VAL A 808      22.016  17.335  21.997  1.00 53.51           N  
ATOM   3628  CA  VAL A 808      20.783  16.599  22.250  1.00 53.13           C  
ATOM   3629  C   VAL A 808      19.583  17.418  21.780  1.00 53.00           C  
ATOM   3630  O   VAL A 808      19.278  18.469  22.346  1.00 53.36           O  
ATOM   3631  CB  VAL A 808      20.640  16.238  23.731  1.00 52.77           C  
ATOM   3632  CG1 VAL A 808      19.330  15.518  23.969  1.00 52.77           C  
ATOM   3633  CG2 VAL A 808      21.805  15.372  24.164  1.00 52.65           C  
ATOM   3634  H   VAL A 808      22.535  17.718  22.774  1.00 53.51           H  
ATOM   3635  HA  VAL A 808      20.822  15.666  21.687  1.00 53.13           H  
ATOM   3636  HB  VAL A 808      20.643  17.154  24.322  1.00 52.77           H  
ATOM   3637 HG11 VAL A 808      18.503  16.160  23.666  1.00 52.77           H  
ATOM   3638 HG12 VAL A 808      19.309  14.598  23.384  1.00 52.77           H  
ATOM   3639 HG13 VAL A 808      19.235  15.277  25.028  1.00 52.77           H  
ATOM   3640 HG21 VAL A 808      21.812  14.453  23.579  1.00 52.65           H  
ATOM   3641 HG22 VAL A 808      22.738  15.912  24.003  1.00 52.65           H  
ATOM   3642 HG23 VAL A 808      21.703  15.129  25.222  1.00 52.65           H  
ATOM   3643  N   PHE A 809      18.918  16.934  20.737  1.00 52.60           N  
ATOM   3644  CA  PHE A 809      17.824  17.670  20.106  1.00 52.42           C  
ATOM   3645  C   PHE A 809      16.686  17.946  21.067  1.00 51.57           C  
ATOM   3646  O   PHE A 809      16.546  17.286  22.097  1.00 51.38           O  
ATOM   3647  CB  PHE A 809      17.307  16.927  18.872  1.00 53.51           C  
ATOM   3648  CG  PHE A 809      18.400  16.418  17.981  1.00 54.43           C  
ATOM   3649  CD1 PHE A 809      18.818  15.095  18.064  1.00 54.78           C  
ATOM   3650  CD2 PHE A 809      19.030  17.269  17.083  1.00 54.77           C  
ATOM   3651  CE1 PHE A 809      19.840  14.622  17.257  1.00 55.25           C  
ATOM   3652  CE2 PHE A 809      20.053  16.811  16.273  1.00 55.26           C  
ATOM   3653  CZ  PHE A 809      20.461  15.480  16.358  1.00 55.50           C  
ATOM   3654  H   PHE A 809      19.176  16.030  20.369  1.00 52.60           H  
ATOM   3655  HA  PHE A 809      18.230  18.633  19.796  1.00 52.42           H  
ATOM   3656  HB2 PHE A 809      16.710  16.078  19.205  1.00 53.51           H  
ATOM   3657  HB3 PHE A 809      16.681  17.608  18.296  1.00 53.51           H  
ATOM   3658  HD1 PHE A 809      18.340  14.428  18.766  1.00 54.78           H  
ATOM   3659  HD2 PHE A 809      18.718  18.301  17.016  1.00 54.77           H  
ATOM   3660  HE1 PHE A 809      20.153  13.591  17.327  1.00 55.25           H  
ATOM   3661  HE2 PHE A 809      20.534  17.482  15.577  1.00 55.26           H  
ATOM   3662  HZ  PHE A 809      21.258  15.117  15.726  1.00 55.50           H  
ATOM   3663  N   ASN A 810      15.866  18.924  20.705  1.00 50.65           N  
ATOM   3664  CA  ASN A 810      14.835  19.446  21.589  1.00 49.70           C  
ATOM   3665  C   ASN A 810      13.931  18.402  22.250  1.00 49.65           C  
ATOM   3666  O   ASN A 810      13.855  18.329  23.479  1.00 49.51           O  
ATOM   3667  CB  ASN A 810      14.020  20.515  20.861  1.00 48.99           C  
ATOM   3668  CG  ASN A 810      14.743  21.843  20.798  1.00 48.64           C  
ATOM   3669  OD1 ASN A 810      15.777  22.028  21.437  1.00 48.34           O  
ATOM   3670  ND2 ASN A 810      14.198  22.780  20.035  1.00 48.66           N  
ATOM   3671  H   ASN A 810      15.961  19.321  19.781  1.00 50.65           H  
ATOM   3672  HA  ASN A 810      15.370  19.886  22.430  1.00 49.70           H  
ATOM   3673  HB2 ASN A 810      13.075  20.654  21.387  1.00 48.99           H  
ATOM   3674  HB3 ASN A 810      13.823  20.174  19.845  1.00 48.99           H  
ATOM   3675 HD21 ASN A 810      14.634  23.688  19.962  1.00 48.66           H  
ATOM   3676 HD22 ASN A 810      13.347  22.586  19.527  1.00 48.66           H  
ATOM   3677  N   GLU A 811      13.261  17.584  21.445  1.00 49.53           N  
ATOM   3678  CA  GLU A 811      12.331  16.604  21.991  1.00 49.49           C  
ATOM   3679  C   GLU A 811      13.013  15.496  22.796  1.00 49.17           C  
ATOM   3680  O   GLU A 811      12.420  14.951  23.725  1.00 49.36           O  
ATOM   3681  CB  GLU A 811      11.434  16.028  20.894  1.00 49.96           C  
ATOM   3682  CG  GLU A 811      12.092  15.939  19.534  1.00 50.87           C  
ATOM   3683  CD  GLU A 811      11.097  16.126  18.399  1.00 51.32           C  
ATOM   3684  OE1 GLU A 811      10.500  17.226  18.295  1.00 51.18           O  
ATOM   3685  OE2 GLU A 811      10.916  15.175  17.605  1.00 51.56           O1-
ATOM   3686  H   GLU A 811      13.398  17.642  20.446  1.00 49.53           H  
ATOM   3687  HA  GLU A 811      11.705  17.143  22.703  1.00 49.49           H  
ATOM   3688  HB2 GLU A 811      11.131  15.025  21.193  1.00 49.96           H  
ATOM   3689  HB3 GLU A 811      10.552  16.663  20.806  1.00 49.96           H  
ATOM   3690  HG2 GLU A 811      12.558  14.959  19.434  1.00 50.87           H  
ATOM   3691  HG3 GLU A 811      12.855  16.714  19.462  1.00 50.87           H  
ATOM   3692  N   ARG A 812      14.258  15.175  22.453  1.00 48.63           N  
ATOM   3693  CA  ARG A 812      15.010  14.157  23.190  1.00 48.05           C  
ATOM   3694  C   ARG A 812      15.558  14.709  24.494  1.00 46.55           C  
ATOM   3695  O   ARG A 812      15.767  13.968  25.459  1.00 46.56           O  
ATOM   3696  CB  ARG A 812      16.163  13.600  22.346  1.00 49.32           C  
ATOM   3697  CG  ARG A 812      15.983  12.149  21.918  1.00 50.67           C  
ATOM   3698  CD  ARG A 812      17.093  11.698  20.965  1.00 51.76           C  
ATOM   3699  NE  ARG A 812      16.749  11.913  19.553  1.00 52.53           N  
ATOM   3700  CZ  ARG A 812      16.276  10.968  18.739  1.00 52.66           C  
ATOM   3701  NH1 ARG A 812      16.084   9.731  19.185  1.00 52.83           N  
ATOM   3702  NH2 ARG A 812      15.996  11.259  17.473  1.00 52.65           N1+
ATOM   3703  H   ARG A 812      14.692  15.642  21.670  1.00 48.63           H  
ATOM   3704  HA  ARG A 812      14.314  13.349  23.416  1.00 48.05           H  
ATOM   3705  HB2 ARG A 812      16.256  14.212  21.449  1.00 49.32           H  
ATOM   3706  HB3 ARG A 812      17.080  13.672  22.931  1.00 49.32           H  
ATOM   3707  HG2 ARG A 812      15.022  12.046  21.415  1.00 50.67           H  
ATOM   3708  HG3 ARG A 812      15.999  11.515  22.804  1.00 50.67           H  
ATOM   3709  HD2 ARG A 812      17.277  10.635  21.121  1.00 51.76           H  
ATOM   3710  HD3 ARG A 812      17.998  12.260  21.193  1.00 51.76           H  
ATOM   3711  HE  ARG A 812      16.880  12.840  19.173  1.00 52.53           H  
ATOM   3712 HH11 ARG A 812      15.728   9.020  18.563  1.00 52.83           H  
ATOM   3713 HH12 ARG A 812      16.295   9.502  20.146  1.00 52.83           H  
ATOM   3714 HH21 ARG A 812      16.141  12.196  17.126  1.00 52.65           H  
ATOM   3715 HH22 ARG A 812      15.638  10.543  16.857  1.00 52.65           H  
ATOM   3716  N   ASP A 813      15.782  16.018  24.510  1.00 44.56           N  
ATOM   3717  CA  ASP A 813      16.462  16.678  25.617  1.00 42.59           C  
ATOM   3718  C   ASP A 813      15.629  16.670  26.891  1.00 41.04           C  
ATOM   3719  O   ASP A 813      14.536  17.235  26.930  1.00 40.54           O  
ATOM   3720  CB  ASP A 813      16.807  18.113  25.223  1.00 42.72           C  
ATOM   3721  CG  ASP A 813      18.003  18.648  25.972  1.00 42.81           C  
ATOM   3722  OD1 ASP A 813      18.367  18.063  27.018  1.00 42.84           O  
ATOM   3723  OD2 ASP A 813      18.583  19.657  25.512  1.00 42.78           O1-
ATOM   3724  H   ASP A 813      15.470  16.575  23.728  1.00 44.56           H  
ATOM   3725  HA  ASP A 813      17.375  16.120  25.826  1.00 42.59           H  
ATOM   3726  HB2 ASP A 813      15.948  18.750  25.436  1.00 42.72           H  
ATOM   3727  HB3 ASP A 813      17.023  18.140  24.155  1.00 42.72           H  
ATOM   3728  N   ASN A 814      16.148  16.034  27.936  1.00 39.27           N  
ATOM   3729  CA  ASN A 814      15.439  16.009  29.209  1.00 37.99           C  
ATOM   3730  C   ASN A 814      15.689  17.251  30.079  1.00 37.83           C  
ATOM   3731  O   ASN A 814      15.305  17.298  31.251  1.00 38.19           O  
ATOM   3732  CB  ASN A 814      15.682  14.690  29.962  1.00 37.06           C  
ATOM   3733  CG  ASN A 814      17.050  14.610  30.614  1.00 36.25           C  
ATOM   3734  OD1 ASN A 814      17.894  15.484  30.445  1.00 36.12           O  
ATOM   3735  ND2 ASN A 814      17.267  13.549  31.375  1.00 35.85           N  
ATOM   3736  H   ASN A 814      17.038  15.566  27.848  1.00 39.27           H  
ATOM   3737  HA  ASN A 814      14.377  16.051  28.969  1.00 37.99           H  
ATOM   3738  HB2 ASN A 814      15.588  13.866  29.255  1.00 37.06           H  
ATOM   3739  HB3 ASN A 814      14.923  14.591  30.738  1.00 37.06           H  
ATOM   3740 HD21 ASN A 814      16.545  12.852  31.488  1.00 35.85           H  
ATOM   3741 HD22 ASN A 814      18.155  13.436  31.843  1.00 35.85           H  
ATOM   3742  N   CYS A 815      16.330  18.253  29.481  1.00 37.15           N  
ATOM   3743  CA  CYS A 815      16.485  19.579  30.063  1.00 36.64           C  
ATOM   3744  C   CYS A 815      16.631  20.564  28.922  1.00 36.69           C  
ATOM   3745  O   CYS A 815      17.656  21.233  28.806  1.00 36.95           O  
ATOM   3746  CB  CYS A 815      17.739  19.652  30.917  1.00 36.55           C  
ATOM   3747  SG  CYS A 815      17.537  19.080  32.575  1.00 36.51           S  
ATOM   3748  H   CYS A 815      16.732  18.084  28.570  1.00 37.15           H  
ATOM   3749  HA  CYS A 815      15.621  19.804  30.689  1.00 36.64           H  
ATOM   3750  HB2 CYS A 815      18.065  20.692  30.954  1.00 36.55           H  
ATOM   3751  HB3 CYS A 815      18.510  19.046  30.441  1.00 36.55           H  
ATOM   3752  N   PRO A 816      15.606  20.664  28.071  1.00 36.50           N  
ATOM   3753  CA  PRO A 816      15.771  21.345  26.794  1.00 36.53           C  
ATOM   3754  C   PRO A 816      16.323  22.763  26.903  1.00 36.52           C  
ATOM   3755  O   PRO A 816      16.970  23.231  25.967  1.00 36.37           O  
ATOM   3756  CB  PRO A 816      14.357  21.342  26.196  1.00 36.48           C  
ATOM   3757  CG  PRO A 816      13.449  21.000  27.321  1.00 36.49           C  
ATOM   3758  CD  PRO A 816      14.237  20.166  28.263  1.00 36.49           C  
ATOM   3759  HA  PRO A 816      16.513  20.837  26.178  1.00 36.53           H  
ATOM   3760  HB2 PRO A 816      14.112  22.325  25.794  1.00 36.48           H  
ATOM   3761  HB3 PRO A 816      14.280  20.596  25.405  1.00 36.48           H  
ATOM   3762  HG2 PRO A 816      12.588  20.441  26.953  1.00 36.49           H  
ATOM   3763  HG3 PRO A 816      13.107  21.908  27.818  1.00 36.49           H  
ATOM   3764  HD2 PRO A 816      14.164  19.109  28.007  1.00 36.49           H  
ATOM   3765  HD3 PRO A 816      13.906  20.315  29.291  1.00 36.49           H  
ATOM   3766  N   TYR A 817      16.086  23.437  28.027  1.00 36.60           N  
ATOM   3767  CA  TYR A 817      16.573  24.810  28.194  1.00 36.89           C  
ATOM   3768  C   TYR A 817      17.934  24.889  28.875  1.00 37.38           C  
ATOM   3769  O   TYR A 817      18.551  25.955  28.906  1.00 37.74           O  
ATOM   3770  CB  TYR A 817      15.563  25.686  28.941  1.00 36.59           C  
ATOM   3771  CG  TYR A 817      14.321  26.006  28.146  1.00 36.80           C  
ATOM   3772  CD1 TYR A 817      13.189  25.203  28.243  1.00 36.90           C  
ATOM   3773  CD2 TYR A 817      14.275  27.108  27.300  1.00 36.90           C  
ATOM   3774  CE1 TYR A 817      12.048  25.481  27.518  1.00 37.27           C  
ATOM   3775  CE2 TYR A 817      13.132  27.400  26.564  1.00 37.19           C  
ATOM   3776  CZ  TYR A 817      12.019  26.582  26.678  1.00 37.51           C  
ATOM   3777  OH  TYR A 817      10.870  26.854  25.957  1.00 37.85           O  
ATOM   3778  H   TYR A 817      15.565  22.998  28.772  1.00 36.60           H  
ATOM   3779  HA  TYR A 817      16.695  25.195  27.182  1.00 36.89           H  
ATOM   3780  HB2 TYR A 817      15.263  25.164  29.850  1.00 36.59           H  
ATOM   3781  HB3 TYR A 817      16.052  26.624  29.205  1.00 36.59           H  
ATOM   3782  HD1 TYR A 817      13.203  24.345  28.899  1.00 36.90           H  
ATOM   3783  HD2 TYR A 817      15.141  27.748  27.213  1.00 36.90           H  
ATOM   3784  HE1 TYR A 817      11.181  24.843  27.605  1.00 37.27           H  
ATOM   3785  HE2 TYR A 817      13.112  28.258  25.908  1.00 37.19           H  
ATOM   3786  HH  TYR A 817      10.148  26.237  26.096  1.00 37.85           H  
ATOM   3787  N   VAL A 818      18.407  23.774  29.419  1.00 37.69           N  
ATOM   3788  CA  VAL A 818      19.707  23.781  30.072  1.00 38.57           C  
ATOM   3789  C   VAL A 818      20.693  22.797  29.458  1.00 39.75           C  
ATOM   3790  O   VAL A 818      20.390  21.611  29.304  1.00 40.24           O  
ATOM   3791  CB  VAL A 818      19.601  23.521  31.576  1.00 38.22           C  
ATOM   3792  CG1 VAL A 818      20.966  23.184  32.139  1.00 37.72           C  
ATOM   3793  CG2 VAL A 818      19.009  24.735  32.279  1.00 38.07           C  
ATOM   3794  H   VAL A 818      17.865  22.922  29.380  1.00 37.69           H  
ATOM   3795  HA  VAL A 818      20.093  24.788  29.912  1.00 38.57           H  
ATOM   3796  HB  VAL A 818      18.938  22.673  31.746  1.00 38.22           H  
ATOM   3797 HG11 VAL A 818      21.358  22.299  31.637  1.00 37.72           H  
ATOM   3798 HG12 VAL A 818      21.643  24.023  31.977  1.00 37.72           H  
ATOM   3799 HG13 VAL A 818      20.880  22.988  33.208  1.00 37.72           H  
ATOM   3800 HG21 VAL A 818      19.657  25.598  32.122  1.00 38.07           H  
ATOM   3801 HG22 VAL A 818      18.020  24.944  31.872  1.00 38.07           H  
ATOM   3802 HG23 VAL A 818      18.927  24.532  33.347  1.00 38.07           H  
ATOM   3803  N   TYR A 819      21.875  23.314  29.119  1.00 40.71           N  
ATOM   3804  CA  TYR A 819      22.971  22.541  28.537  1.00 41.04           C  
ATOM   3805  C   TYR A 819      23.381  21.401  29.455  1.00 41.18           C  
ATOM   3806  O   TYR A 819      23.892  21.636  30.553  1.00 40.85           O  
ATOM   3807  CB  TYR A 819      24.164  23.467  28.293  1.00 41.54           C  
ATOM   3808  CG  TYR A 819      25.374  22.829  27.633  1.00 42.16           C  
ATOM   3809  CD1 TYR A 819      25.682  23.089  26.300  1.00 42.44           C  
ATOM   3810  CD2 TYR A 819      26.223  21.993  28.351  1.00 42.51           C  
ATOM   3811  CE1 TYR A 819      26.794  22.522  25.697  1.00 42.81           C  
ATOM   3812  CE2 TYR A 819      27.333  21.419  27.759  1.00 42.81           C  
ATOM   3813  CZ  TYR A 819      27.618  21.690  26.434  1.00 43.03           C  
ATOM   3814  OH  TYR A 819      28.731  21.120  25.851  1.00 43.35           O  
ATOM   3815  H   TYR A 819      22.022  24.301  29.274  1.00 40.71           H  
ATOM   3816  HA  TYR A 819      22.635  22.111  27.593  1.00 41.04           H  
ATOM   3817  HB2 TYR A 819      23.828  24.284  27.655  1.00 41.54           H  
ATOM   3818  HB3 TYR A 819      24.480  23.865  29.257  1.00 41.54           H  
ATOM   3819  HD1 TYR A 819      25.043  23.744  25.726  1.00 42.44           H  
ATOM   3820  HD2 TYR A 819      26.011  21.788  29.390  1.00 42.51           H  
ATOM   3821  HE1 TYR A 819      27.015  22.728  24.660  1.00 42.81           H  
ATOM   3822  HE2 TYR A 819      27.974  20.762  28.329  1.00 42.81           H  
ATOM   3823  HH  TYR A 819      28.869  21.350  24.929  1.00 43.35           H  
ATOM   3824  N   ASN A 820      23.153  20.171  28.996  1.00 41.53           N  
ATOM   3825  CA  ASN A 820      23.525  18.974  29.750  1.00 42.09           C  
ATOM   3826  C   ASN A 820      23.714  17.766  28.834  1.00 42.66           C  
ATOM   3827  O   ASN A 820      22.745  17.105  28.457  1.00 42.95           O  
ATOM   3828  CB  ASN A 820      22.473  18.660  30.817  1.00 41.48           C  
ATOM   3829  CG  ASN A 820      21.148  18.244  30.218  1.00 40.83           C  
ATOM   3830  OD1 ASN A 820      20.607  18.921  29.338  1.00 40.19           O  
ATOM   3831  ND2 ASN A 820      20.620  17.118  30.683  1.00 40.50           N  
ATOM   3832  H   ASN A 820      22.708  20.061  28.096  1.00 41.53           H  
ATOM   3833  HA  ASN A 820      24.478  19.181  30.237  1.00 42.09           H  
ATOM   3834  HB2 ASN A 820      22.317  19.550  31.427  1.00 41.48           H  
ATOM   3835  HB3 ASN A 820      22.843  17.849  31.445  1.00 41.48           H  
ATOM   3836 HD21 ASN A 820      21.098  16.596  31.404  1.00 40.50           H  
ATOM   3837 HD22 ASN A 820      19.741  16.783  30.316  1.00 40.50           H  
ATOM   3838  N   THR A 821      24.965  17.475  28.485  1.00 43.13           N  
ATOM   3839  CA  THR A 821      25.256  16.434  27.494  1.00 43.03           C  
ATOM   3840  C   THR A 821      25.186  15.005  28.046  1.00 42.89           C  
ATOM   3841  O   THR A 821      24.826  14.080  27.325  1.00 42.87           O  
ATOM   3842  CB  THR A 821      26.611  16.682  26.789  1.00 42.90           C  
ATOM   3843  OG1 THR A 821      27.651  16.811  27.765  1.00 42.57           O  
ATOM   3844  CG2 THR A 821      26.547  17.954  25.946  1.00 42.86           C  
ATOM   3845  H   THR A 821      25.728  17.981  28.911  1.00 43.13           H  
ATOM   3846  HA  THR A 821      24.455  16.512  26.759  1.00 43.03           H  
ATOM   3847  HB  THR A 821      26.824  15.834  26.138  1.00 42.90           H  
ATOM   3848 HG21 THR A 821      25.758  17.856  25.200  1.00 42.86           H  
ATOM   3849 HG22 THR A 821      26.334  18.807  26.591  1.00 42.86           H  
ATOM   3850 HG23 THR A 821      27.503  18.106  25.445  1.00 42.86           H  
ATOM   3851  HG1 THR A 821      28.476  16.951  27.294  1.00 42.57           H  
ATOM   3852  N   ASP A 822      25.512  14.824  29.320  1.00 42.90           N  
ATOM   3853  CA  ASP A 822      25.445  13.494  29.927  1.00 43.11           C  
ATOM   3854  C   ASP A 822      24.003  13.060  30.237  1.00 42.49           C  
ATOM   3855  O   ASP A 822      23.759  11.917  30.629  1.00 42.42           O  
ATOM   3856  CB  ASP A 822      26.304  13.429  31.199  1.00 43.82           C  
ATOM   3857  CG  ASP A 822      25.596  14.010  32.418  1.00 44.53           C  
ATOM   3858  OD1 ASP A 822      26.094  13.791  33.551  1.00 45.05           O  
ATOM   3859  OD2 ASP A 822      24.548  14.682  32.252  1.00 44.49           O1-
ATOM   3860  H   ASP A 822      25.809  15.613  29.876  1.00 42.90           H  
ATOM   3861  HA  ASP A 822      25.843  12.795  29.191  1.00 43.11           H  
ATOM   3862  HB2 ASP A 822      27.222  13.991  31.029  1.00 43.82           H  
ATOM   3863  HB3 ASP A 822      26.548  12.386  31.402  1.00 43.82           H  
ATOM   3864  N   GLN A 823      23.062  13.988  30.082  1.00 41.64           N  
ATOM   3865  CA  GLN A 823      21.632  13.713  30.269  1.00 40.61           C  
ATOM   3866  C   GLN A 823      21.280  12.915  31.525  1.00 39.87           C  
ATOM   3867  O   GLN A 823      20.301  12.182  31.524  1.00 39.38           O  
ATOM   3868  CB  GLN A 823      21.062  13.001  29.038  1.00 40.35           C  
ATOM   3869  CG  GLN A 823      21.160  13.804  27.753  1.00 40.34           C  
ATOM   3870  CD  GLN A 823      20.001  14.758  27.577  1.00 40.37           C  
ATOM   3871  OE1 GLN A 823      18.848  14.398  27.802  1.00 40.82           O  
ATOM   3872  NE2 GLN A 823      20.297  15.982  27.165  1.00 40.38           N  
ATOM   3873  H   GLN A 823      23.344  14.923  29.824  1.00 41.64           H  
ATOM   3874  HA  GLN A 823      21.176  14.694  30.403  1.00 40.61           H  
ATOM   3875  HB2 GLN A 823      21.607  12.067  28.900  1.00 40.35           H  
ATOM   3876  HB3 GLN A 823      20.011  12.783  29.226  1.00 40.35           H  
ATOM   3877  HG2 GLN A 823      21.176  13.114  26.910  1.00 40.34           H  
ATOM   3878  HG3 GLN A 823      22.086  14.378  27.770  1.00 40.34           H  
ATOM   3879 HE21 GLN A 823      19.561  16.659  27.025  1.00 40.38           H  
ATOM   3880 HE22 GLN A 823      21.259  16.238  26.991  1.00 40.38           H  
ATOM   3881  N   ARG A 824      22.056  13.057  32.594  1.00 39.77           N  
ATOM   3882  CA  ARG A 824      21.769  12.291  33.806  1.00 40.16           C  
ATOM   3883  C   ARG A 824      20.372  12.568  34.336  1.00 39.72           C  
ATOM   3884  O   ARG A 824      19.950  13.725  34.439  1.00 39.41           O  
ATOM   3885  CB  ARG A 824      22.792  12.534  34.925  1.00 41.15           C  
ATOM   3886  CG  ARG A 824      22.491  11.664  36.159  1.00 42.09           C  
ATOM   3887  CD  ARG A 824      23.159  12.142  37.436  1.00 42.56           C  
ATOM   3888  NE  ARG A 824      24.418  11.451  37.688  1.00 43.17           N  
ATOM   3889  CZ  ARG A 824      25.613  11.995  37.484  1.00 43.69           C  
ATOM   3890  NH1 ARG A 824      25.706  13.241  37.027  1.00 44.04           N  
ATOM   3891  NH2 ARG A 824      26.716  11.300  37.740  1.00 43.94           N1+
ATOM   3892  H   ARG A 824      22.841  13.692  32.570  1.00 39.77           H  
ATOM   3893  HA  ARG A 824      21.838  11.246  33.505  1.00 40.16           H  
ATOM   3894  HB2 ARG A 824      23.788  12.291  34.554  1.00 41.15           H  
ATOM   3895  HB3 ARG A 824      22.758  13.584  35.215  1.00 41.15           H  
ATOM   3896  HG2 ARG A 824      22.833  10.650  35.954  1.00 42.09           H  
ATOM   3897  HG3 ARG A 824      21.413  11.659  36.319  1.00 42.09           H  
ATOM   3898  HD2 ARG A 824      22.485  11.962  38.274  1.00 42.56           H  
ATOM   3899  HD3 ARG A 824      23.355  13.211  37.351  1.00 42.56           H  
ATOM   3900  HE  ARG A 824      24.380  10.504  38.038  1.00 43.17           H  
ATOM   3901 HH11 ARG A 824      24.869  13.771  36.832  1.00 44.04           H  
ATOM   3902 HH12 ARG A 824      26.614  13.657  36.875  1.00 44.04           H  
ATOM   3903 HH21 ARG A 824      26.648  10.355  38.091  1.00 43.94           H  
ATOM   3904 HH22 ARG A 824      27.623  11.716  37.584  1.00 43.94           H  
ATOM   3905  N   ASP A 825      19.672  11.489  34.682  1.00 39.12           N  
ATOM   3906  CA  ASP A 825      18.320  11.560  35.203  1.00 38.45           C  
ATOM   3907  C   ASP A 825      18.224  10.594  36.369  1.00 38.03           C  
ATOM   3908  O   ASP A 825      17.613   9.542  36.264  1.00 38.60           O  
ATOM   3909  CB  ASP A 825      17.318  11.189  34.106  1.00 38.61           C  
ATOM   3910  CG  ASP A 825      15.874  11.490  34.493  1.00 38.67           C  
ATOM   3911  OD1 ASP A 825      15.622  11.824  35.674  1.00 38.84           O  
ATOM   3912  OD2 ASP A 825      14.990  11.382  33.611  1.00 38.47           O1-
ATOM   3913  H   ASP A 825      20.102  10.581  34.577  1.00 39.12           H  
ATOM   3914  HA  ASP A 825      18.086  12.571  35.537  1.00 38.45           H  
ATOM   3915  HB2 ASP A 825      17.407  10.122  33.900  1.00 38.61           H  
ATOM   3916  HB3 ASP A 825      17.562  11.755  33.207  1.00 38.61           H  
ATOM   3917  N   THR A 826      18.836  10.957  37.484  1.00 37.58           N  
ATOM   3918  CA  THR A 826      18.933  10.068  38.639  1.00 37.46           C  
ATOM   3919  C   THR A 826      17.619   9.332  38.955  1.00 37.50           C  
ATOM   3920  O   THR A 826      17.585   8.103  38.971  1.00 37.73           O  
ATOM   3921  CB  THR A 826      19.454  10.832  39.899  1.00 37.36           C  
ATOM   3922  OG1 THR A 826      20.611  11.601  39.551  1.00 37.36           O  
ATOM   3923  CG2 THR A 826      19.815   9.876  41.020  1.00 36.97           C  
ATOM   3924  H   THR A 826      19.249  11.877  37.538  1.00 37.58           H  
ATOM   3925  HA  THR A 826      19.659   9.302  38.366  1.00 37.46           H  
ATOM   3926  HB  THR A 826      18.654  11.486  40.247  1.00 37.36           H  
ATOM   3927 HG21 THR A 826      18.940   9.284  41.288  1.00 36.97           H  
ATOM   3928 HG22 THR A 826      20.615   9.214  40.689  1.00 36.97           H  
ATOM   3929 HG23 THR A 826      20.149  10.444  41.888  1.00 36.97           H  
ATOM   3930  HG1 THR A 826      20.357  12.208  38.852  1.00 37.36           H  
ATOM   3931  N   ASP A 827      16.544  10.082  39.190  1.00 37.36           N  
ATOM   3932  CA  ASP A 827      15.279   9.501  39.647  1.00 36.79           C  
ATOM   3933  C   ASP A 827      14.349   9.090  38.498  1.00 36.14           C  
ATOM   3934  O   ASP A 827      13.286   8.496  38.723  1.00 35.64           O  
ATOM   3935  CB  ASP A 827      14.565  10.458  40.611  1.00 37.26           C  
ATOM   3936  CG  ASP A 827      14.135  11.759  39.945  1.00 37.45           C  
ATOM   3937  OD1 ASP A 827      14.452  11.975  38.750  1.00 37.51           O  
ATOM   3938  OD2 ASP A 827      13.478  12.573  40.626  1.00 37.37           O1-
ATOM   3939  H   ASP A 827      16.602  11.080  39.049  1.00 37.36           H  
ATOM   3940  HA  ASP A 827      15.533   8.582  40.175  1.00 36.79           H  
ATOM   3941  HB2 ASP A 827      15.242  10.695  41.431  1.00 37.26           H  
ATOM   3942  HB3 ASP A 827      13.679   9.959  41.004  1.00 37.26           H  
ATOM   3943  N   GLY A 828      14.756   9.421  37.275  1.00 35.34           N  
ATOM   3944  CA  GLY A 828      14.082   8.944  36.073  1.00 34.44           C  
ATOM   3945  C   GLY A 828      12.698   9.505  35.820  1.00 33.80           C  
ATOM   3946  O   GLY A 828      11.851   8.821  35.258  1.00 33.81           O  
ATOM   3947  H   GLY A 828      15.560  10.024  37.176  1.00 35.34           H  
ATOM   3948  HA2 GLY A 828      14.707   9.199  35.217  1.00 34.44           H  
ATOM   3949  HA3 GLY A 828      13.994   7.860  36.148  1.00 34.44           H  
ATOM   3950  N   ASP A 829      12.466  10.753  36.216  1.00 33.54           N  
ATOM   3951  CA  ASP A 829      11.146  11.370  36.037  1.00 33.36           C  
ATOM   3952  C   ASP A 829      10.990  12.103  34.712  1.00 33.24           C  
ATOM   3953  O   ASP A 829       9.998  12.797  34.496  1.00 33.04           O  
ATOM   3954  CB  ASP A 829      10.785  12.292  37.212  1.00 33.03           C  
ATOM   3955  CG  ASP A 829      11.785  13.412  37.420  1.00 32.76           C  
ATOM   3956  OD1 ASP A 829      12.644  13.655  36.535  1.00 32.25           O  
ATOM   3957  OD2 ASP A 829      11.701  14.057  38.487  1.00 32.41           O1-
ATOM   3958  H   ASP A 829      13.209  11.284  36.646  1.00 33.54           H  
ATOM   3959  HA  ASP A 829      10.440  10.539  36.017  1.00 33.36           H  
ATOM   3960  HB2 ASP A 829      10.741  11.693  38.122  1.00 33.03           H  
ATOM   3961  HB3 ASP A 829       9.807  12.732  37.019  1.00 33.03           H  
ATOM   3962  N   GLY A 830      11.972  11.934  33.830  1.00 33.62           N  
ATOM   3963  CA  GLY A 830      11.938  12.534  32.496  1.00 33.69           C  
ATOM   3964  C   GLY A 830      12.597  13.896  32.467  1.00 33.83           C  
ATOM   3965  O   GLY A 830      12.876  14.444  31.400  1.00 33.45           O  
ATOM   3966  H   GLY A 830      12.769  11.371  34.091  1.00 33.62           H  
ATOM   3967  HA2 GLY A 830      12.460  11.876  31.801  1.00 33.69           H  
ATOM   3968  HA3 GLY A 830      10.899  12.640  32.185  1.00 33.69           H  
ATOM   3969  N   VAL A 831      12.838  14.436  33.656  1.00 34.26           N  
ATOM   3970  CA  VAL A 831      13.453  15.739  33.817  1.00 34.96           C  
ATOM   3971  C   VAL A 831      14.862  15.524  34.363  1.00 35.55           C  
ATOM   3972  O   VAL A 831      15.042  14.876  35.401  1.00 35.67           O  
ATOM   3973  CB  VAL A 831      12.619  16.632  34.784  1.00 34.91           C  
ATOM   3974  CG1 VAL A 831      13.270  17.996  34.988  1.00 34.93           C  
ATOM   3975  CG2 VAL A 831      11.204  16.798  34.269  1.00 34.33           C  
ATOM   3976  H   VAL A 831      12.582  13.917  34.484  1.00 34.26           H  
ATOM   3977  HA  VAL A 831      13.493  16.255  32.858  1.00 34.96           H  
ATOM   3978  HB  VAL A 831      12.586  16.128  35.750  1.00 34.91           H  
ATOM   3979 HG11 VAL A 831      14.279  17.862  35.378  1.00 34.93           H  
ATOM   3980 HG12 VAL A 831      13.316  18.523  34.035  1.00 34.93           H  
ATOM   3981 HG13 VAL A 831      12.680  18.578  35.697  1.00 34.93           H  
ATOM   3982 HG21 VAL A 831      11.226  17.301  33.302  1.00 34.33           H  
ATOM   3983 HG22 VAL A 831      10.740  15.818  34.158  1.00 34.33           H  
ATOM   3984 HG23 VAL A 831      10.628  17.395  34.976  1.00 34.33           H  
ATOM   3985  N   GLY A 832      15.854  16.065  33.662  1.00 35.95           N  
ATOM   3986  CA  GLY A 832      17.256  15.839  34.010  1.00 36.86           C  
ATOM   3987  C   GLY A 832      17.732  16.580  35.246  1.00 37.18           C  
ATOM   3988  O   GLY A 832      17.175  17.608  35.610  1.00 37.34           O  
ATOM   3989  H   GLY A 832      15.633  16.648  32.867  1.00 35.95           H  
ATOM   3990  HA2 GLY A 832      17.395  14.771  34.180  1.00 36.86           H  
ATOM   3991  HA3 GLY A 832      17.870  16.156  33.167  1.00 36.86           H  
ATOM   3992  N   ASP A 833      18.783  16.061  35.874  1.00 37.69           N  
ATOM   3993  CA  ASP A 833      19.323  16.641  37.104  1.00 38.26           C  
ATOM   3994  C   ASP A 833      19.587  18.142  37.015  1.00 38.75           C  
ATOM   3995  O   ASP A 833      19.298  18.879  37.956  1.00 38.89           O  
ATOM   3996  CB  ASP A 833      20.613  15.933  37.531  1.00 38.30           C  
ATOM   3997  CG  ASP A 833      20.412  14.455  37.808  1.00 38.51           C  
ATOM   3998  OD1 ASP A 833      19.628  13.818  37.081  1.00 39.19           O  
ATOM   3999  OD2 ASP A 833      21.045  13.924  38.746  1.00 38.19           O1-
ATOM   4000  H   ASP A 833      19.224  15.238  35.489  1.00 37.69           H  
ATOM   4001  HA  ASP A 833      18.544  16.491  37.852  1.00 38.26           H  
ATOM   4002  HB2 ASP A 833      20.987  16.409  38.437  1.00 38.30           H  
ATOM   4003  HB3 ASP A 833      21.349  16.040  36.734  1.00 38.30           H  
ATOM   4004  N   HIS A 834      20.145  18.608  35.903  1.00 39.29           N  
ATOM   4005  CA  HIS A 834      20.559  20.005  35.858  1.00 39.98           C  
ATOM   4006  C   HIS A 834      19.348  20.920  35.816  1.00 39.28           C  
ATOM   4007  O   HIS A 834      19.461  22.115  36.081  1.00 39.45           O  
ATOM   4008  CB  HIS A 834      21.521  20.305  34.698  1.00 41.24           C  
ATOM   4009  CG  HIS A 834      22.324  21.565  34.886  1.00 42.57           C  
ATOM   4010  CD2 HIS A 834      23.683  21.557  35.136  1.00 43.07           C  
ATOM   4011  ND1 HIS A 834      21.956  22.872  34.866  1.00 42.76           N  
ATOM   4012  NE2 HIS A 834      24.117  22.803  35.247  1.00 43.09           N  
ATOM   4013  CE1 HIS A 834      23.089  23.619  35.089  1.00 43.03           C  
ATOM   4014  H   HIS A 834      20.280  18.006  35.104  1.00 39.29           H  
ATOM   4015  HA  HIS A 834      21.115  20.201  36.775  1.00 39.98           H  
ATOM   4016  HB2 HIS A 834      20.937  20.403  33.783  1.00 41.24           H  
ATOM   4017  HB3 HIS A 834      22.212  19.468  34.599  1.00 41.24           H  
ATOM   4018  HD1 HIS A 834      20.959  23.254  34.705  1.00 42.76           H  
ATOM   4019  HD2 HIS A 834      24.296  20.672  35.227  1.00 43.07           H  
ATOM   4020  HE1 HIS A 834      23.132  24.697  35.129  1.00 43.03           H  
ATOM   4021  N   CYS A 835      18.185  20.359  35.499  1.00 38.29           N  
ATOM   4022  CA  CYS A 835      16.959  21.156  35.509  1.00 37.16           C  
ATOM   4023  C   CYS A 835      15.838  20.498  36.298  1.00 36.22           C  
ATOM   4024  O   CYS A 835      14.667  20.765  36.058  1.00 36.56           O  
ATOM   4025  CB  CYS A 835      16.501  21.472  34.088  1.00 36.96           C  
ATOM   4026  SG  CYS A 835      15.880  20.049  33.215  1.00 37.41           S  
ATOM   4027  H   CYS A 835      18.148  19.381  35.251  1.00 38.29           H  
ATOM   4028  HA  CYS A 835      17.200  22.090  36.017  1.00 37.16           H  
ATOM   4029  HB2 CYS A 835      17.348  21.876  33.533  1.00 36.96           H  
ATOM   4030  HB3 CYS A 835      15.710  22.220  34.138  1.00 36.96           H  
ATOM   4031  N   ASP A 836      16.202  19.638  37.242  1.00 35.29           N  
ATOM   4032  CA  ASP A 836      15.225  19.014  38.114  1.00 34.69           C  
ATOM   4033  C   ASP A 836      15.280  19.699  39.466  1.00 34.48           C  
ATOM   4034  O   ASP A 836      16.313  19.682  40.127  1.00 34.80           O  
ATOM   4035  CB  ASP A 836      15.500  17.516  38.261  1.00 34.72           C  
ATOM   4036  CG  ASP A 836      14.422  16.793  39.059  1.00 34.64           C  
ATOM   4037  OD1 ASP A 836      13.511  17.461  39.588  1.00 34.68           O  
ATOM   4038  OD2 ASP A 836      14.482  15.549  39.163  1.00 34.35           O1-
ATOM   4039  H   ASP A 836      17.180  19.413  37.355  1.00 35.29           H  
ATOM   4040  HA  ASP A 836      14.230  19.123  37.682  1.00 34.69           H  
ATOM   4041  HB2 ASP A 836      16.456  17.386  38.769  1.00 34.72           H  
ATOM   4042  HB3 ASP A 836      15.554  17.073  37.267  1.00 34.72           H  
ATOM   4043  N   ASN A 837      14.171  20.312  39.871  1.00 33.97           N  
ATOM   4044  CA  ASN A 837      14.110  20.998  41.156  1.00 33.44           C  
ATOM   4045  C   ASN A 837      13.788  20.030  42.289  1.00 33.23           C  
ATOM   4046  O   ASN A 837      13.395  20.421  43.385  1.00 33.61           O  
ATOM   4047  CB  ASN A 837      13.114  22.165  41.107  1.00 33.48           C  
ATOM   4048  CG  ASN A 837      11.657  21.715  41.112  1.00 33.59           C  
ATOM   4049  OD1 ASN A 837      11.334  20.543  40.894  1.00 33.50           O  
ATOM   4050  ND2 ASN A 837      10.767  22.662  41.368  1.00 33.64           N  
ATOM   4051  H   ASN A 837      13.355  20.302  39.276  1.00 33.97           H  
ATOM   4052  HA  ASN A 837      15.096  21.414  41.361  1.00 33.44           H  
ATOM   4053  HB2 ASN A 837      13.296  22.737  40.197  1.00 33.48           H  
ATOM   4054  HB3 ASN A 837      13.283  22.801  41.976  1.00 33.48           H  
ATOM   4055 HD21 ASN A 837      11.073  23.609  41.541  1.00 33.64           H  
ATOM   4056 HD22 ASN A 837       9.783  22.437  41.390  1.00 33.64           H  
ATOM   4057  N   CYS A 838      13.962  18.752  41.996  1.00 32.97           N  
ATOM   4058  CA  CYS A 838      13.703  17.677  42.930  1.00 32.56           C  
ATOM   4059  C   CYS A 838      14.423  16.460  42.394  1.00 31.92           C  
ATOM   4060  O   CYS A 838      13.798  15.427  42.156  1.00 31.82           O  
ATOM   4061  CB  CYS A 838      12.208  17.401  43.017  1.00 33.04           C  
ATOM   4062  SG  CYS A 838      11.458  18.212  44.422  1.00 33.83           S  
ATOM   4063  H   CYS A 838      14.293  18.514  41.072  1.00 32.97           H  
ATOM   4064  HA  CYS A 838      14.050  17.935  43.931  1.00 32.56           H  
ATOM   4065  HB2 CYS A 838      12.053  16.326  43.107  1.00 33.04           H  
ATOM   4066  HB3 CYS A 838      11.730  17.761  42.106  1.00 33.04           H  
ATOM   4067  N   PRO A 839      15.749  16.590  42.201  1.00 31.07           N  
ATOM   4068  CA  PRO A 839      16.603  15.646  41.481  1.00 30.44           C  
ATOM   4069  C   PRO A 839      16.523  14.224  42.027  1.00 29.94           C  
ATOM   4070  O   PRO A 839      16.646  13.267  41.262  1.00 29.90           O  
ATOM   4071  CB  PRO A 839      18.010  16.224  41.671  1.00 30.57           C  
ATOM   4072  CG  PRO A 839      17.893  17.166  42.837  1.00 30.65           C  
ATOM   4073  CD  PRO A 839      16.521  17.722  42.742  1.00 30.63           C  
ATOM   4074  HA  PRO A 839      16.302  15.549  40.438  1.00 30.44           H  
ATOM   4075  HB2 PRO A 839      18.723  15.430  41.891  1.00 30.57           H  
ATOM   4076  HB3 PRO A 839      18.327  16.760  40.777  1.00 30.57           H  
ATOM   4077  HG2 PRO A 839      18.635  17.961  42.764  1.00 30.65           H  
ATOM   4078  HG3 PRO A 839      18.026  16.631  43.777  1.00 30.65           H  
ATOM   4079  HD2 PRO A 839      16.489  18.577  42.067  1.00 30.63           H  
ATOM   4080  HD3 PRO A 839      16.149  18.019  43.722  1.00 30.63           H  
ATOM   4081  N   LEU A 840      16.297  14.092  43.333  1.00 29.37           N  
ATOM   4082  CA  LEU A 840      16.158  12.776  43.961  1.00 28.84           C  
ATOM   4083  C   LEU A 840      14.712  12.272  44.079  1.00 28.71           C  
ATOM   4084  O   LEU A 840      14.493  11.125  44.455  1.00 28.93           O  
ATOM   4085  CB  LEU A 840      16.814  12.763  45.346  1.00 28.36           C  
ATOM   4086  CG  LEU A 840      18.269  13.219  45.452  1.00 28.00           C  
ATOM   4087  CD1 LEU A 840      18.824  12.854  46.817  1.00 27.69           C  
ATOM   4088  CD2 LEU A 840      19.116  12.620  44.346  1.00 27.72           C  
ATOM   4089  H   LEU A 840      16.219  14.921  43.905  1.00 29.37           H  
ATOM   4090  HA  LEU A 840      16.670  12.089  43.287  1.00 28.84           H  
ATOM   4091  HB2 LEU A 840      16.222  13.412  45.992  1.00 28.36           H  
ATOM   4092  HB3 LEU A 840      16.767  11.740  45.718  1.00 28.36           H  
ATOM   4093  HG  LEU A 840      18.301  14.302  45.335  1.00 28.00           H  
ATOM   4094 HD11 LEU A 840      18.221  13.326  47.593  1.00 27.69           H  
ATOM   4095 HD12 LEU A 840      18.796  11.772  46.943  1.00 27.69           H  
ATOM   4096 HD13 LEU A 840      19.854  13.202  46.895  1.00 27.69           H  
ATOM   4097 HD21 LEU A 840      19.108  11.533  44.430  1.00 27.72           H  
ATOM   4098 HD22 LEU A 840      18.709  12.912  43.378  1.00 27.72           H  
ATOM   4099 HD23 LEU A 840      20.140  12.984  44.435  1.00 27.72           H  
ATOM   4100  N   VAL A 841      13.729  13.116  43.770  1.00 28.42           N  
ATOM   4101  CA  VAL A 841      12.324  12.720  43.914  1.00 28.13           C  
ATOM   4102  C   VAL A 841      11.501  12.940  42.639  1.00 28.39           C  
ATOM   4103  O   VAL A 841      11.588  13.990  42.004  1.00 28.34           O  
ATOM   4104  CB  VAL A 841      11.652  13.427  45.114  1.00 27.78           C  
ATOM   4105  CG1 VAL A 841      10.181  13.086  45.184  1.00 27.24           C  
ATOM   4106  CG2 VAL A 841      12.346  13.042  46.410  1.00 27.88           C  
ATOM   4107  H   VAL A 841      13.954  14.041  43.432  1.00 28.42           H  
ATOM   4108  HA  VAL A 841      12.341  11.647  44.103  1.00 28.13           H  
ATOM   4109  HB  VAL A 841      11.746  14.504  44.972  1.00 27.78           H  
ATOM   4110 HG11 VAL A 841       9.694  13.386  44.256  1.00 27.24           H  
ATOM   4111 HG12 VAL A 841      10.063  12.012  45.326  1.00 27.24           H  
ATOM   4112 HG13 VAL A 841       9.725  13.615  46.021  1.00 27.24           H  
ATOM   4113 HG21 VAL A 841      12.259  11.966  46.563  1.00 27.88           H  
ATOM   4114 HG22 VAL A 841      13.399  13.317  46.354  1.00 27.88           H  
ATOM   4115 HG23 VAL A 841      11.878  13.567  47.243  1.00 27.88           H  
ATOM   4116  N   HIS A 842      10.707  11.934  42.281  1.00 28.71           N  
ATOM   4117  CA  HIS A 842       9.887  11.950  41.077  1.00 29.11           C  
ATOM   4118  C   HIS A 842       8.903  13.119  41.085  1.00 29.60           C  
ATOM   4119  O   HIS A 842       8.265  13.402  42.106  1.00 29.42           O  
ATOM   4120  CB  HIS A 842       9.135  10.623  40.945  1.00 29.29           C  
ATOM   4121  CG  HIS A 842       8.647  10.329  39.558  1.00 29.83           C  
ATOM   4122  CD2 HIS A 842       7.337  10.524  39.169  1.00 30.05           C  
ATOM   4123  ND1 HIS A 842       9.290   9.840  38.470  1.00 30.00           N  
ATOM   4124  NE2 HIS A 842       7.197  10.174  37.902  1.00 30.00           N  
ATOM   4125  CE1 HIS A 842       8.368   9.757  37.453  1.00 29.97           C  
ATOM   4126  H   HIS A 842      10.671  11.117  42.874  1.00 28.71           H  
ATOM   4127  HA  HIS A 842      10.546  12.080  40.219  1.00 29.11           H  
ATOM   4128  HB2 HIS A 842       8.273  10.650  41.612  1.00 29.29           H  
ATOM   4129  HB3 HIS A 842       9.805   9.819  41.250  1.00 29.29           H  
ATOM   4130  HD2 HIS A 842       6.549  10.904  39.802  1.00 30.05           H  
ATOM   4131  HE2 HIS A 842       6.282  10.221  37.331  1.00 30.00           H  
ATOM   4132  HE1 HIS A 842       8.555   9.431  36.516  1.00 29.97           H  
ATOM   4133  N   ASN A 843       8.799  13.798  39.940  1.00 30.04           N  
ATOM   4134  CA  ASN A 843       7.883  14.925  39.762  1.00 30.18           C  
ATOM   4135  C   ASN A 843       8.050  15.593  38.400  1.00 30.36           C  
ATOM   4136  O   ASN A 843       8.616  16.684  38.298  1.00 30.34           O  
ATOM   4137  CB  ASN A 843       8.042  15.959  40.884  1.00 30.25           C  
ATOM   4138  CG  ASN A 843       9.419  16.582  40.913  1.00 30.27           C  
ATOM   4139  OD1 ASN A 843      10.406  15.952  40.535  1.00 30.78           O  
ATOM   4140  ND2 ASN A 843       9.494  17.829  41.356  1.00 30.08           N  
ATOM   4141  H   ASN A 843       9.379  13.521  39.161  1.00 30.04           H  
ATOM   4142  HA  ASN A 843       6.874  14.515  39.809  1.00 30.18           H  
ATOM   4143  HB2 ASN A 843       7.862  15.467  41.840  1.00 30.25           H  
ATOM   4144  HB3 ASN A 843       7.305  16.749  40.737  1.00 30.25           H  
ATOM   4145 HD21 ASN A 843       8.658  18.309  41.657  1.00 30.08           H  
ATOM   4146 HD22 ASN A 843      10.387  18.299  41.393  1.00 30.08           H  
ATOM   4147  N   PRO A 844       7.546  14.937  37.344  1.00 30.49           N  
ATOM   4148  CA  PRO A 844       7.627  15.460  35.992  1.00 30.35           C  
ATOM   4149  C   PRO A 844       7.133  16.898  35.897  1.00 30.80           C  
ATOM   4150  O   PRO A 844       7.719  17.696  35.170  1.00 31.67           O  
ATOM   4151  CB  PRO A 844       6.687  14.545  35.208  1.00 29.96           C  
ATOM   4152  CG  PRO A 844       6.672  13.293  35.952  1.00 30.08           C  
ATOM   4153  CD  PRO A 844       6.859  13.635  37.395  1.00 30.36           C  
ATOM   4154  HA  PRO A 844       8.653  15.476  35.625  1.00 30.35           H  
ATOM   4155  HB2 PRO A 844       5.686  14.974  35.160  1.00 29.96           H  
ATOM   4156  HB3 PRO A 844       7.063  14.385  34.197  1.00 29.96           H  
ATOM   4157  HG2 PRO A 844       7.482  12.647  35.613  1.00 30.08           H  
ATOM   4158  HG3 PRO A 844       5.718  12.785  35.809  1.00 30.08           H  
ATOM   4159  HD2 PRO A 844       7.473  12.888  37.898  1.00 30.36           H  
ATOM   4160  HD3 PRO A 844       5.899  13.719  37.905  1.00 30.36           H  
ATOM   4161  N   ASP A 845       6.068  17.229  36.618  1.00 30.83           N  
ATOM   4162  CA  ASP A 845       5.427  18.531  36.457  1.00 31.36           C  
ATOM   4163  C   ASP A 845       6.233  19.658  37.086  1.00 31.34           C  
ATOM   4164  O   ASP A 845       6.107  20.822  36.693  1.00 31.19           O  
ATOM   4165  CB  ASP A 845       4.016  18.500  37.030  1.00 32.43           C  
ATOM   4166  CG  ASP A 845       3.172  17.384  36.430  1.00 33.63           C  
ATOM   4167  OD1 ASP A 845       3.293  17.125  35.200  1.00 33.63           O  
ATOM   4168  OD2 ASP A 845       2.388  16.772  37.196  1.00 33.81           O1-
ATOM   4169  H   ASP A 845       5.696  16.571  37.287  1.00 30.83           H  
ATOM   4170  HA  ASP A 845       5.377  18.735  35.387  1.00 31.36           H  
ATOM   4171  HB2 ASP A 845       3.533  19.455  36.823  1.00 32.43           H  
ATOM   4172  HB3 ASP A 845       4.079  18.351  38.108  1.00 32.43           H  
ATOM   4173  N   GLN A 846       7.058  19.309  38.069  1.00 31.12           N  
ATOM   4174  CA  GLN A 846       7.997  20.258  38.655  1.00 30.57           C  
ATOM   4175  C   GLN A 846       7.282  21.433  39.294  1.00 29.87           C  
ATOM   4176  O   GLN A 846       7.748  22.564  39.196  1.00 29.72           O  
ATOM   4177  CB  GLN A 846       8.985  20.766  37.592  1.00 30.89           C  
ATOM   4178  CG  GLN A 846       9.957  19.708  37.080  1.00 31.36           C  
ATOM   4179  CD  GLN A 846      11.070  19.424  38.080  1.00 32.03           C  
ATOM   4180  OE1 GLN A 846      12.059  20.163  38.153  1.00 32.48           O  
ATOM   4181  NE2 GLN A 846      10.913  18.355  38.858  1.00 31.62           N  
ATOM   4182  H   GLN A 846       7.033  18.362  38.419  1.00 31.12           H  
ATOM   4183  HA  GLN A 846       8.546  19.731  39.435  1.00 30.57           H  
ATOM   4184  HB2 GLN A 846       8.411  21.141  36.744  1.00 30.89           H  
ATOM   4185  HB3 GLN A 846       9.565  21.580  38.027  1.00 30.89           H  
ATOM   4186  HG2 GLN A 846      10.402  20.060  36.149  1.00 31.36           H  
ATOM   4187  HG3 GLN A 846       9.407  18.785  36.894  1.00 31.36           H  
ATOM   4188 HE21 GLN A 846      10.089  17.779  38.764  1.00 31.62           H  
ATOM   4189 HE22 GLN A 846      11.618  18.120  39.542  1.00 31.62           H  
ATOM   4190  N   THR A 847       6.156  21.174  39.950  1.00 29.29           N  
ATOM   4191  CA  THR A 847       5.422  22.266  40.588  1.00 29.31           C  
ATOM   4192  C   THR A 847       6.180  22.811  41.804  1.00 29.59           C  
ATOM   4193  O   THR A 847       6.786  22.060  42.570  1.00 29.65           O  
ATOM   4194  CB  THR A 847       3.952  21.895  40.954  1.00 28.79           C  
ATOM   4195  OG1 THR A 847       3.919  21.144  42.171  1.00 28.96           O  
ATOM   4196  CG2 THR A 847       3.305  21.092  39.849  1.00 28.33           C  
ATOM   4197  H   THR A 847       5.809  20.227  40.008  1.00 29.29           H  
ATOM   4198  HA  THR A 847       5.354  23.059  39.843  1.00 29.31           H  
ATOM   4199  HB  THR A 847       3.395  22.823  41.084  1.00 28.79           H  
ATOM   4200 HG21 THR A 847       3.323  21.667  38.923  1.00 28.33           H  
ATOM   4201 HG22 THR A 847       3.853  20.160  39.708  1.00 28.33           H  
ATOM   4202 HG23 THR A 847       2.273  20.869  40.118  1.00 28.33           H  
ATOM   4203  HG1 THR A 847       3.409  21.648  42.809  1.00 28.96           H  
ATOM   4204  N   ASP A 848       6.156  24.130  41.950  1.00 29.76           N  
ATOM   4205  CA  ASP A 848       6.874  24.819  43.012  1.00 29.57           C  
ATOM   4206  C   ASP A 848       6.009  26.006  43.409  1.00 29.75           C  
ATOM   4207  O   ASP A 848       6.133  27.108  42.869  1.00 29.49           O  
ATOM   4208  CB  ASP A 848       8.233  25.293  42.505  1.00 29.47           C  
ATOM   4209  CG  ASP A 848       9.046  25.979  43.574  1.00 29.60           C  
ATOM   4210  OD1 ASP A 848       8.649  25.913  44.760  1.00 29.54           O  
ATOM   4211  OD2 ASP A 848      10.087  26.579  43.226  1.00 29.61           O1-
ATOM   4212  H   ASP A 848       5.616  24.679  41.296  1.00 29.76           H  
ATOM   4213  HA  ASP A 848       7.056  24.163  43.863  1.00 29.57           H  
ATOM   4214  HB2 ASP A 848       8.074  25.993  41.685  1.00 29.47           H  
ATOM   4215  HB3 ASP A 848       8.791  24.429  42.143  1.00 29.47           H  
ATOM   4216  N   VAL A 849       5.115  25.755  44.356  1.00 29.69           N  
ATOM   4217  CA  VAL A 849       4.023  26.667  44.656  1.00 28.95           C  
ATOM   4218  C   VAL A 849       4.457  27.851  45.523  1.00 28.72           C  
ATOM   4219  O   VAL A 849       3.737  28.848  45.635  1.00 29.05           O  
ATOM   4220  CB  VAL A 849       2.871  25.906  45.329  1.00 28.76           C  
ATOM   4221  CG1 VAL A 849       3.323  25.343  46.686  1.00 28.47           C  
ATOM   4222  CG2 VAL A 849       1.645  26.799  45.466  1.00 29.01           C  
ATOM   4223  H   VAL A 849       5.196  24.900  44.888  1.00 29.69           H  
ATOM   4224  HA  VAL A 849       3.685  27.082  43.707  1.00 28.95           H  
ATOM   4225  HB  VAL A 849       2.589  25.062  44.699  1.00 28.76           H  
ATOM   4226 HG11 VAL A 849       4.174  24.678  46.538  1.00 28.47           H  
ATOM   4227 HG12 VAL A 849       3.613  26.164  47.342  1.00 28.47           H  
ATOM   4228 HG13 VAL A 849       2.503  24.787  47.140  1.00 28.47           H  
ATOM   4229 HG21 VAL A 849       1.889  27.657  46.092  1.00 29.01           H  
ATOM   4230 HG22 VAL A 849       1.336  27.145  44.480  1.00 29.01           H  
ATOM   4231 HG23 VAL A 849       0.833  26.234  45.924  1.00 29.01           H  
ATOM   4232  N   ASP A 850       5.630  27.743  46.137  1.00 28.13           N  
ATOM   4233  CA  ASP A 850       6.140  28.828  46.966  1.00 27.65           C  
ATOM   4234  C   ASP A 850       7.430  29.416  46.377  1.00 27.32           C  
ATOM   4235  O   ASP A 850       8.134  30.187  47.036  1.00 27.60           O  
ATOM   4236  CB  ASP A 850       6.316  28.387  48.426  1.00 27.40           C  
ATOM   4237  CG  ASP A 850       7.458  27.406  48.613  1.00 27.66           C  
ATOM   4238  OD1 ASP A 850       7.927  26.818  47.618  1.00 27.77           O  
ATOM   4239  OD2 ASP A 850       7.892  27.217  49.767  1.00 28.06           O1-
ATOM   4240  H   ASP A 850       6.175  26.899  46.028  1.00 28.13           H  
ATOM   4241  HA  ASP A 850       5.396  29.625  46.968  1.00 27.65           H  
ATOM   4242  HB2 ASP A 850       5.393  27.914  48.760  1.00 27.40           H  
ATOM   4243  HB3 ASP A 850       6.513  29.270  49.035  1.00 27.40           H  
ATOM   4244  N   ASN A 851       7.729  29.034  45.137  1.00 26.07           N  
ATOM   4245  CA  ASN A 851       8.756  29.697  44.334  1.00 25.01           C  
ATOM   4246  C   ASN A 851      10.108  29.822  45.003  1.00 24.47           C  
ATOM   4247  O   ASN A 851      10.738  30.873  44.934  1.00 24.43           O  
ATOM   4248  CB  ASN A 851       8.282  31.092  43.921  1.00 24.61           C  
ATOM   4249  CG  ASN A 851       6.938  31.067  43.232  1.00 24.08           C  
ATOM   4250  ND2 ASN A 851       6.841  30.782  42.039  1.00 23.04           N  
ATOM   4251  OD1 ASN A 851       5.887  31.374  43.986  1.00 23.98           O  
ATOM   4252  H   ASN A 851       7.227  28.255  44.735  1.00 26.07           H  
ATOM   4253  HA  ASN A 851       8.898  29.048  43.470  1.00 25.01           H  
ATOM   4254  HB2 ASN A 851       9.016  31.523  43.240  1.00 24.61           H  
ATOM   4255  HB3 ASN A 851       8.206  31.713  44.813  1.00 24.61           H  
ATOM   4256 HD21 ASN A 851       7.668  30.555  41.505  1.00 23.04           H  
ATOM   4257 HD22 ASN A 851       5.935  30.775  41.594  1.00 23.04           H  
ATOM   4258  N   ASP A 852      10.560  28.759  45.650  1.00 24.23           N  
ATOM   4259  CA  ASP A 852      11.864  28.796  46.293  1.00 24.05           C  
ATOM   4260  C   ASP A 852      12.858  27.905  45.564  1.00 23.87           C  
ATOM   4261  O   ASP A 852      13.953  27.659  46.063  1.00 23.99           O  
ATOM   4262  CB  ASP A 852      11.755  28.403  47.765  1.00 24.51           C  
ATOM   4263  CG  ASP A 852      11.323  26.965  47.959  1.00 24.96           C  
ATOM   4264  OD1 ASP A 852      11.289  26.202  46.968  1.00 25.25           O  
ATOM   4265  OD2 ASP A 852      11.014  26.594  49.112  1.00 25.21           O1-
ATOM   4266  H   ASP A 852       9.998  27.921  45.697  1.00 24.23           H  
ATOM   4267  HA  ASP A 852      12.235  29.820  46.243  1.00 24.05           H  
ATOM   4268  HB2 ASP A 852      11.025  29.054  48.246  1.00 24.51           H  
ATOM   4269  HB3 ASP A 852      12.729  28.540  48.235  1.00 24.51           H  
ATOM   4270  N   LEU A 853      12.460  27.427  44.384  1.00 23.46           N  
ATOM   4271  CA  LEU A 853      13.316  26.610  43.518  1.00 23.42           C  
ATOM   4272  C   LEU A 853      13.460  25.170  44.020  1.00 24.47           C  
ATOM   4273  O   LEU A 853      14.314  24.409  43.562  1.00 24.06           O  
ATOM   4274  CB  LEU A 853      14.682  27.268  43.318  1.00 22.32           C  
ATOM   4275  CG  LEU A 853      14.689  28.651  42.657  1.00 21.69           C  
ATOM   4276  CD1 LEU A 853      16.003  29.377  42.957  1.00 21.55           C  
ATOM   4277  CD2 LEU A 853      14.430  28.568  41.156  1.00 20.97           C  
ATOM   4278  H   LEU A 853      11.523  27.638  44.072  1.00 23.46           H  
ATOM   4279  HA  LEU A 853      12.820  26.552  42.549  1.00 23.42           H  
ATOM   4280  HB2 LEU A 853      15.147  27.368  44.299  1.00 22.32           H  
ATOM   4281  HB3 LEU A 853      15.282  26.602  42.698  1.00 22.32           H  
ATOM   4282  HG  LEU A 853      13.870  29.229  43.084  1.00 21.69           H  
ATOM   4283 HD11 LEU A 853      16.132  29.464  44.036  1.00 21.55           H  
ATOM   4284 HD12 LEU A 853      16.835  28.812  42.536  1.00 21.55           H  
ATOM   4285 HD13 LEU A 853      15.978  30.372  42.513  1.00 21.55           H  
ATOM   4286 HD21 LEU A 853      15.227  27.996  40.681  1.00 20.97           H  
ATOM   4287 HD22 LEU A 853      13.474  28.075  40.979  1.00 20.97           H  
ATOM   4288 HD23 LEU A 853      14.404  29.573  40.736  1.00 20.97           H  
ATOM   4289  N   VAL A 854      12.597  24.801  44.958  1.00 26.18           N  
ATOM   4290  CA  VAL A 854      12.556  23.443  45.484  1.00 27.26           C  
ATOM   4291  C   VAL A 854      11.176  22.843  45.239  1.00 27.63           C  
ATOM   4292  O   VAL A 854      10.198  23.273  45.847  1.00 27.82           O  
ATOM   4293  CB  VAL A 854      12.835  23.437  46.999  1.00 27.28           C  
ATOM   4294  CG1 VAL A 854      12.701  22.033  47.555  1.00 27.51           C  
ATOM   4295  CG2 VAL A 854      14.215  24.006  47.287  1.00 27.20           C  
ATOM   4296  H   VAL A 854      11.947  25.484  45.319  1.00 26.18           H  
ATOM   4297  HA  VAL A 854      13.321  22.855  44.976  1.00 27.26           H  
ATOM   4298  HB  VAL A 854      12.098  24.070  47.493  1.00 27.28           H  
ATOM   4299 HG11 VAL A 854      11.696  21.659  47.360  1.00 27.51           H  
ATOM   4300 HG12 VAL A 854      13.430  21.381  47.075  1.00 27.51           H  
ATOM   4301 HG13 VAL A 854      12.880  22.049  48.630  1.00 27.51           H  
ATOM   4302 HG21 VAL A 854      14.971  23.388  46.802  1.00 27.20           H  
ATOM   4303 HG22 VAL A 854      14.276  25.024  46.902  1.00 27.20           H  
ATOM   4304 HG23 VAL A 854      14.387  24.014  48.363  1.00 27.20           H  
ATOM   4305  N   GLY A 855      11.097  21.854  44.357  1.00 28.19           N  
ATOM   4306  CA  GLY A 855       9.815  21.236  44.002  1.00 29.94           C  
ATOM   4307  C   GLY A 855       8.956  20.713  45.145  1.00 30.90           C  
ATOM   4308  O   GLY A 855       9.460  20.119  46.089  1.00 31.27           O  
ATOM   4309  H   GLY A 855      11.943  21.518  43.919  1.00 28.19           H  
ATOM   4310  HA2 GLY A 855       9.229  21.982  43.465  1.00 29.94           H  
ATOM   4311  HA3 GLY A 855      10.028  20.396  43.340  1.00 29.94           H  
ATOM   4312  N   ASP A 856       7.646  20.924  45.036  1.00 32.26           N  
ATOM   4313  CA  ASP A 856       6.665  20.503  46.046  1.00 33.43           C  
ATOM   4314  C   ASP A 856       6.943  19.140  46.661  1.00 33.80           C  
ATOM   4315  O   ASP A 856       6.747  18.942  47.858  1.00 33.85           O  
ATOM   4316  CB  ASP A 856       5.258  20.476  45.443  1.00 34.11           C  
ATOM   4317  CG  ASP A 856       4.739  21.857  45.103  1.00 34.88           C  
ATOM   4318  OD1 ASP A 856       5.340  22.858  45.563  1.00 35.50           O  
ATOM   4319  OD2 ASP A 856       3.722  21.938  44.379  1.00 35.15           O1-
ATOM   4320  H   ASP A 856       7.307  21.400  44.212  1.00 32.26           H  
ATOM   4321  HA  ASP A 856       6.746  21.242  46.843  1.00 33.43           H  
ATOM   4322  HB2 ASP A 856       4.580  20.016  46.162  1.00 34.11           H  
ATOM   4323  HB3 ASP A 856       5.281  19.878  44.532  1.00 34.11           H  
ATOM   4324  N   GLN A 857       7.381  18.199  45.833  1.00 34.35           N  
ATOM   4325  CA  GLN A 857       7.630  16.842  46.285  1.00 35.03           C  
ATOM   4326  C   GLN A 857       8.820  16.773  47.241  1.00 35.21           C  
ATOM   4327  O   GLN A 857       8.829  15.948  48.153  1.00 35.37           O  
ATOM   4328  CB  GLN A 857       7.847  15.929  45.085  1.00 35.87           C  
ATOM   4329  CG  GLN A 857       6.860  16.174  43.947  1.00 36.71           C  
ATOM   4330  CD  GLN A 857       5.574  15.375  44.076  1.00 37.44           C  
ATOM   4331  OE1 GLN A 857       5.145  15.022  45.181  1.00 37.66           O  
ATOM   4332  NE2 GLN A 857       4.947  15.083  42.936  1.00 37.83           N  
ATOM   4333  H   GLN A 857       7.545  18.433  44.864  1.00 34.35           H  
ATOM   4334  HA  GLN A 857       6.754  16.503  46.838  1.00 35.03           H  
ATOM   4335  HB2 GLN A 857       8.856  16.090  44.707  1.00 35.87           H  
ATOM   4336  HB3 GLN A 857       7.744  14.895  45.415  1.00 35.87           H  
ATOM   4337  HG2 GLN A 857       7.342  15.902  43.008  1.00 36.71           H  
ATOM   4338  HG3 GLN A 857       6.607  17.234  43.932  1.00 36.71           H  
ATOM   4339 HE21 GLN A 857       5.332  15.391  42.055  1.00 37.83           H  
ATOM   4340 HE22 GLN A 857       4.087  14.554  42.954  1.00 37.83           H  
ATOM   4341  N   CYS A 858       9.816  17.636  47.030  1.00 35.09           N  
ATOM   4342  CA  CYS A 858      10.930  17.787  47.967  1.00 34.46           C  
ATOM   4343  C   CYS A 858      10.514  18.684  49.095  1.00 34.43           C  
ATOM   4344  O   CYS A 858      11.027  18.577  50.202  1.00 35.26           O  
ATOM   4345  CB  CYS A 858      12.105  18.519  47.328  1.00 34.30           C  
ATOM   4346  SG  CYS A 858      12.818  17.821  45.866  1.00 34.59           S  
ATOM   4347  H   CYS A 858       9.800  18.204  46.195  1.00 35.09           H  
ATOM   4348  HA  CYS A 858      11.206  16.781  48.284  1.00 34.46           H  
ATOM   4349  HB2 CYS A 858      12.895  18.581  48.077  1.00 34.30           H  
ATOM   4350  HB3 CYS A 858      11.764  19.523  47.075  1.00 34.30           H  
ATOM   4351  N   ASP A 859       9.621  19.617  48.799  1.00 33.84           N  
ATOM   4352  CA  ASP A 859       9.462  20.768  49.663  1.00 33.53           C  
ATOM   4353  C   ASP A 859       8.705  20.439  50.939  1.00 33.28           C  
ATOM   4354  O   ASP A 859       7.529  20.078  50.902  1.00 33.27           O  
ATOM   4355  CB  ASP A 859       8.814  21.924  48.902  1.00 33.65           C  
ATOM   4356  CG  ASP A 859       9.253  23.274  49.424  1.00 34.01           C  
ATOM   4357  OD1 ASP A 859       9.356  23.432  50.661  1.00 34.27           O  
ATOM   4358  OD2 ASP A 859       9.503  24.181  48.601  1.00 33.82           O1-
ATOM   4359  H   ASP A 859       9.051  19.525  47.970  1.00 33.84           H  
ATOM   4360  HA  ASP A 859      10.458  21.081  49.976  1.00 33.53           H  
ATOM   4361  HB2 ASP A 859       7.731  21.845  49.001  1.00 33.65           H  
ATOM   4362  HB3 ASP A 859       9.089  21.849  47.850  1.00 33.65           H  
ATOM   4363  N   ASN A 860       9.395  20.545  52.069  1.00 33.19           N  
ATOM   4364  CA  ASN A 860       8.763  20.299  53.363  1.00 33.37           C  
ATOM   4365  C   ASN A 860       8.842  21.491  54.292  1.00 33.19           C  
ATOM   4366  O   ASN A 860       8.423  21.402  55.431  1.00 33.07           O  
ATOM   4367  CB  ASN A 860       9.368  19.081  54.054  1.00 33.61           C  
ATOM   4368  CG  ASN A 860      10.781  19.332  54.552  1.00 34.28           C  
ATOM   4369  OD1 ASN A 860      11.147  20.459  54.900  1.00 34.48           O  
ATOM   4370  ND2 ASN A 860      11.589  18.275  54.584  1.00 34.41           N  
ATOM   4371  H   ASN A 860      10.372  20.800  52.033  1.00 33.19           H  
ATOM   4372  HA  ASN A 860       7.711  20.111  53.147  1.00 33.37           H  
ATOM   4373  HB2 ASN A 860       9.390  18.253  53.345  1.00 33.61           H  
ATOM   4374  HB3 ASN A 860       8.740  18.815  54.905  1.00 33.61           H  
ATOM   4375 HD21 ASN A 860      12.542  18.377  54.902  1.00 34.41           H  
ATOM   4376 HD22 ASN A 860      11.249  17.370  54.290  1.00 34.41           H  
ATOM   4377  N   ASN A 861       9.410  22.591  53.805  1.00 33.72           N  
ATOM   4378  CA  ASN A 861       9.461  23.859  54.544  1.00 34.28           C  
ATOM   4379  C   ASN A 861      10.160  23.857  55.907  1.00 34.58           C  
ATOM   4380  O   ASN A 861      10.223  24.890  56.569  1.00 34.35           O  
ATOM   4381  CB  ASN A 861       8.055  24.435  54.717  1.00 34.42           C  
ATOM   4382  CG  ASN A 861       7.453  24.900  53.419  1.00 34.40           C  
ATOM   4383  OD1 ASN A 861       8.157  25.109  52.431  1.00 34.55           O  
ATOM   4384  ND2 ASN A 861       6.137  25.069  53.410  1.00 34.52           N  
ATOM   4385  H   ASN A 861       9.825  22.552  52.885  1.00 33.72           H  
ATOM   4386  HA  ASN A 861      10.094  24.479  53.909  1.00 34.28           H  
ATOM   4387  HB2 ASN A 861       8.107  25.283  55.400  1.00 34.42           H  
ATOM   4388  HB3 ASN A 861       7.413  23.664  55.143  1.00 34.42           H  
ATOM   4389 HD21 ASN A 861       5.674  25.381  52.569  1.00 34.52           H  
ATOM   4390 HD22 ASN A 861       5.599  24.885  54.245  1.00 34.52           H  
ATOM   4391  N   GLU A 862      10.668  22.705  56.332  1.00 35.34           N  
ATOM   4392  CA  GLU A 862      11.305  22.596  57.642  1.00 35.72           C  
ATOM   4393  C   GLU A 862      12.712  23.183  57.582  1.00 35.85           C  
ATOM   4394  O   GLU A 862      13.663  22.502  57.214  1.00 36.14           O  
ATOM   4395  CB  GLU A 862      11.349  21.137  58.106  1.00 35.94           C  
ATOM   4396  CG  GLU A 862       9.979  20.487  58.259  1.00 36.71           C  
ATOM   4397  CD  GLU A 862      10.013  18.980  58.027  1.00 37.38           C  
ATOM   4398  OE1 GLU A 862      10.870  18.293  58.629  1.00 38.00           O  
ATOM   4399  OE2 GLU A 862       9.180  18.475  57.246  1.00 37.48           O1-
ATOM   4400  H   GLU A 862      10.613  21.890  55.738  1.00 35.34           H  
ATOM   4401  HA  GLU A 862      10.716  23.160  58.366  1.00 35.72           H  
ATOM   4402  HB2 GLU A 862      11.920  20.563  57.376  1.00 35.94           H  
ATOM   4403  HB3 GLU A 862      11.854  21.101  59.071  1.00 35.94           H  
ATOM   4404  HG2 GLU A 862       9.298  20.936  57.536  1.00 36.71           H  
ATOM   4405  HG3 GLU A 862       9.614  20.676  59.269  1.00 36.71           H  
ATOM   4406  N   ASP A 863      12.832  24.458  57.929  1.00 35.63           N  
ATOM   4407  CA  ASP A 863      14.117  25.134  57.929  1.00 35.48           C  
ATOM   4408  C   ASP A 863      14.345  25.775  59.303  1.00 35.58           C  
ATOM   4409  O   ASP A 863      14.029  26.949  59.519  1.00 35.53           O  
ATOM   4410  CB  ASP A 863      14.152  26.168  56.806  1.00 35.61           C  
ATOM   4411  CG  ASP A 863      15.177  27.257  57.035  1.00 35.80           C  
ATOM   4412  OD1 ASP A 863      16.295  26.952  57.503  1.00 35.71           O  
ATOM   4413  OD2 ASP A 863      14.858  28.426  56.734  1.00 36.06           O1-
ATOM   4414  H   ASP A 863      12.007  24.973  58.201  1.00 35.63           H  
ATOM   4415  HA  ASP A 863      14.923  24.423  57.747  1.00 35.48           H  
ATOM   4416  HB2 ASP A 863      13.167  26.629  56.728  1.00 35.61           H  
ATOM   4417  HB3 ASP A 863      14.390  25.658  55.872  1.00 35.61           H  
ATOM   4418  N   ILE A 864      14.909  24.988  60.220  1.00 35.12           N  
ATOM   4419  CA  ILE A 864      14.977  25.337  61.642  1.00 34.83           C  
ATOM   4420  C   ILE A 864      15.817  26.570  62.016  1.00 34.35           C  
ATOM   4421  O   ILE A 864      15.723  27.063  63.141  1.00 34.24           O  
ATOM   4422  CB  ILE A 864      15.447  24.121  62.479  1.00 35.32           C  
ATOM   4423  CG1 ILE A 864      15.320  24.409  63.982  1.00 35.44           C  
ATOM   4424  CG2 ILE A 864      16.878  23.730  62.107  1.00 35.31           C  
ATOM   4425  CD1 ILE A 864      15.896  23.315  64.869  1.00 35.48           C  
ATOM   4426  H   ILE A 864      15.308  24.110  59.921  1.00 35.12           H  
ATOM   4427  HA  ILE A 864      13.952  25.620  61.880  1.00 34.83           H  
ATOM   4428  HB  ILE A 864      14.799  23.276  62.249  1.00 35.32           H  
ATOM   4429 HG12 ILE A 864      15.845  25.339  64.199  1.00 35.44           H  
ATOM   4430 HG13 ILE A 864      14.263  24.524  64.221  1.00 35.44           H  
ATOM   4431 HG21 ILE A 864      16.926  23.496  61.043  1.00 35.31           H  
ATOM   4432 HG22 ILE A 864      17.550  24.559  62.327  1.00 35.31           H  
ATOM   4433 HG23 ILE A 864      17.178  22.856  62.685  1.00 35.31           H  
ATOM   4434 HD11 ILE A 864      15.367  22.380  64.683  1.00 35.48           H  
ATOM   4435 HD12 ILE A 864      16.955  23.185  64.644  1.00 35.48           H  
ATOM   4436 HD13 ILE A 864      15.779  23.596  65.916  1.00 35.48           H  
ATOM   4437  N   ASP A 865      16.634  27.076  61.099  1.00 33.71           N  
ATOM   4438  CA  ASP A 865      17.401  28.286  61.401  1.00 33.18           C  
ATOM   4439  C   ASP A 865      17.048  29.476  60.507  1.00 33.02           C  
ATOM   4440  O   ASP A 865      17.748  30.487  60.514  1.00 33.06           O  
ATOM   4441  CB  ASP A 865      18.914  28.022  61.422  1.00 33.06           C  
ATOM   4442  CG  ASP A 865      19.483  27.698  60.051  1.00 32.89           C  
ATOM   4443  OD1 ASP A 865      18.708  27.367  59.129  1.00 33.04           O  
ATOM   4444  OD2 ASP A 865      20.721  27.765  59.899  1.00 32.40           O1-
ATOM   4445  H   ASP A 865      16.726  26.628  60.198  1.00 33.71           H  
ATOM   4446  HA  ASP A 865      17.102  28.572  62.409  1.00 33.18           H  
ATOM   4447  HB2 ASP A 865      19.110  27.180  62.086  1.00 33.06           H  
ATOM   4448  HB3 ASP A 865      19.416  28.911  61.804  1.00 33.06           H  
ATOM   4449  N   ASP A 866      15.959  29.345  59.751  1.00 32.61           N  
ATOM   4450  CA  ASP A 866      15.358  30.466  59.007  1.00 31.77           C  
ATOM   4451  C   ASP A 866      16.317  31.181  58.070  1.00 31.13           C  
ATOM   4452  O   ASP A 866      16.212  32.396  57.876  1.00 31.26           O  
ATOM   4453  CB  ASP A 866      14.725  31.485  59.961  1.00 31.63           C  
ATOM   4454  CG  ASP A 866      13.602  30.896  60.780  1.00 31.74           C  
ATOM   4455  OD1 ASP A 866      12.841  30.071  60.240  1.00 31.58           O  
ATOM   4456  OD2 ASP A 866      13.480  31.257  61.968  1.00 32.14           O1-
ATOM   4457  H   ASP A 866      15.525  28.435  59.685  1.00 32.61           H  
ATOM   4458  HA  ASP A 866      14.592  30.007  58.382  1.00 31.77           H  
ATOM   4459  HB2 ASP A 866      14.331  32.314  59.374  1.00 31.63           H  
ATOM   4460  HB3 ASP A 866      15.495  31.853  60.639  1.00 31.63           H  
ATOM   4461  N   ASP A 867      17.256  30.444  57.494  1.00 29.93           N  
ATOM   4462  CA  ASP A 867      18.083  31.027  56.458  1.00 29.27           C  
ATOM   4463  C   ASP A 867      17.542  30.703  55.063  1.00 28.81           C  
ATOM   4464  O   ASP A 867      18.130  31.096  54.055  1.00 29.46           O  
ATOM   4465  CB  ASP A 867      19.538  30.608  56.606  1.00 29.29           C  
ATOM   4466  CG  ASP A 867      19.714  29.113  56.621  1.00 29.72           C  
ATOM   4467  OD1 ASP A 867      18.822  28.381  56.123  1.00 29.45           O  
ATOM   4468  OD2 ASP A 867      20.765  28.671  57.133  1.00 30.24           O1-
ATOM   4469  H   ASP A 867      17.394  29.484  57.775  1.00 29.93           H  
ATOM   4470  HA  ASP A 867      18.044  32.110  56.578  1.00 29.27           H  
ATOM   4471  HB2 ASP A 867      19.924  31.014  57.541  1.00 29.29           H  
ATOM   4472  HB3 ASP A 867      20.105  31.017  55.770  1.00 29.29           H  
ATOM   4473  N   GLY A 868      16.418  29.996  55.008  1.00 27.60           N  
ATOM   4474  CA  GLY A 868      15.751  29.736  53.744  1.00 26.98           C  
ATOM   4475  C   GLY A 868      16.194  28.458  53.069  1.00 27.01           C  
ATOM   4476  O   GLY A 868      15.691  28.106  52.001  1.00 26.73           O  
ATOM   4477  H   GLY A 868      16.020  29.632  55.862  1.00 27.60           H  
ATOM   4478  HA2 GLY A 868      14.679  29.673  53.929  1.00 26.98           H  
ATOM   4479  HA3 GLY A 868      15.955  30.568  53.071  1.00 26.98           H  
ATOM   4480  N   HIS A 869      17.145  27.761  53.683  1.00 27.20           N  
ATOM   4481  CA  HIS A 869      17.553  26.450  53.188  1.00 26.95           C  
ATOM   4482  C   HIS A 869      17.052  25.397  54.139  1.00 27.10           C  
ATOM   4483  O   HIS A 869      17.408  25.416  55.314  1.00 27.12           O  
ATOM   4484  CB  HIS A 869      19.066  26.374  53.036  1.00 26.32           C  
ATOM   4485  CG  HIS A 869      19.592  27.248  51.942  1.00 26.10           C  
ATOM   4486  ND1 HIS A 869      19.471  26.922  50.609  1.00 25.92           N  
ATOM   4487  CD2 HIS A 869      20.215  28.450  51.981  1.00 25.79           C  
ATOM   4488  CE1 HIS A 869      20.012  27.877  49.874  1.00 25.91           C  
ATOM   4489  NE2 HIS A 869      20.474  28.814  50.682  1.00 25.72           N  
ATOM   4490  H   HIS A 869      17.592  28.144  54.504  1.00 27.20           H  
ATOM   4491  HA  HIS A 869      17.121  26.282  52.201  1.00 26.95           H  
ATOM   4492  HB2 HIS A 869      19.341  25.342  52.818  1.00 26.32           H  
ATOM   4493  HB3 HIS A 869      19.525  26.681  53.976  1.00 26.32           H  
ATOM   4494  HD2 HIS A 869      20.462  29.016  52.867  1.00 25.79           H  
ATOM   4495  HE2 HIS A 869      20.942  29.661  50.392  1.00 25.72           H  
ATOM   4496  HE1 HIS A 869      20.067  27.889  48.795  1.00 25.91           H  
ATOM   4497  N   GLN A 870      16.202  24.498  53.641  1.00 27.63           N  
ATOM   4498  CA  GLN A 870      15.561  23.521  54.522  1.00 27.99           C  
ATOM   4499  C   GLN A 870      16.563  22.519  55.070  1.00 28.13           C  
ATOM   4500  O   GLN A 870      17.609  22.272  54.467  1.00 28.27           O  
ATOM   4501  CB  GLN A 870      14.345  22.835  53.879  1.00 28.02           C  
ATOM   4502  CG  GLN A 870      14.604  22.069  52.602  1.00 28.31           C  
ATOM   4503  CD  GLN A 870      13.391  21.251  52.172  1.00 28.60           C  
ATOM   4504  OE1 GLN A 870      12.384  21.789  51.700  1.00 28.59           O  
ATOM   4505  NE2 GLN A 870      13.486  19.939  52.335  1.00 29.05           N  
ATOM   4506  H   GLN A 870      16.000  24.491  52.651  1.00 27.63           H  
ATOM   4507  HA  GLN A 870      15.168  24.083  55.369  1.00 27.99           H  
ATOM   4508  HB2 GLN A 870      13.935  22.136  54.608  1.00 28.02           H  
ATOM   4509  HB3 GLN A 870      13.607  23.606  53.659  1.00 28.02           H  
ATOM   4510  HG2 GLN A 870      15.445  21.394  52.760  1.00 28.31           H  
ATOM   4511  HG3 GLN A 870      14.850  22.777  51.810  1.00 28.31           H  
ATOM   4512 HE21 GLN A 870      14.327  19.538  52.725  1.00 29.05           H  
ATOM   4513 HE22 GLN A 870      12.717  19.340  52.069  1.00 29.05           H  
ATOM   4514  N   ASN A 871      16.235  21.965  56.232  1.00 28.30           N  
ATOM   4515  CA  ASN A 871      17.163  21.155  57.006  1.00 27.98           C  
ATOM   4516  C   ASN A 871      17.984  20.216  56.134  1.00 27.92           C  
ATOM   4517  O   ASN A 871      19.214  20.262  56.159  1.00 27.62           O  
ATOM   4518  CB  ASN A 871      16.415  20.374  58.089  1.00 27.94           C  
ATOM   4519  CG  ASN A 871      15.605  21.273  59.009  1.00 27.78           C  
ATOM   4520  OD1 ASN A 871      15.991  22.406  59.293  1.00 27.87           O  
ATOM   4521  ND2 ASN A 871      14.470  20.767  59.476  1.00 27.86           N  
ATOM   4522  H   ASN A 871      15.303  22.112  56.593  1.00 28.30           H  
ATOM   4523  HA  ASN A 871      17.866  21.838  57.482  1.00 27.98           H  
ATOM   4524  HB2 ASN A 871      17.142  19.826  58.689  1.00 27.94           H  
ATOM   4525  HB3 ASN A 871      15.738  19.669  57.606  1.00 27.94           H  
ATOM   4526 HD21 ASN A 871      14.190  19.832  59.218  1.00 27.86           H  
ATOM   4527 HD22 ASN A 871      13.886  21.317  60.090  1.00 27.86           H  
ATOM   4528  N   ASN A 872      17.307  19.390  55.341  1.00 27.86           N  
ATOM   4529  CA  ASN A 872      18.002  18.385  54.540  1.00 28.25           C  
ATOM   4530  C   ASN A 872      18.832  18.946  53.374  1.00 28.21           C  
ATOM   4531  O   ASN A 872      19.406  18.180  52.607  1.00 28.66           O  
ATOM   4532  CB  ASN A 872      17.026  17.309  54.039  1.00 28.56           C  
ATOM   4533  CG  ASN A 872      16.179  17.785  52.874  1.00 29.05           C  
ATOM   4534  OD1 ASN A 872      16.382  18.880  52.353  1.00 29.46           O  
ATOM   4535  ND2 ASN A 872      15.222  16.966  52.461  1.00 29.08           N  
ATOM   4536  H   ASN A 872      16.301  19.458  55.292  1.00 27.86           H  
ATOM   4537  HA  ASN A 872      18.726  17.938  55.221  1.00 28.25           H  
ATOM   4538  HB2 ASN A 872      16.365  17.028  54.859  1.00 28.56           H  
ATOM   4539  HB3 ASN A 872      17.600  16.439  53.721  1.00 28.56           H  
ATOM   4540 HD21 ASN A 872      14.626  17.233  51.690  1.00 29.08           H  
ATOM   4541 HD22 ASN A 872      15.089  16.075  52.917  1.00 29.08           H  
ATOM   4542  N   GLN A 873      18.892  20.270  53.234  1.00 27.87           N  
ATOM   4543  CA  GLN A 873      19.698  20.887  52.171  1.00 27.37           C  
ATOM   4544  C   GLN A 873      20.581  22.037  52.665  1.00 27.13           C  
ATOM   4545  O   GLN A 873      21.180  22.747  51.872  1.00 27.00           O  
ATOM   4546  CB  GLN A 873      18.810  21.374  51.027  1.00 26.98           C  
ATOM   4547  CG  GLN A 873      18.143  20.270  50.223  1.00 26.97           C  
ATOM   4548  CD  GLN A 873      17.040  20.800  49.310  1.00 27.00           C  
ATOM   4549  NE2 GLN A 873      17.151  21.891  48.752  1.00 27.23           N  
ATOM   4550  OE1 GLN A 873      15.971  20.030  49.161  1.00 26.87           O  
ATOM   4551  H   GLN A 873      18.374  20.860  53.870  1.00 27.87           H  
ATOM   4552  HA  GLN A 873      20.365  20.103  51.813  1.00 27.37           H  
ATOM   4553  HB2 GLN A 873      18.028  22.005  51.450  1.00 26.98           H  
ATOM   4554  HB3 GLN A 873      19.425  21.964  50.348  1.00 26.98           H  
ATOM   4555  HG2 GLN A 873      17.709  19.547  50.914  1.00 26.97           H  
ATOM   4556  HG3 GLN A 873      18.898  19.778  49.610  1.00 26.97           H  
ATOM   4557 HE21 GLN A 873      17.982  22.447  48.892  1.00 27.23           H  
ATOM   4558 HE22 GLN A 873      16.411  22.230  48.154  1.00 27.23           H  
ATOM   4559  N   ASP A 874      20.662  22.212  53.975  1.00 27.39           N  
ATOM   4560  CA  ASP A 874      21.455  23.283  54.565  1.00 27.48           C  
ATOM   4561  C   ASP A 874      22.782  22.721  55.032  1.00 28.11           C  
ATOM   4562  O   ASP A 874      22.809  21.807  55.847  1.00 28.84           O  
ATOM   4563  CB  ASP A 874      20.709  23.867  55.765  1.00 26.92           C  
ATOM   4564  CG  ASP A 874      21.353  25.126  56.300  1.00 26.40           C  
ATOM   4565  OD1 ASP A 874      22.511  25.418  55.944  1.00 26.15           O  
ATOM   4566  OD2 ASP A 874      20.693  25.832  57.088  1.00 26.21           O1-
ATOM   4567  H   ASP A 874      20.158  21.584  54.584  1.00 27.39           H  
ATOM   4568  HA  ASP A 874      21.623  24.063  53.823  1.00 27.48           H  
ATOM   4569  HB2 ASP A 874      20.690  23.121  56.560  1.00 26.92           H  
ATOM   4570  HB3 ASP A 874      19.689  24.100  55.461  1.00 26.92           H  
ATOM   4571  N   ASN A 875      23.890  23.256  54.532  1.00 28.50           N  
ATOM   4572  CA  ASN A 875      25.186  22.742  54.953  1.00 28.70           C  
ATOM   4573  C   ASN A 875      25.609  23.243  56.338  1.00 29.88           C  
ATOM   4574  O   ASN A 875      26.735  23.021  56.778  1.00 30.82           O  
ATOM   4575  CB  ASN A 875      26.270  22.959  53.891  1.00 27.98           C  
ATOM   4576  CG  ASN A 875      26.480  24.413  53.551  1.00 27.64           C  
ATOM   4577  OD1 ASN A 875      26.028  25.304  54.267  1.00 27.68           O  
ATOM   4578  ND2 ASN A 875      27.181  24.664  52.447  1.00 27.38           N  
ATOM   4579  H   ASN A 875      23.834  24.013  53.866  1.00 28.50           H  
ATOM   4580  HA  ASN A 875      25.064  21.664  55.055  1.00 28.70           H  
ATOM   4581  HB2 ASN A 875      25.979  22.429  52.984  1.00 27.98           H  
ATOM   4582  HB3 ASN A 875      27.209  22.551  54.265  1.00 27.98           H  
ATOM   4583 HD21 ASN A 875      27.534  23.900  51.888  1.00 27.38           H  
ATOM   4584 HD22 ASN A 875      27.360  25.618  52.169  1.00 27.38           H  
ATOM   4585  N   CYS A 876      24.696  23.921  57.020  1.00 30.54           N  
ATOM   4586  CA  CYS A 876      24.830  24.155  58.448  1.00 31.56           C  
ATOM   4587  C   CYS A 876      23.423  24.151  59.033  1.00 31.83           C  
ATOM   4588  O   CYS A 876      22.877  25.204  59.377  1.00 31.96           O  
ATOM   4589  CB  CYS A 876      25.561  25.465  58.744  1.00 32.49           C  
ATOM   4590  SG  CYS A 876      27.312  25.494  58.256  1.00 33.71           S  
ATOM   4591  H   CYS A 876      23.888  24.284  56.535  1.00 30.54           H  
ATOM   4592  HA  CYS A 876      25.436  23.373  58.905  1.00 31.56           H  
ATOM   4593  HB2 CYS A 876      25.506  25.648  59.817  1.00 32.49           H  
ATOM   4594  HB3 CYS A 876      25.048  26.266  58.212  1.00 32.49           H  
ATOM   4595  N   PRO A 877      22.826  22.952  59.140  1.00 31.84           N  
ATOM   4596  CA  PRO A 877      21.420  22.802  59.473  1.00 31.72           C  
ATOM   4597  C   PRO A 877      20.988  23.676  60.635  1.00 31.77           C  
ATOM   4598  O   PRO A 877      19.896  24.231  60.601  1.00 31.86           O  
ATOM   4599  CB  PRO A 877      21.312  21.325  59.852  1.00 31.72           C  
ATOM   4600  CG  PRO A 877      22.349  20.663  59.036  1.00 31.43           C  
ATOM   4601  CD  PRO A 877      23.487  21.646  58.952  1.00 31.74           C  
ATOM   4602  HA  PRO A 877      20.776  23.104  58.647  1.00 31.72           H  
ATOM   4603  HB2 PRO A 877      21.508  21.184  60.915  1.00 31.72           H  
ATOM   4604  HB3 PRO A 877      20.323  20.935  59.610  1.00 31.72           H  
ATOM   4605  HG2 PRO A 877      21.965  20.440  58.041  1.00 31.43           H  
ATOM   4606  HG3 PRO A 877      22.678  19.740  59.514  1.00 31.43           H  
ATOM   4607  HD2 PRO A 877      23.977  21.593  57.980  1.00 31.74           H  
ATOM   4608  HD3 PRO A 877      24.219  21.463  59.738  1.00 31.74           H  
ATOM   4609  N   TYR A 878      21.836  23.812  61.647  1.00 32.08           N  
ATOM   4610  CA  TYR A 878      21.428  24.506  62.865  1.00 32.53           C  
ATOM   4611  C   TYR A 878      21.835  25.979  62.924  1.00 32.68           C  
ATOM   4612  O   TYR A 878      21.262  26.749  63.696  1.00 33.25           O  
ATOM   4613  CB  TYR A 878      21.922  23.754  64.103  1.00 32.87           C  
ATOM   4614  CG  TYR A 878      21.329  22.371  64.241  1.00 33.31           C  
ATOM   4615  CD1 TYR A 878      21.831  21.300  63.502  1.00 33.39           C  
ATOM   4616  CD2 TYR A 878      20.260  22.132  65.105  1.00 33.51           C  
ATOM   4617  CE1 TYR A 878      21.291  20.031  63.620  1.00 33.64           C  
ATOM   4618  CE2 TYR A 878      19.706  20.862  65.232  1.00 33.65           C  
ATOM   4619  CZ  TYR A 878      20.229  19.816  64.487  1.00 33.94           C  
ATOM   4620  OH  TYR A 878      19.690  18.553  64.602  1.00 34.02           O  
ATOM   4621  H   TYR A 878      22.769  23.433  61.574  1.00 32.08           H  
ATOM   4622  HA  TYR A 878      20.338  24.510  62.848  1.00 32.53           H  
ATOM   4623  HB2 TYR A 878      23.006  23.660  64.041  1.00 32.87           H  
ATOM   4624  HB3 TYR A 878      21.657  24.333  64.988  1.00 32.87           H  
ATOM   4625  HD1 TYR A 878      22.656  21.464  62.825  1.00 33.39           H  
ATOM   4626  HD2 TYR A 878      19.855  22.948  65.686  1.00 33.51           H  
ATOM   4627  HE1 TYR A 878      21.694  19.213  63.041  1.00 33.64           H  
ATOM   4628  HE2 TYR A 878      18.877  20.693  65.904  1.00 33.65           H  
ATOM   4629  HH  TYR A 878      18.957  18.479  65.217  1.00 34.02           H  
ATOM   4630  N   ILE A 879      22.805  26.379  62.110  1.00 32.25           N  
ATOM   4631  CA  ILE A 879      23.295  27.754  62.159  1.00 31.93           C  
ATOM   4632  C   ILE A 879      23.039  28.533  60.864  1.00 31.67           C  
ATOM   4633  O   ILE A 879      23.539  28.169  59.793  1.00 31.51           O  
ATOM   4634  CB  ILE A 879      24.797  27.803  62.505  1.00 32.00           C  
ATOM   4635  CG1 ILE A 879      25.062  27.047  63.811  1.00 31.95           C  
ATOM   4636  CG2 ILE A 879      25.282  29.254  62.584  1.00 31.80           C  
ATOM   4637  CD1 ILE A 879      26.531  26.733  64.062  1.00 32.02           C  
ATOM   4638  H   ILE A 879      23.207  25.727  61.452  1.00 32.25           H  
ATOM   4639  HA  ILE A 879      22.724  28.240  62.951  1.00 31.93           H  
ATOM   4640  HB  ILE A 879      25.362  27.311  61.713  1.00 32.00           H  
ATOM   4641 HG12 ILE A 879      24.696  27.655  64.638  1.00 31.95           H  
ATOM   4642 HG13 ILE A 879      24.512  26.107  63.780  1.00 31.95           H  
ATOM   4643 HG21 ILE A 879      25.107  29.748  61.628  1.00 31.80           H  
ATOM   4644 HG22 ILE A 879      24.736  29.777  63.369  1.00 31.80           H  
ATOM   4645 HG23 ILE A 879      26.348  29.269  62.811  1.00 31.80           H  
ATOM   4646 HD11 ILE A 879      26.911  26.104  63.257  1.00 32.02           H  
ATOM   4647 HD12 ILE A 879      27.100  27.662  64.097  1.00 32.02           H  
ATOM   4648 HD13 ILE A 879      26.633  26.208  65.012  1.00 32.02           H  
ATOM   4649  N   SER A 880      22.255  29.602  60.986  1.00 30.95           N  
ATOM   4650  CA  SER A 880      21.950  30.519  59.888  1.00 30.22           C  
ATOM   4651  C   SER A 880      23.103  30.793  58.926  1.00 30.31           C  
ATOM   4652  O   SER A 880      24.109  31.393  59.310  1.00 30.13           O  
ATOM   4653  CB  SER A 880      21.481  31.858  60.453  1.00 29.76           C  
ATOM   4654  OG  SER A 880      20.132  31.794  60.845  1.00 29.39           O  
ATOM   4655  H   SER A 880      21.847  29.791  61.890  1.00 30.95           H  
ATOM   4656  HA  SER A 880      21.176  30.013  59.310  1.00 30.22           H  
ATOM   4657  HB2 SER A 880      21.594  32.627  59.689  1.00 29.76           H  
ATOM   4658  HB3 SER A 880      22.092  32.114  61.319  1.00 29.76           H  
ATOM   4659  HG  SER A 880      19.615  31.568  60.069  1.00 29.39           H  
ATOM   4660  N   ASN A 881      22.933  30.382  57.671  1.00 30.38           N  
ATOM   4661  CA  ASN A 881      23.858  30.755  56.604  1.00 30.56           C  
ATOM   4662  C   ASN A 881      23.184  30.686  55.233  1.00 30.71           C  
ATOM   4663  O   ASN A 881      23.219  29.660  54.566  1.00 31.16           O  
ATOM   4664  CB  ASN A 881      25.118  29.883  56.642  1.00 30.40           C  
ATOM   4665  CG  ASN A 881      24.826  28.419  56.378  1.00 30.50           C  
ATOM   4666  OD1 ASN A 881      23.798  27.890  56.805  1.00 30.82           O  
ATOM   4667  ND2 ASN A 881      25.724  27.758  55.659  1.00 30.19           N  
ATOM   4668  H   ASN A 881      22.141  29.795  57.450  1.00 30.38           H  
ATOM   4669  HA  ASN A 881      24.158  31.789  56.772  1.00 30.56           H  
ATOM   4670  HB2 ASN A 881      25.576  29.975  57.627  1.00 30.40           H  
ATOM   4671  HB3 ASN A 881      25.813  30.242  55.883  1.00 30.40           H  
ATOM   4672 HD21 ASN A 881      26.553  28.230  55.329  1.00 30.19           H  
ATOM   4673 HD22 ASN A 881      25.578  26.782  55.442  1.00 30.19           H  
ATOM   4674  N   ALA A 882      22.570  31.785  54.812  1.00 30.88           N  
ATOM   4675  CA  ALA A 882      21.780  31.781  53.579  1.00 30.74           C  
ATOM   4676  C   ALA A 882      22.606  31.647  52.302  1.00 30.71           C  
ATOM   4677  O   ALA A 882      22.112  31.110  51.313  1.00 31.06           O  
ATOM   4678  CB  ALA A 882      20.881  33.005  53.504  1.00 30.93           C  
ATOM   4679  H   ALA A 882      22.649  32.636  55.350  1.00 30.88           H  
ATOM   4680  HA  ALA A 882      21.168  30.881  53.634  1.00 30.74           H  
ATOM   4681  HB1 ALA A 882      20.251  33.048  54.393  1.00 30.93           H  
ATOM   4682  HB2 ALA A 882      21.495  33.904  53.449  1.00 30.93           H  
ATOM   4683  HB3 ALA A 882      20.252  32.940  52.616  1.00 30.93           H  
ATOM   4684  N   ASN A 883      23.843  32.143  52.307  1.00 30.20           N  
ATOM   4685  CA  ASN A 883      24.697  31.996  51.128  1.00 29.92           C  
ATOM   4686  C   ASN A 883      25.347  30.619  51.061  1.00 29.72           C  
ATOM   4687  O   ASN A 883      25.919  30.234  50.037  1.00 29.24           O  
ATOM   4688  CB  ASN A 883      25.737  33.122  51.014  1.00 30.20           C  
ATOM   4689  CG  ASN A 883      26.745  33.129  52.159  1.00 30.53           C  
ATOM   4690  OD1 ASN A 883      27.074  32.089  52.734  1.00 30.72           O  
ATOM   4691  ND2 ASN A 883      27.254  34.314  52.481  1.00 30.50           N  
ATOM   4692  H   ASN A 883      24.191  32.621  53.126  1.00 30.20           H  
ATOM   4693  HA  ASN A 883      24.042  32.085  50.261  1.00 29.92           H  
ATOM   4694  HB2 ASN A 883      25.213  34.078  51.008  1.00 30.20           H  
ATOM   4695  HB3 ASN A 883      26.279  32.999  50.076  1.00 30.20           H  
ATOM   4696 HD21 ASN A 883      26.958  35.143  51.985  1.00 30.50           H  
ATOM   4697 HD22 ASN A 883      27.937  34.386  53.222  1.00 30.50           H  
ATOM   4698  N   GLN A 884      25.246  29.882  52.165  1.00 29.66           N  
ATOM   4699  CA  GLN A 884      25.723  28.506  52.227  1.00 29.75           C  
ATOM   4700  C   GLN A 884      27.187  28.407  51.841  1.00 30.12           C  
ATOM   4701  O   GLN A 884      27.671  27.322  51.516  1.00 30.11           O  
ATOM   4702  CB  GLN A 884      24.890  27.607  51.311  1.00 29.55           C  
ATOM   4703  CG  GLN A 884      23.448  27.456  51.751  1.00 29.21           C  
ATOM   4704  CD  GLN A 884      23.314  26.595  52.985  1.00 29.08           C  
ATOM   4705  OE1 GLN A 884      23.370  25.372  52.900  1.00 29.37           O  
ATOM   4706  NE2 GLN A 884      23.130  27.224  54.138  1.00 28.80           N  
ATOM   4707  H   GLN A 884      24.825  30.290  52.987  1.00 29.66           H  
ATOM   4708  HA  GLN A 884      25.616  28.171  53.259  1.00 29.75           H  
ATOM   4709  HB2 GLN A 884      24.901  28.034  50.308  1.00 29.55           H  
ATOM   4710  HB3 GLN A 884      25.348  26.618  51.290  1.00 29.55           H  
ATOM   4711  HG2 GLN A 884      22.880  26.999  50.941  1.00 29.21           H  
ATOM   4712  HG3 GLN A 884      23.042  28.444  51.967  1.00 29.21           H  
ATOM   4713 HE21 GLN A 884      23.030  26.694  54.992  1.00 28.80           H  
ATOM   4714 HE22 GLN A 884      23.090  28.233  54.162  1.00 28.80           H  
ATOM   4715  N   ALA A 885      27.883  29.542  51.877  1.00 30.37           N  
ATOM   4716  CA  ALA A 885      29.305  29.584  51.557  1.00 30.69           C  
ATOM   4717  C   ALA A 885      30.045  28.427  52.214  1.00 31.11           C  
ATOM   4718  O   ALA A 885      29.929  28.198  53.420  1.00 31.11           O  
ATOM   4719  CB  ALA A 885      29.918  30.920  51.980  1.00 30.40           C  
ATOM   4720  H   ALA A 885      27.412  30.398  52.133  1.00 30.37           H  
ATOM   4721  HA  ALA A 885      29.408  29.485  50.476  1.00 30.69           H  
ATOM   4722  HB1 ALA A 885      29.395  31.735  51.479  1.00 30.40           H  
ATOM   4723  HB2 ALA A 885      29.824  31.037  53.060  1.00 30.40           H  
ATOM   4724  HB3 ALA A 885      30.972  30.940  51.702  1.00 30.40           H  
ATOM   4725  N   ASP A 886      30.801  27.703  51.398  1.00 31.74           N  
ATOM   4726  CA  ASP A 886      31.592  26.566  51.848  1.00 32.29           C  
ATOM   4727  C   ASP A 886      32.879  26.532  51.014  1.00 32.29           C  
ATOM   4728  O   ASP A 886      33.088  25.632  50.205  1.00 32.18           O  
ATOM   4729  CB  ASP A 886      30.775  25.281  51.686  1.00 32.62           C  
ATOM   4730  CG  ASP A 886      31.555  24.037  52.034  1.00 33.26           C  
ATOM   4731  OD1 ASP A 886      32.574  24.135  52.749  1.00 33.85           O  
ATOM   4732  OD2 ASP A 886      31.143  22.947  51.593  1.00 33.82           O1-
ATOM   4733  H   ASP A 886      30.829  27.952  50.420  1.00 31.74           H  
ATOM   4734  HA  ASP A 886      31.853  26.655  52.902  1.00 32.29           H  
ATOM   4735  HB2 ASP A 886      30.447  25.206  50.649  1.00 32.62           H  
ATOM   4736  HB3 ASP A 886      29.904  25.339  52.339  1.00 32.62           H  
ATOM   4737  N   HIS A 887      33.732  27.528  51.236  1.00 32.37           N  
ATOM   4738  CA  HIS A 887      34.888  27.820  50.378  1.00 32.90           C  
ATOM   4739  C   HIS A 887      35.887  26.685  50.100  1.00 33.00           C  
ATOM   4740  O   HIS A 887      36.470  26.633  49.015  1.00 32.99           O  
ATOM   4741  CB  HIS A 887      35.648  29.039  50.912  1.00 33.01           C  
ATOM   4742  CG  HIS A 887      34.967  30.344  50.644  1.00 33.08           C  
ATOM   4743  ND1 HIS A 887      34.171  30.976  51.577  1.00 33.07           N  
ATOM   4744  CD2 HIS A 887      34.972  31.143  49.550  1.00 33.03           C  
ATOM   4745  CE1 HIS A 887      33.712  32.105  51.067  1.00 33.08           C  
ATOM   4746  NE2 HIS A 887      34.185  32.232  49.839  1.00 33.13           N  
ATOM   4747  H   HIS A 887      33.576  28.118  52.041  1.00 32.37           H  
ATOM   4748  HA  HIS A 887      34.425  28.003  49.408  1.00 32.90           H  
ATOM   4749  HB2 HIS A 887      36.632  29.063  50.443  1.00 33.01           H  
ATOM   4750  HB3 HIS A 887      35.762  28.927  51.990  1.00 33.01           H  
ATOM   4751  HD1 HIS A 887      33.957  30.606  52.569  1.00 33.07           H  
ATOM   4752  HD2 HIS A 887      35.496  30.959  48.624  1.00 33.03           H  
ATOM   4753  HE1 HIS A 887      33.061  32.806  51.568  1.00 33.08           H  
ATOM   4754  N   ASP A 888      36.107  25.803  51.071  1.00 33.08           N  
ATOM   4755  CA  ASP A 888      37.040  24.686  50.881  1.00 32.85           C  
ATOM   4756  C   ASP A 888      36.342  23.470  50.279  1.00 33.09           C  
ATOM   4757  O   ASP A 888      36.983  22.463  49.982  1.00 32.65           O  
ATOM   4758  CB  ASP A 888      37.721  24.314  52.196  1.00 32.34           C  
ATOM   4759  CG  ASP A 888      36.731  23.956  53.278  1.00 32.20           C  
ATOM   4760  OD1 ASP A 888      35.547  23.721  52.958  1.00 32.04           O  
ATOM   4761  OD2 ASP A 888      37.134  23.911  54.456  1.00 32.26           O1-
ATOM   4762  H   ASP A 888      35.625  25.903  51.953  1.00 33.08           H  
ATOM   4763  HA  ASP A 888      37.804  25.016  50.177  1.00 32.85           H  
ATOM   4764  HB2 ASP A 888      38.316  25.162  52.534  1.00 32.34           H  
ATOM   4765  HB3 ASP A 888      38.373  23.458  52.022  1.00 32.34           H  
ATOM   4766  N   ARG A 889      35.024  23.585  50.116  1.00 33.97           N  
ATOM   4767  CA  ARG A 889      34.181  22.576  49.464  1.00 34.59           C  
ATOM   4768  C   ARG A 889      34.167  21.234  50.193  1.00 34.42           C  
ATOM   4769  O   ARG A 889      33.922  20.190  49.581  1.00 34.16           O  
ATOM   4770  CB  ARG A 889      34.581  22.373  47.993  1.00 35.65           C  
ATOM   4771  CG  ARG A 889      34.563  23.633  47.134  1.00 37.11           C  
ATOM   4772  CD  ARG A 889      34.073  23.327  45.710  1.00 38.80           C  
ATOM   4773  NE  ARG A 889      32.795  22.600  45.720  1.00 40.38           N  
ATOM   4774  CZ  ARG A 889      32.186  22.099  44.642  1.00 40.73           C  
ATOM   4775  NH1 ARG A 889      32.725  22.245  43.435  1.00 40.74           N  
ATOM   4776  NH2 ARG A 889      31.030  21.448  44.774  1.00 40.55           N1+
ATOM   4777  H   ARG A 889      34.576  24.421  50.464  1.00 33.97           H  
ATOM   4778  HA  ARG A 889      33.167  22.973  49.507  1.00 34.59           H  
ATOM   4779  HB2 ARG A 889      35.592  21.965  47.972  1.00 35.65           H  
ATOM   4780  HB3 ARG A 889      33.890  21.655  47.552  1.00 35.65           H  
ATOM   4781  HG2 ARG A 889      35.572  24.043  47.083  1.00 37.11           H  
ATOM   4782  HG3 ARG A 889      33.896  24.365  47.590  1.00 37.11           H  
ATOM   4783  HD2 ARG A 889      34.821  22.719  45.202  1.00 38.80           H  
ATOM   4784  HD3 ARG A 889      33.941  24.266  45.172  1.00 38.80           H  
ATOM   4785  HE  ARG A 889      32.342  22.469  46.613  1.00 40.38           H  
ATOM   4786 HH11 ARG A 889      32.259  21.864  42.624  1.00 40.74           H  
ATOM   4787 HH12 ARG A 889      33.601  22.737  43.329  1.00 40.74           H  
ATOM   4788 HH21 ARG A 889      30.616  21.334  45.688  1.00 40.55           H  
ATOM   4789 HH22 ARG A 889      30.568  21.069  43.960  1.00 40.55           H  
ATOM   4790  N   ASP A 890      34.421  21.251  51.496  1.00 34.08           N  
ATOM   4791  CA  ASP A 890      34.450  20.002  52.240  1.00 34.38           C  
ATOM   4792  C   ASP A 890      33.055  19.568  52.694  1.00 34.73           C  
ATOM   4793  O   ASP A 890      32.909  18.551  53.380  1.00 34.82           O  
ATOM   4794  CB  ASP A 890      35.412  20.087  53.426  1.00 34.56           C  
ATOM   4795  CG  ASP A 890      35.070  21.214  54.381  1.00 35.00           C  
ATOM   4796  OD1 ASP A 890      33.911  21.695  54.359  1.00 35.05           O  
ATOM   4797  OD2 ASP A 890      35.968  21.624  55.154  1.00 34.75           O1-
ATOM   4798  H   ASP A 890      34.593  22.127  51.968  1.00 34.08           H  
ATOM   4799  HA  ASP A 890      34.818  19.235  51.559  1.00 34.38           H  
ATOM   4800  HB2 ASP A 890      36.421  20.247  53.045  1.00 34.56           H  
ATOM   4801  HB3 ASP A 890      35.375  19.145  53.972  1.00 34.56           H  
ATOM   4802  N   GLY A 891      32.037  20.338  52.305  1.00 34.41           N  
ATOM   4803  CA  GLY A 891      30.655  20.013  52.637  1.00 34.26           C  
ATOM   4804  C   GLY A 891      30.195  20.608  53.954  1.00 34.66           C  
ATOM   4805  O   GLY A 891      29.003  20.596  54.275  1.00 34.47           O  
ATOM   4806  H   GLY A 891      32.229  21.170  51.765  1.00 34.41           H  
ATOM   4807  HA2 GLY A 891      30.011  20.392  51.843  1.00 34.26           H  
ATOM   4808  HA3 GLY A 891      30.560  18.929  52.696  1.00 34.26           H  
ATOM   4809  N   GLN A 892      31.136  21.134  54.729  1.00 34.89           N  
ATOM   4810  CA  GLN A 892      30.790  21.748  56.004  1.00 35.13           C  
ATOM   4811  C   GLN A 892      30.815  23.268  55.867  1.00 34.86           C  
ATOM   4812  O   GLN A 892      31.865  23.863  55.611  1.00 34.90           O  
ATOM   4813  CB  GLN A 892      31.752  21.288  57.101  1.00 35.69           C  
ATOM   4814  CG  GLN A 892      31.065  20.915  58.403  1.00 36.28           C  
ATOM   4815  CD  GLN A 892      31.920  21.207  59.616  1.00 36.87           C  
ATOM   4816  OE1 GLN A 892      33.137  21.375  59.508  1.00 37.30           O  
ATOM   4817  NE2 GLN A 892      31.285  21.287  60.782  1.00 37.09           N  
ATOM   4818  H   GLN A 892      32.101  21.108  54.432  1.00 34.89           H  
ATOM   4819  HA  GLN A 892      29.784  21.436  56.286  1.00 35.13           H  
ATOM   4820  HB2 GLN A 892      32.296  20.416  56.738  1.00 35.69           H  
ATOM   4821  HB3 GLN A 892      32.455  22.096  57.303  1.00 35.69           H  
ATOM   4822  HG2 GLN A 892      30.837  19.849  58.385  1.00 36.28           H  
ATOM   4823  HG3 GLN A 892      30.138  21.483  58.484  1.00 36.28           H  
ATOM   4824 HE21 GLN A 892      30.286  21.142  60.824  1.00 37.09           H  
ATOM   4825 HE22 GLN A 892      31.801  21.493  61.625  1.00 37.09           H  
ATOM   4826  N   GLY A 893      29.655  23.890  56.038  1.00 34.39           N  
ATOM   4827  CA  GLY A 893      29.498  25.312  55.757  1.00 33.92           C  
ATOM   4828  C   GLY A 893      30.363  26.247  56.580  1.00 33.71           C  
ATOM   4829  O   GLY A 893      30.415  26.143  57.802  1.00 33.25           O  
ATOM   4830  H   GLY A 893      28.860  23.364  56.372  1.00 34.39           H  
ATOM   4831  HA2 GLY A 893      29.737  25.474  54.706  1.00 33.92           H  
ATOM   4832  HA3 GLY A 893      28.456  25.575  55.937  1.00 33.92           H  
ATOM   4833  N   ASP A 894      31.025  27.179  55.900  1.00 33.86           N  
ATOM   4834  CA  ASP A 894      31.856  28.188  56.558  1.00 34.00           C  
ATOM   4835  C   ASP A 894      31.334  28.588  57.930  1.00 34.21           C  
ATOM   4836  O   ASP A 894      32.069  28.539  58.911  1.00 34.72           O  
ATOM   4837  CB  ASP A 894      32.007  29.435  55.681  1.00 33.67           C  
ATOM   4838  CG  ASP A 894      32.829  29.176  54.433  1.00 33.47           C
[truncated: 349,836 more chars]
