# Supplementary material for: Variations of VEGFR2 Chemical Space: Stimulator and Inhibitory Peptides
Source: Int J Mol Sci. 2024 Jul 16;25(14):7787. doi: 10.3390/ijms25147787 (PMC11276785; doi:10.3390/ijms25147787)
Supplement: Supplementary file 1 [file ijms-25-07787-s001.zip › Supplimenal material - proteins- S1/protein inhibitors S1/3VNT VEGFR2 prepared for docking.pdb]

HEADER    TRANSFERASE/TRANSFERASE INHIBITOR                   3VNT    
REMARK  99                                                                      
REMARK  99 MOE v2022.02 (Chemical Computing Group ULC) Sun Nov 19 12:13:26 2023 
SEQRES   1 A  309  ACE PRO LEU ASP GLU HIS CYS GLU ARG LEU PRO TYR ASP
SEQRES   2 A  309  ALA SER LYS TRP GLU PHE PRO ARG ASP ARG LEU LYS LEU
SEQRES   3 A  309  GLY LYS PRO LEU GLY ARG GLY ALA PHE GLY GLN VAL ILE
SEQRES   4 A  309  GLU ALA ASP ALA PHE GLY ILE ASP LYS THR ALA THR CYS
SEQRES   5 A  309  ARG THR VAL ALA VAL LYS MET LEU LYS GLU GLY ALA THR
SEQRES   6 A  309  HIS SER GLU HIS ARG ALA LEU MET SER GLU LEU LYS ILE
SEQRES   7 A  309  LEU ILE HIS ILE GLY HIS HIS LEU ASN VAL VAL ASN LEU
SEQRES   8 A  309  LEU GLY ALA CYS THR LYS PRO GLY GLY PRO LEU MET VAL
SEQRES   9 A  309  ILE VAL GLU PHE CYS LYS PHE GLY ASN LEU SER THR TYR
SEQRES  10 A  309  LEU ARG SER LYS ARG ASN GLU PHE VAL PRO TYR LYS GLU
SEQRES  11 A  309  ALA PRO GLU ASP LEU TYR LYS ASP PHE LEU THR LEU GLU
SEQRES  12 A  309  HIS LEU ILE CYS TYR SER PHE GLN VAL ALA LYS GLY MET
SEQRES  13 A  309  GLU PHE LEU ALA SER ARG LYS CYS ILE HIS ARG ASP LEU
SEQRES  14 A  309  ALA ALA ARG ASN ILE LEU LEU SER GLU LYS ASN VAL VAL
SEQRES  15 A  309  LYS ILE CYS ASP PHE GLY LEU ALA ARG ASP ILE TYR LYS
SEQRES  16 A  309  ASP PRO ASP TYR VAL ARG LYS GLY ASP ALA ARG LEU PRO
SEQRES  17 A  309  LEU LYS TRP MET ALA PRO GLU THR ILE PHE ASP ARG VAL
SEQRES  18 A  309  TYR THR ILE GLN SER ASP VAL TRP SER PHE GLY VAL LEU
SEQRES  19 A  309  LEU TRP GLU ILE PHE SER LEU GLY ALA SER PRO TYR PRO
SEQRES  20 A  309  GLY VAL LYS ILE ASP GLU GLU PHE CYS ARG ARG LEU LYS
SEQRES  21 A  309  GLU GLY THR ARG MET ARG ALA PRO ASP TYR THR THR PRO
SEQRES  22 A  309  GLU MET TYR GLN THR MET LEU ASP CYS TRP HIS GLY GLU
SEQRES  23 A  309  PRO SER GLN ARG PRO THR PHE SER GLU LEU VAL GLU HIS
SEQRES  24 A  309  LEU GLY ASN LEU LEU GLN ALA ASN ALA NME
HELIX    1   1 LEU A  813  GLU A  815  5               Generated by MOE    3
HELIX    2   2 CYS A  817  ARG A  819  5               Generated by MOE    3
HELIX    3   3 ALA A  824  TRP A  827  1               Generated by MOE    4
HELIX    4   4 ARG A  831  ARG A  833  5               Generated by MOE    3
HELIX    5   5 HIS A  876  ILE A  892  1               Generated by MOE   17
HELIX    6   6 LEU A  924  SER A  930  1               Generated by MOE    7
HELIX    7   7 LEU A 1002  SER A 1021  1               Generated by MOE   20
HELIX    8   8 ALA A 1031  ASN A 1033  5               Generated by MOE    3
HELIX    9   9 GLU A 1038  ASN A 1040  5               Generated by MOE    3
HELIX   10  10 GLY A 1048  ALA A 1050  5               Generated by MOE    3
HELIX   11  11 LEU A 1069  TRP A 1071  5               Generated by MOE    3
HELIX   12  12 PRO A 1074  ASP A 1079  1               Generated by MOE    6
HELIX   13  13 ILE A 1084  PHE A 1099  1               Generated by MOE   16
HELIX   14  14 GLU A 1113  GLU A 1121  1               Generated by MOE    9
HELIX   15  15 PRO A 1133  CYS A 1142  1               Generated by MOE   10
HELIX   16  16 PRO A 1147  GLN A 1149  5               Generated by MOE    3
HELIX   17  17 PHE A 1153  ALA A 1168  1               Generated by MOE   16
SHEET    1       LEU A 834  ARG A 842                  Generated by MOE
SHEET    2       GLY A 846  PHE A 854                  Generated by MOE
SHEET    3       CYS A 862  LEU A 870                  Generated by MOE
SHEET    4       LEU A 901  GLY A 903                  Generated by MOE
SHEET    5       ALA A 904  ALA A 904                  Generated by MOE
SHEET    6       CYS A 905  CYS A 905                  Generated by MOE
SHEET    7       MET A 913  GLU A 917                  Generated by MOE
SHEET    8       GLY A 922  ASN A 923                  Generated by MOE
SHEET    9       ILE A1034  LEU A1036                  Generated by MOE
SHEET   10       VAL A1042  LYS A1043                  Generated by MOE
SHEET   11       ILE A1044  ILE A1044                  Generated by MOE
SHEET   12       VAL A1060  LYS A1062                  Generated by MOE
SHEET   13       ALA A1065  LEU A1067                  Generated by MOE
ATOM      1  CH3 ACE A 811      40.312 -38.053 -32.166  1.00  0.00           C  
ATOM      2  C   ACE A 811      40.204 -37.096 -30.978  1.00  0.00           C  
ATOM      3  O   ACE A 811      41.152 -36.378 -30.666  1.00  0.00           O  
ATOM      4 HH31 ACE A 811      41.293 -37.985 -32.637  1.00  0.00           H  
ATOM      5 HH32 ACE A 811      40.150 -39.071 -31.809  1.00  0.00           H  
ATOM      6 HH33 ACE A 811      39.541 -37.796 -32.892  1.00  0.00           H  
ATOM      7  N   PRO A 812      39.063 -37.088 -30.327  1.00 59.49           N  
ATOM      8  CA  PRO A 812      38.734 -36.260 -29.167  1.00 58.67           C  
ATOM      9  C   PRO A 812      39.543 -36.638 -27.922  1.00 57.73           C  
ATOM     10  O   PRO A 812      39.692 -37.826 -27.609  1.00 58.67           O  
ATOM     11  CB  PRO A 812      37.238 -36.533 -28.952  1.00 58.88           C  
ATOM     12  CG  PRO A 812      37.001 -37.872 -29.556  1.00 59.78           C  
ATOM     13  CD  PRO A 812      37.943 -37.961 -30.725  1.00 60.28           C  
ATOM     14  HA  PRO A 812      38.969 -35.209 -29.336  1.00 58.67           H  
ATOM     15  HB2 PRO A 812      36.634 -35.775 -29.451  1.00 58.88           H  
ATOM     16  HB3 PRO A 812      37.000 -36.545 -27.888  1.00 58.88           H  
ATOM     17  HG2 PRO A 812      35.968 -37.960 -29.892  1.00 59.78           H  
ATOM     18  HG3 PRO A 812      37.216 -38.659 -28.833  1.00 59.78           H  
ATOM     19  HD2 PRO A 812      38.282 -38.986 -30.876  1.00 60.28           H  
ATOM     20  HD3 PRO A 812      37.469 -37.597 -31.637  1.00 60.28           H  
ATOM     21  N   LEU A 813      40.047 -35.628 -27.217  1.00 54.94           N  
ATOM     22  CA  LEU A 813      40.896 -35.842 -26.042  1.00 53.47           C  
ATOM     23  C   LEU A 813      40.116 -36.282 -24.799  1.00 51.82           C  
ATOM     24  O   LEU A 813      40.706 -36.708 -23.794  1.00 51.00           O  
ATOM     25  CB  LEU A 813      41.707 -34.577 -25.734  1.00 53.52           C  
ATOM     26  CG  LEU A 813      42.706 -34.106 -26.796  1.00 56.03           C  
ATOM     27  CD1 LEU A 813      43.272 -32.745 -26.407  1.00 56.67           C  
ATOM     28  CD2 LEU A 813      43.830 -35.129 -27.024  1.00 57.89           C  
ATOM     29  H   LEU A 813      39.837 -34.682 -27.501  1.00 54.94           H  
ATOM     30  HA  LEU A 813      41.568 -36.662 -26.294  1.00 53.47           H  
ATOM     31  HB2 LEU A 813      42.267 -34.762 -24.817  1.00 53.52           H  
ATOM     32  HB3 LEU A 813      40.998 -33.766 -25.569  1.00 53.52           H  
ATOM     33  HG  LEU A 813      42.173 -34.011 -27.742  1.00 56.03           H  
ATOM     34 HD11 LEU A 813      42.457 -32.030 -26.300  1.00 56.67           H  
ATOM     35 HD12 LEU A 813      43.807 -32.831 -25.461  1.00 56.67           H  
ATOM     36 HD13 LEU A 813      43.957 -32.401 -27.182  1.00 56.67           H  
ATOM     37 HD21 LEU A 813      44.395 -35.259 -26.101  1.00 57.89           H  
ATOM     38 HD22 LEU A 813      43.397 -36.084 -27.323  1.00 57.89           H  
ATOM     39 HD23 LEU A 813      44.495 -34.769 -27.809  1.00 57.89           H  
ATOM     40  N   ASP A 814      38.791 -36.193 -24.877  1.00 48.42           N  
ATOM     41  CA  ASP A 814      37.932 -36.516 -23.744  1.00 47.39           C  
ATOM     42  C   ASP A 814      37.632 -38.013 -23.587  1.00 46.33           C  
ATOM     43  O   ASP A 814      36.820 -38.406 -22.745  1.00 46.35           O  
ATOM     44  CB  ASP A 814      36.640 -35.676 -23.790  1.00 45.86           C  
ATOM     45  CG  ASP A 814      35.879 -35.817 -25.103  1.00 47.92           C  
ATOM     46  OD1 ASP A 814      36.320 -36.573 -25.992  1.00 46.08           O  
ATOM     47  OD2 ASP A 814      34.820 -35.166 -25.242  1.00 42.76           O1-
ATOM     48  H   ASP A 814      38.369 -35.894 -25.744  1.00 48.42           H  
ATOM     49  HA  ASP A 814      38.496 -36.251 -22.850  1.00 47.39           H  
ATOM     50  HB2 ASP A 814      36.904 -34.627 -23.653  1.00 45.86           H  
ATOM     51  HB3 ASP A 814      35.989 -35.996 -22.976  1.00 45.86           H  
ATOM     52  N   GLU A 815      38.295 -38.840 -24.394  1.00 45.66           N  
ATOM     53  CA  GLU A 815      38.170 -40.299 -24.295  1.00 45.24           C  
ATOM     54  C   GLU A 815      39.407 -40.947 -23.665  1.00 43.75           C  
ATOM     55  O   GLU A 815      39.432 -42.163 -23.434  1.00 42.54           O  
ATOM     56  CB  GLU A 815      37.897 -40.913 -25.673  1.00 46.07           C  
ATOM     57  CG  GLU A 815      36.505 -40.627 -26.200  1.00 50.27           C  
ATOM     58  CD  GLU A 815      36.199 -41.409 -27.456  1.00 61.64           C  
ATOM     59  OE1 GLU A 815      36.814 -41.112 -28.505  1.00 60.44           O  
ATOM     60  OE2 GLU A 815      35.340 -42.318 -27.390  1.00 63.86           O1-
ATOM     61  H   GLU A 815      38.905 -38.450 -25.098  1.00 45.66           H  
ATOM     62  HA  GLU A 815      37.324 -40.501 -23.638  1.00 45.24           H  
ATOM     63  HB2 GLU A 815      38.023 -41.993 -25.600  1.00 46.07           H  
ATOM     64  HB3 GLU A 815      38.622 -40.510 -26.380  1.00 46.07           H  
ATOM     65  HG2 GLU A 815      36.425 -39.563 -26.421  1.00 50.27           H  
ATOM     66  HG3 GLU A 815      35.778 -40.895 -25.434  1.00 50.27           H  
ATOM     67  N   HIS A 816      40.429 -40.131 -23.407  1.00 40.40           N  
ATOM     68  CA  HIS A 816      41.664 -40.593 -22.774  1.00 39.89           C  
ATOM     69  C   HIS A 816      42.042 -39.659 -21.615  1.00 37.69           C  
ATOM     70  O   HIS A 816      43.184 -39.206 -21.498  1.00 38.29           O  
ATOM     71  CB  HIS A 816      42.785 -40.712 -23.816  1.00 39.56           C  
ATOM     72  CG  HIS A 816      42.651 -41.908 -24.716  1.00 44.95           C  
ATOM     73  CD2 HIS A 816      41.658 -42.020 -25.667  1.00 51.22           C  
ATOM     74  ND1 HIS A 816      43.385 -43.044 -24.808  1.00 53.18           N  
ATOM     75  NE2 HIS A 816      41.783 -43.174 -26.302  1.00 52.95           N  
ATOM     76  CE1 HIS A 816      42.826 -43.813 -25.802  1.00 51.03           C  
ATOM     77  H   HIS A 816      40.347 -39.156 -23.658  1.00 40.40           H  
ATOM     78  HA  HIS A 816      41.509 -41.587 -22.355  1.00 39.89           H  
ATOM     79  HB2 HIS A 816      43.737 -40.782 -23.290  1.00 39.56           H  
ATOM     80  HB3 HIS A 816      42.777 -39.814 -24.434  1.00 39.56           H  
ATOM     81  HD2 HIS A 816      40.896 -41.280 -25.863  1.00 51.22           H  
ATOM     82  HE2 HIS A 816      41.142 -43.533 -27.094  1.00 52.95           H  
ATOM     83  HE1 HIS A 816      43.159 -44.719 -26.101  1.00 51.03           H  
ATOM     84  N   CYS A 817      41.056 -39.399 -20.755  1.00 35.43           N  
ATOM     85  CA  CYS A 817      41.158 -38.428 -19.657  1.00 34.08           C  
ATOM     86  C   CYS A 817      42.138 -38.794 -18.544  1.00 32.62           C  
ATOM     87  O   CYS A 817      42.605 -37.916 -17.815  1.00 30.83           O  
ATOM     88  CB  CYS A 817      39.784 -38.232 -19.025  1.00 33.41           C  
ATOM     89  SG  CYS A 817      38.554 -37.478 -20.107  1.00 40.15           S  
ATOM     90  H   CYS A 817      40.186 -39.900 -20.865  1.00 35.43           H  
ATOM     91  HA  CYS A 817      41.544 -37.521 -20.122  1.00 34.08           H  
ATOM     92  HB2 CYS A 817      39.902 -37.594 -18.149  1.00 33.41           H  
ATOM     93  HB3 CYS A 817      39.411 -39.208 -18.716  1.00 33.41           H  
ATOM     94  HG  CYS A 817      38.363 -38.257 -21.175  1.00 40.15           H  
ATOM     95  N   GLU A 818      42.435 -40.083 -18.399  1.00 30.38           N  
ATOM     96  CA  GLU A 818      43.230 -40.560 -17.264  1.00 29.92           C  
ATOM     97  C   GLU A 818      44.673 -40.044 -17.274  1.00 32.02           C  
ATOM     98  O   GLU A 818      45.351 -40.081 -16.242  1.00 34.08           O  
ATOM     99  CB  GLU A 818      43.200 -42.093 -17.185  1.00 29.90           C  
ATOM    100  CG  GLU A 818      41.796 -42.687 -17.001  1.00 32.17           C  
ATOM    101  CD  GLU A 818      41.021 -42.879 -18.314  1.00 37.44           C  
ATOM    102  OE1 GLU A 818      41.551 -42.541 -19.398  1.00 34.37           O  
ATOM    103  OE2 GLU A 818      39.867 -43.373 -18.256  1.00 37.97           O1-
ATOM    104  H   GLU A 818      42.106 -40.747 -19.086  1.00 30.38           H  
ATOM    105  HA  GLU A 818      42.764 -40.147 -16.369  1.00 29.92           H  
ATOM    106  HB2 GLU A 818      43.816 -42.404 -16.341  1.00 29.90           H  
ATOM    107  HB3 GLU A 818      43.621 -42.491 -18.108  1.00 29.90           H  
ATOM    108  HG2 GLU A 818      41.222 -42.018 -16.359  1.00 32.17           H  
ATOM    109  HG3 GLU A 818      41.896 -43.658 -16.517  1.00 32.17           H  
ATOM    110  N   ARG A 819      45.125 -39.540 -18.423  1.00 30.73           N  
ATOM    111  CA  ARG A 819      46.492 -39.032 -18.555  1.00 31.38           C  
ATOM    112  C   ARG A 819      46.616 -37.513 -18.360  1.00 30.66           C  
ATOM    113  O   ARG A 819      47.722 -36.969 -18.409  1.00 30.57           O  
ATOM    114  CB  ARG A 819      47.100 -39.462 -19.895  1.00 31.37           C  
ATOM    115  CG  ARG A 819      46.498 -38.807 -21.144  1.00 34.76           C  
ATOM    116  CD  ARG A 819      47.227 -39.286 -22.409  1.00 37.94           C  
ATOM    117  NE  ARG A 819      46.620 -38.751 -23.625  1.00 56.37           N  
ATOM    118  CZ  ARG A 819      46.961 -37.598 -24.201  1.00 62.05           C  
ATOM    119  NH1 ARG A 819      47.922 -36.840 -23.683  1.00 62.85           N  
ATOM    120  NH2 ARG A 819      46.337 -37.203 -25.304  1.00 63.98           N1+
ATOM    121  H   ARG A 819      44.509 -39.508 -19.223  1.00 30.73           H  
ATOM    122  HA  ARG A 819      47.059 -39.481 -17.739  1.00 31.38           H  
ATOM    123  HB2 ARG A 819      46.973 -40.540 -19.989  1.00 31.37           H  
ATOM    124  HB3 ARG A 819      48.163 -39.223 -19.872  1.00 31.37           H  
ATOM    125  HG2 ARG A 819      46.595 -37.724 -21.063  1.00 34.76           H  
ATOM    126  HG3 ARG A 819      45.443 -39.073 -21.215  1.00 34.76           H  
ATOM    127  HD2 ARG A 819      47.189 -40.375 -22.446  1.00 37.94           H  
ATOM    128  HD3 ARG A 819      48.266 -38.960 -22.361  1.00 37.94           H  
ATOM    129  HE  ARG A 819      45.889 -39.294 -24.061  1.00 56.37           H  
ATOM    130 HH11 ARG A 819      48.401 -37.135 -22.844  1.00 62.85           H  
ATOM    131 HH12 ARG A 819      48.174 -35.969 -24.128  1.00 62.85           H  
ATOM    132 HH21 ARG A 819      46.593 -36.331 -25.745  1.00 63.98           H  
ATOM    133 HH22 ARG A 819      45.606 -37.774 -25.703  1.00 63.98           H  
ATOM    134  N   LEU A 820      45.484 -36.844 -18.134  1.00 28.37           N  
ATOM    135  CA  LEU A 820      45.440 -35.384 -17.967  1.00 27.66           C  
ATOM    136  C   LEU A 820      45.841 -34.992 -16.541  1.00 27.90           C  
ATOM    137  O   LEU A 820      45.693 -35.799 -15.621  1.00 27.51           O  
ATOM    138  CB  LEU A 820      44.036 -34.855 -18.289  1.00 27.36           C  
ATOM    139  CG  LEU A 820      43.558 -34.910 -19.748  1.00 27.70           C  
ATOM    140  CD1 LEU A 820      42.082 -34.522 -19.868  1.00 28.83           C  
ATOM    141  CD2 LEU A 820      44.431 -34.030 -20.672  1.00 32.38           C  
ATOM    142  H   LEU A 820      44.620 -37.363 -18.075  1.00 28.37           H  
ATOM    143  HA  LEU A 820      46.152 -34.936 -18.660  1.00 27.66           H  
ATOM    144  HB2 LEU A 820      44.004 -33.811 -17.977  1.00 27.36           H  
ATOM    145  HB3 LEU A 820      43.328 -35.433 -17.695  1.00 27.36           H  
ATOM    146  HG  LEU A 820      43.664 -35.944 -20.077  1.00 27.70           H  
ATOM    147 HD11 LEU A 820      41.481 -35.180 -19.240  1.00 28.83           H  
ATOM    148 HD12 LEU A 820      41.950 -33.490 -19.543  1.00 28.83           H  
ATOM    149 HD13 LEU A 820      41.764 -34.620 -20.906  1.00 28.83           H  
ATOM    150 HD21 LEU A 820      44.346 -32.987 -20.367  1.00 32.38           H  
ATOM    151 HD22 LEU A 820      45.471 -34.346 -20.598  1.00 32.38           H  
ATOM    152 HD23 LEU A 820      44.091 -34.136 -21.702  1.00 32.38           H  
ATOM    153  N   PRO A 821      46.364 -33.763 -16.352  1.00 28.69           N  
ATOM    154  CA  PRO A 821      46.849 -33.379 -15.024  1.00 27.87           C  
ATOM    155  C   PRO A 821      45.779 -32.842 -14.085  1.00 28.40           C  
ATOM    156  O   PRO A 821      44.813 -32.204 -14.535  1.00 25.79           O  
ATOM    157  CB  PRO A 821      47.846 -32.268 -15.337  1.00 30.29           C  
ATOM    158  CG  PRO A 821      47.250 -31.596 -16.554  1.00 29.04           C  
ATOM    159  CD  PRO A 821      46.576 -32.688 -17.347  1.00 30.56           C  
ATOM    160  HA  PRO A 821      47.252 -34.246 -14.501  1.00 27.87           H  
ATOM    161  HB2 PRO A 821      48.830 -32.679 -15.561  1.00 30.29           H  
ATOM    162  HB3 PRO A 821      47.925 -31.569 -14.505  1.00 30.29           H  
ATOM    163  HG2 PRO A 821      48.033 -31.126 -17.148  1.00 29.04           H  
ATOM    164  HG3 PRO A 821      46.522 -30.843 -16.252  1.00 29.04           H  
ATOM    165  HD2 PRO A 821      45.626 -32.343 -17.755  1.00 30.56           H  
ATOM    166  HD3 PRO A 821      47.217 -33.031 -18.159  1.00 30.56           H  
ATOM    167  N   TYR A 822      45.969 -33.100 -12.791  1.00 28.07           N  
ATOM    168  CA  TYR A 822      45.240 -32.390 -11.742  1.00 27.76           C  
ATOM    169  C   TYR A 822      46.224 -31.610 -10.868  1.00 29.20           C  
ATOM    170  O   TYR A 822      46.947 -32.201 -10.052  1.00 30.04           O  
ATOM    171  CB  TYR A 822      44.387 -33.321 -10.866  1.00 24.40           C  
ATOM    172  CG  TYR A 822      43.732 -32.547  -9.737  1.00 25.40           C  
ATOM    173  CD1 TYR A 822      42.759 -31.593 -10.010  1.00 25.22           C  
ATOM    174  CD2 TYR A 822      44.116 -32.728  -8.408  1.00 29.32           C  
ATOM    175  CE1 TYR A 822      42.163 -30.845  -8.989  1.00 25.60           C  
ATOM    176  CE2 TYR A 822      43.516 -31.981  -7.374  1.00 21.83           C  
ATOM    177  CZ  TYR A 822      42.543 -31.040  -7.682  1.00 21.73           C  
ATOM    178  OH  TYR A 822      41.926 -30.282  -6.698  1.00 24.11           O  
ATOM    179  H   TYR A 822      46.638 -33.809 -12.527  1.00 28.07           H  
ATOM    180  HA  TYR A 822      44.551 -31.707 -12.239  1.00 27.76           H  
ATOM    181  HB2 TYR A 822      45.024 -34.098 -10.444  1.00 24.40           H  
ATOM    182  HB3 TYR A 822      43.613 -33.780 -11.481  1.00 24.40           H  
ATOM    183  HD1 TYR A 822      42.456 -31.425 -11.033  1.00 25.22           H  
ATOM    184  HD2 TYR A 822      44.883 -33.450  -8.168  1.00 29.32           H  
ATOM    185  HE1 TYR A 822      41.404 -30.114  -9.227  1.00 25.60           H  
ATOM    186  HE2 TYR A 822      43.812 -32.140  -6.348  1.00 21.83           H  
ATOM    187  HH  TYR A 822      42.223 -30.460  -5.803  1.00 24.11           H  
ATOM    188  N   ASP A 823      46.241 -30.287 -11.049  1.00 28.33           N  
ATOM    189  CA  ASP A 823      47.123 -29.402 -10.286  1.00 28.87           C  
ATOM    190  C   ASP A 823      46.435 -28.944  -9.000  1.00 28.38           C  
ATOM    191  O   ASP A 823      45.718 -27.953  -9.001  1.00 26.11           O  
ATOM    192  CB  ASP A 823      47.522 -28.194 -11.142  1.00 29.88           C  
ATOM    193  CG  ASP A 823      48.428 -27.217 -10.402  1.00 33.21           C  
ATOM    194  OD1 ASP A 823      48.769 -27.480  -9.227  1.00 33.52           O  
ATOM    195  OD2 ASP A 823      48.806 -26.187 -10.999  1.00 34.93           O1-
ATOM    196  H   ASP A 823      45.623 -29.882 -11.737  1.00 28.33           H  
ATOM    197  HA  ASP A 823      48.025 -29.951 -10.015  1.00 28.87           H  
ATOM    198  HB2 ASP A 823      46.617 -27.668 -11.445  1.00 29.88           H  
ATOM    199  HB3 ASP A 823      48.047 -28.553 -12.027  1.00 29.88           H  
ATOM    200  N   ALA A 824      46.666 -29.669  -7.907  1.00 28.88           N  
ATOM    201  CA  ALA A 824      46.032 -29.353  -6.625  1.00 28.09           C  
ATOM    202  C   ALA A 824      46.357 -27.941  -6.124  1.00 27.12           C  
ATOM    203  O   ALA A 824      45.496 -27.285  -5.530  1.00 27.25           O  
ATOM    204  CB  ALA A 824      46.384 -30.402  -5.563  1.00 28.66           C  
ATOM    205  H   ALA A 824      47.295 -30.457  -7.964  1.00 28.88           H  
ATOM    206  HA  ALA A 824      44.957 -29.379  -6.802  1.00 28.09           H  
ATOM    207  HB1 ALA A 824      46.092 -31.390  -5.918  1.00 28.66           H  
ATOM    208  HB2 ALA A 824      47.458 -30.385  -5.377  1.00 28.66           H  
ATOM    209  HB3 ALA A 824      45.852 -30.176  -4.639  1.00 28.66           H  
ATOM    210  N   SER A 825      47.577 -27.459  -6.371  1.00 29.06           N  
ATOM    211  CA  SER A 825      47.944 -26.127  -5.878  1.00 28.46           C  
ATOM    212  C   SER A 825      47.038 -25.039  -6.463  1.00 29.99           C  
ATOM    213  O   SER A 825      46.833 -23.985  -5.846  1.00 32.12           O  
ATOM    214  CB  SER A 825      49.432 -25.807  -6.112  1.00 32.37           C  
ATOM    215  OG  SER A 825      49.731 -25.680  -7.490  1.00 36.19           O  
ATOM    216  H   SER A 825      48.244 -28.008  -6.894  1.00 29.06           H  
ATOM    217  HA  SER A 825      47.789 -26.139  -4.799  1.00 28.46           H  
ATOM    218  HB2 SER A 825      50.036 -26.611  -5.692  1.00 32.37           H  
ATOM    219  HB3 SER A 825      49.675 -24.870  -5.610  1.00 32.37           H  
ATOM    220  HG  SER A 825      49.511 -26.513  -7.913  1.00 36.19           H  
ATOM    221  N   LYS A 826      46.480 -25.305  -7.639  1.00 26.53           N  
ATOM    222  CA  LYS A 826      45.595 -24.354  -8.292  1.00 24.37           C  
ATOM    223  C   LYS A 826      44.122 -24.596  -7.955  1.00 23.12           C  
ATOM    224  O   LYS A 826      43.380 -23.644  -7.670  1.00 25.32           O  
ATOM    225  CB  LYS A 826      45.796 -24.395  -9.813  1.00 25.34           C  
ATOM    226  CG  LYS A 826      44.817 -23.525 -10.580  1.00 26.51           C  
ATOM    227  CD  LYS A 826      45.252 -23.274 -12.018  1.00 35.09           C  
ATOM    228  CE  LYS A 826      44.175 -22.490 -12.760  1.00 37.52           C  
ATOM    229  NZ  LYS A 826      44.583 -22.180 -14.152  1.00 41.09           N1+
ATOM    230  H   LYS A 826      46.675 -26.188  -8.090  1.00 26.53           H  
ATOM    231  HA  LYS A 826      45.857 -23.366  -7.913  1.00 24.37           H  
ATOM    232  HB2 LYS A 826      45.677 -25.425 -10.148  1.00 25.34           H  
ATOM    233  HB3 LYS A 826      46.807 -24.055 -10.036  1.00 25.34           H  
ATOM    234  HG2 LYS A 826      44.730 -22.566 -10.070  1.00 26.51           H  
ATOM    235  HG3 LYS A 826      43.846 -24.020 -10.591  1.00 26.51           H  
ATOM    236  HD2 LYS A 826      45.412 -24.229 -12.518  1.00 35.09           H  
ATOM    237  HD3 LYS A 826      46.180 -22.702 -12.020  1.00 35.09           H  
ATOM    238  HE2 LYS A 826      43.990 -21.556 -12.230  1.00 37.52           H  
ATOM    239  HE3 LYS A 826      43.260 -23.082 -12.784  1.00 37.52           H  
ATOM    240  HZ1 LYS A 826      45.431 -21.631 -14.140  1.00 41.09           H  
ATOM    241  HZ2 LYS A 826      44.746 -23.041 -14.655  1.00 41.09           H  
ATOM    242  HZ3 LYS A 826      43.850 -21.657 -14.609  1.00 41.09           H  
ATOM    243  N   TRP A 827      43.695 -25.857  -7.998  1.00 20.99           N  
ATOM    244  CA  TRP A 827      42.261 -26.186  -7.957  1.00 19.06           C  
ATOM    245  C   TRP A 827      41.690 -26.676  -6.628  1.00 19.18           C  
ATOM    246  O   TRP A 827      40.463 -26.626  -6.431  1.00 20.29           O  
ATOM    247  CB  TRP A 827      41.946 -27.229  -9.028  1.00 18.81           C  
ATOM    248  CG  TRP A 827      42.158 -26.693 -10.394  1.00 20.36           C  
ATOM    249  CD1 TRP A 827      43.204 -26.958 -11.237  1.00 23.56           C  
ATOM    250  CD2 TRP A 827      41.308 -25.772 -11.074  1.00 20.31           C  
ATOM    251  NE1 TRP A 827      43.042 -26.262 -12.416  1.00 22.08           N  
ATOM    252  CE2 TRP A 827      41.885 -25.527 -12.339  1.00 21.11           C  
ATOM    253  CE3 TRP A 827      40.098 -25.139 -10.743  1.00 21.50           C  
ATOM    254  CZ2 TRP A 827      41.294 -24.674 -13.277  1.00 22.25           C  
ATOM    255  CZ3 TRP A 827      39.520 -24.283 -11.673  1.00 22.55           C  
ATOM    256  CH2 TRP A 827      40.128 -24.056 -12.922  1.00 20.16           C  
ATOM    257  H   TRP A 827      44.371 -26.605  -8.060  1.00 20.99           H  
ATOM    258  HA  TRP A 827      41.776 -25.226  -8.131  1.00 19.06           H  
ATOM    259  HB2 TRP A 827      40.905 -27.536  -8.927  1.00 18.81           H  
ATOM    260  HB3 TRP A 827      42.595 -28.092  -8.882  1.00 18.81           H  
ATOM    261  HD1 TRP A 827      44.032 -27.614 -11.012  1.00 23.56           H  
ATOM    262  HE1 TRP A 827      43.671 -26.288 -13.206  1.00 22.08           H  
ATOM    263  HE3 TRP A 827      39.627 -25.314  -9.787  1.00 21.50           H  
ATOM    264  HZ2 TRP A 827      41.742 -24.510 -14.246  1.00 22.25           H  
ATOM    265  HZ3 TRP A 827      38.592 -23.785 -11.434  1.00 22.55           H  
ATOM    266  HH2 TRP A 827      39.661 -23.375 -13.618  1.00 20.16           H  
ATOM    267  N   GLU A 828      42.553 -27.173  -5.741  1.00 19.20           N  
ATOM    268  CA  GLU A 828      42.079 -27.800  -4.503  1.00 18.70           C  
ATOM    269  C   GLU A 828      41.452 -26.749  -3.577  1.00 19.78           C  
ATOM    270  O   GLU A 828      42.059 -25.700  -3.302  1.00 23.46           O  
ATOM    271  CB  GLU A 828      43.228 -28.547  -3.792  1.00 18.73           C  
ATOM    272  CG  GLU A 828      42.762 -29.439  -2.652  1.00 21.23           C  
ATOM    273  CD  GLU A 828      42.071 -30.709  -3.115  1.00 23.48           C  
ATOM    274  OE1 GLU A 828      42.281 -31.123  -4.283  1.00 25.44           O  
ATOM    275  OE2 GLU A 828      41.330 -31.305  -2.297  1.00 22.90           O1-
ATOM    276  H   GLU A 828      43.545 -27.117  -5.924  1.00 19.20           H  
ATOM    277  HA  GLU A 828      41.312 -28.531  -4.759  1.00 18.70           H  
ATOM    278  HB2 GLU A 828      43.922 -27.809  -3.390  1.00 18.73           H  
ATOM    279  HB3 GLU A 828      43.742 -29.167  -4.526  1.00 18.73           H  
ATOM    280  HG2 GLU A 828      42.064 -28.873  -2.035  1.00 21.23           H  
ATOM    281  HG3 GLU A 828      43.631 -29.718  -2.056  1.00 21.23           H  
ATOM    282  N   PHE A 829      40.251 -27.049  -3.092  1.00 19.85           N  
ATOM    283  CA  PHE A 829      39.497 -26.142  -2.219  1.00 19.10           C  
ATOM    284  C   PHE A 829      39.213 -26.852  -0.897  1.00 21.25           C  
ATOM    285  O   PHE A 829      38.748 -27.989  -0.907  1.00 21.69           O  
ATOM    286  CB  PHE A 829      38.185 -25.754  -2.894  1.00 19.62           C  
ATOM    287  CG  PHE A 829      37.424 -24.678  -2.173  1.00 18.13           C  
ATOM    288  CD1 PHE A 829      37.927 -23.372  -2.108  1.00 22.07           C  
ATOM    289  CD2 PHE A 829      36.178 -24.948  -1.605  1.00 17.44           C  
ATOM    290  CE1 PHE A 829      37.220 -22.353  -1.453  1.00 19.86           C  
ATOM    291  CE2 PHE A 829      35.464 -23.932  -0.946  1.00 21.01           C  
ATOM    292  CZ  PHE A 829      35.975 -22.637  -0.879  1.00 20.61           C  
ATOM    293  H   PHE A 829      39.840 -27.939  -3.335  1.00 19.85           H  
ATOM    294  HA  PHE A 829      40.077 -25.238  -2.032  1.00 19.10           H  
ATOM    295  HB2 PHE A 829      37.554 -26.641  -2.952  1.00 19.62           H  
ATOM    296  HB3 PHE A 829      38.408 -25.401  -3.901  1.00 19.62           H  
ATOM    297  HD1 PHE A 829      38.876 -23.146  -2.571  1.00 22.07           H  
ATOM    298  HD2 PHE A 829      35.761 -25.942  -1.672  1.00 17.44           H  
ATOM    299  HE1 PHE A 829      37.633 -21.357  -1.392  1.00 19.86           H  
ATOM    300  HE2 PHE A 829      34.512 -24.157  -0.488  1.00 21.01           H  
ATOM    301  HZ  PHE A 829      35.413 -21.857  -0.387  1.00 20.61           H  
ATOM    302  N   PRO A 830      39.515 -26.201   0.245  1.00 24.14           N  
ATOM    303  CA  PRO A 830      39.306 -26.866   1.541  1.00 24.77           C  
ATOM    304  C   PRO A 830      37.850 -27.203   1.813  1.00 25.63           C  
ATOM    305  O   PRO A 830      36.962 -26.353   1.642  1.00 25.72           O  
ATOM    306  CB  PRO A 830      39.796 -25.827   2.561  1.00 25.95           C  
ATOM    307  CG  PRO A 830      40.694 -24.929   1.788  1.00 26.63           C  
ATOM    308  CD  PRO A 830      40.092 -24.857   0.414  1.00 25.32           C  
ATOM    309  HA  PRO A 830      39.830 -27.821   1.581  1.00 24.77           H  
ATOM    310  HB2 PRO A 830      40.342 -26.312   3.370  1.00 25.95           H  
ATOM    311  HB3 PRO A 830      38.956 -25.268   2.973  1.00 25.95           H  
ATOM    312  HG2 PRO A 830      41.701 -25.343   1.743  1.00 26.63           H  
ATOM    313  HG3 PRO A 830      40.728 -23.939   2.243  1.00 26.63           H  
ATOM    314  HD2 PRO A 830      39.321 -24.088   0.362  1.00 25.32           H  
ATOM    315  HD3 PRO A 830      40.854 -24.658  -0.340  1.00 25.32           H  
ATOM    316  N   ARG A 831      37.617 -28.440   2.241  1.00 26.16           N  
ATOM    317  CA  ARG A 831      36.279 -28.912   2.575  1.00 27.87           C  
ATOM    318  C   ARG A 831      35.606 -28.011   3.609  1.00 26.74           C  
ATOM    319  O   ARG A 831      34.392 -27.783   3.550  1.00 27.31           O  
ATOM    320  CB  ARG A 831      36.334 -30.352   3.091  1.00 27.82           C  
ATOM    321  CG  ARG A 831      36.972 -31.330   2.119  1.00 30.31           C  
ATOM    322  CD  ARG A 831      37.061 -32.773   2.679  1.00 32.05           C  
ATOM    323  NE  ARG A 831      37.627 -33.703   1.693  1.00 30.59           N  
ATOM    324  CZ  ARG A 831      36.959 -34.170   0.641  1.00 25.78           C  
ATOM    325  NH1 ARG A 831      35.695 -33.807   0.453  1.00 26.23           N  
ATOM    326  NH2 ARG A 831      37.546 -34.996  -0.220  1.00 23.97           N1+
ATOM    327  H   ARG A 831      38.396 -29.076   2.338  1.00 26.16           H  
ATOM    328  HA  ARG A 831      35.683 -28.880   1.663  1.00 27.87           H  
ATOM    329  HB2 ARG A 831      35.315 -30.684   3.293  1.00 27.82           H  
ATOM    330  HB3 ARG A 831      36.910 -30.363   4.017  1.00 27.82           H  
ATOM    331  HG2 ARG A 831      37.980 -30.984   1.890  1.00 30.31           H  
ATOM    332  HG3 ARG A 831      36.378 -31.348   1.205  1.00 30.31           H  
ATOM    333  HD2 ARG A 831      36.060 -33.110   2.949  1.00 32.05           H  
ATOM    334  HD3 ARG A 831      37.695 -32.770   3.566  1.00 32.05           H  
ATOM    335  HE  ARG A 831      38.582 -34.007   1.821  1.00 30.59           H  
ATOM    336 HH11 ARG A 831      35.182 -34.158  -0.343  1.00 26.23           H  
ATOM    337 HH12 ARG A 831      35.247 -33.180   1.106  1.00 26.23           H  
ATOM    338 HH21 ARG A 831      38.507 -35.273  -0.079  1.00 23.97           H  
ATOM    339 HH22 ARG A 831      37.031 -35.346  -1.015  1.00 23.97           H  
ATOM    340  N   ASP A 832      36.392 -27.478   4.539  1.00 26.97           N  
ATOM    341  CA  ASP A 832      35.817 -26.662   5.611  1.00 27.44           C  
ATOM    342  C   ASP A 832      35.403 -25.243   5.183  1.00 26.59           C  
ATOM    343  O   ASP A 832      34.883 -24.462   6.002  1.00 27.87           O  
ATOM    344  CB  ASP A 832      36.702 -26.668   6.866  1.00 28.94           C  
ATOM    345  CG  ASP A 832      38.022 -25.914   6.701  1.00 35.68           C  
ATOM    346  OD1 ASP A 832      38.276 -25.271   5.666  1.00 42.62           O  
ATOM    347  OD2 ASP A 832      38.826 -25.960   7.662  1.00 47.37           O1-
ATOM    348  H   ASP A 832      37.389 -27.636   4.506  1.00 26.97           H  
ATOM    349  HA  ASP A 832      34.876 -27.148   5.870  1.00 27.44           H  
ATOM    350  HB2 ASP A 832      36.928 -27.703   7.121  1.00 28.94           H  
ATOM    351  HB3 ASP A 832      36.144 -26.207   7.681  1.00 28.94           H  
ATOM    352  N   ARG A 833      35.611 -24.918   3.906  1.00 23.56           N  
ATOM    353  CA  ARG A 833      35.153 -23.633   3.374  1.00 22.74           C  
ATOM    354  C   ARG A 833      33.925 -23.811   2.495  1.00 22.26           C  
ATOM    355  O   ARG A 833      33.477 -22.877   1.823  1.00 21.73           O  
ATOM    356  CB  ARG A 833      36.282 -22.931   2.623  1.00 23.51           C  
ATOM    357  CG  ARG A 833      37.412 -22.547   3.546  1.00 24.41           C  
ATOM    358  CD  ARG A 833      38.444 -21.740   2.838  1.00 29.94           C  
ATOM    359  NE  ARG A 833      39.768 -21.987   3.409  1.00 34.25           N  
ATOM    360  CZ  ARG A 833      40.914 -21.632   2.836  1.00 37.83           C  
ATOM    361  NH1 ARG A 833      40.914 -21.000   1.663  1.00 34.86           N  
ATOM    362  NH2 ARG A 833      42.062 -21.914   3.438  1.00 34.49           N1+
ATOM    363  H   ARG A 833      36.091 -25.567   3.298  1.00 23.56           H  
ATOM    364  HA  ARG A 833      34.863 -22.999   4.212  1.00 22.74           H  
ATOM    365  HB2 ARG A 833      35.887 -22.030   2.154  1.00 23.51           H  
ATOM    366  HB3 ARG A 833      36.666 -23.602   1.855  1.00 23.51           H  
ATOM    367  HG2 ARG A 833      37.876 -23.454   3.934  1.00 24.41           H  
ATOM    368  HG3 ARG A 833      37.010 -21.962   4.373  1.00 24.41           H  
ATOM    369  HD2 ARG A 833      38.202 -20.682   2.937  1.00 29.94           H  
ATOM    370  HD3 ARG A 833      38.452 -22.013   1.783  1.00 29.94           H  
ATOM    371  HE  ARG A 833      39.815 -22.460   4.300  1.00 34.25           H  
ATOM    372 HH11 ARG A 833      41.788 -20.735   1.232  1.00 34.86           H  
ATOM    373 HH12 ARG A 833      40.040 -20.785   1.205  1.00 34.86           H  
ATOM    374 HH21 ARG A 833      42.062 -22.393   4.327  1.00 34.49           H  
ATOM    375 HH22 ARG A 833      42.936 -21.650   3.007  1.00 34.49           H  
ATOM    376  N   LEU A 834      33.379 -25.025   2.517  1.00 22.71           N  
ATOM    377  CA  LEU A 834      32.242 -25.368   1.690  1.00 25.26           C  
ATOM    378  C   LEU A 834      31.109 -25.785   2.617  1.00 28.84           C  
ATOM    379  O   LEU A 834      31.253 -26.735   3.396  1.00 32.59           O  
ATOM    380  CB  LEU A 834      32.646 -26.499   0.736  1.00 25.60           C  
ATOM    381  CG  LEU A 834      31.816 -26.848  -0.495  1.00 26.87           C  
ATOM    382  CD1 LEU A 834      31.720 -25.689  -1.489  1.00 25.64           C  
ATOM    383  CD2 LEU A 834      32.436 -28.060  -1.155  1.00 24.16           C  
ATOM    384  H   LEU A 834      33.770 -25.727   3.129  1.00 22.71           H  
ATOM    385  HA  LEU A 834      31.911 -24.526   1.083  1.00 25.26           H  
ATOM    386  HB2 LEU A 834      32.694 -27.405   1.339  1.00 25.60           H  
ATOM    387  HB3 LEU A 834      33.643 -26.251   0.372  1.00 25.60           H  
ATOM    388  HG  LEU A 834      30.796 -27.060  -0.176  1.00 26.87           H  
ATOM    389 HD11 LEU A 834      31.275 -24.824  -0.997  1.00 25.64           H  
ATOM    390 HD12 LEU A 834      32.718 -25.432  -1.844  1.00 25.64           H  
ATOM    391 HD13 LEU A 834      31.099 -25.986  -2.334  1.00 25.64           H  
ATOM    392 HD21 LEU A 834      33.454 -27.824  -1.465  1.00 24.16           H  
ATOM    393 HD22 LEU A 834      32.455 -28.889  -0.448  1.00 24.16           H  
ATOM    394 HD23 LEU A 834      31.846 -28.340  -2.028  1.00 24.16           H  
ATOM    395  N   LYS A 835      30.006 -25.041   2.563  1.00 27.58           N  
ATOM    396  CA  LYS A 835      28.820 -25.336   3.361  1.00 29.96           C  
ATOM    397  C   LYS A 835      27.770 -25.983   2.464  1.00 26.56           C  
ATOM    398  O   LYS A 835      27.166 -25.314   1.630  1.00 25.93           O  
ATOM    399  CB  LYS A 835      28.294 -24.048   4.015  1.00 30.34           C  
ATOM    400  CG  LYS A 835      26.835 -24.091   4.466  1.00 37.56           C  
ATOM    401  CD  LYS A 835      26.531 -23.125   5.621  1.00 38.24           C  
ATOM    402  CE  LYS A 835      26.747 -21.655   5.263  1.00 45.57           C  
ATOM    403  NZ  LYS A 835      26.432 -20.755   6.424  1.00 50.84           N1+
ATOM    404  H   LYS A 835      29.989 -24.242   1.946  1.00 27.58           H  
ATOM    405  HA  LYS A 835      29.067 -26.032   4.163  1.00 29.96           H  
ATOM    406  HB2 LYS A 835      28.399 -23.237   3.294  1.00 30.34           H  
ATOM    407  HB3 LYS A 835      28.910 -23.839   4.889  1.00 30.34           H  
ATOM    408  HG2 LYS A 835      26.603 -25.105   4.792  1.00 37.56           H  
ATOM    409  HG3 LYS A 835      26.202 -23.828   3.618  1.00 37.56           H  
ATOM    410  HD2 LYS A 835      27.182 -23.375   6.459  1.00 38.24           H  
ATOM    411  HD3 LYS A 835      25.490 -23.258   5.917  1.00 38.24           H  
ATOM    412  HE2 LYS A 835      26.098 -21.395   4.427  1.00 45.57           H  
ATOM    413  HE3 LYS A 835      27.788 -21.510   4.974  1.00 45.57           H  
ATOM    414  HZ1 LYS A 835      25.468 -20.884   6.698  1.00 50.84           H  
ATOM    415  HZ2 LYS A 835      27.036 -20.983   7.201  1.00 50.84           H  
ATOM    416  HZ3 LYS A 835      26.580 -19.793   6.154  1.00 50.84           H  
ATOM    417  N   LEU A 836      27.560 -27.288   2.625  1.00 27.99           N  
ATOM    418  CA  LEU A 836      26.653 -28.015   1.735  1.00 26.87           C  
ATOM    419  C   LEU A 836      25.181 -27.779   2.060  1.00 27.37           C  
ATOM    420  O   LEU A 836      24.780 -27.787   3.231  1.00 29.58           O  
ATOM    421  CB  LEU A 836      26.966 -29.516   1.739  1.00 29.49           C  
ATOM    422  CG  LEU A 836      28.384 -29.937   1.331  1.00 30.24           C  
ATOM    423  CD1 LEU A 836      28.544 -31.457   1.446  1.00 36.51           C  
ATOM    424  CD2 LEU A 836      28.730 -29.456  -0.072  1.00 31.70           C  
ATOM    425  H   LEU A 836      28.032 -27.782   3.369  1.00 27.99           H  
ATOM    426  HA  LEU A 836      26.824 -27.617   0.735  1.00 26.87           H  
ATOM    427  HB2 LEU A 836      26.270 -29.998   1.052  1.00 29.49           H  
ATOM    428  HB3 LEU A 836      26.792 -29.885   2.750  1.00 29.49           H  
ATOM    429  HG  LEU A 836      29.085 -29.462   2.017  1.00 30.24           H  
ATOM    430 HD11 LEU A 836      28.332 -31.768   2.469  1.00 36.51           H  
ATOM    431 HD12 LEU A 836      27.849 -31.948   0.765  1.00 36.51           H  
ATOM    432 HD13 LEU A 836      29.565 -31.736   1.186  1.00 36.51           H  
ATOM    433 HD21 LEU A 836      28.048 -29.911  -0.790  1.00 31.70           H  
ATOM    434 HD22 LEU A 836      28.635 -28.371  -0.118  1.00 31.70           H  
ATOM    435 HD23 LEU A 836      29.754 -29.742  -0.312  1.00 31.70           H  
ATOM    436  N   GLY A 837      24.380 -27.586   1.016  1.00 26.50           N  
ATOM    437  CA  GLY A 837      22.950 -27.338   1.163  1.00 27.18           C  
ATOM    438  C   GLY A 837      22.112 -28.430   0.523  1.00 28.32           C  
ATOM    439  O   GLY A 837      22.472 -29.609   0.565  1.00 29.49           O  
ATOM    440  H   GLY A 837      24.776 -27.612   0.087  1.00 26.50           H  
ATOM    441  HA2 GLY A 837      22.708 -26.386   0.690  1.00 27.18           H  
ATOM    442  HA3 GLY A 837      22.709 -27.287   2.225  1.00 27.18           H  
ATOM    443  N   LYS A 838      21.002 -28.028  -0.088  1.00 27.66           N  
ATOM    444  CA  LYS A 838      20.016 -28.956  -0.637  1.00 30.67           C  
ATOM    445  C   LYS A 838      20.450 -29.577  -1.975  1.00 28.82           C  
ATOM    446  O   LYS A 838      21.148 -28.935  -2.764  1.00 27.59           O  
ATOM    447  CB  LYS A 838      18.680 -28.232  -0.819  1.00 31.23           C  
ATOM    448  CG  LYS A 838      18.706 -27.105  -1.855  1.00 35.56           C  
ATOM    449  CD  LYS A 838      17.378 -26.357  -1.916  1.00 43.74           C  
ATOM    450  CE  LYS A 838      17.507 -25.044  -2.697  1.00 45.97           C  
ATOM    451  NZ  LYS A 838      16.227 -24.250  -2.646  1.00 53.71           N1+
ATOM    452  H   LYS A 838      20.833 -27.036  -0.177  1.00 27.66           H  
ATOM    453  HA  LYS A 838      19.918 -29.775   0.076  1.00 30.67           H  
ATOM    454  HB2 LYS A 838      18.390 -27.805   0.141  1.00 31.23           H  
ATOM    455  HB3 LYS A 838      17.935 -28.964  -1.131  1.00 31.23           H  
ATOM    456  HG2 LYS A 838      18.915 -27.533  -2.836  1.00 35.56           H  
ATOM    457  HG3 LYS A 838      19.495 -26.401  -1.590  1.00 35.56           H  
ATOM    458  HD2 LYS A 838      17.050 -26.134  -0.901  1.00 43.74           H  
ATOM    459  HD3 LYS A 838      16.638 -26.989  -2.406  1.00 43.74           H  
ATOM    460  HE2 LYS A 838      17.743 -25.271  -3.737  1.00 45.97           H  
ATOM    461  HE3 LYS A 838      18.311 -24.450  -2.263  1.00 45.97           H  
ATOM    462  HZ1 LYS A 838      15.477 -24.795  -3.047  1.00 53.71           H  
ATOM    463  HZ2 LYS A 838      16.006 -24.028  -1.686  1.00 53.71           H  
ATOM    464  HZ3 LYS A 838      16.340 -23.395  -3.171  1.00 53.71           H  
ATOM    465  N   PRO A 839      20.034 -30.829  -2.238  1.00 29.91           N  
ATOM    466  CA  PRO A 839      20.282 -31.400  -3.562  1.00 28.01           C  
ATOM    467  C   PRO A 839      19.566 -30.641  -4.681  1.00 26.00           C  
ATOM    468  O   PRO A 839      18.424 -30.187  -4.508  1.00 26.62           O  
ATOM    469  CB  PRO A 839      19.744 -32.832  -3.443  1.00 29.71           C  
ATOM    470  CG  PRO A 839      18.795 -32.790  -2.290  1.00 32.12           C  
ATOM    471  CD  PRO A 839      19.362 -31.789  -1.342  1.00 31.80           C  
ATOM    472  HA  PRO A 839      21.337 -31.350  -3.830  1.00 28.01           H  
ATOM    473  HB2 PRO A 839      20.556 -33.532  -3.246  1.00 29.71           H  
ATOM    474  HB3 PRO A 839      19.226 -33.124  -4.356  1.00 29.71           H  
ATOM    475  HG2 PRO A 839      18.729 -33.769  -1.815  1.00 32.12           H  
ATOM    476  HG3 PRO A 839      17.804 -32.480  -2.623  1.00 32.12           H  
ATOM    477  HD2 PRO A 839      18.574 -31.303  -0.767  1.00 31.80           H  
ATOM    478  HD3 PRO A 839      20.074 -32.254  -0.661  1.00 31.80           H  
ATOM    479  N   LEU A 840      20.266 -30.510  -5.806  1.00 22.83           N  
ATOM    480  CA  LEU A 840      19.754 -29.892  -7.030  1.00 21.77           C  
ATOM    481  C   LEU A 840      19.358 -30.955  -8.047  1.00 23.48           C  
ATOM    482  O   LEU A 840      18.566 -30.695  -8.963  1.00 25.72           O  
ATOM    483  CB  LEU A 840      20.818 -28.977  -7.644  1.00 20.27           C  
ATOM    484  CG  LEU A 840      21.208 -27.745  -6.823  1.00 23.38           C  
ATOM    485  CD1 LEU A 840      22.412 -27.048  -7.442  1.00 27.28           C  
ATOM    486  CD2 LEU A 840      20.023 -26.775  -6.640  1.00 23.45           C  
ATOM    487  H   LEU A 840      21.213 -30.860  -5.815  1.00 22.83           H  
ATOM    488  HA  LEU A 840      18.873 -29.305  -6.769  1.00 21.77           H  
ATOM    489  HB2 LEU A 840      20.442 -28.630  -8.606  1.00 20.27           H  
ATOM    490  HB3 LEU A 840      21.718 -29.572  -7.799  1.00 20.27           H  
ATOM    491  HG  LEU A 840      21.489 -28.086  -5.827  1.00 23.38           H  
ATOM    492 HD11 LEU A 840      23.244 -27.749  -7.506  1.00 27.28           H  
ATOM    493 HD12 LEU A 840      22.155 -26.697  -8.441  1.00 27.28           H  
ATOM    494 HD13 LEU A 840      22.699 -26.199  -6.822  1.00 27.28           H  
ATOM    495 HD21 LEU A 840      19.703 -26.404  -7.614  1.00 23.45           H  
ATOM    496 HD22 LEU A 840      19.196 -27.298  -6.161  1.00 23.45           H  
ATOM    497 HD23 LEU A 840      20.333 -25.937  -6.016  1.00 23.45           H  
ATOM    498  N   GLY A 841      19.912 -32.154  -7.878  1.00 23.59           N  
ATOM    499  CA  GLY A 841      19.568 -33.301  -8.718  1.00 24.38           C  
ATOM    500  C   GLY A 841      20.232 -34.556  -8.205  1.00 22.93           C  
ATOM    501  O   GLY A 841      21.346 -34.502  -7.685  1.00 24.16           O  
ATOM    502  H   GLY A 841      20.594 -32.276  -7.143  1.00 23.59           H  
ATOM    503  HA2 GLY A 841      19.902 -33.111  -9.738  1.00 24.38           H  
ATOM    504  HA3 GLY A 841      18.487 -33.439  -8.710  1.00 24.38           H  
ATOM    505  N   ARG A 842      19.547 -35.691  -8.320  1.00 23.40           N  
ATOM    506  CA  ARG A 842      20.133 -36.959  -7.869  1.00 25.80           C  
ATOM    507  C   ARG A 842      19.853 -38.081  -8.850  1.00 25.28           C  
ATOM    508  O   ARG A 842      18.717 -38.236  -9.320  1.00 27.08           O  
ATOM    509  CB  ARG A 842      19.614 -37.364  -6.482  1.00 25.44           C  
ATOM    510  CG  ARG A 842      19.731 -36.292  -5.402  1.00 30.45           C  
ATOM    511  CD  ARG A 842      19.391 -36.849  -4.034  1.00 32.01           C  
ATOM    512  NE  ARG A 842      20.538 -37.536  -3.446  1.00 43.13           N  
ATOM    513  CZ  ARG A 842      20.456 -38.575  -2.619  1.00 49.15           C  
ATOM    514  NH1 ARG A 842      21.566 -39.118  -2.139  1.00 53.56           N  
ATOM    515  NH2 ARG A 842      19.273 -39.077  -2.275  1.00 52.04           N1+
ATOM    516  H   ARG A 842      18.619 -35.680  -8.720  1.00 23.40           H  
ATOM    517  HA  ARG A 842      21.209 -36.796  -7.810  1.00 25.80           H  
ATOM    518  HB2 ARG A 842      20.179 -38.236  -6.153  1.00 25.44           H  
ATOM    519  HB3 ARG A 842      18.561 -37.629  -6.581  1.00 25.44           H  
ATOM    520  HG2 ARG A 842      19.045 -35.478  -5.634  1.00 30.45           H  
ATOM    521  HG3 ARG A 842      20.753 -35.913  -5.387  1.00 30.45           H  
ATOM    522  HD2 ARG A 842      18.566 -37.554  -4.132  1.00 32.01           H  
ATOM    523  HD3 ARG A 842      19.093 -36.029  -3.380  1.00 32.01           H  
ATOM    524  HE  ARG A 842      21.459 -37.198  -3.684  1.00 43.13           H  
ATOM    525 HH11 ARG A 842      21.512 -39.910  -1.515  1.00 53.56           H  
ATOM    526 HH12 ARG A 842      22.466 -38.740  -2.398  1.00 53.56           H  
ATOM    527 HH21 ARG A 842      18.425 -38.666  -2.639  1.00 52.04           H  
ATOM    528 HH22 ARG A 842      19.223 -39.869  -1.650  1.00 52.04           H  
ATOM    529  N   GLY A 843      20.885 -38.864  -9.156  1.00 23.93           N  
ATOM    530  CA  GLY A 843      20.713 -40.051  -9.991  1.00 24.99           C  
ATOM    531  C   GLY A 843      20.907 -41.313  -9.180  1.00 25.91           C  
ATOM    532  O   GLY A 843      20.747 -41.302  -7.962  1.00 29.34           O  
ATOM    533  H   GLY A 843      21.804 -38.634  -8.805  1.00 23.93           H  
ATOM    534  HA2 GLY A 843      21.445 -40.029 -10.798  1.00 24.99           H  
ATOM    535  HA3 GLY A 843      19.708 -40.048 -10.412  1.00 24.99           H  
ATOM    536  N   ALA A 844      21.276 -42.397  -9.851  1.00 25.73           N  
ATOM    537  CA  ALA A 844      21.543 -43.673  -9.172  1.00 27.48           C  
ATOM    538  C   ALA A 844      22.861 -43.638  -8.392  1.00 26.11           C  
ATOM    539  O   ALA A 844      22.956 -44.203  -7.291  1.00 28.67           O  
ATOM    540  CB  ALA A 844      21.558 -44.815 -10.178  1.00 28.92           C  
ATOM    541  H   ALA A 844      21.376 -42.344 -10.855  1.00 25.73           H  
ATOM    542  HA  ALA A 844      20.739 -43.837  -8.455  1.00 27.48           H  
ATOM    543  HB1 ALA A 844      20.603 -44.850 -10.702  1.00 28.92           H  
ATOM    544  HB2 ALA A 844      22.361 -44.655 -10.897  1.00 28.92           H  
ATOM    545  HB3 ALA A 844      21.721 -45.758  -9.655  1.00 28.92           H  
ATOM    546  N   PHE A 845      23.870 -42.988  -8.966  1.00 23.65           N  
ATOM    547  CA  PHE A 845      25.237 -43.030  -8.424  1.00 22.84           C  
ATOM    548  C   PHE A 845      25.810 -41.661  -8.091  1.00 21.85           C  
ATOM    549  O   PHE A 845      26.821 -41.555  -7.379  1.00 20.50           O  
ATOM    550  CB  PHE A 845      26.182 -43.728  -9.411  1.00 24.68           C  
ATOM    551  CG  PHE A 845      25.692 -45.063  -9.874  1.00 26.46           C  
ATOM    552  CD1 PHE A 845      25.425 -46.069  -8.964  1.00 31.45           C  
ATOM    553  CD2 PHE A 845      25.482 -45.309 -11.221  1.00 35.27           C  
ATOM    554  CE1 PHE A 845      24.960 -47.315  -9.387  1.00 34.93           C  
ATOM    555  CE2 PHE A 845      25.016 -46.545 -11.654  1.00 38.06           C  
ATOM    556  CZ  PHE A 845      24.757 -47.549 -10.732  1.00 34.48           C  
ATOM    557  H   PHE A 845      23.692 -42.448  -9.801  1.00 23.65           H  
ATOM    558  HA  PHE A 845      25.162 -43.588  -7.491  1.00 22.84           H  
ATOM    559  HB2 PHE A 845      27.147 -43.866  -8.924  1.00 24.68           H  
ATOM    560  HB3 PHE A 845      26.304 -43.085 -10.283  1.00 24.68           H  
ATOM    561  HD1 PHE A 845      25.579 -45.888  -7.910  1.00 31.45           H  
ATOM    562  HD2 PHE A 845      25.683 -44.531 -11.943  1.00 35.27           H  
ATOM    563  HE1 PHE A 845      24.760 -48.093  -8.665  1.00 34.93           H  
ATOM    564  HE2 PHE A 845      24.856 -46.724 -12.707  1.00 38.06           H  
ATOM    565  HZ  PHE A 845      24.397 -48.511 -11.066  1.00 34.48           H  
ATOM    566  N   GLY A 846      25.175 -40.618  -8.620  1.00 20.54           N  
ATOM    567  CA  GLY A 846      25.688 -39.264  -8.478  1.00 18.81           C  
ATOM    568  C   GLY A 846      24.632 -38.273  -8.045  1.00 19.03           C  
ATOM    569  O   GLY A 846      23.436 -38.566  -8.054  1.00 19.11           O  
ATOM    570  H   GLY A 846      24.318 -40.770  -9.132  1.00 20.54           H  
ATOM    571  HA2 GLY A 846      26.092 -38.943  -9.438  1.00 18.81           H  
ATOM    572  HA3 GLY A 846      26.484 -39.271  -7.733  1.00 18.81           H  
ATOM    573  N   GLN A 847      25.084 -37.092  -7.647  1.00 19.00           N  
ATOM    574  CA  GLN A 847      24.171 -36.019  -7.261  1.00 19.40           C  
ATOM    575  C   GLN A 847      24.865 -34.686  -7.407  1.00 18.64           C  
ATOM    576  O   GLN A 847      26.097 -34.616  -7.447  1.00 17.38           O  
ATOM    577  CB  GLN A 847      23.702 -36.207  -5.812  1.00 19.43           C  
ATOM    578  CG  GLN A 847      24.849 -36.172  -4.772  1.00 20.45           C  
ATOM    579  CD  GLN A 847      24.388 -36.592  -3.393  1.00 23.07           C  
ATOM    580  OE1 GLN A 847      23.275 -36.288  -2.989  1.00 31.31           O  
ATOM    581  NE2 GLN A 847      25.251 -37.288  -2.661  1.00 29.33           N  
ATOM    582  H   GLN A 847      26.080 -36.931  -7.610  1.00 19.00           H  
ATOM    583  HA  GLN A 847      23.299 -36.048  -7.914  1.00 19.40           H  
ATOM    584  HB2 GLN A 847      23.199 -37.171  -5.736  1.00 19.43           H  
ATOM    585  HB3 GLN A 847      22.998 -35.410  -5.573  1.00 19.43           H  
ATOM    586  HG2 GLN A 847      25.241 -35.156  -4.716  1.00 20.45           H  
ATOM    587  HG3 GLN A 847      25.639 -36.848  -5.099  1.00 20.45           H  
ATOM    588 HE21 GLN A 847      24.997 -37.588  -1.731  1.00 29.33           H  
ATOM    589 HE22 GLN A 847      26.161 -37.517  -3.035  1.00 29.33           H  
ATOM    590  N   VAL A 848      24.072 -33.634  -7.541  1.00 17.67           N  
ATOM    591  CA  VAL A 848      24.597 -32.266  -7.499  1.00 16.87           C  
ATOM    592  C   VAL A 848      23.908 -31.562  -6.334  1.00 20.06           C  
ATOM    593  O   VAL A 848      22.669 -31.632  -6.177  1.00 19.67           O  
ATOM    594  CB  VAL A 848      24.369 -31.507  -8.835  1.00 18.23           C  
ATOM    595  CG1 VAL A 848      24.719 -30.023  -8.688  1.00 19.48           C  
ATOM    596  CG2 VAL A 848      25.205 -32.131  -9.952  1.00 19.81           C  
ATOM    597  H   VAL A 848      23.081 -33.778  -7.675  1.00 17.67           H  
ATOM    598  HA  VAL A 848      25.678 -32.285  -7.358  1.00 16.87           H  
ATOM    599  HB  VAL A 848      23.313 -31.589  -9.093  1.00 18.23           H  
ATOM    600 HG11 VAL A 848      24.108 -29.582  -7.900  1.00 19.48           H  
ATOM    601 HG12 VAL A 848      25.773 -29.922  -8.430  1.00 19.48           H  
ATOM    602 HG13 VAL A 848      24.525 -29.509  -9.629  1.00 19.48           H  
ATOM    603 HG21 VAL A 848      26.263 -32.052  -9.701  1.00 19.81           H  
ATOM    604 HG22 VAL A 848      24.935 -33.181 -10.064  1.00 19.81           H  
ATOM    605 HG23 VAL A 848      25.013 -31.604 -10.887  1.00 19.81           H  
ATOM    606  N   ILE A 849      24.723 -30.905  -5.515  1.00 19.40           N  
ATOM    607  CA  ILE A 849      24.262 -30.261  -4.289  1.00 20.24           C  
ATOM    608  C   ILE A 849      24.554 -28.773  -4.391  1.00 20.31           C  
ATOM    609  O   ILE A 849      25.627 -28.383  -4.857  1.00 20.85           O  
ATOM    610  CB  ILE A 849      25.016 -30.842  -3.038  1.00 22.93           C  
ATOM    611  CG1 ILE A 849      24.979 -32.377  -3.010  1.00 29.16           C  
ATOM    612  CG2 ILE A 849      24.469 -30.262  -1.733  1.00 28.35           C  
ATOM    613  CD1 ILE A 849      23.598 -32.989  -2.986  1.00 38.37           C  
ATOM    614  H   ILE A 849      25.703 -30.849  -5.751  1.00 19.40           H  
ATOM    615  HA  ILE A 849      23.194 -30.443  -4.169  1.00 20.24           H  
ATOM    616  HB  ILE A 849      26.059 -30.539  -3.130  1.00 22.93           H  
ATOM    617 HG12 ILE A 849      25.511 -32.710  -2.119  1.00 29.16           H  
ATOM    618 HG13 ILE A 849      25.494 -32.743  -3.898  1.00 29.16           H  
ATOM    619 HG21 ILE A 849      24.544 -29.175  -1.759  1.00 28.35           H  
ATOM    620 HG22 ILE A 849      23.425 -30.551  -1.616  1.00 28.35           H  
ATOM    621 HG23 ILE A 849      25.048 -30.646  -0.894  1.00 28.35           H  
ATOM    622 HD11 ILE A 849      23.061 -32.639  -2.105  1.00 38.37           H  
ATOM    623 HD12 ILE A 849      23.055 -32.695  -3.884  1.00 38.37           H  
ATOM    624 HD13 ILE A 849      23.682 -34.075  -2.952  1.00 38.37           H  
ATOM    625  N   GLU A 850      23.608 -27.946  -3.953  1.00 20.47           N  
ATOM    626  CA  GLU A 850      23.867 -26.514  -3.801  1.00 19.50           C  
ATOM    627  C   GLU A 850      24.785 -26.309  -2.607  1.00 20.31           C  
ATOM    628  O   GLU A 850      24.627 -26.970  -1.586  1.00 23.02           O  
ATOM    629  CB  GLU A 850      22.563 -25.756  -3.580  1.00 21.68           C  
ATOM    630  CG  GLU A 850      22.719 -24.257  -3.737  1.00 24.38           C  
ATOM    631  CD  GLU A 850      21.418 -23.503  -3.535  1.00 38.68           C  
ATOM    632  OE1 GLU A 850      20.373 -23.967  -4.037  1.00 42.42           O  
ATOM    633  OE2 GLU A 850      21.442 -22.437  -2.877  1.00 45.69           O1-
ATOM    634  H   GLU A 850      22.696 -28.313  -3.722  1.00 20.47           H  
ATOM    635  HA  GLU A 850      24.337 -26.134  -4.708  1.00 19.50           H  
ATOM    636  HB2 GLU A 850      22.206 -25.965  -2.572  1.00 21.68           H  
ATOM    637  HB3 GLU A 850      21.829 -26.107  -4.305  1.00 21.68           H  
ATOM    638  HG2 GLU A 850      23.089 -24.049  -4.741  1.00 24.38           H  
ATOM    639  HG3 GLU A 850      23.443 -23.904  -3.003  1.00 24.38           H  
ATOM    640  N   ALA A 851      25.751 -25.405  -2.719  1.00 19.17           N  
ATOM    641  CA  ALA A 851      26.621 -25.130  -1.575  1.00 19.73           C  
ATOM    642  C   ALA A 851      26.973 -23.659  -1.484  1.00 20.95           C  
ATOM    643  O   ALA A 851      26.813 -22.921  -2.456  1.00 20.05           O  
ATOM    644  CB  ALA A 851      27.883 -26.002  -1.618  1.00 20.66           C  
ATOM    645  H   ALA A 851      25.885 -24.910  -3.589  1.00 19.17           H  
ATOM    646  HA  ALA A 851      26.067 -25.388  -0.672  1.00 19.73           H  
ATOM    647  HB1 ALA A 851      27.597 -27.054  -1.638  1.00 20.66           H  
ATOM    648  HB2 ALA A 851      28.458 -25.765  -2.513  1.00 20.66           H  
ATOM    649  HB3 ALA A 851      28.490 -25.807  -0.734  1.00 20.66           H  
ATOM    650  N   ASP A 852      27.423 -23.228  -0.304  1.00 21.38           N  
ATOM    651  CA  ASP A 852      28.004 -21.900  -0.156  1.00 23.01           C  
ATOM    652  C   ASP A 852      29.507 -22.058   0.028  1.00 21.94           C  
ATOM    653  O   ASP A 852      29.954 -22.660   1.000  1.00 22.62           O  
ATOM    654  CB  ASP A 852      27.389 -21.135   1.025  1.00 23.17           C  
ATOM    655  CG  ASP A 852      27.659 -19.630   0.945  1.00 33.60           C  
ATOM    656  OD1 ASP A 852      26.931 -18.933   0.202  1.00 38.61           O  
ATOM    657  OD2 ASP A 852      28.605 -19.140   1.609  1.00 39.72           O1-
ATOM    658  H   ASP A 852      27.360 -23.834   0.502  1.00 21.38           H  
ATOM    659  HA  ASP A 852      27.791 -21.314  -1.050  1.00 23.01           H  
ATOM    660  HB2 ASP A 852      27.815 -21.519   1.952  1.00 23.17           H  
ATOM    661  HB3 ASP A 852      26.311 -21.298   1.026  1.00 23.17           H  
ATOM    662  N   ALA A 853      30.281 -21.543  -0.922  1.00 20.78           N  
ATOM    663  CA  ALA A 853      31.731 -21.659  -0.867  1.00 20.34           C  
ATOM    664  C   ALA A 853      32.293 -20.326  -0.424  1.00 21.63           C  
ATOM    665  O   ALA A 853      31.952 -19.288  -0.986  1.00 22.53           O  
ATOM    666  CB  ALA A 853      32.293 -22.044  -2.234  1.00 21.97           C  
ATOM    667  H   ALA A 853      29.853 -21.060  -1.699  1.00 20.78           H  
ATOM    668  HA  ALA A 853      32.014 -22.440  -0.161  1.00 20.34           H  
ATOM    669  HB1 ALA A 853      31.875 -23.003  -2.542  1.00 21.97           H  
ATOM    670  HB2 ALA A 853      32.026 -21.280  -2.965  1.00 21.97           H  
ATOM    671  HB3 ALA A 853      33.378 -22.124  -2.171  1.00 21.97           H  
ATOM    672  N   PHE A 854      33.157 -20.346   0.577  1.00 18.24           N  
ATOM    673  CA  PHE A 854      33.731 -19.099   1.042  1.00 16.70           C  
ATOM    674  C   PHE A 854      35.053 -18.809   0.353  1.00 18.94           C  
ATOM    675  O   PHE A 854      36.036 -19.511   0.568  1.00 19.54           O  
ATOM    676  CB  PHE A 854      33.915 -19.105   2.553  1.00 18.71           C  
ATOM    677  CG  PHE A 854      34.295 -17.765   3.099  1.00 17.47           C  
ATOM    678  CD1 PHE A 854      33.326 -16.808   3.343  1.00 19.60           C  
ATOM    679  CD2 PHE A 854      35.627 -17.443   3.332  1.00 20.67           C  
ATOM    680  CE1 PHE A 854      33.675 -15.557   3.828  1.00 20.91           C  
ATOM    681  CE2 PHE A 854      35.982 -16.202   3.821  1.00 23.87           C  
ATOM    682  CZ  PHE A 854      35.007 -15.256   4.068  1.00 21.56           C  
ATOM    683  H   PHE A 854      33.414 -21.220   1.013  1.00 18.24           H  
ATOM    684  HA  PHE A 854      33.029 -18.305   0.785  1.00 16.70           H  
ATOM    685  HB2 PHE A 854      34.700 -19.818   2.805  1.00 18.71           H  
ATOM    686  HB3 PHE A 854      32.979 -19.416   3.016  1.00 18.71           H  
ATOM    687  HD1 PHE A 854      32.288 -17.038   3.154  1.00 19.60           H  
ATOM    688  HD2 PHE A 854      36.395 -18.174   3.128  1.00 20.67           H  
ATOM    689  HE1 PHE A 854      32.911 -14.818   4.019  1.00 20.91           H  
ATOM    690  HE2 PHE A 854      37.020 -15.971   4.010  1.00 23.87           H  
ATOM    691  HZ  PHE A 854      35.282 -14.283   4.448  1.00 21.56           H  
ATOM    692  N   GLY A 855      35.068 -17.763  -0.464  1.00 18.79           N  
ATOM    693  CA  GLY A 855      36.303 -17.300  -1.095  1.00 20.11           C  
ATOM    694  C   GLY A 855      36.834 -18.199  -2.197  1.00 21.01           C  
ATOM    695  O   GLY A 855      38.047 -18.235  -2.440  1.00 24.03           O  
ATOM    696  H   GLY A 855      34.205 -17.275  -0.655  1.00 18.79           H  
ATOM    697  HA2 GLY A 855      37.069 -17.222  -0.323  1.00 20.11           H  
ATOM    698  HA3 GLY A 855      36.116 -16.315  -1.522  1.00 20.11           H  
ATOM    699  N   ILE A 856      35.950 -18.927  -2.877  1.00 19.85           N  
ATOM    700  CA  ILE A 856      36.409 -19.834  -3.946  1.00 20.05           C  
ATOM    701  C   ILE A 856      36.909 -19.090  -5.193  1.00 22.24           C  
ATOM    702  O   ILE A 856      37.850 -19.540  -5.846  1.00 24.15           O  
ATOM    703  CB  ILE A 856      35.337 -20.871  -4.322  1.00 18.64           C  
ATOM    704  CG1 ILE A 856      35.953 -22.029  -5.133  1.00 19.75           C  
ATOM    705  CG2 ILE A 856      34.135 -20.199  -5.030  1.00 18.19           C  
ATOM    706  CD1 ILE A 856      35.059 -23.238  -5.221  1.00 21.84           C  
ATOM    707  H   ILE A 856      34.966 -18.858  -2.661  1.00 19.85           H  
ATOM    708  HA  ILE A 856      37.264 -20.367  -3.530  1.00 20.05           H  
ATOM    709  HB  ILE A 856      34.941 -21.313  -3.408  1.00 18.64           H  
ATOM    710 HG12 ILE A 856      36.888 -22.325  -4.658  1.00 19.75           H  
ATOM    711 HG13 ILE A 856      36.155 -21.674  -6.144  1.00 19.75           H  
ATOM    712 HG21 ILE A 856      33.709 -19.437  -4.378  1.00 18.19           H  
ATOM    713 HG22 ILE A 856      34.472 -19.736  -5.958  1.00 18.19           H  
ATOM    714 HG23 ILE A 856      33.378 -20.951  -5.253  1.00 18.19           H  
ATOM    715 HD11 ILE A 856      34.846 -23.607  -4.217  1.00 21.84           H  
ATOM    716 HD12 ILE A 856      34.126 -22.965  -5.713  1.00 21.84           H  
ATOM    717 HD13 ILE A 856      35.558 -24.018  -5.796  1.00 21.84           H  
ATOM    718  N   ASP A 857      36.303 -17.950  -5.518  1.00 22.40           N  
ATOM    719  CA  ASP A 857      36.681 -17.245  -6.745  1.00 27.85           C  
ATOM    720  C   ASP A 857      36.996 -15.760  -6.556  1.00 28.56           C  
ATOM    721  O   ASP A 857      37.505 -15.093  -7.470  1.00 30.69           O  
ATOM    722  CB  ASP A 857      35.609 -17.458  -7.826  1.00 29.78           C  
ATOM    723  CG  ASP A 857      34.372 -16.596  -7.625  1.00 36.86           C  
ATOM    724  OD1 ASP A 857      33.962 -16.316  -6.483  1.00 44.11           O  
ATOM    725  OD2 ASP A 857      33.781 -16.202  -8.648  1.00 54.29           O1-
ATOM    726  H   ASP A 857      35.583 -17.572  -4.919  1.00 22.40           H  
ATOM    727  HA  ASP A 857      37.623 -17.686  -7.069  1.00 27.85           H  
ATOM    728  HB2 ASP A 857      35.307 -18.505  -7.812  1.00 29.78           H  
ATOM    729  HB3 ASP A 857      36.044 -17.218  -8.796  1.00 29.78           H  
ATOM    730  N   LYS A 858      36.682 -15.243  -5.375  1.00 26.92           N  
ATOM    731  CA  LYS A 858      36.958 -13.849  -5.029  1.00 26.22           C  
ATOM    732  C   LYS A 858      37.277 -13.821  -3.542  1.00 24.28           C  
ATOM    733  O   LYS A 858      36.552 -14.409  -2.734  1.00 23.32           O  
ATOM    734  CB  LYS A 858      35.742 -12.977  -5.336  1.00 26.80           C  
ATOM    735  CG  LYS A 858      35.991 -11.480  -5.219  1.00 28.78           C  
ATOM    736  CD  LYS A 858      34.735 -10.705  -5.602  1.00 30.74           C  
ATOM    737  CE  LYS A 858      34.831  -9.250  -5.184  1.00 35.02           C  
ATOM    738  NZ  LYS A 858      33.555  -8.531  -5.453  1.00 38.71           N1+
ATOM    739  H   LYS A 858      36.235 -15.835  -4.689  1.00 26.92           H  
ATOM    740  HA  LYS A 858      37.793 -13.457  -5.610  1.00 26.22           H  
ATOM    741  HB2 LYS A 858      34.947 -13.245  -4.640  1.00 26.80           H  
ATOM    742  HB3 LYS A 858      35.420 -13.190  -6.355  1.00 26.80           H  
ATOM    743  HG2 LYS A 858      36.806 -11.197  -5.886  1.00 28.78           H  
ATOM    744  HG3 LYS A 858      36.263 -11.240  -4.191  1.00 28.78           H  
ATOM    745  HD2 LYS A 858      33.875 -11.159  -5.110  1.00 30.74           H  
ATOM    746  HD3 LYS A 858      34.604 -10.755  -6.683  1.00 30.74           H  
ATOM    747  HE2 LYS A 858      35.635  -8.771  -5.743  1.00 35.02           H  
ATOM    748  HE3 LYS A 858      35.050  -9.199  -4.118  1.00 35.02           H  
ATOM    749  HZ1 LYS A 858      33.346  -8.574  -6.440  1.00 38.71           H  
ATOM    750  HZ2 LYS A 858      32.807  -8.965  -4.931  1.00 38.71           H  
ATOM    751  HZ3 LYS A 858      33.646  -7.566  -5.170  1.00 38.71           H  
ATOM    752  N   THR A 859      38.371 -13.159  -3.181  1.00 24.39           N  
ATOM    753  CA  THR A 859      38.820 -13.155  -1.796  1.00 25.29           C  
ATOM    754  C   THR A 859      37.673 -12.825  -0.843  1.00 24.59           C  
ATOM    755  O   THR A 859      36.935 -11.865  -1.064  1.00 23.65           O  
ATOM    756  CB  THR A 859      39.994 -12.171  -1.592  1.00 27.07           C  
ATOM    757  OG1 THR A 859      41.051 -12.536  -2.483  1.00 30.02           O  
ATOM    758  CG2 THR A 859      40.512 -12.226  -0.155  1.00 27.26           C  
ATOM    759  H   THR A 859      38.898 -12.652  -3.877  1.00 24.39           H  
ATOM    760  HA  THR A 859      39.174 -14.160  -1.565  1.00 25.29           H  
ATOM    761  HB  THR A 859      39.646 -11.158  -1.794  1.00 27.07           H  
ATOM    762 HG21 THR A 859      39.707 -11.964   0.532  1.00 27.26           H  
ATOM    763 HG22 THR A 859      40.865 -13.233   0.066  1.00 27.26           H  
ATOM    764 HG23 THR A 859      41.334 -11.520  -0.038  1.00 27.26           H  
ATOM    765  HG1 THR A 859      41.770 -11.915  -2.350  1.00 30.02           H  
ATOM    766  N   ALA A 860      37.511 -13.663   0.184  1.00 23.54           N  
ATOM    767  CA  ALA A 860      36.610 -13.389   1.310  1.00 21.83           C  
ATOM    768  C   ALA A 860      35.142 -13.199   0.921  1.00 19.94           C  
ATOM    769  O   ALA A 860      34.383 -12.578   1.648  1.00 21.03           O  
ATOM    770  CB  ALA A 860      37.117 -12.186   2.116  1.00 23.32           C  
ATOM    771  H   ALA A 860      38.034 -14.527   0.186  1.00 23.54           H  
ATOM    772  HA  ALA A 860      36.629 -14.287   1.927  1.00 21.83           H  
ATOM    773  HB1 ALA A 860      38.139 -12.374   2.445  1.00 23.32           H  
ATOM    774  HB2 ALA A 860      37.094 -11.294   1.490  1.00 23.32           H  
ATOM    775  HB3 ALA A 860      36.478 -12.036   2.986  1.00 23.32           H  
ATOM    776  N   THR A 861      34.738 -13.754  -0.218  1.00 19.14           N  
ATOM    777  CA  THR A 861      33.383 -13.567  -0.707  1.00 20.05           C  
ATOM    778  C   THR A 861      32.642 -14.893  -0.709  1.00 21.90           C  
ATOM    779  O   THR A 861      33.137 -15.870  -1.275  1.00 23.54           O  
ATOM    780  CB  THR A 861      33.415 -12.969  -2.132  1.00 20.44           C  
ATOM    781  OG1 THR A 861      34.115 -11.719  -2.088  1.00 24.34           O  
ATOM    782  CG2 THR A 861      32.003 -12.737  -2.667  1.00 20.71           C  
ATOM    783  H   THR A 861      35.385 -14.316  -0.753  1.00 19.14           H  
ATOM    784  HA  THR A 861      32.859 -12.875  -0.047  1.00 20.05           H  
ATOM    785  HB  THR A 861      33.918 -13.671  -2.796  1.00 20.44           H  
ATOM    786 HG21 THR A 861      31.463 -13.684  -2.691  1.00 20.71           H  
ATOM    787 HG22 THR A 861      31.479 -12.036  -2.017  1.00 20.71           H  
ATOM    788 HG23 THR A 861      32.059 -12.326  -3.675  1.00 20.71           H  
ATOM    789  HG1 THR A 861      35.001 -11.894  -1.764  1.00 24.34           H  
ATOM    790  N   CYS A 862      31.469 -14.937  -0.071  1.00 22.44           N  
ATOM    791  CA  CYS A 862      30.601 -16.113  -0.163  1.00 22.62           C  
ATOM    792  C   CYS A 862      30.005 -16.211  -1.559  1.00 23.01           C  
ATOM    793  O   CYS A 862      29.590 -15.205  -2.139  1.00 24.39           O  
ATOM    794  CB  CYS A 862      29.442 -16.020   0.819  1.00 24.11           C  
ATOM    795  SG  CYS A 862      29.922 -15.881   2.528  1.00 32.29           S  
ATOM    796  H   CYS A 862      31.176 -14.146   0.484  1.00 22.44           H  
ATOM    797  HA  CYS A 862      31.213 -16.986   0.066  1.00 22.62           H  
ATOM    798  HB2 CYS A 862      28.832 -16.917   0.710  1.00 24.11           H  
ATOM    799  HB3 CYS A 862      28.848 -15.143   0.561  1.00 24.11           H  
ATOM    800  HG  CYS A 862      28.829 -15.824   3.294  1.00 32.29           H  
ATOM    801  N   ARG A 863      29.954 -17.428  -2.087  1.00 22.18           N  
ATOM    802  CA  ARG A 863      29.392 -17.668  -3.405  1.00 23.00           C  
ATOM    803  C   ARG A 863      28.566 -18.944  -3.399  1.00 22.38           C  
ATOM    804  O   ARG A 863      29.037 -19.977  -2.921  1.00 21.25           O  
ATOM    805  CB  ARG A 863      30.508 -17.798  -4.448  1.00 25.35           C  
ATOM    806  CG  ARG A 863      29.966 -17.746  -5.862  1.00 30.81           C  
ATOM    807  CD  ARG A 863      30.994 -17.997  -6.940  1.00 41.82           C  
ATOM    808  NE  ARG A 863      30.321 -18.086  -8.237  1.00 48.01           N  
ATOM    809  CZ  ARG A 863      30.916 -18.001  -9.424  1.00 45.37           C  
ATOM    810  NH1 ARG A 863      30.191 -18.102 -10.527  1.00 54.43           N  
ATOM    811  NH2 ARG A 863      32.224 -17.817  -9.518  1.00 56.21           N1+
ATOM    812  H   ARG A 863      30.316 -18.208  -1.558  1.00 22.18           H  
ATOM    813  HA  ARG A 863      28.755 -16.822  -3.662  1.00 23.00           H  
ATOM    814  HB2 ARG A 863      31.019 -18.749  -4.301  1.00 25.35           H  
ATOM    815  HB3 ARG A 863      31.216 -16.980  -4.311  1.00 25.35           H  
ATOM    816  HG2 ARG A 863      29.537 -16.757  -6.025  1.00 30.81           H  
ATOM    817  HG3 ARG A 863      29.185 -18.501  -5.955  1.00 30.81           H  
ATOM    818  HD2 ARG A 863      31.516 -18.932  -6.735  1.00 41.82           H  
ATOM    819  HD3 ARG A 863      31.712 -17.177  -6.957  1.00 41.82           H  
ATOM    820  HE  ARG A 863      29.320 -18.224  -8.230  1.00 48.01           H  
ATOM    821 HH11 ARG A 863      30.636 -18.039 -11.431  1.00 54.43           H  
ATOM    822 HH12 ARG A 863      29.193 -18.242 -10.464  1.00 54.43           H  
ATOM    823 HH21 ARG A 863      32.784 -17.739  -8.681  1.00 56.21           H  
ATOM    824 HH22 ARG A 863      32.661 -17.755 -10.426  1.00 56.21           H  
ATOM    825  N   THR A 864      27.347 -18.872  -3.940  1.00 21.77           N  
ATOM    826  CA  THR A 864      26.561 -20.074  -4.181  1.00 19.60           C  
ATOM    827  C   THR A 864      27.201 -20.843  -5.346  1.00 19.62           C  
ATOM    828  O   THR A 864      27.477 -20.271  -6.403  1.00 19.87           O  
ATOM    829  CB  THR A 864      25.101 -19.748  -4.513  1.00 21.12           C  
ATOM    830  OG1 THR A 864      24.572 -18.889  -3.498  1.00 24.91           O  
ATOM    831  CG2 THR A 864      24.273 -21.008  -4.576  1.00 22.17           C  
ATOM    832  H   THR A 864      26.964 -17.970  -4.186  1.00 21.77           H  
ATOM    833  HA  THR A 864      26.557 -20.677  -3.273  1.00 19.60           H  
ATOM    834  HB  THR A 864      25.063 -19.256  -5.485  1.00 21.12           H  
ATOM    835 HG21 THR A 864      24.677 -21.670  -5.342  1.00 22.17           H  
ATOM    836 HG22 THR A 864      24.302 -21.511  -3.609  1.00 22.17           H  
ATOM    837 HG23 THR A 864      23.242 -20.753  -4.822  1.00 22.17           H  
ATOM    838  HG1 THR A 864      23.662 -18.692  -3.730  1.00 24.91           H  
ATOM    839  N   VAL A 865      27.432 -22.135  -5.137  1.00 17.66           N  
ATOM    840  CA  VAL A 865      28.025 -23.003  -6.151  1.00 16.14           C  
ATOM    841  C   VAL A 865      27.223 -24.298  -6.282  1.00 16.68           C  
ATOM    842  O   VAL A 865      26.338 -24.585  -5.452  1.00 18.43           O  
ATOM    843  CB  VAL A 865      29.497 -23.356  -5.814  1.00 15.61           C  
ATOM    844  CG1 VAL A 865      30.349 -22.091  -5.749  1.00 19.28           C  
ATOM    845  CG2 VAL A 865      29.576 -24.121  -4.485  1.00 15.50           C  
ATOM    846  H   VAL A 865      27.188 -22.533  -4.241  1.00 17.66           H  
ATOM    847  HA  VAL A 865      28.004 -22.455  -7.093  1.00 16.14           H  
ATOM    848  HB  VAL A 865      29.886 -23.996  -6.606  1.00 15.61           H  
ATOM    849 HG11 VAL A 865      30.300 -21.570  -6.705  1.00 19.28           H  
ATOM    850 HG12 VAL A 865      29.972 -21.439  -4.961  1.00 19.28           H  
ATOM    851 HG13 VAL A 865      31.383 -22.360  -5.535  1.00 19.28           H  
ATOM    852 HG21 VAL A 865      29.190 -23.494  -3.681  1.00 15.50           H  
ATOM    853 HG22 VAL A 865      28.980 -25.031  -4.554  1.00 15.50           H  
ATOM    854 HG23 VAL A 865      30.614 -24.381  -4.276  1.00 15.50           H  
ATOM    855  N   ALA A 866      27.540 -25.073  -7.313  1.00 16.66           N  
ATOM    856  CA  ALA A 866      26.930 -26.395  -7.528  1.00 15.05           C  
ATOM    857  C   ALA A 866      28.042 -27.434  -7.416  1.00 17.18           C  
ATOM    858  O   ALA A 866      29.059 -27.302  -8.058  1.00 18.73           O  
ATOM    859  CB  ALA A 866      26.282 -26.457  -8.900  1.00 17.88           C  
ATOM    860  H   ALA A 866      28.227 -24.742  -7.976  1.00 16.66           H  
ATOM    861  HA  ALA A 866      26.154 -26.586  -6.787  1.00 15.05           H  
ATOM    862  HB1 ALA A 866      25.499 -25.701  -8.967  1.00 17.88           H  
ATOM    863  HB2 ALA A 866      27.034 -26.269  -9.666  1.00 17.88           H  
ATOM    864  HB3 ALA A 866      25.847 -27.445  -9.052  1.00 17.88           H  
ATOM    865  N   VAL A 867      27.829 -28.461  -6.601  1.00 16.01           N  
ATOM    866  CA  VAL A 867      28.857 -29.447  -6.300  1.00 15.94           C  
ATOM    867  C   VAL A 867      28.390 -30.830  -6.763  1.00 15.92           C  
ATOM    868  O   VAL A 867      27.361 -31.340  -6.292  1.00 18.05           O  
ATOM    869  CB  VAL A 867      29.148 -29.488  -4.783  1.00 16.76           C  
ATOM    870  CG1 VAL A 867      30.269 -30.469  -4.478  1.00 18.78           C  
ATOM    871  CG2 VAL A 867      29.482 -28.076  -4.233  1.00 17.30           C  
ATOM    872  H   VAL A 867      26.919 -28.562  -6.174  1.00 16.01           H  
ATOM    873  HA  VAL A 867      29.770 -29.167  -6.825  1.00 15.94           H  
ATOM    874  HB  VAL A 867      28.245 -29.832  -4.279  1.00 16.76           H  
ATOM    875 HG11 VAL A 867      29.993 -31.460  -4.840  1.00 18.78           H  
ATOM    876 HG12 VAL A 867      31.183 -30.142  -4.974  1.00 18.78           H  
ATOM    877 HG13 VAL A 867      30.434 -30.509  -3.401  1.00 18.78           H  
ATOM    878 HG21 VAL A 867      30.383 -27.701  -4.718  1.00 17.30           H  
ATOM    879 HG22 VAL A 867      28.651 -27.401  -4.437  1.00 17.30           H  
ATOM    880 HG23 VAL A 867      29.646 -28.135  -3.157  1.00 17.30           H  
ATOM    881  N   LYS A 868      29.126 -31.420  -7.703  1.00 15.64           N  
ATOM    882  CA  LYS A 868      28.859 -32.786  -8.114  1.00 14.96           C  
ATOM    883  C   LYS A 868      29.672 -33.757  -7.254  1.00 16.26           C  
ATOM    884  O   LYS A 868      30.863 -33.575  -7.032  1.00 17.82           O  
ATOM    885  CB  LYS A 868      29.172 -33.019  -9.590  1.00 17.05           C  
ATOM    886  CG  LYS A 868      28.733 -34.398 -10.067  1.00 17.48           C  
ATOM    887  CD  LYS A 868      29.040 -34.614 -11.543  1.00 18.39           C  
ATOM    888  CE  LYS A 868      28.023 -33.935 -12.450  1.00 20.33           C  
ATOM    889  NZ  LYS A 868      28.414 -34.151 -13.879  1.00 21.79           N1+
ATOM    890  H   LYS A 868      29.882 -30.909  -8.137  1.00 15.64           H  
ATOM    891  HA  LYS A 868      27.793 -32.965  -7.973  1.00 14.96           H  
ATOM    892  HB2 LYS A 868      30.248 -32.923  -9.739  1.00 17.05           H  
ATOM    893  HB3 LYS A 868      28.655 -32.263 -10.181  1.00 17.05           H  
ATOM    894  HG2 LYS A 868      27.659 -34.499  -9.912  1.00 17.48           H  
ATOM    895  HG3 LYS A 868      29.257 -35.156  -9.484  1.00 17.48           H  
ATOM    896  HD2 LYS A 868      29.034 -35.684 -11.749  1.00 18.39           H  
ATOM    897  HD3 LYS A 868      30.028 -34.208 -11.759  1.00 18.39           H  
ATOM    898  HE2 LYS A 868      28.000 -32.866 -12.236  1.00 20.33           H  
ATOM    899  HE3 LYS A 868      27.036 -34.362 -12.274  1.00 20.33           H  
ATOM    900  HZ1 LYS A 868      29.329 -33.755 -14.041  1.00 21.79           H  
ATOM    901  HZ2 LYS A 868      28.436 -35.141 -14.076  1.00 21.79           H  
ATOM    902  HZ3 LYS A 868      27.741 -33.702 -14.484  1.00 21.79           H  
ATOM    903  N   MET A 869      29.002 -34.791  -6.763  1.00 17.64           N  
ATOM    904  CA  MET A 869      29.668 -35.809  -5.965  1.00 18.73           C  
ATOM    905  C   MET A 869      28.889 -37.107  -6.105  1.00 17.52           C  
ATOM    906  O   MET A 869      27.814 -37.146  -6.705  1.00 19.26           O  
ATOM    907  CB  MET A 869      29.736 -35.382  -4.499  1.00 19.67           C  
ATOM    908  CG  MET A 869      28.361 -35.187  -3.890  1.00 19.81           C  
ATOM    909  SD  MET A 869      28.426 -34.655  -2.181  1.00 30.03           S  
ATOM    910  CE  MET A 869      28.901 -36.218  -1.412  1.00 31.44           C  
ATOM    911  H   MET A 869      28.012 -34.873  -6.946  1.00 17.64           H  
ATOM    912  HA  MET A 869      30.690 -35.947  -6.317  1.00 18.73           H  
ATOM    913  HB2 MET A 869      30.285 -34.442  -4.433  1.00 19.67           H  
ATOM    914  HB3 MET A 869      30.263 -36.151  -3.934  1.00 19.67           H  
ATOM    915  HG2 MET A 869      27.821 -36.133  -3.940  1.00 19.81           H  
ATOM    916  HG3 MET A 869      27.828 -34.433  -4.469  1.00 19.81           H  
ATOM    917  HE1 MET A 869      28.141 -36.971  -1.620  1.00 31.44           H  
ATOM    918  HE2 MET A 869      29.858 -36.546  -1.817  1.00 31.44           H  
ATOM    919  HE3 MET A 869      28.991 -36.080  -0.334  1.00 31.44           H  
ATOM    920  N   LEU A 870      29.433 -38.178  -5.560  1.00 17.26           N  
ATOM    921  CA  LEU A 870      28.758 -39.474  -5.665  1.00 17.49           C  
ATOM    922  C   LEU A 870      27.798 -39.707  -4.500  1.00 18.69           C  
ATOM    923  O   LEU A 870      27.727 -38.907  -3.577  1.00 20.10           O  
ATOM    924  CB  LEU A 870      29.794 -40.594  -5.799  1.00 17.33           C  
ATOM    925  CG  LEU A 870      30.667 -40.435  -7.070  1.00 16.96           C  
ATOM    926  CD1 LEU A 870      31.817 -41.414  -7.105  1.00 21.07           C  
ATOM    927  CD2 LEU A 870      29.856 -40.499  -8.379  1.00 19.24           C  
ATOM    928  H   LEU A 870      30.314 -38.105  -5.071  1.00 17.26           H  
ATOM    929  HA  LEU A 870      28.144 -39.475  -6.566  1.00 17.49           H  
ATOM    930  HB2 LEU A 870      29.273 -41.550  -5.848  1.00 17.33           H  
ATOM    931  HB3 LEU A 870      30.443 -40.579  -4.923  1.00 17.33           H  
ATOM    932  HG  LEU A 870      31.083 -39.430  -7.003  1.00 16.96           H  
ATOM    933 HD11 LEU A 870      32.410 -41.311  -6.196  1.00 21.07           H  
ATOM    934 HD12 LEU A 870      31.427 -42.430  -7.172  1.00 21.07           H  
ATOM    935 HD13 LEU A 870      32.444 -41.207  -7.973  1.00 21.07           H  
ATOM    936 HD21 LEU A 870      29.419 -41.492  -8.488  1.00 19.24           H  
ATOM    937 HD22 LEU A 870      29.061 -39.753  -8.351  1.00 19.24           H  
ATOM    938 HD23 LEU A 870      30.514 -40.297  -9.224  1.00 19.24           H  
ATOM    939  N   LYS A 871      27.034 -40.794  -4.565  1.00 20.77           N  
ATOM    940  CA  LYS A 871      26.087 -41.105  -3.507  1.00 22.12           C  
ATOM    941  C   LYS A 871      25.993 -42.611  -3.317  1.00 21.86           C  
ATOM    942  O   LYS A 871      26.631 -43.368  -4.039  1.00 21.74           O  
ATOM    943  CB  LYS A 871      24.707 -40.511  -3.819  1.00 23.25           C  
ATOM    944  CG  LYS A 871      24.068 -41.054  -5.080  1.00 25.10           C  
ATOM    945  CD  LYS A 871      22.614 -40.626  -5.215  1.00 27.88           C  
ATOM    946  CE  LYS A 871      21.654 -41.530  -4.439  1.00 34.10           C  
ATOM    947  NZ  LYS A 871      21.615 -42.938  -4.942  1.00 33.97           N1+
ATOM    948  H   LYS A 871      27.113 -41.412  -5.360  1.00 20.77           H  
ATOM    949  HA  LYS A 871      26.443 -40.657  -2.579  1.00 22.12           H  
ATOM    950  HB2 LYS A 871      24.816 -39.432  -3.928  1.00 23.25           H  
ATOM    951  HB3 LYS A 871      24.045 -40.726  -2.980  1.00 23.25           H  
ATOM    952  HG2 LYS A 871      24.113 -42.143  -5.056  1.00 25.10           H  
ATOM    953  HG3 LYS A 871      24.624 -40.686  -5.942  1.00 25.10           H  
ATOM    954  HD2 LYS A 871      22.340 -40.652  -6.270  1.00 27.88           H  
ATOM    955  HD3 LYS A 871      22.514 -39.608  -4.838  1.00 27.88           H  
ATOM    956  HE2 LYS A 871      20.651 -41.110  -4.513  1.00 34.10           H  
ATOM    957  HE3 LYS A 871      21.965 -41.546  -3.394  1.00 34.10           H  
ATOM    958  HZ1 LYS A 871      21.328 -42.942  -5.910  1.00 33.97           H  
ATOM    959  HZ2 LYS A 871      22.534 -43.350  -4.862  1.00 33.97           H  
ATOM    960  HZ3 LYS A 871      20.957 -43.473  -4.394  1.00 33.97           H  
ATOM    961  N   GLU A 872      25.203 -43.043  -2.341  1.00 22.64           N  
ATOM    962  CA  GLU A 872      25.044 -44.481  -2.067  1.00 25.43           C  
ATOM    963  C   GLU A 872      24.716 -45.230  -3.354  1.00 25.11           C  
ATOM    964  O   GLU A 872      23.781 -44.857  -4.076  1.00 26.79           O  
ATOM    965  CB  GLU A 872      23.944 -44.721  -1.027  1.00 27.01           C  
ATOM    966  CG  GLU A 872      23.481 -46.178  -0.916  1.00 31.72           C  
ATOM    967  CD  GLU A 872      24.554 -47.136  -0.383  1.00 45.08           C  
ATOM    968  OE1 GLU A 872      25.539 -46.674   0.235  1.00 46.43           O  
ATOM    969  OE2 GLU A 872      24.405 -48.363  -0.582  1.00 50.58           O1-
ATOM    970  H   GLU A 872      24.702 -42.373  -1.776  1.00 22.64           H  
ATOM    971  HA  GLU A 872      25.985 -44.856  -1.666  1.00 25.43           H  
ATOM    972  HB2 GLU A 872      23.082 -44.110  -1.295  1.00 27.01           H  
ATOM    973  HB3 GLU A 872      24.322 -44.409  -0.053  1.00 27.01           H  
ATOM    974  HG2 GLU A 872      23.180 -46.518  -1.907  1.00 31.72           H  
ATOM    975  HG3 GLU A 872      22.624 -46.215  -0.243  1.00 31.72           H  
ATOM    976  N   GLY A 873      25.490 -46.273  -3.644  1.00 23.38           N  
ATOM    977  CA  GLY A 873      25.299 -47.044  -4.871  1.00 22.61           C  
ATOM    978  C   GLY A 873      26.513 -46.952  -5.775  1.00 22.00           C  
ATOM    979  O   GLY A 873      26.813 -47.891  -6.513  1.00 22.48           O  
ATOM    980  H   GLY A 873      26.224 -46.537  -3.003  1.00 23.38           H  
ATOM    981  HA2 GLY A 873      24.430 -46.656  -5.403  1.00 22.61           H  
ATOM    982  HA3 GLY A 873      25.129 -48.089  -4.611  1.00 22.61           H  
ATOM    983  N   ALA A 874      27.222 -45.828  -5.697  1.00 20.80           N  
ATOM    984  CA  ALA A 874      28.431 -45.631  -6.485  1.00 19.85           C  
ATOM    985  C   ALA A 874      29.516 -46.580  -6.005  1.00 19.39           C  
ATOM    986  O   ALA A 874      29.508 -47.012  -4.844  1.00 20.63           O  
ATOM    987  CB  ALA A 874      28.909 -44.185  -6.387  1.00 19.73           C  
ATOM    988  H   ALA A 874      26.914 -45.094  -5.076  1.00 20.80           H  
ATOM    989  HA  ALA A 874      28.207 -45.844  -7.530  1.00 19.85           H  
ATOM    990  HB1 ALA A 874      28.125 -43.518  -6.746  1.00 19.73           H  
ATOM    991  HB2 ALA A 874      29.140 -43.948  -5.348  1.00 19.73           H  
ATOM    992  HB3 ALA A 874      29.804 -44.056  -6.996  1.00 19.73           H  
ATOM    993  N   THR A 875      30.433 -46.905  -6.914  1.00 18.81           N  
ATOM    994  CA  THR A 875      31.577 -47.756  -6.622  1.00 19.59           C  
ATOM    995  C   THR A 875      32.871 -47.035  -7.017  1.00 19.19           C  
ATOM    996  O   THR A 875      32.832 -45.884  -7.495  1.00 19.94           O  
ATOM    997  CB  THR A 875      31.484 -49.082  -7.403  1.00 21.44           C  
ATOM    998  OG1 THR A 875      31.709 -48.819  -8.795  1.00 24.44           O  
ATOM    999  CG2 THR A 875      30.112 -49.736  -7.216  1.00 22.76           C  
ATOM   1000  H   THR A 875      30.330 -46.544  -7.851  1.00 18.81           H  
ATOM   1001  HA  THR A 875      31.580 -47.972  -5.554  1.00 19.59           H  
ATOM   1002  HB  THR A 875      32.240 -49.769  -7.022  1.00 21.44           H  
ATOM   1003 HG21 THR A 875      29.944 -49.931  -6.157  1.00 22.76           H  
ATOM   1004 HG22 THR A 875      29.337 -49.067  -7.590  1.00 22.76           H  
ATOM   1005 HG23 THR A 875      30.079 -50.675  -7.768  1.00 22.76           H  
ATOM   1006  HG1 THR A 875      31.025 -48.213  -9.090  1.00 24.44           H  
ATOM   1007  N   HIS A 876      34.015 -47.699  -6.845  1.00 18.79           N  
ATOM   1008  CA  HIS A 876      35.294 -47.090  -7.266  1.00 19.19           C  
ATOM   1009  C   HIS A 876      35.287 -46.692  -8.747  1.00 20.69           C  
ATOM   1010  O   HIS A 876      35.980 -45.740  -9.150  1.00 20.36           O  
ATOM   1011  CB  HIS A 876      36.470 -48.041  -7.029  1.00 19.57           C  
ATOM   1012  CG  HIS A 876      36.757 -48.317  -5.586  1.00 20.14           C  
ATOM   1013  CD2 HIS A 876      36.310 -49.451  -4.941  1.00 24.89           C  
ATOM   1014  ND1 HIS A 876      37.484 -47.626  -4.676  1.00 24.55           N  
ATOM   1015  NE2 HIS A 876      36.741 -49.440  -3.691  1.00 23.99           N  
ATOM   1016  CE1 HIS A 876      37.451 -48.340  -3.504  1.00 26.55           C  
ATOM   1017  H   HIS A 876      34.007 -48.618  -6.427  1.00 18.79           H  
ATOM   1018  HA  HIS A 876      35.412 -46.194  -6.657  1.00 19.19           H  
ATOM   1019  HB2 HIS A 876      37.361 -47.600  -7.476  1.00 19.57           H  
ATOM   1020  HB3 HIS A 876      36.248 -48.988  -7.520  1.00 19.57           H  
ATOM   1021  HD2 HIS A 876      35.704 -50.226  -5.387  1.00 24.89           H  
ATOM   1022  HE2 HIS A 876      36.546 -50.200  -2.949  1.00 23.99           H  
ATOM   1023  HE1 HIS A 876      37.897 -48.069  -2.639  1.00 26.55           H  
ATOM   1024  N   SER A 877      34.525 -47.431  -9.554  1.00 20.37           N  
ATOM   1025  CA  SER A 877      34.397 -47.129 -10.978  1.00 20.86           C  
ATOM   1026  C   SER A 877      33.843 -45.719 -11.231  1.00 20.99           C  
ATOM   1027  O   SER A 877      34.370 -44.973 -12.066  1.00 20.90           O  
ATOM   1028  CB  SER A 877      33.510 -48.165 -11.681  1.00 23.29           C  
ATOM   1029  OG  SER A 877      33.660 -48.004 -13.069  1.00 35.80           O  
ATOM   1030  H   SER A 877      34.023 -48.220  -9.171  1.00 20.37           H  
ATOM   1031  HA  SER A 877      35.404 -47.172 -11.394  1.00 20.86           H  
ATOM   1032  HB2 SER A 877      32.468 -48.008 -11.402  1.00 23.29           H  
ATOM   1033  HB3 SER A 877      33.816 -49.170 -11.391  1.00 23.29           H  
ATOM   1034  HG  SER A 877      33.104 -48.658 -13.499  1.00 35.80           H  
ATOM   1035  N   GLU A 878      32.777 -45.362 -10.516  1.00 19.32           N  
ATOM   1036  CA  GLU A 878      32.199 -44.017 -10.614  1.00 19.99           C  
ATOM   1037  C   GLU A 878      33.127 -42.943 -10.053  1.00 19.56           C  
ATOM   1038  O   GLU A 878      33.149 -41.806 -10.552  1.00 20.74           O  
ATOM   1039  CB  GLU A 878      30.826 -43.950  -9.936  1.00 20.09           C  
ATOM   1040  CG  GLU A 878      29.702 -44.633 -10.731  1.00 23.87           C  
ATOM   1041  CD  GLU A 878      29.786 -46.150 -10.682  1.00 25.64           C  
ATOM   1042  OE1 GLU A 878      30.227 -46.700  -9.646  1.00 28.04           O  
ATOM   1043  OE2 GLU A 878      29.394 -46.795 -11.680  1.00 33.45           O1-
ATOM   1044  H   GLU A 878      32.356 -46.034  -9.891  1.00 19.32           H  
ATOM   1045  HA  GLU A 878      32.070 -43.812 -11.677  1.00 19.99           H  
ATOM   1046  HB2 GLU A 878      30.562 -42.901  -9.801  1.00 20.09           H  
ATOM   1047  HB3 GLU A 878      30.900 -44.435  -8.962  1.00 20.09           H  
ATOM   1048  HG2 GLU A 878      29.767 -44.314 -11.771  1.00 23.87           H  
ATOM   1049  HG3 GLU A 878      28.743 -44.323 -10.315  1.00 23.87           H  
ATOM   1050  N   HIS A 879      33.896 -43.299  -9.022  1.00 18.64           N  
ATOM   1051  CA  HIS A 879      34.880 -42.391  -8.443  1.00 18.44           C  
ATOM   1052  C   HIS A 879      35.940 -42.028  -9.481  1.00 17.49           C  
ATOM   1053  O   HIS A 879      36.270 -40.849  -9.649  1.00 18.85           O  
ATOM   1054  CB  HIS A 879      35.511 -43.018  -7.202  1.00 18.79           C  
ATOM   1055  CG  HIS A 879      36.498 -42.135  -6.509  1.00 21.59           C  
ATOM   1056  ND1 HIS A 879      36.135 -41.235  -5.529  1.00 22.35           N  
ATOM   1057  CD2 HIS A 879      37.842 -42.028  -6.640  1.00 30.59           C  
ATOM   1058  CE1 HIS A 879      37.212 -40.608  -5.090  1.00 27.30           C  
ATOM   1059  NE2 HIS A 879      38.261 -41.071  -5.748  1.00 32.38           N  
ATOM   1060  H   HIS A 879      33.794 -44.225  -8.631  1.00 18.64           H  
ATOM   1061  HA  HIS A 879      34.380 -41.472  -8.138  1.00 18.44           H  
ATOM   1062  HB2 HIS A 879      36.022 -43.933  -7.502  1.00 18.79           H  
ATOM   1063  HB3 HIS A 879      34.715 -43.260  -6.498  1.00 18.79           H  
ATOM   1064  HD2 HIS A 879      38.467 -42.590  -7.318  1.00 30.59           H  
ATOM   1065  HE2 HIS A 879      39.216 -40.770  -5.616  1.00 32.38           H  
ATOM   1066  HE1 HIS A 879      37.232 -39.847  -4.324  1.00 27.30           H  
ATOM   1067  N   ARG A 880      36.442 -43.042 -10.183  1.00 17.81           N  
ATOM   1068  CA  ARG A 880      37.359 -42.832 -11.309  1.00 18.83           C  
ATOM   1069  C   ARG A 880      36.735 -41.946 -12.392  1.00 19.37           C  
ATOM   1070  O   ARG A 880      37.383 -41.018 -12.877  1.00 20.33           O  
ATOM   1071  CB  ARG A 880      37.833 -44.168 -11.887  1.00 18.77           C  
ATOM   1072  CG  ARG A 880      38.890 -44.841 -11.014  1.00 22.34           C  
ATOM   1073  CD  ARG A 880      39.566 -46.022 -11.703  1.00 24.24           C  
ATOM   1074  NE  ARG A 880      38.612 -47.089 -12.007  1.00 30.32           N  
ATOM   1075  CZ  ARG A 880      38.392 -48.151 -11.233  1.00 29.43           C  
ATOM   1076  NH1 ARG A 880      39.058 -48.311 -10.090  1.00 32.81           N  
ATOM   1077  NH2 ARG A 880      37.502 -49.055 -11.609  1.00 34.70           N1+
ATOM   1078  H   ARG A 880      36.183 -43.986  -9.932  1.00 17.81           H  
ATOM   1079  HA  ARG A 880      38.232 -42.303 -10.926  1.00 18.83           H  
ATOM   1080  HB2 ARG A 880      38.257 -43.990 -12.875  1.00 18.77           H  
ATOM   1081  HB3 ARG A 880      36.975 -44.835 -11.974  1.00 18.77           H  
ATOM   1082  HG2 ARG A 880      38.412 -45.198 -10.102  1.00 22.34           H  
ATOM   1083  HG3 ARG A 880      39.652 -44.104 -10.760  1.00 22.34           H  
ATOM   1084  HD2 ARG A 880      40.341 -46.418 -11.047  1.00 24.24           H  
ATOM   1085  HD3 ARG A 880      40.018 -45.677 -12.633  1.00 24.24           H  
ATOM   1086  HE  ARG A 880      38.083 -47.015 -12.864  1.00 30.32           H  
ATOM   1087 HH11 ARG A 880      38.883 -49.121  -9.513  1.00 32.81           H  
ATOM   1088 HH12 ARG A 880      39.738 -47.622  -9.801  1.00 32.81           H  
ATOM   1089 HH21 ARG A 880      36.996 -48.936 -12.475  1.00 34.70           H  
ATOM   1090 HH22 ARG A 880      37.329 -49.864 -11.030  1.00 34.70           H  
ATOM   1091  N   ALA A 881      35.475 -42.207 -12.744  1.00 17.24           N  
ATOM   1092  CA  ALA A 881      34.785 -41.419 -13.760  1.00 18.06           C  
ATOM   1093  C   ALA A 881      34.677 -39.947 -13.367  1.00 18.09           C  
ATOM   1094  O   ALA A 881      34.832 -39.049 -14.211  1.00 18.79           O  
ATOM   1095  CB  ALA A 881      33.411 -41.988 -14.031  1.00 20.05           C  
ATOM   1096  H   ALA A 881      34.986 -42.969 -12.296  1.00 17.24           H  
ATOM   1097  HA  ALA A 881      35.381 -41.475 -14.671  1.00 18.06           H  
ATOM   1098  HB1 ALA A 881      33.504 -43.028 -14.345  1.00 20.05           H  
ATOM   1099  HB2 ALA A 881      32.810 -41.935 -13.123  1.00 20.05           H  
ATOM   1100  HB3 ALA A 881      32.928 -41.412 -14.820  1.00 20.05           H  
ATOM   1101  N   LEU A 882      34.409 -39.696 -12.090  1.00 16.77           N  
ATOM   1102  CA  LEU A 882      34.246 -38.317 -11.617  1.00 17.78           C  
ATOM   1103  C   LEU A 882      35.586 -37.591 -11.611  1.00 18.08           C  
ATOM   1104  O   LEU A 882      35.655 -36.411 -11.950  1.00 18.95           O  
ATOM   1105  CB  LEU A 882      33.590 -38.284 -10.244  1.00 16.81           C  
ATOM   1106  CG  LEU A 882      33.241 -36.900  -9.671  1.00 17.95           C  
ATOM   1107  CD1 LEU A 882      32.302 -36.074 -10.598  1.00 18.97           C  
ATOM   1108  CD2 LEU A 882      32.630 -37.024  -8.264  1.00 20.86           C  
ATOM   1109  H   LEU A 882      34.317 -40.462 -11.439  1.00 16.77           H  
ATOM   1110  HA  LEU A 882      33.584 -37.794 -12.307  1.00 17.78           H  
ATOM   1111  HB2 LEU A 882      34.270 -38.768  -9.543  1.00 16.81           H  
ATOM   1112  HB3 LEU A 882      32.665 -38.857 -10.308  1.00 16.81           H  
ATOM   1113  HG  LEU A 882      34.182 -36.353  -9.606  1.00 17.95           H  
ATOM   1114 HD11 LEU A 882      32.760 -35.973 -11.582  1.00 18.97           H  
ATOM   1115 HD12 LEU A 882      31.344 -36.585 -10.693  1.00 18.97           H  
ATOM   1116 HD13 LEU A 882      32.145 -35.085 -10.168  1.00 18.97           H  
ATOM   1117 HD21 LEU A 882      31.689 -37.571  -8.324  1.00 20.86           H  
ATOM   1118 HD22 LEU A 882      33.321 -37.560  -7.614  1.00 20.86           H  
ATOM   1119 HD23 LEU A 882      32.447 -36.029  -7.858  1.00 20.86           H  
ATOM   1120  N   MET A 883      36.656 -38.302 -11.265  1.00 16.47           N  
ATOM   1121  CA  MET A 883      37.989 -37.722 -11.375  1.00 19.22           C  
ATOM   1122  C   MET A 883      38.319 -37.387 -12.836  1.00 17.54           C  
ATOM   1123  O   MET A 883      38.916 -36.346 -13.125  1.00 18.79           O  
ATOM   1124  CB  MET A 883      39.049 -38.656 -10.767  1.00 20.40           C  
ATOM   1125  CG  MET A 883      40.473 -38.079 -10.721  1.00 25.13           C  
ATOM   1126  SD  MET A 883      40.537 -36.629  -9.644  1.00 36.15           S  
ATOM   1127  CE  MET A 883      42.256 -36.160  -9.738  1.00 39.18           C  
ATOM   1128  H   MET A 883      36.544 -39.247 -10.925  1.00 16.47           H  
ATOM   1129  HA  MET A 883      38.001 -36.792 -10.806  1.00 19.22           H  
ATOM   1130  HB2 MET A 883      39.074 -39.571 -11.359  1.00 20.40           H  
ATOM   1131  HB3 MET A 883      38.747 -38.892  -9.747  1.00 20.40           H  
ATOM   1132  HG2 MET A 883      40.776 -37.791 -11.728  1.00 25.13           H  
ATOM   1133  HG3 MET A 883      41.155 -38.839 -10.340  1.00 25.13           H  
ATOM   1134  HE1 MET A 883      42.877 -36.982  -9.381  1.00 39.18           H  
ATOM   1135  HE2 MET A 883      42.514 -35.932 -10.772  1.00 39.18           H  
ATOM   1136  HE3 MET A 883      42.427 -35.280  -9.118  1.00 39.18           H  
ATOM   1137  N   SER A 884      37.944 -38.260 -13.765  1.00 18.38           N  
ATOM   1138  CA  SER A 884      38.170 -37.961 -15.184  1.00 19.41           C  
ATOM   1139  C   SER A 884      37.369 -36.738 -15.654  1.00 17.79           C  
ATOM   1140  O   SER A 884      37.862 -35.939 -16.456  1.00 19.77           O  
ATOM   1141  CB  SER A 884      37.874 -39.183 -16.048  1.00 19.43           C  
ATOM   1142  OG  SER A 884      38.910 -40.141 -15.886  1.00 23.64           O  
ATOM   1143  H   SER A 884      37.504 -39.128 -13.495  1.00 18.38           H  
ATOM   1144  HA  SER A 884      39.224 -37.708 -15.298  1.00 19.41           H  
ATOM   1145  HB2 SER A 884      37.817 -38.883 -17.094  1.00 19.43           H  
ATOM   1146  HB3 SER A 884      36.923 -39.621 -15.744  1.00 19.43           H  
ATOM   1147  HG  SER A 884      38.936 -40.386 -14.958  1.00 23.64           H  
ATOM   1148  N   GLU A 885      36.144 -36.590 -15.146  1.00 17.25           N  
ATOM   1149  CA  GLU A 885      35.352 -35.386 -15.405  1.00 17.94           C  
ATOM   1150  C   GLU A 885      36.077 -34.126 -14.934  1.00 17.20           C  
ATOM   1151  O   GLU A 885      36.185 -33.137 -15.681  1.00 18.72           O  
ATOM   1152  CB  GLU A 885      33.987 -35.489 -14.736  1.00 18.64           C  
ATOM   1153  CG  GLU A 885      33.145 -34.210 -14.872  1.00 21.72           C  
ATOM   1154  CD  GLU A 885      31.681 -34.400 -14.499  1.00 22.29           C  
ATOM   1155  OE1 GLU A 885      31.168 -35.537 -14.607  1.00 33.01           O  
ATOM   1156  OE2 GLU A 885      31.043 -33.392 -14.111  1.00 22.39           O1-
ATOM   1157  H   GLU A 885      35.755 -37.324 -14.571  1.00 17.25           H  
ATOM   1158  HA  GLU A 885      35.213 -35.310 -16.483  1.00 17.94           H  
ATOM   1159  HB2 GLU A 885      34.136 -35.694 -13.676  1.00 18.64           H  
ATOM   1160  HB3 GLU A 885      33.439 -36.314 -15.192  1.00 18.64           H  
ATOM   1161  HG2 GLU A 885      33.196 -33.873 -15.907  1.00 21.72           H  
ATOM   1162  HG3 GLU A 885      33.570 -33.447 -14.220  1.00 21.72           H  
ATOM   1163  N   LEU A 886      36.598 -34.170 -13.706  1.00 17.00           N  
ATOM   1164  CA  LEU A 886      37.357 -33.055 -13.153  1.00 16.69           C  
ATOM   1165  C   LEU A 886      38.534 -32.693 -14.064  1.00 17.22           C  
ATOM   1166  O   LEU A 886      38.733 -31.522 -14.398  1.00 18.44           O  
ATOM   1167  CB  LEU A 886      37.845 -33.410 -11.752  1.00 17.13           C  
ATOM   1168  CG  LEU A 886      38.774 -32.435 -11.050  1.00 17.03           C  
ATOM   1169  CD1 LEU A 886      38.193 -31.017 -11.002  1.00 18.10           C  
ATOM   1170  CD2 LEU A 886      39.061 -32.974  -9.637  1.00 19.38           C  
ATOM   1171  H   LEU A 886      36.463 -34.999 -13.144  1.00 17.00           H  
ATOM   1172  HA  LEU A 886      36.707 -32.183 -13.089  1.00 16.69           H  
ATOM   1173  HB2 LEU A 886      38.370 -34.363 -11.824  1.00 17.13           H  
ATOM   1174  HB3 LEU A 886      36.963 -33.528 -11.122  1.00 17.13           H  
ATOM   1175  HG  LEU A 886      39.704 -32.357 -11.613  1.00 17.03           H  
ATOM   1176 HD11 LEU A 886      38.012 -30.664 -12.017  1.00 18.10           H  
ATOM   1177 HD12 LEU A 886      37.254 -31.027 -10.448  1.00 18.10           H  
ATOM   1178 HD13 LEU A 886      38.900 -30.351 -10.507  1.00 18.10           H  
ATOM   1179 HD21 LEU A 886      38.127 -33.049  -9.080  1.00 19.38           H  
ATOM   1180 HD22 LEU A 886      39.520 -33.960  -9.710  1.00 19.38           H  
ATOM   1181 HD23 LEU A 886      39.739 -32.295  -9.120  1.00 19.38           H  
ATOM   1182  N   LYS A 887      39.277 -33.705 -14.493  1.00 17.40           N  
ATOM   1183  CA  LYS A 887      40.431 -33.486 -15.374  1.00 18.96           C  
ATOM   1184  C   LYS A 887      40.053 -32.857 -16.710  1.00 18.64           C  
ATOM   1185  O   LYS A 887      40.761 -31.957 -17.202  1.00 18.97           O  
ATOM   1186  CB  LYS A 887      41.243 -34.766 -15.575  1.00 19.32           C  
ATOM   1187  CG  LYS A 887      42.063 -35.142 -14.352  1.00 23.14           C  
ATOM   1188  CD  LYS A 887      42.581 -36.547 -14.509  1.00 26.67           C  
ATOM   1189  CE  LYS A 887      43.393 -36.972 -13.306  1.00 29.87           C  
ATOM   1190  NZ  LYS A 887      43.684 -38.424 -13.380  1.00 33.76           N1+
ATOM   1191  H   LYS A 887      39.044 -34.645 -14.208  1.00 17.40           H  
ATOM   1192  HA  LYS A 887      41.065 -32.763 -14.860  1.00 18.96           H  
ATOM   1193  HB2 LYS A 887      41.920 -34.620 -16.417  1.00 19.32           H  
ATOM   1194  HB3 LYS A 887      40.556 -35.583 -15.798  1.00 19.32           H  
ATOM   1195  HG2 LYS A 887      41.436 -35.083 -13.462  1.00 23.14           H  
ATOM   1196  HG3 LYS A 887      42.903 -34.454 -14.252  1.00 23.14           H  
ATOM   1197  HD2 LYS A 887      43.211 -36.596 -15.397  1.00 26.67           H  
ATOM   1198  HD3 LYS A 887      41.736 -37.226 -14.625  1.00 26.67           H  
ATOM   1199  HE2 LYS A 887      42.829 -36.762 -12.397  1.00 29.87           H  
ATOM   1200  HE3 LYS A 887      44.330 -36.416 -13.288  1.00 29.87           H  
ATOM   1201  HZ1 LYS A 887      42.816 -38.941 -13.397  1.00 33.76           H  
ATOM   1202  HZ2 LYS A 887      44.209 -38.620 -14.221  1.00 33.76           H  
ATOM   1203  HZ3 LYS A 887      44.225 -38.700 -12.573  1.00 33.76           H  
ATOM   1204  N   ILE A 888      38.941 -33.310 -17.293  1.00 18.18           N  
ATOM   1205  CA  ILE A 888      38.511 -32.756 -18.577  1.00 18.81           C  
ATOM   1206  C   ILE A 888      38.061 -31.303 -18.413  1.00 17.99           C  
ATOM   1207  O   ILE A 888      38.353 -30.471 -19.273  1.00 19.67           O  
ATOM   1208  CB  ILE A 888      37.487 -33.667 -19.332  1.00 21.93           C  
ATOM   1209  CG1 ILE A 888      37.530 -33.403 -20.850  1.00 27.98           C  
ATOM   1210  CG2 ILE A 888      36.086 -33.422 -18.881  1.00 25.90           C  
ATOM   1211  CD1 ILE A 888      38.882 -33.679 -21.523  1.00 33.88           C  
ATOM   1212  H   ILE A 888      38.397 -34.035 -16.848  1.00 18.18           H  
ATOM   1213  HA  ILE A 888      39.376 -32.741 -19.240  1.00 18.81           H  
ATOM   1214  HB  ILE A 888      37.774 -34.694 -19.108  1.00 21.93           H  
ATOM   1215 HG12 ILE A 888      37.277 -32.356 -21.018  1.00 27.98           H  
ATOM   1216 HG13 ILE A 888      36.781 -34.038 -21.324  1.00 27.98           H  
ATOM   1217 HG21 ILE A 888      36.016 -33.589 -17.806  1.00 25.90           H  
ATOM   1218 HG22 ILE A 888      35.806 -32.393 -19.108  1.00 25.90           H  
ATOM   1219 HG23 ILE A 888      35.413 -34.105 -19.399  1.00 25.90           H  
ATOM   1220 HD11 ILE A 888      39.650 -33.055 -21.066  1.00 33.88           H  
ATOM   1221 HD12 ILE A 888      39.144 -34.729 -21.395  1.00 33.88           H  
ATOM   1222 HD13 ILE A 888      38.812 -33.449 -22.586  1.00 33.88           H  
ATOM   1223  N   LEU A 889      37.390 -30.984 -17.300  1.00 16.98           N  
ATOM   1224  CA  LEU A 889      36.949 -29.603 -17.051  1.00 17.23           C  
ATOM   1225  C   LEU A 889      38.130 -28.657 -16.917  1.00 18.63           C  
ATOM   1226  O   LEU A 889      38.073 -27.510 -17.388  1.00 20.28           O  
ATOM   1227  CB  LEU A 889      36.026 -29.522 -15.817  1.00 17.52           C  
ATOM   1228  CG  LEU A 889      34.667 -30.220 -15.956  1.00 19.23           C  
ATOM   1229  CD1 LEU A 889      33.854 -30.164 -14.642  1.00 19.98           C  
ATOM   1230  CD2 LEU A 889      33.892 -29.581 -17.088  1.00 24.98           C  
ATOM   1231  H   LEU A 889      37.183 -31.702 -16.621  1.00 16.98           H  
ATOM   1232  HA  LEU A 889      36.371 -29.285 -17.918  1.00 17.23           H  
ATOM   1233  HB2 LEU A 889      35.841 -28.469 -15.605  1.00 17.52           H  
ATOM   1234  HB3 LEU A 889      36.551 -29.975 -14.976  1.00 17.52           H  
ATOM   1235  HG  LEU A 889      34.842 -31.273 -16.178  1.00 19.23           H  
ATOM   1236 HD11 LEU A 889      34.424 -30.637 -13.842  1.00 19.98           H  
ATOM   1237 HD12 LEU A 889      33.655 -29.124 -14.382  1.00 19.98           H  
ATOM   1238 HD13 LEU A 889      32.910 -30.692 -14.776  1.00 19.98           H  
ATOM   1239 HD21 LEU A 889      33.719 -28.529 -16.862  1.00 24.98           H  
ATOM   1240 HD22 LEU A 889      34.464 -29.665 -18.012  1.00 24.98           H  
ATOM   1241 HD23 LEU A 889      32.935 -30.089 -17.205  1.00 24.98           H  
ATOM   1242  N   ILE A 890      39.205 -29.136 -16.294  1.00 16.79           N  
ATOM   1243  CA  ILE A 890      40.417 -28.329 -16.174  1.00 19.65           C  
ATOM   1244  C   ILE A 890      41.014 -28.100 -17.568  1.00 20.61           C  
ATOM   1245  O   ILE A 890      41.395 -26.975 -17.920  1.00 24.54           O  
ATOM   1246  CB  ILE A 890      41.443 -28.984 -15.248  1.00 18.95           C  
ATOM   1247  CG1 ILE A 890      40.925 -29.006 -13.796  1.00 19.40           C  
ATOM   1248  CG2 ILE A 890      42.793 -28.279 -15.354  1.00 22.28           C  
ATOM   1249  CD1 ILE A 890      41.733 -29.896 -12.859  1.00 20.98           C  
ATOM   1250  H   ILE A 890      39.182 -30.066 -15.901  1.00 16.79           H  
ATOM   1251  HA  ILE A 890      40.151 -27.370 -15.729  1.00 19.65           H  
ATOM   1252  HB  ILE A 890      41.588 -30.017 -15.563  1.00 18.95           H  
ATOM   1253 HG12 ILE A 890      39.896 -29.365 -13.805  1.00 19.40           H  
ATOM   1254 HG13 ILE A 890      40.951 -27.988 -13.408  1.00 19.40           H  
ATOM   1255 HG21 ILE A 890      43.143 -28.317 -16.386  1.00 22.28           H  
ATOM   1256 HG22 ILE A 890      42.685 -27.239 -15.045  1.00 22.28           H  
ATOM   1257 HG23 ILE A 890      43.515 -28.777 -14.707  1.00 22.28           H  
ATOM   1258 HD11 ILE A 890      41.719 -30.921 -13.230  1.00 20.98           H  
ATOM   1259 HD12 ILE A 890      42.762 -29.539 -12.816  1.00 20.98           H  
ATOM   1260 HD13 ILE A 890      41.296 -29.865 -11.861  1.00 20.98           H  
ATOM   1261  N   HIS A 891      41.075 -29.160 -18.367  1.00 20.60           N  
ATOM   1262  CA  HIS A 891      41.661 -29.085 -19.714  1.00 23.20           C  
ATOM   1263  C   HIS A 891      40.881 -28.145 -20.628  1.00 22.36           C  
ATOM   1264  O   HIS A 891      41.472 -27.386 -21.387  1.00 24.91           O  
ATOM   1265  CB  HIS A 891      41.717 -30.478 -20.356  1.00 23.91           C  
ATOM   1266  CG  HIS A 891      41.797 -30.451 -21.854  1.00 32.80           C  
ATOM   1267  ND1 HIS A 891      42.973 -30.206 -22.531  1.00 38.88           N  
ATOM   1268  CD2 HIS A 891      40.844 -30.621 -22.805  1.00 34.84           C  
ATOM   1269  CE1 HIS A 891      42.744 -30.235 -23.832  1.00 43.58           C  
ATOM   1270  NE2 HIS A 891      41.460 -30.480 -24.025  1.00 42.82           N  
ATOM   1271  H   HIS A 891      40.708 -30.042 -18.040  1.00 20.60           H  
ATOM   1272  HA  HIS A 891      42.670 -28.689 -19.597  1.00 23.20           H  
ATOM   1273  HB2 HIS A 891      40.819 -31.025 -20.070  1.00 23.91           H  
ATOM   1274  HB3 HIS A 891      42.596 -30.997 -19.974  1.00 23.91           H  
ATOM   1275  HD2 HIS A 891      39.798 -30.828 -22.635  1.00 34.84           H  
ATOM   1276  HE2 HIS A 891      41.005 -30.552 -24.924  1.00 42.82           H  
ATOM   1277  HE1 HIS A 891      43.481 -30.084 -24.606  1.00 43.58           H  
ATOM   1278  N   ILE A 892      39.554 -28.216 -20.549  1.00 20.70           N  
ATOM   1279  CA  ILE A 892      38.682 -27.451 -21.426  1.00 21.74           C  
ATOM   1280  C   ILE A 892      38.884 -25.948 -21.196  1.00 23.11           C  
ATOM   1281  O   ILE A 892      39.052 -25.181 -22.155  1.00 24.15           O  
ATOM   1282  CB  ILE A 892      37.206 -27.895 -21.267  1.00 22.53           C  
ATOM   1283  CG1 ILE A 892      36.985 -29.227 -21.999  1.00 25.90           C  
ATOM   1284  CG2 ILE A 892      36.249 -26.857 -21.829  1.00 25.01           C  
ATOM   1285  CD1 ILE A 892      35.745 -30.012 -21.568  1.00 23.62           C  
ATOM   1286  H   ILE A 892      39.139 -28.822 -19.856  1.00 20.70           H  
ATOM   1287  HA  ILE A 892      38.950 -27.654 -22.463  1.00 21.74           H  
ATOM   1288  HB  ILE A 892      37.005 -28.010 -20.202  1.00 22.53           H  
ATOM   1289 HG12 ILE A 892      37.859 -29.855 -21.826  1.00 25.90           H  
ATOM   1290 HG13 ILE A 892      36.896 -29.015 -23.064  1.00 25.90           H  
ATOM   1291 HG21 ILE A 892      36.402 -25.907 -21.317  1.00 25.01           H  
ATOM   1292 HG22 ILE A 892      36.436 -26.730 -22.895  1.00 25.01           H  
ATOM   1293 HG23 ILE A 892      35.222 -27.190 -21.678  1.00 25.01           H  
ATOM   1294 HD11 ILE A 892      35.810 -30.237 -20.504  1.00 23.62           H  
ATOM   1295 HD12 ILE A 892      34.853 -29.416 -21.760  1.00 23.62           H  
ATOM   1296 HD13 ILE A 892      35.689 -30.942 -22.134  1.00 23.62           H  
ATOM   1297  N   GLY A 893      38.904 -25.537 -19.930  1.00 23.54           N  
ATOM   1298  CA  GLY A 893      39.069 -24.124 -19.589  1.00 23.83           C  
ATOM   1299  C   GLY A 893      37.771 -23.343 -19.666  1.00 23.19           C  
ATOM   1300  O   GLY A 893      36.705 -23.896 -19.976  1.00 25.22           O  
ATOM   1301  H   GLY A 893      38.803 -26.216 -19.189  1.00 23.54           H  
ATOM   1302  HA2 GLY A 893      39.784 -23.680 -20.282  1.00 23.83           H  
ATOM   1303  HA3 GLY A 893      39.457 -24.054 -18.573  1.00 23.83           H  
ATOM   1304  N   HIS A 894      37.859 -22.045 -19.409  1.00 24.45           N  
ATOM   1305  CA  HIS A 894      36.666 -21.220 -19.229  1.00 24.47           C  
ATOM   1306  C   HIS A 894      36.066 -20.681 -20.521  1.00 23.20           C  
ATOM   1307  O   HIS A 894      36.784 -20.258 -21.431  1.00 24.18           O  
ATOM   1308  CB  HIS A 894      36.999 -20.043 -18.300  1.00 26.02           C  
ATOM   1309  CG  HIS A 894      35.976 -18.947 -18.313  1.00 37.06           C  
ATOM   1310  CD2 HIS A 894      35.973 -17.938 -19.256  1.00 45.73           C  
ATOM   1311  ND1 HIS A 894      34.923 -18.700 -17.498  1.00 47.26           N  
ATOM   1312  NE2 HIS A 894      34.957 -17.124 -19.024  1.00 49.04           N  
ATOM   1313  CE1 HIS A 894      34.305 -17.565 -17.963  1.00 46.00           C  
ATOM   1314  H   HIS A 894      38.771 -21.617 -19.336  1.00 24.45           H  
ATOM   1315  HA  HIS A 894      35.911 -21.876 -18.796  1.00 24.47           H  
ATOM   1316  HB2 HIS A 894      37.956 -19.622 -18.609  1.00 26.02           H  
ATOM   1317  HB3 HIS A 894      37.081 -20.423 -17.282  1.00 26.02           H  
ATOM   1318  HD1 HIS A 894      34.625 -19.286 -16.642  1.00 47.26           H  
ATOM   1319  HD2 HIS A 894      36.689 -17.831 -20.058  1.00 45.73           H  
ATOM   1320  HE1 HIS A 894      33.428 -17.107 -17.531  1.00 46.00           H  
ATOM   1321  N   HIS A 895      34.735 -20.690 -20.582  1.00 20.86           N  
ATOM   1322  CA  HIS A 895      33.990 -19.963 -21.607  1.00 19.79           C  
ATOM   1323  C   HIS A 895      32.698 -19.485 -20.975  1.00 19.46           C  
ATOM   1324  O   HIS A 895      32.151 -20.155 -20.098  1.00 21.78           O  
ATOM   1325  CB  HIS A 895      33.697 -20.836 -22.822  1.00 18.43           C  
ATOM   1326  CG  HIS A 895      33.098 -20.089 -23.971  1.00 19.45           C  
ATOM   1327  ND1 HIS A 895      31.737 -19.908 -24.112  1.00 19.90           N  
ATOM   1328  CD2 HIS A 895      33.672 -19.460 -25.026  1.00 23.41           C  
ATOM   1329  CE1 HIS A 895      31.498 -19.196 -25.199  1.00 23.32           C  
ATOM   1330  NE2 HIS A 895      32.654 -18.920 -25.778  1.00 22.56           N  
ATOM   1331  H   HIS A 895      34.221 -21.220 -19.893  1.00 20.86           H  
ATOM   1332  HA  HIS A 895      34.585 -19.123 -21.965  1.00 19.79           H  
ATOM   1333  HB2 HIS A 895      33.002 -21.620 -22.522  1.00 18.43           H  
ATOM   1334  HB3 HIS A 895      34.632 -21.287 -23.155  1.00 18.43           H  
ATOM   1335  HD2 HIS A 895      34.729 -19.395 -25.237  1.00 23.41           H  
ATOM   1336  HE2 HIS A 895      32.771 -18.397 -26.634  1.00 22.56           H  
ATOM   1337  HE1 HIS A 895      30.525 -18.891 -25.554  1.00 23.32           H  
ATOM   1338  N   LEU A 896      32.222 -18.322 -21.399  1.00 19.34           N  
ATOM   1339  CA  LEU A 896      30.978 -17.774 -20.851  1.00 19.73           C  
ATOM   1340  C   LEU A 896      29.815 -18.756 -20.944  1.00 18.75           C  
ATOM   1341  O   LEU A 896      28.951 -18.785 -20.052  1.00 21.21           O  
ATOM   1342  CB  LEU A 896      30.592 -16.472 -21.558  1.00 21.48           C  
ATOM   1343  CG  LEU A 896      29.241 -15.877 -21.142  1.00 22.05           C  
ATOM   1344  CD1 LEU A 896      29.312 -15.333 -19.714  1.00 29.02           C  
ATOM   1345  CD2 LEU A 896      28.786 -14.798 -22.115  1.00 23.98           C  
ATOM   1346  H   LEU A 896      32.723 -17.807 -22.109  1.00 19.34           H  
ATOM   1347  HA  LEU A 896      31.173 -17.577 -19.797  1.00 19.73           H  
ATOM   1348  HB2 LEU A 896      30.558 -16.668 -22.630  1.00 21.48           H  
ATOM   1349  HB3 LEU A 896      31.365 -15.733 -21.348  1.00 21.48           H  
ATOM   1350  HG  LEU A 896      28.499 -16.675 -21.169  1.00 22.05           H  
ATOM   1351 HD11 LEU A 896      29.601 -16.134 -19.034  1.00 29.02           H  
ATOM   1352 HD12 LEU A 896      30.050 -14.532 -19.667  1.00 29.02           H  
ATOM   1353 HD13 LEU A 896      28.336 -14.945 -19.424  1.00 29.02           H  
ATOM   1354 HD21 LEU A 896      29.507 -13.980 -22.114  1.00 23.98           H  
ATOM   1355 HD22 LEU A 896      28.716 -15.219 -23.118  1.00 23.98           H  
ATOM   1356 HD23 LEU A 896      27.810 -14.422 -21.810  1.00 23.98           H  
ATOM   1357  N   ASN A 897      29.775 -19.545 -22.019  1.00 17.28           N  
ATOM   1358  CA  ASN A 897      28.589 -20.376 -22.287  1.00 16.76           C  
ATOM   1359  C   ASN A 897      28.761 -21.860 -21.956  1.00 16.65           C  
ATOM   1360  O   ASN A 897      28.039 -22.726 -22.476  1.00 17.53           O  
ATOM   1361  CB  ASN A 897      28.116 -20.149 -23.725  1.00 17.37           C  
ATOM   1362  CG  ASN A 897      27.747 -18.699 -23.979  1.00 17.26           C  
ATOM   1363  OD1 ASN A 897      28.368 -18.027 -24.808  1.00 19.36           O  
ATOM   1364  ND2 ASN A 897      26.738 -18.201 -23.242  1.00 18.17           N  
ATOM   1365  H   ASN A 897      30.562 -19.573 -22.652  1.00 17.28           H  
ATOM   1366  HA  ASN A 897      27.812 -20.048 -21.596  1.00 16.76           H  
ATOM   1367  HB2 ASN A 897      27.241 -20.773 -23.911  1.00 17.37           H  
ATOM   1368  HB3 ASN A 897      28.916 -20.433 -24.408  1.00 17.37           H  
ATOM   1369 HD21 ASN A 897      26.458 -17.237 -23.355  1.00 18.17           H  
ATOM   1370 HD22 ASN A 897      26.260 -18.791 -22.576  1.00 18.17           H  
ATOM   1371  N   VAL A 898      29.706 -22.143 -21.063  1.00 16.74           N  
ATOM   1372  CA  VAL A 898      29.828 -23.482 -20.459  1.00 18.64           C  
ATOM   1373  C   VAL A 898      29.887 -23.273 -18.945  1.00 19.63           C  
ATOM   1374  O   VAL A 898      30.475 -22.278 -18.481  1.00 23.11           O  
ATOM   1375  CB  VAL A 898      31.104 -24.200 -20.964  1.00 21.97           C  
ATOM   1376  CG1 VAL A 898      31.214 -25.580 -20.396  1.00 25.31           C  
ATOM   1377  CG2 VAL A 898      31.108 -24.280 -22.487  1.00 22.53           C  
ATOM   1378  H   VAL A 898      30.358 -21.421 -20.792  1.00 16.74           H  
ATOM   1379  HA  VAL A 898      28.983 -24.112 -20.734  1.00 18.64           H  
ATOM   1380  HB  VAL A 898      31.960 -23.615 -20.629  1.00 21.97           H  
ATOM   1381 HG11 VAL A 898      31.221 -25.525 -19.307  1.00 25.31           H  
ATOM   1382 HG12 VAL A 898      30.363 -26.177 -20.724  1.00 25.31           H  
ATOM   1383 HG13 VAL A 898      32.138 -26.043 -20.743  1.00 25.31           H  
ATOM   1384 HG21 VAL A 898      30.252 -24.865 -22.822  1.00 22.53           H  
ATOM   1385 HG22 VAL A 898      31.047 -23.275 -22.904  1.00 22.53           H  
ATOM   1386 HG23 VAL A 898      32.028 -24.757 -22.823  1.00 22.53           H  
ATOM   1387  N   VAL A 899      29.300 -24.184 -18.166  1.00 20.52           N  
ATOM   1388  CA  VAL A 899      29.414 -24.067 -16.704  1.00 21.73           C  
ATOM   1389  C   VAL A 899      30.885 -24.219 -16.343  1.00 23.31           C  
ATOM   1390  O   VAL A 899      31.554 -25.152 -16.775  1.00 23.67           O  
ATOM   1391  CB  VAL A 899      28.520 -25.039 -15.887  1.00 23.96           C  
ATOM   1392  CG1 VAL A 899      27.061 -24.823 -16.209  1.00 23.20           C  
ATOM   1393  CG2 VAL A 899      28.911 -26.462 -16.105  1.00 30.31           C  
ATOM   1394  H   VAL A 899      28.782 -24.947 -18.577  1.00 20.52           H  
ATOM   1395  HA  VAL A 899      29.032 -23.085 -16.423  1.00 21.73           H  
ATOM   1396  HB  VAL A 899      28.673 -24.818 -14.831  1.00 23.96           H  
ATOM   1397 HG11 VAL A 899      26.792 -23.787 -16.000  1.00 23.20           H  
ATOM   1398 HG12 VAL A 899      26.886 -25.039 -17.263  1.00 23.20           H  
ATOM   1399 HG13 VAL A 899      26.451 -25.487 -15.596  1.00 23.20           H  
ATOM   1400 HG21 VAL A 899      28.771 -26.721 -17.155  1.00 30.31           H  
ATOM   1401 HG22 VAL A 899      29.958 -26.597 -15.835  1.00 30.31           H  
ATOM   1402 HG23 VAL A 899      28.290 -27.109 -15.485  1.00 30.31           H  
ATOM   1403  N   ASN A 900      31.408 -23.257 -15.604  1.00 22.40           N  
ATOM   1404  CA  ASN A 900      32.834 -23.272 -15.342  1.00 23.07           C  
ATOM   1405  C   ASN A 900      33.248 -23.839 -14.007  1.00 20.57           C  
ATOM   1406  O   ASN A 900      32.571 -23.637 -12.992  1.00 21.47           O  
ATOM   1407  CB  ASN A 900      33.422 -21.903 -15.590  1.00 25.85           C  
ATOM   1408  CG  ASN A 900      33.231 -21.465 -17.038  1.00 30.24           C  
ATOM   1409  OD1 ASN A 900      33.726 -22.105 -17.989  1.00 33.75           O  
ATOM   1410  ND2 ASN A 900      32.485 -20.401 -17.215  1.00 32.37           N  
ATOM   1411  H   ASN A 900      30.824 -22.523 -15.228  1.00 22.40           H  
ATOM   1412  HA  ASN A 900      33.255 -23.983 -16.053  1.00 23.07           H  
ATOM   1413  HB2 ASN A 900      34.488 -21.930 -15.366  1.00 25.85           H  
ATOM   1414  HB3 ASN A 900      32.931 -21.183 -14.935  1.00 25.85           H  
ATOM   1415 HD21 ASN A 900      32.104 -19.913 -16.417  1.00 32.37           H  
ATOM   1416 HD22 ASN A 900      32.291 -20.070 -18.149  1.00 32.37           H  
ATOM   1417  N   LEU A 901      34.341 -24.597 -14.045  1.00 20.14           N  
ATOM   1418  CA  LEU A 901      34.928 -25.199 -12.863  1.00 17.95           C  
ATOM   1419  C   LEU A 901      35.501 -24.102 -11.973  1.00 17.87           C  
ATOM   1420  O   LEU A 901      36.212 -23.201 -12.454  1.00 19.24           O  
ATOM   1421  CB  LEU A 901      36.051 -26.154 -13.271  1.00 18.58           C  
ATOM   1422  CG  LEU A 901      36.785 -26.899 -12.164  1.00 17.12           C  
ATOM   1423  CD1 LEU A 901      35.864 -27.949 -11.490  1.00 18.92           C  
ATOM   1424  CD2 LEU A 901      38.045 -27.534 -12.746  1.00 21.56           C  
ATOM   1425  H   LEU A 901      34.782 -24.761 -14.939  1.00 20.14           H  
ATOM   1426  HA  LEU A 901      34.161 -25.754 -12.322  1.00 17.95           H  
ATOM   1427  HB2 LEU A 901      36.792 -25.570 -13.817  1.00 18.58           H  
ATOM   1428  HB3 LEU A 901      35.617 -26.902 -13.934  1.00 18.58           H  
ATOM   1429  HG  LEU A 901      37.076 -26.198 -11.382  1.00 17.12           H  
ATOM   1430 HD11 LEU A 901      34.991 -27.450 -11.069  1.00 18.92           H  
ATOM   1431 HD12 LEU A 901      35.542 -28.680 -12.232  1.00 18.92           H  
ATOM   1432 HD13 LEU A 901      36.411 -28.456 -10.695  1.00 18.92           H  
ATOM   1433 HD21 LEU A 901      37.768 -28.238 -13.530  1.00 21.56           H  
ATOM   1434 HD22 LEU A 901      38.684 -26.756 -13.165  1.00 21.56           H  
ATOM   1435 HD23 LEU A 901      38.583 -28.061 -11.958  1.00 21.56           H  
ATOM   1436  N   LEU A 902      35.197 -24.204 -10.679  1.00 17.04           N  
ATOM   1437  CA  LEU A 902      35.706 -23.275  -9.668  1.00 16.00           C  
ATOM   1438  C   LEU A 902      36.717 -23.908  -8.713  1.00 16.40           C  
ATOM   1439  O   LEU A 902      37.594 -23.212  -8.179  1.00 18.47           O  
ATOM   1440  CB  LEU A 902      34.549 -22.686  -8.856  1.00 15.52           C  
ATOM   1441  CG  LEU A 902      33.467 -21.968  -9.655  1.00 16.87           C  
ATOM   1442  CD1 LEU A 902      32.359 -21.568  -8.733  1.00 18.23           C  
ATOM   1443  CD2 LEU A 902      34.056 -20.772 -10.397  1.00 21.44           C  
ATOM   1444  H   LEU A 902      34.589 -24.955 -10.383  1.00 17.04           H  
ATOM   1445  HA  LEU A 902      36.227 -22.491 -10.217  1.00 16.00           H  
ATOM   1446  HB2 LEU A 902      34.969 -21.972  -8.147  1.00 15.52           H  
ATOM   1447  HB3 LEU A 902      34.075 -23.502  -8.311  1.00 15.52           H  
ATOM   1448  HG  LEU A 902      33.057 -22.638 -10.410  1.00 16.87           H  
ATOM   1449 HD11 LEU A 902      31.942 -22.457  -8.259  1.00 18.23           H  
ATOM   1450 HD12 LEU A 902      32.748 -20.896  -7.968  1.00 18.23           H  
ATOM   1451 HD13 LEU A 902      31.579 -21.060  -9.301  1.00 18.23           H  
ATOM   1452 HD21 LEU A 902      34.480 -20.071  -9.678  1.00 21.44           H  
ATOM   1453 HD22 LEU A 902      34.838 -21.114 -11.075  1.00 21.44           H  
ATOM   1454 HD23 LEU A 902      33.271 -20.276 -10.968  1.00 21.44           H  
ATOM   1455  N   GLY A 903      36.597 -25.212  -8.479  1.00 16.61           N  
ATOM   1456  CA  GLY A 903      37.522 -25.885  -7.584  1.00 15.30           C  
ATOM   1457  C   GLY A 903      37.114 -27.326  -7.383  1.00 16.07           C  
ATOM   1458  O   GLY A 903      36.104 -27.792  -7.948  1.00 17.20           O  
ATOM   1459  H   GLY A 903      35.859 -25.737  -8.926  1.00 16.61           H  
ATOM   1460  HA2 GLY A 903      37.523 -25.375  -6.621  1.00 15.30           H  
ATOM   1461  HA3 GLY A 903      38.523 -25.853  -8.013  1.00 15.30           H  
ATOM   1462  N   ALA A 904      37.884 -28.033  -6.565  1.00 17.20           N  
ATOM   1463  CA  ALA A 904      37.582 -29.425  -6.254  1.00 17.14           C  
ATOM   1464  C   ALA A 904      38.061 -29.807  -4.862  1.00 19.19           C  
ATOM   1465  O   ALA A 904      39.032 -29.238  -4.346  1.00 18.92           O  
ATOM   1466  CB  ALA A 904      38.230 -30.346  -7.278  1.00 18.07           C  
ATOM   1467  H   ALA A 904      38.695 -27.598  -6.150  1.00 17.20           H  
ATOM   1468  HA  ALA A 904      36.498 -29.538  -6.287  1.00 17.14           H  
ATOM   1469  HB1 ALA A 904      37.872 -30.089  -8.275  1.00 18.07           H  
ATOM   1470  HB2 ALA A 904      39.313 -30.228  -7.239  1.00 18.07           H  
ATOM   1471  HB3 ALA A 904      37.969 -31.380  -7.053  1.00 18.07           H  
ATOM   1472  N   CYS A 905      37.389 -30.782  -4.258  1.00 18.11           N  
ATOM   1473  CA  CYS A 905      37.902 -31.395  -3.032  1.00 19.11           C  
ATOM   1474  C   CYS A 905      38.274 -32.824  -3.378  1.00 20.30           C  
ATOM   1475  O   CYS A 905      37.400 -33.627  -3.704  1.00 19.65           O  
ATOM   1476  CB  CYS A 905      36.841 -31.401  -1.931  1.00 20.40           C  
ATOM   1477  SG  CYS A 905      36.043 -29.804  -1.623  1.00 23.62           S  
ATOM   1478  H   CYS A 905      36.515 -31.103  -4.649  1.00 18.11           H  
ATOM   1479  HA  CYS A 905      38.758 -30.830  -2.662  1.00 19.11           H  
ATOM   1480  HB2 CYS A 905      37.317 -31.725  -1.005  1.00 20.40           H  
ATOM   1481  HB3 CYS A 905      36.068 -32.116  -2.211  1.00 20.40           H  
ATOM   1482  HG  CYS A 905      36.967 -28.904  -1.276  1.00 23.62           H  
ATOM   1483  N   THR A 906      39.567 -33.135  -3.314  1.00 20.39           N  
ATOM   1484  CA  THR A 906      40.067 -34.438  -3.733  1.00 22.72           C  
ATOM   1485  C   THR A 906      40.855 -35.152  -2.637  1.00 23.56           C  
ATOM   1486  O   THR A 906      41.269 -36.304  -2.815  1.00 26.03           O  
ATOM   1487  CB  THR A 906      40.973 -34.323  -4.992  1.00 22.71           C  
ATOM   1488  OG1 THR A 906      42.226 -33.705  -4.640  1.00 24.03           O  
ATOM   1489  CG2 THR A 906      40.285 -33.528  -6.092  1.00 21.78           C  
ATOM   1490  H   THR A 906      40.220 -32.448  -2.965  1.00 20.39           H  
ATOM   1491  HA  THR A 906      39.179 -35.027  -3.963  1.00 22.72           H  
ATOM   1492  HB  THR A 906      41.162 -35.327  -5.371  1.00 22.71           H  
ATOM   1493 HG21 THR A 906      39.346 -34.013  -6.358  1.00 21.78           H  
ATOM   1494 HG22 THR A 906      40.084 -32.517  -5.738  1.00 21.78           H  
ATOM   1495 HG23 THR A 906      40.932 -33.485  -6.968  1.00 21.78           H  
ATOM   1496  HG1 THR A 906      42.033 -32.824  -4.310  1.00 24.03           H  
ATOM   1497  N   LYS A 907      41.067 -34.468  -1.513  1.00 24.74           N  
ATOM   1498  CA  LYS A 907      41.848 -35.024  -0.394  1.00 26.06           C  
ATOM   1499  C   LYS A 907      41.205 -36.261   0.216  1.00 25.13           C  
ATOM   1500  O   LYS A 907      39.976 -36.336   0.300  1.00 26.97           O  
ATOM   1501  CB  LYS A 907      42.040 -33.966   0.690  1.00 28.49           C  
ATOM   1502  CG  LYS A 907      42.966 -32.838   0.267  1.00 36.17           C  
ATOM   1503  CD  LYS A 907      43.551 -32.108   1.455  1.00 43.90           C  
ATOM   1504  CE  LYS A 907      44.495 -31.007   0.982  1.00 48.07           C  
ATOM   1505  NZ  LYS A 907      45.035 -30.198   2.107  1.00 60.37           N1+
ATOM   1506  H   LYS A 907      40.680 -33.539  -1.425  1.00 24.74           H  
ATOM   1507  HA  LYS A 907      42.812 -35.324  -0.804  1.00 26.06           H  
ATOM   1508  HB2 LYS A 907      42.461 -34.447   1.573  1.00 28.49           H  
ATOM   1509  HB3 LYS A 907      41.067 -33.542   0.936  1.00 28.49           H  
ATOM   1510  HG2 LYS A 907      42.402 -32.129  -0.339  1.00 36.17           H  
ATOM   1511  HG3 LYS A 907      43.780 -33.255  -0.325  1.00 36.17           H  
ATOM   1512  HD2 LYS A 907      44.103 -32.814   2.076  1.00 43.90           H  
ATOM   1513  HD3 LYS A 907      42.744 -31.665   2.039  1.00 43.90           H  
ATOM   1514  HE2 LYS A 907      43.951 -30.347   0.306  1.00 48.07           H  
ATOM   1515  HE3 LYS A 907      45.328 -31.466   0.450  1.00 48.07           H  
ATOM   1516  HZ1 LYS A 907      44.272 -29.767   2.609  1.00 60.37           H  
ATOM   1517  HZ2 LYS A 907      45.554 -30.797   2.733  1.00 60.37           H  
ATOM   1518  HZ3 LYS A 907      45.646 -29.481   1.743  1.00 60.37           H  
ATOM   1519  N   PRO A 908      42.030 -37.241   0.641  1.00 26.33           N  
ATOM   1520  CA  PRO A 908      41.485 -38.439   1.297  1.00 26.01           C  
ATOM   1521  C   PRO A 908      40.682 -38.083   2.546  1.00 27.60           C  
ATOM   1522  O   PRO A 908      40.947 -37.054   3.184  1.00 27.28           O  
ATOM   1523  CB  PRO A 908      42.740 -39.229   1.692  1.00 28.02           C  
ATOM   1524  CG  PRO A 908      43.815 -38.728   0.778  1.00 29.45           C  
ATOM   1525  CD  PRO A 908      43.499 -37.293   0.517  1.00 26.10           C  
ATOM   1526  HA  PRO A 908      40.802 -38.988   0.649  1.00 26.01           H  
ATOM   1527  HB2 PRO A 908      42.581 -40.298   1.548  1.00 28.02           H  
ATOM   1528  HB3 PRO A 908      43.002 -39.038   2.733  1.00 28.02           H  
ATOM   1529  HG2 PRO A 908      43.812 -39.292  -0.155  1.00 29.45           H  
ATOM   1530  HG3 PRO A 908      44.791 -38.820   1.255  1.00 29.45           H  
ATOM   1531  HD2 PRO A 908      43.976 -36.648   1.255  1.00 26.10           H  
ATOM   1532  HD3 PRO A 908      43.817 -36.999  -0.483  1.00 26.10           H  
ATOM   1533  N   GLY A 909      39.705 -38.922   2.879  1.00 26.97           N  
ATOM   1534  CA  GLY A 909      38.920 -38.761   4.106  1.00 26.81           C  
ATOM   1535  C   GLY A 909      37.529 -38.216   3.853  1.00 25.45           C  
ATOM   1536  O   GLY A 909      36.688 -38.180   4.764  1.00 26.52           O  
ATOM   1537  H   GLY A 909      39.497 -39.697   2.265  1.00 26.97           H  
ATOM   1538  HA2 GLY A 909      39.447 -38.074   4.768  1.00 26.81           H  
ATOM   1539  HA3 GLY A 909      38.829 -39.733   4.590  1.00 26.81           H  
ATOM   1540  N   GLY A 910      37.290 -37.776   2.619  1.00 23.40           N  
ATOM   1541  CA  GLY A 910      35.965 -37.328   2.208  1.00 21.29           C  
ATOM   1542  C   GLY A 910      35.696 -37.635   0.743  1.00 20.90           C  
ATOM   1543  O   GLY A 910      36.583 -38.131   0.028  1.00 21.59           O  
ATOM   1544  H   GLY A 910      38.047 -37.752   1.950  1.00 23.40           H  
ATOM   1545  HA2 GLY A 910      35.893 -36.251   2.362  1.00 21.29           H  
ATOM   1546  HA3 GLY A 910      35.216 -37.834   2.818  1.00 21.29           H  
ATOM   1547  N   PRO A 911      34.468 -37.358   0.284  1.00 20.52           N  
ATOM   1548  CA  PRO A 911      34.124 -37.637  -1.116  1.00 19.37           C  
ATOM   1549  C   PRO A 911      34.793 -36.698  -2.103  1.00 18.19           C  
ATOM   1550  O   PRO A 911      35.125 -35.552  -1.763  1.00 19.13           O  
ATOM   1551  CB  PRO A 911      32.614 -37.427  -1.170  1.00 21.55           C  
ATOM   1552  CG  PRO A 911      32.265 -36.661   0.018  1.00 24.43           C  
ATOM   1553  CD  PRO A 911      33.330 -36.803   1.041  1.00 22.00           C  
ATOM   1554  HA  PRO A 911      34.456 -38.636  -1.399  1.00 19.37           H  
ATOM   1555  HB2 PRO A 911      32.099 -38.388  -1.164  1.00 21.55           H  
ATOM   1556  HB3 PRO A 911      32.342 -36.874  -2.069  1.00 21.55           H  
ATOM   1557  HG2 PRO A 911      31.323 -37.031   0.423  1.00 24.43           H  
ATOM   1558  HG3 PRO A 911      32.158 -35.610  -0.248  1.00 24.43           H  
ATOM   1559  HD2 PRO A 911      33.585 -35.836   1.474  1.00 22.00           H  
ATOM   1560  HD3 PRO A 911      33.020 -37.485   1.833  1.00 22.00           H  
ATOM   1561  N   LEU A 912      35.019 -37.196  -3.313  1.00 17.92           N  
ATOM   1562  CA  LEU A 912      35.486 -36.340  -4.390  1.00 18.29           C  
ATOM   1563  C   LEU A 912      34.358 -35.369  -4.704  1.00 18.03           C  
ATOM   1564  O   LEU A 912      33.216 -35.785  -4.905  1.00 17.74           O  
ATOM   1565  CB  LEU A 912      35.849 -37.191  -5.619  1.00 18.14           C  
ATOM   1566  CG  LEU A 912      36.235 -36.505  -6.933  1.00 19.47           C  
ATOM   1567  CD1 LEU A 912      37.440 -35.591  -6.782  1.00 20.71           C  
ATOM   1568  CD2 LEU A 912      36.495 -37.544  -8.024  1.00 22.08           C  
ATOM   1569  H   LEU A 912      34.865 -38.179  -3.486  1.00 17.92           H  
ATOM   1570  HA  LEU A 912      36.384 -35.793  -4.103  1.00 18.29           H  
ATOM   1571  HB2 LEU A 912      34.985 -37.820  -5.833  1.00 18.14           H  
ATOM   1572  HB3 LEU A 912      36.693 -37.818  -5.331  1.00 18.14           H  
ATOM   1573  HG  LEU A 912      35.390 -35.880  -7.222  1.00 19.47           H  
ATOM   1574 HD11 LEU A 912      37.236 -34.844  -6.015  1.00 20.71           H  
ATOM   1575 HD12 LEU A 912      38.309 -36.181  -6.492  1.00 20.71           H  
ATOM   1576 HD13 LEU A 912      37.639 -35.093  -7.731  1.00 20.71           H  
ATOM   1577 HD21 LEU A 912      37.340 -38.170  -7.736  1.00 22.08           H  
ATOM   1578 HD22 LEU A 912      35.609 -38.166  -8.152  1.00 22.08           H  
ATOM   1579 HD23 LEU A 912      36.722 -37.037  -8.962  1.00 22.08           H  
ATOM   1580  N   MET A 913      34.685 -34.081  -4.751  1.00 16.90           N  
ATOM   1581  CA  MET A 913      33.693 -33.030  -5.050  1.00 17.76           C  
ATOM   1582  C   MET A 913      34.185 -32.110  -6.139  1.00 17.15           C  
ATOM   1583  O   MET A 913      35.288 -31.601  -6.062  1.00 18.43           O  
ATOM   1584  CB  MET A 913      33.373 -32.220  -3.790  1.00 18.67           C  
ATOM   1585  CG  MET A 913      32.644 -33.038  -2.732  1.00 22.50           C  
ATOM   1586  SD  MET A 913      32.442 -32.089  -1.226  1.00 29.83           S  
ATOM   1587  CE  MET A 913      31.482 -33.231  -0.254  1.00 31.67           C  
ATOM   1588  H   MET A 913      35.643 -33.813  -4.576  1.00 16.90           H  
ATOM   1589  HA  MET A 913      32.785 -33.521  -5.399  1.00 17.76           H  
ATOM   1590  HB2 MET A 913      32.745 -31.374  -4.070  1.00 18.67           H  
ATOM   1591  HB3 MET A 913      34.307 -31.854  -3.365  1.00 18.67           H  
ATOM   1592  HG2 MET A 913      33.221 -33.937  -2.514  1.00 22.50           H  
ATOM   1593  HG3 MET A 913      31.662 -33.320  -3.112  1.00 22.50           H  
ATOM   1594  HE1 MET A 913      30.545 -33.447  -0.767  1.00 31.67           H  
ATOM   1595  HE2 MET A 913      32.044 -34.155  -0.120  1.00 31.67           H  
ATOM   1596  HE3 MET A 913      31.270 -32.790   0.720  1.00 31.67           H  
ATOM   1597  N   VAL A 914      33.359 -31.922  -7.161  1.00 16.24           N  
ATOM   1598  CA  VAL A 914      33.693 -31.078  -8.306  1.00 16.37           C  
ATOM   1599  C   VAL A 914      32.782 -29.858  -8.245  1.00 17.18           C  
ATOM   1600  O   VAL A 914      31.568 -29.981  -8.349  1.00 16.91           O  
ATOM   1601  CB  VAL A 914      33.546 -31.854  -9.639  1.00 15.98           C  
ATOM   1602  CG1 VAL A 914      33.928 -30.968 -10.818  1.00 17.62           C  
ATOM   1603  CG2 VAL A 914      34.435 -33.114  -9.609  1.00 19.61           C  
ATOM   1604  H   VAL A 914      32.460 -32.383  -7.146  1.00 16.24           H  
ATOM   1605  HA  VAL A 914      34.736 -30.764  -8.265  1.00 16.37           H  
ATOM   1606  HB  VAL A 914      32.505 -32.154  -9.759  1.00 15.98           H  
ATOM   1607 HG11 VAL A 914      33.285 -30.088 -10.834  1.00 17.62           H  
ATOM   1608 HG12 VAL A 914      34.968 -30.657 -10.717  1.00 17.62           H  
ATOM   1609 HG13 VAL A 914      33.804 -31.525 -11.746  1.00 17.62           H  
ATOM   1610 HG21 VAL A 914      35.478 -32.820  -9.490  1.00 19.61           H  
ATOM   1611 HG22 VAL A 914      34.138 -33.748  -8.774  1.00 19.61           H  
ATOM   1612 HG23 VAL A 914      34.317 -33.664 -10.543  1.00 19.61           H  
ATOM   1613  N   ILE A 915      33.383 -28.685  -8.051  1.00 16.91           N  
ATOM   1614  CA  ILE A 915      32.637 -27.474  -7.717  1.00 16.21           C  
ATOM   1615  C   ILE A 915      32.606 -26.551  -8.927  1.00 16.23           C  
ATOM   1616  O   ILE A 915      33.665 -26.158  -9.434  1.00 16.95           O  
ATOM   1617  CB  ILE A 915      33.305 -26.712  -6.536  1.00 15.71           C  
ATOM   1618  CG1 ILE A 915      33.560 -27.649  -5.351  1.00 17.22           C  
ATOM   1619  CG2 ILE A 915      32.441 -25.561  -6.099  1.00 15.73           C  
ATOM   1620  CD1 ILE A 915      34.622 -27.133  -4.368  1.00 17.81           C  
ATOM   1621  H   ILE A 915      34.388 -28.631  -8.138  1.00 16.91           H  
ATOM   1622  HA  ILE A 915      31.628 -27.767  -7.427  1.00 16.21           H  
ATOM   1623  HB  ILE A 915      34.263 -26.327  -6.885  1.00 15.71           H  
ATOM   1624 HG12 ILE A 915      33.891 -28.612  -5.740  1.00 17.22           H  
ATOM   1625 HG13 ILE A 915      32.624 -27.779  -4.808  1.00 17.22           H  
ATOM   1626 HG21 ILE A 915      32.280 -24.887  -6.941  1.00 15.73           H  
ATOM   1627 HG22 ILE A 915      31.481 -25.940  -5.749  1.00 15.73           H  
ATOM   1628 HG23 ILE A 915      32.936 -25.022  -5.291  1.00 15.73           H  
ATOM   1629 HD11 ILE A 915      35.567 -26.997  -4.893  1.00 17.81           H  
ATOM   1630 HD12 ILE A 915      34.298 -26.180  -3.950  1.00 17.81           H  
ATOM   1631 HD13 ILE A 915      34.754 -27.856  -3.563  1.00 17.81           H  
ATOM   1632  N   VAL A 916      31.404 -26.234  -9.396  1.00 15.55           N  
ATOM   1633  CA  VAL A 916      31.225 -25.372 -10.560  1.00 17.32           C  
ATOM   1634  C   VAL A 916      30.246 -24.236 -10.282  1.00 17.40           C  
ATOM   1635  O   VAL A 916      29.585 -24.211  -9.230  1.00 17.42           O  
ATOM   1636  CB  VAL A 916      30.734 -26.185 -11.806  1.00 16.92           C  
ATOM   1637  CG1 VAL A 916      31.661 -27.371 -12.090  1.00 17.62           C  
ATOM   1638  CG2 VAL A 916      29.267 -26.635 -11.649  1.00 18.22           C  
ATOM   1639  H   VAL A 916      30.586 -26.602  -8.931  1.00 15.55           H  
ATOM   1640  HA  VAL A 916      32.203 -24.943 -10.777  1.00 17.32           H  
ATOM   1641  HB  VAL A 916      30.773 -25.521 -12.670  1.00 16.92           H  
ATOM   1642 HG11 VAL A 916      32.677 -27.009 -12.244  1.00 17.62           H  
ATOM   1643 HG12 VAL A 916      31.644 -28.056 -11.243  1.00 17.62           H  
ATOM   1644 HG13 VAL A 916      31.321 -27.892 -12.985  1.00 17.62           H  
ATOM   1645 HG21 VAL A 916      29.182 -27.304 -10.792  1.00 18.22           H  
ATOM   1646 HG22 VAL A 916      28.634 -25.762 -11.493  1.00 18.22           H  
ATOM   1647 HG23 VAL A 916      28.949 -27.158 -12.551  1.00 18.22           H  
ATOM   1648  N   GLU A 917      30.149 -23.307 -11.234  1.00 18.46           N  
ATOM   1649  CA  GLU A 917      29.209 -22.196 -11.115  1.00 20.21           C  
ATOM   1650  C   GLU A 917      27.761 -22.683 -10.923  1.00 20.46           C  
ATOM   1651  O   GLU A 917      27.315 -23.639 -11.553  1.00 21.51           O  
ATOM   1652  CB  GLU A 917      29.289 -21.307 -12.361  1.00 21.10           C  
ATOM   1653  CG  GLU A 917      30.703 -20.882 -12.746  1.00 23.08           C  
ATOM   1654  CD  GLU A 917      30.769 -20.228 -14.120  1.00 22.56           C  
ATOM   1655  OE1 GLU A 917      30.157 -20.763 -15.082  1.00 18.79           O  
ATOM   1656  OE2 GLU A 917      31.439 -19.177 -14.236  1.00 30.77           O1-
ATOM   1657  H   GLU A 917      30.737 -23.373 -12.053  1.00 18.46           H  
ATOM   1658  HA  GLU A 917      29.490 -21.625 -10.230  1.00 20.21           H  
ATOM   1659  HB2 GLU A 917      28.702 -20.408 -12.176  1.00 21.10           H  
ATOM   1660  HB3 GLU A 917      28.859 -21.856 -13.199  1.00 21.10           H  
ATOM   1661  HG2 GLU A 917      31.343 -21.764 -12.749  1.00 23.08           H  
ATOM   1662  HG3 GLU A 917      31.067 -20.171 -12.004  1.00 23.08           H  
ATOM   1663  N   PHE A 918      27.030 -22.007 -10.037  1.00 20.00           N  
ATOM   1664  CA  PHE A 918      25.593 -22.244  -9.874  1.00 18.83           C  
ATOM   1665  C   PHE A 918      24.801 -21.361 -10.834  1.00 20.09           C  
ATOM   1666  O   PHE A 918      25.084 -20.177 -10.956  1.00 21.55           O  
ATOM   1667  CB  PHE A 918      25.180 -21.943  -8.430  1.00 21.12           C  
ATOM   1668  CG  PHE A 918      23.704 -22.019  -8.175  1.00 20.55           C  
ATOM   1669  CD1 PHE A 918      23.048 -23.256  -8.092  1.00 22.06           C  
ATOM   1670  CD2 PHE A 918      22.963 -20.849  -7.979  1.00 22.26           C  
ATOM   1671  CE1 PHE A 918      21.672 -23.322  -7.834  1.00 23.40           C  
ATOM   1672  CE2 PHE A 918      21.588 -20.908  -7.730  1.00 23.01           C  
ATOM   1673  CZ  PHE A 918      20.945 -22.144  -7.659  1.00 23.03           C  
ATOM   1674  H   PHE A 918      27.480 -21.310  -9.461  1.00 20.00           H  
ATOM   1675  HA  PHE A 918      25.379 -23.289 -10.100  1.00 18.83           H  
ATOM   1676  HB2 PHE A 918      25.517 -20.936  -8.183  1.00 21.12           H  
ATOM   1677  HB3 PHE A 918      25.675 -22.662  -7.778  1.00 21.12           H  
ATOM   1678  HD1 PHE A 918      23.610 -24.168  -8.228  1.00 22.06           H  
ATOM   1679  HD2 PHE A 918      23.458 -19.890  -8.020  1.00 22.26           H  
ATOM   1680  HE1 PHE A 918      21.177 -24.280  -7.771  1.00 23.40           H  
ATOM   1681  HE2 PHE A 918      21.024 -19.997  -7.593  1.00 23.01           H  
ATOM   1682  HZ  PHE A 918      19.883 -22.189  -7.468  1.00 23.03           H  
ATOM   1683  N   CYS A 919      23.794 -21.939 -11.494  1.00 19.27           N  
ATOM   1684  CA  CYS A 919      22.968 -21.201 -12.453  1.00 20.06           C  
ATOM   1685  C   CYS A 919      21.558 -21.028 -11.903  1.00 19.41           C  
ATOM   1686  O   CYS A 919      20.802 -21.997 -11.767  1.00 21.04           O  
ATOM   1687  CB  CYS A 919      22.952 -21.922 -13.806  1.00 19.34           C  
ATOM   1688  SG  CYS A 919      24.607 -22.088 -14.534  1.00 23.14           S  
ATOM   1689  H   CYS A 919      23.596 -22.915 -11.327  1.00 19.27           H  
ATOM   1690  HA  CYS A 919      23.397 -20.211 -12.606  1.00 20.06           H  
ATOM   1691  HB2 CYS A 919      22.324 -21.357 -14.494  1.00 19.34           H  
ATOM   1692  HB3 CYS A 919      22.532 -22.918 -13.665  1.00 19.34           H  
ATOM   1693  HG  CYS A 919      25.386 -22.798 -13.712  1.00 23.14           H  
ATOM   1694  N   LYS A 920      21.215 -19.776 -11.604  1.00 20.67           N  
ATOM   1695  CA  LYS A 920      20.024 -19.423 -10.830  1.00 23.66           C  
ATOM   1696  C   LYS A 920      18.733 -20.092 -11.309  1.00 22.13           C  
ATOM   1697  O   LYS A 920      17.928 -20.556 -10.490  1.00 22.74           O  
ATOM   1698  CB  LYS A 920      19.861 -17.891 -10.821  1.00 22.41           C  
ATOM   1699  CG  LYS A 920      18.729 -17.360  -9.953  1.00 31.66           C  
ATOM   1700  CD  LYS A 920      18.978 -15.903  -9.567  1.00 37.99           C  
ATOM   1701  CE  LYS A 920      17.848 -15.325  -8.722  1.00 42.47           C  
ATOM   1702  NZ  LYS A 920      16.625 -15.035  -9.515  1.00 45.46           N1+
ATOM   1703  H   LYS A 920      21.810 -19.028 -11.930  1.00 20.67           H  
ATOM   1704  HA  LYS A 920      20.187 -19.804  -9.822  1.00 23.66           H  
ATOM   1705  HB2 LYS A 920      19.680 -17.566 -11.846  1.00 22.41           H  
ATOM   1706  HB3 LYS A 920      20.793 -17.456 -10.461  1.00 22.41           H  
ATOM   1707  HG2 LYS A 920      18.660 -17.963  -9.047  1.00 31.66           H  
ATOM   1708  HG3 LYS A 920      17.792 -17.428 -10.506  1.00 31.66           H  
ATOM   1709  HD2 LYS A 920      19.073 -15.311 -10.477  1.00 37.99           H  
ATOM   1710  HD3 LYS A 920      19.906 -15.845  -8.998  1.00 37.99           H  
ATOM   1711  HE2 LYS A 920      18.194 -14.398  -8.265  1.00 42.47           H  
ATOM   1712  HE3 LYS A 920      17.595 -16.043  -7.942  1.00 42.47           H  
ATOM   1713  HZ1 LYS A 920      16.845 -14.370 -10.243  1.00 45.46           H  
ATOM   1714  HZ2 LYS A 920      16.283 -15.889  -9.931  1.00 45.46           H  
ATOM   1715  HZ3 LYS A 920      15.915 -14.648  -8.910  1.00 45.46           H  
ATOM   1716  N   PHE A 921      18.528 -20.145 -12.623  1.00 21.94           N  
ATOM   1717  CA  PHE A 921      17.222 -20.574 -13.150  1.00 22.16           C  
ATOM   1718  C   PHE A 921      17.138 -22.048 -13.534  1.00 22.47           C  
ATOM   1719  O   PHE A 921      16.054 -22.567 -13.793  1.00 25.80           O  
ATOM   1720  CB  PHE A 921      16.745 -19.648 -14.277  1.00 22.91           C  
ATOM   1721  CG  PHE A 921      16.560 -18.241 -13.825  1.00 22.00           C  
ATOM   1722  CD1 PHE A 921      15.392 -17.859 -13.171  1.00 30.82           C  
ATOM   1723  CD2 PHE A 921      17.570 -17.310 -13.986  1.00 24.18           C  
ATOM   1724  CE1 PHE A 921      15.227 -16.557 -12.723  1.00 35.81           C  
ATOM   1725  CE2 PHE A 921      17.413 -16.003 -13.541  1.00 30.50           C  
ATOM   1726  CZ  PHE A 921      16.242 -15.626 -12.904  1.00 33.53           C  
ATOM   1727  H   PHE A 921      19.270 -19.890 -13.260  1.00 21.94           H  
ATOM   1728  HA  PHE A 921      16.529 -20.479 -12.314  1.00 22.16           H  
ATOM   1729  HB2 PHE A 921      15.793 -20.021 -14.655  1.00 22.91           H  
ATOM   1730  HB3 PHE A 921      17.485 -19.663 -15.077  1.00 22.91           H  
ATOM   1731  HD1 PHE A 921      14.607 -18.583 -13.011  1.00 30.82           H  
ATOM   1732  HD2 PHE A 921      18.493 -17.603 -14.464  1.00 24.18           H  
ATOM   1733  HE1 PHE A 921      14.309 -16.267 -12.233  1.00 35.81           H  
ATOM   1734  HE2 PHE A 921      18.203 -15.282 -13.692  1.00 30.50           H  
ATOM   1735  HZ  PHE A 921      16.119 -14.613 -12.550  1.00 33.53           H  
ATOM   1736  N   GLY A 922      18.279 -22.726 -13.533  1.00 21.70           N  
ATOM   1737  CA  GLY A 922      18.300 -24.157 -13.766  1.00 22.50           C  
ATOM   1738  C   GLY A 922      18.062 -24.508 -15.213  1.00 22.02           C  
ATOM   1739  O   GLY A 922      18.305 -23.679 -16.115  1.00 21.76           O  
ATOM   1740  H   GLY A 922      19.147 -22.237 -13.367  1.00 21.70           H  
ATOM   1741  HA2 GLY A 922      17.522 -24.622 -13.161  1.00 22.50           H  
ATOM   1742  HA3 GLY A 922      19.273 -24.546 -13.467  1.00 22.50           H  
ATOM   1743  N   ASN A 923      17.566 -25.722 -15.454  1.00 21.48           N  
ATOM   1744  CA  ASN A 923      17.544 -26.208 -16.826  1.00 22.59           C  
ATOM   1745  C   ASN A 923      16.574 -25.459 -17.733  1.00 20.55           C  
ATOM   1746  O   ASN A 923      15.484 -25.055 -17.323  1.00 19.97           O  
ATOM   1747  CB  ASN A 923      17.404 -27.728 -16.914  1.00 26.70           C  
ATOM   1748  CG  ASN A 923      15.998 -28.170 -17.075  1.00 24.77           C  
ATOM   1749  OD1 ASN A 923      15.438 -28.137 -18.188  1.00 24.35           O  
ATOM   1750  ND2 ASN A 923      15.386 -28.577 -15.969  1.00 36.08           N  
ATOM   1751  H   ASN A 923      17.213 -26.293 -14.700  1.00 21.48           H  
ATOM   1752  HA  ASN A 923      18.530 -25.974 -17.227  1.00 22.59           H  
ATOM   1753  HB2 ASN A 923      17.804 -28.168 -16.000  1.00 26.70           H  
ATOM   1754  HB3 ASN A 923      17.980 -28.081 -17.770  1.00 26.70           H  
ATOM   1755 HD21 ASN A 923      14.423 -28.878 -16.007  1.00 36.08           H  
ATOM   1756 HD22 ASN A 923      15.884 -28.585 -15.090  1.00 36.08           H  
ATOM   1757  N   LEU A 924      17.006 -25.286 -18.976  1.00 20.65           N  
ATOM   1758  CA  LEU A 924      16.328 -24.402 -19.891  1.00 19.04           C  
ATOM   1759  C   LEU A 924      15.000 -24.984 -20.335  1.00 20.59           C  
ATOM   1760  O   LEU A 924      14.044 -24.234 -20.569  1.00 22.00           O  
ATOM   1761  CB  LEU A 924      17.231 -24.120 -21.093  1.00 20.00           C  
ATOM   1762  CG  LEU A 924      16.708 -23.091 -22.093  1.00 18.67           C  
ATOM   1763  CD1 LEU A 924      16.580 -21.697 -21.473  1.00 23.48           C  
ATOM   1764  CD2 LEU A 924      17.611 -23.080 -23.303  1.00 20.31           C  
ATOM   1765  H   LEU A 924      17.827 -25.784 -19.288  1.00 20.65           H  
ATOM   1766  HA  LEU A 924      16.115 -23.464 -19.379  1.00 19.04           H  
ATOM   1767  HB2 LEU A 924      17.380 -25.059 -21.627  1.00 20.00           H  
ATOM   1768  HB3 LEU A 924      18.188 -23.762 -20.715  1.00 20.00           H  
ATOM   1769  HG  LEU A 924      15.701 -23.378 -22.397  1.00 18.67           H  
ATOM   1770 HD11 LEU A 924      15.908 -21.741 -20.616  1.00 23.48           H  
ATOM   1771 HD12 LEU A 924      17.562 -21.353 -21.147  1.00 23.48           H  
ATOM   1772 HD13 LEU A 924      16.180 -21.005 -22.214  1.00 23.48           H  
ATOM   1773 HD21 LEU A 924      18.619 -22.794 -23.002  1.00 20.31           H  
ATOM   1774 HD22 LEU A 924      17.634 -24.075 -23.748  1.00 20.31           H  
ATOM   1775 HD23 LEU A 924      17.232 -22.364 -24.032  1.00 20.31           H  
ATOM   1776  N   SER A 925      14.916 -26.308 -20.444  1.00 20.44           N  
ATOM   1777  CA  SER A 925      13.653 -26.916 -20.876  1.00 21.32           C  
ATOM   1778  C   SER A 925      12.540 -26.606 -19.886  1.00 22.23           C  
ATOM   1779  O   SER A 925      11.444 -26.155 -20.272  1.00 23.16           O  
ATOM   1780  CB  SER A 925      13.787 -28.427 -21.054  1.00 21.51           C  
ATOM   1781  OG  SER A 925      12.515 -28.983 -21.393  1.00 25.51           O  
ATOM   1782  H   SER A 925      15.715 -26.889 -20.231  1.00 20.44           H  
ATOM   1783  HA  SER A 925      13.399 -26.483 -21.844  1.00 21.32           H  
ATOM   1784  HB2 SER A 925      14.142 -28.872 -20.124  1.00 21.51           H  
ATOM   1785  HB3 SER A 925      14.499 -28.637 -21.852  1.00 21.51           H  
ATOM   1786  HG  SER A 925      12.631 -29.930 -21.498  1.00 25.51           H  
ATOM   1787  N   THR A 926      12.818 -26.841 -18.605  1.00 20.74           N  
ATOM   1788  CA  THR A 926      11.829 -26.582 -17.562  1.00 22.99           C  
ATOM   1789  C   THR A 926      11.482 -25.098 -17.520  1.00 22.24           C  
ATOM   1790  O   THR A 926      10.299 -24.725 -17.382  1.00 23.79           O  
ATOM   1791  CB  THR A 926      12.366 -27.028 -16.208  1.00 24.59           C  
ATOM   1792  OG1 THR A 926      12.666 -28.423 -16.279  1.00 26.75           O  
ATOM   1793  CG2 THR A 926      11.338 -26.784 -15.104  1.00 25.71           C  
ATOM   1794  H   THR A 926      13.726 -27.204 -18.351  1.00 20.74           H  
ATOM   1795  HA  THR A 926      10.926 -27.149 -17.790  1.00 22.99           H  
ATOM   1796  HB  THR A 926      13.261 -26.453 -15.971  1.00 24.59           H  
ATOM   1797 HG21 THR A 926      11.100 -25.721 -15.058  1.00 25.71           H  
ATOM   1798 HG22 THR A 926      10.432 -27.350 -15.320  1.00 25.71           H  
ATOM   1799 HG23 THR A 926      11.749 -27.106 -14.147  1.00 25.71           H  
ATOM   1800  HG1 THR A 926      13.323 -28.544 -16.969  1.00 26.75           H  
ATOM   1801  N   TYR A 927      12.504 -24.255 -17.666  1.00 21.56           N  
ATOM   1802  CA  TYR A 927      12.303 -22.811 -17.620  1.00 20.45           C  
ATOM   1803  C   TYR A 927      11.389 -22.353 -18.753  1.00 21.47           C  
ATOM   1804  O   TYR A 927      10.383 -21.670 -18.515  1.00 22.57           O  
ATOM   1805  CB  TYR A 927      13.638 -22.055 -17.664  1.00 19.80           C  
ATOM   1806  CG  TYR A 927      13.440 -20.558 -17.695  1.00 21.24           C  
ATOM   1807  CD1 TYR A 927      13.075 -19.861 -16.540  1.00 26.92           C  
ATOM   1808  CD2 TYR A 927      13.583 -19.842 -18.882  1.00 23.25           C  
ATOM   1809  CE1 TYR A 927      12.875 -18.483 -16.565  1.00 26.66           C  
ATOM   1810  CE2 TYR A 927      13.389 -18.457 -18.919  1.00 25.67           C  
ATOM   1811  CZ  TYR A 927      13.037 -17.787 -17.759  1.00 26.07           C  
ATOM   1812  OH  TYR A 927      12.849 -16.422 -17.790  1.00 30.60           O  
ATOM   1813  H   TYR A 927      13.434 -24.622 -17.811  1.00 21.56           H  
ATOM   1814  HA  TYR A 927      11.820 -22.578 -16.671  1.00 20.45           H  
ATOM   1815  HB2 TYR A 927      14.184 -22.356 -18.558  1.00 19.80           H  
ATOM   1816  HB3 TYR A 927      14.219 -22.315 -16.779  1.00 19.80           H  
ATOM   1817  HD1 TYR A 927      12.946 -20.400 -15.613  1.00 26.92           H  
ATOM   1818  HD2 TYR A 927      13.848 -20.365 -19.789  1.00 23.25           H  
ATOM   1819  HE1 TYR A 927      12.596 -17.958 -15.663  1.00 26.66           H  
ATOM   1820  HE2 TYR A 927      13.513 -17.915 -19.845  1.00 25.67           H  
ATOM   1821  HH  TYR A 927      12.981 -16.014 -18.649  1.00 30.60           H  
ATOM   1822  N   LEU A 928      11.715 -22.745 -19.983  1.00 20.00           N  
ATOM   1823  CA  LEU A 928      10.889 -22.361 -21.129  1.00 20.77           C  
ATOM   1824  C   LEU A 928       9.441 -22.846 -21.017  1.00 21.60           C  
ATOM   1825  O   LEU A 928       8.500 -22.111 -21.353  1.00 22.44           O  
ATOM   1826  CB  LEU A 928      11.529 -22.856 -22.426  1.00 20.47           C  
ATOM   1827  CG  LEU A 928      12.873 -22.231 -22.824  1.00 20.09           C  
ATOM   1828  CD1 LEU A 928      13.273 -22.760 -24.156  1.00 24.60           C  
ATOM   1829  CD2 LEU A 928      12.792 -20.692 -22.864  1.00 26.07           C  
ATOM   1830  H   LEU A 928      12.539 -23.312 -20.126  1.00 20.00           H  
ATOM   1831  HA  LEU A 928      10.844 -21.272 -21.138  1.00 20.77           H  
ATOM   1832  HB2 LEU A 928      10.824 -22.663 -23.235  1.00 20.47           H  
ATOM   1833  HB3 LEU A 928      11.683 -23.931 -22.327  1.00 20.47           H  
ATOM   1834  HG  LEU A 928      13.619 -22.497 -22.075  1.00 20.09           H  
ATOM   1835 HD11 LEU A 928      13.357 -23.846 -24.106  1.00 24.60           H  
ATOM   1836 HD12 LEU A 928      12.520 -22.488 -24.896  1.00 24.60           H  
ATOM   1837 HD13 LEU A 928      14.235 -22.334 -24.442  1.00 24.60           H  
ATOM   1838 HD21 LEU A 928      12.053 -20.386 -23.605  1.00 26.07           H  
ATOM   1839 HD22 LEU A 928      12.500 -20.318 -21.883  1.00 26.07           H  
ATOM   1840 HD23 LEU A 928      13.766 -20.284 -23.133  1.00 26.07           H  
ATOM   1841  N   ARG A 929       9.253 -24.065 -20.521  1.00 21.20           N  
ATOM   1842  CA  ARG A 929       7.897 -24.610 -20.328  1.00 26.14           C  
ATOM   1843  C   ARG A 929       7.090 -23.798 -19.302  1.00 25.95           C  
ATOM   1844  O   ARG A 929       5.852 -23.782 -19.348  1.00 29.98           O  
ATOM   1845  CB  ARG A 929       8.006 -26.063 -19.882  1.00 25.78           C  
ATOM   1846  CG  ARG A 929       7.157 -27.051 -20.658  1.00 32.15           C  
ATOM   1847  CD  ARG A 929       7.387 -28.477 -20.180  1.00 32.51           C  
ATOM   1848  NE  ARG A 929       8.790 -28.901 -20.264  1.00 43.81           N  
ATOM   1849  CZ  ARG A 929       9.512 -29.319 -19.226  1.00 45.33           C  
ATOM   1850  NH1 ARG A 929      10.769 -29.697 -19.405  1.00 50.76           N  
ATOM   1851  NH2 ARG A 929       8.977 -29.375 -18.007  1.00 50.79           N1+
ATOM   1852  H   ARG A 929      10.054 -24.628 -20.272  1.00 21.20           H  
ATOM   1853  HA  ARG A 929       7.363 -24.546 -21.276  1.00 26.14           H  
ATOM   1854  HB2 ARG A 929       7.709 -26.116 -18.835  1.00 25.78           H  
ATOM   1855  HB3 ARG A 929       9.048 -26.367 -19.980  1.00 25.78           H  
ATOM   1856  HG2 ARG A 929       7.414 -26.986 -21.715  1.00 32.15           H  
ATOM   1857  HG3 ARG A 929       6.106 -26.797 -20.523  1.00 32.15           H  
ATOM   1858  HD2 ARG A 929       6.786 -29.148 -20.793  1.00 32.51           H  
ATOM   1859  HD3 ARG A 929       7.066 -28.549 -19.141  1.00 32.51           H  
ATOM   1860  HE  ARG A 929       9.237 -28.874 -21.169  1.00 43.81           H  
ATOM   1861 HH11 ARG A 929      11.314 -30.025 -18.621  1.00 50.76           H  
ATOM   1862 HH12 ARG A 929      11.182 -29.658 -20.326  1.00 50.76           H  
ATOM   1863 HH21 ARG A 929       8.019 -29.089 -17.862  1.00 50.79           H  
ATOM   1864 HH22 ARG A 929       9.529 -29.704 -17.228  1.00 50.79           H  
ATOM   1865  N   SER A 930       7.794 -23.117 -18.388  1.00 27.37           N  
ATOM   1866  CA  SER A 930       7.156 -22.254 -17.378  1.00 28.32           C  
ATOM   1867  C   SER A 930       6.752 -20.888 -17.927  1.00 28.44           C  
ATOM   1868  O   SER A 930       5.993 -20.150 -17.275  1.00 30.40           O  
ATOM   1869  CB  SER A 930       8.070 -22.067 -16.156  1.00 29.11           C  
ATOM   1870  OG  SER A 930       8.994 -21.010 -16.354  1.00 30.57           O  
ATOM   1871  H   SER A 930       8.801 -23.198 -18.391  1.00 27.37           H  
ATOM   1872  HA  SER A 930       6.243 -22.769 -17.079  1.00 28.32           H  
ATOM   1873  HB2 SER A 930       8.621 -22.991 -15.981  1.00 29.11           H  
ATOM   1874  HB3 SER A 930       7.455 -21.841 -15.285  1.00 29.11           H  
ATOM   1875  HG  SER A 930       9.524 -21.229 -17.124  1.00 30.57           H  
ATOM   1876  N   LYS A 931       7.246 -20.553 -19.118  1.00 27.41           N  
ATOM   1877  CA  LYS A 931       7.009 -19.226 -19.704  1.00 27.55           C  
ATOM   1878  C   LYS A 931       6.004 -19.168 -20.864  1.00 27.68           C  
ATOM   1879  O   LYS A 931       5.903 -18.138 -21.529  1.00 28.68           O  
ATOM   1880  CB  LYS A 931       8.329 -18.594 -20.145  1.00 28.34           C  
ATOM   1881  CG  LYS A 931       9.421 -18.541 -19.072  1.00 29.73           C  
ATOM   1882  CD  LYS A 931       9.144 -17.497 -18.003  1.00 30.26           C  
ATOM   1883  CE  LYS A 931       9.242 -16.075 -18.544  1.00 30.54           C  
ATOM   1884  NZ  LYS A 931       9.064 -15.098 -17.435  1.00 33.68           N1+
ATOM   1885  H   LYS A 931       7.797 -21.227 -19.631  1.00 27.41           H  
ATOM   1886  HA  LYS A 931       6.545 -18.660 -18.896  1.00 27.55           H  
ATOM   1887  HB2 LYS A 931       8.123 -17.573 -20.466  1.00 28.34           H  
ATOM   1888  HB3 LYS A 931       8.713 -19.169 -20.988  1.00 28.34           H  
ATOM   1889  HG2 LYS A 931      10.370 -18.305 -19.552  1.00 29.73           H  
ATOM   1890  HG3 LYS A 931       9.489 -19.519 -18.595  1.00 29.73           H  
ATOM   1891  HD2 LYS A 931       9.870 -17.617 -17.199  1.00 30.26           H  
ATOM   1892  HD3 LYS A 931       8.139 -17.655 -17.611  1.00 30.26           H  
ATOM   1893  HE2 LYS A 931       8.465 -15.918 -19.292  1.00 30.54           H  
ATOM   1894  HE3 LYS A 931      10.221 -15.929 -19.001  1.00 30.54           H  
ATOM   1895  HZ1 LYS A 931       8.157 -15.232 -17.010  1.00 33.68           H  
ATOM   1896  HZ2 LYS A 931       9.785 -15.240 -16.742  1.00 33.68           H  
ATOM   1897  HZ3 LYS A 931       9.129 -14.159 -17.800  1.00 33.68           H  
ATOM   1898  N   ARG A 932       5.263 -20.252 -21.107  1.00 27.76           N  
ATOM   1899  CA  ARG A 932       4.277 -20.285 -22.200  1.00 26.99           C  
ATOM   1900  C   ARG A 932       3.266 -19.135 -22.117  1.00 27.36           C  
ATOM   1901  O   ARG A 932       2.873 -18.575 -23.141  1.00 28.33           O  
ATOM   1902  CB  ARG A 932       3.534 -21.629 -22.231  1.00 28.29           C  
ATOM   1903  CG  ARG A 932       4.430 -22.867 -22.392  1.00 30.59           C  
ATOM   1904  CD  ARG A 932       4.669 -23.210 -23.849  1.00 28.69           C  
ATOM   1905  NE  ARG A 932       5.492 -24.409 -23.999  1.00 29.12           N  
ATOM   1906  CZ  ARG A 932       5.025 -25.640 -24.214  1.00 25.11           C  
ATOM   1907  NH1 ARG A 932       5.887 -26.651 -24.339  1.00 28.07           N  
ATOM   1908  NH2 ARG A 932       3.707 -25.868 -24.301  1.00 36.82           N1+
ATOM   1909  H   ARG A 932       5.382 -21.070 -20.526  1.00 27.76           H  
ATOM   1910  HA  ARG A 932       4.841 -20.163 -23.125  1.00 26.99           H  
ATOM   1911  HB2 ARG A 932       2.834 -21.608 -23.066  1.00 28.29           H  
ATOM   1912  HB3 ARG A 932       2.982 -21.731 -21.297  1.00 28.29           H  
ATOM   1913  HG2 ARG A 932       3.949 -23.715 -21.905  1.00 30.59           H  
ATOM   1914  HG3 ARG A 932       5.390 -22.671 -21.915  1.00 30.59           H  
ATOM   1915  HD2 ARG A 932       5.175 -22.373 -24.330  1.00 28.69           H  
ATOM   1916  HD3 ARG A 932       3.707 -23.380 -24.333  1.00 28.69           H  
ATOM   1917  HE  ARG A 932       6.494 -24.296 -23.935  1.00 29.12           H  
ATOM   1918 HH11 ARG A 932       6.880 -26.479 -24.273  1.00 28.07           H  
ATOM   1919 HH12 ARG A 932       5.546 -27.588 -24.499  1.00 28.07           H  
ATOM   1920 HH21 ARG A 932       3.366 -26.805 -24.461  1.00 36.82           H  
ATOM   1921 HH22 ARG A 932       3.055 -25.103 -24.206  1.00 36.82           H  
ATOM   1922  N   ASN A 933       2.862 -18.787 -20.896  1.00 27.70           N  
ATOM   1923  CA  ASN A 933       1.897 -17.708 -20.636  1.00 29.89           C  
ATOM   1924  C   ASN A 933       2.575 -16.336 -20.532  1.00 30.58           C  
ATOM   1925  O   ASN A 933       1.914 -15.330 -20.252  1.00 32.45           O  
ATOM   1926  CB  ASN A 933       1.132 -18.033 -19.340  1.00 28.37           C  
ATOM   1927  CG  ASN A 933      -0.079 -17.153 -19.121  1.00 37.92           C  
ATOM   1928  OD1 ASN A 933      -0.876 -16.918 -20.032  1.00 40.10           O  
ATOM   1929  ND2 ASN A 933      -0.238 -16.675 -17.889  1.00 43.18           N  
ATOM   1930  H   ASN A 933       3.239 -19.291 -20.106  1.00 27.70           H  
ATOM   1931  HA  ASN A 933       1.207 -17.650 -21.477  1.00 29.89           H  
ATOM   1932  HB2 ASN A 933       1.810 -17.904 -18.497  1.00 28.37           H  
ATOM   1933  HB3 ASN A 933       0.802 -19.071 -19.385  1.00 28.37           H  
ATOM   1934 HD21 ASN A 933       0.439 -16.892 -17.172  1.00 43.18           H  
ATOM   1935 HD22 ASN A 933      -1.036 -16.095 -17.671  1.00 43.18           H  
ATOM   1936  N   GLU A 934       3.893 -16.306 -20.748  1.00 30.21           N  
ATOM   1937  CA  GLU A 934       4.714 -15.096 -20.599  1.00 31.41           C  
ATOM   1938  C   GLU A 934       5.676 -14.976 -21.791  1.00 28.68           C  
ATOM   1939  O   GLU A 934       6.898 -14.795 -21.630  1.00 28.73           O  
ATOM   1940  CB  GLU A 934       5.474 -15.121 -19.259  1.00 31.97           C  
ATOM   1941  CG  GLU A 934       4.561 -15.037 -18.022  1.00 38.40           C  
ATOM   1942  CD  GLU A 934       5.198 -15.519 -16.712  1.00 39.05           C  
ATOM   1943  OE1 GLU A 934       6.429 -15.697 -16.637  1.00 42.55           O  
ATOM   1944  OE2 GLU A 934       4.437 -15.718 -15.732  1.00 48.72           O1-
ATOM   1945  H   GLU A 934       4.350 -17.162 -21.029  1.00 30.21           H  
ATOM   1946  HA  GLU A 934       4.068 -14.218 -20.590  1.00 31.41           H  
ATOM   1947  HB2 GLU A 934       6.160 -14.274 -19.238  1.00 31.97           H  
ATOM   1948  HB3 GLU A 934       6.042 -16.050 -19.204  1.00 31.97           H  
ATOM   1949  HG2 GLU A 934       3.677 -15.646 -18.212  1.00 38.40           H  
ATOM   1950  HG3 GLU A 934       4.264 -13.996 -17.891  1.00 38.40           H  
ATOM   1951  N   PHE A 935       5.105 -15.094 -22.988  1.00 27.64           N  
ATOM   1952  CA  PHE A 935       5.851 -14.996 -24.234  1.00 26.55           C  
ATOM   1953  C   PHE A 935       5.107 -14.131 -25.235  1.00 28.21           C  
ATOM   1954  O   PHE A 935       3.905 -14.300 -25.427  1.00 30.73           O  
ATOM   1955  CB  PHE A 935       6.086 -16.382 -24.860  1.00 25.29           C  
ATOM   1956  CG  PHE A 935       6.752 -16.322 -26.219  1.00 26.01           C  
ATOM   1957  CD1 PHE A 935       5.994 -16.234 -27.390  1.00 28.03           C  
ATOM   1958  CD2 PHE A 935       8.141 -16.323 -26.323  1.00 24.71           C  
ATOM   1959  CE1 PHE A 935       6.619 -16.154 -28.644  1.00 24.71           C  
ATOM   1960  CE2 PHE A 935       8.765 -16.251 -27.561  1.00 25.26           C  
ATOM   1961  CZ  PHE A 935       8.008 -16.165 -28.724  1.00 24.03           C  
ATOM   1962  H   PHE A 935       4.110 -15.259 -23.033  1.00 27.64           H  
ATOM   1963  HA  PHE A 935       6.814 -14.545 -23.996  1.00 26.55           H  
ATOM   1964  HB2 PHE A 935       5.123 -16.880 -24.969  1.00 25.29           H  
ATOM   1965  HB3 PHE A 935       6.721 -16.961 -24.189  1.00 25.29           H  
ATOM   1966  HD1 PHE A 935       4.916 -16.227 -27.329  1.00 28.03           H  
ATOM   1967  HD2 PHE A 935       8.741 -16.381 -25.427  1.00 24.71           H  
ATOM   1968  HE1 PHE A 935       6.024 -16.084 -29.543  1.00 24.71           H  
ATOM   1969  HE2 PHE A 935       9.843 -16.262 -27.621  1.00 25.26           H  
ATOM   1970  HZ  PHE A 935       8.496 -16.107 -29.686  1.00 24.03           H  
ATOM   1971  N   VAL A 936       5.831 -13.218 -25.873  1.00 28.61           N  
ATOM   1972  CA  VAL A 936       5.330 -12.469 -27.029  1.00 30.01           C  
ATOM   1973  C   VAL A 936       6.454 -12.418 -28.047  1.00 29.75           C  
ATOM   1974  O   VAL A 936       7.605 -12.245 -27.661  1.00 28.57           O  
ATOM   1975  CB  VAL A 936       4.911 -11.012 -26.690  1.00 30.56           C  
ATOM   1976  CG1 VAL A 936       3.597 -10.993 -26.018  1.00 34.99           C  
ATOM   1977  CG2 VAL A 936       5.963 -10.281 -25.845  1.00 32.13           C  
ATOM   1978  H   VAL A 936       6.769 -13.032 -25.547  1.00 28.61           H  
ATOM   1979  HA  VAL A 936       4.438 -12.975 -27.398  1.00 30.01           H  
ATOM   1980  HB  VAL A 936       4.833 -10.474 -27.635  1.00 30.56           H  
ATOM   1981 HG11 VAL A 936       2.856 -11.474 -26.656  1.00 34.99           H  
ATOM   1982 HG12 VAL A 936       3.665 -11.529 -25.071  1.00 34.99           H  
ATOM   1983 HG13 VAL A 936       3.300  -9.961 -25.830  1.00 34.99           H  
ATOM   1984 HG21 VAL A 936       6.075 -10.787 -24.886  1.00 32.13           H  
ATOM   1985 HG22 VAL A 936       6.918 -10.284 -26.371  1.00 32.13           H  
ATOM   1986 HG23 VAL A 936       5.644  -9.252 -25.678  1.00 32.13           H  
ATOM   1987  N   PRO A 937       6.143 -12.612 -29.341  1.00 29.95           N  
ATOM   1988  CA  PRO A 937       7.225 -12.612 -30.336  1.00 30.06           C  
ATOM   1989  C   PRO A 937       8.081 -11.347 -30.311  1.00 31.46           C  
ATOM   1990  O   PRO A 937       9.309 -11.442 -30.351  1.00 30.43           O  
ATOM   1991  CB  PRO A 937       6.489 -12.731 -31.667  1.00 31.68           C  
ATOM   1992  CG  PRO A 937       5.181 -13.373 -31.319  1.00 31.86           C  
ATOM   1993  CD  PRO A 937       4.824 -12.878 -29.950  1.00 30.04           C  
ATOM   1994  HA  PRO A 937       7.933 -13.418 -30.143  1.00 30.06           H  
ATOM   1995  HB2 PRO A 937       7.051 -13.354 -32.363  1.00 31.68           H  
ATOM   1996  HB3 PRO A 937       6.330 -11.747 -32.108  1.00 31.68           H  
ATOM   1997  HG2 PRO A 937       5.282 -14.458 -31.314  1.00 31.86           H  
ATOM   1998  HG3 PRO A 937       4.415 -13.083 -32.038  1.00 31.86           H  
ATOM   1999  HD2 PRO A 937       4.227 -11.968 -30.005  1.00 30.04           H  
ATOM   2000  HD3 PRO A 937       4.279 -13.637 -29.389  1.00 30.04           H  
ATOM   2001  N   TYR A 938       7.428 -10.188 -30.248  1.00 33.38           N  
ATOM   2002  CA  TYR A 938       8.095  -8.888 -30.153  1.00 35.73           C  
ATOM   2003  C   TYR A 938       7.392  -8.041 -29.105  1.00 38.34           C  
ATOM   2004  O   TYR A 938       6.163  -8.060 -29.015  1.00 37.03           O  
ATOM   2005  CB  TYR A 938       8.056  -8.156 -31.498  1.00 38.24           C  
ATOM   2006  CG  TYR A 938       8.640  -8.939 -32.647  1.00 40.90           C  
ATOM   2007  CD1 TYR A 938      10.014  -8.926 -32.895  1.00 45.59           C  
ATOM   2008  CD2 TYR A 938       7.822  -9.696 -33.489  1.00 44.78           C  
ATOM   2009  CE1 TYR A 938      10.562  -9.650 -33.947  1.00 44.27           C  
ATOM   2010  CE2 TYR A 938       8.361 -10.426 -34.548  1.00 46.33           C  
ATOM   2011  CZ  TYR A 938       9.732 -10.396 -34.766  1.00 44.45           C  
ATOM   2012  OH  TYR A 938      10.277 -11.108 -35.806  1.00 50.08           O  
ATOM   2013  H   TYR A 938       6.418 -10.207 -30.267  1.00 33.38           H  
ATOM   2014  HA  TYR A 938       9.136  -9.051 -29.873  1.00 35.73           H  
ATOM   2015  HB2 TYR A 938       8.617  -7.227 -31.398  1.00 38.24           H  
ATOM   2016  HB3 TYR A 938       7.016  -7.929 -31.733  1.00 38.24           H  
ATOM   2017  HD1 TYR A 938      10.662  -8.343 -32.258  1.00 45.59           H  
ATOM   2018  HD2 TYR A 938       6.756  -9.716 -33.317  1.00 44.78           H  
ATOM   2019  HE1 TYR A 938      11.627  -9.631 -34.124  1.00 44.27           H  
ATOM   2020  HE2 TYR A 938       7.719 -11.009 -35.192  1.00 46.33           H  
ATOM   2021  HH  TYR A 938      11.231 -11.036 -35.891  1.00 50.08           H  
ATOM   2022  N   LYS A 939       8.164  -7.290 -28.325  1.00 41.25           N  
ATOM   2023  CA  LYS A 939       7.601  -6.344 -27.360  1.00 45.50           C  
ATOM   2024  C   LYS A 939       7.301  -5.011 -28.039  1.00 48.40           C  
ATOM   2025  O   LYS A 939       6.202  -4.440 -28.100  1.00 51.72           O  
ATOM   2026  CB  LYS A 939       8.550  -6.127 -26.183  1.00 46.35           C  
ATOM   2027  CG  LYS A 939       8.463  -7.186 -25.114  1.00 45.49           C  
ATOM   2028  CD  LYS A 939       9.454  -6.917 -24.008  1.00 47.51           C  
ATOM   2029  CE  LYS A 939       9.581  -8.122 -23.106  1.00 49.89           C  
ATOM   2030  NZ  LYS A 939      10.736  -7.997 -22.184  1.00 50.75           N1+
ATOM   2031  H   LYS A 939       9.168  -7.375 -28.401  1.00 41.25           H  
ATOM   2032  HA  LYS A 939       6.673  -6.768 -26.977  1.00 45.50           H  
ATOM   2033  HB2 LYS A 939       8.317  -5.164 -25.729  1.00 46.35           H  
ATOM   2034  HB3 LYS A 939       9.571  -6.111 -26.566  1.00 46.35           H  
ATOM   2035  HG2 LYS A 939       8.678  -8.159 -25.557  1.00 45.49           H  
ATOM   2036  HG3 LYS A 939       7.456  -7.191 -24.697  1.00 45.49           H  
ATOM   2037  HD2 LYS A 939       9.113  -6.064 -23.421  1.00 47.51           H  
ATOM   2038  HD3 LYS A 939      10.427  -6.692 -24.445  1.00 47.51           H  
ATOM   2039  HE2 LYS A 939       9.715  -9.012 -23.721  1.00 49.89           H  
ATOM   2040  HE3 LYS A 939       8.669  -8.221 -22.518  1.00 49.89           H  
ATOM   2041  HZ1 LYS A 939      11.587  -7.905 -22.721  1.00 50.75           H  
ATOM   2042  HZ2 LYS A 939      10.615  -7.181 -21.602  1.00 50.75           H  
ATOM   2043  HZ3 LYS A 939      10.793  -8.820 -21.602  1.00 50.75           H  
ATOM   2044  N   GLU A 940       8.358  -4.479 -28.670  1.00  0.00           N  
ATOM   2045  CA  GLU A 940       8.453  -3.085 -29.107  1.00  0.00           C  
ATOM   2046  C   GLU A 940       7.393  -2.637 -30.131  1.00  0.00           C  
ATOM   2047  O   GLU A 940       6.890  -1.525 -30.006  1.00  0.00           O  
ATOM   2048  CB  GLU A 940       9.916  -2.838 -29.723  1.00  0.00           C  
ATOM   2049  CG  GLU A 940      10.178  -1.353 -30.033  1.00  0.00           C  
ATOM   2050  CD  GLU A 940      10.029  -0.468 -28.794  1.00  0.00           C  
ATOM   2051  OE1 GLU A 940      10.852  -0.431 -27.882  1.00  0.00           O  
ATOM   2052  OE2 GLU A 940       8.885   0.277 -28.786  1.00  0.00           O1-
ATOM   2053  H   GLU A 940       9.145  -5.084 -28.857  1.00  0.00           H  
ATOM   2054  HA  GLU A 940       8.266  -2.482 -28.217  1.00  0.00           H  
ATOM   2055  HB2 GLU A 940      10.006  -3.409 -30.647  1.00  0.00           H  
ATOM   2056  HB3 GLU A 940      10.661  -3.184 -29.007  1.00  0.00           H  
ATOM   2057  HG2 GLU A 940       9.466  -1.021 -30.789  1.00  0.00           H  
ATOM   2058  HG3 GLU A 940      11.193  -1.250 -30.418  1.00  0.00           H  
ATOM   2059  N   ALA A 941       7.015  -3.481 -31.098  1.00  0.00           N  
ATOM   2060  CA  ALA A 941       6.016  -3.109 -32.105  1.00  0.00           C  
ATOM   2061  CB  ALA A 941       6.122  -4.057 -33.308  1.00  0.00           C  
ATOM   2062  C   ALA A 941       4.589  -2.951 -31.519  1.00  0.00           C  
ATOM   2063  O   ALA A 941       3.963  -1.933 -31.802  1.00  0.00           O  
ATOM   2064  H   ALA A 941       7.441  -4.389 -31.152  1.00  0.00           H  
ATOM   2065  HA  ALA A 941       6.282  -2.116 -32.475  1.00  0.00           H  
ATOM   2066  HB1 ALA A 941       7.087  -3.918 -33.797  1.00  0.00           H  
ATOM   2067  HB2 ALA A 941       6.038  -5.099 -33.005  1.00  0.00           H  
ATOM   2068  HB3 ALA A 941       5.333  -3.825 -34.026  1.00  0.00           H  
ATOM   2069  N   PRO A 942       4.132  -3.809 -30.582  1.00  0.00           N  
ATOM   2070  CD  PRO A 942       4.349  -5.253 -30.619  1.00  0.00           C  
ATOM   2071  CG  PRO A 942       3.051  -5.879 -30.114  1.00  0.00           C  
ATOM   2072  CB  PRO A 942       2.564  -4.848 -29.104  1.00  0.00           C  
ATOM   2073  CA  PRO A 942       2.972  -3.507 -29.729  1.00  0.00           C  
ATOM   2074  C   PRO A 942       3.145  -2.402 -28.658  1.00  0.00           C  
ATOM   2075  O   PRO A 942       2.211  -2.201 -27.887  1.00  0.00           O  
ATOM   2076  HA  PRO A 942       2.163  -3.185 -30.384  1.00  0.00           H  
ATOM   2077  HB2 PRO A 942       3.090  -5.006 -28.164  1.00  0.00           H  
ATOM   2078  HB3 PRO A 942       1.486  -4.909 -28.951  1.00  0.00           H  
ATOM   2079  HG2 PRO A 942       2.336  -5.960 -30.934  1.00  0.00           H  
ATOM   2080  HG3 PRO A 942       3.224  -6.852 -29.652  1.00  0.00           H  
ATOM   2081  HD2 PRO A 942       4.527  -5.608 -31.631  1.00  0.00           H  
ATOM   2082  HD3 PRO A 942       5.175  -5.539 -29.974  1.00  0.00           H  
ATOM   2083  N   GLU A 943       4.300  -1.720 -28.563  1.00  0.00           N  
ATOM   2084  CA  GLU A 943       4.583  -0.597 -27.644  1.00  0.00           C  
ATOM   2085  C   GLU A 943       4.222  -0.850 -26.153  1.00  0.00           C  
ATOM   2086  O   GLU A 943       3.326  -0.218 -25.592  1.00  0.00           O  
ATOM   2087  CB  GLU A 943       3.801   0.677 -28.125  1.00  0.00           C  
ATOM   2088  CG  GLU A 943       4.247   1.180 -29.514  1.00  0.00           C  
ATOM   2089  CD  GLU A 943       5.713   1.630 -29.624  1.00  0.00           C  
ATOM   2090  OE1 GLU A 943       6.299   1.716 -30.699  1.00  0.00           O  
ATOM   2091  OE2 GLU A 943       6.323   1.952 -28.445  1.00  0.00           O1-
ATOM   2092  H   GLU A 943       5.048  -2.002 -29.180  1.00  0.00           H  
ATOM   2093  HA  GLU A 943       5.665  -0.466 -27.681  1.00  0.00           H  
ATOM   2094  HB2 GLU A 943       3.960   1.475 -27.401  1.00  0.00           H  
ATOM   2095  HB3 GLU A 943       2.740   0.434 -28.171  1.00  0.00           H  
ATOM   2096  HG2 GLU A 943       3.616   2.028 -29.780  1.00  0.00           H  
ATOM   2097  HG3 GLU A 943       4.091   0.372 -30.228  1.00  0.00           H  
ATOM   2098  N   ASP A 944       4.871  -1.840 -25.527  1.00  0.00           N  
ATOM   2099  CA  ASP A 944       4.138  -2.802 -24.702  1.00  0.00           C  
ATOM   2100  C   ASP A 944       4.773  -3.204 -23.332  1.00  0.00           C  
ATOM   2101  O   ASP A 944       5.993  -3.238 -23.211  1.00  0.00           O  
ATOM   2102  CB  ASP A 944       3.933  -4.117 -25.524  1.00  0.00           C  
ATOM   2103  CG  ASP A 944       5.139  -5.067 -25.575  1.00  0.00           C  
ATOM   2104  OD1 ASP A 944       5.076  -6.254 -25.258  1.00  0.00           O  
ATOM   2105  OD2 ASP A 944       6.298  -4.491 -26.010  1.00  0.00           O1-
ATOM   2106  H   ASP A 944       5.873  -1.923 -25.624  1.00  0.00           H  
ATOM   2107  HA  ASP A 944       3.216  -2.278 -24.450  1.00  0.00           H  
ATOM   2108  HB2 ASP A 944       3.685  -3.835 -26.548  1.00  0.00           H  
ATOM   2109  HB3 ASP A 944       3.097  -4.660 -25.084  1.00  0.00           H  
ATOM   2110  N   LEU A 945       3.907  -3.569 -22.353  1.00  0.00           N  
ATOM   2111  CA  LEU A 945       4.109  -4.058 -20.950  1.00  0.00           C  
ATOM   2112  C   LEU A 945       5.108  -5.230 -20.706  1.00  0.00           C  
ATOM   2113  O   LEU A 945       6.281  -5.069 -21.042  1.00  0.00           O  
ATOM   2114  CB  LEU A 945       2.727  -4.319 -20.300  1.00  0.00           C  
ATOM   2115  CG  LEU A 945       1.717  -3.151 -20.366  1.00  0.00           C  
ATOM   2116  CD1 LEU A 945       0.495  -3.490 -19.495  1.00  0.00           C  
ATOM   2117  CD2 LEU A 945       2.300  -1.807 -19.895  1.00  0.00           C  
ATOM   2118  H   LEU A 945       2.936  -3.496 -22.622  1.00  0.00           H  
ATOM   2119  HA  LEU A 945       4.639  -3.243 -20.456  1.00  0.00           H  
ATOM   2120  HB2 LEU A 945       2.277  -5.198 -20.763  1.00  0.00           H  
ATOM   2121  HB3 LEU A 945       2.890  -4.552 -19.246  1.00  0.00           H  
ATOM   2122  HG  LEU A 945       1.381  -3.034 -21.398  1.00  0.00           H  
ATOM   2123 HD11 LEU A 945       0.050  -4.427 -19.832  1.00  0.00           H  
ATOM   2124 HD12 LEU A 945       0.791  -3.588 -18.449  1.00  0.00           H  
ATOM   2125 HD13 LEU A 945      -0.251  -2.699 -19.581  1.00  0.00           H  
ATOM   2126 HD21 LEU A 945       2.711  -1.909 -18.889  1.00  0.00           H  
ATOM   2127 HD22 LEU A 945       3.085  -1.475 -20.574  1.00  0.00           H  
ATOM   2128 HD23 LEU A 945       1.517  -1.047 -19.885  1.00  0.00           H  
ATOM   2129  N   TYR A 996       4.719  -6.347 -19.999  1.00 44.01           N  
ATOM   2130  CA  TYR A 996       5.435  -7.517 -20.511  1.00 44.18           C  
ATOM   2131  C   TYR A 996       6.882  -7.571 -19.999  1.00 44.62           C  
ATOM   2132  O   TYR A 996       7.770  -8.107 -20.679  1.00 42.38           O  
ATOM   2133  CB  TYR A 996       5.405  -7.529 -22.045  1.00 43.30           C  
ATOM   2134  CG  TYR A 996       4.026  -7.350 -22.657  1.00 45.63           C  
ATOM   2135  CD1 TYR A 996       3.759  -6.288 -23.519  1.00 47.83           C  
ATOM   2136  CD2 TYR A 996       2.989  -8.242 -22.372  1.00 42.62           C  
ATOM   2137  CE1 TYR A 996       2.495  -6.118 -24.082  1.00 47.45           C  
ATOM   2138  CE2 TYR A 996       1.717  -8.081 -22.937  1.00 43.28           C  
ATOM   2139  CZ  TYR A 996       1.482  -7.019 -23.789  1.00 46.44           C  
ATOM   2140  OH  TYR A 996       0.235  -6.849 -24.346  1.00 48.34           O  
ATOM   2141  H   TYR A 996       4.486  -5.830 -19.164  1.00 44.01           H  
ATOM   2142  HA  TYR A 996       4.925  -8.406 -20.139  1.00 44.18           H  
ATOM   2143  HB2 TYR A 996       5.805  -8.484 -22.384  1.00 43.30           H  
ATOM   2144  HB3 TYR A 996       6.042  -6.720 -22.403  1.00 43.30           H  
ATOM   2145  HD1 TYR A 996       4.544  -5.585 -23.755  1.00 47.83           H  
ATOM   2146  HD2 TYR A 996       3.171  -9.071 -21.704  1.00 42.62           H  
ATOM   2147  HE1 TYR A 996       2.305  -5.287 -24.745  1.00 47.45           H  
ATOM   2148  HE2 TYR A 996       0.927  -8.781 -22.708  1.00 43.28           H  
ATOM   2149  HH  TYR A 996      -0.415  -7.509 -24.094  1.00 48.34           H  
ATOM   2150  N   LYS A 997       7.104  -7.017 -18.810  1.00 46.25           N  
ATOM   2151  CA  LYS A 997       8.448  -6.836 -18.258  1.00 48.92           C  
ATOM   2152  C   LYS A 997       9.311  -8.103 -18.300  1.00 47.11           C  
ATOM   2153  O   LYS A 997      10.430  -8.082 -18.823  1.00 48.57           O  
ATOM   2154  CB  LYS A 997       8.359  -6.292 -16.828  1.00 49.18           C  
ATOM   2155  CG  LYS A 997       9.668  -5.745 -16.271  1.00 52.71           C  
ATOM   2156  CD  LYS A 997       9.526  -5.364 -14.794  1.00 53.82           C  
ATOM   2157  CE  LYS A 997       9.521  -6.594 -13.887  1.00 60.65           C  
ATOM   2158  NZ  LYS A 997       9.327  -6.230 -12.458  1.00 66.28           N1+
ATOM   2159  H   LYS A 997       6.312  -6.708 -18.265  1.00 46.25           H  
ATOM   2160  HA  LYS A 997       8.950  -6.113 -18.901  1.00 48.92           H  
ATOM   2161  HB2 LYS A 997       8.025  -7.100 -16.178  1.00 49.18           H  
ATOM   2162  HB3 LYS A 997       7.623  -5.488 -16.816  1.00 49.18           H  
ATOM   2163  HG2 LYS A 997       9.955  -4.861 -16.840  1.00 52.71           H  
ATOM   2164  HG3 LYS A 997      10.442  -6.507 -16.369  1.00 52.71           H  
ATOM   2165  HD2 LYS A 997       8.590  -4.822 -14.658  1.00 53.82           H  
ATOM   2166  HD3 LYS A 997      10.361  -4.723 -14.513  1.00 53.82           H  
ATOM   2167  HE2 LYS A 997      10.474  -7.113 -13.992  1.00 60.65           H  
ATOM   2168  HE3 LYS A 997       8.711  -7.255 -14.195  1.00 60.65           H  
ATOM   2169  HZ1 LYS A 997      10.073  -5.617 -12.163  1.00 66.28           H  
ATOM   2170  HZ2 LYS A 997       8.440  -5.759 -12.348  1.00 66.28           H  
ATOM   2171  HZ3 LYS A 997       9.336  -7.067 -11.893  1.00 66.28           H  
ATOM   2172  N   ASP A 998       8.788  -9.199 -17.760  1.00 44.44           N  
ATOM   2173  CA  ASP A 998       9.562 -10.433 -17.665  1.00 42.13           C  
ATOM   2174  C   ASP A 998       9.207 -11.446 -18.756  1.00 37.78           C  
ATOM   2175  O   ASP A 998       9.514 -12.630 -18.626  1.00 38.27           O  
ATOM   2176  CB  ASP A 998       9.413 -11.055 -16.269  1.00 43.52           C  
ATOM   2177  CG  ASP A 998      10.074 -10.217 -15.178  1.00 50.73           C  
ATOM   2178  OD1 ASP A 998      11.173  -9.663 -15.422  1.00 59.53           O  
ATOM   2179  OD2 ASP A 998       9.494 -10.116 -14.073  1.00 56.83           O1-
ATOM   2180  H   ASP A 998       7.841  -9.178 -17.410  1.00 44.44           H  
ATOM   2181  HA  ASP A 998      10.606 -10.164 -17.824  1.00 42.13           H  
ATOM   2182  HB2 ASP A 998       9.873 -12.043 -16.277  1.00 43.52           H  
ATOM   2183  HB3 ASP A 998       8.351 -11.150 -16.041  1.00 43.52           H  
ATOM   2184  N   PHE A 999       8.578 -10.980 -19.836  1.00 33.41           N  
ATOM   2185  CA  PHE A 999       8.210 -11.872 -20.936  1.00 28.98           C  
ATOM   2186  C   PHE A 999       9.410 -12.292 -21.772  1.00 26.92           C  
ATOM   2187  O   PHE A 999      10.340 -11.514 -21.980  1.00 28.81           O  
ATOM   2188  CB  PHE A 999       7.189 -11.213 -21.860  1.00 27.06           C  
ATOM   2189  CG  PHE A 999       5.776 -11.366 -21.398  1.00 26.93           C  
ATOM   2190  CD1 PHE A 999       4.759 -11.656 -22.306  1.00 29.02           C  
ATOM   2191  CD2 PHE A 999       5.460 -11.241 -20.052  1.00 28.89           C  
ATOM   2192  CE1 PHE A 999       3.445 -11.789 -21.879  1.00 25.32           C  
ATOM   2193  CE2 PHE A 999       4.152 -11.370 -19.612  1.00 29.51           C  
ATOM   2194  CZ  PHE A 999       3.144 -11.660 -20.527  1.00 31.90           C  
ATOM   2195  H   PHE A 999       8.352  -9.997 -19.895  1.00 33.41           H  
ATOM   2196  HA  PHE A 999       7.780 -12.758 -20.469  1.00 28.98           H  
ATOM   2197  HB2 PHE A 999       7.279 -11.663 -22.849  1.00 27.06           H  
ATOM   2198  HB3 PHE A 999       7.418 -10.149 -21.923  1.00 27.06           H  
ATOM   2199  HD1 PHE A 999       4.996 -11.778 -23.353  1.00 29.02           H  
ATOM   2200  HD2 PHE A 999       6.245 -11.040 -19.337  1.00 28.89           H  
ATOM   2201  HE1 PHE A 999       2.660 -11.992 -22.593  1.00 25.32           H  
ATOM   2202  HE2 PHE A 999       3.916 -11.246 -18.565  1.00 29.51           H  
ATOM   2203  HZ  PHE A 999       2.127 -11.785 -20.187  1.00 31.90           H  
ATOM   2204  N   LEU A1000       9.373 -13.535 -22.247  1.00 25.85           N  
ATOM   2205  CA  LEU A1000      10.308 -13.975 -23.272  1.00 24.75           C  
ATOM   2206  C   LEU A1000       9.816 -13.473 -24.615  1.00 25.36           C  
ATOM   2207  O   LEU A1000       8.618 -13.214 -24.805  1.00 24.65           O  
ATOM   2208  CB  LEU A1000      10.410 -15.496 -23.315  1.00 26.80           C  
ATOM   2209  CG  LEU A1000      11.155 -16.213 -22.198  1.00 26.30           C  
ATOM   2210  CD1 LEU A1000      10.995 -17.718 -22.389  1.00 31.55           C  
ATOM   2211  CD2 LEU A1000      12.627 -15.829 -22.197  1.00 35.98           C  
ATOM   2212  H   LEU A1000       8.685 -14.183 -21.890  1.00 25.85           H  
ATOM   2213  HA  LEU A1000      11.296 -13.576 -23.042  1.00 24.75           H  
ATOM   2214  HB2 LEU A1000      10.906 -15.757 -24.250  1.00 26.80           H  
ATOM   2215  HB3 LEU A1000       9.392 -15.885 -23.322  1.00 26.80           H  
ATOM   2216  HG  LEU A1000      10.737 -15.918 -21.236  1.00 26.30           H  
ATOM   2217 HD11 LEU A1000       9.937 -17.977 -22.361  1.00 31.55           H  
ATOM   2218 HD12 LEU A1000      11.415 -18.009 -23.352  1.00 31.55           H  
ATOM   2219 HD13 LEU A1000      11.519 -18.243 -21.591  1.00 31.55           H  
ATOM   2220 HD21 LEU A1000      13.077 -16.111 -23.149  1.00 35.98           H  
ATOM   2221 HD22 LEU A1000      12.722 -14.752 -22.056  1.00 35.98           H  
ATOM   2222 HD23 LEU A1000      13.137 -16.348 -21.386  1.00 35.98           H  
ATOM   2223  N   THR A1001      10.753 -13.346 -25.542  1.00 23.83           N  
ATOM   2224  CA  THR A1001      10.483 -12.867 -26.888  1.00 24.31           C  
ATOM   2225  C   THR A1001      11.316 -13.686 -27.869  1.00 24.08           C  
ATOM   2226  O   THR A1001      12.234 -14.424 -27.457  1.00 23.83           O  
ATOM   2227  CB  THR A1001      10.864 -11.369 -27.048  1.00 23.96           C  
ATOM   2228  OG1 THR A1001      12.283 -11.203 -26.917  1.00 25.43           O  
ATOM   2229  CG2 THR A1001      10.154 -10.470 -26.017  1.00 24.13           C  
ATOM   2230  H   THR A1001      11.702 -13.594 -25.302  1.00 23.83           H  
ATOM   2231  HA  THR A1001       9.416 -12.974 -27.084  1.00 24.31           H  
ATOM   2232  HB  THR A1001      10.538 -11.064 -28.042  1.00 23.96           H  
ATOM   2233 HG21 THR A1001       9.075 -10.590 -26.112  1.00 24.13           H  
ATOM   2234 HG22 THR A1001      10.464 -10.755 -25.012  1.00 24.13           H  
ATOM   2235 HG23 THR A1001      10.421  -9.429 -26.198  1.00 24.13           H  
ATOM   2236  HG1 THR A1001      12.527 -11.482 -26.031  1.00 25.43           H  
ATOM   2237  N   LEU A1002      11.030 -13.542 -29.162  1.00 24.28           N  
ATOM   2238  CA  LEU A1002      11.851 -14.182 -30.195  1.00 24.80           C  
ATOM   2239  C   LEU A1002      13.318 -13.864 -30.010  1.00 24.55           C  
ATOM   2240  O   LEU A1002      14.169 -14.742 -30.184  1.00 25.48           O  
ATOM   2241  CB  LEU A1002      11.418 -13.764 -31.598  1.00 25.45           C  
ATOM   2242  CG  LEU A1002      10.456 -14.676 -32.349  1.00 30.69           C  
ATOM   2243  CD1 LEU A1002      10.162 -14.069 -33.703  1.00 34.54           C  
ATOM   2244  CD2 LEU A1002      11.041 -16.092 -32.500  1.00 35.03           C  
ATOM   2245  H   LEU A1002      10.235 -12.983 -29.435  1.00 24.28           H  
ATOM   2246  HA  LEU A1002      11.703 -15.257 -30.087  1.00 24.80           H  
ATOM   2247  HB2 LEU A1002      12.320 -13.675 -32.203  1.00 25.45           H  
ATOM   2248  HB3 LEU A1002      10.940 -12.788 -31.513  1.00 25.45           H  
ATOM   2249  HG  LEU A1002       9.530 -14.767 -31.782  1.00 30.69           H  
ATOM   2250 HD11 LEU A1002       9.719 -13.082 -33.570  1.00 34.54           H  
ATOM   2251 HD12 LEU A1002      11.089 -13.979 -34.270  1.00 34.54           H  
ATOM   2252 HD13 LEU A1002       9.466 -14.709 -34.245  1.00 34.54           H  
ATOM   2253 HD21 LEU A1002      11.972 -16.042 -33.064  1.00 35.03           H  
ATOM   2254 HD22 LEU A1002      11.236 -16.512 -31.513  1.00 35.03           H  
ATOM   2255 HD23 LEU A1002      10.329 -16.725 -33.029  1.00 35.03           H  
ATOM   2256  N   GLU A1003      13.618 -12.613 -29.650  1.00 23.05           N  
ATOM   2257  CA  GLU A1003      15.004 -12.202 -29.438  1.00 23.77           C  
ATOM   2258  C   GLU A1003      15.670 -13.075 -28.371  1.00 23.01           C  
ATOM   2259  O   GLU A1003      16.803 -13.512 -28.555  1.00 24.16           O  
ATOM   2260  CB  GLU A1003      15.078 -10.727 -29.066  1.00 24.27           C  
ATOM   2261  CG  GLU A1003      16.493 -10.201 -28.887  1.00 26.28           C  
ATOM   2262  CD  GLU A1003      16.532  -8.741 -28.480  1.00 30.65           C  
ATOM   2263  OE1 GLU A1003      15.451  -8.142 -28.251  1.00 41.24           O  
ATOM   2264  OE2 GLU A1003      17.648  -8.191 -28.388  1.00 40.27           O1-
ATOM   2265  H   GLU A1003      12.875 -11.941 -29.522  1.00 23.05           H  
ATOM   2266  HA  GLU A1003      15.549 -12.339 -30.372  1.00 23.77           H  
ATOM   2267  HB2 GLU A1003      14.538 -10.583 -28.130  1.00 24.27           H  
ATOM   2268  HB3 GLU A1003      14.596 -10.150 -29.856  1.00 24.27           H  
ATOM   2269  HG2 GLU A1003      17.028 -10.314 -29.830  1.00 26.28           H  
ATOM   2270  HG3 GLU A1003      16.988 -10.791 -28.116  1.00 26.28           H  
ATOM   2271  N   HIS A1004      14.966 -13.346 -27.271  1.00 21.89           N  
ATOM   2272  CA  HIS A1004      15.517 -14.219 -26.224  1.00 19.93           C  
ATOM   2273  C   HIS A1004      15.844 -15.597 -26.770  1.00 18.89           C  
ATOM   2274  O   HIS A1004      16.905 -16.156 -26.465  1.00 19.83           O  
ATOM   2275  CB  HIS A1004      14.535 -14.386 -25.061  1.00 21.06           C  
ATOM   2276  CG  HIS A1004      14.379 -13.166 -24.212  1.00 21.70           C  
ATOM   2277  ND1 HIS A1004      13.507 -12.145 -24.527  1.00 26.10           N  
ATOM   2278  CD2 HIS A1004      14.967 -12.813 -23.046  1.00 25.78           C  
ATOM   2279  CE1 HIS A1004      13.575 -11.210 -23.598  1.00 26.90           C  
ATOM   2280  NE2 HIS A1004      14.452 -11.591 -22.686  1.00 29.27           N  
ATOM   2281  H   HIS A1004      14.045 -12.947 -27.156  1.00 21.89           H  
ATOM   2282  HA  HIS A1004      16.428 -13.737 -25.869  1.00 19.93           H  
ATOM   2283  HB2 HIS A1004      14.889 -15.200 -24.428  1.00 21.06           H  
ATOM   2284  HB3 HIS A1004      13.559 -14.644 -25.472  1.00 21.06           H  
ATOM   2285  HD2 HIS A1004      15.703 -13.385 -22.500  1.00 25.78           H  
ATOM   2286  HE2 HIS A1004      14.703 -11.069 -21.859  1.00 29.27           H  
ATOM   2287  HE1 HIS A1004      13.010 -10.290 -23.585  1.00 26.90           H  
ATOM   2288  N   LEU A1005      14.926 -16.158 -27.554  1.00 18.73           N  
ATOM   2289  CA  LEU A1005      15.079 -17.541 -28.034  1.00 17.75           C  
ATOM   2290  C   LEU A1005      16.226 -17.661 -29.031  1.00 19.54           C  
ATOM   2291  O   LEU A1005      17.019 -18.613 -28.961  1.00 19.93           O  
ATOM   2292  CB  LEU A1005      13.774 -18.051 -28.655  1.00 18.76           C  
ATOM   2293  CG  LEU A1005      12.509 -17.989 -27.788  1.00 16.99           C  
ATOM   2294  CD1 LEU A1005      11.355 -18.685 -28.519  1.00 21.60           C  
ATOM   2295  CD2 LEU A1005      12.750 -18.621 -26.410  1.00 20.06           C  
ATOM   2296  H   LEU A1005      14.111 -15.626 -27.824  1.00 18.73           H  
ATOM   2297  HA  LEU A1005      15.318 -18.163 -27.171  1.00 17.75           H  
ATOM   2298  HB2 LEU A1005      13.929 -19.093 -28.933  1.00 18.76           H  
ATOM   2299  HB3 LEU A1005      13.586 -17.460 -29.551  1.00 18.76           H  
ATOM   2300  HG  LEU A1005      12.246 -16.944 -27.622  1.00 16.99           H  
ATOM   2301 HD11 LEU A1005      11.182 -18.193 -29.476  1.00 21.60           H  
ATOM   2302 HD12 LEU A1005      11.611 -19.731 -28.689  1.00 21.60           H  
ATOM   2303 HD13 LEU A1005      10.452 -18.626 -27.912  1.00 21.60           H  
ATOM   2304 HD21 LEU A1005      13.017 -19.671 -26.533  1.00 20.06           H  
ATOM   2305 HD22 LEU A1005      13.562 -18.096 -25.907  1.00 20.06           H  
ATOM   2306 HD23 LEU A1005      11.842 -18.545 -25.812  1.00 20.06           H  
ATOM   2307  N   ILE A1006      16.334 -16.692 -29.942  1.00 19.52           N  
ATOM   2308  CA  ILE A1006      17.464 -16.676 -30.882  1.00 19.35           C  
ATOM   2309  C   ILE A1006      18.768 -16.433 -30.111  1.00 20.77           C  
ATOM   2310  O   ILE A1006      19.809 -17.040 -30.409  1.00 20.23           O  
ATOM   2311  CB  ILE A1006      17.282 -15.600 -32.002  1.00 19.44           C  
ATOM   2312  CG1 ILE A1006      16.004 -15.874 -32.799  1.00 21.93           C  
ATOM   2313  CG2 ILE A1006      18.474 -15.607 -32.947  1.00 25.21           C  
ATOM   2314  CD1 ILE A1006      15.504 -14.663 -33.599  1.00 21.98           C  
ATOM   2315  H   ILE A1006      15.635 -15.965 -29.986  1.00 19.52           H  
ATOM   2316  HA  ILE A1006      17.505 -17.647 -31.377  1.00 19.35           H  
ATOM   2317  HB  ILE A1006      17.209 -14.623 -31.525  1.00 19.44           H  
ATOM   2318 HG12 ILE A1006      15.221 -16.173 -32.102  1.00 21.93           H  
ATOM   2319 HG13 ILE A1006      16.201 -16.689 -33.495  1.00 21.93           H  
ATOM   2320 HG21 ILE A1006      19.385 -15.406 -32.384  1.00 25.21           H  
ATOM   2321 HG22 ILE A1006      18.551 -16.583 -33.427  1.00 25.21           H  
ATOM   2322 HG23 ILE A1006      18.339 -14.838 -33.707  1.00 25.21           H  
ATOM   2323 HD11 ILE A1006      15.301 -13.836 -32.918  1.00 21.98           H  
ATOM   2324 HD12 ILE A1006      16.266 -14.363 -34.318  1.00 21.98           H  
ATOM   2325 HD13 ILE A1006      14.590 -14.930 -34.129  1.00 21.98           H  
ATOM   2326  N   CYS A1007      18.710 -15.565 -29.101  1.00 20.53           N  
ATOM   2327  CA  CYS A1007      19.895 -15.283 -28.280  1.00 20.01           C  
ATOM   2328  C   CYS A1007      20.394 -16.542 -27.533  1.00 18.72           C  
ATOM   2329  O   CYS A1007      21.590 -16.844 -27.537  1.00 19.26           O  
ATOM   2330  CB  CYS A1007      19.593 -14.146 -27.314  1.00 20.82           C  
ATOM   2331  SG  CYS A1007      20.941 -13.793 -26.227  1.00 28.20           S  
ATOM   2332  H   CYS A1007      17.840 -15.095 -28.897  1.00 20.53           H  
ATOM   2333  HA  CYS A1007      20.704 -14.976 -28.942  1.00 20.01           H  
ATOM   2334  HB2 CYS A1007      18.725 -14.420 -26.714  1.00 20.82           H  
ATOM   2335  HB3 CYS A1007      19.367 -13.249 -27.891  1.00 20.82           H  
ATOM   2336  HG  CYS A1007      20.601 -12.796 -25.405  1.00 28.20           H  
ATOM   2337  N   TYR A1008      19.484 -17.289 -26.908  1.00 17.90           N  
ATOM   2338  CA  TYR A1008      19.881 -18.556 -26.247  1.00 17.22           C  
ATOM   2339  C   TYR A1008      20.522 -19.518 -27.246  1.00 17.76           C  
ATOM   2340  O   TYR A1008      21.517 -20.194 -26.944  1.00 18.73           O  
ATOM   2341  CB  TYR A1008      18.687 -19.253 -25.615  1.00 16.71           C  
ATOM   2342  CG  TYR A1008      17.967 -18.490 -24.523  1.00 17.51           C  
ATOM   2343  CD1 TYR A1008      16.603 -18.709 -24.296  1.00 21.31           C  
ATOM   2344  CD2 TYR A1008      18.626 -17.566 -23.722  1.00 20.06           C  
ATOM   2345  CE1 TYR A1008      15.923 -18.034 -23.296  1.00 21.66           C  
ATOM   2346  CE2 TYR A1008      17.937 -16.864 -22.715  1.00 23.28           C  
ATOM   2347  CZ  TYR A1008      16.593 -17.110 -22.515  1.00 20.26           C  
ATOM   2348  OH  TYR A1008      15.913 -16.439 -21.531  1.00 24.90           O  
ATOM   2349  H   TYR A1008      18.519 -16.991 -26.884  1.00 17.90           H  
ATOM   2350  HA  TYR A1008      20.600 -18.291 -25.472  1.00 17.22           H  
ATOM   2351  HB2 TYR A1008      19.038 -20.192 -25.188  1.00 16.71           H  
ATOM   2352  HB3 TYR A1008      17.966 -19.461 -26.406  1.00 16.71           H  
ATOM   2353  HD1 TYR A1008      16.071 -19.418 -24.913  1.00 21.31           H  
ATOM   2354  HD2 TYR A1008      19.680 -17.384 -23.874  1.00 20.06           H  
ATOM   2355  HE1 TYR A1008      14.874 -18.228 -23.127  1.00 21.66           H  
ATOM   2356  HE2 TYR A1008      18.455 -16.139 -22.104  1.00 23.28           H  
ATOM   2357  HH  TYR A1008      16.243 -15.559 -21.338  1.00 24.90           H  
ATOM   2358  N   SER A1009      19.956 -19.563 -28.449  1.00 18.40           N  
ATOM   2359  CA  SER A1009      20.441 -20.451 -29.510  1.00 19.26           C  
ATOM   2360  C   SER A1009      21.860 -20.090 -29.912  1.00 18.09           C  
ATOM   2361  O   SER A1009      22.742 -20.968 -30.009  1.00 18.63           O  
ATOM   2362  CB  SER A1009      19.512 -20.350 -30.719  1.00 19.12           C  
ATOM   2363  OG  SER A1009      18.198 -20.784 -30.371  1.00 20.62           O  
ATOM   2364  H   SER A1009      19.165 -18.965 -28.638  1.00 18.40           H  
ATOM   2365  HA  SER A1009      20.446 -21.475 -29.136  1.00 19.26           H  
ATOM   2366  HB2 SER A1009      19.897 -20.978 -31.522  1.00 19.12           H  
ATOM   2367  HB3 SER A1009      19.471 -19.314 -31.056  1.00 19.12           H  
ATOM   2368  HG  SER A1009      17.881 -20.214 -29.667  1.00 20.62           H  
ATOM   2369  N   PHE A1010      22.071 -18.789 -30.116  1.00 18.13           N  
ATOM   2370  CA  PHE A1010      23.385 -18.224 -30.458  1.00 17.82           C  
ATOM   2371  C   PHE A1010      24.411 -18.567 -29.373  1.00 18.55           C  
ATOM   2372  O   PHE A1010      25.523 -19.029 -29.673  1.00 19.24           O  
ATOM   2373  CB  PHE A1010      23.253 -16.698 -30.677  1.00 18.78           C  
ATOM   2374  CG  PHE A1010      24.561 -15.982 -30.886  1.00 17.61           C  
ATOM   2375  CD1 PHE A1010      25.116 -15.223 -29.865  1.00 21.01           C  
ATOM   2376  CD2 PHE A1010      25.226 -16.041 -32.118  1.00 18.64           C  
ATOM   2377  CE1 PHE A1010      26.338 -14.542 -30.050  1.00 25.19           C  
ATOM   2378  CE2 PHE A1010      26.429 -15.357 -32.322  1.00 20.48           C  
ATOM   2379  CZ  PHE A1010      27.001 -14.617 -31.284  1.00 21.79           C  
ATOM   2380  H   PHE A1010      21.287 -18.158 -30.031  1.00 18.13           H  
ATOM   2381  HA  PHE A1010      23.745 -18.664 -31.388  1.00 17.82           H  
ATOM   2382  HB2 PHE A1010      22.766 -16.269 -29.801  1.00 18.78           H  
ATOM   2383  HB3 PHE A1010      22.630 -16.533 -31.556  1.00 18.78           H  
ATOM   2384  HD1 PHE A1010      24.606 -15.153 -28.916  1.00 21.01           H  
ATOM   2385  HD2 PHE A1010      24.803 -16.624 -32.923  1.00 18.64           H  
ATOM   2386  HE1 PHE A1010      26.762 -13.964 -29.243  1.00 25.19           H  
ATOM   2387  HE2 PHE A1010      26.917 -15.401 -33.284  1.00 20.48           H  
ATOM   2388  HZ  PHE A1010      27.943 -14.109 -31.430  1.00 21.79           H  
ATOM   2389  N   GLN A1011      24.025 -18.371 -28.110  1.00 17.74           N  
ATOM   2390  CA  GLN A1011      24.932 -18.655 -26.984  1.00 16.68           C  
ATOM   2391  C   GLN A1011      25.339 -20.124 -26.914  1.00 15.94           C  
ATOM   2392  O   GLN A1011      26.521 -20.455 -26.692  1.00 17.08           O  
ATOM   2393  CB  GLN A1011      24.276 -18.256 -25.678  1.00 15.86           C  
ATOM   2394  CG  GLN A1011      24.157 -16.740 -25.472  1.00 17.18           C  
ATOM   2395  CD  GLN A1011      23.596 -16.441 -24.106  1.00 18.93           C  
ATOM   2396  OE1 GLN A1011      24.252 -16.676 -23.099  1.00 19.77           O  
ATOM   2397  NE2 GLN A1011      22.367 -15.949 -24.059  1.00 18.48           N  
ATOM   2398  H   GLN A1011      23.096 -18.022 -27.923  1.00 17.74           H  
ATOM   2399  HA  GLN A1011      25.836 -18.069 -27.150  1.00 16.68           H  
ATOM   2400  HB2 GLN A1011      24.866 -18.667 -24.859  1.00 15.86           H  
ATOM   2401  HB3 GLN A1011      23.274 -18.684 -25.654  1.00 15.86           H  
ATOM   2402  HG2 GLN A1011      23.495 -16.325 -26.232  1.00 17.18           H  
ATOM   2403  HG3 GLN A1011      25.144 -16.286 -25.563  1.00 17.18           H  
ATOM   2404 HE21 GLN A1011      21.935 -15.753 -23.167  1.00 18.48           H  
ATOM   2405 HE22 GLN A1011      21.862 -15.770 -24.915  1.00 18.48           H  
ATOM   2406  N   VAL A1012      24.373 -21.022 -27.100  1.00 16.13           N  
ATOM   2407  CA  VAL A1012      24.712 -22.445 -27.073  1.00 16.65           C  
ATOM   2408  C   VAL A1012      25.637 -22.778 -28.246  1.00 16.76           C  
ATOM   2409  O   VAL A1012      26.607 -23.521 -28.074  1.00 18.20           O  
ATOM   2410  CB  VAL A1012      23.471 -23.343 -27.063  1.00 16.35           C  
ATOM   2411  CG1 VAL A1012      23.885 -24.841 -27.176  1.00 18.57           C  
ATOM   2412  CG2 VAL A1012      22.631 -23.090 -25.792  1.00 18.34           C  
ATOM   2413  H   VAL A1012      23.421 -20.725 -27.257  1.00 16.13           H  
ATOM   2414  HA  VAL A1012      25.237 -22.648 -26.139  1.00 16.65           H  
ATOM   2415  HB  VAL A1012      22.853 -23.098 -27.927  1.00 16.35           H  
ATOM   2416 HG11 VAL A1012      24.448 -24.994 -28.097  1.00 18.57           H  
ATOM   2417 HG12 VAL A1012      24.505 -25.112 -26.322  1.00 18.57           H  
ATOM   2418 HG13 VAL A1012      22.991 -25.465 -27.189  1.00 18.57           H  
ATOM   2419 HG21 VAL A1012      23.226 -23.328 -24.910  1.00 18.34           H  
ATOM   2420 HG22 VAL A1012      22.332 -22.042 -25.757  1.00 18.34           H  
ATOM   2421 HG23 VAL A1012      21.742 -23.721 -25.812  1.00 18.34           H  
ATOM   2422  N   ALA A1013      25.378 -22.202 -29.418  1.00 17.39           N  
ATOM   2423  CA  ALA A1013      26.291 -22.392 -30.557  1.00 17.24           C  
ATOM   2424  C   ALA A1013      27.719 -21.912 -30.238  1.00 18.50           C  
ATOM   2425  O   ALA A1013      28.694 -22.573 -30.589  1.00 18.73           O  
ATOM   2426  CB  ALA A1013      25.752 -21.711 -31.812  1.00 18.33           C  
ATOM   2427  H   ALA A1013      24.551 -21.632 -29.526  1.00 17.39           H  
ATOM   2428  HA  ALA A1013      26.347 -23.464 -30.749  1.00 17.24           H  
ATOM   2429  HB1 ALA A1013      24.761 -22.103 -32.041  1.00 18.33           H  
ATOM   2430  HB2 ALA A1013      25.688 -20.636 -31.643  1.00 18.33           H  
ATOM   2431  HB3 ALA A1013      26.422 -21.908 -32.649  1.00 18.33           H  
ATOM   2432  N   LYS A1014      27.840 -20.761 -29.578  1.00 18.16           N  
ATOM   2433  CA  LYS A1014      29.151 -20.240 -29.167  1.00 17.86           C  
ATOM   2434  C   LYS A1014      29.837 -21.208 -28.203  1.00 17.97           C  
ATOM   2435  O   LYS A1014      31.036 -21.474 -28.336  1.00 19.12           O  
ATOM   2436  CB  LYS A1014      29.000 -18.854 -28.519  1.00 18.25           C  
ATOM   2437  CG  LYS A1014      28.666 -17.708 -29.480  1.00 20.70           C  
ATOM   2438  CD  LYS A1014      29.889 -17.155 -30.190  1.00 28.97           C  
ATOM   2439  CE  LYS A1014      30.702 -16.195 -29.329  1.00 32.28           C  
ATOM   2440  NZ  LYS A1014      31.845 -15.609 -30.111  1.00 36.65           N1+
ATOM   2441  H   LYS A1014      27.009 -20.233 -29.354  1.00 18.16           H  
ATOM   2442  HA  LYS A1014      29.774 -20.141 -30.056  1.00 17.86           H  
ATOM   2443  HB2 LYS A1014      29.939 -18.612 -28.022  1.00 18.25           H  
ATOM   2444  HB3 LYS A1014      28.202 -18.915 -27.779  1.00 18.25           H  
ATOM   2445  HG2 LYS A1014      28.200 -16.903 -28.912  1.00 20.70           H  
ATOM   2446  HG3 LYS A1014      27.966 -18.076 -30.230  1.00 20.70           H  
ATOM   2447  HD2 LYS A1014      29.560 -16.625 -31.084  1.00 28.97           H  
ATOM   2448  HD3 LYS A1014      30.529 -17.989 -30.477  1.00 28.97           H  
ATOM   2449  HE2 LYS A1014      31.098 -16.735 -28.469  1.00 32.28           H  
ATOM   2450  HE3 LYS A1014      30.054 -15.389 -28.985  1.00 32.28           H  
ATOM   2451  HZ1 LYS A1014      32.449 -16.352 -30.433  1.00 36.65           H  
ATOM   2452  HZ2 LYS A1014      31.484 -15.101 -30.906  1.00 36.65           H  
ATOM   2453  HZ3 LYS A1014      32.370 -14.980 -29.520  1.00 36.65           H  
ATOM   2454  N   GLY A1015      29.082 -21.729 -27.228  1.00 17.90           N  
ATOM   2455  CA  GLY A1015      29.635 -22.703 -26.273  1.00 18.58           C  
ATOM   2456  C   GLY A1015      30.109 -23.973 -26.952  1.00 17.35           C  
ATOM   2457  O   GLY A1015      31.185 -24.501 -26.636  1.00 18.31           O  
ATOM   2458  H   GLY A1015      28.115 -21.449 -27.146  1.00 17.90           H  
ATOM   2459  HA2 GLY A1015      28.862 -22.961 -25.549  1.00 18.58           H  
ATOM   2460  HA3 GLY A1015      30.479 -22.246 -25.756  1.00 18.58           H  
ATOM   2461  N   MET A1016      29.304 -24.472 -27.886  1.00 18.72           N  
ATOM   2462  CA  MET A1016      29.676 -25.673 -28.630  1.00 18.91           C  
ATOM   2463  C   MET A1016      30.866 -25.443 -29.575  1.00 19.89           C  
ATOM   2464  O   MET A1016      31.704 -26.333 -29.741  1.00 20.97           O  
ATOM   2465  CB  MET A1016      28.491 -26.249 -29.400  1.00 19.66           C  
ATOM   2466  CG  MET A1016      27.403 -26.832 -28.501  1.00 16.72           C  
ATOM   2467  SD  MET A1016      28.028 -28.203 -27.468  1.00 21.18           S  
ATOM   2468  CE  MET A1016      28.667 -29.358 -28.686  1.00 28.07           C  
ATOM   2469  H   MET A1016      28.425 -24.015 -28.083  1.00 18.72           H  
ATOM   2470  HA  MET A1016      29.991 -26.401 -27.882  1.00 18.91           H  
ATOM   2471  HB2 MET A1016      28.857 -27.040 -30.055  1.00 19.66           H  
ATOM   2472  HB3 MET A1016      28.051 -25.453 -30.001  1.00 19.66           H  
ATOM   2473  HG2 MET A1016      26.592 -27.205 -29.127  1.00 16.72           H  
ATOM   2474  HG3 MET A1016      27.026 -26.044 -27.849  1.00 16.72           H  
ATOM   2475  HE1 MET A1016      27.861 -29.666 -29.352  1.00 28.07           H  
ATOM   2476  HE2 MET A1016      29.454 -28.876 -29.266  1.00 28.07           H  
ATOM   2477  HE3 MET A1016      29.074 -30.233 -28.179  1.00 28.07           H  
ATOM   2478  N   GLU A1017      30.943 -24.264 -30.194  1.00 19.38           N  
ATOM   2479  CA  GLU A1017      32.098 -23.940 -31.029  1.00 21.25           C  
ATOM   2480  C   GLU A1017      33.354 -23.968 -30.151  1.00 20.08           C  
ATOM   2481  O   GLU A1017      34.437 -24.457 -30.550  1.00 21.87           O  
ATOM   2482  CB  GLU A1017      31.912 -22.557 -31.672  1.00 19.99           C  
ATOM   2483  CG  GLU A1017      33.076 -22.135 -32.552  1.00 23.00           C  
ATOM   2484  CD  GLU A1017      33.009 -20.668 -32.978  1.00 26.62           C  
ATOM   2485  OE1 GLU A1017      32.598 -19.806 -32.164  1.00 30.26           O  
ATOM   2486  OE2 GLU A1017      33.394 -20.374 -34.128  1.00 33.77           O1-
ATOM   2487  H   GLU A1017      30.198 -23.591 -30.085  1.00 19.38           H  
ATOM   2488  HA  GLU A1017      32.200 -24.670 -31.832  1.00 21.25           H  
ATOM   2489  HB2 GLU A1017      31.796 -21.820 -30.877  1.00 19.99           H  
ATOM   2490  HB3 GLU A1017      31.009 -22.579 -32.282  1.00 19.99           H  
ATOM   2491  HG2 GLU A1017      33.076 -22.756 -33.448  1.00 23.00           H  
ATOM   2492  HG3 GLU A1017      34.003 -22.293 -32.000  1.00 23.00           H  
ATOM   2493  N   PHE A1018      33.206 -23.448 -28.937  1.00 18.52           N  
ATOM   2494  CA  PHE A1018      34.312 -23.453 -27.993  1.00 20.21           C  
ATOM   2495  C   PHE A1018      34.723 -24.877 -27.624  1.00 19.90           C  
ATOM   2496  O   PHE A1018      35.908 -25.226 -27.690  1.00 22.08           O  
ATOM   2497  CB  PHE A1018      33.977 -22.641 -26.743  1.00 20.18           C  
ATOM   2498  CG  PHE A1018      34.961 -22.831 -25.626  1.00 21.07           C  
ATOM   2499  CD1 PHE A1018      34.650 -23.652 -24.546  1.00 23.20           C  
ATOM   2500  CD2 PHE A1018      36.206 -22.204 -25.657  1.00 22.54           C  
ATOM   2501  CE1 PHE A1018      35.554 -23.835 -23.508  1.00 23.92           C  
ATOM   2502  CE2 PHE A1018      37.133 -22.392 -24.624  1.00 24.88           C  
ATOM   2503  CZ  PHE A1018      36.803 -23.208 -23.546  1.00 24.08           C  
ATOM   2504  H   PHE A1018      32.319 -23.047 -28.668  1.00 18.52           H  
ATOM   2505  HA  PHE A1018      35.162 -22.978 -28.484  1.00 20.21           H  
ATOM   2506  HB2 PHE A1018      32.991 -22.942 -26.389  1.00 20.18           H  
ATOM   2507  HB3 PHE A1018      33.959 -21.585 -27.012  1.00 20.18           H  
ATOM   2508  HD1 PHE A1018      33.694 -24.153 -24.515  1.00 23.20           H  
ATOM   2509  HD2 PHE A1018      36.459 -21.564 -26.489  1.00 22.54           H  
ATOM   2510  HE1 PHE A1018      35.292 -24.463 -22.669  1.00 23.92           H  
ATOM   2511  HE2 PHE A1018      38.097 -21.907 -24.664  1.00 24.88           H  
ATOM   2512  HZ  PHE A1018      37.509 -23.356 -22.742  1.00 24.08           H  
ATOM   2513  N   LEU A1019      33.748 -25.704 -27.257  1.00 20.25           N  
ATOM   2514  CA  LEU A1019      34.047 -27.100 -26.897  1.00 20.04           C  
ATOM   2515  C   LEU A1019      34.747 -27.823 -28.044  1.00 22.22           C  
ATOM   2516  O   LEU A1019      35.752 -28.490 -27.832  1.00 23.67           O  
ATOM   2517  CB  LEU A1019      32.776 -27.842 -26.481  1.00 19.90           C  
ATOM   2518  CG  LEU A1019      32.228 -27.383 -25.120  1.00 24.13           C  
ATOM   2519  CD1 LEU A1019      30.891 -28.043 -24.846  1.00 27.82           C  
ATOM   2520  CD2 LEU A1019      33.219 -27.670 -23.982  1.00 25.91           C  
ATOM   2521  H   LEU A1019      32.795 -25.372 -27.225  1.00 20.25           H  
ATOM   2522  HA  LEU A1019      34.725 -27.087 -26.044  1.00 20.04           H  
ATOM   2523  HB2 LEU A1019      32.999 -28.907 -26.424  1.00 19.90           H  
ATOM   2524  HB3 LEU A1019      32.011 -27.671 -27.238  1.00 19.90           H  
ATOM   2525  HG  LEU A1019      32.088 -26.303 -25.163  1.00 24.13           H  
ATOM   2526 HD11 LEU A1019      30.192 -27.794 -25.645  1.00 27.82           H  
ATOM   2527 HD12 LEU A1019      31.022 -29.124 -24.802  1.00 27.82           H  
ATOM   2528 HD13 LEU A1019      30.497 -27.685 -23.895  1.00 27.82           H  
ATOM   2529 HD21 LEU A1019      33.386 -28.745 -23.908  1.00 25.91           H  
ATOM   2530 HD22 LEU A1019      34.165 -27.169 -24.189  1.00 25.91           H  
ATOM   2531 HD23 LEU A1019      32.810 -27.300 -23.042  1.00 25.91           H  
ATOM   2532  N   ALA A1020      34.232 -27.655 -29.260  1.00 22.20           N  
ATOM   2533  CA  ALA A1020      34.861 -28.259 -30.440  1.00 26.47           C  
ATOM   2534  C   ALA A1020      36.319 -27.823 -30.597  1.00 27.73           C  
ATOM   2535  O   ALA A1020      37.177 -28.640 -30.956  1.00 29.09           O  
ATOM   2536  CB  ALA A1020      34.063 -27.949 -31.692  1.00 27.57           C  
ATOM   2537  H   ALA A1020      33.394 -27.102 -29.372  1.00 22.20           H  
ATOM   2538  HA  ALA A1020      34.863 -29.339 -30.292  1.00 26.47           H  
ATOM   2539  HB1 ALA A1020      33.042 -28.311 -31.571  1.00 27.57           H  
ATOM   2540  HB2 ALA A1020      34.050 -26.872 -31.857  1.00 27.57           H  
ATOM   2541  HB3 ALA A1020      34.524 -28.442 -32.548  1.00 27.57           H  
ATOM   2542  N   SER A1021      36.602 -26.553 -30.300  1.00 27.69           N  
ATOM   2543  CA  SER A1021      37.970 -26.004 -30.382  1.00 28.74           C  
ATOM   2544  C   SER A1021      38.926 -26.656 -29.383  1.00 27.87           C  
ATOM   2545  O   SER A1021      40.155 -26.649 -29.575  1.00 29.91           O  
ATOM   2546  CB  SER A1021      37.966 -24.474 -30.206  1.00 29.16           C  
ATOM   2547  OG  SER A1021      37.948 -24.072 -28.842  1.00 29.43           O  
ATOM   2548  H   SER A1021      35.851 -25.944 -30.008  1.00 27.69           H  
ATOM   2549  HA  SER A1021      38.338 -26.241 -31.380  1.00 28.74           H  
ATOM   2550  HB2 SER A1021      37.082 -24.070 -30.699  1.00 29.16           H  
ATOM   2551  HB3 SER A1021      38.862 -24.068 -30.676  1.00 29.16           H  
ATOM   2552  HG  SER A1021      37.155 -24.437 -28.442  1.00 29.43           H  
ATOM   2553  N   ARG A1022      38.351 -27.225 -28.327  1.00 27.93           N  
ATOM   2554  CA  ARG A1022      39.114 -27.879 -27.271  1.00 29.09           C  
ATOM   2555  C   ARG A1022      39.235 -29.387 -27.526  1.00 30.64           C  
ATOM   2556  O   ARG A1022      39.778 -30.126 -26.694  1.00 30.94           O  
ATOM   2557  CB  ARG A1022      38.466 -27.587 -25.904  1.00 28.78           C  
ATOM   2558  CG  ARG A1022      38.376 -26.095 -25.560  1.00 27.60           C  
ATOM   2559  CD  ARG A1022      39.745 -25.407 -25.611  1.00 31.59           C  
ATOM   2560  NE  ARG A1022      40.657 -25.928 -24.596  1.00 29.38           N  
ATOM   2561  CZ  ARG A1022      41.976 -26.032 -24.734  1.00 35.99           C  
ATOM   2562  NH1 ARG A1022      42.701 -26.533 -23.741  1.00 33.63           N  
ATOM   2563  NH2 ARG A1022      42.576 -25.652 -25.859  1.00 35.91           N1+
ATOM   2564  H   ARG A1022      37.344 -27.203 -28.254  1.00 27.93           H  
ATOM   2565  HA  ARG A1022      40.127 -27.475 -27.267  1.00 29.09           H  
ATOM   2566  HB2 ARG A1022      39.057 -28.081 -25.133  1.00 28.78           H  
ATOM   2567  HB3 ARG A1022      37.457 -27.999 -25.909  1.00 28.78           H  
ATOM   2568  HG2 ARG A1022      37.967 -25.990 -24.555  1.00 27.60           H  
ATOM   2569  HG3 ARG A1022      37.712 -25.609 -26.275  1.00 27.60           H  
ATOM   2570  HD2 ARG A1022      39.608 -24.338 -25.446  1.00 31.59           H  
ATOM   2571  HD3 ARG A1022      40.184 -25.569 -26.595  1.00 31.59           H  
ATOM   2572  HE  ARG A1022      40.255 -26.233 -23.721  1.00 29.38           H  
ATOM   2573 HH11 ARG A1022      42.252 -26.823 -22.884  1.00 33.63           H  
ATOM   2574 HH12 ARG A1022      43.702 -26.624 -23.842  1.00 33.63           H  
ATOM   2575 HH21 ARG A1022      43.577 -25.745 -25.954  1.00 35.91           H  
ATOM   2576 HH22 ARG A1022      42.030 -25.270 -26.618  1.00 35.91           H  
ATOM   2577  N   LYS A1023      38.747 -29.817 -28.695  1.00 29.73           N  
ATOM   2578  CA  LYS A1023      38.751 -31.224 -29.131  1.00 31.23           C  
ATOM   2579  C   LYS A1023      37.861 -32.088 -28.250  1.00 31.00           C  
ATOM   2580  O   LYS A1023      38.135 -33.273 -28.026  1.00 33.52           O  
ATOM   2581  CB  LYS A1023      40.185 -31.800 -29.224  1.00 32.63           C  
ATOM   2582  CG  LYS A1023      41.151 -30.992 -30.101  1.00 39.76           C  
ATOM   2583  CD  LYS A1023      40.778 -31.053 -31.579  1.00 53.46           C  
ATOM   2584  CE  LYS A1023      41.552 -30.016 -32.400  1.00 62.32           C  
ATOM   2585  NZ  LYS A1023      43.007 -30.343 -32.554  1.00 65.94           N1+
ATOM   2586  H   LYS A1023      38.349 -29.131 -29.320  1.00 29.73           H  
ATOM   2587  HA  LYS A1023      38.333 -31.243 -30.137  1.00 31.23           H  
ATOM   2588  HB2 LYS A1023      40.119 -32.808 -29.633  1.00 32.63           H  
ATOM   2589  HB3 LYS A1023      40.598 -31.843 -28.216  1.00 32.63           H  
ATOM   2590  HG2 LYS A1023      42.157 -31.393 -29.976  1.00 39.76           H  
ATOM   2591  HG3 LYS A1023      41.132 -29.951 -29.777  1.00 39.76           H  
ATOM   2592  HD2 LYS A1023      39.710 -30.860 -31.682  1.00 53.46           H  
ATOM   2593  HD3 LYS A1023      41.006 -32.048 -31.961  1.00 53.46           H  
ATOM   2594  HE2 LYS A1023      41.466 -29.049 -31.904  1.00 62.32           H  
ATOM   2595  HE3 LYS A1023      41.104 -29.957 -33.392  1.00 62.32           H  
ATOM   2596  HZ1 LYS A1023      43.437 -30.401 -31.642  1.00 65.94           H  
ATOM   2597  HZ2 LYS A1023      43.105 -31.229 -33.030  1.00 65.94           H  
ATOM   2598  HZ3 LYS A1023      43.459 -29.619 -33.094  1.00 65.94           H  
ATOM   2599  N   CYS A1024      36.783 -31.498 -27.751  1.00 28.25           N  
ATOM   2600  CA  CYS A1024      35.854 -32.239 -26.920  1.00 27.47           C  
ATOM   2601  C   CYS A1024      34.475 -32.279 -27.549  1.00 27.14           C  
ATOM   2602  O   CYS A1024      34.044 -31.327 -28.210  1.00 29.45           O  
ATOM   2603  CB  CYS A1024      35.809 -31.653 -25.510  1.00 27.40           C  
ATOM   2604  SG  CYS A1024      37.354 -31.907 -24.601  1.00 26.71           S  
ATOM   2605  H   CYS A1024      36.608 -30.524 -27.952  1.00 28.25           H  
ATOM   2606  HA  CYS A1024      36.207 -33.267 -26.843  1.00 27.47           H  
ATOM   2607  HB2 CYS A1024      34.998 -32.129 -24.960  1.00 27.40           H  
ATOM   2608  HB3 CYS A1024      35.619 -30.582 -25.583  1.00 27.40           H  
ATOM   2609  HG  CYS A1024      38.357 -31.311 -25.252  1.00 26.71           H  
ATOM   2610  N   ILE A1025      33.800 -33.402 -27.343  1.00 25.87           N  
ATOM   2611  CA  ILE A1025      32.473 -33.633 -27.884  1.00 26.66           C  
ATOM   2612  C   ILE A1025      31.538 -33.851 -26.686  1.00 26.55           C  
ATOM   2613  O   ILE A1025      31.942 -34.450 -25.681  1.00 28.31           O  
ATOM   2614  CB  ILE A1025      32.472 -34.808 -28.894  1.00 28.75           C  
ATOM   2615  CG1 ILE A1025      31.059 -35.379 -29.081  1.00 33.32           C  
ATOM   2616  CG2 ILE A1025      33.479 -35.865 -28.488  1.00 37.71           C  
ATOM   2617  CD1 ILE A1025      31.023 -36.645 -29.837  1.00 43.22           C  
ATOM   2618  H   ILE A1025      34.228 -34.128 -26.786  1.00 25.87           H  
ATOM   2619  HA  ILE A1025      32.122 -32.778 -28.462  1.00 26.66           H  
ATOM   2620  HB  ILE A1025      32.783 -34.429 -29.867  1.00 28.75           H  
ATOM   2621 HG12 ILE A1025      30.459 -34.643 -29.615  1.00 33.32           H  
ATOM   2622 HG13 ILE A1025      30.626 -35.555 -28.096  1.00 33.32           H  
ATOM   2623 HG21 ILE A1025      34.471 -35.418 -28.428  1.00 37.71           H  
ATOM   2624 HG22 ILE A1025      33.205 -36.273 -27.515  1.00 37.71           H  
ATOM   2625 HG23 ILE A1025      33.485 -36.664 -29.229  1.00 37.71           H  
ATOM   2626 HD11 ILE A1025      31.452 -36.489 -30.827  1.00 43.22           H  
ATOM   2627 HD12 ILE A1025      31.600 -37.402 -29.306  1.00 43.22           H  
ATOM   2628 HD13 ILE A1025      29.990 -36.979 -29.937  1.00 43.22           H  
ATOM   2629  N   HIS A1026      30.311 -33.340 -26.772  1.00 22.73           N  
ATOM   2630  CA  HIS A1026      29.405 -33.359 -25.625  1.00 20.55           C  
ATOM   2631  C   HIS A1026      28.729 -34.725 -25.405  1.00 22.07           C  
ATOM   2632  O   HIS A1026      28.781 -35.272 -24.300  1.00 23.83           O  
ATOM   2633  CB  HIS A1026      28.358 -32.248 -25.755  1.00 20.18           C  
ATOM   2634  CG  HIS A1026      27.582 -32.021 -24.503  1.00 19.36           C  
ATOM   2635  ND1 HIS A1026      26.684 -32.944 -24.008  1.00 21.89           N  
ATOM   2636  CD2 HIS A1026      27.559 -30.972 -23.647  1.00 19.37           C  
ATOM   2637  CE1 HIS A1026      26.148 -32.475 -22.894  1.00 22.74           C  
ATOM   2638  NE2 HIS A1026      26.662 -31.281 -22.655  1.00 20.08           N  
ATOM   2639  H   HIS A1026      30.002 -32.933 -27.643  1.00 22.73           H  
ATOM   2640  HA  HIS A1026      30.016 -33.178 -24.741  1.00 20.55           H  
ATOM   2641  HB2 HIS A1026      27.662 -32.519 -26.549  1.00 20.18           H  
ATOM   2642  HB3 HIS A1026      28.868 -31.321 -26.019  1.00 20.18           H  
ATOM   2643  HD2 HIS A1026      28.137 -30.064 -23.729  1.00 19.37           H  
ATOM   2644  HE2 HIS A1026      26.432 -30.691 -21.869  1.00 20.08           H  
ATOM   2645  HE1 HIS A1026      25.415 -32.981 -22.283  1.00 22.74           H  
ATOM   2646  N   ARG A1027      28.119 -35.257 -26.466  1.00 21.78           N  
ATOM   2647  CA  ARG A1027      27.410 -36.559 -26.482  1.00 22.75           C  
ATOM   2648  C   ARG A1027      26.026 -36.600 -25.822  1.00 22.54           C  
ATOM   2649  O   ARG A1027      25.326 -37.622 -25.900  1.00 24.31           O  
ATOM   2650  CB  ARG A1027      28.277 -37.701 -25.923  1.00 21.97           C  
ATOM   2651  CG  ARG A1027      29.626 -37.823 -26.608  1.00 22.98           C  
ATOM   2652  CD  ARG A1027      30.432 -38.990 -26.046  1.00 25.52           C  
ATOM   2653  NE  ARG A1027      31.725 -39.139 -26.718  1.00 31.70           N  
ATOM   2654  CZ  ARG A1027      32.822 -38.446 -26.415  1.00 35.69           C  
ATOM   2655  NH1 ARG A1027      32.799 -37.530 -25.451  1.00 35.82           N  
ATOM   2656  NH2 ARG A1027      33.950 -38.667 -27.086  1.00 41.89           N1+
ATOM   2657  H   ARG A1027      28.142 -34.730 -27.327  1.00 21.78           H  
ATOM   2658  HA  ARG A1027      27.226 -36.704 -27.547  1.00 22.75           H  
ATOM   2659  HB2 ARG A1027      27.738 -38.639 -26.052  1.00 21.97           H  
ATOM   2660  HB3 ARG A1027      28.444 -37.521 -24.861  1.00 21.97           H  
ATOM   2661  HG2 ARG A1027      30.186 -36.900 -26.456  1.00 22.98           H  
ATOM   2662  HG3 ARG A1027      29.469 -37.982 -27.675  1.00 22.98           H  
ATOM   2663  HD2 ARG A1027      29.860 -39.908 -26.177  1.00 25.52           H  
ATOM   2664  HD3 ARG A1027      30.605 -38.818 -24.984  1.00 25.52           H  
ATOM   2665  HE  ARG A1027      31.790 -39.816 -27.465  1.00 31.70           H  
ATOM   2666 HH11 ARG A1027      33.634 -37.007 -25.232  1.00 35.82           H  
ATOM   2667 HH12 ARG A1027      31.946 -37.358 -24.938  1.00 35.82           H  
ATOM   2668 HH21 ARG A1027      33.974 -39.361 -27.819  1.00 41.89           H  
ATOM   2669 HH22 ARG A1027      34.782 -38.140 -26.862  1.00 41.89           H  
ATOM   2670  N   ASP A1028      25.629 -35.527 -25.153  1.00 23.06           N  
ATOM   2671  CA  ASP A1028      24.270 -35.479 -24.566  1.00 21.13           C  
ATOM   2672  C   ASP A1028      23.721 -34.057 -24.602  1.00 21.31           C  
ATOM   2673  O   ASP A1028      23.161 -33.565 -23.623  1.00 20.44           O  
ATOM   2674  CB  ASP A1028      24.278 -36.028 -23.138  1.00 21.79           C  
ATOM   2675  CG  ASP A1028      22.875 -36.386 -22.616  1.00 22.34           C  
ATOM   2676  OD1 ASP A1028      21.868 -36.368 -23.372  1.00 22.63           O  
ATOM   2677  OD2 ASP A1028      22.775 -36.698 -21.417  1.00 24.72           O1-
ATOM   2678  H   ASP A1028      26.254 -34.741 -25.043  1.00 23.06           H  
ATOM   2679  HA  ASP A1028      23.614 -36.110 -25.165  1.00 21.13           H  
ATOM   2680  HB2 ASP A1028      24.710 -35.274 -22.480  1.00 21.79           H  
ATOM   2681  HB3 ASP A1028      24.895 -36.926 -23.116  1.00 21.79           H  
ATOM   2682  N   LEU A1029      23.902 -33.396 -25.736  1.00 20.10           N  
ATOM   2683  CA  LEU A1029      23.395 -32.037 -25.911  1.00 19.93           C  
ATOM   2684  C   LEU A1029      21.863 -32.054 -26.014  1.00 19.18           C  
ATOM   2685  O   LEU A1029      21.287 -32.817 -26.799  1.00 20.84           O  
ATOM   2686  CB  LEU A1029      24.034 -31.381 -27.139  1.00 19.60           C  
ATOM   2687  CG  LEU A1029      23.781 -29.875 -27.320  1.00 20.68           C  
ATOM   2688  CD1 LEU A1029      24.255 -29.063 -26.101  1.00 24.00           C  
ATOM   2689  CD2 LEU A1029      24.447 -29.364 -28.597  1.00 21.11           C  
ATOM   2690  H   LEU A1029      24.400 -33.840 -26.494  1.00 20.10           H  
ATOM   2691  HA  LEU A1029      23.667 -31.440 -25.040  1.00 19.93           H  
ATOM   2692  HB2 LEU A1029      23.651 -31.890 -28.024  1.00 19.60           H  
ATOM   2693  HB3 LEU A1029      25.112 -31.530 -27.072  1.00 19.60           H  
ATOM   2694  HG  LEU A1029      22.704 -29.736 -27.408  1.00 20.68           H  
ATOM   2695 HD11 LEU A1029      23.750 -29.424 -25.205  1.00 24.00           H  
ATOM   2696 HD12 LEU A1029      25.332 -29.180 -25.983  1.00 24.00           H  
ATOM   2697 HD13 LEU A1029      24.018 -28.010 -26.252  1.00 24.00           H  
ATOM   2698 HD21 LEU A1029      25.526 -29.498 -28.522  1.00 21.11           H  
ATOM   2699 HD22 LEU A1029      24.070 -29.924 -29.453  1.00 21.11           H  
ATOM   2700 HD23 LEU A1029      24.220 -28.306 -28.727  1.00 21.11           H  
ATOM   2701  N   ALA A1030      21.214 -31.218 -25.206  1.00 17.86           N  
ATOM   2702  CA  ALA A1030      19.753 -31.198 -25.090  1.00 16.61           C  
ATOM   2703  C   ALA A1030      19.422 -30.048 -24.151  1.00 16.45           C  
ATOM   2704  O   ALA A1030      20.279 -29.623 -23.356  1.00 16.59           O  
ATOM   2705  CB  ALA A1030      19.232 -32.511 -24.504  1.00 18.22           C  
ATOM   2706  H   ALA A1030      21.752 -30.570 -24.649  1.00 17.86           H  
ATOM   2707  HA  ALA A1030      19.288 -31.075 -26.068  1.00 16.61           H  
ATOM   2708  HB1 ALA A1030      19.502 -33.336 -25.164  1.00 18.22           H  
ATOM   2709  HB2 ALA A1030      19.676 -32.672 -23.521  1.00 18.22           H  
ATOM   2710  HB3 ALA A1030      18.147 -32.461 -24.409  1.00 18.22           H  
ATOM   2711  N   ALA A1031      18.193 -29.556 -24.223  1.00 17.74           N  
ATOM   2712  CA  ALA A1031      17.787 -28.422 -23.391  1.00 19.54           C  
ATOM   2713  C   ALA A1031      17.875 -28.712 -21.878  1.00 18.81           C  
ATOM   2714  O   ALA A1031      18.138 -27.797 -21.086  1.00 18.76           O  
ATOM   2715  CB  ALA A1031      16.404 -27.945 -23.789  1.00 19.19           C  
ATOM   2716  H   ALA A1031      17.528 -29.969 -24.861  1.00 17.74           H  
ATOM   2717  HA  ALA A1031      18.502 -27.620 -23.576  1.00 19.54           H  
ATOM   2718  HB1 ALA A1031      16.400 -27.684 -24.847  1.00 19.19           H  
ATOM   2719  HB2 ALA A1031      15.680 -28.739 -23.608  1.00 19.19           H  
ATOM   2720  HB3 ALA A1031      16.138 -27.069 -23.198  1.00 19.19           H  
ATOM   2721  N   ARG A1032      17.686 -29.974 -21.480  1.00 17.88           N  
ATOM   2722  CA  ARG A1032      17.865 -30.364 -20.072  1.00 17.77           C  
ATOM   2723  C   ARG A1032      19.310 -30.193 -19.591  1.00 19.05           C  
ATOM   2724  O   ARG A1032      19.553 -30.149 -18.380  1.00 19.48           O  
ATOM   2725  CB  ARG A1032      17.432 -31.814 -19.846  1.00 17.98           C  
ATOM   2726  CG  ARG A1032      18.253 -32.842 -20.609  1.00 16.16           C  
ATOM   2727  CD  ARG A1032      17.728 -34.290 -20.444  1.00 19.97           C  
ATOM   2728  NE  ARG A1032      18.493 -35.111 -21.375  1.00 22.92           N  
ATOM   2729  CZ  ARG A1032      18.174 -35.307 -22.653  1.00 21.80           C  
ATOM   2730  NH1 ARG A1032      18.977 -36.015 -23.437  1.00 22.96           N  
ATOM   2731  NH2 ARG A1032      17.060 -34.795 -23.154  1.00 22.47           N1+
ATOM   2732  H   ARG A1032      17.416 -30.672 -22.158  1.00 17.88           H  
ATOM   2733  HA  ARG A1032      17.233 -29.693 -19.491  1.00 17.77           H  
ATOM   2734  HB2 ARG A1032      16.391 -31.911 -20.156  1.00 17.98           H  
ATOM   2735  HB3 ARG A1032      17.516 -32.033 -18.782  1.00 17.98           H  
ATOM   2736  HG2 ARG A1032      19.280 -32.803 -20.246  1.00 16.16           H  
ATOM   2737  HG3 ARG A1032      18.232 -32.585 -21.668  1.00 16.16           H  
ATOM   2738  HD2 ARG A1032      16.666 -34.336 -20.685  1.00 19.97           H  
ATOM   2739  HD3 ARG A1032      17.884 -34.634 -19.421  1.00 19.97           H  
ATOM   2740  HE  ARG A1032      19.325 -35.564 -21.025  1.00 22.92           H  
ATOM   2741 HH11 ARG A1032      18.737 -36.160 -24.407  1.00 22.96           H  
ATOM   2742 HH12 ARG A1032      19.829 -36.409 -23.064  1.00 22.96           H  
ATOM   2743 HH21 ARG A1032      16.443 -34.255 -22.565  1.00 22.47           H  
ATOM   2744 HH22 ARG A1032      16.828 -34.945 -24.125  1.00 22.47           H  
ATOM   2745  N   ASN A1033      20.251 -30.122 -20.541  1.00 16.72           N  
ATOM   2746  CA  ASN A1033      21.673 -29.891 -20.231  1.00 16.74           C  
ATOM   2747  C   ASN A1033      22.140 -28.478 -20.576  1.00 17.14           C  
ATOM   2748  O   ASN A1033      23.344 -28.224 -20.746  1.00 19.02           O  
ATOM   2749  CB  ASN A1033      22.562 -30.935 -20.915  1.00 18.27           C  
ATOM   2750  CG  ASN A1033      22.628 -32.242 -20.145  1.00 21.95           C  
ATOM   2751  OD1 ASN A1033      22.577 -32.255 -18.914  1.00 22.12           O  
ATOM   2752  ND2 ASN A1033      22.762 -33.346 -20.865  1.00 22.06           N  
ATOM   2753  H   ASN A1033      19.976 -30.231 -21.507  1.00 16.72           H  
ATOM   2754  HA  ASN A1033      21.770 -29.997 -19.151  1.00 16.74           H  
ATOM   2755  HB2 ASN A1033      23.570 -30.531 -21.003  1.00 18.27           H  
ATOM   2756  HB3 ASN A1033      22.163 -31.136 -21.909  1.00 18.27           H  
ATOM   2757 HD21 ASN A1033      22.827 -34.243 -20.406  1.00 22.06           H  
ATOM   2758 HD22 ASN A1033      22.800 -33.290 -21.873  1.00 22.06           H  
ATOM   2759  N   ILE A1034      21.186 -27.559 -20.690  1.00 17.11           N  
ATOM   2760  CA  ILE A1034      21.503 -26.133 -20.805  1.00 16.50           C  
ATOM   2761  C   ILE A1034      20.923 -25.447 -19.586  1.00 17.58           C  
ATOM   2762  O   ILE A1034      19.732 -25.636 -19.279  1.00 18.45           O  
ATOM   2763  CB  ILE A1034      20.886 -25.491 -22.087  1.00 17.05           C  
ATOM   2764  CG1 ILE A1034      21.333 -26.245 -23.366  1.00 16.24           C  
ATOM   2765  CG2 ILE A1034      21.247 -24.011 -22.161  1.00 17.38           C  
ATOM   2766  CD1 ILE A1034      22.869 -26.261 -23.597  1.00 18.49           C  
ATOM   2767  H   ILE A1034      20.219 -27.851 -20.698  1.00 17.11           H  
ATOM   2768  HA  ILE A1034      22.584 -26.015 -20.873  1.00 16.50           H  
ATOM   2769  HB  ILE A1034      19.801 -25.577 -22.026  1.00 17.05           H  
ATOM   2770 HG12 ILE A1034      20.864 -25.766 -24.226  1.00 16.24           H  
ATOM   2771 HG13 ILE A1034      20.989 -27.276 -23.292  1.00 16.24           H  
ATOM   2772 HG21 ILE A1034      20.882 -23.503 -21.268  1.00 17.38           H  
ATOM   2773 HG22 ILE A1034      22.330 -23.904 -22.223  1.00 17.38           H  
ATOM   2774 HG23 ILE A1034      20.787 -23.569 -23.045  1.00 17.38           H  
ATOM   2775 HD11 ILE A1034      23.235 -25.237 -23.674  1.00 18.49           H  
ATOM   2776 HD12 ILE A1034      23.357 -26.759 -22.759  1.00 18.49           H  
ATOM   2777 HD13 ILE A1034      23.092 -26.798 -24.519  1.00 18.49           H  
ATOM   2778  N   LEU A1035      21.737 -24.640 -18.910  1.00 16.92           N  
ATOM   2779  CA  LEU A1035      21.283 -23.981 -17.694  1.00 15.82           C  
ATOM   2780  C   LEU A1035      21.195 -22.482 -17.913  1.00 17.75           C  
ATOM   2781  O   LEU A1035      22.016 -21.894 -18.620  1.00 19.22           O  
ATOM   2782  CB  LEU A1035      22.213 -24.275 -16.515  1.00 17.32           C  
ATOM   2783  CG  LEU A1035      22.497 -25.749 -16.210  1.00 18.44           C  
ATOM   2784  CD1 LEU A1035      23.510 -25.847 -15.106  1.00 22.31           C  
ATOM   2785  CD2 LEU A1035      21.202 -26.494 -15.854  1.00 24.81           C  
ATOM   2786  H   LEU A1035      22.677 -24.483 -19.243  1.00 16.92           H  
ATOM   2787  HA  LEU A1035      20.295 -24.374 -17.454  1.00 15.82           H  
ATOM   2788  HB2 LEU A1035      21.765 -23.834 -15.624  1.00 17.32           H  
ATOM   2789  HB3 LEU A1035      23.168 -23.791 -16.719  1.00 17.32           H  
ATOM   2790  HG  LEU A1035      22.907 -26.226 -17.100  1.00 18.44           H  
ATOM   2791 HD11 LEU A1035      24.428 -25.343 -15.409  1.00 22.31           H  
ATOM   2792 HD12 LEU A1035      23.115 -25.374 -14.207  1.00 22.31           H  
ATOM   2793 HD13 LEU A1035      23.723 -26.896 -14.900  1.00 22.31           H  
ATOM   2794 HD21 LEU A1035      20.758 -26.046 -14.965  1.00 24.81           H  
ATOM   2795 HD22 LEU A1035      20.501 -26.423 -16.686  1.00 24.81           H  
ATOM   2796 HD23 LEU A1035      21.428 -27.542 -15.658  1.00 24.81           H  
ATOM   2797  N   LEU A1036      20.195 -21.870 -17.298  1.00 17.47           N  
ATOM   2798  CA  LEU A1036      19.988 -20.444 -17.434  1.00 18.61           C  
ATOM   2799  C   LEU A1036      20.454 -19.727 -16.165  1.00 20.54           C  
ATOM   2800  O   LEU A1036      20.039 -20.065 -15.056  1.00 19.91           O  
ATOM   2801  CB  LEU A1036      18.510 -20.158 -17.735  1.00 19.16           C  
ATOM   2802  CG  LEU A1036      18.062 -18.696 -17.788  1.00 19.41           C  
ATOM   2803  CD1 LEU A1036      18.741 -17.930 -18.918  1.00 21.86           C  
ATOM   2804  CD2 LEU A1036      16.558 -18.612 -17.941  1.00 19.57           C  
ATOM   2805  H   LEU A1036      19.564 -22.409 -16.722  1.00 17.47           H  
ATOM   2806  HA  LEU A1036      20.579 -20.065 -18.268  1.00 18.61           H  
ATOM   2807  HB2 LEU A1036      17.920 -20.651 -16.963  1.00 19.16           H  
ATOM   2808  HB3 LEU A1036      18.284 -20.603 -18.704  1.00 19.16           H  
ATOM   2809  HG  LEU A1036      18.359 -18.233 -16.847  1.00 19.41           H  
ATOM   2810 HD11 LEU A1036      19.823 -17.984 -18.795  1.00 21.86           H  
ATOM   2811 HD12 LEU A1036      18.462 -18.371 -19.875  1.00 21.86           H  
ATOM   2812 HD13 LEU A1036      18.424 -16.888 -18.892  1.00 21.86           H  
ATOM   2813 HD21 LEU A1036      16.262 -19.076 -18.882  1.00 19.57           H  
ATOM   2814 HD22 LEU A1036      16.079 -19.134 -17.113  1.00 19.57           H  
ATOM   2815 HD23 LEU A1036      16.250 -17.566 -17.939  1.00 19.57           H  
ATOM   2816  N   SER A1037      21.335 -18.754 -16.362  1.00 20.81           N  
ATOM   2817  CA  SER A1037      21.849 -17.925 -15.276  1.00 23.90           C  
ATOM   2818  C   SER A1037      21.218 -16.544 -15.313  1.00 24.41           C  
ATOM   2819  O   SER A1037      20.262 -16.310 -16.051  1.00 24.91           O  
ATOM   2820  CB  SER A1037      23.364 -17.801 -15.385  1.00 25.20           C  
ATOM   2821  OG  SER A1037      23.983 -19.005 -15.004  1.00 25.85           O  
ATOM   2822  H   SER A1037      21.663 -18.580 -17.301  1.00 20.81           H  
ATOM   2823  HA  SER A1037      21.594 -18.401 -14.329  1.00 23.90           H  
ATOM   2824  HB2 SER A1037      23.707 -16.999 -14.732  1.00 25.20           H  
ATOM   2825  HB3 SER A1037      23.632 -17.570 -16.416  1.00 25.20           H  
ATOM   2826  HG  SER A1037      23.669 -19.693 -15.596  1.00 25.85           H  
ATOM   2827  N   GLU A1038      21.746 -15.624 -14.511  1.00 28.19           N  
ATOM   2828  CA  GLU A1038      21.268 -14.243 -14.500  1.00 29.62           C  
ATOM   2829  C   GLU A1038      21.581 -13.579 -15.838  1.00 29.32           C  
ATOM   2830  O   GLU A1038      22.486 -14.018 -16.553  1.00 28.09           O  
ATOM   2831  CB  GLU A1038      21.970 -13.462 -13.387  1.00 32.26           C  
ATOM   2832  CG  GLU A1038      21.697 -14.005 -11.996  1.00 42.51           C  
ATOM   2833  CD  GLU A1038      20.515 -13.332 -11.331  1.00 58.99           C  
ATOM   2834  OE1 GLU A1038      19.477 -13.123 -12.000  1.00 64.15           O  
ATOM   2835  OE2 GLU A1038      20.628 -13.013 -10.128  1.00 66.04           O1-
ATOM   2836  H   GLU A1038      22.499 -15.887 -13.892  1.00 28.19           H  
ATOM   2837  HA  GLU A1038      20.191 -14.244 -14.330  1.00 29.62           H  
ATOM   2838  HB2 GLU A1038      21.630 -12.427 -13.425  1.00 32.26           H  
ATOM   2839  HB3 GLU A1038      23.045 -13.498 -13.566  1.00 32.26           H  
ATOM   2840  HG2 GLU A1038      22.582 -13.846 -11.379  1.00 42.51           H  
ATOM   2841  HG3 GLU A1038      21.494 -15.073 -12.072  1.00 42.51           H  
ATOM   2842  N   LYS A1039      20.824 -12.533 -16.171  1.00 29.80           N  
ATOM   2843  CA  LYS A1039      21.113 -11.685 -17.332  1.00 30.46           C  
ATOM   2844  C   LYS A1039      21.031 -12.449 -18.653  1.00 27.92           C  
ATOM   2845  O   LYS A1039      21.754 -12.149 -19.606  1.00 27.23           O  
ATOM   2846  CB  LYS A1039      22.479 -10.994 -17.176  1.00 30.76           C  
ATOM   2847  CG  LYS A1039      22.552 -10.033 -15.989  1.00 36.99           C  
ATOM   2848  CD  LYS A1039      23.965  -9.509 -15.786  1.00 37.75           C  
ATOM   2849  CE  LYS A1039      23.988  -8.397 -14.745  1.00 51.86           C  
ATOM   2850  NZ  LYS A1039      25.281  -7.656 -14.749  1.00 53.57           N1+
ATOM   2851  H   LYS A1039      20.019 -12.316 -15.601  1.00 29.80           H  
ATOM   2852  HA  LYS A1039      20.338 -10.919 -17.367  1.00 30.46           H  
ATOM   2853  HB2 LYS A1039      22.686 -10.432 -18.087  1.00 30.76           H  
ATOM   2854  HB3 LYS A1039      23.240 -11.763 -17.043  1.00 30.76           H  
ATOM   2855  HG2 LYS A1039      22.235 -10.558 -15.088  1.00 36.99           H  
ATOM   2856  HG3 LYS A1039      21.884  -9.191 -16.173  1.00 36.99           H  
ATOM   2857  HD2 LYS A1039      24.341  -9.120 -16.732  1.00 37.75           H  
ATOM   2858  HD3 LYS A1039      24.604 -10.326 -15.450  1.00 37.75           H  
ATOM   2859  HE2 LYS A1039      23.836  -8.835 -13.759  1.00 51.86           H  
ATOM   2860  HE3 LYS A1039      23.180  -7.697 -14.960  1.00 51.86           H  
ATOM   2861  HZ1 LYS A1039      26.037  -8.296 -14.551  1.00 53.57           H  
ATOM   2862  HZ2 LYS A1039      25.425  -7.235 -15.656  1.00 53.57           H  
ATOM   2863  HZ3 LYS A1039      25.258  -6.934 -14.043  1.00 53.57           H  
ATOM   2864  N   ASN A1040      20.133 -13.431 -18.690  1.00 25.53           N  
ATOM   2865  CA  ASN A1040      19.861 -14.241 -19.881  1.00 25.91           C  
ATOM   2866  C   ASN A1040      21.085 -14.948 -20.455  1.00 24.10           C  
ATOM   2867  O   ASN A1040      21.142 -15.231 -21.650  1.00 24.72           O  
ATOM   2868  CB  ASN A1040      19.139 -13.420 -20.956  1.00 27.19           C  
ATOM   2869  CG  ASN A1040      17.717 -13.097 -20.571  1.00 29.78           C  
ATOM   2870  ND2 ASN A1040      17.365 -11.928 -20.407  1.00 38.30           N  
ATOM   2871  OD1 ASN A1040      16.887 -14.131 -20.404  1.00 28.12           O  
ATOM   2872  H   ASN A1040      19.609 -13.629 -17.849  1.00 25.53           H  
ATOM   2873  HA  ASN A1040      19.200 -15.039 -19.543  1.00 25.91           H  
ATOM   2874  HB2 ASN A1040      19.130 -13.990 -21.885  1.00 27.19           H  
ATOM   2875  HB3 ASN A1040      19.682 -12.487 -21.108  1.00 27.19           H  
ATOM   2876 HD21 ASN A1040      18.027 -11.177 -20.544  1.00 38.30           H  
ATOM   2877 HD22 ASN A1040      16.415 -11.720 -20.135  1.00 38.30           H  
ATOM   2878  N   VAL A1041      22.054 -15.236 -19.590  1.00 20.77           N  
ATOM   2879  CA  VAL A1041      23.204 -16.031 -19.999  1.00 19.95           C  
ATOM   2880  C   VAL A1041      22.882 -17.516 -19.855  1.00 18.58           C  
ATOM   2881  O   VAL A1041      22.414 -17.964 -18.792  1.00 21.32           O  
ATOM   2882  CB  VAL A1041      24.451 -15.719 -19.172  1.00 21.29           C  
ATOM   2883  CG1 VAL A1041      25.586 -16.642 -19.585  1.00 23.44           C  
ATOM   2884  CG2 VAL A1041      24.867 -14.247 -19.342  1.00 25.31           C  
ATOM   2885  H   VAL A1041      21.992 -14.900 -18.640  1.00 20.77           H  
ATOM   2886  HA  VAL A1041      23.413 -15.778 -21.038  1.00 19.95           H  
ATOM   2887  HB  VAL A1041      24.222 -15.884 -18.119  1.00 21.29           H  
ATOM   2888 HG11 VAL A1041      25.285 -17.679 -19.434  1.00 23.44           H  
ATOM   2889 HG12 VAL A1041      25.820 -16.481 -20.637  1.00 23.44           H  
ATOM   2890 HG13 VAL A1041      26.467 -16.428 -18.980  1.00 23.44           H  
ATOM   2891 HG21 VAL A1041      25.102 -14.055 -20.389  1.00 25.31           H  
ATOM   2892 HG22 VAL A1041      24.048 -13.599 -19.029  1.00 25.31           H  
ATOM   2893 HG23 VAL A1041      25.745 -14.044 -18.729  1.00 25.31           H  
ATOM   2894  N   VAL A1042      23.113 -18.280 -20.922  1.00 16.74           N  
ATOM   2895  CA  VAL A1042      22.914 -19.736 -20.844  1.00 16.72           C  
ATOM   2896  C   VAL A1042      24.238 -20.476 -20.894  1.00 16.76           C  
ATOM   2897  O   VAL A1042      25.188 -20.025 -21.529  1.00 18.54           O  
ATOM   2898  CB  VAL A1042      21.924 -20.288 -21.902  1.00 19.26           C  
ATOM   2899  CG1 VAL A1042      20.505 -19.811 -21.585  1.00 20.79           C  
ATOM   2900  CG2 VAL A1042      22.341 -19.914 -23.335  1.00 19.85           C  
ATOM   2901  H   VAL A1042      23.425 -17.859 -21.785  1.00 16.74           H  
ATOM   2902  HA  VAL A1042      22.449 -19.920 -19.876  1.00 16.72           H  
ATOM   2903  HB  VAL A1042      21.945 -21.377 -21.852  1.00 19.26           H  
ATOM   2904 HG11 VAL A1042      20.226 -20.142 -20.585  1.00 20.79           H  
ATOM   2905 HG12 VAL A1042      20.469 -18.723 -21.631  1.00 20.79           H  
ATOM   2906 HG13 VAL A1042      19.810 -20.229 -22.313  1.00 20.79           H  
ATOM   2907 HG21 VAL A1042      22.337 -18.829 -23.443  1.00 19.85           H  
ATOM   2908 HG22 VAL A1042      23.343 -20.295 -23.533  1.00 19.85           H  
ATOM   2909 HG23 VAL A1042      21.639 -20.352 -24.044  1.00 19.85           H  
ATOM   2910  N   LYS A1043      24.291 -21.613 -20.206  1.00 17.06           N  
ATOM   2911  CA  LYS A1043      25.537 -22.345 -20.056  1.00 17.18           C  
ATOM   2912  C   LYS A1043      25.325 -23.823 -20.315  1.00 18.21           C  
ATOM   2913  O   LYS A1043      24.391 -24.430 -19.785  1.00 21.43           O  
ATOM   2914  CB  LYS A1043      26.085 -22.140 -18.648  1.00 18.20           C  
ATOM   2915  CG  LYS A1043      26.656 -20.741 -18.442  1.00 20.24           C  
ATOM   2916  CD  LYS A1043      27.113 -20.526 -17.037  1.00 23.59           C  
ATOM   2917  CE  LYS A1043      27.703 -19.140 -16.883  1.00 31.79           C  
ATOM   2918  NZ  LYS A1043      29.131 -19.102 -17.328  1.00 30.68           N1+
ATOM   2919  H   LYS A1043      23.450 -21.974 -19.780  1.00 17.06           H  
ATOM   2920  HA  LYS A1043      26.253 -21.967 -20.785  1.00 17.18           H  
ATOM   2921  HB2 LYS A1043      26.875 -22.870 -18.471  1.00 18.20           H  
ATOM   2922  HB3 LYS A1043      25.278 -22.297 -17.932  1.00 18.20           H  
ATOM   2923  HG2 LYS A1043      25.885 -20.008 -18.678  1.00 20.24           H  
ATOM   2924  HG3 LYS A1043      27.504 -20.605 -19.113  1.00 20.24           H  
ATOM   2925  HD2 LYS A1043      27.870 -21.269 -16.787  1.00 23.59           H  
ATOM   2926  HD3 LYS A1043      26.264 -20.632 -16.362  1.00 23.59           H  
ATOM   2927  HE2 LYS A1043      27.650 -18.847 -15.835  1.00 31.79           H  
ATOM   2928  HE3 LYS A1043      27.125 -18.440 -17.486  1.00 31.79           H  
ATOM   2929  HZ1 LYS A1043      29.674 -19.749 -16.774  1.00 30.68           H  
ATOM   2930  HZ2 LYS A1043      29.187 -19.364 -18.302  1.00 30.68           H  
ATOM   2931  HZ3 LYS A1043      29.496 -18.168 -17.209  1.00 30.68           H  
ATOM   2932  N   ILE A1044      26.184 -24.399 -21.153  1.00 16.23           N  
ATOM   2933  CA  ILE A1044      26.132 -25.826 -21.402  1.00 16.88           C  
ATOM   2934  C   ILE A1044      26.650 -26.563 -20.187  1.00 18.57           C  
ATOM   2935  O   ILE A1044      27.689 -26.194 -19.625  1.00 19.40           O  
ATOM   2936  CB  ILE A1044      26.980 -26.203 -22.652  1.00 16.61           C  
ATOM   2937  CG1 ILE A1044      26.427 -25.507 -23.910  1.00 18.07           C  
ATOM   2938  CG2 ILE A1044      27.081 -27.730 -22.849  1.00 19.53           C  
ATOM   2939  CD1 ILE A1044      27.451 -25.427 -25.006  1.00 19.29           C  
ATOM   2940  H   ILE A1044      26.880 -23.835 -21.621  1.00 16.23           H  
ATOM   2941  HA  ILE A1044      25.098 -26.112 -21.595  1.00 16.88           H  
ATOM   2942  HB  ILE A1044      27.995 -25.845 -22.481  1.00 16.61           H  
ATOM   2943 HG12 ILE A1044      26.116 -24.497 -23.645  1.00 18.07           H  
ATOM   2944 HG13 ILE A1044      25.566 -26.069 -24.273  1.00 18.07           H  
ATOM   2945 HG21 ILE A1044      27.508 -28.184 -21.955  1.00 19.53           H  
ATOM   2946 HG22 ILE A1044      26.087 -28.140 -23.025  1.00 19.53           H  
ATOM   2947 HG23 ILE A1044      27.719 -27.944 -23.706  1.00 19.53           H  
ATOM   2948 HD11 ILE A1044      28.317 -24.867 -24.654  1.00 19.29           H  
ATOM   2949 HD12 ILE A1044      27.760 -26.433 -25.289  1.00 19.29           H  
ATOM   2950 HD13 ILE A1044      27.019 -24.923 -25.871  1.00 19.29           H  
ATOM   2951  N   CYS A1045      25.940 -27.611 -19.789  1.00 17.02           N  
ATOM   2952  CA  CYS A1045      26.456 -28.504 -18.746  1.00 18.69           C  
ATOM   2953  C   CYS A1045      26.324 -29.973 -19.139  1.00 18.94           C  
ATOM   2954  O   CYS A1045      25.860 -30.294 -20.237  1.00 20.27           O  
ATOM   2955  CB  CYS A1045      25.753 -28.219 -17.428  1.00 20.16           C  
ATOM   2956  SG  CYS A1045      24.068 -28.848 -17.341  1.00 27.23           S  
ATOM   2957  H   CYS A1045      25.039 -27.795 -20.207  1.00 17.02           H  
ATOM   2958  HA  CYS A1045      27.521 -28.307 -18.626  1.00 18.69           H  
ATOM   2959  HB2 CYS A1045      25.723 -27.139 -17.283  1.00 20.16           H  
ATOM   2960  HB3 CYS A1045      26.331 -28.678 -16.626  1.00 20.16           H  
ATOM   2961  HG  CYS A1045      23.536 -28.535 -16.156  1.00 27.23           H  
ATOM   2962  N   ASP A1046      26.745 -30.860 -18.242  1.00 18.81           N  
ATOM   2963  CA  ASP A1046      26.470 -32.286 -18.378  1.00 19.69           C  
ATOM   2964  C   ASP A1046      26.199 -32.825 -16.975  1.00 18.57           C  
ATOM   2965  O   ASP A1046      27.116 -32.996 -16.176  1.00 19.82           O  
ATOM   2966  CB  ASP A1046      27.647 -32.991 -19.053  1.00 20.73           C  
ATOM   2967  CG  ASP A1046      27.341 -34.429 -19.444  1.00 27.99           C  
ATOM   2968  OD1 ASP A1046      26.319 -34.987 -19.010  1.00 32.60           O  
ATOM   2969  OD2 ASP A1046      28.152 -35.013 -20.196  1.00 35.76           O1-
ATOM   2970  H   ASP A1046      27.271 -30.537 -17.443  1.00 18.81           H  
ATOM   2971  HA  ASP A1046      25.602 -32.468 -19.012  1.00 19.69           H  
ATOM   2972  HB2 ASP A1046      28.492 -32.992 -18.364  1.00 20.73           H  
ATOM   2973  HB3 ASP A1046      27.913 -32.437 -19.953  1.00 20.73           H  
ATOM   2974  N   PHE A1047      24.928 -33.074 -16.685  1.00 20.54           N  
ATOM   2975  CA  PHE A1047      24.512 -33.483 -15.358  1.00 20.89           C  
ATOM   2976  C   PHE A1047      25.047 -34.894 -15.103  1.00 21.13           C  
ATOM   2977  O   PHE A1047      25.386 -35.241 -13.975  1.00 21.37           O  
ATOM   2978  CB  PHE A1047      22.984 -33.441 -15.297  1.00 24.33           C  
ATOM   2979  CG  PHE A1047      22.419 -32.934 -14.008  1.00 25.02           C  
ATOM   2980  CD1 PHE A1047      22.853 -31.752 -13.434  1.00 27.87           C  
ATOM   2981  CD2 PHE A1047      21.387 -33.640 -13.384  1.00 34.70           C  
ATOM   2982  CE1 PHE A1047      22.289 -31.287 -12.237  1.00 30.68           C  
ATOM   2983  CE2 PHE A1047      20.818 -33.187 -12.189  1.00 31.93           C  
ATOM   2984  CZ  PHE A1047      21.276 -32.007 -11.610  1.00 34.09           C  
ATOM   2985  H   PHE A1047      24.231 -32.976 -17.409  1.00 20.54           H  
ATOM   2986  HA  PHE A1047      24.905 -32.818 -14.589  1.00 20.89           H  
ATOM   2987  HB2 PHE A1047      22.611 -34.453 -15.456  1.00 24.33           H  
ATOM   2988  HB3 PHE A1047      22.631 -32.793 -16.100  1.00 24.33           H  
ATOM   2989  HD1 PHE A1047      23.635 -31.181 -13.913  1.00 27.87           H  
ATOM   2990  HD2 PHE A1047      21.022 -34.552 -13.833  1.00 34.70           H  
ATOM   2991  HE1 PHE A1047      22.643 -30.365 -11.799  1.00 30.68           H  
ATOM   2992  HE2 PHE A1047      20.026 -33.751 -11.718  1.00 31.93           H  
ATOM   2993  HZ  PHE A1047      20.849 -31.653 -10.683  1.00 34.09           H  
ATOM   2994  N   GLY A1048      25.126 -35.695 -16.162  1.00 21.20           N  
ATOM   2995  CA  GLY A1048      25.771 -37.007 -16.091  1.00 21.57           C  
ATOM   2996  C   GLY A1048      25.151 -37.920 -15.056  1.00 20.66           C  
ATOM   2997  O   GLY A1048      23.949 -38.193 -15.099  1.00 20.61           O  
ATOM   2998  H   GLY A1048      24.730 -35.389 -17.039  1.00 21.20           H  
ATOM   2999  HA2 GLY A1048      26.822 -36.863 -15.841  1.00 21.57           H  
ATOM   3000  HA3 GLY A1048      25.692 -37.485 -17.067  1.00 21.57           H  
ATOM   3001  N   LEU A1049      25.973 -38.374 -14.115  1.00 20.79           N  
ATOM   3002  CA  LEU A1049      25.542 -39.293 -13.059  1.00 21.83           C  
ATOM   3003  C   LEU A1049      24.511 -38.725 -12.083  1.00 20.25           C  
ATOM   3004  O   LEU A1049      23.865 -39.489 -11.340  1.00 19.83           O  
ATOM   3005  CB  LEU A1049      26.755 -39.811 -12.281  1.00 22.32           C  
ATOM   3006  CG  LEU A1049      27.790 -40.651 -13.026  1.00 27.05           C  
ATOM   3007  CD1 LEU A1049      28.935 -41.013 -12.079  1.00 30.28           C  
ATOM   3008  CD2 LEU A1049      27.152 -41.911 -13.625  1.00 32.35           C  
ATOM   3009  H   LEU A1049      26.937 -38.072 -14.129  1.00 20.79           H  
ATOM   3010  HA  LEU A1049      25.036 -40.105 -13.582  1.00 21.83           H  
ATOM   3011  HB2 LEU A1049      26.376 -40.420 -11.460  1.00 22.32           H  
ATOM   3012  HB3 LEU A1049      27.275 -38.942 -11.878  1.00 22.32           H  
ATOM   3013  HG  LEU A1049      28.188 -40.064 -13.854  1.00 27.05           H  
ATOM   3014 HD11 LEU A1049      29.393 -40.101 -11.697  1.00 30.28           H  
ATOM   3015 HD12 LEU A1049      28.546 -41.600 -11.247  1.00 30.28           H  
ATOM   3016 HD13 LEU A1049      29.682 -41.596 -12.618  1.00 30.28           H  
ATOM   3017 HD21 LEU A1049      26.741 -42.526 -12.824  1.00 32.35           H  
ATOM   3018 HD22 LEU A1049      26.354 -41.624 -14.309  1.00 32.35           H  
ATOM   3019 HD23 LEU A1049      27.908 -42.479 -14.167  1.00 32.35           H  
ATOM   3020  N   ALA A1050      24.357 -37.398 -12.085  1.00 18.05           N  
ATOM   3021  CA  ALA A1050      23.422 -36.738 -11.183  1.00 19.22           C  
ATOM   3022  C   ALA A1050      22.000 -36.780 -11.728  1.00 20.65           C  
ATOM   3023  O   ALA A1050      21.072 -36.290 -11.088  1.00 24.44           O  
ATOM   3024  CB  ALA A1050      23.847 -35.307 -10.911  1.00 19.18           C  
ATOM   3025  H   ALA A1050      24.901 -36.839 -12.727  1.00 18.05           H  
ATOM   3026  HA  ALA A1050      23.436 -37.285 -10.240  1.00 19.22           H  
ATOM   3027  HB1 ALA A1050      24.852 -35.300 -10.490  1.00 19.18           H  
ATOM   3028  HB2 ALA A1050      23.840 -34.742 -11.843  1.00 19.18           H  
ATOM   3029  HB3 ALA A1050      23.154 -34.850 -10.204  1.00 19.18           H  
ATOM   3030  N   ARG A1051      21.836 -37.359 -12.912  1.00 20.94           N  
ATOM   3031  CA  ARG A1051      20.516 -37.562 -13.497  1.00 25.00           C  
ATOM   3032  C   ARG A1051      20.123 -39.014 -13.365  1.00 27.11           C  
ATOM   3033  O   ARG A1051      20.925 -39.909 -13.653  1.00 25.55           O  
ATOM   3034  CB  ARG A1051      20.516 -37.176 -14.979  1.00 24.39           C  
ATOM   3035  CG  ARG A1051      19.134 -37.192 -15.596  1.00 27.40           C  
ATOM   3036  CD  ARG A1051      19.153 -36.637 -17.000  1.00 28.07           C  
ATOM   3037  NE  ARG A1051      19.215 -35.176 -17.026  1.00 27.35           N  
ATOM   3038  CZ  ARG A1051      20.235 -34.476 -17.507  1.00 30.17           C  
ATOM   3039  NH1 ARG A1051      21.307 -35.094 -17.998  1.00 28.11           N  
ATOM   3040  NH2 ARG A1051      20.177 -33.152 -17.506  1.00 26.59           N1+
ATOM   3041  H   ARG A1051      22.651 -37.668 -13.423  1.00 20.94           H  
ATOM   3042  HA  ARG A1051      19.802 -36.931 -12.967  1.00 25.00           H  
ATOM   3043  HB2 ARG A1051      21.146 -37.881 -15.521  1.00 24.39           H  
ATOM   3044  HB3 ARG A1051      20.928 -36.171 -15.076  1.00 24.39           H  
ATOM   3045  HG2 ARG A1051      18.465 -36.587 -14.984  1.00 27.40           H  
ATOM   3046  HG3 ARG A1051      18.770 -38.219 -15.625  1.00 27.40           H  
ATOM   3047  HD2 ARG A1051      18.247 -36.957 -17.514  1.00 28.07           H  
ATOM   3048  HD3 ARG A1051      20.025 -37.033 -17.520  1.00 28.07           H  
ATOM   3049  HE  ARG A1051      18.428 -34.665 -16.652  1.00 27.35           H  
ATOM   3050 HH11 ARG A1051      21.352 -36.103 -17.999  1.00 28.11           H  
ATOM   3051 HH12 ARG A1051      22.075 -34.554 -18.369  1.00 28.11           H  
ATOM   3052 HH21 ARG A1051      20.946 -32.613 -17.878  1.00 26.59           H  
ATOM   3053 HH22 ARG A1051      19.364 -32.682 -17.134  1.00 26.59           H  
ATOM   3054  N   ASP A1052      18.883 -39.242 -12.938  1.00 29.59           N  
ATOM   3055  CA  ASP A1052      18.318 -40.580 -12.861  1.00 32.28           C  
ATOM   3056  C   ASP A1052      17.808 -41.017 -14.238  1.00 32.81           C  
ATOM   3057  O   ASP A1052      16.644 -40.804 -14.578  1.00 34.27           O  
ATOM   3058  CB  ASP A1052      17.198 -40.610 -11.817  1.00 33.08           C  
ATOM   3059  CG  ASP A1052      16.731 -42.013 -11.499  1.00 40.78           C  
ATOM   3060  OD1 ASP A1052      17.144 -42.967 -12.202  1.00 46.43           O  
ATOM   3061  OD2 ASP A1052      15.941 -42.162 -10.537  1.00 52.03           O1-
ATOM   3062  H   ASP A1052      18.313 -38.457 -12.657  1.00 29.59           H  
ATOM   3063  HA  ASP A1052      19.091 -41.284 -12.552  1.00 32.28           H  
ATOM   3064  HB2 ASP A1052      16.351 -40.039 -12.198  1.00 33.08           H  
ATOM   3065  HB3 ASP A1052      17.564 -40.149 -10.900  1.00 33.08           H  
ATOM   3066  N   ILE A1053      18.695 -41.624 -15.026  1.00 32.59           N  
ATOM   3067  CA  ILE A1053      18.379 -41.954 -16.412  1.00 32.42           C  
ATOM   3068  C   ILE A1053      17.424 -43.136 -16.536  1.00 34.65           C  
ATOM   3069  O   ILE A1053      16.875 -43.375 -17.609  1.00 34.14           O  
ATOM   3070  CB  ILE A1053      19.640 -42.171 -17.287  1.00 32.10           C  
ATOM   3071  CG1 ILE A1053      20.532 -43.285 -16.724  1.00 33.90           C  
ATOM   3072  CG2 ILE A1053      20.433 -40.867 -17.422  1.00 29.01           C  
ATOM   3073  CD1 ILE A1053      21.716 -43.605 -17.632  1.00 31.77           C  
ATOM   3074  H   ILE A1053      19.605 -41.861 -14.656  1.00 32.59           H  
ATOM   3075  HA  ILE A1053      17.864 -41.075 -16.800  1.00 32.42           H  
ATOM   3076  HB  ILE A1053      19.305 -42.482 -18.277  1.00 32.10           H  
ATOM   3077 HG12 ILE A1053      19.931 -44.186 -16.604  1.00 33.90           H  
ATOM   3078 HG13 ILE A1053      20.913 -42.970 -15.752  1.00 33.90           H  
ATOM   3079 HG21 ILE A1053      19.795 -40.097 -17.855  1.00 29.01           H  
ATOM   3080 HG22 ILE A1053      20.774 -40.546 -16.438  1.00 29.01           H  
ATOM   3081 HG23 ILE A1053      21.295 -41.031 -18.069  1.00 29.01           H  
ATOM   3082 HD11 ILE A1053      21.350 -43.922 -18.608  1.00 31.77           H  
ATOM   3083 HD12 ILE A1053      22.336 -42.716 -17.748  1.00 31.77           H  
ATOM   3084 HD13 ILE A1053      22.308 -44.406 -17.189  1.00 31.77           H  
ATOM   3085  N   TYR A1054      17.238 -43.876 -15.445  1.00 37.53           N  
ATOM   3086  CA  TYR A1054      16.215 -44.916 -15.404  1.00 40.17           C  
ATOM   3087  C   TYR A1054      14.829 -44.286 -15.349  1.00 40.12           C  
ATOM   3088  O   TYR A1054      13.945 -44.647 -16.125  1.00 42.71           O  
ATOM   3089  CB  TYR A1054      16.409 -45.849 -14.204  1.00 43.76           C  
ATOM   3090  CG  TYR A1054      15.289 -46.864 -14.034  1.00 50.42           C  
ATOM   3091  CD1 TYR A1054      15.343 -48.107 -14.674  1.00 58.23           C  
ATOM   3092  CD2 TYR A1054      14.174 -46.584 -13.231  1.00 54.47           C  
ATOM   3093  CE1 TYR A1054      14.316 -49.048 -14.522  1.00 57.00           C  
ATOM   3094  CE2 TYR A1054      13.141 -47.516 -13.076  1.00 56.47           C  
ATOM   3095  CZ  TYR A1054      13.222 -48.744 -13.724  1.00 54.47           C  
ATOM   3096  OH  TYR A1054      12.210 -49.667 -13.575  1.00 53.76           O  
ATOM   3097  H   TYR A1054      17.815 -43.715 -14.632  1.00 37.53           H  
ATOM   3098  HA  TYR A1054      16.309 -45.510 -16.313  1.00 40.17           H  
ATOM   3099  HB2 TYR A1054      16.464 -45.242 -13.301  1.00 43.76           H  
ATOM   3100  HB3 TYR A1054      17.346 -46.389 -14.336  1.00 43.76           H  
ATOM   3101  HD1 TYR A1054      16.192 -48.346 -15.297  1.00 58.23           H  
ATOM   3102  HD2 TYR A1054      14.111 -45.633 -12.723  1.00 54.47           H  
ATOM   3103  HE1 TYR A1054      14.375 -50.003 -15.022  1.00 57.00           H  
ATOM   3104  HE2 TYR A1054      12.287 -47.283 -12.457  1.00 56.47           H  
ATOM   3105  HH  TYR A1054      11.486 -49.388 -13.009  1.00 53.76           H  
ATOM   3106  N   LYS A1055      14.637 -43.360 -14.417  1.00 39.03           N  
ATOM   3107  CA  LYS A1055      13.347 -42.708 -14.237  1.00 40.33           C  
ATOM   3108  C   LYS A1055      13.032 -41.694 -15.342  1.00 37.45           C  
ATOM   3109  O   LYS A1055      11.864 -41.445 -15.642  1.00 37.97           O  
ATOM   3110  CB  LYS A1055      13.258 -42.055 -12.852  1.00 40.61           C  
ATOM   3111  CG  LYS A1055      11.842 -41.654 -12.458  1.00 49.71           C  
ATOM   3112  CD  LYS A1055      11.570 -41.846 -10.973  1.00 60.10           C  
ATOM   3113  CE  LYS A1055      10.070 -41.820 -10.692  1.00 64.64           C  
ATOM   3114  NZ  LYS A1055       9.746 -42.141  -9.273  1.00 67.45           N1+
ATOM   3115  H   LYS A1055      15.407 -43.101 -13.816  1.00 39.03           H  
ATOM   3116  HA  LYS A1055      12.589 -43.488 -14.308  1.00 40.33           H  
ATOM   3117  HB2 LYS A1055      13.882 -41.161 -12.851  1.00 40.61           H  
ATOM   3118  HB3 LYS A1055      13.635 -42.762 -12.113  1.00 40.61           H  
ATOM   3119  HG2 LYS A1055      11.137 -42.263 -13.023  1.00 49.71           H  
ATOM   3120  HG3 LYS A1055      11.695 -40.603 -12.707  1.00 49.71           H  
ATOM   3121  HD2 LYS A1055      12.053 -41.044 -10.414  1.00 60.10           H  
ATOM   3122  HD3 LYS A1055      11.977 -42.806 -10.656  1.00 60.10           H  
ATOM   3123  HE2 LYS A1055       9.582 -42.552 -11.336  1.00 64.64           H  
ATOM   3124  HE3 LYS A1055       9.689 -40.824 -10.920  1.00 64.64           H  
ATOM   3125  HZ1 LYS A1055      10.094 -43.062  -9.048  1.00 67.45           H  
ATOM   3126  HZ2 LYS A1055      10.180 -41.460  -8.666  1.00 67.45           H  
ATOM   3127  HZ3 LYS A1055       8.745 -42.118  -9.143  1.00 67.45           H  
ATOM   3128  N   ASP A1056      14.072 -41.130 -15.953  1.00 35.51           N  
ATOM   3129  CA  ASP A1056      13.917 -40.062 -16.943  1.00 33.00           C  
ATOM   3130  C   ASP A1056      13.458 -40.615 -18.294  1.00 31.05           C  
ATOM   3131  O   ASP A1056      14.172 -41.386 -18.920  1.00 31.35           O  
ATOM   3132  CB  ASP A1056      15.239 -39.303 -17.102  1.00 32.68           C  
ATOM   3133  CG  ASP A1056      15.064 -37.948 -17.755  1.00 35.05           C  
ATOM   3134  OD1 ASP A1056      14.253 -37.824 -18.697  1.00 33.63           O  
ATOM   3135  OD2 ASP A1056      15.748 -36.997 -17.329  1.00 37.94           O1-
ATOM   3136  H   ASP A1056      15.002 -41.451 -15.725  1.00 35.51           H  
ATOM   3137  HA  ASP A1056      13.148 -39.377 -16.586  1.00 33.00           H  
ATOM   3138  HB2 ASP A1056      15.912 -39.901 -17.716  1.00 32.68           H  
ATOM   3139  HB3 ASP A1056      15.679 -39.160 -16.115  1.00 32.68           H  
ATOM   3140  N   PRO A1057      12.266 -40.204 -18.760  1.00 31.23           N  
ATOM   3141  CA  PRO A1057      11.756 -40.772 -20.011  1.00 31.74           C  
ATOM   3142  C   PRO A1057      12.548 -40.346 -21.257  1.00 29.37           C  
ATOM   3143  O   PRO A1057      12.348 -40.915 -22.330  1.00 31.62           O  
ATOM   3144  CB  PRO A1057      10.323 -40.243 -20.074  1.00 32.57           C  
ATOM   3145  CG  PRO A1057      10.368 -38.971 -19.305  1.00 33.79           C  
ATOM   3146  CD  PRO A1057      11.338 -39.211 -18.188  1.00 32.35           C  
ATOM   3147  HA  PRO A1057      11.835 -41.859 -20.013  1.00 31.74           H  
ATOM   3148  HB2 PRO A1057       9.630 -40.948 -19.614  1.00 32.57           H  
ATOM   3149  HB3 PRO A1057      10.024 -40.060 -21.106  1.00 32.57           H  
ATOM   3150  HG2 PRO A1057       9.382 -38.731 -18.908  1.00 33.79           H  
ATOM   3151  HG3 PRO A1057      10.713 -38.154 -19.940  1.00 33.79           H  
ATOM   3152  HD2 PRO A1057      11.862 -38.293 -17.921  1.00 32.35           H  
ATOM   3153  HD3 PRO A1057      10.832 -39.609 -17.309  1.00 32.35           H  
ATOM   3154  N   ASP A1058      13.437 -39.365 -21.116  1.00 27.18           N  
ATOM   3155  CA  ASP A1058      14.280 -38.923 -22.222  1.00 25.92           C  
ATOM   3156  C   ASP A1058      15.346 -39.956 -22.578  1.00 26.98           C  
ATOM   3157  O   ASP A1058      15.985 -39.861 -23.630  1.00 26.72           O  
ATOM   3158  CB  ASP A1058      14.978 -37.604 -21.870  1.00 25.40           C  
ATOM   3159  CG  ASP A1058      14.044 -36.401 -21.901  1.00 31.55           C  
ATOM   3160  OD1 ASP A1058      12.885 -36.523 -22.363  1.00 28.92           O  
ATOM   3161  OD2 ASP A1058      14.496 -35.311 -21.467  1.00 28.87           O1-
ATOM   3162  H   ASP A1058      13.531 -38.914 -20.217  1.00 27.18           H  
ATOM   3163  HA  ASP A1058      13.624 -38.787 -23.082  1.00 25.92           H  
ATOM   3164  HB2 ASP A1058      15.782 -37.436 -22.586  1.00 25.40           H  
ATOM   3165  HB3 ASP A1058      15.397 -37.691 -20.867  1.00 25.40           H  
ATOM   3166  N   TYR A1059      15.561 -40.917 -21.682  1.00 26.20           N  
ATOM   3167  CA  TYR A1059      16.583 -41.941 -21.869  1.00 26.75           C  
ATOM   3168  C   TYR A1059      15.902 -43.295 -22.021  1.00 30.19           C  
ATOM   3169  O   TYR A1059      15.230 -43.785 -21.102  1.00 30.69           O  
ATOM   3170  CB  TYR A1059      17.579 -41.925 -20.707  1.00 27.88           C  
ATOM   3171  CG  TYR A1059      18.357 -40.630 -20.630  1.00 21.44           C  
ATOM   3172  CD1 TYR A1059      17.792 -39.496 -20.061  1.00 21.68           C  
ATOM   3173  CD2 TYR A1059      19.656 -40.536 -21.145  1.00 22.39           C  
ATOM   3174  CE1 TYR A1059      18.491 -38.302 -19.996  1.00 22.10           C  
ATOM   3175  CE2 TYR A1059      20.362 -39.336 -21.098  1.00 20.99           C  
ATOM   3176  CZ  TYR A1059      19.769 -38.223 -20.515  1.00 21.71           C  
ATOM   3177  OH  TYR A1059      20.434 -37.021 -20.435  1.00 21.24           O  
ATOM   3178  H   TYR A1059      14.997 -40.938 -20.844  1.00 26.20           H  
ATOM   3179  HA  TYR A1059      17.154 -41.738 -22.775  1.00 26.75           H  
ATOM   3180  HB2 TYR A1059      18.282 -42.748 -20.837  1.00 27.88           H  
ATOM   3181  HB3 TYR A1059      17.031 -42.060 -19.775  1.00 27.88           H  
ATOM   3182  HD1 TYR A1059      16.790 -39.546 -19.662  1.00 21.68           H  
ATOM   3183  HD2 TYR A1059      20.118 -41.407 -21.585  1.00 22.39           H  
ATOM   3184  HE1 TYR A1059      18.038 -37.434 -19.540  1.00 22.10           H  
ATOM   3185  HE2 TYR A1059      21.358 -39.272 -21.510  1.00 20.99           H  
ATOM   3186  HH  TYR A1059      21.319 -37.021 -20.808  1.00 21.24           H  
ATOM   3187  N   VAL A1060      16.070 -43.880 -23.202  1.00 29.74           N  
ATOM   3188  CA  VAL A1060      15.331 -45.076 -23.607  1.00 31.54           C  
ATOM   3189  C   VAL A1060      16.274 -46.265 -23.575  1.00 33.69           C  
ATOM   3190  O   VAL A1060      17.434 -46.147 -23.971  1.00 32.41           O  
ATOM   3191  CB  VAL A1060      14.749 -44.895 -25.032  1.00 31.29           C  
ATOM   3192  CG1 VAL A1060      13.985 -46.123 -25.471  1.00 35.88           C  
ATOM   3193  CG2 VAL A1060      13.840 -43.664 -25.089  1.00 34.04           C  
ATOM   3194  H   VAL A1060      16.737 -43.482 -23.848  1.00 29.74           H  
ATOM   3195  HA  VAL A1060      14.501 -45.243 -22.920  1.00 31.54           H  
ATOM   3196  HB  VAL A1060      15.585 -44.750 -25.716  1.00 31.29           H  
ATOM   3197 HG11 VAL A1060      14.645 -46.990 -25.444  1.00 35.88           H  
ATOM   3198 HG12 VAL A1060      13.143 -46.286 -24.799  1.00 35.88           H  
ATOM   3199 HG13 VAL A1060      13.617 -45.978 -26.487  1.00 35.88           H  
ATOM   3200 HG21 VAL A1060      13.000 -43.801 -24.407  1.00 34.04           H  
ATOM   3201 HG22 VAL A1060      14.406 -42.780 -24.795  1.00 34.04           H  
ATOM   3202 HG23 VAL A1060      13.466 -43.535 -26.105  1.00 34.04           H  
ATOM   3203  N   ARG A1061      15.789 -47.411 -23.095  1.00 37.22           N  
ATOM   3204  CA  ARG A1061      16.629 -48.600 -23.060  1.00 42.48           C  
ATOM   3205  C   ARG A1061      16.977 -49.055 -24.477  1.00 44.91           C  
ATOM   3206  O   ARG A1061      16.097 -49.239 -25.321  1.00 45.19           O  
ATOM   3207  CB  ARG A1061      15.991 -49.740 -22.264  1.00 42.63           C  
ATOM   3208  CG  ARG A1061      17.024 -50.775 -21.857  1.00 47.64           C  
ATOM   3209  CD  ARG A1061      16.420 -51.954 -21.128  1.00 59.43           C  
ATOM   3210  NE  ARG A1061      17.449 -52.946 -20.812  1.00 65.55           N  
ATOM   3211  CZ  ARG A1061      17.275 -53.987 -20.003  1.00 72.02           C  
ATOM   3212  NH1 ARG A1061      16.105 -54.190 -19.407  1.00 74.90           N  
ATOM   3213  NH2 ARG A1061      18.279 -54.828 -19.785  1.00 72.46           N1+
ATOM   3214  H   ARG A1061      14.839 -47.454 -22.756  1.00 37.22           H  
ATOM   3215  HA  ARG A1061      17.549 -48.328 -22.543  1.00 42.48           H  
ATOM   3216  HB2 ARG A1061      15.231 -50.221 -22.880  1.00 42.63           H  
ATOM   3217  HB3 ARG A1061      15.527 -49.330 -21.367  1.00 42.63           H  
ATOM   3218  HG2 ARG A1061      17.755 -50.299 -21.203  1.00 47.64           H  
ATOM   3219  HG3 ARG A1061      17.523 -51.140 -22.755  1.00 47.64           H  
ATOM   3220  HD2 ARG A1061      15.660 -52.415 -21.759  1.00 59.43           H  
ATOM   3221  HD3 ARG A1061      15.961 -51.606 -20.202  1.00 59.43           H  
ATOM   3222  HE  ARG A1061      18.357 -52.832 -21.239  1.00 65.55           H  
ATOM   3223 HH11 ARG A1061      15.982 -54.981 -18.791  1.00 74.90           H  
ATOM   3224 HH12 ARG A1061      15.338 -53.553 -19.570  1.00 74.90           H  
ATOM   3225 HH21 ARG A1061      19.170 -54.678 -20.236  1.00 72.46           H  
ATOM   3226 HH22 ARG A1061      18.151 -55.618 -19.168  1.00 72.46           H  
ATOM   3227  N   LYS A1062      18.274 -49.204 -24.722  1.00 48.03           N  
ATOM   3228  CA  LYS A1062      18.792 -49.669 -26.000  1.00 51.40           C  
ATOM   3229  C   LYS A1062      19.913 -50.647 -25.676  1.00 52.88           C  
ATOM   3230  O   LYS A1062      21.059 -50.247 -25.434  1.00 53.67           O  
ATOM   3231  CB  LYS A1062      19.293 -48.482 -26.838  1.00 51.24           C  
ATOM   3232  CG  LYS A1062      20.091 -48.835 -28.097  1.00 55.65           C  
ATOM   3233  CD  LYS A1062      19.202 -49.071 -29.307  1.00 61.98           C  
ATOM   3234  CE  LYS A1062      20.038 -49.278 -30.566  1.00 63.87           C  
ATOM   3235  NZ  LYS A1062      19.207 -49.716 -31.727  1.00 64.18           N1+
ATOM   3236  H   LYS A1062      18.931 -48.984 -23.987  1.00 48.03           H  
ATOM   3237  HA  LYS A1062      18.022 -50.159 -26.595  1.00 51.40           H  
ATOM   3238  HB2 LYS A1062      19.931 -47.870 -26.200  1.00 51.24           H  
ATOM   3239  HB3 LYS A1062      18.423 -47.902 -27.147  1.00 51.24           H  
ATOM   3240  HG2 LYS A1062      20.665 -49.741 -27.904  1.00 55.65           H  
ATOM   3241  HG3 LYS A1062      20.773 -48.014 -28.320  1.00 55.65           H  
ATOM   3242  HD2 LYS A1062      18.554 -48.206 -29.447  1.00 61.98           H  
ATOM   3243  HD3 LYS A1062      18.592 -49.958 -29.134  1.00 61.98           H  
ATOM   3244  HE2 LYS A1062      20.792 -50.040 -30.366  1.00 63.87           H  
ATOM   3245  HE3 LYS A1062      20.529 -48.339 -30.820  1.00 63.87           H  
ATOM   3246  HZ1 LYS A1062      18.747 -50.586 -31.502  1.00 64.18           H  
ATOM   3247  HZ2 LYS A1062      18.513 -49.011 -31.929  1.00 64.18           H  
ATOM   3248  HZ3 LYS A1062      19.799 -49.847 -32.535  1.00 64.18           H  
ATOM   3249  N   GLY A1063      19.559 -51.930 -25.639  1.00 54.60           N  
ATOM   3250  CA  GLY A1063      20.488 -52.982 -25.253  1.00 54.10           C  
ATOM   3251  C   GLY A1063      20.793 -52.903 -23.773  1.00 54.62           C  
ATOM   3252  O   GLY A1063      19.896 -53.037 -22.937  1.00 55.10           O  
ATOM   3253  H   GLY A1063      18.613 -52.182 -25.887  1.00 54.60           H  
ATOM   3254  HA2 GLY A1063      21.414 -52.867 -25.817  1.00 54.10           H  
ATOM   3255  HA3 GLY A1063      20.044 -53.952 -25.476  1.00 54.10           H  
ATOM   3256  N   ASP A1064      22.063 -52.661 -23.459  1.00 55.02           N  
ATOM   3257  CA  ASP A1064      22.534 -52.599 -22.079  1.00 55.61           C  
ATOM   3258  C   ASP A1064      22.843 -51.153 -21.661  1.00 53.71           C  
ATOM   3259  O   ASP A1064      23.724 -50.904 -20.829  1.00 54.18           O  
ATOM   3260  CB  ASP A1064      23.774 -53.489 -21.916  1.00 57.19           C  
ATOM   3261  CG  ASP A1064      23.861 -54.136 -20.541  1.00 63.46           C  
ATOM   3262  OD1 ASP A1064      22.808 -54.544 -19.998  1.00 71.26           O  
ATOM   3263  OD2 ASP A1064      24.990 -54.253 -20.011  1.00 68.28           O1-
ATOM   3264  H   ASP A1064      22.728 -52.514 -24.205  1.00 55.02           H  
ATOM   3265  HA  ASP A1064      21.743 -52.966 -21.425  1.00 55.61           H  
ATOM   3266  HB2 ASP A1064      24.663 -52.878 -22.070  1.00 57.19           H  
ATOM   3267  HB3 ASP A1064      23.739 -54.276 -22.669  1.00 57.19           H  
ATOM   3268  N   ALA A1065      22.115 -50.206 -22.248  1.00 50.29           N  
ATOM   3269  CA  ALA A1065      22.301 -48.785 -21.952  1.00 46.45           C  
ATOM   3270  C   ALA A1065      20.974 -48.037 -22.001  1.00 44.17           C  
ATOM   3271  O   ALA A1065      20.004 -48.518 -22.590  1.00 43.35           O  
ATOM   3272  CB  ALA A1065      23.296 -48.162 -22.924  1.00 47.33           C  
ATOM   3273  H   ALA A1065      21.411 -50.477 -22.920  1.00 50.29           H  
ATOM   3274  HA  ALA A1065      22.701 -48.702 -20.941  1.00 46.45           H  
ATOM   3275  HB1 ALA A1065      24.247 -48.690 -22.858  1.00 47.33           H  
ATOM   3276  HB2 ALA A1065      22.908 -48.238 -23.940  1.00 47.33           H  
ATOM   3277  HB3 ALA A1065      23.444 -47.113 -22.669  1.00 47.33           H  
ATOM   3278  N   ARG A1066      20.944 -46.864 -21.368  1.00 39.52           N  
ATOM   3279  CA  ARG A1066      19.799 -45.970 -21.433  1.00 36.66           C  
ATOM   3280  C   ARG A1066      20.271 -44.710 -22.154  1.00 34.30           C  
ATOM   3281  O   ARG A1066      21.090 -43.958 -21.619  1.00 33.57           O  
ATOM   3282  CB  ARG A1066      19.305 -45.621 -20.028  1.00 37.37           C  
ATOM   3283  CG  ARG A1066      19.151 -46.805 -19.086  1.00 42.31           C  
ATOM   3284  CD  ARG A1066      17.786 -47.427 -19.192  1.00 52.82           C  
ATOM   3285  NE  ARG A1066      17.639 -48.565 -18.285  1.00 56.34           N  
ATOM   3286  CZ  ARG A1066      16.469 -49.047 -17.878  1.00 59.48           C  
ATOM   3287  NH1 ARG A1066      15.336 -48.484 -18.285  1.00 57.49           N  
ATOM   3288  NH2 ARG A1066      16.433 -50.088 -17.056  1.00 59.67           N1+
ATOM   3289  H   ARG A1066      21.747 -46.586 -20.823  1.00 39.52           H  
ATOM   3290  HA  ARG A1066      18.969 -46.441 -21.960  1.00 36.66           H  
ATOM   3291  HB2 ARG A1066      18.333 -45.136 -20.122  1.00 37.37           H  
ATOM   3292  HB3 ARG A1066      20.017 -44.926 -19.583  1.00 37.37           H  
ATOM   3293  HG2 ARG A1066      19.305 -46.464 -18.062  1.00 42.31           H  
ATOM   3294  HG3 ARG A1066      19.901 -47.555 -19.336  1.00 42.31           H  
ATOM   3295  HD2 ARG A1066      17.632 -47.769 -20.216  1.00 52.82           H  
ATOM   3296  HD3 ARG A1066      17.036 -46.677 -18.942  1.00 52.82           H  
ATOM   3297  HE  ARG A1066      18.479 -49.013 -17.947  1.00 56.34           H  
ATOM   3298 HH11 ARG A1066      14.449 -48.849 -17.969  1.00 57.49           H  
ATOM   3299 HH12 ARG A1066      15.362 -47.692 -18.911  1.00 57.49           H  
ATOM   3300 HH21 ARG A1066      17.293 -50.517 -16.746  1.00 59.67           H  
ATOM   3301 HH22 ARG A1066      15.545 -50.452 -16.740  1.00 59.67           H  
ATOM   3302  N   LEU A1067      19.762 -44.490 -23.363  1.00 30.22           N  
ATOM   3303  CA  LEU A1067      20.306 -43.454 -24.253  1.00 28.80           C  
ATOM   3304  C   LEU A1067      19.280 -42.413 -24.672  1.00 26.54           C  
ATOM   3305  O   LEU A1067      18.095 -42.729 -24.793  1.00 26.41           O  
ATOM   3306  CB  LEU A1067      20.926 -44.083 -25.507  1.00 27.92           C  
ATOM   3307  CG  LEU A1067      22.084 -45.059 -25.294  1.00 33.93           C  
ATOM   3308  CD1 LEU A1067      22.521 -45.652 -26.628  1.00 38.14           C  
ATOM   3309  CD2 LEU A1067      23.257 -44.376 -24.586  1.00 37.05           C  
ATOM   3310  H   LEU A1067      18.982 -45.049 -23.678  1.00 30.22           H  
ATOM   3311  HA  LEU A1067      21.071 -42.940 -23.671  1.00 28.80           H  
ATOM   3312  HB2 LEU A1067      21.292 -43.271 -26.136  1.00 27.92           H  
ATOM   3313  HB3 LEU A1067      20.135 -44.620 -26.031  1.00 27.92           H  
ATOM   3314  HG  LEU A1067      21.739 -45.869 -24.651  1.00 33.93           H  
ATOM   3315 HD11 LEU A1067      21.677 -46.162 -27.093  1.00 38.14           H  
ATOM   3316 HD12 LEU A1067      22.869 -44.854 -27.284  1.00 38.14           H  
ATOM   3317 HD13 LEU A1067      23.329 -46.364 -26.462  1.00 38.14           H  
ATOM   3318 HD21 LEU A1067      23.628 -43.558 -25.204  1.00 37.05           H  
ATOM   3319 HD22 LEU A1067      22.923 -43.984 -23.626  1.00 37.05           H  
ATOM   3320 HD23 LEU A1067      24.056 -45.100 -24.425  1.00 37.05           H  
ATOM   3321  N   PRO A1068      19.733 -41.164 -24.899  1.00 24.89           N  
ATOM   3322  CA  PRO A1068      18.818 -40.089 -25.291  1.00 24.15           C  
ATOM   3323  C   PRO A1068      18.457 -40.155 -26.779  1.00 23.39           C  
ATOM   3324  O   PRO A1068      18.838 -39.277 -27.555  1.00 24.47           O  
ATOM   3325  CB  PRO A1068      19.626 -38.827 -24.980  1.00 21.05           C  
ATOM   3326  CG  PRO A1068      21.053 -39.237 -25.197  1.00 23.25           C  
ATOM   3327  CD  PRO A1068      21.127 -40.683 -24.754  1.00 24.14           C  
ATOM   3328  HA  PRO A1068      17.862 -40.139 -24.770  1.00 24.15           H  
ATOM   3329  HB2 PRO A1068      19.468 -38.512 -23.949  1.00 21.05           H  
ATOM   3330  HB3 PRO A1068      19.350 -38.016 -25.654  1.00 21.05           H  
ATOM   3331  HG2 PRO A1068      21.723 -38.620 -24.598  1.00 23.25           H  
ATOM   3332  HG3 PRO A1068      21.320 -39.146 -26.250  1.00 23.25           H  
ATOM   3333  HD2 PRO A1068      21.803 -41.251 -25.393  1.00 24.14           H  
ATOM   3334  HD3 PRO A1068      21.458 -40.756 -23.718  1.00 24.14           H  
ATOM   3335  N   LEU A1069      17.711 -41.188 -27.160  1.00 24.67           N  
ATOM   3336  CA  LEU A1069      17.492 -41.523 -28.574  1.00 23.25           C  
ATOM   3337  C   LEU A1069      16.910 -40.379 -29.397  1.00 24.09           C  
ATOM   3338  O   LEU A1069      17.318 -40.178 -30.538  1.00 25.68           O  
ATOM   3339  CB  LEU A1069      16.623 -42.775 -28.722  1.00 26.35           C  
ATOM   3340  CG  LEU A1069      17.193 -44.104 -28.219  1.00 27.43           C  
ATOM   3341  CD1 LEU A1069      16.248 -45.255 -28.546  1.00 33.64           C  
ATOM   3342  CD2 LEU A1069      18.575 -44.372 -28.796  1.00 34.85           C  
ATOM   3343  H   LEU A1069      17.279 -41.764 -26.451  1.00 24.67           H  
ATOM   3344  HA  LEU A1069      18.485 -41.722 -28.978  1.00 23.25           H  
ATOM   3345  HB2 LEU A1069      16.405 -42.896 -29.783  1.00 26.35           H  
ATOM   3346  HB3 LEU A1069      15.696 -42.593 -28.179  1.00 26.35           H  
ATOM   3347  HG  LEU A1069      17.291 -44.030 -27.136  1.00 27.43           H  
ATOM   3348 HD11 LEU A1069      15.273 -45.063 -28.098  1.00 33.64           H  
ATOM   3349 HD12 LEU A1069      16.140 -45.341 -29.627  1.00 33.64           H  
ATOM   3350 HD13 LEU A1069      16.655 -46.184 -28.147  1.00 33.64           H  
ATOM   3351 HD21 LEU A1069      18.507 -44.451 -29.881  1.00 34.85           H  
ATOM   3352 HD22 LEU A1069      19.244 -43.553 -28.533  1.00 34.85           H  
ATOM   3353 HD23 LEU A1069      18.965 -45.304 -28.388  1.00 34.85           H  
ATOM   3354  N   LYS A1070      15.976 -39.620 -28.826  1.00 23.40           N  
ATOM   3355  CA  LYS A1070      15.357 -38.516 -29.579  1.00 23.04           C  
ATOM   3356  C   LYS A1070      16.322 -37.394 -29.952  1.00 22.66           C  
ATOM   3357  O   LYS A1070      15.979 -36.543 -30.768  1.00 24.78           O  
ATOM   3358  CB  LYS A1070      14.140 -37.943 -28.849  1.00 24.14           C  
ATOM   3359  CG  LYS A1070      13.016 -38.940 -28.694  1.00 27.05           C  
ATOM   3360  CD  LYS A1070      11.709 -38.281 -28.301  1.00 30.27           C  
ATOM   3361  CE  LYS A1070      11.739 -37.717 -26.905  1.00 33.81           C  
ATOM   3362  NZ  LYS A1070      10.325 -37.483 -26.454  1.00 32.70           N1+
ATOM   3363  H   LYS A1070      15.692 -39.802 -27.874  1.00 23.40           H  
ATOM   3364  HA  LYS A1070      15.033 -38.969 -30.516  1.00 23.04           H  
ATOM   3365  HB2 LYS A1070      13.769 -37.087 -29.413  1.00 24.14           H  
ATOM   3366  HB3 LYS A1070      14.453 -37.616 -27.857  1.00 24.14           H  
ATOM   3367  HG2 LYS A1070      13.291 -39.660 -27.923  1.00 27.05           H  
ATOM   3368  HG3 LYS A1070      12.875 -39.459 -29.642  1.00 27.05           H  
ATOM   3369  HD2 LYS A1070      10.913 -39.023 -28.360  1.00 30.27           H  
ATOM   3370  HD3 LYS A1070      11.503 -37.471 -29.000  1.00 30.27           H  
ATOM   3371  HE2 LYS A1070      12.287 -36.775 -26.901  1.00 33.81           H  
ATOM   3372  HE3 LYS A1070      12.227 -38.424 -26.234  1.00 33.81           H  
ATOM   3373  HZ1 LYS A1070       9.877 -36.828 -27.078  1.00 32.70           H  
ATOM   3374  HZ2 LYS A1070       9.820 -38.357 -26.464  1.00 32.70           H  
ATOM   3375  HZ3 LYS A1070      10.328 -37.106 -25.517  1.00 32.70           H  
ATOM   3376  N   TRP A1071      17.516 -37.393 -29.352  1.00 21.33           N  
ATOM   3377  CA  TRP A1071      18.520 -36.352 -29.596  1.00 20.62           C  
ATOM   3378  C   TRP A1071      19.686 -36.842 -30.440  1.00 22.02           C  
ATOM   3379  O   TRP A1071      20.575 -36.070 -30.803  1.00 22.74           O  
ATOM   3380  CB  TRP A1071      19.050 -35.811 -28.267  1.00 19.14           C  
ATOM   3381  CG  TRP A1071      18.080 -34.871 -27.619  1.00 20.77           C  
ATOM   3382  CD1 TRP A1071      18.082 -33.498 -27.695  1.00 19.49           C  
ATOM   3383  CD2 TRP A1071      16.945 -35.227 -26.822  1.00 19.40           C  
ATOM   3384  NE1 TRP A1071      17.019 -32.986 -26.982  1.00 18.32           N  
ATOM   3385  CE2 TRP A1071      16.303 -34.022 -26.445  1.00 20.42           C  
ATOM   3386  CE3 TRP A1071      16.408 -36.449 -26.382  1.00 23.70           C  
ATOM   3387  CZ2 TRP A1071      15.156 -34.002 -25.648  1.00 20.69           C  
ATOM   3388  CZ3 TRP A1071      15.259 -36.429 -25.589  1.00 23.65           C  
ATOM   3389  CH2 TRP A1071      14.647 -35.210 -25.232  1.00 22.66           C  
ATOM   3390  H   TRP A1071      17.735 -38.138 -28.706  1.00 21.33           H  
ATOM   3391  HA  TRP A1071      18.020 -35.561 -30.156  1.00 20.62           H  
ATOM   3392  HB2 TRP A1071      19.985 -35.281 -28.450  1.00 19.14           H  
ATOM   3393  HB3 TRP A1071      19.233 -36.648 -27.593  1.00 19.14           H  
ATOM   3394  HD1 TRP A1071      18.809 -32.908 -28.234  1.00 19.49           H  
ATOM   3395  HE1 TRP A1071      16.803 -32.005 -26.873  1.00 18.32           H  
ATOM   3396  HE3 TRP A1071      16.875 -37.385 -26.652  1.00 23.70           H  
ATOM   3397  HZ2 TRP A1071      14.686 -33.071 -25.368  1.00 20.69           H  
ATOM   3398  HZ3 TRP A1071      14.833 -37.360 -25.244  1.00 23.65           H  
ATOM   3399  HH2 TRP A1071      13.759 -35.225 -24.618  1.00 22.66           H  
ATOM   3400  N   MET A1072      19.677 -38.131 -30.752  1.00 23.30           N  
ATOM   3401  CA  MET A1072      20.831 -38.770 -31.374  1.00 24.39           C  
ATOM   3402  C   MET A1072      20.778 -38.822 -32.898  1.00 24.50           C  
ATOM   3403  O   MET A1072      19.732 -39.088 -33.491  1.00 26.69           O  
ATOM   3404  CB  MET A1072      21.023 -40.166 -30.777  1.00 25.46           C  
ATOM   3405  CG  MET A1072      21.556 -40.124 -29.348  1.00 24.78           C  
ATOM   3406  SD  MET A1072      21.244 -41.677 -28.509  1.00 29.14           S  
ATOM   3407  CE  MET A1072      22.371 -42.771 -29.358  1.00 31.02           C  
ATOM   3408  H   MET A1072      18.854 -38.682 -30.555  1.00 23.30           H  
ATOM   3409  HA  MET A1072      21.694 -38.144 -31.149  1.00 24.39           H  
ATOM   3410  HB2 MET A1072      21.730 -40.717 -31.397  1.00 25.46           H  
ATOM   3411  HB3 MET A1072      20.062 -40.681 -30.776  1.00 25.46           H  
ATOM   3412  HG2 MET A1072      21.061 -39.318 -28.805  1.00 24.78           H  
ATOM   3413  HG3 MET A1072      22.630 -39.940 -29.372  1.00 24.78           H  
ATOM   3414  HE1 MET A1072      22.123 -42.796 -30.419  1.00 31.02           H  
ATOM   3415  HE2 MET A1072      23.392 -42.410 -29.232  1.00 31.02           H  
ATOM   3416  HE3 MET A1072      22.286 -43.775 -28.941  1.00 31.02           H  
ATOM   3417  N   ALA A1073      21.925 -38.572 -33.524  1.00 23.63           N  
ATOM   3418  CA  ALA A1073      22.049 -38.669 -34.975  1.00 24.96           C  
ATOM   3419  C   ALA A1073      21.920 -40.135 -35.435  1.00 26.97           C  
ATOM   3420  O   ALA A1073      22.253 -41.057 -34.679  1.00 25.98           O  
ATOM   3421  CB  ALA A1073      23.381 -38.073 -35.418  1.00 26.79           C  
ATOM   3422  H   ALA A1073      22.733 -38.307 -32.979  1.00 23.63           H  
ATOM   3423  HA  ALA A1073      21.241 -38.103 -35.440  1.00 24.96           H  
ATOM   3424  HB1 ALA A1073      23.433 -37.030 -35.107  1.00 26.79           H  
ATOM   3425  HB2 ALA A1073      24.198 -38.630 -34.960  1.00 26.79           H  
ATOM   3426  HB3 ALA A1073      23.463 -38.134 -36.503  1.00 26.79           H  
ATOM   3427  N   PRO A1074      21.438 -40.364 -36.671  1.00 28.01           N  
ATOM   3428  CA  PRO A1074      21.318 -41.746 -37.160  1.00 28.29           C  
ATOM   3429  C   PRO A1074      22.608 -42.550 -37.044  1.00 29.10           C  
ATOM   3430  O   PRO A1074      22.562 -43.723 -36.682  1.00 31.43           O  
ATOM   3431  CB  PRO A1074      20.954 -41.564 -38.633  1.00 29.42           C  
ATOM   3432  CG  PRO A1074      20.233 -40.262 -38.675  1.00 29.87           C  
ATOM   3433  CD  PRO A1074      20.963 -39.390 -37.673  1.00 28.59           C  
ATOM   3434  HA  PRO A1074      20.590 -42.307 -36.574  1.00 28.29           H  
ATOM   3435  HB2 PRO A1074      20.309 -42.374 -38.974  1.00 29.42           H  
ATOM   3436  HB3 PRO A1074      21.851 -41.529 -39.251  1.00 29.42           H  
ATOM   3437  HG2 PRO A1074      19.190 -40.390 -38.386  1.00 29.87           H  
ATOM   3438  HG3 PRO A1074      20.283 -39.826 -39.673  1.00 29.87           H  
ATOM   3439  HD2 PRO A1074      21.799 -38.870 -38.141  1.00 28.59           H  
ATOM   3440  HD3 PRO A1074      20.289 -38.662 -37.223  1.00 28.59           H  
ATOM   3441  N   GLU A1075      23.750 -41.937 -37.341  1.00 29.10           N  
ATOM   3442  CA  GLU A1075      25.015 -42.677 -37.288  1.00 29.24           C  
ATOM   3443  C   GLU A1075      25.394 -43.062 -35.858  1.00 30.38           C  
ATOM   3444  O   GLU A1075      26.145 -44.016 -35.643  1.00 30.34           O  
ATOM   3445  CB  GLU A1075      26.159 -41.933 -37.998  1.00 29.37           C  
ATOM   3446  CG  GLU A1075      26.710 -40.692 -37.279  1.00 28.88           C  
ATOM   3447  CD  GLU A1075      25.910 -39.424 -37.563  1.00 34.74           C  
ATOM   3448  OE1 GLU A1075      24.827 -39.499 -38.194  1.00 30.74           O  
ATOM   3449  OE2 GLU A1075      26.377 -38.343 -37.149  1.00 28.38           O1-
ATOM   3450  H   GLU A1075      23.746 -40.962 -37.603  1.00 29.10           H  
ATOM   3451  HA  GLU A1075      24.853 -43.603 -37.839  1.00 29.24           H  
ATOM   3452  HB2 GLU A1075      25.794 -41.617 -38.975  1.00 29.37           H  
ATOM   3453  HB3 GLU A1075      26.982 -42.635 -38.128  1.00 29.37           H  
ATOM   3454  HG2 GLU A1075      27.738 -40.532 -37.604  1.00 28.88           H  
ATOM   3455  HG3 GLU A1075      26.693 -40.878 -36.205  1.00 28.88           H  
ATOM   3456  N   THR A1076      24.868 -42.319 -34.887  1.00 29.01           N  
ATOM   3457  CA  THR A1076      25.096 -42.638 -33.486  1.00 29.35           C  
ATOM   3458  C   THR A1076      24.204 -43.803 -33.076  1.00 30.60           C  
ATOM   3459  O   THR A1076      24.653 -44.740 -32.419  1.00 30.66           O  
ATOM   3460  CB  THR A1076      24.818 -41.433 -32.595  1.00 29.24           C  
ATOM   3461  OG1 THR A1076      25.556 -40.309 -33.083  1.00 27.98           O  
ATOM   3462  CG2 THR A1076      25.257 -41.715 -31.181  1.00 33.01           C  
ATOM   3463  H   THR A1076      24.300 -41.519 -35.127  1.00 29.01           H  
ATOM   3464  HA  THR A1076      26.143 -42.916 -33.362  1.00 29.35           H  
ATOM   3465  HB  THR A1076      23.748 -41.225 -32.608  1.00 29.24           H  
ATOM   3466 HG21 THR A1076      24.714 -42.579 -30.798  1.00 33.01           H  
ATOM   3467 HG22 THR A1076      26.327 -41.923 -31.167  1.00 33.01           H  
ATOM   3468 HG23 THR A1076      25.047 -40.847 -30.556  1.00 33.01           H  
ATOM   3469  HG1 THR A1076      26.488 -40.538 -33.052  1.00 27.98           H  
ATOM   3470  N   ILE A1077      22.940 -43.735 -33.477  1.00 29.50           N  
ATOM   3471  CA  ILE A1077      21.986 -44.791 -33.179  1.00 31.68           C  
ATOM   3472  C   ILE A1077      22.433 -46.119 -33.811  1.00 33.46           C  
ATOM   3473  O   ILE A1077      22.473 -47.150 -33.131  1.00 32.71           O  
ATOM   3474  CB  ILE A1077      20.565 -44.412 -33.665  1.00 31.89           C  
ATOM   3475  CG1 ILE A1077      20.042 -43.186 -32.906  1.00 32.66           C  
ATOM   3476  CG2 ILE A1077      19.595 -45.584 -33.502  1.00 32.67           C  
ATOM   3477  CD1 ILE A1077      18.787 -42.593 -33.498  1.00 33.04           C  
ATOM   3478  H   ILE A1077      22.633 -42.929 -34.003  1.00 29.50           H  
ATOM   3479  HA  ILE A1077      21.952 -44.916 -32.097  1.00 31.68           H  
ATOM   3480  HB  ILE A1077      20.632 -44.167 -34.725  1.00 31.89           H  
ATOM   3481 HG12 ILE A1077      20.819 -42.421 -32.911  1.00 32.66           H  
ATOM   3482 HG13 ILE A1077      19.831 -43.482 -31.879  1.00 32.66           H  
ATOM   3483 HG21 ILE A1077      19.966 -46.443 -34.061  1.00 32.67           H  
ATOM   3484 HG22 ILE A1077      19.514 -45.845 -32.447  1.00 32.67           H  
ATOM   3485 HG23 ILE A1077      18.614 -45.299 -33.882  1.00 32.67           H  
ATOM   3486 HD11 ILE A1077      18.979 -42.290 -34.527  1.00 33.04           H  
ATOM   3487 HD12 ILE A1077      17.990 -43.337 -33.481  1.00 33.04           H  
ATOM   3488 HD13 ILE A1077      18.485 -41.724 -32.914  1.00 33.04           H  
ATOM   3489  N   PHE A1078      22.792 -46.079 -35.096  1.00 33.66           N  
ATOM   3490  CA  PHE A1078      23.050 -47.296 -35.877  1.00 35.07           C  
ATOM   3491  C   PHE A1078      24.491 -47.775 -35.841  1.00 35.55           C  
ATOM   3492  O   PHE A1078      24.745 -48.982 -35.938  1.00 38.45           O  
ATOM   3493  CB  PHE A1078      22.601 -47.112 -37.333  1.00 34.78           C  
ATOM   3494  CG  PHE A1078      21.106 -47.173 -37.518  1.00 36.50           C  
ATOM   3495  CD1 PHE A1078      20.337 -46.015 -37.471  1.00 32.53           C  
ATOM   3496  CD2 PHE A1078      20.465 -48.394 -37.744  1.00 39.79           C  
ATOM   3497  CE1 PHE A1078      18.946 -46.067 -37.639  1.00 35.44           C  
ATOM   3498  CE2 PHE A1078      19.073 -48.453 -37.916  1.00 39.78           C  
ATOM   3499  CZ  PHE A1078      18.318 -47.280 -37.861  1.00 38.83           C  
ATOM   3500  H   PHE A1078      22.890 -45.181 -35.547  1.00 33.66           H  
ATOM   3501  HA  PHE A1078      22.459 -48.074 -35.394  1.00 35.07           H  
ATOM   3502  HB2 PHE A1078      23.055 -47.899 -37.935  1.00 34.78           H  
ATOM   3503  HB3 PHE A1078      22.952 -46.140 -37.681  1.00 34.78           H  
ATOM   3504  HD1 PHE A1078      20.818 -45.063 -37.303  1.00 32.53           H  
ATOM   3505  HD2 PHE A1078      21.047 -49.303 -37.787  1.00 39.79           H  
ATOM   3506  HE1 PHE A1078      18.364 -45.159 -37.595  1.00 35.44           H  
ATOM   3507  HE2 PHE A1078      18.588 -49.402 -38.090  1.00 39.78           H  
ATOM   3508  HZ  PHE A1078      17.247 -47.319 -37.991  1.00 38.83           H  
ATOM   3509  N   ASP A1079      25.434 -46.845 -35.721  1.00 34.19           N  
ATOM   3510  CA  ASP A1079      26.847 -47.202 -35.804  1.00 34.67           C  
ATOM   3511  C   ASP A1079      27.626 -46.870 -34.535  1.00 35.22           C  
ATOM   3512  O   ASP A1079      28.826 -47.145 -34.458  1.00 34.37           O  
ATOM   3513  CB  ASP A1079      27.506 -46.545 -37.020  1.00 35.46           C  
ATOM   3514  CG  ASP A1079      26.818 -46.892 -38.329  1.00 42.01           C  
ATOM   3515  OD1 ASP A1079      26.271 -48.015 -38.462  1.00 44.22           O  
ATOM   3516  OD2 ASP A1079      26.837 -46.028 -39.235  1.00 50.58           O1-
ATOM   3517  H   ASP A1079      25.170 -45.882 -35.571  1.00 34.19           H  
ATOM   3518  HA  ASP A1079      26.880 -48.285 -35.919  1.00 34.67           H  
ATOM   3519  HB2 ASP A1079      28.543 -46.877 -37.074  1.00 35.46           H  
ATOM   3520  HB3 ASP A1079      27.477 -45.463 -36.889  1.00 35.46           H  
ATOM   3521  N   ARG A1080      26.940 -46.291 -33.547  1.00 35.30           N  
ATOM   3522  CA  ARG A1080      27.553 -45.889 -32.269  1.00 37.26           C  
ATOM   3523  C   ARG A1080      28.714 -44.914 -32.474  1.00 35.30           C  
ATOM   3524  O   ARG A1080      29.687 -44.918 -31.715  1.00 36.10           O  
ATOM   3525  CB  ARG A1080      27.991 -47.114 -31.450  1.00 38.71           C  
ATOM   3526  CG  ARG A1080      26.837 -48.044 -31.039  1.00 42.99           C  
ATOM   3527  CD  ARG A1080      27.350 -49.275 -30.294  1.00 42.12           C  
ATOM   3528  NE  ARG A1080      28.208 -50.105 -31.143  1.00 55.27           N  
ATOM   3529  CZ  ARG A1080      28.995 -51.086 -30.707  1.00 56.95           C  
ATOM   3530  NH1 ARG A1080      29.729 -51.767 -31.574  1.00 57.15           N  
ATOM   3531  NH2 ARG A1080      29.054 -51.392 -29.415  1.00 60.61           N1+
ATOM   3532  H   ARG A1080      25.954 -46.120 -33.682  1.00 35.30           H  
ATOM   3533  HA  ARG A1080      26.788 -45.362 -31.698  1.00 37.26           H  
ATOM   3534  HB2 ARG A1080      28.484 -46.761 -30.544  1.00 38.71           H  
ATOM   3535  HB3 ARG A1080      28.698 -47.690 -32.048  1.00 38.71           H  
ATOM   3536  HG2 ARG A1080      26.306 -48.367 -31.934  1.00 42.99           H  
ATOM   3537  HG3 ARG A1080      26.154 -47.496 -30.390  1.00 42.99           H  
ATOM   3538  HD2 ARG A1080      26.498 -49.869 -29.965  1.00 42.12           H  
ATOM   3539  HD3 ARG A1080      27.922 -48.949 -29.425  1.00 42.12           H  
ATOM   3540  HE  ARG A1080      28.202 -49.919 -32.136  1.00 55.27           H  
ATOM   3541 HH11 ARG A1080      30.328 -52.513 -31.252  1.00 57.15           H  
ATOM   3542 HH12 ARG A1080      29.689 -51.540 -32.557  1.00 57.15           H  
ATOM   3543 HH21 ARG A1080      28.497 -50.877 -28.748  1.00 60.61           H  
ATOM   3544 HH22 ARG A1080      29.656 -52.140 -29.100  1.00 60.61           H  
ATOM   3545  N   VAL A1081      28.596 -44.090 -33.514  1.00 31.91           N  
ATOM   3546  CA  VAL A1081      29.610 -43.100 -33.864  1.00 31.32           C  
ATOM   3547  C   VAL A1081      29.238 -41.757 -33.245  1.00 30.22           C  
ATOM   3548  O   VAL A1081      28.162 -41.232 -33.517  1.00 31.66           O  
ATOM   3549  CB  VAL A1081      29.722 -42.945 -35.404  1.00 32.18           C  
ATOM   3550  CG1 VAL A1081      30.602 -41.752 -35.789  1.00 35.33           C  
ATOM   3551  CG2 VAL A1081      30.249 -44.231 -36.031  1.00 34.55           C  
ATOM   3552  H   VAL A1081      27.767 -44.153 -34.087  1.00 31.91           H  
ATOM   3553  HA  VAL A1081      30.573 -43.436 -33.479  1.00 31.32           H  
ATOM   3554  HB  VAL A1081      28.722 -42.751 -35.793  1.00 32.18           H  
ATOM   3555 HG11 VAL A1081      30.192 -40.842 -35.351  1.00 35.33           H  
ATOM   3556 HG12 VAL A1081      31.614 -41.911 -35.415  1.00 35.33           H  
ATOM   3557 HG13 VAL A1081      30.627 -41.654 -36.874  1.00 35.33           H  
ATOM   3558 HG21 VAL A1081      31.249 -44.437 -35.651  1.00 34.55           H  
ATOM   3559 HG22 VAL A1081      29.586 -45.058 -35.776  1.00 34.55           H  
ATOM   3560 HG23 VAL A1081      30.288 -44.117 -37.114  1.00 34.55           H  
ATOM   3561  N   TYR A1082      30.132 -41.220 -32.414  1.00 29.21           N  
ATOM   3562  CA  TYR A1082      29.964 -39.900 -31.807  1.00 28.19           C  
ATOM   3563  C   TYR A1082      31.049 -38.969 -32.331  1.00 28.75           C  
ATOM   3564  O   TYR A1082      32.247 -39.261 -32.223  1.00 30.46           O  
ATOM   3565  CB  TYR A1082      30.073 -39.970 -30.282  1.00 29.38           C  
ATOM   3566  CG  TYR A1082      28.956 -40.699 -29.585  1.00 32.67           C  
ATOM   3567  CD1 TYR A1082      28.984 -42.084 -29.444  1.00 36.90           C  
ATOM   3568  CD2 TYR A1082      27.878 -40.005 -29.040  1.00 32.35           C  
ATOM   3569  CE1 TYR A1082      27.958 -42.763 -28.796  1.00 34.54           C  
ATOM   3570  CE2 TYR A1082      26.847 -40.677 -28.384  1.00 34.93           C  
ATOM   3571  CZ  TYR A1082      26.899 -42.050 -28.267  1.00 33.85           C  
ATOM   3572  OH  TYR A1082      25.888 -42.722 -27.633  1.00 37.19           O  
ATOM   3573  H   TYR A1082      30.964 -41.749 -32.194  1.00 29.21           H  
ATOM   3574  HA  TYR A1082      28.973 -39.529 -32.069  1.00 28.19           H  
ATOM   3575  HB2 TYR A1082      30.098 -38.949 -29.900  1.00 29.38           H  
ATOM   3576  HB3 TYR A1082      31.008 -40.473 -30.035  1.00 29.38           H  
ATOM   3577  HD1 TYR A1082      29.818 -42.641 -29.845  1.00 36.90           H  
ATOM   3578  HD2 TYR A1082      27.840 -38.929 -29.127  1.00 32.35           H  
ATOM   3579  HE1 TYR A1082      27.989 -43.839 -28.707  1.00 34.54           H  
ATOM   3580  HE2 TYR A1082      26.015 -40.127 -27.971  1.00 34.93           H  
ATOM   3581  HH  TYR A1082      25.180 -42.167 -27.298  1.00 37.19           H  
ATOM   3582  N   THR A1083      30.626 -37.847 -32.901  1.00 27.22           N  
ATOM   3583  CA  THR A1083      31.553 -36.835 -33.395  1.00 26.77           C  
ATOM   3584  C   THR A1083      30.961 -35.466 -33.134  1.00 24.80           C  
ATOM   3585  O   THR A1083      29.800 -35.338 -32.727  1.00 25.05           O  
ATOM   3586  CB  THR A1083      31.760 -36.930 -34.913  1.00 28.53           C  
ATOM   3587  OG1 THR A1083      30.523 -36.609 -35.570  1.00 30.68           O  
ATOM   3588  CG2 THR A1083      32.228 -38.314 -35.329  1.00 29.98           C  
ATOM   3589  H   THR A1083      29.633 -37.690 -32.995  1.00 27.22           H  
ATOM   3590  HA  THR A1083      32.504 -36.993 -32.886  1.00 26.77           H  
ATOM   3591  HB  THR A1083      32.537 -36.223 -35.204  1.00 28.53           H  
ATOM   3592 HG21 THR A1083      33.166 -38.547 -34.825  1.00 29.98           H  
ATOM   3593 HG22 THR A1083      31.474 -39.051 -35.053  1.00 29.98           H  
ATOM   3594 HG23 THR A1083      32.380 -38.337 -36.408  1.00 29.98           H  
ATOM   3595  HG1 THR A1083      30.675 -36.660 -36.516  1.00 30.68           H  
ATOM   3596  N   ILE A1084      31.745 -34.435 -33.403  1.00 23.98           N  
ATOM   3597  CA  ILE A1084      31.219 -33.088 -33.287  1.00 23.76           C  
ATOM   3598  C   ILE A1084      30.011 -32.895 -34.213  1.00 24.08           C  
ATOM   3599  O   ILE A1084      29.102 -32.124 -33.894  1.00 25.57           O  
ATOM   3600  CB  ILE A1084      32.323 -32.012 -33.469  1.00 24.96           C  
ATOM   3601  CG1 ILE A1084      31.847 -30.650 -32.935  1.00 25.92           C  
ATOM   3602  CG2 ILE A1084      32.799 -31.936 -34.920  1.00 27.86           C  
ATOM   3603  CD1 ILE A1084      31.558 -30.616 -31.418  1.00 31.90           C  
ATOM   3604  H   ILE A1084      32.703 -34.585 -33.687  1.00 23.98           H  
ATOM   3605  HA  ILE A1084      30.855 -32.949 -32.269  1.00 23.76           H  
ATOM   3606  HB  ILE A1084      33.189 -32.307 -32.877  1.00 24.96           H  
ATOM   3607 HG12 ILE A1084      30.931 -30.380 -33.461  1.00 25.92           H  
ATOM   3608 HG13 ILE A1084      32.620 -29.912 -33.150  1.00 25.92           H  
ATOM   3609 HG21 ILE A1084      33.171 -32.912 -35.232  1.00 27.86           H  
ATOM   3610 HG22 ILE A1084      31.967 -31.643 -35.560  1.00 27.86           H  
ATOM   3611 HG23 ILE A1084      33.598 -31.199 -35.002  1.00 27.86           H  
ATOM   3612 HD11 ILE A1084      30.786 -31.347 -31.179  1.00 31.90           H  
ATOM   3613 HD12 ILE A1084      32.469 -30.856 -30.869  1.00 31.90           H  
ATOM   3614 HD13 ILE A1084      31.215 -29.621 -31.136  1.00 31.90           H  
ATOM   3615  N   GLN A1085      29.975 -33.600 -35.340  1.00 24.43           N  
ATOM   3616  CA  GLN A1085      28.844 -33.437 -36.255  1.00 25.37           C  
ATOM   3617  C   GLN A1085      27.582 -34.212 -35.833  1.00 24.76           C  
ATOM   3618  O   GLN A1085      26.487 -33.901 -36.300  1.00 24.64           O  
ATOM   3619  CB  GLN A1085      29.239 -33.686 -37.721  1.00 25.84           C  
ATOM   3620  CG  GLN A1085      30.290 -32.698 -38.287  1.00 25.43           C  
ATOM   3621  CD  GLN A1085      29.896 -31.210 -38.181  1.00 25.31           C  
ATOM   3622  OE1 GLN A1085      30.478 -30.455 -37.398  1.00 28.62           O  
ATOM   3623  NE2 GLN A1085      28.928 -30.789 -38.986  1.00 22.41           N  
ATOM   3624  H   GLN A1085      30.722 -34.243 -35.563  1.00 24.43           H  
ATOM   3625  HA  GLN A1085      28.560 -32.387 -36.182  1.00 25.37           H  
ATOM   3626  HB2 GLN A1085      28.339 -33.611 -38.332  1.00 25.84           H  
ATOM   3627  HB3 GLN A1085      29.646 -34.694 -37.796  1.00 25.84           H  
ATOM   3628  HG2 GLN A1085      30.446 -32.934 -39.340  1.00 25.43           H  
ATOM   3629  HG3 GLN A1085      31.222 -32.843 -37.740  1.00 25.43           H  
ATOM   3630 HE21 GLN A1085      28.475 -31.438 -39.614  1.00 22.41           H  
ATOM   3631 HE22 GLN A1085      28.644 -29.820 -38.971  1.00 22.41           H  
ATOM   3632  N   SER A1086      27.723 -35.197 -34.943  1.00 25.17           N  
ATOM   3633  CA  SER A1086      26.542 -35.761 -34.267  1.00 24.85           C  
ATOM   3634  C   SER A1086      26.034 -34.789 -33.192  1.00 24.56           C  
ATOM   3635  O   SER A1086      24.830 -34.692 -32.971  1.00 24.73           O  
ATOM   3636  CB  SER A1086      26.757 -37.189 -33.726  1.00 24.25           C  
ATOM   3637  OG  SER A1086      27.829 -37.289 -32.804  1.00 27.82           O  
ATOM   3638  H   SER A1086      28.643 -35.557 -34.732  1.00 25.17           H  
ATOM   3639  HA  SER A1086      25.764 -35.875 -35.022  1.00 24.85           H  
ATOM   3640  HB2 SER A1086      26.964 -37.850 -34.568  1.00 24.25           H  
ATOM   3641  HB3 SER A1086      25.842 -37.511 -33.228  1.00 24.25           H  
ATOM   3642  HG  SER A1086      28.204 -36.412 -32.699  1.00 27.82           H  
ATOM   3643  N   ASP A1087      26.948 -34.045 -32.560  1.00 22.94           N  
ATOM   3644  CA  ASP A1087      26.557 -32.950 -31.659  1.00 22.54           C  
ATOM   3645  C   ASP A1087      25.739 -31.888 -32.411  1.00 20.90           C  
ATOM   3646  O   ASP A1087      24.780 -31.336 -31.878  1.00 20.74           O  
ATOM   3647  CB  ASP A1087      27.780 -32.290 -31.013  1.00 23.73           C  
ATOM   3648  CG  ASP A1087      28.295 -33.030 -29.761  1.00 30.08           C  
ATOM   3649  OD1 ASP A1087      27.656 -33.998 -29.242  1.00 26.37           O  
ATOM   3650  OD2 ASP A1087      29.371 -32.602 -29.278  1.00 28.40           O1-
ATOM   3651  H   ASP A1087      27.929 -34.239 -32.705  1.00 22.94           H  
ATOM   3652  HA  ASP A1087      25.942 -33.386 -30.872  1.00 22.54           H  
ATOM   3653  HB2 ASP A1087      27.511 -31.274 -30.726  1.00 23.73           H  
ATOM   3654  HB3 ASP A1087      28.583 -32.259 -31.749  1.00 23.73           H  
ATOM   3655  N   VAL A1088      26.114 -31.608 -33.659  1.00 21.01           N  
ATOM   3656  CA  VAL A1088      25.344 -30.655 -34.471  1.00 20.44           C  
ATOM   3657  C   VAL A1088      23.900 -31.146 -34.676  1.00 20.84           C  
ATOM   3658  O   VAL A1088      22.944 -30.364 -34.545  1.00 20.75           O  
ATOM   3659  CB  VAL A1088      26.052 -30.323 -35.822  1.00 21.08           C  
ATOM   3660  CG1 VAL A1088      25.117 -29.568 -36.737  1.00 22.01           C  
ATOM   3661  CG2 VAL A1088      27.308 -29.495 -35.571  1.00 23.54           C  
ATOM   3662  H   VAL A1088      26.932 -32.053 -34.049  1.00 21.01           H  
ATOM   3663  HA  VAL A1088      25.295 -29.718 -33.917  1.00 20.44           H  
ATOM   3664  HB  VAL A1088      26.333 -31.261 -36.301  1.00 21.08           H  
ATOM   3665 HG11 VAL A1088      24.227 -30.169 -36.923  1.00 22.01           H  
ATOM   3666 HG12 VAL A1088      24.829 -28.628 -36.267  1.00 22.01           H  
ATOM   3667 HG13 VAL A1088      25.620 -29.363 -37.682  1.00 22.01           H  
ATOM   3668 HG21 VAL A1088      27.034 -28.555 -35.092  1.00 23.54           H  
ATOM   3669 HG22 VAL A1088      27.985 -30.050 -34.922  1.00 23.54           H  
ATOM   3670 HG23 VAL A1088      27.802 -29.288 -36.520  1.00 23.54           H  
ATOM   3671  N   TRP A1089      23.727 -32.440 -34.966  1.00 20.64           N  
ATOM   3672  CA  TRP A1089      22.380 -33.013 -35.027  1.00 19.01           C  
ATOM   3673  C   TRP A1089      21.616 -32.724 -33.726  1.00 20.71           C  
ATOM   3674  O   TRP A1089      20.469 -32.264 -33.755  1.00 20.32           O  
ATOM   3675  CB  TRP A1089      22.435 -34.528 -35.269  1.00 20.24           C  
ATOM   3676  CG  TRP A1089      21.068 -35.163 -35.322  1.00 19.41           C  
ATOM   3677  CD1 TRP A1089      20.216 -35.367 -34.274  1.00 22.54           C  
ATOM   3678  CD2 TRP A1089      20.390 -35.650 -36.488  1.00 22.00           C  
ATOM   3679  NE1 TRP A1089      19.050 -35.949 -34.714  1.00 23.23           N  
ATOM   3680  CE2 TRP A1089      19.136 -36.142 -36.067  1.00 21.00           C  
ATOM   3681  CE3 TRP A1089      20.732 -35.737 -37.847  1.00 24.41           C  
ATOM   3682  CZ2 TRP A1089      18.217 -36.699 -36.954  1.00 25.87           C  
ATOM   3683  CZ3 TRP A1089      19.816 -36.299 -38.733  1.00 25.72           C  
ATOM   3684  CH2 TRP A1089      18.572 -36.766 -38.281  1.00 24.92           C  
ATOM   3685  H   TRP A1089      24.530 -33.026 -35.144  1.00 20.64           H  
ATOM   3686  HA  TRP A1089      21.857 -32.547 -35.862  1.00 19.01           H  
ATOM   3687  HB2 TRP A1089      23.002 -34.989 -34.460  1.00 20.24           H  
ATOM   3688  HB3 TRP A1089      22.941 -34.711 -36.217  1.00 20.24           H  
ATOM   3689  HD1 TRP A1089      20.428 -35.108 -33.247  1.00 22.54           H  
ATOM   3690  HE1 TRP A1089      18.260 -36.194 -34.134  1.00 23.23           H  
ATOM   3691  HE3 TRP A1089      21.687 -35.375 -38.199  1.00 24.41           H  
ATOM   3692  HZ2 TRP A1089      17.260 -37.065 -36.612  1.00 25.87           H  
ATOM   3693  HZ3 TRP A1089      20.066 -36.376 -39.781  1.00 25.72           H  
ATOM   3694  HH2 TRP A1089      17.877 -37.188 -38.992  1.00 24.92           H  
ATOM   3695  N   SER A1090      22.256 -32.992 -32.587  1.00 18.28           N  
ATOM   3696  CA  SER A1090      21.609 -32.798 -31.282  1.00 18.99           C  
ATOM   3697  C   SER A1090      21.277 -31.317 -31.090  1.00 18.47           C  
ATOM   3698  O   SER A1090      20.243 -30.970 -30.514  1.00 20.36           O  
ATOM   3699  CB  SER A1090      22.524 -33.271 -30.158  1.00 17.94           C  
ATOM   3700  OG  SER A1090      22.770 -34.659 -30.263  1.00 22.91           O  
ATOM   3701  H   SER A1090      23.205 -33.335 -32.622  1.00 18.28           H  
ATOM   3702  HA  SER A1090      20.691 -33.384 -31.254  1.00 18.99           H  
ATOM   3703  HB2 SER A1090      22.049 -33.064 -29.199  1.00 17.94           H  
ATOM   3704  HB3 SER A1090      23.471 -32.734 -30.218  1.00 17.94           H  
ATOM   3705  HG  SER A1090      21.924 -35.109 -30.208  1.00 22.91           H  
ATOM   3706  N   PHE A1091      22.159 -30.449 -31.592  1.00 19.09           N  
ATOM   3707  CA  PHE A1091      21.920 -29.009 -31.524  1.00 18.48           C  
ATOM   3708  C   PHE A1091      20.647 -28.639 -32.292  1.00 19.58           C  
ATOM   3709  O   PHE A1091      19.876 -27.783 -31.852  1.00 19.05           O  
ATOM   3710  CB  PHE A1091      23.136 -28.217 -32.024  1.00 19.07           C  
ATOM   3711  CG  PHE A1091      22.940 -26.730 -31.980  1.00 16.02           C  
ATOM   3712  CD1 PHE A1091      23.123 -26.024 -30.790  1.00 18.94           C  
ATOM   3713  CD2 PHE A1091      22.558 -26.028 -33.119  1.00 19.89           C  
ATOM   3714  CE1 PHE A1091      22.932 -24.647 -30.741  1.00 20.44           C  
ATOM   3715  CE2 PHE A1091      22.383 -24.638 -33.079  1.00 20.16           C  
ATOM   3716  CZ  PHE A1091      22.559 -23.952 -31.889  1.00 19.49           C  
ATOM   3717  H   PHE A1091      23.004 -30.793 -32.025  1.00 19.09           H  
ATOM   3718  HA  PHE A1091      21.771 -28.736 -30.479  1.00 18.48           H  
ATOM   3719  HB2 PHE A1091      23.338 -28.508 -33.055  1.00 19.07           H  
ATOM   3720  HB3 PHE A1091      23.993 -28.471 -31.401  1.00 19.07           H  
ATOM   3721  HD1 PHE A1091      23.417 -26.554 -29.896  1.00 18.94           H  
ATOM   3722  HD2 PHE A1091      22.394 -26.560 -34.044  1.00 19.89           H  
ATOM   3723  HE1 PHE A1091      23.073 -24.116 -29.811  1.00 20.44           H  
ATOM   3724  HE2 PHE A1091      22.111 -24.102 -33.976  1.00 20.16           H  
ATOM   3725  HZ  PHE A1091      22.408 -22.883 -31.851  1.00 19.49           H  
ATOM   3726  N   GLY A1092      20.400 -29.312 -33.413  1.00 19.73           N  
ATOM   3727  CA  GLY A1092      19.147 -29.119 -34.157  1.00 19.69           C  
ATOM   3728  C   GLY A1092      17.931 -29.473 -33.326  1.00 19.88           C  
ATOM   3729  O   GLY A1092      16.929 -28.764 -33.345  1.00 19.68           O  
ATOM   3730  H   GLY A1092      21.086 -29.967 -33.759  1.00 19.73           H  
ATOM   3731  HA2 GLY A1092      19.163 -29.753 -35.044  1.00 19.69           H  
ATOM   3732  HA3 GLY A1092      19.075 -28.074 -34.459  1.00 19.69           H  
ATOM   3733  N   VAL A1093      18.027 -30.566 -32.573  1.00 18.63           N  
ATOM   3734  CA  VAL A1093      16.922 -30.964 -31.701  1.00 18.27           C  
ATOM   3735  C   VAL A1093      16.751 -29.938 -30.570  1.00 18.59           C  
ATOM   3736  O   VAL A1093      15.629 -29.597 -30.212  1.00 18.07           O  
ATOM   3737  CB  VAL A1093      17.096 -32.391 -31.124  1.00 17.95           C  
ATOM   3738  CG1 VAL A1093      15.862 -32.756 -30.259  1.00 18.42           C  
ATOM   3739  CG2 VAL A1093      17.280 -33.424 -32.245  1.00 20.75           C  
ATOM   3740  H   VAL A1093      18.868 -31.124 -32.604  1.00 18.63           H  
ATOM   3741  HA  VAL A1093      16.020 -30.986 -32.312  1.00 18.27           H  
ATOM   3742  HB  VAL A1093      17.993 -32.406 -30.504  1.00 17.95           H  
ATOM   3743 HG11 VAL A1093      15.757 -32.031 -29.452  1.00 18.42           H  
ATOM   3744 HG12 VAL A1093      14.966 -32.741 -30.880  1.00 18.42           H  
ATOM   3745 HG13 VAL A1093      15.995 -33.752 -29.838  1.00 18.42           H  
ATOM   3746 HG21 VAL A1093      16.395 -33.431 -32.882  1.00 20.75           H  
ATOM   3747 HG22 VAL A1093      18.155 -33.162 -32.841  1.00 20.75           H  
ATOM   3748 HG23 VAL A1093      17.421 -34.413 -31.808  1.00 20.75           H  
ATOM   3749  N   LEU A1094      17.865 -29.465 -30.003  1.00 17.74           N  
ATOM   3750  CA  LEU A1094      17.823 -28.402 -28.991  1.00 17.41           C  
ATOM   3751  C   LEU A1094      17.131 -27.142 -29.530  1.00 17.88           C  
ATOM   3752  O   LEU A1094      16.302 -26.535 -28.834  1.00 17.88           O  
ATOM   3753  CB  LEU A1094      19.236 -28.073 -28.486  1.00 17.34           C  
ATOM   3754  CG  LEU A1094      19.411 -26.795 -27.659  1.00 19.19           C  
ATOM   3755  CD1 LEU A1094      18.536 -26.798 -26.421  1.00 24.27           C  
ATOM   3756  CD2 LEU A1094      20.832 -26.668 -27.260  1.00 25.99           C  
ATOM   3757  H   LEU A1094      18.758 -29.848 -30.278  1.00 17.74           H  
ATOM   3758  HA  LEU A1094      17.235 -28.769 -28.150  1.00 17.41           H  
ATOM   3759  HB2 LEU A1094      19.883 -27.989 -29.359  1.00 17.34           H  
ATOM   3760  HB3 LEU A1094      19.565 -28.909 -27.869  1.00 17.34           H  
ATOM   3761  HG  LEU A1094      19.109 -25.948 -28.275  1.00 19.19           H  
ATOM   3762 HD11 LEU A1094      17.491 -26.896 -26.715  1.00 24.27           H  
ATOM   3763 HD12 LEU A1094      18.814 -27.636 -25.782  1.00 24.27           H  
ATOM   3764 HD13 LEU A1094      18.674 -25.864 -25.876  1.00 24.27           H  
ATOM   3765 HD21 LEU A1094      21.115 -27.523 -26.645  1.00 25.99           H  
ATOM   3766 HD22 LEU A1094      21.458 -26.639 -28.151  1.00 25.99           H  
ATOM   3767 HD23 LEU A1094      20.969 -25.749 -26.690  1.00 25.99           H  
ATOM   3768  N   LEU A1095      17.456 -26.751 -30.767  1.00 17.20           N  
ATOM   3769  CA  LEU A1095      16.756 -25.622 -31.396  1.00 17.87           C  
ATOM   3770  C   LEU A1095      15.245 -25.852 -31.413  1.00 18.53           C  
ATOM   3771  O   LEU A1095      14.470 -24.945 -31.095  1.00 19.34           O  
ATOM   3772  CB  LEU A1095      17.239 -25.385 -32.825  1.00 20.33           C  
ATOM   3773  CG  LEU A1095      18.633 -24.794 -33.014  1.00 20.87           C  
ATOM   3774  CD1 LEU A1095      18.933 -24.677 -34.511  1.00 22.71           C  
ATOM   3775  CD2 LEU A1095      18.760 -23.440 -32.324  1.00 22.80           C  
ATOM   3776  H   LEU A1095      18.186 -27.234 -31.271  1.00 17.20           H  
ATOM   3777  HA  LEU A1095      16.982 -24.740 -30.797  1.00 17.87           H  
ATOM   3778  HB2 LEU A1095      16.531 -24.706 -33.300  1.00 20.33           H  
ATOM   3779  HB3 LEU A1095      17.221 -26.346 -33.338  1.00 20.33           H  
ATOM   3780  HG  LEU A1095      19.363 -25.458 -32.552  1.00 20.87           H  
ATOM   3781 HD11 LEU A1095      18.873 -25.663 -34.972  1.00 22.71           H  
ATOM   3782 HD12 LEU A1095      18.205 -24.013 -34.977  1.00 22.71           H  
ATOM   3783 HD13 LEU A1095      19.935 -24.271 -34.650  1.00 22.71           H  
ATOM   3784 HD21 LEU A1095      18.044 -22.742 -32.758  1.00 22.80           H  
ATOM   3785 HD22 LEU A1095      18.556 -23.554 -31.259  1.00 22.80           H  
ATOM   3786 HD23 LEU A1095      19.771 -23.055 -32.461  1.00 22.80           H  
ATOM   3787  N   TRP A1096      14.826 -27.069 -31.747  1.00 18.07           N  
ATOM   3788  CA  TRP A1096      13.390 -27.380 -31.772  1.00 18.06           C  
ATOM   3789  C   TRP A1096      12.802 -27.231 -30.366  1.00 17.63           C  
ATOM   3790  O   TRP A1096      11.698 -26.691 -30.194  1.00 19.13           O  
ATOM   3791  CB  TRP A1096      13.155 -28.794 -32.324  1.00 18.78           C  
ATOM   3792  CG  TRP A1096      11.719 -29.099 -32.571  1.00 18.70           C  
ATOM   3793  CD1 TRP A1096      11.049 -28.995 -33.762  1.00 23.81           C  
ATOM   3794  CD2 TRP A1096      10.772 -29.584 -31.614  1.00 23.75           C  
ATOM   3795  NE1 TRP A1096       9.731 -29.375 -33.599  1.00 24.54           N  
ATOM   3796  CE2 TRP A1096       9.535 -29.731 -32.288  1.00 22.61           C  
ATOM   3797  CE3 TRP A1096      10.840 -29.887 -30.241  1.00 23.54           C  
ATOM   3798  CZ2 TRP A1096       8.385 -30.184 -31.644  1.00 22.83           C  
ATOM   3799  CZ3 TRP A1096       9.686 -30.341 -29.602  1.00 22.45           C  
ATOM   3800  CH2 TRP A1096       8.473 -30.475 -30.307  1.00 21.97           C  
ATOM   3801  H   TRP A1096      15.499 -27.784 -31.985  1.00 18.07           H  
ATOM   3802  HA  TRP A1096      12.884 -26.677 -32.434  1.00 18.06           H  
ATOM   3803  HB2 TRP A1096      13.543 -29.515 -31.605  1.00 18.78           H  
ATOM   3804  HB3 TRP A1096      13.696 -28.892 -33.265  1.00 18.78           H  
ATOM   3805  HD1 TRP A1096      11.487 -28.664 -34.692  1.00 23.81           H  
ATOM   3806  HE1 TRP A1096       9.028 -29.389 -34.324  1.00 24.54           H  
ATOM   3807  HE3 TRP A1096      11.764 -29.771 -29.695  1.00 23.54           H  
ATOM   3808  HZ2 TRP A1096       7.455 -30.302 -32.180  1.00 22.83           H  
ATOM   3809  HZ3 TRP A1096       9.723 -30.593 -28.553  1.00 22.45           H  
ATOM   3810  HH2 TRP A1096       7.592 -30.815 -29.782  1.00 21.97           H  
ATOM   3811  N   GLU A1097      13.534 -27.719 -29.359  1.00 17.43           N  
ATOM   3812  CA  GLU A1097      13.117 -27.557 -27.963  1.00 17.62           C  
ATOM   3813  C   GLU A1097      12.964 -26.076 -27.590  1.00 18.64           C  
ATOM   3814  O   GLU A1097      11.997 -25.686 -26.935  1.00 19.99           O  
ATOM   3815  CB  GLU A1097      14.128 -28.213 -27.026  1.00 19.27           C  
ATOM   3816  CG  GLU A1097      14.178 -29.723 -27.112  1.00 19.71           C  
ATOM   3817  CD  GLU A1097      15.114 -30.305 -26.058  1.00 17.97           C  
ATOM   3818  OE1 GLU A1097      16.340 -30.337 -26.298  1.00 19.35           O  
ATOM   3819  OE2 GLU A1097      14.624 -30.697 -24.975  1.00 20.30           O1-
ATOM   3820  H   GLU A1097      14.393 -28.210 -29.565  1.00 17.43           H  
ATOM   3821  HA  GLU A1097      12.148 -28.043 -27.854  1.00 17.62           H  
ATOM   3822  HB2 GLU A1097      13.871 -27.939 -26.003  1.00 19.27           H  
ATOM   3823  HB3 GLU A1097      15.118 -27.826 -27.268  1.00 19.27           H  
ATOM   3824  HG2 GLU A1097      14.534 -30.011 -28.101  1.00 19.71           H  
ATOM   3825  HG3 GLU A1097      13.175 -30.121 -26.956  1.00 19.71           H  
ATOM   3826  N   ILE A1098      13.932 -25.255 -27.990  1.00 18.09           N  
ATOM   3827  CA  ILE A1098      13.874 -23.825 -27.669  1.00 17.74           C  
ATOM   3828  C   ILE A1098      12.641 -23.191 -28.326  1.00 19.57           C  
ATOM   3829  O   ILE A1098      11.861 -22.499 -27.659  1.00 19.74           O  
ATOM   3830  CB  ILE A1098      15.172 -23.113 -28.064  1.00 18.05           C  
ATOM   3831  CG1 ILE A1098      16.308 -23.596 -27.155  1.00 17.63           C  
ATOM   3832  CG2 ILE A1098      15.003 -21.577 -27.976  1.00 19.55           C  
ATOM   3833  CD1 ILE A1098      17.696 -23.127 -27.580  1.00 19.92           C  
ATOM   3834  H   ILE A1098      14.712 -25.619 -28.518  1.00 18.09           H  
ATOM   3835  HA  ILE A1098      13.775 -23.709 -26.590  1.00 17.74           H  
ATOM   3836  HB  ILE A1098      15.417 -23.355 -29.098  1.00 18.05           H  
ATOM   3837 HG12 ILE A1098      16.302 -24.686 -27.152  1.00 17.63           H  
ATOM   3838 HG13 ILE A1098      16.118 -23.229 -26.147  1.00 17.63           H  
ATOM   3839 HG21 ILE A1098      14.201 -21.261 -28.643  1.00 19.55           H  
ATOM   3840 HG22 ILE A1098      14.756 -21.297 -26.952  1.00 19.55           H  
ATOM   3841 HG23 ILE A1098      15.933 -21.092 -28.271  1.00 19.55           H  
ATOM   3842 HD11 ILE A1098      17.907 -23.484 -28.588  1.00 19.92           H  
ATOM   3843 HD12 ILE A1098      17.732 -22.038 -27.566  1.00 19.92           H  
ATOM   3844 HD13 ILE A1098      18.441 -23.524 -26.890  1.00 19.92           H  
ATOM   3845  N   PHE A1099      12.435 -23.477 -29.611  1.00 18.68           N  
ATOM   3846  CA  PHE A1099      11.370 -22.819 -30.378  1.00 18.73           C  
ATOM   3847  C   PHE A1099       9.993 -23.485 -30.261  1.00 19.60           C  
ATOM   3848  O   PHE A1099       9.034 -23.076 -30.932  1.00 21.54           O  
ATOM   3849  CB  PHE A1099      11.823 -22.562 -31.813  1.00 19.81           C  
ATOM   3850  CG  PHE A1099      12.876 -21.486 -31.899  1.00 18.85           C  
ATOM   3851  CD1 PHE A1099      14.229 -21.794 -31.750  1.00 21.90           C  
ATOM   3852  CD2 PHE A1099      12.505 -20.153 -32.055  1.00 18.72           C  
ATOM   3853  CE1 PHE A1099      15.195 -20.795 -31.778  1.00 20.80           C  
ATOM   3854  CE2 PHE A1099      13.461 -19.143 -32.092  1.00 21.96           C  
ATOM   3855  CZ  PHE A1099      14.811 -19.460 -31.960  1.00 21.73           C  
ATOM   3856  H   PHE A1099      13.023 -24.160 -30.066  1.00 18.68           H  
ATOM   3857  HA  PHE A1099      11.201 -21.848 -29.914  1.00 18.73           H  
ATOM   3858  HB2 PHE A1099      10.960 -22.255 -32.403  1.00 19.81           H  
ATOM   3859  HB3 PHE A1099      12.232 -23.486 -32.222  1.00 19.81           H  
ATOM   3860  HD1 PHE A1099      14.529 -22.822 -31.611  1.00 21.90           H  
ATOM   3861  HD2 PHE A1099      11.459 -19.899 -32.149  1.00 18.72           H  
ATOM   3862  HE1 PHE A1099      16.238 -21.047 -31.660  1.00 20.80           H  
ATOM   3863  HE2 PHE A1099      13.157 -18.115 -32.223  1.00 21.96           H  
ATOM   3864  HZ  PHE A1099      15.558 -18.681 -31.998  1.00 21.73           H  
ATOM   3865  N   SER A1100       9.916 -24.481 -29.374  1.00 21.40           N  
ATOM   3866  CA  SER A1100       8.663 -25.051 -28.897  1.00 21.19           C  
ATOM   3867  C   SER A1100       8.387 -24.629 -27.447  1.00 21.35           C  
ATOM   3868  O   SER A1100       7.408 -25.067 -26.835  1.00 23.33           O  
ATOM   3869  CB  SER A1100       8.701 -26.577 -28.991  1.00 22.48           C  
ATOM   3870  OG  SER A1100       9.644 -27.144 -28.085  1.00 20.94           O  
ATOM   3871  H   SER A1100      10.779 -24.862 -29.012  1.00 21.40           H  
ATOM   3872  HA  SER A1100       7.860 -24.673 -29.530  1.00 21.19           H  
ATOM   3873  HB2 SER A1100       8.975 -26.860 -30.007  1.00 22.48           H  
ATOM   3874  HB3 SER A1100       7.711 -26.969 -28.759  1.00 22.48           H  
ATOM   3875  HG  SER A1100      10.508 -26.788 -28.305  1.00 20.94           H  
ATOM   3876  N   LEU A1101       9.258 -23.771 -26.915  1.00 22.07           N  
ATOM   3877  CA  LEU A1101       9.263 -23.413 -25.496  1.00 19.53           C  
ATOM   3878  C   LEU A1101       9.243 -24.652 -24.609  1.00 19.46           C  
ATOM   3879  O   LEU A1101       8.378 -24.830 -23.753  1.00 21.43           O  
ATOM   3880  CB  LEU A1101       8.153 -22.408 -25.131  1.00 18.90           C  
ATOM   3881  CG  LEU A1101       8.319 -20.954 -25.613  1.00 21.53           C  
ATOM   3882  CD1 LEU A1101       7.139 -20.099 -25.148  1.00 23.04           C  
ATOM   3883  CD2 LEU A1101       9.634 -20.329 -25.132  1.00 24.32           C  
ATOM   3884  H   LEU A1101       9.947 -23.348 -27.520  1.00 22.07           H  
ATOM   3885  HA  LEU A1101      10.203 -22.896 -25.304  1.00 19.53           H  
ATOM   3886  HB2 LEU A1101       8.079 -22.385 -24.044  1.00 18.90           H  
ATOM   3887  HB3 LEU A1101       7.221 -22.786 -25.550  1.00 18.90           H  
ATOM   3888  HG  LEU A1101       8.344 -20.981 -26.702  1.00 21.53           H  
ATOM   3889 HD11 LEU A1101       6.209 -20.529 -25.521  1.00 23.04           H  
ATOM   3890 HD12 LEU A1101       7.116 -20.074 -24.059  1.00 23.04           H  
ATOM   3891 HD13 LEU A1101       7.251 -19.085 -25.533  1.00 23.04           H  
ATOM   3892 HD21 LEU A1101       9.640 -20.288 -24.043  1.00 24.32           H  
ATOM   3893 HD22 LEU A1101      10.472 -20.935 -25.477  1.00 24.32           H  
ATOM   3894 HD23 LEU A1101       9.725 -19.320 -25.534  1.00 24.32           H  
ATOM   3895  N   GLY A1102      10.226 -25.514 -24.820  1.00 18.01           N  
ATOM   3896  CA  GLY A1102      10.451 -26.627 -23.905  1.00 19.81           C  
ATOM   3897  C   GLY A1102       9.567 -27.848 -24.076  1.00 21.19           C  
ATOM   3898  O   GLY A1102       9.421 -28.633 -23.135  1.00 23.53           O  
ATOM   3899  H   GLY A1102      10.827 -25.399 -25.624  1.00 18.01           H  
ATOM   3900  HA2 GLY A1102      10.304 -26.254 -22.891  1.00 19.81           H  
ATOM   3901  HA3 GLY A1102      11.485 -26.950 -24.028  1.00 19.81           H  
ATOM   3902  N   ALA A1103       8.976 -28.022 -25.262  1.00 22.90           N  
ATOM   3903  CA  ALA A1103       8.231 -29.241 -25.567  1.00 24.03           C  
ATOM   3904  C   ALA A1103       9.157 -30.442 -25.701  1.00 23.76           C  
ATOM   3905  O   ALA A1103      10.372 -30.291 -25.904  1.00 23.29           O  
ATOM   3906  CB  ALA A1103       7.410 -29.071 -26.837  1.00 23.95           C  
ATOM   3907  H   ALA A1103       9.046 -27.296 -25.961  1.00 22.90           H  
ATOM   3908  HA  ALA A1103       7.554 -29.425 -24.732  1.00 24.03           H  
ATOM   3909  HB1 ALA A1103       6.730 -28.227 -26.720  1.00 23.95           H  
ATOM   3910  HB2 ALA A1103       8.077 -28.886 -27.679  1.00 23.95           H  
ATOM   3911  HB3 ALA A1103       6.834 -29.978 -27.022  1.00 23.95           H  
ATOM   3912  N   SER A1104       8.581 -31.639 -25.574  1.00 24.54           N  
ATOM   3913  CA  SER A1104       9.341 -32.874 -25.778  1.00 25.12           C  
ATOM   3914  C   SER A1104       9.365 -33.207 -27.271  1.00 23.80           C  
ATOM   3915  O   SER A1104       8.320 -33.199 -27.916  1.00 25.35           O  
ATOM   3916  CB  SER A1104       8.696 -34.018 -24.996  1.00 27.65           C  
ATOM   3917  OG  SER A1104       9.544 -35.155 -24.974  1.00 32.02           O  
ATOM   3918  H   SER A1104       7.602 -31.694 -25.332  1.00 24.54           H  
ATOM   3919  HA  SER A1104      10.361 -32.739 -25.420  1.00 25.12           H  
ATOM   3920  HB2 SER A1104       7.751 -34.286 -25.469  1.00 27.65           H  
ATOM   3921  HB3 SER A1104       8.510 -33.691 -23.973  1.00 27.65           H  
ATOM   3922  HG  SER A1104      10.365 -34.897 -24.548  1.00 32.02           H  
ATOM   3923  N   PRO A1105      10.548 -33.495 -27.829  1.00 25.40           N  
ATOM   3924  CA  PRO A1105      10.679 -33.816 -29.262  1.00 25.22           C  
ATOM   3925  C   PRO A1105       9.840 -35.008 -29.719  1.00 28.13           C  
ATOM   3926  O   PRO A1105       9.480 -35.874 -28.904  1.00 28.59           O  
ATOM   3927  CB  PRO A1105      12.164 -34.149 -29.413  1.00 25.52           C  
ATOM   3928  CG  PRO A1105      12.835 -33.403 -28.286  1.00 26.32           C  
ATOM   3929  CD  PRO A1105      11.856 -33.472 -27.146  1.00 23.88           C  
ATOM   3930  HA  PRO A1105      10.325 -32.986 -29.873  1.00 25.22           H  
ATOM   3931  HB2 PRO A1105      12.539 -33.808 -30.378  1.00 25.52           H  
ATOM   3932  HB3 PRO A1105      12.330 -35.222 -29.317  1.00 25.52           H  
ATOM   3933  HG2 PRO A1105      13.023 -32.367 -28.569  1.00 26.32           H  
ATOM   3934  HG3 PRO A1105      13.776 -33.882 -28.014  1.00 26.32           H  
ATOM   3935  HD2 PRO A1105      12.005 -34.376 -26.556  1.00 23.88           H  
ATOM   3936  HD3 PRO A1105      11.945 -32.598 -26.500  1.00 23.88           H  
ATOM   3937  N   TYR A1106       9.541 -35.035 -31.019  1.00 29.01           N  
ATOM   3938  CA  TYR A1106       8.738 -36.100 -31.651  1.00 29.68           C  
ATOM   3939  C   TYR A1106       7.452 -36.386 -30.873  1.00 32.62           C  
ATOM   3940  O   TYR A1106       7.257 -37.498 -30.376  1.00 33.49           O  
ATOM   3941  CB  TYR A1106       9.580 -37.371 -31.875  1.00 28.13           C  
ATOM   3942  CG  TYR A1106      10.834 -37.107 -32.680  1.00 28.61           C  
ATOM   3943  CD1 TYR A1106      12.052 -36.892 -32.046  1.00 27.29           C  
ATOM   3944  CD2 TYR A1106      10.798 -37.057 -34.073  1.00 25.73           C  
ATOM   3945  CE1 TYR A1106      13.212 -36.634 -32.778  1.00 25.87           C  
ATOM   3946  CE2 TYR A1106      11.950 -36.796 -34.817  1.00 25.52           C  
ATOM   3947  CZ  TYR A1106      13.155 -36.588 -34.162  1.00 27.44           C  
ATOM   3948  OH  TYR A1106      14.305 -36.328 -34.883  1.00 30.60           O  
ATOM   3949  H   TYR A1106       9.883 -34.285 -31.603  1.00 29.01           H  
ATOM   3950  HA  TYR A1106       8.428 -35.740 -32.632  1.00 29.68           H  
ATOM   3951  HB2 TYR A1106       8.972 -38.103 -32.407  1.00 28.13           H  
ATOM   3952  HB3 TYR A1106       9.867 -37.774 -30.904  1.00 28.13           H  
ATOM   3953  HD1 TYR A1106      12.102 -36.925 -30.968  1.00 27.29           H  
ATOM   3954  HD2 TYR A1106       9.862 -37.223 -34.586  1.00 25.73           H  
ATOM   3955  HE1 TYR A1106      14.150 -36.471 -32.268  1.00 25.87           H  
ATOM   3956  HE2 TYR A1106      11.903 -36.756 -35.895  1.00 25.52           H  
ATOM   3957  HH  TYR A1106      14.190 -36.307 -35.836  1.00 30.60           H  
ATOM   3958  N   PRO A1107       6.566 -35.374 -30.776  1.00 34.12           N  
ATOM   3959  CA  PRO A1107       5.336 -35.449 -29.980  1.00 37.34           C  
ATOM   3960  C   PRO A1107       4.449 -36.629 -30.390  1.00 39.33           C  
ATOM   3961  O   PRO A1107       4.141 -36.792 -31.572  1.00 40.37           O  
ATOM   3962  CB  PRO A1107       4.624 -34.127 -30.288  1.00 36.92           C  
ATOM   3963  CG  PRO A1107       5.650 -33.228 -30.834  1.00 36.49           C  
ATOM   3964  CD  PRO A1107       6.705 -34.076 -31.464  1.00 33.36           C  
ATOM   3965  HA  PRO A1107       5.551 -35.599 -28.922  1.00 37.34           H  
ATOM   3966  HB2 PRO A1107       4.198 -33.706 -29.377  1.00 36.92           H  
ATOM   3967  HB3 PRO A1107       3.832 -34.286 -31.020  1.00 36.92           H  
ATOM   3968  HG2 PRO A1107       6.084 -32.629 -30.033  1.00 36.49           H  
ATOM   3969  HG3 PRO A1107       5.207 -32.569 -31.581  1.00 36.49           H  
ATOM   3970  HD2 PRO A1107       6.530 -34.183 -32.535  1.00 33.36           H  
ATOM   3971  HD3 PRO A1107       7.695 -33.652 -31.298  1.00 33.36           H  
ATOM   3972  N   GLY A1108       4.075 -37.450 -29.411  1.00 41.60           N  
ATOM   3973  CA  GLY A1108       3.223 -38.614 -29.636  1.00 42.35           C  
ATOM   3974  C   GLY A1108       3.847 -39.802 -30.353  1.00 42.83           C  
ATOM   3975  O   GLY A1108       3.153 -40.778 -30.632  1.00 44.35           O  
ATOM   3976  H   GLY A1108       4.394 -37.259 -28.472  1.00 41.60           H  
ATOM   3977  HA2 GLY A1108       2.368 -38.286 -30.227  1.00 42.35           H  
ATOM   3978  HA3 GLY A1108       2.879 -38.962 -28.662  1.00 42.35           H  
ATOM   3979  N   VAL A1109       5.146 -39.737 -30.656  1.00 41.70           N  
ATOM   3980  CA  VAL A1109       5.820 -40.808 -31.404  1.00 39.79           C  
ATOM   3981  C   VAL A1109       6.455 -41.849 -30.478  1.00 39.96           C  
ATOM   3982  O   VAL A1109       7.213 -41.497 -29.573  1.00 39.29           O  
ATOM   3983  CB  VAL A1109       6.920 -40.245 -32.349  1.00 40.61           C  
ATOM   3984  CG1 VAL A1109       7.585 -41.361 -33.134  1.00 39.53           C  
ATOM   3985  CG2 VAL A1109       6.344 -39.206 -33.296  1.00 39.40           C  
ATOM   3986  H   VAL A1109       5.679 -38.931 -30.364  1.00 41.70           H  
ATOM   3987  HA  VAL A1109       5.043 -41.289 -31.997  1.00 39.79           H  
ATOM   3988  HB  VAL A1109       7.675 -39.763 -31.728  1.00 40.61           H  
ATOM   3989 HG11 VAL A1109       8.016 -42.085 -32.442  1.00 39.53           H  
ATOM   3990 HG12 VAL A1109       6.844 -41.855 -33.762  1.00 39.53           H  
ATOM   3991 HG13 VAL A1109       8.373 -40.944 -33.761  1.00 39.53           H  
ATOM   3992 HG21 VAL A1109       5.585 -39.670 -33.926  1.00 39.40           H  
ATOM   3993 HG22 VAL A1109       5.893 -38.399 -32.719  1.00 39.40           H  
ATOM   3994 HG23 VAL A1109       7.140 -38.804 -33.922  1.00 39.40           H  
ATOM   3995  N   LYS A1110       6.163 -43.128 -30.722  1.00 39.81           N  
ATOM   3996  CA  LYS A1110       6.834 -44.217 -30.011  1.00 40.19           C  
ATOM   3997  C   LYS A1110       8.293 -44.327 -30.463  1.00 40.04           C  
ATOM   3998  O   LYS A1110       8.575 -44.409 -31.665  1.00 38.58           O  
ATOM   3999  CB  LYS A1110       6.111 -45.546 -30.248  1.00 41.35           C  
ATOM   4000  CG  LYS A1110       6.500 -46.660 -29.287  1.00 46.99           C  
ATOM   4001  CD  LYS A1110       5.735 -46.548 -27.970  1.00 60.15           C  
ATOM   4002  CE  LYS A1110       6.111 -47.663 -26.999  1.00 66.07           C  
ATOM   4003  NZ  LYS A1110       5.588 -48.987 -27.435  1.00 71.09           N1+
ATOM   4004  H   LYS A1110       5.462 -43.350 -31.414  1.00 39.81           H  
ATOM   4005  HA  LYS A1110       6.809 -43.994 -28.944  1.00 40.19           H  
ATOM   4006  HB2 LYS A1110       6.334 -45.878 -31.262  1.00 41.35           H  
ATOM   4007  HB3 LYS A1110       5.039 -45.372 -30.151  1.00 41.35           H  
ATOM   4008  HG2 LYS A1110       7.569 -46.596 -29.083  1.00 46.99           H  
ATOM   4009  HG3 LYS A1110       6.275 -47.622 -29.748  1.00 46.99           H  
ATOM   4010  HD2 LYS A1110       4.666 -46.606 -28.177  1.00 60.15           H  
ATOM   4011  HD3 LYS A1110       5.964 -45.587 -27.510  1.00 60.15           H  
ATOM   4012  HE2 LYS A1110       5.698 -47.428 -26.018  1.00 66.07           H  
ATOM   4013  HE3 LYS A1110       7.198 -47.719 -26.932  1.00 66.07           H  
ATOM   4014  HZ1 LYS A1110       4.581 -48.946 -27.500  1.00 71.09           H  
ATOM   4015  HZ2 LYS A1110       5.975 -49.221 -28.338  1.00 71.09           H  
ATOM   4016  HZ3 LYS A1110       5.854 -49.692 -26.762  1.00 71.09           H  
ATOM   4017  N   ILE A1111       9.214 -44.324 -29.502  1.00 40.02           N  
ATOM   4018  CA  ILE A1111      10.642 -44.364 -29.818  1.00 40.22           C  
ATOM   4019  C   ILE A1111      11.113 -45.814 -29.841  1.00 42.02           C  
ATOM   4020  O   ILE A1111      11.606 -46.344 -28.841  1.00 43.46           O  
ATOM   4021  CB  ILE A1111      11.476 -43.456 -28.858  1.00 38.53           C  
ATOM   4022  CG1 ILE A1111      10.888 -42.039 -28.816  1.00 37.52           C  
ATOM   4023  CG2 ILE A1111      12.961 -43.422 -29.249  1.00 38.78           C  
ATOM   4024  CD1 ILE A1111      10.789 -41.342 -30.167  1.00 35.45           C  
ATOM   4025  H   ILE A1111       8.921 -44.294 -28.536  1.00 40.02           H  
ATOM   4026  HA  ILE A1111      10.805 -43.947 -30.812  1.00 40.22           H  
ATOM   4027  HB  ILE A1111      11.417 -43.888 -27.859  1.00 38.53           H  
ATOM   4028 HG12 ILE A1111      11.518 -41.431 -28.167  1.00 37.52           H  
ATOM   4029 HG13 ILE A1111       9.885 -42.102 -28.394  1.00 37.52           H  
ATOM   4030 HG21 ILE A1111      13.361 -44.436 -29.245  1.00 38.78           H  
ATOM   4031 HG22 ILE A1111      13.064 -42.994 -30.246  1.00 38.78           H  
ATOM   4032 HG23 ILE A1111      13.511 -42.812 -28.533  1.00 38.78           H  
ATOM   4033 HD11 ILE A1111      11.782 -41.267 -30.611  1.00 35.45           H  
ATOM   4034 HD12 ILE A1111      10.139 -41.918 -30.826  1.00 35.45           H  
ATOM   4035 HD13 ILE A1111      10.375 -40.343 -30.031  1.00 35.45           H  
ATOM   4036  N   ASP A1112      10.922 -46.445 -30.999  1.00 41.83           N  
ATOM   4037  CA  ASP A1112      11.235 -47.858 -31.207  1.00 43.90           C  
ATOM   4038  C   ASP A1112      12.069 -48.057 -32.474  1.00 44.74           C  
ATOM   4039  O   ASP A1112      12.646 -47.108 -33.001  1.00 44.71           O  
ATOM   4040  CB  ASP A1112       9.939 -48.678 -31.277  1.00 43.80           C  
ATOM   4041  CG  ASP A1112       8.991 -48.202 -32.375  1.00 45.73           C  
ATOM   4042  OD1 ASP A1112       9.356 -47.291 -33.148  1.00 46.86           O  
ATOM   4043  OD2 ASP A1112       7.865 -48.748 -32.467  1.00 50.83           O1-
ATOM   4044  H   ASP A1112      10.541 -45.920 -31.773  1.00 41.83           H  
ATOM   4045  HA  ASP A1112      11.828 -48.207 -30.362  1.00 43.90           H  
ATOM   4046  HB2 ASP A1112       9.427 -48.601 -30.318  1.00 43.80           H  
ATOM   4047  HB3 ASP A1112      10.197 -49.720 -31.468  1.00 43.80           H  
ATOM   4048  N   GLU A1113      12.117 -49.290 -32.970  1.00 45.94           N  
ATOM   4049  CA  GLU A1113      12.883 -49.608 -34.174  1.00 48.39           C  
ATOM   4050  C   GLU A1113      12.334 -48.902 -35.419  1.00 47.56           C  
ATOM   4051  O   GLU A1113      13.101 -48.516 -36.307  1.00 47.43           O  
ATOM   4052  CB  GLU A1113      12.940 -51.124 -34.389  1.00 48.51           C  
ATOM   4053  CG  GLU A1113      14.207 -51.598 -35.084  1.00 51.34           C  
ATOM   4054  CD  GLU A1113      14.356 -53.114 -35.072  1.00 53.27           C  
ATOM   4055  OE1 GLU A1113      13.335 -53.824 -35.232  1.00 56.96           O  
ATOM   4056  OE2 GLU A1113      15.500 -53.598 -34.907  1.00 62.89           O1-
ATOM   4057  H   GLU A1113      11.610 -50.027 -32.502  1.00 45.94           H  
ATOM   4058  HA  GLU A1113      13.895 -49.235 -34.019  1.00 48.39           H  
ATOM   4059  HB2 GLU A1113      12.084 -51.417 -34.997  1.00 48.51           H  
ATOM   4060  HB3 GLU A1113      12.879 -51.612 -33.416  1.00 48.51           H  
ATOM   4061  HG2 GLU A1113      15.067 -51.160 -34.577  1.00 51.34           H  
ATOM   4062  HG3 GLU A1113      14.184 -51.259 -36.120  1.00 51.34           H  
ATOM   4063  N   GLU A1114      11.016 -48.726 -35.468  1.00 46.21           N  
ATOM   4064  CA  GLU A1114      10.363 -48.008 -36.564  1.00 48.68           C  
ATOM   4065  C   GLU A1114      10.705 -46.513 -36.558  1.00 45.75           C  
ATOM   4066  O   GLU A1114      10.891 -45.900 -37.617  1.00 45.65           O  
ATOM   4067  CB  GLU A1114       8.848 -48.186 -36.493  1.00 47.81           C  
ATOM   4068  CG  GLU A1114       8.134 -47.852 -37.793  1.00 55.32           C  
ATOM   4069  CD  GLU A1114       6.650 -48.167 -37.748  1.00 57.22           C  
ATOM   4070  OE1 GLU A1114       5.937 -47.564 -36.912  1.00 69.65           O  
ATOM   4071  OE2 GLU A1114       6.196 -49.010 -38.558  1.00 67.51           O1-
ATOM   4072  H   GLU A1114      10.446 -49.101 -34.723  1.00 46.21           H  
ATOM   4073  HA  GLU A1114      10.739 -48.436 -37.493  1.00 48.68           H  
ATOM   4074  HB2 GLU A1114       8.461 -47.534 -35.710  1.00 47.81           H  
ATOM   4075  HB3 GLU A1114       8.635 -49.224 -36.240  1.00 47.81           H  
ATOM   4076  HG2 GLU A1114       8.588 -48.430 -38.598  1.00 55.32           H  
ATOM   4077  HG3 GLU A1114       8.258 -46.788 -37.995  1.00 55.32           H  
ATOM   4078  N   PHE A1115      10.770 -45.925 -35.366  1.00 43.58           N  
ATOM   4079  CA  PHE A1115      11.228 -44.549 -35.242  1.00 41.20           C  
ATOM   4080  C   PHE A1115      12.619 -44.408 -35.856  1.00 40.82           C  
ATOM   4081  O   PHE A1115      12.857 -43.502 -36.651  1.00 40.96           O  
ATOM   4082  CB  PHE A1115      11.248 -44.101 -33.780  1.00 40.64           C  
ATOM   4083  CG  PHE A1115      12.044 -42.845 -33.548  1.00 37.33           C  
ATOM   4084  CD1 PHE A1115      13.341 -42.919 -33.047  1.00 36.66           C  
ATOM   4085  CD2 PHE A1115      11.508 -41.597 -33.851  1.00 35.84           C  
ATOM   4086  CE1 PHE A1115      14.096 -41.768 -32.839  1.00 34.69           C  
ATOM   4087  CE2 PHE A1115      12.248 -40.440 -33.648  1.00 33.41           C  
ATOM   4088  CZ  PHE A1115      13.548 -40.522 -33.139  1.00 36.65           C  
ATOM   4089  H   PHE A1115      10.499 -46.438 -34.540  1.00 43.58           H  
ATOM   4090  HA  PHE A1115      10.530 -43.907 -35.779  1.00 41.20           H  
ATOM   4091  HB2 PHE A1115      11.682 -44.901 -33.180  1.00 40.64           H  
ATOM   4092  HB3 PHE A1115      10.221 -43.923 -33.460  1.00 40.64           H  
ATOM   4093  HD1 PHE A1115      13.768 -43.884 -32.816  1.00 36.66           H  
ATOM   4094  HD2 PHE A1115      10.506 -41.528 -34.248  1.00 35.84           H  
ATOM   4095  HE1 PHE A1115      15.100 -41.840 -32.448  1.00 34.69           H  
ATOM   4096  HE2 PHE A1115      11.820 -39.477 -33.883  1.00 33.41           H  
ATOM   4097  HZ  PHE A1115      14.125 -39.623 -32.979  1.00 36.65           H  
ATOM   4098  N   CYS A1116      13.526 -45.311 -35.488  1.00 41.02           N  
ATOM   4099  CA  CYS A1116      14.917 -45.235 -35.937  1.00 42.32           C  
ATOM   4100  C   CYS A1116      15.052 -45.422 -37.447  1.00 43.28           C  
ATOM   4101  O   CYS A1116      15.859 -44.745 -38.091  1.00 42.87           O  
ATOM   4102  CB  CYS A1116      15.777 -46.255 -35.190  1.00 41.62           C  
ATOM   4103  SG  CYS A1116      15.839 -45.985 -33.397  1.00 48.07           S  
ATOM   4104  H   CYS A1116      13.246 -46.069 -34.882  1.00 41.02           H  
ATOM   4105  HA  CYS A1116      15.274 -44.231 -35.707  1.00 42.32           H  
ATOM   4106  HB2 CYS A1116      16.793 -46.201 -35.581  1.00 41.62           H  
ATOM   4107  HB3 CYS A1116      15.369 -47.249 -35.374  1.00 41.62           H  
ATOM   4108  HG  CYS A1116      14.606 -46.075 -32.890  1.00 48.07           H  
ATOM   4109  N   ARG A1117      14.252 -46.330 -38.004  1.00 44.09           N  
ATOM   4110  CA  ARG A1117      14.253 -46.580 -39.446  1.00 45.08           C  
ATOM   4111  C   ARG A1117      13.765 -45.368 -40.243  1.00 45.15           C  
ATOM   4112  O   ARG A1117      14.425 -44.951 -41.200  1.00 45.73           O  
ATOM   4113  CB  ARG A1117      13.419 -47.819 -39.798  1.00 45.90           C  
ATOM   4114  CG  ARG A1117      13.620 -48.287 -41.234  1.00 50.69           C  
ATOM   4115  CD  ARG A1117      12.429 -49.091 -41.757  1.00 59.99           C  
ATOM   4116  NE  ARG A1117      11.246 -48.257 -41.984  1.00 65.33           N  
ATOM   4117  CZ  ARG A1117      10.103 -48.360 -41.309  1.00 70.20           C  
ATOM   4118  NH1 ARG A1117       9.959 -49.274 -40.354  1.00 69.17           N  
ATOM   4119  NH2 ARG A1117       9.093 -47.548 -41.595  1.00 71.75           N1+
ATOM   4120  H   ARG A1117      13.627 -46.861 -37.414  1.00 44.09           H  
ATOM   4121  HA  ARG A1117      15.289 -46.766 -39.728  1.00 45.08           H  
ATOM   4122  HB2 ARG A1117      12.365 -47.580 -39.655  1.00 45.90           H  
ATOM   4123  HB3 ARG A1117      13.702 -48.630 -39.126  1.00 45.90           H  
ATOM   4124  HG2 ARG A1117      14.511 -48.913 -41.277  1.00 50.69           H  
ATOM   4125  HG3 ARG A1117      13.759 -47.413 -41.871  1.00 50.69           H  
ATOM   4126  HD2 ARG A1117      12.179 -49.861 -41.027  1.00 59.99           H  
ATOM   4127  HD3 ARG A1117      12.711 -49.561 -42.699  1.00 59.99           H  
ATOM   4128  HE  ARG A1117      11.302 -47.552 -42.705  1.00 65.33           H  
ATOM   4129 HH11 ARG A1117       9.086 -49.347 -39.852  1.00 69.17           H  
ATOM   4130 HH12 ARG A1117      10.723 -49.896 -40.131  1.00 69.17           H  
ATOM   4131 HH21 ARG A1117       9.195 -46.851 -42.319  1.00 71.75           H  
ATOM   4132 HH22 ARG A1117       8.223 -47.627 -41.089  1.00 71.75           H  
ATOM   4133  N   ARG A1118      12.624 -44.805 -39.842  1.00 43.98           N  
ATOM   4134  CA  ARG A1118      12.063 -43.622 -40.501  1.00 44.34           C  
ATOM   4135  C   ARG A1118      13.029 -42.443 -40.446  1.00 43.01           C  
ATOM   4136  O   ARG A1118      13.137 -41.666 -41.395  1.00 42.86           O  
ATOM   4137  CB  ARG A1118      10.729 -43.224 -39.867  1.00 43.70           C  
ATOM   4138  CG  ARG A1118       9.545 -44.107 -40.252  1.00 45.90           C  
ATOM   4139  CD  ARG A1118       8.243 -43.507 -39.724  1.00 47.78           C  
ATOM   4140  NE  ARG A1118       8.258 -43.381 -38.265  1.00 58.67           N  
ATOM   4141  CZ  ARG A1118       7.461 -44.051 -37.434  1.00 61.18           C  
ATOM   4142  NH1 ARG A1118       6.546 -44.892 -37.907  1.00 63.97           N  
ATOM   4143  NH2 ARG A1118       7.569 -43.865 -36.123  1.00 57.25           N1+
ATOM   4144  H   ARG A1118      12.130 -45.207 -39.058  1.00 43.98           H  
ATOM   4145  HA  ARG A1118      11.896 -43.884 -41.546  1.00 44.34           H  
ATOM   4146  HB2 ARG A1118      10.502 -42.202 -40.170  1.00 43.70           H  
ATOM   4147  HB3 ARG A1118      10.844 -43.265 -38.784  1.00 43.70           H  
ATOM   4148  HG2 ARG A1118       9.683 -45.100 -39.824  1.00 45.90           H  
ATOM   4149  HG3 ARG A1118       9.491 -44.183 -41.338  1.00 45.90           H  
ATOM   4150  HD2 ARG A1118       7.413 -44.152 -40.015  1.00 47.78           H  
ATOM   4151  HD3 ARG A1118       8.106 -42.519 -40.163  1.00 47.78           H  
ATOM   4152  HE  ARG A1118       8.922 -42.738 -37.858  1.00 58.67           H  
ATOM   4153 HH11 ARG A1118       5.937 -45.386 -37.270  1.00 63.97           H  
ATOM   4154 HH12 ARG A1118       6.460 -45.037 -38.903  1.00 63.97           H  
ATOM   4155 HH21 ARG A1118       8.262 -43.227 -35.759  1.00 57.25           H  
ATOM   4156 HH22 ARG A1118       6.958 -44.361 -35.490  1.00 57.25           H  
ATOM   4157  N   LEU A1119      13.734 -42.322 -39.326  1.00 42.47           N  
ATOM   4158  CA  LEU A1119      14.720 -41.267 -39.158  1.00 41.62           C  
ATOM   4159  C   LEU A1119      15.858 -41.444 -40.165  1.00 42.35           C  
ATOM   4160  O   LEU A1119      16.240 -40.504 -40.871  1.00 39.87           O  
ATOM   4161  CB  LEU A1119      15.263 -41.283 -37.732  1.00 41.64           C  
ATOM   4162  CG  LEU A1119      15.937 -39.982 -37.331  1.00 40.70           C  
ATOM   4163  CD1 LEU A1119      14.882 -38.901 -37.094  1.00 40.52           C  
ATOM   4164  CD2 LEU A1119      16.795 -40.208 -36.105  1.00 42.35           C  
ATOM   4165  H   LEU A1119      13.581 -42.978 -38.574  1.00 42.47           H  
ATOM   4166  HA  LEU A1119      14.243 -40.304 -39.340  1.00 41.62           H  
ATOM   4167  HB2 LEU A1119      15.991 -42.090 -37.648  1.00 41.64           H  
ATOM   4168  HB3 LEU A1119      14.435 -41.468 -37.048  1.00 41.64           H  
ATOM   4169  HG  LEU A1119      16.587 -39.639 -38.136  1.00 40.70           H  
ATOM   4170 HD11 LEU A1119      14.307 -38.748 -38.007  1.00 40.52           H  
ATOM   4171 HD12 LEU A1119      14.214 -39.215 -36.292  1.00 40.52           H  
ATOM   4172 HD13 LEU A1119      15.373 -37.969 -36.814  1.00 40.52           H  
ATOM   4173 HD21 LEU A1119      16.169 -40.552 -35.282  1.00 42.35           H  
ATOM   4174 HD22 LEU A1119      17.552 -40.961 -36.325  1.00 42.35           H  
ATOM   4175 HD23 LEU A1119      17.282 -39.274 -35.825  1.00 42.35           H  
ATOM   4176  N   LYS A1120      16.380 -42.665 -40.234  1.00 43.68           N  
ATOM   4177  CA  LYS A1120      17.405 -43.012 -41.209  1.00 46.69           C  
ATOM   4178  C   LYS A1120      16.894 -42.761 -42.633  1.00 47.33           C  
ATOM   4179  O   LYS A1120      17.651 -42.311 -43.491  1.00 48.43           O  
ATOM   4180  CB  LYS A1120      17.847 -44.465 -41.015  1.00 46.67           C  
ATOM   4181  CG  LYS A1120      19.089 -44.858 -41.796  1.00 52.19           C  
ATOM   4182  CD  LYS A1120      19.506 -46.286 -41.481  1.00 56.91           C  
ATOM   4183  CE  LYS A1120      20.545 -46.803 -42.473  1.00 62.91           C  
ATOM   4184  NZ  LYS A1120      21.842 -46.064 -42.401  1.00 65.18           N1+
ATOM   4185  H   LYS A1120      16.056 -43.373 -39.591  1.00 43.68           H  
ATOM   4186  HA  LYS A1120      18.276 -42.375 -41.055  1.00 46.69           H  
ATOM   4187  HB2 LYS A1120      17.029 -45.114 -41.328  1.00 46.67           H  
ATOM   4188  HB3 LYS A1120      18.049 -44.620 -39.955  1.00 46.67           H  
ATOM   4189  HG2 LYS A1120      19.903 -44.183 -41.532  1.00 52.19           H  
ATOM   4190  HG3 LYS A1120      18.880 -44.776 -42.863  1.00 52.19           H  
ATOM   4191  HD2 LYS A1120      18.626 -46.928 -41.524  1.00 56.91           H  
ATOM   4192  HD3 LYS A1120      19.930 -46.317 -40.477  1.00 56.91           H  
ATOM   4193  HE2 LYS A1120      20.143 -46.701 -43.481  1.00 62.91           H  
ATOM   4194  HE3 LYS A1120      20.733 -47.856 -42.261  1.00 62.91           H  
ATOM   4195  HZ1 LYS A1120      21.683 -45.086 -42.595  1.00 65.18           H  
ATOM   4196  HZ2 LYS A1120      22.236 -46.164 -41.476  1.00 65.18           H  
ATOM   4197  HZ3 LYS A1120      22.484 -46.443 -43.083  1.00 65.18           H  
ATOM   4198  N   GLU A1121      15.604 -43.018 -42.854  1.00 47.86           N  
ATOM   4199  CA  GLU A1121      14.955 -42.806 -44.153  1.00 50.08           C  
ATOM   4200  C   GLU A1121      14.791 -41.338 -44.546  1.00 47.76           C  
ATOM   4201  O   GLU A1121      14.632 -41.030 -45.727  1.00 46.79           O  
ATOM   4202  CB  GLU A1121      13.583 -43.493 -44.191  1.00 50.33           C  
ATOM   4203  CG  GLU A1121      13.637 -45.004 -44.399  1.00 56.25           C  
ATOM   4204  CD  GLU A1121      12.255 -45.658 -44.462  1.00 55.95           C  
ATOM   4205  OE1 GLU A1121      11.242 -44.931 -44.601  1.00 66.40           O  
ATOM   4206  OE2 GLU A1121      12.185 -46.907 -44.378  1.00 63.02           O1-
ATOM   4207  H   GLU A1121      15.047 -43.376 -42.091  1.00 47.86           H  
ATOM   4208  HA  GLU A1121      15.631 -43.252 -44.883  1.00 50.08           H  
ATOM   4209  HB2 GLU A1121      13.007 -43.057 -45.007  1.00 50.33           H  
ATOM   4210  HB3 GLU A1121      13.078 -43.297 -43.245  1.00 50.33           H  
ATOM   4211  HG2 GLU A1121      14.192 -45.447 -43.572  1.00 56.25           H  
ATOM   4212  HG3 GLU A1121      14.158 -45.206 -45.335  1.00 56.25           H  
ATOM   4213  N   GLY A1122      14.795 -40.439 -43.562  1.00 45.44           N  
ATOM   4214  CA  GLY A1122      14.731 -39.005 -43.841  1.00 42.10           C  
ATOM   4215  C   GLY A1122      13.576 -38.247 -43.211  1.00 40.35           C  
ATOM   4216  O   GLY A1122      13.400 -37.057 -43.482  1.00 40.65           O  
ATOM   4217  H   GLY A1122      14.843 -40.755 -42.604  1.00 45.44           H  
ATOM   4218  HA2 GLY A1122      14.660 -38.880 -44.921  1.00 42.10           H  
ATOM   4219  HA3 GLY A1122      15.657 -38.556 -43.483  1.00 42.10           H  
ATOM   4220  N   THR A1123      12.796 -38.922 -42.366  1.00 38.58           N  
ATOM   4221  CA  THR A1123      11.675 -38.288 -41.657  1.00 36.49           C  
ATOM   4222  C   THR A1123      12.189 -37.294 -40.614  1.00 33.85           C  
ATOM   4223  O   THR A1123      13.114 -37.603 -39.859  1.00 34.59           O  
ATOM   4224  CB  THR A1123      10.785 -39.336 -40.957  1.00 35.96           C  
ATOM   4225  OG1 THR A1123      10.247 -40.234 -41.935  1.00 42.25           O  
ATOM   4226  CG2 THR A1123       9.629 -38.668 -40.189  1.00 39.95           C  
ATOM   4227  H   THR A1123      12.982 -39.902 -42.208  1.00 38.58           H  
ATOM   4228  HA  THR A1123      11.079 -37.762 -42.403  1.00 36.49           H  
ATOM   4229  HB  THR A1123      11.401 -39.881 -40.242  1.00 35.96           H  
ATOM   4230 HG21 THR A1123      10.035 -37.982 -39.446  1.00 39.95           H  
ATOM   4231 HG22 THR A1123       9.000 -38.116 -40.887  1.00 39.95           H  
ATOM   4232 HG23 THR A1123       9.034 -39.433 -39.690  1.00 39.95           H  
ATOM   4233  HG1 THR A1123      10.986 -40.648 -42.386  1.00 42.25           H  
ATOM   4234  N   ARG A1124      11.589 -36.105 -40.582  1.00 31.61           N  
ATOM   4235  CA  ARG A1124      11.995 -35.047 -39.641  1.00 29.70           C  
ATOM   4236  C   ARG A1124      10.816 -34.423 -38.901  1.00 29.49           C  
ATOM   4237  O   ARG A1124       9.666 -34.518 -39.347  1.00 31.02           O  
ATOM   4238  CB  ARG A1124      12.800 -33.949 -40.358  1.00 29.19           C  
ATOM   4239  CG  ARG A1124      14.021 -34.433 -41.123  1.00 31.03           C  
ATOM   4240  CD  ARG A1124      15.068 -35.019 -40.193  1.00 26.00           C  
ATOM   4241  NE  ARG A1124      16.300 -35.352 -40.903  1.00 28.00           N  
ATOM   4242  CZ  ARG A1124      16.683 -36.587 -41.216  1.00 30.47           C  
ATOM   4243  NH1 ARG A1124      15.934 -37.634 -40.885  1.00 31.49           N  
ATOM   4244  NH2 ARG A1124      17.828 -36.780 -41.852  1.00 30.22           N1+
ATOM   4245  H   ARG A1124      10.831 -35.923 -41.224  1.00 31.61           H  
ATOM   4246  HA  ARG A1124      12.626 -35.533 -38.897  1.00 29.70           H  
ATOM   4247  HB2 ARG A1124      13.135 -33.233 -39.608  1.00 29.19           H  
ATOM   4248  HB3 ARG A1124      12.136 -33.451 -41.064  1.00 29.19           H  
ATOM   4249  HG2 ARG A1124      14.457 -33.592 -41.661  1.00 31.03           H  
ATOM   4250  HG3 ARG A1124      13.712 -35.199 -41.835  1.00 31.03           H  
ATOM   4251  HD2 ARG A1124      14.668 -35.925 -39.737  1.00 26.00           H  
ATOM   4252  HD3 ARG A1124      15.295 -34.291 -39.415  1.00 26.00           H  
ATOM   4253  HE  ARG A1124      16.904 -34.590 -41.176  1.00 28.00           H  
ATOM   4254 HH11 ARG A1124      16.240 -38.568 -41.119  1.00 31.49           H  
ATOM   4255 HH12 ARG A1124      15.059 -37.496 -40.400  1.00 31.49           H  
ATOM   4256 HH21 ARG A1124      18.403 -35.990 -42.107  1.00 30.22           H  
ATOM   4257 HH22 ARG A1124      18.126 -37.717 -42.082  1.00 30.22           H  
ATOM   4258  N   MET A1125      11.096 -33.772 -37.770  1.00 27.72           N  
ATOM   4259  CA  MET A1125      10.046 -33.062 -37.044  1.00 28.82           C  
ATOM   4260  C   MET A1125       9.509 -31.904 -37.871  1.00 29.13           C  
ATOM   4261  O   MET A1125      10.246 -31.313 -38.666  1.00 28.97           O  
ATOM   4262  CB  MET A1125      10.570 -32.525 -35.716  1.00 27.30           C  
ATOM   4263  CG  MET A1125      10.590 -33.542 -34.610  1.00 28.75           C  
ATOM   4264  SD  MET A1125      10.988 -32.784 -33.029  1.00 28.16           S  
ATOM   4265  CE  MET A1125      12.799 -32.769 -33.084  1.00 26.26           C  
ATOM   4266  H   MET A1125      12.041 -33.770 -37.413  1.00 27.72           H  
ATOM   4267  HA  MET A1125       9.242 -33.773 -36.851  1.00 28.82           H  
ATOM   4268  HB2 MET A1125       9.934 -31.695 -35.407  1.00 27.30           H  
ATOM   4269  HB3 MET A1125      11.588 -32.165 -35.869  1.00 27.30           H  
ATOM   4270  HG2 MET A1125      11.339 -34.300 -34.839  1.00 28.75           H  
ATOM   4271  HG3 MET A1125       9.608 -34.011 -34.541  1.00 28.75           H  
ATOM   4272  HE1 MET A1125      13.168 -33.790 -33.178  1.00 26.26           H  
ATOM   4273  HE2 MET A1125      13.132 -32.182 -33.940  1.00 26.26           H  
ATOM   4274  HE3 MET A1125      13.187 -32.326 -32.167  1.00 26.26           H  
ATOM   4275  N   ARG A1126       8.221 -31.603 -37.684  1.00 30.05           N  
ATOM   4276  CA  ARG A1126       7.593 -30.411 -38.244  1.00 30.39           C  
ATOM   4277  C   ARG A1126       8.022 -29.193 -37.446  1.00 28.00           C  
ATOM   4278  O   ARG A1126       8.534 -29.327 -36.335  1.00 27.59           O  
ATOM   4279  CB  ARG A1126       6.072 -30.530 -38.175  1.00 30.61           C  
ATOM   4280  CG  ARG A1126       5.493 -31.661 -39.009  1.00 38.14           C  
ATOM   4281  CD  ARG A1126       4.808 -31.127 -40.248  1.00 54.56           C  
ATOM   4282  NE  ARG A1126       3.961 -32.144 -40.871  1.00 63.09           N  
ATOM   4283  CZ  ARG A1126       2.905 -31.883 -41.635  1.00 66.88           C  
ATOM   4284  NH1 ARG A1126       2.545 -30.627 -41.880  1.00 67.26           N  
ATOM   4285  NH2 ARG A1126       2.202 -32.882 -42.151  1.00 70.79           N1+
ATOM   4286  H   ARG A1126       7.656 -32.230 -37.129  1.00 30.05           H  
ATOM   4287  HA  ARG A1126       7.901 -30.310 -39.285  1.00 30.39           H  
ATOM   4288  HB2 ARG A1126       5.640 -29.592 -38.525  1.00 30.61           H  
ATOM   4289  HB3 ARG A1126       5.790 -30.694 -37.135  1.00 30.61           H  
ATOM   4290  HG2 ARG A1126       4.767 -32.210 -38.409  1.00 38.14           H  
ATOM   4291  HG3 ARG A1126       6.299 -32.331 -39.308  1.00 38.14           H  
ATOM   4292  HD2 ARG A1126       5.567 -30.810 -40.964  1.00 54.56           H  
ATOM   4293  HD3 ARG A1126       4.191 -30.272 -39.971  1.00 54.56           H  
ATOM   4294  HE  ARG A1126       4.195 -33.113 -40.709  1.00 63.09           H  
ATOM   4295 HH11 ARG A1126       1.739 -30.436 -42.457  1.00 67.26           H  
ATOM   4296 HH12 ARG A1126       3.078 -29.863 -41.489  1.00 67.26           H  
ATOM   4297 HH21 ARG A1126       2.472 -33.838 -41.967  1.00 70.79           H  
ATOM   4298 HH22 ARG A1126       1.396 -32.687 -42.728  1.00 70.79           H  
ATOM   4299  N   ALA A1127       7.795 -28.009 -38.011  1.00 28.39           N  
ATOM   4300  CA  ALA A1127       8.179 -26.741 -37.373  1.00 26.31           C  
ATOM   4301  C   ALA A1127       7.437 -26.524 -36.050  1.00 26.35           C  
ATOM   4302  O   ALA A1127       6.216 -26.704 -35.990  1.00 27.56           O  
ATOM   4303  CB  ALA A1127       7.905 -25.580 -38.319  1.00 28.22           C  
ATOM   4304  H   ALA A1127       7.341 -27.981 -38.913  1.00 28.39           H  
ATOM   4305  HA  ALA A1127       9.245 -26.789 -37.152  1.00 26.31           H  
ATOM   4306  HB1 ALA A1127       8.460 -25.727 -39.245  1.00 28.22           H  
ATOM   4307  HB2 ALA A1127       6.838 -25.534 -38.538  1.00 28.22           H  
ATOM   4308  HB3 ALA A1127       8.220 -24.648 -37.851  1.00 28.22           H  
ATOM   4309  N   PRO A1128       8.169 -26.128 -34.990  1.00 24.33           N  
ATOM   4310  CA  PRO A1128       7.510 -25.880 -33.711  1.00 24.04           C  
ATOM   4311  C   PRO A1128       6.798 -24.525 -33.683  1.00 25.04           C  
ATOM   4312  O   PRO A1128       7.003 -23.694 -34.578  1.00 27.48           O  
ATOM   4313  CB  PRO A1128       8.664 -25.936 -32.716  1.00 23.24           C  
ATOM   4314  CG  PRO A1128       9.849 -25.435 -33.491  1.00 22.95           C  
ATOM   4315  CD  PRO A1128       9.635 -25.934 -34.909  1.00 23.52           C  
ATOM   4316  HA  PRO A1128       6.721 -26.600 -33.493  1.00 24.04           H  
ATOM   4317  HB2 PRO A1128       8.830 -26.958 -32.375  1.00 23.24           H  
ATOM   4318  HB3 PRO A1128       8.465 -25.294 -31.858  1.00 23.24           H  
ATOM   4319  HG2 PRO A1128      10.774 -25.839 -33.079  1.00 22.95           H  
ATOM   4320  HG3 PRO A1128       9.887 -24.346 -33.470  1.00 22.95           H  
ATOM   4321  HD2 PRO A1128       9.971 -25.195 -35.637  1.00 23.52           H  
ATOM   4322  HD3 PRO A1128      10.162 -26.874 -35.075  1.00 23.52           H  
ATOM   4323  N   ASP A1129       5.991 -24.300 -32.647  1.00 25.15           N  
ATOM   4324  CA  ASP A1129       5.008 -23.216 -32.636  1.00 24.45           C  
ATOM   4325  C   ASP A1129       5.583 -21.802 -32.689  1.00 23.85           C  
ATOM   4326  O   ASP A1129       4.893 -20.877 -33.148  1.00 25.25           O  
ATOM   4327  CB  ASP A1129       4.145 -23.324 -31.389  1.00 24.29           C  
ATOM   4328  CG  ASP A1129       3.179 -24.503 -31.431  1.00 30.98           C  
ATOM   4329  OD1 ASP A1129       2.987 -25.115 -32.510  1.00 32.58           O  
ATOM   4330  OD2 ASP A1129       2.597 -24.814 -30.371  1.00 31.36           O1-
ATOM   4331  H   ASP A1129       6.060 -24.901 -31.838  1.00 25.15           H  
ATOM   4332  HA  ASP A1129       4.440 -23.351 -33.556  1.00 24.45           H  
ATOM   4333  HB2 ASP A1129       3.567 -22.405 -31.286  1.00 24.29           H  
ATOM   4334  HB3 ASP A1129       4.798 -23.441 -30.524  1.00 24.29           H  
ATOM   4335  N   TYR A1130       6.817 -21.635 -32.204  1.00 23.90           N  
ATOM   4336  CA  TYR A1130       7.384 -20.293 -32.008  1.00 22.94           C  
ATOM   4337  C   TYR A1130       8.510 -19.969 -32.982  1.00 23.71           C  
ATOM   4338  O   TYR A1130       9.138 -18.905 -32.889  1.00 23.06           O  
ATOM   4339  CB  TYR A1130       7.843 -20.098 -30.549  1.00 21.85           C  
ATOM   4340  CG  TYR A1130       6.767 -20.492 -29.568  1.00 21.27           C  
ATOM   4341  CD1 TYR A1130       6.772 -21.752 -28.974  1.00 22.20           C  
ATOM   4342  CD2 TYR A1130       5.714 -19.623 -29.271  1.00 24.54           C  
ATOM   4343  CE1 TYR A1130       5.771 -22.134 -28.095  1.00 22.45           C  
ATOM   4344  CE2 TYR A1130       4.701 -19.996 -28.397  1.00 25.01           C  
ATOM   4345  CZ  TYR A1130       4.745 -21.252 -27.803  1.00 23.11           C  
ATOM   4346  OH  TYR A1130       3.759 -21.642 -26.933  1.00 24.37           O  
ATOM   4347  H   TYR A1130       7.370 -22.446 -31.968  1.00 23.90           H  
ATOM   4348  HA  TYR A1130       6.582 -19.586 -32.222  1.00 22.94           H  
ATOM   4349  HB2 TYR A1130       8.094 -19.049 -30.395  1.00 21.85           H  
ATOM   4350  HB3 TYR A1130       8.725 -20.713 -30.371  1.00 21.85           H  
ATOM   4351  HD1 TYR A1130       7.570 -22.443 -29.202  1.00 22.20           H  
ATOM   4352  HD2 TYR A1130       5.687 -18.645 -29.729  1.00 24.54           H  
ATOM   4353  HE1 TYR A1130       5.791 -23.114 -27.641  1.00 22.45           H  
ATOM   4354  HE2 TYR A1130       3.888 -19.318 -28.181  1.00 25.01           H  
ATOM   4355  HH  TYR A1130       3.069 -20.991 -26.783  1.00 24.37           H  
ATOM   4356  N   THR A1131       8.755 -20.882 -33.915  1.00 24.54           N  
ATOM   4357  CA  THR A1131       9.884 -20.740 -34.830  1.00 24.42           C  
ATOM   4358  C   THR A1131       9.671 -19.655 -35.890  1.00 26.05           C  
ATOM   4359  O   THR A1131       8.530 -19.298 -36.235  1.00 26.63           O  
ATOM   4360  CB  THR A1131      10.234 -22.088 -35.520  1.00 26.64           C  
ATOM   4361  OG1 THR A1131      11.508 -21.984 -36.159  1.00 27.43           O  
ATOM   4362  CG2 THR A1131       9.199 -22.472 -36.567  1.00 25.33           C  
ATOM   4363  H   THR A1131       8.151 -21.687 -33.993  1.00 24.54           H  
ATOM   4364  HA  THR A1131      10.723 -20.427 -34.208  1.00 24.42           H  
ATOM   4365  HB  THR A1131      10.250 -22.857 -34.747  1.00 26.64           H  
ATOM   4366 HG21 THR A1131       8.218 -22.546 -36.098  1.00 25.33           H  
ATOM   4367 HG22 THR A1131       9.172 -21.711 -37.347  1.00 25.33           H  
ATOM   4368 HG23 THR A1131       9.466 -23.434 -37.006  1.00 25.33           H  
ATOM   4369  HG1 THR A1131      11.442 -21.298 -36.827  1.00 27.43           H  
ATOM   4370  N   THR A1132      10.784 -19.149 -36.415  1.00 25.80           N  
ATOM   4371  CA  THR A1132      10.768 -18.369 -37.653  1.00 27.21           C  
ATOM   4372  C   THR A1132      11.106 -19.337 -38.795  1.00 26.60           C  
ATOM   4373  O   THR A1132      11.638 -20.417 -38.547  1.00 25.97           O  
ATOM   4374  CB  THR A1132      11.819 -17.259 -37.616  1.00 27.88           C  
ATOM   4375  OG1 THR A1132      13.113 -17.859 -37.553  1.00 30.43           O  
ATOM   4376  CG2 THR A1132      11.619 -16.358 -36.395  1.00 29.95           C  
ATOM   4377  H   THR A1132      11.664 -19.308 -35.946  1.00 25.80           H  
ATOM   4378  HA  THR A1132       9.792 -17.904 -37.787  1.00 27.21           H  
ATOM   4379  HB  THR A1132      11.722 -16.647 -38.513  1.00 27.88           H  
ATOM   4380 HG21 THR A1132      10.627 -15.907 -36.434  1.00 29.95           H  
ATOM   4381 HG22 THR A1132      11.712 -16.952 -35.486  1.00 29.95           H  
ATOM   4382 HG23 THR A1132      12.375 -15.573 -36.395  1.00 29.95           H  
ATOM   4383  HG1 THR A1132      13.761 -17.151 -37.536  1.00 30.43           H  
ATOM   4384  N   PRO A1133      10.792 -18.974 -40.052  1.00 29.29           N  
ATOM   4385  CA  PRO A1133      11.167 -19.861 -41.167  1.00 28.55           C  
ATOM   4386  C   PRO A1133      12.663 -20.149 -41.252  1.00 28.12           C  
ATOM   4387  O   PRO A1133      13.054 -21.278 -41.561  1.00 26.98           O  
ATOM   4388  CB  PRO A1133      10.703 -19.077 -42.405  1.00 30.24           C  
ATOM   4389  CG  PRO A1133       9.597 -18.228 -41.893  1.00 31.48           C  
ATOM   4390  CD  PRO A1133      10.033 -17.800 -40.527  1.00 30.21           C  
ATOM   4391  HA  PRO A1133      10.714 -20.846 -41.056  1.00 28.55           H  
ATOM   4392  HB2 PRO A1133      10.346 -19.753 -43.182  1.00 30.24           H  
ATOM   4393  HB3 PRO A1133      11.512 -18.463 -42.802  1.00 30.24           H  
ATOM   4394  HG2 PRO A1133       8.670 -18.799 -41.837  1.00 31.48           H  
ATOM   4395  HG3 PRO A1133       9.451 -17.361 -42.537  1.00 31.48           H  
ATOM   4396  HD2 PRO A1133      10.667 -16.914 -40.575  1.00 30.21           H  
ATOM   4397  HD3 PRO A1133       9.176 -17.599 -39.885  1.00 30.21           H  
ATOM   4398  N   GLU A1134      13.491 -19.143 -40.985  1.00 27.68           N  
ATOM   4399  CA  GLU A1134      14.936 -19.321 -41.086  1.00 27.24           C  
ATOM   4400  C   GLU A1134      15.442 -20.268 -40.003  1.00 25.78           C  
ATOM   4401  O   GLU A1134      16.346 -21.093 -40.251  1.00 26.61           O  
ATOM   4402  CB  GLU A1134      15.670 -17.978 -40.988  1.00 28.59           C  
ATOM   4403  CG  GLU A1134      15.329 -16.992 -42.101  1.00 33.52           C  
ATOM   4404  CD  GLU A1134      14.032 -16.224 -41.859  1.00 41.35           C  
ATOM   4405  OE1 GLU A1134      13.545 -16.181 -40.711  1.00 41.73           O  
ATOM   4406  OE2 GLU A1134      13.498 -15.644 -42.830  1.00 49.72           O1-
ATOM   4407  H   GLU A1134      13.116 -18.247 -40.710  1.00 27.68           H  
ATOM   4408  HA  GLU A1134      15.144 -19.757 -42.063  1.00 27.24           H  
ATOM   4409  HB2 GLU A1134      16.742 -18.172 -41.021  1.00 28.59           H  
ATOM   4410  HB3 GLU A1134      15.413 -17.518 -40.034  1.00 28.59           H  
ATOM   4411  HG2 GLU A1134      15.233 -17.546 -43.035  1.00 33.52           H  
ATOM   4412  HG3 GLU A1134      16.144 -16.274 -42.187  1.00 33.52           H  
ATOM   4413  N   MET A1135      14.876 -20.157 -38.804  1.00 24.44           N  
ATOM   4414  CA  MET A1135      15.273 -21.045 -37.712  1.00 23.92           C  
ATOM   4415  C   MET A1135      14.869 -22.493 -37.988  1.00 23.50           C  
ATOM   4416  O   MET A1135      15.622 -23.413 -37.675  1.00 23.29           O  
ATOM   4417  CB  MET A1135      14.729 -20.570 -36.366  1.00 24.08           C  
ATOM   4418  CG  MET A1135      15.469 -21.166 -35.171  1.00 24.36           C  
ATOM   4419  SD  MET A1135      17.224 -20.721 -35.100  1.00 28.30           S  
ATOM   4420  CE  MET A1135      17.106 -18.986 -34.662  1.00 26.53           C  
ATOM   4421  H   MET A1135      14.167 -19.455 -38.647  1.00 24.44           H  
ATOM   4422  HA  MET A1135      16.361 -21.009 -37.656  1.00 23.92           H  
ATOM   4423  HB2 MET A1135      13.678 -20.853 -36.298  1.00 24.08           H  
ATOM   4424  HB3 MET A1135      14.817 -19.484 -36.321  1.00 24.08           H  
ATOM   4425  HG2 MET A1135      15.392 -22.252 -35.226  1.00 24.36           H  
ATOM   4426  HG3 MET A1135      14.988 -20.813 -34.259  1.00 24.36           H  
ATOM   4427  HE1 MET A1135      16.550 -18.454 -35.433  1.00 26.53           H  
ATOM   4428  HE2 MET A1135      16.589 -18.887 -33.707  1.00 26.53           H  
ATOM   4429  HE3 MET A1135      18.107 -18.563 -34.579  1.00 26.53           H  
ATOM   4430  N   TYR A1136      13.693 -22.699 -38.579  1.00 23.72           N  
ATOM   4431  CA  TYR A1136      13.285 -24.055 -38.931  1.00 23.75           C  
ATOM   4432  C   TYR A1136      14.198 -24.651 -40.008  1.00 25.13           C  
ATOM   4433  O   TYR A1136      14.561 -25.827 -39.929  1.00 26.34           O  
ATOM   4434  CB  TYR A1136      11.812 -24.148 -39.341  1.00 24.27           C  
ATOM   4435  CG  TYR A1136      11.372 -25.573 -39.652  1.00 27.40           C  
ATOM   4436  CD1 TYR A1136      11.516 -26.597 -38.710  1.00 26.13           C  
ATOM   4437  CD2 TYR A1136      10.827 -25.896 -40.893  1.00 29.18           C  
ATOM   4438  CE1 TYR A1136      11.120 -27.897 -38.991  1.00 28.73           C  
ATOM   4439  CE2 TYR A1136      10.421 -27.194 -41.183  1.00 29.42           C  
ATOM   4440  CZ  TYR A1136      10.570 -28.189 -40.229  1.00 28.94           C  
ATOM   4441  OH  TYR A1136      10.167 -29.475 -40.529  1.00 31.31           O  
ATOM   4442  H   TYR A1136      13.085 -21.918 -38.783  1.00 23.72           H  
ATOM   4443  HA  TYR A1136      13.392 -24.651 -38.025  1.00 23.75           H  
ATOM   4444  HB2 TYR A1136      11.659 -23.535 -40.229  1.00 24.27           H  
ATOM   4445  HB3 TYR A1136      11.199 -23.765 -38.525  1.00 24.27           H  
ATOM   4446  HD1 TYR A1136      11.944 -26.371 -37.744  1.00 26.13           H  
ATOM   4447  HD2 TYR A1136      10.718 -25.126 -41.642  1.00 29.18           H  
ATOM   4448  HE1 TYR A1136      11.239 -28.675 -38.251  1.00 28.73           H  
ATOM   4449  HE2 TYR A1136       9.992 -27.426 -42.147  1.00 29.42           H  
ATOM   4450  HH  TYR A1136      10.297 -30.115 -39.826  1.00 31.31           H  
ATOM   4451  N   GLN A1137      14.595 -23.839 -40.989  1.00 24.44           N  
ATOM   4452  CA  GLN A1137      15.546 -24.311 -41.997  1.00 24.34           C  
ATOM   4453  C   GLN A1137      16.888 -24.670 -41.356  1.00 24.49           C  
ATOM   4454  O   GLN A1137      17.555 -25.625 -41.785  1.00 24.51           O  
ATOM   4455  CB  GLN A1137      15.737 -23.282 -43.118  1.00 24.58           C  
ATOM   4456  CG  GLN A1137      16.649 -23.776 -44.250  1.00 28.61           C  
ATOM   4457  CD  GLN A1137      16.121 -25.043 -44.911  1.00 31.47           C  
ATOM   4458  OE1 GLN A1137      15.010 -25.057 -45.440  1.00 37.08           O  
ATOM   4459  NE2 GLN A1137      16.920 -26.114 -44.885  1.00 30.62           N  
ATOM   4460  H   GLN A1137      14.238 -22.895 -41.037  1.00 24.44           H  
ATOM   4461  HA  GLN A1137      15.128 -25.213 -42.444  1.00 24.34           H  
ATOM   4462  HB2 GLN A1137      16.176 -22.381 -42.689  1.00 24.58           H  
ATOM   4463  HB3 GLN A1137      14.760 -23.045 -43.540  1.00 24.58           H  
ATOM   4464  HG2 GLN A1137      17.637 -23.982 -43.839  1.00 28.61           H  
ATOM   4465  HG3 GLN A1137      16.725 -22.993 -45.005  1.00 28.61           H  
ATOM   4466 HE21 GLN A1137      17.825 -26.058 -44.440  1.00 30.62           H  
ATOM   4467 HE22 GLN A1137      16.619 -26.979 -45.311  1.00 30.62           H  
ATOM   4468  N   THR A1138      17.280 -23.912 -40.331  1.00 22.44           N  
ATOM   4469  CA  THR A1138      18.518 -24.206 -39.613  1.00 23.32           C  
ATOM   4470  C   THR A1138      18.413 -25.568 -38.934  1.00 22.00           C  
ATOM   4471  O   THR A1138      19.351 -26.351 -38.980  1.00 22.93           O  
ATOM   4472  CB  THR A1138      18.889 -23.077 -38.616  1.00 23.19           C  
ATOM   4473  OG1 THR A1138      19.067 -21.853 -39.337  1.00 28.01           O  
ATOM   4474  CG2 THR A1138      20.176 -23.387 -37.855  1.00 25.30           C  
ATOM   4475  H   THR A1138      16.714 -23.125 -40.048  1.00 22.44           H  
ATOM   4476  HA  THR A1138      19.335 -24.250 -40.333  1.00 23.32           H  
ATOM   4477  HB  THR A1138      18.077 -22.992 -37.894  1.00 23.19           H  
ATOM   4478 HG21 THR A1138      20.060 -24.324 -37.311  1.00 25.30           H  
ATOM   4479 HG22 THR A1138      21.003 -23.476 -38.560  1.00 25.30           H  
ATOM   4480 HG23 THR A1138      20.384 -22.582 -37.150  1.00 25.30           H  
ATOM   4481  HG1 THR A1138      18.245 -21.664 -39.796  1.00 28.01           H  
ATOM   4482  N   MET A1139      17.264 -25.872 -38.336  1.00 21.54           N  
ATOM   4483  CA  MET A1139      17.046 -27.209 -37.757  1.00 21.95           C  
ATOM   4484  C   MET A1139      17.219 -28.291 -38.819  1.00 24.30           C  
ATOM   4485  O   MET A1139      17.965 -29.260 -38.627  1.00 23.41           O  
ATOM   4486  CB  MET A1139      15.642 -27.317 -37.152  1.00 22.21           C  
ATOM   4487  CG  MET A1139      15.414 -26.409 -35.948  1.00 22.46           C  
ATOM   4488  SD  MET A1139      13.675 -26.377 -35.464  1.00 23.31           S  
ATOM   4489  CE  MET A1139      13.558 -24.731 -34.753  1.00 26.45           C  
ATOM   4490  H   MET A1139      16.533 -25.178 -38.278  1.00 21.54           H  
ATOM   4491  HA  MET A1139      17.787 -27.354 -36.971  1.00 21.95           H  
ATOM   4492  HB2 MET A1139      15.482 -28.349 -36.838  1.00 22.21           H  
ATOM   4493  HB3 MET A1139      14.916 -27.055 -37.922  1.00 22.21           H  
ATOM   4494  HG2 MET A1139      15.730 -25.397 -36.203  1.00 22.46           H  
ATOM   4495  HG3 MET A1139      16.008 -26.775 -35.111  1.00 22.46           H  
ATOM   4496  HE1 MET A1139      14.248 -24.648 -33.913  1.00 26.45           H  
ATOM   4497  HE2 MET A1139      13.816 -23.989 -35.509  1.00 26.45           H  
ATOM   4498  HE3 MET A1139      12.540 -24.557 -34.405  1.00 26.45           H  
ATOM   4499  N   LEU A1140      16.560 -28.107 -39.960  1.00 24.45           N  
ATOM   4500  CA  LEU A1140      16.668 -29.077 -41.054  1.00 25.68           C  
ATOM   4501  C   LEU A1140      18.110 -29.275 -41.522  1.00 26.41           C  
ATOM   4502  O   LEU A1140      18.514 -30.399 -41.828  1.00 28.55           O  
ATOM   4503  CB  LEU A1140      15.772 -28.684 -42.224  1.00 25.93           C  
ATOM   4504  CG  LEU A1140      14.271 -28.665 -41.937  1.00 26.48           C  
ATOM   4505  CD1 LEU A1140      13.513 -28.275 -43.199  1.00 31.76           C  
ATOM   4506  CD2 LEU A1140      13.764 -30.016 -41.393  1.00 27.89           C  
ATOM   4507  H   LEU A1140      15.978 -27.289 -40.074  1.00 24.45           H  
ATOM   4508  HA  LEU A1140      16.327 -30.033 -40.658  1.00 25.68           H  
ATOM   4509  HB2 LEU A1140      15.949 -29.393 -43.033  1.00 25.93           H  
ATOM   4510  HB3 LEU A1140      16.063 -27.684 -42.547  1.00 25.93           H  
ATOM   4511  HG  LEU A1140      14.089 -27.924 -41.159  1.00 26.48           H  
ATOM   4512 HD11 LEU A1140      13.855 -27.298 -43.541  1.00 31.76           H  
ATOM   4513 HD12 LEU A1140      13.696 -29.017 -43.977  1.00 31.76           H  
ATOM   4514 HD13 LEU A1140      12.446 -28.231 -42.983  1.00 31.76           H  
ATOM   4515 HD21 LEU A1140      13.926 -30.793 -42.140  1.00 27.89           H  
ATOM   4516 HD22 LEU A1140      14.308 -30.268 -40.483  1.00 27.89           H  
ATOM   4517 HD23 LEU A1140      12.699 -29.942 -41.171  1.00 27.89           H  
ATOM   4518  N   ASP A1141      18.875 -28.185 -41.565  1.00 25.92           N  
ATOM   4519  CA  ASP A1141      20.296 -28.240 -41.941  1.00 26.11           C  
ATOM   4520  C   ASP A1141      21.101 -29.074 -40.953  1.00 25.36           C  
ATOM   4521  O   ASP A1141      21.956 -29.869 -41.349  1.00 26.50           O  
ATOM   4522  CB  ASP A1141      20.895 -26.833 -42.008  1.00 27.86           C  
ATOM   4523  CG  ASP A1141      20.313 -25.983 -43.139  1.00 31.88           C  
ATOM   4524  OD1 ASP A1141      19.711 -26.526 -44.097  1.00 34.20           O  
ATOM   4525  OD2 ASP A1141      20.468 -24.747 -43.064  1.00 30.70           O1-
ATOM   4526  H   ASP A1141      18.466 -27.292 -41.332  1.00 25.92           H  
ATOM   4527  HA  ASP A1141      20.349 -28.707 -42.924  1.00 26.11           H  
ATOM   4528  HB2 ASP A1141      21.971 -26.921 -42.160  1.00 27.86           H  
ATOM   4529  HB3 ASP A1141      20.702 -26.329 -41.061  1.00 27.86           H  
ATOM   4530  N   CYS A1142      20.840 -28.875 -39.660  1.00 22.22           N  
ATOM   4531  CA  CYS A1142      21.489 -29.679 -38.607  1.00 21.79           C  
ATOM   4532  C   CYS A1142      21.116 -31.160 -38.690  1.00 22.83           C  
ATOM   4533  O   CYS A1142      21.873 -32.027 -38.227  1.00 23.87           O  
ATOM   4534  CB  CYS A1142      21.119 -29.148 -37.221  1.00 21.35           C  
ATOM   4535  SG  CYS A1142      21.777 -27.534 -36.878  1.00 24.22           S  
ATOM   4536  H   CYS A1142      20.182 -28.156 -39.395  1.00 22.22           H  
ATOM   4537  HA  CYS A1142      22.564 -29.591 -38.767  1.00 21.79           H  
ATOM   4538  HB2 CYS A1142      21.502 -29.842 -36.473  1.00 21.35           H  
ATOM   4539  HB3 CYS A1142      20.032 -29.099 -37.150  1.00 21.35           H  
ATOM   4540  HG  CYS A1142      21.299 -26.660 -37.768  1.00 24.22           H  
ATOM   4541  N   TRP A1143      19.955 -31.446 -39.276  1.00 23.28           N  
ATOM   4542  CA  TRP A1143      19.461 -32.819 -39.370  1.00 24.03           C  
ATOM   4543  C   TRP A1143      19.745 -33.459 -40.732  1.00 27.30           C  
ATOM   4544  O   TRP A1143      19.058 -34.399 -41.146  1.00 29.53           O  
ATOM   4545  CB  TRP A1143      17.958 -32.880 -39.071  1.00 22.79           C  
ATOM   4546  CG  TRP A1143      17.557 -32.389 -37.693  1.00 21.21           C  
ATOM   4547  CD1 TRP A1143      18.306 -32.433 -36.545  1.00 22.09           C  
ATOM   4548  CD2 TRP A1143      16.300 -31.816 -37.329  1.00 22.41           C  
ATOM   4549  NE1 TRP A1143      17.591 -31.903 -35.489  1.00 22.06           N  
ATOM   4550  CE2 TRP A1143      16.358 -31.512 -35.946  1.00 21.29           C  
ATOM   4551  CE3 TRP A1143      15.129 -31.515 -38.040  1.00 23.28           C  
ATOM   4552  CZ2 TRP A1143      15.288 -30.924 -35.259  1.00 22.47           C  
ATOM   4553  CZ3 TRP A1143      14.059 -30.929 -37.352  1.00 24.63           C  
ATOM   4554  CH2 TRP A1143      14.151 -30.641 -35.977  1.00 22.43           C  
ATOM   4555  H   TRP A1143      19.402 -30.696 -39.665  1.00 23.28           H  
ATOM   4556  HA  TRP A1143      20.005 -33.392 -38.619  1.00 24.03           H  
ATOM   4557  HB2 TRP A1143      17.636 -33.917 -39.167  1.00 22.79           H  
ATOM   4558  HB3 TRP A1143      17.441 -32.269 -39.811  1.00 22.79           H  
ATOM   4559  HD1 TRP A1143      19.310 -32.825 -36.477  1.00 22.09           H  
ATOM   4560  HE1 TRP A1143      17.921 -31.817 -34.538  1.00 22.06           H  
ATOM   4561  HE3 TRP A1143      15.054 -31.731 -39.096  1.00 23.28           H  
ATOM   4562  HZ2 TRP A1143      15.354 -30.701 -34.204  1.00 22.47           H  
ATOM   4563  HZ3 TRP A1143      13.149 -30.694 -37.885  1.00 24.63           H  
ATOM   4564  HH2 TRP A1143      13.309 -30.187 -35.475  1.00 22.43           H  
ATOM   4565  N   HIS A1144      20.754 -32.955 -41.436  1.00 29.20           N  
ATOM   4566  CA  HIS A1144      21.153 -33.571 -42.691  1.00 30.17           C  
ATOM   4567  C   HIS A1144      21.591 -35.009 -42.425  1.00 31.46           C  
ATOM   4568  O   HIS A1144      22.284 -35.279 -41.440  1.00 30.39           O  
ATOM   4569  CB  HIS A1144      22.289 -32.784 -43.338  1.00 31.35           C  
ATOM   4570  CG  HIS A1144      22.408 -33.009 -44.810  1.00 34.11           C  
ATOM   4571  ND1 HIS A1144      22.865 -34.192 -45.351  1.00 38.08           N  
ATOM   4572  CD2 HIS A1144      22.124 -32.202 -45.858  1.00 37.15           C  
ATOM   4573  CE1 HIS A1144      22.852 -34.106 -46.669  1.00 37.68           C  
ATOM   4574  NE2 HIS A1144      22.410 -32.906 -47.003  1.00 40.79           N  
ATOM   4575  H   HIS A1144      21.246 -32.140 -41.097  1.00 29.20           H  
ATOM   4576  HA  HIS A1144      20.306 -33.568 -43.377  1.00 30.17           H  
ATOM   4577  HB2 HIS A1144      23.226 -33.081 -42.867  1.00 31.35           H  
ATOM   4578  HB3 HIS A1144      22.115 -31.722 -43.164  1.00 31.35           H  
ATOM   4579  HD2 HIS A1144      21.743 -31.193 -45.805  1.00 37.15           H  
ATOM   4580  HE2 HIS A1144      22.300 -32.562 -47.946  1.00 40.79           H  
ATOM   4581  HE1 HIS A1144      23.151 -34.883 -47.356  1.00 37.68           H  
ATOM   4582  N   GLY A1145      21.171 -35.933 -43.287  1.00 32.59           N  
ATOM   4583  CA  GLY A1145      21.548 -37.338 -43.143  1.00 34.33           C  
ATOM   4584  C   GLY A1145      23.050 -37.566 -43.192  1.00 35.43           C  
ATOM   4585  O   GLY A1145      23.560 -38.470 -42.534  1.00 37.16           O  
ATOM   4586  H   GLY A1145      20.579 -35.657 -44.057  1.00 32.59           H  
ATOM   4587  HA2 GLY A1145      21.086 -37.905 -43.951  1.00 34.33           H  
ATOM   4588  HA3 GLY A1145      21.174 -37.700 -42.185  1.00 34.33           H  
ATOM   4589  N   GLU A1146      23.752 -36.743 -43.973  1.00 35.91           N  
ATOM   4590  CA  GLU A1146      25.208 -36.824 -44.105  1.00 37.84           C  
ATOM   4591  C   GLU A1146      25.874 -35.903 -43.093  1.00 35.61           C  
ATOM   4592  O   GLU A1146      25.717 -34.687 -43.190  1.00 35.12           O  
ATOM   4593  CB  GLU A1146      25.647 -36.423 -45.523  1.00 37.72           C  
ATOM   4594  CG  GLU A1146      25.268 -37.421 -46.609  1.00 49.04           C  
ATOM   4595  CD  GLU A1146      26.087 -38.707 -46.563  1.00 63.69           C  
ATOM   4596  OE1 GLU A1146      27.172 -38.724 -45.932  1.00 69.94           O  
ATOM   4597  OE2 GLU A1146      25.641 -39.705 -47.171  1.00 69.42           O1-
ATOM   4598  H   GLU A1146      23.258 -36.034 -44.496  1.00 35.91           H  
ATOM   4599  HA  GLU A1146      25.511 -37.854 -43.918  1.00 37.84           H  
ATOM   4600  HB2 GLU A1146      26.731 -36.313 -45.525  1.00 37.72           H  
ATOM   4601  HB3 GLU A1146      25.185 -35.466 -45.764  1.00 37.72           H  
ATOM   4602  HG2 GLU A1146      25.420 -36.949 -47.580  1.00 49.04           H  
ATOM   4603  HG3 GLU A1146      24.215 -37.677 -46.490  1.00 49.04           H  
ATOM   4604  N   PRO A1147      26.614 -36.474 -42.113  1.00 35.61           N  
ATOM   4605  CA  PRO A1147      27.293 -35.657 -41.092  1.00 34.86           C  
ATOM   4606  C   PRO A1147      28.144 -34.521 -41.665  1.00 34.91           C  
ATOM   4607  O   PRO A1147      28.078 -33.396 -41.162  1.00 34.36           O  
ATOM   4608  CB  PRO A1147      28.173 -36.671 -40.356  1.00 36.04           C  
ATOM   4609  CG  PRO A1147      27.468 -37.968 -40.533  1.00 35.88           C  
ATOM   4610  CD  PRO A1147      26.824 -37.916 -41.889  1.00 34.95           C  
ATOM   4611  HA  PRO A1147      26.569 -35.144 -40.458  1.00 34.86           H  
ATOM   4612  HB2 PRO A1147      28.254 -36.417 -39.299  1.00 36.04           H  
ATOM   4613  HB3 PRO A1147      29.169 -36.710 -40.797  1.00 36.04           H  
ATOM   4614  HG2 PRO A1147      26.710 -38.094 -39.760  1.00 35.88           H  
ATOM   4615  HG3 PRO A1147      28.178 -38.793 -40.484  1.00 35.88           H  
ATOM   4616  HD2 PRO A1147      27.482 -38.337 -42.649  1.00 34.95           H  
ATOM   4617  HD3 PRO A1147      25.876 -38.453 -41.891  1.00 34.95           H  
ATOM   4618  N   SER A1148      28.913 -34.811 -42.717  1.00 35.10           N  
ATOM   4619  CA  SER A1148      29.784 -33.817 -43.343  1.00 35.85           C  
ATOM   4620  C   SER A1148      29.017 -32.664 -43.996  1.00 35.69           C  
ATOM   4621  O   SER A1148      29.592 -31.603 -44.251  1.00 36.39           O  
ATOM   4622  CB  SER A1148      30.699 -34.482 -44.371  1.00 36.76           C  
ATOM   4623  OG  SER A1148      29.937 -34.950 -45.467  1.00 41.27           O  
ATOM   4624  H   SER A1148      28.893 -35.748 -43.093  1.00 35.10           H  
ATOM   4625  HA  SER A1148      30.380 -33.384 -42.540  1.00 35.85           H  
ATOM   4626  HB2 SER A1148      31.215 -35.322 -43.905  1.00 36.76           H  
ATOM   4627  HB3 SER A1148      31.432 -33.757 -44.725  1.00 36.76           H  
ATOM   4628  HG  SER A1148      29.301 -35.585 -45.129  1.00 41.27           H  
ATOM   4629  N   GLN A1149      27.727 -32.871 -44.261  1.00 33.79           N  
ATOM   4630  CA  GLN A1149      26.908 -31.841 -44.897  1.00 33.73           C  
ATOM   4631  C   GLN A1149      26.122 -30.985 -43.900  1.00 31.99           C  
ATOM   4632  O   GLN A1149      25.468 -30.012 -44.293  1.00 32.50           O  
ATOM   4633  CB  GLN A1149      25.986 -32.445 -45.961  1.00 35.87           C  
ATOM   4634  CG  GLN A1149      26.702 -32.754 -47.284  1.00 38.59           C  
ATOM   4635  CD  GLN A1149      27.209 -31.497 -47.980  1.00 49.08           C  
ATOM   4636  NE2 GLN A1149      28.419 -31.300 -48.136  1.00 49.56           N  
ATOM   4637  OE1 GLN A1149      26.282 -30.629 -48.383  1.00 53.65           O  
ATOM   4638  H   GLN A1149      27.307 -33.757 -44.018  1.00 33.79           H  
ATOM   4639  HA  GLN A1149      27.605 -31.163 -45.389  1.00 33.73           H  
ATOM   4640  HB2 GLN A1149      25.180 -31.739 -46.161  1.00 35.87           H  
ATOM   4641  HB3 GLN A1149      25.568 -33.372 -45.570  1.00 35.87           H  
ATOM   4642  HG2 GLN A1149      26.004 -33.264 -47.948  1.00 38.59           H  
ATOM   4643  HG3 GLN A1149      27.551 -33.406 -47.078  1.00 38.59           H  
ATOM   4644 HE21 GLN A1149      28.739 -30.454 -48.585  1.00 49.56           H  
ATOM   4645 HE22 GLN A1149      29.088 -31.985 -47.815  1.00 49.56           H  
ATOM   4646  N   ARG A1150      26.196 -31.337 -42.616  1.00 29.21           N  
ATOM   4647  CA  ARG A1150      25.638 -30.489 -41.562  1.00 25.62           C  
ATOM   4648  C   ARG A1150      26.537 -29.266 -41.404  1.00 25.32           C  
ATOM   4649  O   ARG A1150      27.739 -29.359 -41.683  1.00 25.94           O  
ATOM   4650  CB  ARG A1150      25.538 -31.270 -40.239  1.00 25.49           C  
ATOM   4651  CG  ARG A1150      24.563 -32.437 -40.300  1.00 25.46           C  
ATOM   4652  CD  ARG A1150      24.639 -33.344 -39.074  1.00 24.03           C  
ATOM   4653  NE  ARG A1150      24.029 -34.633 -39.379  1.00 24.58           N  
ATOM   4654  CZ  ARG A1150      24.373 -35.795 -38.829  1.00 22.02           C  
ATOM   4655  NH1 ARG A1150      25.348 -35.854 -37.913  1.00 23.91           N  
ATOM   4656  NH2 ARG A1150      23.766 -36.912 -39.227  1.00 23.55           N1+
ATOM   4657  H   ARG A1150      26.646 -32.206 -42.366  1.00 29.21           H  
ATOM   4658  HA  ARG A1150      24.631 -30.172 -41.832  1.00 25.62           H  
ATOM   4659  HB2 ARG A1150      25.209 -30.585 -39.457  1.00 25.49           H  
ATOM   4660  HB3 ARG A1150      26.526 -31.658 -39.991  1.00 25.49           H  
ATOM   4661  HG2 ARG A1150      24.788 -33.031 -41.186  1.00 25.46           H  
ATOM   4662  HG3 ARG A1150      23.551 -32.040 -40.376  1.00 25.46           H  
ATOM   4663  HD2 ARG A1150      24.107 -32.878 -38.245  1.00 24.03           H  
ATOM   4664  HD3 ARG A1150      25.683 -33.493 -38.798  1.00 24.03           H  
ATOM   4665  HE  ARG A1150      23.286 -34.645 -40.063  1.00 24.58           H  
ATOM   4666 HH11 ARG A1150      25.623 -36.745 -37.524  1.00 23.91           H  
ATOM   4667 HH12 ARG A1150      25.809 -35.008 -37.611  1.00 23.91           H  
ATOM   4668 HH21 ARG A1150      23.031 -36.868 -39.918  1.00 23.55           H  
ATOM   4669 HH22 ARG A1150      24.041 -37.802 -38.838  1.00 23.55           H  
ATOM   4670  N   PRO A1151      25.972 -28.113 -40.976  1.00 24.88           N  
ATOM   4671  CA  PRO A1151      26.835 -26.950 -40.714  1.00 24.46           C  
ATOM   4672  C   PRO A1151      27.790 -27.253 -39.574  1.00 25.61           C  
ATOM   4673  O   PRO A1151      27.516 -28.149 -38.770  1.00 24.94           O  
ATOM   4674  CB  PRO A1151      25.845 -25.865 -40.270  1.00 24.37           C  
ATOM   4675  CG  PRO A1151      24.605 -26.604 -39.858  1.00 26.21           C  
ATOM   4676  CD  PRO A1151      24.553 -27.813 -40.729  1.00 25.25           C  
ATOM   4677  HA  PRO A1151      27.438 -26.667 -41.577  1.00 24.46           H  
ATOM   4678  HB2 PRO A1151      25.628 -25.186 -41.094  1.00 24.37           H  
ATOM   4679  HB3 PRO A1151      26.249 -25.300 -39.430  1.00 24.37           H  
ATOM   4680  HG2 PRO A1151      23.722 -25.984 -40.014  1.00 26.21           H  
ATOM   4681  HG3 PRO A1151      24.665 -26.893 -38.809  1.00 26.21           H  
ATOM   4682  HD2 PRO A1151      24.062 -28.641 -40.218  1.00 25.25           H  
ATOM   4683  HD3 PRO A1151      24.031 -27.600 -41.662  1.00 25.25           H  
ATOM   4684  N   THR A1152      28.894 -26.522 -39.503  1.00 24.65           N  
ATOM   4685  CA  THR A1152      29.785 -26.613 -38.351  1.00 24.94           C  
ATOM   4686  C   THR A1152      29.265 -25.652 -37.286  1.00 23.39           C  
ATOM   4687  O   THR A1152      28.443 -24.783 -37.587  1.00 22.90           O  
ATOM   4688  CB  THR A1152      31.208 -26.216 -38.711  1.00 24.08           C  
ATOM   4689  OG1 THR A1152      31.240 -24.826 -39.056  1.00 26.30           O  
ATOM   4690  CG2 THR A1152      31.726 -27.054 -39.883  1.00 27.36           C  
ATOM   4691  H   THR A1152      29.122 -25.892 -40.259  1.00 24.65           H  
ATOM   4692  HA  THR A1152      29.802 -27.643 -37.996  1.00 24.94           H  
ATOM   4693  HB  THR A1152      31.851 -26.397 -37.850  1.00 24.08           H  
ATOM   4694 HG21 THR A1152      31.701 -28.110 -39.614  1.00 27.36           H  
ATOM   4695 HG22 THR A1152      31.095 -26.887 -40.756  1.00 27.36           H  
ATOM   4696 HG23 THR A1152      32.750 -26.762 -40.114  1.00 27.36           H  
ATOM   4697  HG1 THR A1152      32.149 -24.600 -39.267  1.00 26.30           H  
ATOM   4698  N   PHE A1153      29.729 -25.793 -36.044  1.00 22.79           N  
ATOM   4699  CA  PHE A1153      29.303 -24.847 -35.013  1.00 20.83           C  
ATOM   4700  C   PHE A1153      29.770 -23.422 -35.321  1.00 21.98           C  
ATOM   4701  O   PHE A1153      29.039 -22.473 -35.048  1.00 21.90           O  
ATOM   4702  CB  PHE A1153      29.705 -25.310 -33.611  1.00 20.64           C  
ATOM   4703  CG  PHE A1153      28.811 -26.386 -33.066  1.00 21.46           C  
ATOM   4704  CD1 PHE A1153      27.466 -26.119 -32.808  1.00 19.90           C  
ATOM   4705  CD2 PHE A1153      29.300 -27.673 -32.844  1.00 21.34           C  
ATOM   4706  CE1 PHE A1153      26.627 -27.118 -32.304  1.00 20.16           C  
ATOM   4707  CE2 PHE A1153      28.471 -28.676 -32.345  1.00 21.44           C  
ATOM   4708  CZ  PHE A1153      27.128 -28.397 -32.076  1.00 21.04           C  
ATOM   4709  H   PHE A1153      30.366 -26.543 -35.818  1.00 22.79           H  
ATOM   4710  HA  PHE A1153      28.213 -24.824 -35.026  1.00 20.83           H  
ATOM   4711  HB2 PHE A1153      29.666 -24.453 -32.938  1.00 20.64           H  
ATOM   4712  HB3 PHE A1153      30.724 -25.694 -33.652  1.00 20.64           H  
ATOM   4713  HD1 PHE A1153      27.070 -25.133 -32.999  1.00 19.90           H  
ATOM   4714  HD2 PHE A1153      30.334 -27.895 -33.062  1.00 21.34           H  
ATOM   4715  HE1 PHE A1153      25.591 -26.898 -32.092  1.00 20.16           H  
ATOM   4716  HE2 PHE A1153      28.865 -29.666 -32.167  1.00 21.44           H  
ATOM   4717  HZ  PHE A1153      26.481 -29.172 -31.692  1.00 21.04           H  
ATOM   4718  N   SER A1154      30.955 -23.272 -35.923  1.00 22.03           N  
ATOM   4719  CA  SER A1154      31.416 -21.944 -36.370  1.00 23.44           C  
ATOM   4720  C   SER A1154      30.452 -21.304 -37.365  1.00 23.21           C  
ATOM   4721  O   SER A1154      30.197 -20.092 -37.319  1.00 24.35           O  
ATOM   4722  CB  SER A1154      32.812 -22.033 -36.990  1.00 23.75           C  
ATOM   4723  OG  SER A1154      33.777 -22.283 -35.988  1.00 29.67           O  
ATOM   4724  H   SER A1154      31.543 -24.080 -36.074  1.00 22.03           H  
ATOM   4725  HA  SER A1154      31.453 -21.311 -35.484  1.00 23.44           H  
ATOM   4726  HB2 SER A1154      33.045 -21.092 -37.488  1.00 23.75           H  
ATOM   4727  HB3 SER A1154      32.831 -22.844 -37.718  1.00 23.75           H  
ATOM   4728  HG  SER A1154      33.740 -21.557 -35.361  1.00 29.67           H  
ATOM   4729  N   GLU A1155      29.914 -22.125 -38.258  1.00 21.81           N  
ATOM   4730  CA  GLU A1155      28.991 -21.648 -39.271  1.00 21.84           C  
ATOM   4731  C   GLU A1155      27.646 -21.318 -38.633  1.00 22.36           C  
ATOM   4732  O   GLU A1155      26.986 -20.357 -39.024  1.00 23.47           O  
ATOM   4733  CB  GLU A1155      28.833 -22.698 -40.366  1.00 24.16           C  
ATOM   4734  CG  GLU A1155      30.055 -22.776 -41.276  1.00 24.46           C  
ATOM   4735  CD  GLU A1155      30.153 -24.079 -42.064  1.00 33.59           C  
ATOM   4736  OE1 GLU A1155      29.208 -24.902 -42.016  1.00 32.95           O  
ATOM   4737  OE2 GLU A1155      31.194 -24.276 -42.736  1.00 37.02           O1-
ATOM   4738  H   GLU A1155      30.153 -23.106 -38.232  1.00 21.81           H  
ATOM   4739  HA  GLU A1155      29.388 -20.739 -39.723  1.00 21.84           H  
ATOM   4740  HB2 GLU A1155      27.962 -22.445 -40.970  1.00 24.16           H  
ATOM   4741  HB3 GLU A1155      28.681 -23.671 -39.899  1.00 24.16           H  
ATOM   4742  HG2 GLU A1155      30.949 -22.679 -40.660  1.00 24.46           H  
ATOM   4743  HG3 GLU A1155      30.010 -21.949 -41.984  1.00 24.46           H  
ATOM   4744  N   LEU A1156      27.241 -22.122 -37.656  1.00 21.18           N  
ATOM   4745  CA  LEU A1156      26.011 -21.854 -36.904  1.00 20.90           C  
ATOM   4746  C   LEU A1156      26.106 -20.552 -36.113  1.00 20.16           C  
ATOM   4747  O   LEU A1156      25.133 -19.808 -36.049  1.00 22.07           O  
ATOM   4748  CB  LEU A1156      25.669 -23.020 -35.971  1.00 20.41           C  
ATOM   4749  CG  LEU A1156      25.060 -24.232 -36.676  1.00 20.49           C  
ATOM   4750  CD1 LEU A1156      25.136 -25.457 -35.787  1.00 22.69           C  
ATOM   4751  CD2 LEU A1156      23.622 -23.950 -37.119  1.00 23.90           C  
ATOM   4752  H   LEU A1156      27.793 -22.936 -37.426  1.00 21.18           H  
ATOM   4753  HA  LEU A1156      25.207 -21.746 -37.632  1.00 20.90           H  
ATOM   4754  HB2 LEU A1156      24.956 -22.664 -35.227  1.00 20.41           H  
ATOM   4755  HB3 LEU A1156      26.585 -23.339 -35.473  1.00 20.41           H  
ATOM   4756  HG  LEU A1156      25.642 -24.432 -37.576  1.00 20.49           H  
ATOM   4757 HD11 LEU A1156      26.176 -25.653 -35.526  1.00 22.69           H  
ATOM   4758 HD12 LEU A1156      24.560 -25.282 -34.878  1.00 22.69           H  
ATOM   4759 HD13 LEU A1156      24.726 -26.317 -36.317  1.00 22.69           H  
ATOM   4760 HD21 LEU A1156      23.006 -23.744 -36.244  1.00 23.90           H  
ATOM   4761 HD22 LEU A1156      23.609 -23.086 -37.783  1.00 23.90           H  
ATOM   4762 HD23 LEU A1156      23.227 -24.819 -37.645  1.00 23.90           H  
ATOM   4763  N   VAL A1157      27.274 -20.287 -35.520  1.00 21.15           N  
ATOM   4764  CA  VAL A1157      27.510 -19.049 -34.783  1.00 18.86           C  
ATOM   4765  C   VAL A1157      27.307 -17.841 -35.713  1.00 20.21           C  
ATOM   4766  O   VAL A1157      26.575 -16.908 -35.387  1.00 21.34           O  
ATOM   4767  CB  VAL A1157      28.920 -19.055 -34.112  1.00 18.51           C  
ATOM   4768  CG1 VAL A1157      29.338 -17.661 -33.687  1.00 21.69           C  
ATOM   4769  CG2 VAL A1157      28.945 -20.012 -32.903  1.00 20.33           C  
ATOM   4770  H   VAL A1157      28.019 -20.966 -35.584  1.00 21.15           H  
ATOM   4771  HA  VAL A1157      26.784 -18.970 -33.973  1.00 18.86           H  
ATOM   4772  HB  VAL A1157      29.635 -19.409 -34.855  1.00 18.51           H  
ATOM   4773 HG11 VAL A1157      29.338 -17.001 -34.555  1.00 21.69           H  
ATOM   4774 HG12 VAL A1157      28.637 -17.283 -32.943  1.00 21.69           H  
ATOM   4775 HG13 VAL A1157      30.339 -17.697 -33.258  1.00 21.69           H  
ATOM   4776 HG21 VAL A1157      28.233 -19.668 -32.153  1.00 20.33           H  
ATOM   4777 HG22 VAL A1157      28.673 -21.016 -33.229  1.00 20.33           H  
ATOM   4778 HG23 VAL A1157      29.947 -20.028 -32.473  1.00 20.33           H  
ATOM   4779  N   GLU A1158      27.957 -17.876 -36.876  1.00 21.12           N  
ATOM   4780  CA  GLU A1158      27.823 -16.824 -37.882  1.00 22.80           C  
ATOM   4781  C   GLU A1158      26.361 -16.637 -38.261  1.00 22.66           C  
ATOM   4782  O   GLU A1158      25.839 -15.522 -38.260  1.00 24.10           O  
ATOM   4783  CB  GLU A1158      28.630 -17.206 -39.118  1.00 23.32           C  
ATOM   4784  CG  GLU A1158      28.502 -16.231 -40.274  1.00 26.46           C  
ATOM   4785  CD  GLU A1158      29.403 -16.590 -41.456  1.00 28.44           C  
ATOM   4786  OE1 GLU A1158      29.602 -17.800 -41.728  1.00 36.65           O  
ATOM   4787  OE2 GLU A1158      29.907 -15.659 -42.115  1.00 35.62           O1-
ATOM   4788  H   GLU A1158      28.565 -18.659 -37.070  1.00 21.12           H  
ATOM   4789  HA  GLU A1158      28.199 -15.887 -37.471  1.00 22.80           H  
ATOM   4790  HB2 GLU A1158      28.291 -18.185 -39.458  1.00 23.32           H  
ATOM   4791  HB3 GLU A1158      29.681 -17.264 -38.835  1.00 23.32           H  
ATOM   4792  HG2 GLU A1158      28.771 -15.235 -39.921  1.00 26.46           H  
ATOM   4793  HG3 GLU A1158      27.466 -16.228 -40.614  1.00 26.46           H  
ATOM   4794  N   HIS A1159      25.706 -17.740 -38.590  1.00 22.73           N  
ATOM   4795  CA  HIS A1159      24.324 -17.695 -39.067  1.00 22.28           C  
ATOM   4796  C   HIS A1159      23.343 -17.182 -38.013  1.00 22.64           C  
ATOM   4797  O   HIS A1159      22.503 -16.328 -38.306  1.00 23.40           O  
ATOM   4798  CB  HIS A1159      23.889 -19.074 -39.579  1.00 23.67           C  
ATOM   4799  CG  HIS A1159      22.532 -19.086 -40.210  1.00 26.59           C  
ATOM   4800  ND1 HIS A1159      22.203 -18.288 -41.284  1.00 33.40           N  
ATOM   4801  CD2 HIS A1159      21.425 -19.812 -39.928  1.00 32.80           C  
ATOM   4802  CE1 HIS A1159      20.948 -18.516 -41.632  1.00 35.40           C  
ATOM   4803  NE2 HIS A1159      20.454 -19.441 -40.828  1.00 33.72           N  
ATOM   4804  H   HIS A1159      26.171 -18.633 -38.510  1.00 22.73           H  
ATOM   4805  HA  HIS A1159      24.301 -16.979 -39.889  1.00 22.28           H  
ATOM   4806  HB2 HIS A1159      23.882 -19.766 -38.737  1.00 23.67           H  
ATOM   4807  HB3 HIS A1159      24.615 -19.410 -40.320  1.00 23.67           H  
ATOM   4808  HD2 HIS A1159      21.323 -20.546 -39.142  1.00 32.80           H  
ATOM   4809  HE2 HIS A1159      19.516 -19.814 -40.868  1.00 33.72           H  
ATOM   4810  HE1 HIS A1159      20.417 -18.029 -42.437  1.00 35.40           H  
ATOM   4811  N   LEU A1160      23.442 -17.712 -36.797  1.00 21.00           N  
ATOM   4812  CA  LEU A1160      22.553 -17.279 -35.706  1.00 21.26           C  
ATOM   4813  C   LEU A1160      22.804 -15.823 -35.322  1.00 21.25           C  
ATOM   4814  O   LEU A1160      21.857 -15.096 -34.998  1.00 22.17           O  
ATOM   4815  CB  LEU A1160      22.656 -18.216 -34.491  1.00 19.48           C  
ATOM   4816  CG  LEU A1160      22.186 -19.653 -34.757  1.00 19.30           C  
ATOM   4817  CD1 LEU A1160      22.562 -20.629 -33.649  1.00 21.98           C  
ATOM   4818  CD2 LEU A1160      20.688 -19.632 -34.933  1.00 25.57           C  
ATOM   4819  H   LEU A1160      24.138 -18.422 -36.619  1.00 21.00           H  
ATOM   4820  HA  LEU A1160      21.529 -17.341 -36.075  1.00 21.26           H  
ATOM   4821  HB2 LEU A1160      22.047 -17.801 -33.688  1.00 19.48           H  
ATOM   4822  HB3 LEU A1160      23.699 -18.251 -34.175  1.00 19.48           H  
ATOM   4823  HG  LEU A1160      22.691 -20.008 -35.656  1.00 19.30           H  
ATOM   4824 HD11 LEU A1160      23.644 -20.630 -33.518  1.00 21.98           H  
ATOM   4825 HD12 LEU A1160      22.083 -20.324 -32.718  1.00 21.98           H  
ATOM   4826 HD13 LEU A1160      22.227 -21.631 -33.918  1.00 21.98           H  
ATOM   4827 HD21 LEU A1160      20.220 -19.273 -34.017  1.00 25.57           H  
ATOM   4828 HD22 LEU A1160      20.428 -18.969 -35.758  1.00 25.57           H  
ATOM   4829 HD23 LEU A1160      20.334 -20.639 -35.152  1.00 25.57           H  
ATOM   4830  N   GLY A1161      24.069 -15.393 -35.364  1.00 20.69           N  
ATOM   4831  CA  GLY A1161      24.391 -13.974 -35.164  1.00 23.04           C  
ATOM   4832  C   GLY A1161      23.679 -13.091 -36.175  1.00 23.64           C  
ATOM   4833  O   GLY A1161      23.132 -12.047 -35.823  1.00 24.90           O  
ATOM   4834  H   GLY A1161      24.814 -16.053 -35.536  1.00 20.69           H  
ATOM   4835  HA2 GLY A1161      25.467 -13.837 -35.271  1.00 23.04           H  
ATOM   4836  HA3 GLY A1161      24.085 -13.680 -34.160  1.00 23.04           H  
ATOM   4837  N   ASN A1162      23.685 -13.515 -37.439  1.00 25.94           N  
ATOM   4838  CA  ASN A1162      22.951 -12.810 -38.498  1.00 26.84           C  
ATOM   4839  C   ASN A1162      21.441 -12.800 -38.239  1.00 26.52           C  
ATOM   4840  O   ASN A1162      20.780 -11.778 -38.437  1.00 27.96           O  
ATOM   4841  CB  ASN A1162      23.248 -13.414 -39.876  1.00 26.89           C  
ATOM   4842  CG  ASN A1162      24.660 -13.114 -40.367  1.00 32.28           C  
ATOM   4843  OD1 ASN A1162      25.280 -12.123 -39.972  1.00 33.50           O  
ATOM   4844  ND2 ASN A1162      25.171 -13.974 -41.245  1.00 33.49           N  
ATOM   4845  H   ASN A1162      24.210 -14.345 -37.675  1.00 25.94           H  
ATOM   4846  HA  ASN A1162      23.299 -11.777 -38.488  1.00 26.84           H  
ATOM   4847  HB2 ASN A1162      22.537 -13.006 -40.594  1.00 26.89           H  
ATOM   4848  HB3 ASN A1162      23.124 -14.495 -39.815  1.00 26.89           H  
ATOM   4849 HD21 ASN A1162      26.100 -13.827 -41.614  1.00 33.49           H  
ATOM   4850 HD22 ASN A1162      24.630 -14.773 -41.543  1.00 33.49           H  
ATOM   4851  N   LEU A1163      20.887 -13.925 -37.792  1.00 25.57           N  
ATOM   4852  CA  LEU A1163      19.442 -13.973 -37.498  1.00 25.42           C  
ATOM   4853  C   LEU A1163      19.060 -13.088 -36.317  1.00 26.25           C  
ATOM   4854  O   LEU A1163      17.947 -12.553 -36.257  1.00 27.88           O  
ATOM   4855  CB  LEU A1163      18.974 -15.404 -37.243  1.00 25.20           C  
ATOM   4856  CG  LEU A1163      19.098 -16.377 -38.418  1.00 27.79           C  
ATOM   4857  CD1 LEU A1163      18.462 -17.691 -38.042  1.00 25.28           C  
ATOM   4858  CD2 LEU A1163      18.451 -15.817 -39.694  1.00 31.71           C  
ATOM   4859  H   LEU A1163      21.457 -14.747 -37.654  1.00 25.57           H  
ATOM   4860  HA  LEU A1163      18.938 -13.586 -38.384  1.00 25.42           H  
ATOM   4861  HB2 LEU A1163      17.924 -15.364 -36.955  1.00 25.20           H  
ATOM   4862  HB3 LEU A1163      19.562 -15.804 -36.417  1.00 25.20           H  
ATOM   4863  HG  LEU A1163      20.157 -16.524 -38.632  1.00 27.79           H  
ATOM   4864 HD11 LEU A1163      18.955 -18.093 -37.157  1.00 25.28           H  
ATOM   4865 HD12 LEU A1163      17.404 -17.535 -37.830  1.00 25.28           H  
ATOM   4866 HD13 LEU A1163      18.567 -18.395 -38.867  1.00 25.28           H  
ATOM   4867 HD21 LEU A1163      17.387 -15.655 -39.521  1.00 31.71           H  
ATOM   4868 HD22 LEU A1163      18.925 -14.871 -39.956  1.00 31.71           H  
ATOM   4869 HD23 LEU A1163      18.582 -16.528 -40.510  1.00 31.71           H  
ATOM   4870  N   LEU A1164      19.979 -12.952 -35.369  1.00 26.69           N  
ATOM   4871  CA  LEU A1164      19.764 -12.101 -34.210  1.00 29.33           C  
ATOM   4872  C   LEU A1164      19.705 -10.643 -34.635  1.00 31.56           C  
ATOM   4873  O   LEU A1164      18.873  -9.876 -34.143  1.00 32.32           O  
ATOM   4874  CB  LEU A1164      20.883 -12.325 -33.202  1.00 27.77           C  
ATOM   4875  CG  LEU A1164      20.741 -12.014 -31.713  1.00 33.90           C  
ATOM   4876  CD1 LEU A1164      19.366 -12.367 -31.134  1.00 31.83           C  
ATOM   4877  CD2 LEU A1164      21.870 -12.754 -30.984  1.00 32.74           C  
ATOM   4878  H   LEU A1164      20.852 -13.453 -35.455  1.00 26.69           H  
ATOM   4879  HA  LEU A1164      18.813 -12.357 -33.743  1.00 29.33           H  
ATOM   4880  HB2 LEU A1164      21.726 -11.730 -33.553  1.00 27.77           H  
ATOM   4881  HB3 LEU A1164      21.135 -13.384 -33.264  1.00 27.77           H  
ATOM   4882  HG  LEU A1164      20.821 -10.936 -31.570  1.00 33.90           H  
ATOM   4883 HD11 LEU A1164      18.593 -11.823 -31.676  1.00 31.83           H  
ATOM   4884 HD12 LEU A1164      19.194 -13.439 -31.234  1.00 31.83           H  
ATOM   4885 HD13 LEU A1164      19.334 -12.090 -30.080  1.00 31.83           H  
ATOM   4886 HD21 LEU A1164      21.764 -13.827 -31.145  1.00 32.74           H
[truncated: 5,066 more chars]
