# Supplementary material for: Variations of VEGFR2 Chemical Space: Stimulator and Inhibitory Peptides
Source: Int J Mol Sci. 2024 Jul 16;25(14):7787. doi: 10.3390/ijms25147787 (PMC11276785; doi:10.3390/ijms25147787)
Supplement: Supplementary file 1 [file ijms-25-07787-s001.zip › Supplimenal material - proteins- S1/protein inhibitors S1/4eb1 Antitrombin 3 prepared for docking.pdb]

HEADER    BLOOD CLOTTING                                      4EB1    
REMARK  99                                                                      
REMARK  99 MOE v2022.02 (Chemical Computing Group ULC) Sun Nov 19 12:21:11 2023 
SEQRES   1 I  422  ACE VAL ASP ILE CYS THR ALA LYS PRO ARG ASP ILE PRO
SEQRES   2 I  422  MET ASN PRO MET CYS ILE TYR ARG SER PRO GLU NME ACE
SEQRES   3 I  422  ASN ARG ARG VAL TRP GLU LEU SER LYS ALA ASN SER ARG
SEQRES   4 I  422  PHE ALA THR THR PHE TYR GLN HIS LEU ALA ASP SER LYS
SEQRES   5 I  422  ASN ASP ASN ASP ASN ILE PHE LEU SER PRO LEU SER ILE
SEQRES   6 I  422  SER THR ALA PHE ALA MET THR LYS LEU GLY ALA CYS ASN
SEQRES   7 I  422  ASP THR LEU GLN GLN LEU MET GLU VAL PHE LYS PHE ASP
SEQRES   8 I  422  THR ILE SER GLU LYS THR SER ASP GLN ILE HIS PHE PHE
SEQRES   9 I  422  PHE ALA LYS LEU ASN CYS ARG LEU TYR ARG LYS ALA ASN
SEQRES  10 I  422  LYS ALA SER LYS LEU VAL SER ALA ASN ARG LEU PHE GLY
SEQRES  11 I  422  ASP LYS SER LEU THR PHE ASN GLU THR TYR GLN ASP ILE
SEQRES  12 I  422  SER GLU LEU VAL TYR GLY ALA LYS LEU GLN PRO LEU ASP
SEQRES  13 I  422  PHE LYS GLU ASN ALA GLU GLN SER ARG ALA ALA ILE ASN
SEQRES  14 I  422  LYS TRP VAL SER ASN LYS THR GLU GLY ARG ILE THR ASP
SEQRES  15 I  422  VAL ILE PRO SER GLU ALA ILE ASN VAL LEU VAL LEU VAL
SEQRES  16 I  422  ASN THR ARG THR SER THR VAL LEU VAL LEU VAL ASN THR
SEQRES  17 I  422  ILE TYR PHE LYS GLY LEU TRP LYS SER LYS PHE SER PRO
SEQRES  18 I  422  GLU ASN THR ARG LYS GLU LEU PHE TYR LYS ALA ASP GLY
SEQRES  19 I  422  GLU SER CYS SER ALA SER MET MET TYR GLN GLU GLY LYS
SEQRES  20 I  422  PHE ARG TYR ARG ARG VAL ALA GLU GLY THR GLN VAL LEU
SEQRES  21 I  422  GLU LEU PRO PHE LYS GLY ASP ASP ILE THR MET VAL LEU
SEQRES  22 I  422  ILE LEU PRO LYS PRO GLU LYS SER LEU ALA LYS VAL GLU
SEQRES  23 I  422  LYS GLU LEU THR PRO GLU VAL LEU GLN GLU TRP LEU ASP
SEQRES  24 I  422  GLU LEU GLU GLU MET MET LEU VAL VAL HIS MET PRO ARG
SEQRES  25 I  422  PHE ARG ILE GLU ASP GLY PHE SER LEU LYS GLU GLN LEU
SEQRES  26 I  422  GLN ASP MET GLY LEU VAL ASP LEU PHE SER PRO GLU LYS
SEQRES  27 I  422  SER LYS LEU PRO GLY ILE VAL ALA GLU GLY ARG ASP ASP
SEQRES  28 I  422  LEU TYR VAL SER ASP ALA PHE HIS LYS ALA PHE LEU GLU
SEQRES  29 I  422  VAL ASN GLU GLU GLY SER GLU ALA ALA ALA SER THR ALA
SEQRES  30 I  422  VAL VAL ILE ALA GLY ARG SER LEU ASN PRO ASN ARG VAL
SEQRES  31 I  422  THR PHE LYS ALA ASN ARG PRO PHE LEU VAL PHE ILE ARG
SEQRES  32 I  422  GLU VAL PRO LEU ASN THR ILE ILE PHE MET GLY ARG VAL
SEQRES  33 I  422  ALA ASN PRO CYS VAL LYS
SEQRES   1 L  408  ACE ILE CYS THR ALA LYS PRO ARG ASP ILE PRO MET ASN
SEQRES   2 L  408  PRO MET CYS ILE TYR NME ACE THR ASN ARG ARG VAL TRP
SEQRES   3 L  408  GLU LEU SER LYS ALA ASN SER ARG PHE ALA THR THR PHE
SEQRES   4 L  408  TYR GLN HIS LEU ALA ASP SER LYS ASN ASP ASN ASP ASN
SEQRES   5 L  408  ILE PHE LEU SER PRO LEU SER ILE SER THR ALA PHE ALA
SEQRES   6 L  408  MET THR LYS LEU GLY ALA CYS ASN ASP THR LEU GLN GLN
SEQRES   7 L  408  LEU MET GLU VAL PHE LYS PHE ASP THR ILE SER GLU LYS
SEQRES   8 L  408  THR SER ASP GLN ILE HIS PHE PHE PHE ALA LYS LEU ASN
SEQRES   9 L  408  CYS ARG LEU TYR ARG LYS ALA ASN LYS SER SER LYS LEU
SEQRES  10 L  408  VAL SER ALA ASN ARG LEU PHE GLY ASP LYS SER LEU THR
SEQRES  11 L  408  PHE ASN GLU THR TYR GLN ASP ILE SER GLU LEU VAL TYR
SEQRES  12 L  408  GLY ALA LYS LEU GLN PRO LEU ASP PHE LYS GLU ASN ALA
SEQRES  13 L  408  GLU GLN SER ARG ALA ALA ILE ASN LYS TRP VAL SER ASN
SEQRES  14 L  408  LYS THR GLU GLY ARG ILE THR ASP VAL ILE PRO SER GLU
SEQRES  15 L  408  ALA ILE ASN GLU LEU THR VAL LEU VAL LEU VAL ASN THR
SEQRES  16 L  408  ILE TYR PHE LYS GLY LEU TRP LYS SER LYS PHE SER PRO
SEQRES  17 L  408  GLU ASN THR ARG LYS GLU LEU PHE TYR LYS ALA ASP GLY
SEQRES  18 L  408  GLU SER CYS SER ALA SER MET MET TYR GLN GLU GLY LYS
SEQRES  19 L  408  PHE ARG TYR ARG ARG VAL ALA GLU GLY THR GLN VAL LEU
SEQRES  20 L  408  GLU LEU PRO PHE LYS GLY ASP ASP ILE THR MET VAL LEU
SEQRES  21 L  408  ILE LEU PRO LYS PRO GLU LYS SER LEU ALA LYS VAL GLU
SEQRES  22 L  408  LYS GLU LEU THR PRO GLU VAL LEU GLN GLU TRP LEU ASP
SEQRES  23 L  408  GLU LEU GLU GLU MET MET LEU VAL VAL HIS MET PRO ARG
SEQRES  24 L  408  PHE ARG ILE GLU ASP GLY PHE SER LEU LYS GLU GLN LEU
SEQRES  25 L  408  GLN ASP MET GLY LEU VAL ASP LEU PHE SER PRO GLU LYS
SEQRES  26 L  408  SER LYS LEU PRO GLY ILE VAL ALA GLU GLY ARG ASP ASP
SEQRES  27 L  408  LEU TYR VAL SER ASP ALA PHE HIS LYS ALA PHE LEU GLU
SEQRES  28 L  408  VAL ASN GLU GLU GLY SER GLU ALA ALA ALA SER THR ALA
SEQRES  29 L  408  VAL VAL ILE ALA GLY ARG SER LEU ASN PRO ASN ARG VAL
SEQRES  30 L  408  THR PHE LYS ALA ASN ARG PRO PHE LEU VAL PHE ILE ARG
SEQRES  31 L  408  GLU VAL PRO LEU ASN THR ILE ILE PHE MET GLY ARG VAL
SEQRES  32 L  408  ALA ASN PRO CYS NME
HELIX    1   1 ARG I   46  ASP I   68  1               Generated by MOE   23
HELIX    2   2 PRO I   80  THR I   90  1               Generated by MOE   11
HELIX    3   3 LYS I   91  GLY I   93  5               Generated by MOE    3
HELIX    4   4 ASN I   96  VAL I  105  1               Generated by MOE   10
HELIX    5   5 PHE I  108  THR I  110  5               Generated by MOE    3
HELIX    6   6 SER I  116  LEU I  130  1               Generated by MOE   15
HELIX    7   7 GLU I  156  TYR I  166  1               Generated by MOE   11
HELIX    8   8 ALA I  179  LYS I  193  1               Generated by MOE   15
HELIX    9   9 PRO I  239  ASN I  241  5               Generated by MOE    3
HELIX   10  10 ALA I  272  GLY I  274  5               Generated by MOE    3
HELIX   11  11 LEU I  300  GLU I  306  1               Generated by MOE    7
HELIX   12  12 PRO I  309  ASP I  317  1               Generated by MOE    9
HELIX   13  13 LYS I  340  ASP I  345  1               Generated by MOE    6
HELIX   14  14 ASP I  350  PHE I  352  5               Generated by MOE    3
HELIX   15  15 PRO I  360  ILE I  362  5               Generated by MOE    3
HELIX   16  16 ASN L   45  ASP L   68  1               Generated by MOE   24
HELIX   17  17 PRO L   80  LYS L   91  1               Generated by MOE   12
HELIX   18  18 ASN L   96  VAL L  105  1               Generated by MOE   10
HELIX   19  19 PHE L  108  THR L  110  5               Generated by MOE    3
HELIX   20  20 SER L  116  GLN L  118  5               Generated by MOE    3
HELIX   21  21 ILE L  119  TYR L  131  1               Generated by MOE   13
HELIX   22  22 GLU L  156  VAL L  165  1               Generated by MOE   10
HELIX   23  23 ALA L  179  LYS L  193  1               Generated by MOE   15
HELIX   24  24 PRO L  231  ASN L  233  5               Generated by MOE    3
HELIX   25  25 ALA L  264  GLY L  266  5               Generated by MOE    3
HELIX   26  26 LEU L  292  GLU L  296  1               Generated by MOE    5
HELIX   27  27 PRO L  301  GLU L  310  1               Generated by MOE   10
HELIX   28  28 LYS L  332  ASP L  337  1               Generated by MOE    6
HELIX   29  29 ASP L  342  PHE L  344  5               Generated by MOE    3
SHEET    1       ILE I  76  LEU I  78                  Generated by MOE
SHEET    2       SER I 138  ASN I 144                  Generated by MOE
SHEET    3       ARG I 145  ASP I 149                  Generated by MOE
SHEET    4       LYS I 169  LEU I 173                  Generated by MOE
SHEET    5       SER I 204  ASN I 214                  Generated by MOE
SHEET    6       THR I 219  LEU I 232                  Generated by MOE
SHEET    7       ARG I 243  TYR I 248                  Generated by MOE
SHEET    8       SER I 254  ARG I 270                  Generated by MOE
SHEET    9       GLN I 276  PRO I 281                  Generated by MOE
SHEET   10       ILE I 287  LEU I 293                  Generated by MOE
SHEET   11       GLU I 320  MET I 323                  Generated by MOE
SHEET   12       LEU I 324  HIS I 327                  Generated by MOE
SHEET   13       MET I 328  PRO I 329                  Generated by MOE
SHEET   14       ARG I 332  SER I 338                  Generated by MOE
SHEET   15       LEU I 370  GLU I 382                  Generated by MOE
SHEET   16       GLY I 387  SER I 388                  Generated by MOE
SHEET   17       VAL I 396  ILE I 398                  Generated by MOE
SHEET   18       VAL I 408  LYS I 411                  Generated by MOE
SHEET   19       PHE I 416  GLU I 422                  Generated by MOE
SHEET   20       THR I 427  VAL I 434                  Generated by MOE
SHEET   21       ILE L  76  LEU L  78                  Generated by MOE
SHEET   22       LYS L 139  ASN L 144                  Generated by MOE
SHEET   23       ARG L 145  ASP L 149                  Generated by MOE
SHEET   24       LYS L 169  LEU L 173                  Generated by MOE
SHEET   25       LEU L 213  LEU L 224                  Generated by MOE
SHEET   26       ARG L 235  TYR L 240                  Generated by MOE
SHEET   27       SER L 246  ARG L 262                  Generated by MOE
SHEET   28       GLN L 268  PRO L 273                  Generated by MOE
SHEET   29       ILE L 279  LEU L 285                  Generated by MOE
SHEET   30       GLU L 312  LEU L 316                  Generated by MOE
SHEET   31       VAL L 317  HIS L 319                  Generated by MOE
SHEET   32       MET L 320  SER L 330                  Generated by MOE
SHEET   33       VAL L 364  VAL L 375                  Generated by MOE
SHEET   34       GLY L 379  ILE L 390                  Generated by MOE
SHEET   35       PHE L 408  GLU L 414                  Generated by MOE
SHEET   36       THR L 419  VAL L 426                  Generated by MOE
SSBOND   1 CYS I    8    CYS I  128                          1555   1555  2.03
SSBOND   2 CYS I   21    CYS I   95                          1555   1555  2.03
SSBOND   3 CYS I  255    CYS I  438                          1555   1555  2.03
SSBOND   4 CYS L    8    CYS L  128                          1555   1555  2.03
SSBOND   5 CYS L   21    CYS L   95                          1555   1555  2.03
SSBOND   6 CYS L  247    CYS L  430                          1555   1555  2.03
ATOM      1  CH3 ACE I   4      68.937  23.126  30.286  1.00  0.00           C  
ATOM      2  C   ACE I   4      69.563  21.730  30.276  1.00  0.00           C  
ATOM      3  O   ACE I   4      70.727  21.570  29.912  1.00  0.00           O  
ATOM      4 HH31 ACE I   4      68.067  23.122  29.630  1.00  0.00           H  
ATOM      5 HH32 ACE I   4      68.623  23.359  31.304  1.00  0.00           H  
ATOM      6 HH33 ACE I   4      69.649  23.877  29.944  1.00  0.00           H  
ATOM      7  N   VAL I   5      68.799  20.737  30.670  1.00108.44           N  
ATOM      8  CA  VAL I   5      69.301  19.332  30.702  1.00118.66           C  
ATOM      9  C   VAL I   5      68.221  18.375  31.196  1.00124.52           C  
ATOM     10  O   VAL I   5      67.939  18.300  32.394  1.00107.57           O  
ATOM     11  CB  VAL I   5      70.552  19.198  31.592  1.00120.94           C  
ATOM     12  CG1 VAL I   5      70.976  17.740  31.701  1.00106.28           C  
ATOM     13  CG2 VAL I   5      71.686  20.053  31.045  1.00120.86           C  
ATOM     14  H   VAL I   5      67.850  20.929  30.958  1.00108.44           H  
ATOM     15  HA  VAL I   5      69.571  19.068  29.680  1.00118.66           H  
ATOM     16  HB  VAL I   5      70.307  19.555  32.592  1.00120.94           H  
ATOM     17 HG11 VAL I   5      70.158  17.154  32.119  1.00106.28           H  
ATOM     18 HG12 VAL I   5      71.227  17.360  30.711  1.00106.28           H  
ATOM     19 HG13 VAL I   5      71.847  17.663  32.351  1.00106.28           H  
ATOM     20 HG21 VAL I   5      71.947  19.712  30.043  1.00120.86           H  
ATOM     21 HG22 VAL I   5      71.368  21.095  31.003  1.00120.86           H  
ATOM     22 HG23 VAL I   5      72.555  19.965  31.697  1.00120.86           H  
ATOM     23  N   ASP I   6      67.621  17.642  30.263  1.00130.00           N  
ATOM     24  CA  ASP I   6      66.552  16.704  30.588  1.00126.77           C  
ATOM     25  C   ASP I   6      67.111  15.351  31.021  1.00120.78           C  
ATOM     26  O   ASP I   6      67.798  14.675  30.252  1.00111.50           O  
ATOM     27  CB  ASP I   6      65.613  16.532  29.390  1.00122.93           C  
ATOM     28  CG  ASP I   6      64.385  15.704  29.722  1.00119.32           C  
ATOM     29  OD1 ASP I   6      64.257  15.262  30.884  1.00128.62           O  
ATOM     30  OD2 ASP I   6      63.547  15.496  28.819  1.00107.77           O1-
ATOM     31  H   ASP I   6      67.914  17.737  29.301  1.00130.00           H  
ATOM     32  HA  ASP I   6      65.988  17.117  31.425  1.00126.77           H  
ATOM     33  HB2 ASP I   6      66.160  16.038  28.587  1.00122.93           H  
ATOM     34  HB3 ASP I   6      65.289  17.518  29.057  1.00122.93           H  
ATOM     35  N   ILE I   7      66.813  14.963  32.257  1.00113.88           N  
ATOM     36  CA  ILE I   7      67.254  13.678  32.786  1.00108.37           C  
ATOM     37  C   ILE I   7      66.906  12.541  31.832  1.00110.58           C  
ATOM     38  O   ILE I   7      67.761  11.724  31.488  1.00115.94           O  
ATOM     39  CB  ILE I   7      66.621  13.384  34.161  1.00104.04           C  
ATOM     40  CG1 ILE I   7      65.093  13.369  34.057  1.00106.41           C  
ATOM     41  CG2 ILE I   7      67.073  14.409  35.187  1.00109.03           C  
ATOM     42  CD1 ILE I   7      64.388  13.034  35.360  1.00102.08           C  
ATOM     43  H   ILE I   7      66.266  15.575  32.846  1.00113.88           H  
ATOM     44  HA  ILE I   7      68.336  13.741  32.897  1.00108.37           H  
ATOM     45  HB  ILE I   7      66.954  12.399  34.488  1.00104.04           H  
ATOM     46 HG12 ILE I   7      64.807  12.626  33.312  1.00106.41           H  
ATOM     47 HG13 ILE I   7      64.762  14.355  33.732  1.00106.41           H  
ATOM     48 HG21 ILE I   7      68.160  14.390  35.265  1.00109.03           H  
ATOM     49 HG22 ILE I   7      66.748  15.402  34.876  1.00109.03           H  
ATOM     50 HG23 ILE I   7      66.635  14.170  36.156  1.00109.03           H  
ATOM     51 HD11 ILE I   7      64.706  12.049  35.702  1.00102.08           H  
ATOM     52 HD12 ILE I   7      64.642  13.780  36.113  1.00102.08           H  
ATOM     53 HD13 ILE I   7      63.310  13.032  35.200  1.00102.08           H  
ATOM     54  N   CYS I   8      65.646  12.501  31.408  1.00 97.78           N  
ATOM     55  CA  CYS I   8      65.141  11.424  30.562  1.00 93.73           C  
ATOM     56  C   CYS I   8      66.085  11.072  29.420  1.00 93.27           C  
ATOM     57  O   CYS I   8      66.237   9.903  29.071  1.00 99.66           O  
ATOM     58  CB  CYS I   8      63.764  11.783  30.005  1.00 97.81           C  
ATOM     59  SG  CYS I   8      62.487  11.950  31.263  1.00110.70           S  
ATOM     60  H   CYS I   8      65.016  13.242  31.681  1.00 97.78           H  
ATOM     61  HA  CYS I   8      65.064  10.542  31.198  1.00 93.73           H  
ATOM     62  HB2 CYS I   8      63.460  11.000  29.310  1.00 97.81           H  
ATOM     63  HB3 CYS I   8      63.846  12.730  29.472  1.00 97.81           H  
ATOM     64  N   THR I   9      66.711  12.089  28.840  1.00105.14           N  
ATOM     65  CA  THR I   9      67.623  11.895  27.719  1.00105.16           C  
ATOM     66  C   THR I   9      69.065  11.826  28.200  1.00111.86           C  
ATOM     67  O   THR I   9      69.821  10.935  27.809  1.00102.78           O  
ATOM     68  CB  THR I   9      67.505  13.043  26.707  1.00101.64           C  
ATOM     69  OG1 THR I   9      66.153  13.133  26.243  1.00102.91           O  
ATOM     70  CG2 THR I   9      68.434  12.811  25.525  1.00114.17           C  
ATOM     71  H   THR I   9      66.551  13.024  29.185  1.00105.14           H  
ATOM     72  HA  THR I   9      67.347  10.955  27.240  1.00105.16           H  
ATOM     73  HB  THR I   9      67.790  13.974  27.198  1.00101.64           H  
ATOM     74 HG21 THR I   9      69.463  12.743  25.879  1.00114.17           H  
ATOM     75 HG22 THR I   9      68.160  11.882  25.024  1.00114.17           H  
ATOM     76 HG23 THR I   9      68.345  13.641  24.824  1.00114.17           H  
ATOM     77  HG1 THR I   9      65.594  13.290  27.007  1.00102.91           H  
ATOM     78  N   ALA I  10      69.434  12.777  29.053  1.00121.49           N  
ATOM     79  CA  ALA I  10      70.792  12.873  29.575  1.00126.24           C  
ATOM     80  C   ALA I  10      71.423  11.505  29.811  1.00122.82           C  
ATOM     81  O   ALA I  10      70.792  10.603  30.363  1.00117.25           O  
ATOM     82  CB  ALA I  10      70.806  13.691  30.860  1.00130.50           C  
ATOM     83  H   ALA I  10      68.749  13.457  29.350  1.00121.49           H  
ATOM     84  HA  ALA I  10      71.393  13.377  28.818  1.00126.24           H  
ATOM     85  HB1 ALA I  10      70.392  14.680  30.666  1.00130.50           H  
ATOM     86  HB2 ALA I  10      70.205  13.188  31.618  1.00130.50           H  
ATOM     87  HB3 ALA I  10      71.831  13.790  31.216  1.00130.50           H  
ATOM     88  N   LYS I  11      72.674  11.361  29.384  1.00117.30           N  
ATOM     89  CA  LYS I  11      73.439  10.146  29.636  1.00110.25           C  
ATOM     90  C   LYS I  11      74.122  10.238  30.999  1.00105.40           C  
ATOM     91  O   LYS I  11      73.978  11.238  31.703  1.00107.60           O  
ATOM     92  CB  LYS I  11      74.525   9.931  28.533  1.00  0.00           C  
ATOM     93  CG  LYS I  11      74.064  10.245  27.095  1.00  0.00           C  
ATOM     94  CD  LYS I  11      72.848   9.439  26.610  1.00  0.00           C  
ATOM     95  CE  LYS I  11      72.378   9.984  25.257  1.00  0.00           C  
ATOM     96  NZ  LYS I  11      71.311   9.160  24.667  1.00  0.00           N1+
ATOM     97  H   LYS I  11      72.706  11.908  30.244  1.00117.30           H  
ATOM     98  HA  LYS I  11      72.750   9.302  29.621  1.00110.25           H  
ATOM     99  HB2 LYS I  11      74.838   8.887  28.567  1.00  0.00           H  
ATOM    100  HB3 LYS I  11      75.374  10.573  28.764  1.00  0.00           H  
ATOM    101  HG2 LYS I  11      74.896  10.039  26.421  1.00  0.00           H  
ATOM    102  HG3 LYS I  11      73.809  11.303  27.045  1.00  0.00           H  
ATOM    103  HD2 LYS I  11      72.041   9.527  27.338  1.00  0.00           H  
ATOM    104  HD3 LYS I  11      73.127   8.391  26.503  1.00  0.00           H  
ATOM    105  HE2 LYS I  11      73.226  10.004  24.572  1.00  0.00           H  
ATOM    106  HE3 LYS I  11      72.002  10.997  25.398  1.00  0.00           H  
ATOM    107  HZ1 LYS I  11      71.650   8.218  24.532  1.00  0.00           H  
ATOM    108  HZ2 LYS I  11      70.515   9.146  25.288  1.00  0.00           H  
ATOM    109  HZ3 LYS I  11      71.038   9.551  23.776  1.00  0.00           H  
ATOM    110  N   PRO I  12      74.863   9.187  31.381  1.00102.17           N  
ATOM    111  CA  PRO I  12      75.571   9.178  32.659  1.00 98.15           C  
ATOM    112  C   PRO I  12      76.632  10.273  32.738  1.00106.30           C  
ATOM    113  O   PRO I  12      76.874  10.821  33.814  1.00110.23           O  
ATOM    114  CB  PRO I  12      76.233   7.796  32.683  1.00 93.71           C  
ATOM    115  CG  PRO I  12      75.423   6.966  31.743  1.00 91.54           C  
ATOM    116  CD  PRO I  12      74.995   7.907  30.665  1.00 97.82           C  
ATOM    117  HA  PRO I  12      74.902   9.364  33.500  1.00 98.15           H  
ATOM    118  HB2 PRO I  12      76.205   7.375  33.688  1.00 93.71           H  
ATOM    119  HB3 PRO I  12      77.267   7.860  32.344  1.00 93.71           H  
ATOM    120  HG2 PRO I  12      74.555   6.547  32.253  1.00 91.54           H  
ATOM    121  HG3 PRO I  12      76.026   6.158  31.329  1.00 91.54           H  
ATOM    122  HD2 PRO I  12      75.748   7.973  29.880  1.00 97.82           H  
ATOM    123  HD3 PRO I  12      74.043   7.600  30.231  1.00 97.82           H  
ATOM    124  N   ARG I  13      77.253  10.588  31.604  1.00115.39           N  
ATOM    125  CA  ARG I  13      78.302  11.604  31.554  1.00114.43           C  
ATOM    126  C   ARG I  13      77.724  13.008  31.722  1.00114.31           C  
ATOM    127  O   ARG I  13      78.272  13.832  32.453  1.00116.61           O  
ATOM    128  CB  ARG I  13      79.071  11.518  30.233  1.00114.01           C  
ATOM    129  CG  ARG I  13      79.167  10.116  29.652  1.00121.46           C  
ATOM    130  CD  ARG I  13      80.066  10.080  28.423  1.00125.89           C  
ATOM    131  NE  ARG I  13      81.455   9.768  28.753  1.00130.48           N  
ATOM    132  CZ  ARG I  13      81.872   9.357  29.947  1.00135.14           C  
ATOM    133  NH1 ARG I  13      81.006   9.205  30.941  1.00144.26           N  
ATOM    134  NH2 ARG I  13      83.157   9.094  30.149  1.00126.23           N1+
ATOM    135  H   ARG I  13      76.992  10.111  30.753  1.00115.39           H  
ATOM    136  HA  ARG I  13      78.985  11.411  32.381  1.00114.43           H  
ATOM    137  HB2 ARG I  13      80.083  11.887  30.403  1.00114.01           H  
ATOM    138  HB3 ARG I  13      78.570  12.155  29.505  1.00114.01           H  
ATOM    139  HG2 ARG I  13      78.169   9.780  29.370  1.00121.46           H  
ATOM    140  HG3 ARG I  13      79.575   9.446  30.409  1.00121.46           H  
ATOM    141  HD2 ARG I  13      80.033  11.055  27.937  1.00125.89           H  
ATOM    142  HD3 ARG I  13      79.691   9.320  27.738  1.00125.89           H  
ATOM    143  HE  ARG I  13      82.146   9.872  28.024  1.00130.48           H  
ATOM    144 HH11 ARG I  13      80.027   9.404  30.793  1.00144.26           H  
ATOM    145 HH12 ARG I  13      81.326   8.891  31.846  1.00144.26           H  
ATOM    146 HH21 ARG I  13      83.472   8.780  31.056  1.00126.23           H  
ATOM    147 HH22 ARG I  13      83.820   9.208  29.396  1.00126.23           H  
ATOM    148  N   ASP I  14      76.614  13.270  31.039  1.00112.90           N  
ATOM    149  CA  ASP I  14      75.988  14.590  31.047  1.00114.12           C  
ATOM    150  C   ASP I  14      75.571  15.040  32.446  1.00120.84           C  
ATOM    151  O   ASP I  14      75.709  16.212  32.794  1.00129.10           O  
ATOM    152  CB  ASP I  14      74.787  14.612  30.099  1.00111.50           C  
ATOM    153  CG  ASP I  14      75.179  14.330  28.662  1.00111.11           C  
ATOM    154  OD1 ASP I  14      76.321  14.661  28.282  1.00 99.72           O  
ATOM    155  OD2 ASP I  14      74.346  13.778  27.912  1.00121.22           O1-
ATOM    156  H   ASP I  14      76.189  12.532  30.496  1.00112.90           H  
ATOM    157  HA  ASP I  14      76.739  15.300  30.700  1.00114.12           H  
ATOM    158  HB2 ASP I  14      74.321  15.596  30.148  1.00111.50           H  
ATOM    159  HB3 ASP I  14      74.072  13.855  30.422  1.00111.50           H  
ATOM    160  N   ILE I  15      75.055  14.107  33.242  1.00122.84           N  
ATOM    161  CA  ILE I  15      74.697  14.394  34.627  1.00116.31           C  
ATOM    162  C   ILE I  15      75.809  13.917  35.555  1.00113.40           C  
ATOM    163  O   ILE I  15      75.919  12.725  35.837  1.00109.79           O  
ATOM    164  CB  ILE I  15      73.332  13.740  34.981  1.00  0.00           C  
ATOM    165  CG2 ILE I  15      72.998  13.956  36.473  1.00  0.00           C  
ATOM    166  CG1 ILE I  15      72.198  14.296  34.082  1.00  0.00           C  
ATOM    167  CD1 ILE I  15      70.817  13.670  34.318  1.00  0.00           C  
ATOM    168  H   ILE I  15      75.178  13.104  33.167  1.00122.84           H  
ATOM    169  HA  ILE I  15      74.585  15.470  34.758  1.00116.31           H  
ATOM    170  HB  ILE I  15      73.410  12.665  34.806  1.00  0.00           H  
ATOM    171 HG12 ILE I  15      72.122  15.375  34.223  1.00  0.00           H  
ATOM    172 HG13 ILE I  15      72.446  14.110  33.037  1.00  0.00           H  
ATOM    173 HG21 ILE I  15      73.780  13.540  37.107  1.00  0.00           H  
ATOM    174 HG22 ILE I  15      72.893  15.021  36.683  1.00  0.00           H  
ATOM    175 HG23 ILE I  15      72.073  13.444  36.735  1.00  0.00           H  
ATOM    176 HD11 ILE I  15      70.884  12.584  34.255  1.00  0.00           H  
ATOM    177 HD12 ILE I  15      70.424  13.957  35.294  1.00  0.00           H  
ATOM    178 HD13 ILE I  15      70.127  14.027  33.554  1.00  0.00           H  
ATOM    179  N   PRO I  16      76.636  14.857  36.036  1.00117.57           N  
ATOM    180  CA  PRO I  16      77.836  14.566  36.819  1.00120.01           C  
ATOM    181  C   PRO I  16      77.576  13.633  37.997  1.00127.79           C  
ATOM    182  O   PRO I  16      77.989  12.473  37.967  1.00139.13           O  
ATOM    183  CB  PRO I  16      78.264  15.946  37.325  1.00114.83           C  
ATOM    184  CG  PRO I  16      77.720  16.896  36.323  1.00114.00           C  
ATOM    185  CD  PRO I  16      76.415  16.305  35.884  1.00114.00           C  
ATOM    186  HA  PRO I  16      78.587  14.050  36.220  1.00120.01           H  
ATOM    187  HB2 PRO I  16      79.351  16.018  37.374  1.00114.83           H  
ATOM    188  HB3 PRO I  16      77.842  16.143  38.311  1.00114.83           H  
ATOM    189  HG2 PRO I  16      78.401  16.989  35.477  1.00114.00           H  
ATOM    190  HG3 PRO I  16      77.563  17.876  36.773  1.00114.00           H  
ATOM    191  HD2 PRO I  16      75.598  16.645  36.520  1.00114.00           H  
ATOM    192  HD3 PRO I  16      76.199  16.561  34.847  1.00114.00           H  
ATOM    193  N   MET I  17      76.902  14.136  39.026  1.00116.57           N  
ATOM    194  CA  MET I  17      76.663  13.347  40.227  1.00116.52           C  
ATOM    195  C   MET I  17      77.876  13.399  41.151  1.00115.33           C  
ATOM    196  O   MET I  17      78.572  12.400  41.326  1.00101.09           O  
ATOM    197  CB  MET I  17      76.364  11.894  39.855  1.00112.77           C  
ATOM    198  CG  MET I  17      75.064  11.691  39.093  1.00112.95           C  
ATOM    199  SD  MET I  17      73.620  11.713  40.172  1.00105.44           S  
ATOM    200  CE  MET I  17      74.082  10.460  41.367  1.00102.74           C  
ATOM    201  H   MET I  17      76.550  15.081  38.974  1.00116.57           H  
ATOM    202  HA  MET I  17      75.803  13.769  40.747  1.00116.52           H  
ATOM    203  HB2 MET I  17      76.314  11.311  40.775  1.00112.77           H  
ATOM    204  HB3 MET I  17      77.182  11.526  39.236  1.00112.77           H  
ATOM    205  HG2 MET I  17      75.105  10.729  38.583  1.00112.95           H  
ATOM    206  HG3 MET I  17      74.962  12.488  38.357  1.00112.95           H  
ATOM    207  HE1 MET I  17      74.233   9.509  40.856  1.00102.74           H  
ATOM    208  HE2 MET I  17      75.006  10.756  41.865  1.00102.74           H  
ATOM    209  HE3 MET I  17      73.289  10.353  42.107  1.00102.74           H  
ATOM    210  N   ASN I  18      78.130  14.566  41.736  1.00118.87           N  
ATOM    211  CA  ASN I  18      79.253  14.731  42.653  1.00123.73           C  
ATOM    212  C   ASN I  18      78.997  14.032  43.984  1.00128.03           C  
ATOM    213  O   ASN I  18      78.505  14.648  44.929  1.00125.84           O  
ATOM    214  CB  ASN I  18      79.548  16.235  42.829  1.00  0.00           C  
ATOM    215  CG  ASN I  18      80.711  16.543  43.780  1.00  0.00           C  
ATOM    216  OD1 ASN I  18      81.566  15.698  44.048  1.00  0.00           O  
ATOM    217  ND2 ASN I  18      80.755  17.779  44.286  1.00  0.00           N  
ATOM    218  H   ASN I  18      77.283  14.877  42.195  1.00118.87           H  
ATOM    219  HA  ASN I  18      80.136  14.253  42.229  1.00123.73           H  
ATOM    220  HB2 ASN I  18      79.780  16.668  41.856  1.00  0.00           H  
ATOM    221  HB3 ASN I  18      78.649  16.732  43.200  1.00  0.00           H  
ATOM    222 HD21 ASN I  18      80.040  18.448  44.041  1.00  0.00           H  
ATOM    223 HD22 ASN I  18      81.500  18.042  44.913  1.00  0.00           H  
ATOM    224  N   PRO I  19      79.336  12.736  44.061  1.00132.58           N  
ATOM    225  CA  PRO I  19      79.070  11.930  45.244  1.00129.09           C  
ATOM    226  C   PRO I  19      80.142  12.098  46.316  1.00131.92           C  
ATOM    227  O   PRO I  19      81.332  11.953  46.034  1.00129.80           O  
ATOM    228  CB  PRO I  19      79.093  10.504  44.694  1.00139.85           C  
ATOM    229  CG  PRO I  19      80.064  10.561  43.559  1.00133.79           C  
ATOM    230  CD  PRO I  19      80.033  11.969  43.012  1.00134.88           C  
ATOM    231  HA  PRO I  19      78.136  12.209  45.731  1.00129.09           H  
ATOM    232  HB2 PRO I  19      78.104  10.210  44.342  1.00139.85           H  
ATOM    233  HB3 PRO I  19      79.431   9.802  45.456  1.00139.85           H  
ATOM    234  HG2 PRO I  19      79.773   9.853  42.783  1.00133.79           H  
ATOM    235  HG3 PRO I  19      81.066  10.320  43.913  1.00133.79           H  
ATOM    236  HD2 PRO I  19      81.043  12.349  42.859  1.00134.88           H  
ATOM    237  HD3 PRO I  19      79.484  12.009  42.071  1.00134.88           H  
ATOM    238  N   MET I  20      79.713  12.400  47.537  1.00128.29           N  
ATOM    239  CA  MET I  20      80.634  12.563  48.655  1.00118.36           C  
ATOM    240  C   MET I  20      81.265  11.229  49.036  1.00118.07           C  
ATOM    241  O   MET I  20      82.488  11.084  49.027  1.00120.31           O  
ATOM    242  CB  MET I  20      79.911  13.166  49.860  1.00116.83           C  
ATOM    243  CG  MET I  20      80.797  13.375  51.075  1.00119.12           C  
ATOM    244  SD  MET I  20      79.967  14.290  52.386  1.00127.89           S  
ATOM    245  CE  MET I  20      79.705  15.869  51.583  1.00113.81           C  
ATOM    246  H   MET I  20      78.723  12.520  47.694  1.00128.29           H  
ATOM    247  HA  MET I  20      81.427  13.243  48.344  1.00118.36           H  
ATOM    248  HB2 MET I  20      79.098  12.497  50.141  1.00116.83           H  
ATOM    249  HB3 MET I  20      79.501  14.132  49.565  1.00116.83           H  
ATOM    250  HG2 MET I  20      81.684  13.930  50.769  1.00119.12           H  
ATOM    251  HG3 MET I  20      81.094  12.401  51.463  1.00119.12           H  
ATOM    252  HE1 MET I  20      80.667  16.295  51.296  1.00113.81           H  
ATOM    253  HE2 MET I  20      79.090  15.727  50.694  1.00113.81           H  
ATOM    254  HE3 MET I  20      79.199  16.547  52.270  1.00113.81           H  
ATOM    255  N   CYS I  21      80.421  10.258  49.369  1.00113.46           N  
ATOM    256  CA  CYS I  21      80.888   8.926  49.728  1.00106.25           C  
ATOM    257  C   CYS I  21      80.351   7.905  48.735  1.00105.43           C  
ATOM    258  O   CYS I  21      79.139   7.782  48.555  1.00119.47           O  
ATOM    259  CB  CYS I  21      80.440   8.570  51.146  1.00101.56           C  
ATOM    260  SG  CYS I  21      80.674   9.900  52.349  1.00 87.69           S  
ATOM    261  H   CYS I  21      79.429  10.449  49.373  1.00113.46           H  
ATOM    262  HA  CYS I  21      81.977   8.914  49.696  1.00106.25           H  
ATOM    263  HB2 CYS I  21      81.011   7.703  51.478  1.00101.56           H  
ATOM    264  HB3 CYS I  21      79.380   8.317  51.117  1.00101.56           H  
ATOM    265  N   ILE I  22      81.257   7.181  48.085  1.00101.57           N  
ATOM    266  CA  ILE I  22      80.871   6.188  47.089  1.00 93.61           C  
ATOM    267  C   ILE I  22      81.075   4.775  47.619  1.00 89.85           C  
ATOM    268  O   ILE I  22      82.015   4.515  48.365  1.00 88.75           O  
ATOM    269  CB  ILE I  22      81.628   6.472  45.767  1.00  0.00           C  
ATOM    270  CG2 ILE I  22      83.111   6.061  45.852  1.00  0.00           C  
ATOM    271  CG1 ILE I  22      80.921   5.804  44.565  1.00  0.00           C  
ATOM    272  CD1 ILE I  22      81.438   6.288  43.204  1.00  0.00           C  
ATOM    273  H   ILE I  22      82.112   6.841  48.514  1.00101.57           H  
ATOM    274  HA  ILE I  22      79.805   6.265  46.875  1.00 93.61           H  
ATOM    275  HB  ILE I  22      81.591   7.550  45.599  1.00  0.00           H  
ATOM    276 HG12 ILE I  22      81.044   4.723  44.616  1.00  0.00           H  
ATOM    277 HG13 ILE I  22      79.855   6.028  44.613  1.00  0.00           H  
ATOM    278 HG21 ILE I  22      83.566   6.480  46.750  1.00  0.00           H  
ATOM    279 HG22 ILE I  22      83.204   4.974  45.879  1.00  0.00           H  
ATOM    280 HG23 ILE I  22      83.656   6.441  44.989  1.00  0.00           H  
ATOM    281 HD11 ILE I  22      81.349   7.372  43.137  1.00  0.00           H  
ATOM    282 HD12 ILE I  22      82.478   5.997  43.064  1.00  0.00           H  
ATOM    283 HD13 ILE I  22      80.840   5.835  42.411  1.00  0.00           H  
ATOM    284  N   TYR I  23      80.186   3.870  47.225  1.00 73.03           N  
ATOM    285  CA  TYR I  23      80.223   2.485  47.684  1.00 71.70           C  
ATOM    286  C   TYR I  23      80.045   1.522  46.511  1.00 74.22           C  
ATOM    287  O   TYR I  23      79.149   1.700  45.685  1.00 82.23           O  
ATOM    288  CB  TYR I  23      79.134   2.252  48.734  1.00 67.01           C  
ATOM    289  CG  TYR I  23      78.824   0.795  48.986  1.00 72.79           C  
ATOM    290  CD1 TYR I  23      79.239   0.166  50.153  1.00 71.63           C  
ATOM    291  CD2 TYR I  23      78.115   0.048  48.055  1.00 74.43           C  
ATOM    292  CE1 TYR I  23      78.955  -1.167  50.384  1.00 74.22           C  
ATOM    293  CE2 TYR I  23      77.826  -1.285  48.278  1.00 73.98           C  
ATOM    294  CZ  TYR I  23      78.247  -1.887  49.442  1.00 73.77           C  
ATOM    295  OH  TYR I  23      77.959  -3.214  49.663  1.00 81.26           O  
ATOM    296  H   TYR I  23      79.458   4.151  46.584  1.00 73.03           H  
ATOM    297  HA  TYR I  23      81.197   2.295  48.136  1.00 71.70           H  
ATOM    298  HB2 TYR I  23      78.221   2.743  48.396  1.00 67.01           H  
ATOM    299  HB3 TYR I  23      79.461   2.700  49.672  1.00 67.01           H  
ATOM    300  HD1 TYR I  23      79.792   0.727  50.891  1.00 71.63           H  
ATOM    301  HD2 TYR I  23      77.783   0.517  47.140  1.00 74.43           H  
ATOM    302  HE1 TYR I  23      79.285  -1.643  51.296  1.00 74.22           H  
ATOM    303  HE2 TYR I  23      77.273  -1.851  47.543  1.00 73.98           H  
ATOM    304  HH  TYR I  23      78.283  -3.567  50.495  1.00 81.26           H  
ATOM    305  N   ARG I  24      80.899   0.504  46.443  1.00 77.61           N  
ATOM    306  CA  ARG I  24      80.881  -0.445  45.331  1.00 77.73           C  
ATOM    307  C   ARG I  24      80.220  -1.768  45.712  1.00 83.00           C  
ATOM    308  O   ARG I  24      80.707  -2.487  46.586  1.00 77.83           O  
ATOM    309  CB  ARG I  24      82.331  -0.688  44.863  1.00  0.00           C  
ATOM    310  CG  ARG I  24      82.411  -1.564  43.604  1.00  0.00           C  
ATOM    311  CD  ARG I  24      83.853  -1.648  43.090  1.00  0.00           C  
ATOM    312  NE  ARG I  24      83.956  -2.493  41.889  1.00  0.00           N  
ATOM    313  CZ  ARG I  24      83.637  -2.120  40.635  1.00  0.00           C  
ATOM    314  NH1 ARG I  24      83.766  -3.007  39.640  1.00  0.00           N  
ATOM    315  NH2 ARG I  24      83.190  -0.886  40.355  1.00  0.00           N1+
ATOM    316  H   ARG I  24      81.210   0.010  47.272  1.00 77.61           H  
ATOM    317  HA  ARG I  24      80.287  -0.017  44.523  1.00 77.73           H  
ATOM    318  HB2 ARG I  24      82.793   0.274  44.637  1.00  0.00           H  
ATOM    319  HB3 ARG I  24      82.899  -1.158  45.667  1.00  0.00           H  
ATOM    320  HG2 ARG I  24      82.060  -2.571  43.833  1.00  0.00           H  
ATOM    321  HG3 ARG I  24      81.775  -1.136  42.829  1.00  0.00           H  
ATOM    322  HD2 ARG I  24      84.220  -0.646  42.865  1.00  0.00           H  
ATOM    323  HD3 ARG I  24      84.482  -2.078  43.871  1.00  0.00           H  
ATOM    324  HE  ARG I  24      84.294  -3.434  42.031  1.00  0.00           H  
ATOM    325 HH11 ARG I  24      83.528  -2.743  38.694  1.00  0.00           H  
ATOM    326 HH12 ARG I  24      84.098  -3.941  39.836  1.00  0.00           H  
ATOM    327 HH21 ARG I  24      82.955  -0.638  39.405  1.00  0.00           H  
ATOM    328 HH22 ARG I  24      83.083  -0.208  41.095  1.00  0.00           H  
ATOM    329  N   SER I  25      79.113  -2.085  45.045  1.00 85.30           N  
ATOM    330  CA  SER I  25      78.374  -3.317  45.315  1.00 91.47           C  
ATOM    331  C   SER I  25      79.213  -4.553  45.011  1.00 87.72           C  
ATOM    332  O   SER I  25      79.990  -4.562  44.056  1.00 86.14           O  
ATOM    333  CB  SER I  25      77.076  -3.361  44.500  1.00 91.13           C  
ATOM    334  OG  SER I  25      76.221  -2.281  44.827  1.00 84.71           O  
ATOM    335  H   SER I  25      78.773  -1.456  44.331  1.00 85.30           H  
ATOM    336  HA  SER I  25      78.131  -3.321  46.378  1.00 91.47           H  
ATOM    337  HB2 SER I  25      76.559  -4.298  44.708  1.00 91.13           H  
ATOM    338  HB3 SER I  25      77.322  -3.309  43.439  1.00 91.13           H  
ATOM    339  HG  SER I  25      76.691  -1.468  44.628  1.00 84.71           H  
ATOM    340  N   PRO I  26      79.051  -5.607  45.824  1.00 90.60           N  
ATOM    341  CA  PRO I  26      79.771  -6.863  45.635  1.00 89.53           C  
ATOM    342  C   PRO I  26      79.346  -7.579  44.357  1.00 86.53           C  
ATOM    343  O   PRO I  26      78.265  -7.317  43.829  1.00 84.98           O  
ATOM    344  CB  PRO I  26      79.362  -7.688  46.860  1.00 90.38           C  
ATOM    345  CG  PRO I  26      78.052  -7.116  47.281  1.00 91.75           C  
ATOM    346  CD  PRO I  26      78.155  -5.652  46.992  1.00 92.17           C  
ATOM    347  HA  PRO I  26      80.846  -6.710  45.541  1.00 89.53           H  
ATOM    348  HB2 PRO I  26      80.100  -7.586  47.656  1.00 90.38           H  
ATOM    349  HB3 PRO I  26      79.255  -8.740  46.597  1.00 90.38           H  
ATOM    350  HG2 PRO I  26      77.885  -7.285  48.345  1.00 91.75           H  
ATOM    351  HG3 PRO I  26      77.238  -7.562  46.710  1.00 91.75           H  
ATOM    352  HD2 PRO I  26      77.179  -5.230  46.753  1.00 92.17           H  
ATOM    353  HD3 PRO I  26      78.586  -5.115  47.837  1.00 92.17           H  
ATOM    354  N   GLU I  27      80.198  -8.475  43.870  1.00 85.72           N  
ATOM    355  CA  GLU I  27      79.892  -9.267  42.685  1.00 79.23           C  
ATOM    356  C   GLU I  27      79.264 -10.604  43.072  1.00 79.24           C  
ATOM    357  O   GLU I  27      78.215 -10.987  42.551  1.00 80.17           O  
ATOM    358  CB  GLU I  27      81.192  -9.533  41.853  1.00  0.00           C  
ATOM    359  CG  GLU I  27      80.956 -10.445  40.634  1.00  0.00           C  
ATOM    360  CD  GLU I  27      82.217 -10.699  39.805  1.00  0.00           C  
ATOM    361  OE1 GLU I  27      82.267 -10.525  38.591  1.00  0.00           O  
ATOM    362  OE2 GLU I  27      83.279 -11.162  40.526  1.00  0.00           O1-
ATOM    363  H   GLU I  27      80.992  -8.893  44.336  1.00 85.72           H  
ATOM    364  HA  GLU I  27      79.183  -8.701  42.081  1.00 79.23           H  
ATOM    365  HB2 GLU I  27      81.929 -10.005  42.502  1.00  0.00           H  
ATOM    366  HB3 GLU I  27      81.579  -8.577  41.499  1.00  0.00           H  
ATOM    367  HG2 GLU I  27      80.211  -9.978  39.992  1.00  0.00           H  
ATOM    368  HG3 GLU I  27      80.580 -11.405  40.990  1.00  0.00           H  
ATOM    369  N   NME I  28      79.902 -11.327  43.992  1.00  0.00           N  
ATOM    370  CH3 NME I  28      79.410 -12.612  44.445  1.00  0.00           C  
ATOM    371  H   NME I  28      80.758 -10.966  44.387  1.00  0.00           H  
ATOM    372 HH31 NME I  28      80.247 -13.302  44.559  1.00  0.00           H  
ATOM    373 HH32 NME I  28      78.907 -12.491  45.404  1.00  0.00           H  
ATOM    374 HH33 NME I  28      78.708 -13.011  43.714  1.00  0.00           H  
ATOM    375  CH3 ACE I  44      69.711   3.081  29.254  1.00  0.00           C  
ATOM    376  C   ACE I  44      68.384   2.352  29.472  1.00  0.00           C  
ATOM    377  O   ACE I  44      67.324   2.865  29.116  1.00  0.00           O  
ATOM    378 HH31 ACE I  44      69.554   4.045  28.771  1.00  0.00           H  
ATOM    379 HH32 ACE I  44      70.189   3.232  30.222  1.00  0.00           H  
ATOM    380 HH33 ACE I  44      70.351   2.459  28.627  1.00  0.00           H  
ATOM    381  N   ASN I  45      68.444   1.174  30.049  1.00 65.38           N  
ATOM    382  CA  ASN I  45      67.243   0.390  30.307  1.00 80.05           C  
ATOM    383  C   ASN I  45      67.537  -0.946  30.984  1.00 92.44           C  
ATOM    384  O   ASN I  45      66.792  -1.383  31.861  1.00 98.43           O  
ATOM    385  CB  ASN I  45      66.455   0.165  29.017  1.00 79.89           C  
ATOM    386  CG  ASN I  45      65.623  -1.103  29.057  1.00 92.49           C  
ATOM    387  ND2 ASN I  45      64.395  -1.055  29.130  1.00106.70           N  
ATOM    388  OD1 ASN I  45      66.293  -2.248  29.020  1.00 96.24           O  
ATOM    389  H   ASN I  45      69.343   0.803  30.320  1.00 65.38           H  
ATOM    390  HA  ASN I  45      66.640   0.973  31.002  1.00 80.05           H  
ATOM    391  HB2 ASN I  45      67.157   0.096  28.186  1.00 79.89           H  
ATOM    392  HB3 ASN I  45      65.790   1.014  28.861  1.00 79.89           H  
ATOM    393 HD21 ASN I  45      63.857  -1.909  29.164  1.00106.70           H  
ATOM    394 HD22 ASN I  45      63.925  -0.161  29.156  1.00106.70           H  
ATOM    395  N   ARG I  46      68.616  -1.600  30.568  1.00 97.56           N  
ATOM    396  CA  ARG I  46      69.030  -2.839  31.209  1.00 89.59           C  
ATOM    397  C   ARG I  46      69.224  -2.577  32.697  1.00 83.41           C  
ATOM    398  O   ARG I  46      68.906  -3.419  33.536  1.00 77.68           O  
ATOM    399  CB  ARG I  46      70.314  -3.356  30.527  1.00  0.00           C  
ATOM    400  CG  ARG I  46      70.948  -4.591  31.186  1.00  0.00           C  
ATOM    401  CD  ARG I  46      70.000  -5.790  31.303  1.00  0.00           C  
ATOM    402  NE  ARG I  46      70.697  -6.942  31.895  1.00  0.00           N  
ATOM    403  CZ  ARG I  46      70.110  -8.066  32.348  1.00  0.00           C  
ATOM    404  NH1 ARG I  46      68.781  -8.247  32.284  1.00  0.00           N  
ATOM    405  NH2 ARG I  46      70.876  -9.029  32.879  1.00  0.00           N1+
ATOM    406  H   ARG I  46      68.355  -1.791  29.610  1.00 97.56           H  
ATOM    407  HA  ARG I  46      68.271  -3.614  31.103  1.00 89.59           H  
ATOM    408  HB2 ARG I  46      70.084  -3.603  29.490  1.00  0.00           H  
ATOM    409  HB3 ARG I  46      71.059  -2.558  30.519  1.00  0.00           H  
ATOM    410  HG2 ARG I  46      71.814  -4.886  30.594  1.00  0.00           H  
ATOM    411  HG3 ARG I  46      71.303  -4.326  32.183  1.00  0.00           H  
ATOM    412  HD2 ARG I  46      69.153  -5.524  31.935  1.00  0.00           H  
ATOM    413  HD3 ARG I  46      69.637  -6.061  30.311  1.00  0.00           H  
ATOM    414  HE  ARG I  46      71.702  -6.869  31.969  1.00  0.00           H  
ATOM    415 HH11 ARG I  46      68.370  -9.102  32.630  1.00  0.00           H  
ATOM    416 HH12 ARG I  46      68.191  -7.529  31.886  1.00  0.00           H  
ATOM    417 HH21 ARG I  46      71.878  -8.904  32.934  1.00  0.00           H  
ATOM    418 HH22 ARG I  46      70.451  -9.878  33.224  1.00  0.00           H  
ATOM    419  N   ARG I  47      69.746  -1.396  33.015  1.00 79.16           N  
ATOM    420  CA  ARG I  47      69.941  -0.989  34.398  1.00 83.03           C  
ATOM    421  C   ARG I  47      68.597  -0.717  35.065  1.00 80.92           C  
ATOM    422  O   ARG I  47      68.314  -1.225  36.152  1.00 76.61           O  
ATOM    423  CB  ARG I  47      70.827   0.256  34.464  1.00 89.70           C  
ATOM    424  CG  ARG I  47      72.325  -0.019  34.373  1.00102.42           C  
ATOM    425  CD  ARG I  47      72.663  -1.024  33.281  1.00103.60           C  
ATOM    426  NE  ARG I  47      72.668  -2.399  33.777  1.00112.09           N  
ATOM    427  CZ  ARG I  47      73.761  -3.052  34.160  1.00107.71           C  
ATOM    428  NH1 ARG I  47      74.945  -2.459  34.107  1.00 97.19           N  
ATOM    429  NH2 ARG I  47      73.671  -4.302  34.596  1.00108.73           N1+
ATOM    430  H   ARG I  47      70.015  -0.763  32.275  1.00 79.16           H  
ATOM    431  HA  ARG I  47      70.437  -1.799  34.933  1.00 83.03           H  
ATOM    432  HB2 ARG I  47      70.632   0.761  35.410  1.00 89.70           H  
ATOM    433  HB3 ARG I  47      70.552   0.912  33.638  1.00 89.70           H  
ATOM    434  HG2 ARG I  47      72.668  -0.413  35.330  1.00102.42           H  
ATOM    435  HG3 ARG I  47      72.841   0.917  34.160  1.00102.42           H  
ATOM    436  HD2 ARG I  47      73.651  -0.791  32.883  1.00103.60           H  
ATOM    437  HD3 ARG I  47      71.922  -0.941  32.486  1.00103.60           H  
ATOM    438  HE  ARG I  47      71.784  -2.884  33.832  1.00112.09           H  
ATOM    439 HH11 ARG I  47      75.773  -2.958  34.398  1.00 97.19           H  
ATOM    440 HH12 ARG I  47      75.019  -1.508  33.776  1.00 97.19           H  
ATOM    441 HH21 ARG I  47      72.771  -4.759  34.638  1.00108.73           H  
ATOM    442 HH22 ARG I  47      74.502  -4.797  34.886  1.00108.73           H  
ATOM    443  N   VAL I  48      67.771   0.087  34.403  1.00 70.04           N  
ATOM    444  CA  VAL I  48      66.443   0.412  34.908  1.00 68.44           C  
ATOM    445  C   VAL I  48      65.645  -0.848  35.228  1.00 70.33           C  
ATOM    446  O   VAL I  48      64.848  -0.867  36.166  1.00 75.51           O  
ATOM    447  CB  VAL I  48      65.650   1.269  33.900  1.00 66.55           C  
ATOM    448  CG1 VAL I  48      64.179   1.339  34.297  1.00 56.17           C  
ATOM    449  CG2 VAL I  48      66.256   2.664  33.796  1.00 60.39           C  
ATOM    450  H   VAL I  48      68.072   0.484  33.525  1.00 70.04           H  
ATOM    451  HA  VAL I  48      66.589   0.984  35.824  1.00 68.44           H  
ATOM    452  HB  VAL I  48      65.711   0.799  32.919  1.00 66.55           H  
ATOM    453 HG11 VAL I  48      63.765   0.332  34.336  1.00 56.17           H  
ATOM    454 HG12 VAL I  48      64.089   1.807  35.277  1.00 56.17           H  
ATOM    455 HG13 VAL I  48      63.632   1.929  33.562  1.00 56.17           H  
ATOM    456 HG21 VAL I  48      66.206   3.155  34.768  1.00 60.39           H  
ATOM    457 HG22 VAL I  48      67.297   2.586  33.482  1.00 60.39           H  
ATOM    458 HG23 VAL I  48      65.699   3.249  33.064  1.00 60.39           H  
ATOM    459  N   TRP I  49      65.859  -1.899  34.445  1.00 69.38           N  
ATOM    460  CA  TRP I  49      65.150  -3.152  34.657  1.00 67.19           C  
ATOM    461  C   TRP I  49      65.647  -3.866  35.909  1.00 66.57           C  
ATOM    462  O   TRP I  49      64.875  -4.522  36.609  1.00 66.20           O  
ATOM    463  CB  TRP I  49      65.282  -4.072  33.443  1.00 65.69           C  
ATOM    464  CG  TRP I  49      64.551  -5.355  33.627  1.00 74.20           C  
ATOM    465  CD1 TRP I  49      63.211  -5.568  33.464  1.00 81.45           C  
ATOM    466  CD2 TRP I  49      65.110  -6.610  34.031  1.00 78.01           C  
ATOM    467  NE1 TRP I  49      62.904  -6.880  33.735  1.00 78.43           N  
ATOM    468  CE2 TRP I  49      64.052  -7.541  34.085  1.00 75.70           C  
ATOM    469  CE3 TRP I  49      66.404  -7.038  34.346  1.00 84.58           C  
ATOM    470  CZ2 TRP I  49      64.248  -8.874  34.443  1.00 82.37           C  
ATOM    471  CZ3 TRP I  49      66.597  -8.364  34.702  1.00 90.90           C  
ATOM    472  CH2 TRP I  49      65.525  -9.266  34.746  1.00 87.12           C  
ATOM    473  H   TRP I  49      66.525  -1.827  33.689  1.00 69.38           H  
ATOM    474  HA  TRP I  49      64.097  -2.907  34.796  1.00 67.19           H  
ATOM    475  HB2 TRP I  49      66.338  -4.290  33.281  1.00 65.69           H  
ATOM    476  HB3 TRP I  49      64.878  -3.560  32.569  1.00 65.69           H  
ATOM    477  HD1 TRP I  49      62.497  -4.815  33.166  1.00 81.45           H  
ATOM    478  HE1 TRP I  49      61.982  -7.290  33.684  1.00 78.43           H  
ATOM    479  HE3 TRP I  49      67.236  -6.350  34.313  1.00 84.58           H  
ATOM    480  HZ2 TRP I  49      63.424  -9.571  34.480  1.00 82.37           H  
ATOM    481  HZ3 TRP I  49      67.590  -8.708  34.950  1.00 90.90           H  
ATOM    482  HH2 TRP I  49      65.710 -10.293  35.025  1.00 87.12           H  
ATOM    483  N   GLU I  50      66.939  -3.734  36.187  1.00 64.44           N  
ATOM    484  CA  GLU I  50      67.535  -4.359  37.361  1.00 65.85           C  
ATOM    485  C   GLU I  50      67.129  -3.641  38.646  1.00 68.54           C  
ATOM    486  O   GLU I  50      66.855  -4.281  39.663  1.00 63.47           O  
ATOM    487  CB  GLU I  50      69.057  -4.405  37.227  1.00 73.69           C  
ATOM    488  CG  GLU I  50      69.548  -5.427  36.216  1.00 82.12           C  
ATOM    489  CD  GLU I  50      70.979  -5.181  35.789  1.00 94.11           C  
ATOM    490  OE1 GLU I  50      71.538  -4.127  36.157  1.00 99.28           O  
ATOM    491  OE2 GLU I  50      71.542  -6.040  35.079  1.00109.57           O1-
ATOM    492  H   GLU I  50      67.523  -3.187  35.570  1.00 64.44           H  
ATOM    493  HA  GLU I  50      67.158  -5.380  37.422  1.00 65.85           H  
ATOM    494  HB2 GLU I  50      69.481  -4.652  38.200  1.00 73.69           H  
ATOM    495  HB3 GLU I  50      69.406  -3.420  36.918  1.00 73.69           H  
ATOM    496  HG2 GLU I  50      68.908  -5.382  35.335  1.00 82.12           H  
ATOM    497  HG3 GLU I  50      69.482  -6.419  36.662  1.00 82.12           H  
ATOM    498  N   LEU I  51      67.089  -2.313  38.595  1.00 61.14           N  
ATOM    499  CA  LEU I  51      66.646  -1.523  39.734  1.00 54.07           C  
ATOM    500  C   LEU I  51      65.240  -1.946  40.159  1.00 55.14           C  
ATOM    501  O   LEU I  51      64.943  -2.036  41.351  1.00 55.59           O  
ATOM    502  CB  LEU I  51      66.657  -0.035  39.393  1.00 52.54           C  
ATOM    503  CG  LEU I  51      66.694   0.944  40.569  1.00 53.61           C  
ATOM    504  CD1 LEU I  51      66.231   2.327  40.125  1.00 53.91           C  
ATOM    505  CD2 LEU I  51      65.844   0.444  41.724  1.00 55.80           C  
ATOM    506  H   LEU I  51      67.372  -1.842  37.747  1.00 61.14           H  
ATOM    507  HA  LEU I  51      67.336  -1.699  40.560  1.00 54.07           H  
ATOM    508  HB2 LEU I  51      65.757   0.177  38.816  1.00 52.54           H  
ATOM    509  HB3 LEU I  51      67.537   0.156  38.778  1.00 52.54           H  
ATOM    510  HG  LEU I  51      67.725   1.016  40.916  1.00 53.61           H  
ATOM    511 HD11 LEU I  51      66.870   2.682  39.317  1.00 53.91           H  
ATOM    512 HD12 LEU I  51      65.200   2.270  39.775  1.00 53.91           H  
ATOM    513 HD13 LEU I  51      66.291   3.018  40.966  1.00 53.91           H  
ATOM    514 HD21 LEU I  51      64.806   0.363  41.403  1.00 55.80           H  
ATOM    515 HD22 LEU I  51      66.203  -0.535  42.042  1.00 55.80           H  
ATOM    516 HD23 LEU I  51      65.913   1.145  42.556  1.00 55.80           H  
ATOM    517  N   SER I  52      64.376  -2.201  39.181  1.00 53.36           N  
ATOM    518  CA  SER I  52      63.022  -2.653  39.473  1.00 55.49           C  
ATOM    519  C   SER I  52      63.051  -3.982  40.224  1.00 53.13           C  
ATOM    520  O   SER I  52      62.266  -4.192  41.147  1.00 54.52           O  
ATOM    521  CB  SER I  52      62.190  -2.770  38.193  1.00 59.60           C  
ATOM    522  OG  SER I  52      62.665  -3.818  37.367  1.00 82.24           O  
ATOM    523  H   SER I  52      64.663  -2.079  38.220  1.00 53.36           H  
ATOM    524  HA  SER I  52      62.548  -1.907  40.111  1.00 55.49           H  
ATOM    525  HB2 SER I  52      62.248  -1.830  37.644  1.00 59.60           H  
ATOM    526  HB3 SER I  52      61.153  -2.971  38.460  1.00 59.60           H  
ATOM    527  HG  SER I  52      63.578  -3.621  37.144  1.00 82.24           H  
ATOM    528  N   LYS I  53      63.956  -4.876  39.830  1.00 53.44           N  
ATOM    529  CA  LYS I  53      64.145  -6.134  40.557  1.00 56.76           C  
ATOM    530  C   LYS I  53      64.554  -5.839  41.993  1.00 55.23           C  
ATOM    531  O   LYS I  53      63.972  -6.371  42.937  1.00 59.58           O  
ATOM    532  CB  LYS I  53      65.243  -7.006  39.885  1.00  0.00           C  
ATOM    533  CG  LYS I  53      64.910  -7.439  38.443  1.00  0.00           C  
ATOM    534  CD  LYS I  53      63.588  -8.206  38.259  1.00  0.00           C  
ATOM    535  CE  LYS I  53      63.527  -9.513  39.059  1.00  0.00           C  
ATOM    536  NZ  LYS I  53      62.283 -10.251  38.782  1.00  0.00           N1+
ATOM    537  H   LYS I  53      63.539  -5.069  38.929  1.00 53.44           H  
ATOM    538  HA  LYS I  53      63.203  -6.682  40.540  1.00 56.76           H  
ATOM    539  HB2 LYS I  53      65.384  -7.903  40.488  1.00  0.00           H  
ATOM    540  HB3 LYS I  53      66.170  -6.433  39.864  1.00  0.00           H  
ATOM    541  HG2 LYS I  53      65.719  -8.080  38.092  1.00  0.00           H  
ATOM    542  HG3 LYS I  53      64.864  -6.542  37.828  1.00  0.00           H  
ATOM    543  HD2 LYS I  53      63.470  -8.442  37.201  1.00  0.00           H  
ATOM    544  HD3 LYS I  53      62.769  -7.564  38.582  1.00  0.00           H  
ATOM    545  HE2 LYS I  53      63.573  -9.281  40.124  1.00  0.00           H  
ATOM    546  HE3 LYS I  53      64.377 -10.137  38.786  1.00  0.00           H  
ATOM    547  HZ1 LYS I  53      61.489  -9.679  39.033  1.00  0.00           H  
ATOM    548  HZ2 LYS I  53      62.238 -10.477  37.799  1.00  0.00           H  
ATOM    549  HZ3 LYS I  53      62.268 -11.103  39.325  1.00  0.00           H  
ATOM    550  N   ALA I  54      65.563  -4.989  42.149  1.00 51.43           N  
ATOM    551  CA  ALA I  54      65.968  -4.535  43.465  1.00 48.44           C  
ATOM    552  C   ALA I  54      64.733  -4.065  44.215  1.00 50.81           C  
ATOM    553  O   ALA I  54      64.360  -4.635  45.242  1.00 52.69           O  
ATOM    554  CB  ALA I  54      66.974  -3.406  43.347  1.00 45.23           C  
ATOM    555  H   ALA I  54      66.057  -4.653  41.335  1.00 51.43           H  
ATOM    556  HA  ALA I  54      66.442  -5.353  44.008  1.00 48.44           H  
ATOM    557  HB1 ALA I  54      67.853  -3.758  42.807  1.00 45.23           H  
ATOM    558  HB2 ALA I  54      66.524  -2.573  42.806  1.00 45.23           H  
ATOM    559  HB3 ALA I  54      67.268  -3.076  44.343  1.00 45.23           H  
ATOM    560  N   ASN I  55      64.091  -3.029  43.684  1.00 51.39           N  
ATOM    561  CA  ASN I  55      62.922  -2.441  44.323  1.00 48.89           C  
ATOM    562  C   ASN I  55      61.858  -3.468  44.676  1.00 48.64           C  
ATOM    563  O   ASN I  55      61.176  -3.339  45.690  1.00 50.12           O  
ATOM    564  CB  ASN I  55      62.326  -1.336  43.449  1.00 48.98           C  
ATOM    565  CG  ASN I  55      63.091  -0.031  43.560  1.00 49.72           C  
ATOM    566  ND2 ASN I  55      62.955   0.854  42.716  1.00 53.41           N  
ATOM    567  OD1 ASN I  55      63.897   0.096  44.609  1.00 49.80           O  
ATOM    568  H   ASN I  55      64.423  -2.639  42.814  1.00 51.39           H  
ATOM    569  HA  ASN I  55      63.268  -2.010  45.262  1.00 48.89           H  
ATOM    570  HB2 ASN I  55      61.295  -1.164  43.758  1.00 48.98           H  
ATOM    571  HB3 ASN I  55      62.344  -1.664  42.410  1.00 48.98           H  
ATOM    572 HD21 ASN I  55      63.467   1.720  42.805  1.00 53.41           H  
ATOM    573 HD22 ASN I  55      62.331   0.715  41.934  1.00 53.41           H  
ATOM    574  N   SER I  56      61.722  -4.493  43.842  1.00 50.41           N  
ATOM    575  CA  SER I  56      60.723  -5.530  44.080  1.00 53.81           C  
ATOM    576  C   SER I  56      61.154  -6.520  45.162  1.00 59.34           C  
ATOM    577  O   SER I  56      60.315  -7.089  45.867  1.00 60.21           O  
ATOM    578  CB  SER I  56      60.382  -6.263  42.783  1.00 48.38           C  
ATOM    579  OG  SER I  56      59.635  -5.424  41.920  1.00 55.48           O  
ATOM    580  H   SER I  56      62.320  -4.556  43.030  1.00 50.41           H  
ATOM    581  HA  SER I  56      59.827  -5.028  44.446  1.00 53.81           H  
ATOM    582  HB2 SER I  56      59.795  -7.151  43.017  1.00 48.38           H  
ATOM    583  HB3 SER I  56      61.305  -6.559  42.285  1.00 48.38           H  
ATOM    584  HG  SER I  56      60.174  -4.654  41.726  1.00 55.48           H  
ATOM    585  N   ARG I  57      62.460  -6.730  45.294  1.00 57.38           N  
ATOM    586  CA  ARG I  57      62.957  -7.595  46.350  1.00 59.00           C  
ATOM    587  C   ARG I  57      62.676  -6.973  47.713  1.00 60.45           C  
ATOM    588  O   ARG I  57      62.165  -7.636  48.618  1.00 58.23           O  
ATOM    589  CB  ARG I  57      64.443  -7.905  46.163  1.00 68.57           C  
ATOM    590  CG  ARG I  57      64.690  -9.257  45.502  1.00 97.16           C  
ATOM    591  CD  ARG I  57      66.145  -9.465  45.101  1.00101.11           C  
ATOM    592  NE  ARG I  57      66.457  -8.815  43.830  1.00114.80           N  
ATOM    593  CZ  ARG I  57      67.444  -9.188  43.022  1.00118.83           C  
ATOM    594  NH1 ARG I  57      68.216 -10.216  43.347  1.00137.33           N  
ATOM    595  NH2 ARG I  57      67.656  -8.538  41.884  1.00 96.43           N1+
ATOM    596  H   ARG I  57      63.108  -6.287  44.659  1.00 57.38           H  
ATOM    597  HA  ARG I  57      62.428  -8.547  46.297  1.00 59.00           H  
ATOM    598  HB2 ARG I  57      64.924  -7.903  47.141  1.00 68.57           H  
ATOM    599  HB3 ARG I  57      64.884  -7.127  45.540  1.00 68.57           H  
ATOM    600  HG2 ARG I  57      64.070  -9.325  44.608  1.00 97.16           H  
ATOM    601  HG3 ARG I  57      64.407 -10.043  46.202  1.00 97.16           H  
ATOM    602  HD2 ARG I  57      66.335 -10.534  45.006  1.00101.11           H  
ATOM    603  HD3 ARG I  57      66.788  -9.049  45.877  1.00101.11           H  
ATOM    604  HE  ARG I  57      65.886  -8.032  43.547  1.00114.80           H  
ATOM    605 HH11 ARG I  57      68.058 -10.713  44.212  1.00137.33           H  
ATOM    606 HH12 ARG I  57      68.962 -10.502  42.730  1.00137.33           H  
ATOM    607 HH21 ARG I  57      68.403  -8.827  41.269  1.00 96.43           H  
ATOM    608 HH22 ARG I  57      67.070  -7.755  41.633  1.00 96.43           H  
ATOM    609  N   PHE I  58      62.985  -5.690  47.853  1.00 54.11           N  
ATOM    610  CA  PHE I  58      62.683  -4.995  49.092  1.00 51.54           C  
ATOM    611  C   PHE I  58      61.190  -5.037  49.384  1.00 52.57           C  
ATOM    612  O   PHE I  58      60.780  -5.304  50.512  1.00 57.27           O  
ATOM    613  CB  PHE I  58      63.150  -3.545  49.037  1.00 52.07           C  
ATOM    614  CG  PHE I  58      62.612  -2.704  50.153  1.00 50.89           C  
ATOM    615  CD1 PHE I  58      63.156  -2.786  51.422  1.00 53.61           C  
ATOM    616  CD2 PHE I  58      61.554  -1.841  49.938  1.00 52.41           C  
ATOM    617  CE1 PHE I  58      62.656  -2.017  52.457  1.00 56.82           C  
ATOM    618  CE2 PHE I  58      61.052  -1.068  50.968  1.00 56.92           C  
ATOM    619  CZ  PHE I  58      61.604  -1.158  52.231  1.00 55.09           C  
ATOM    620  H   PHE I  58      63.432  -5.195  47.095  1.00 54.11           H  
ATOM    621  HA  PHE I  58      63.219  -5.506  49.892  1.00 51.54           H  
ATOM    622  HB2 PHE I  58      62.824  -3.113  48.091  1.00 52.07           H  
ATOM    623  HB3 PHE I  58      64.239  -3.531  49.087  1.00 52.07           H  
ATOM    624  HD1 PHE I  58      63.981  -3.458  51.607  1.00 53.61           H  
ATOM    625  HD2 PHE I  58      61.115  -1.770  48.954  1.00 52.41           H  
ATOM    626  HE1 PHE I  58      63.091  -2.090  53.443  1.00 56.82           H  
ATOM    627  HE2 PHE I  58      60.228  -0.394  50.785  1.00 56.92           H  
ATOM    628  HZ  PHE I  58      61.212  -0.557  53.038  1.00 55.09           H  
ATOM    629  N   ALA I  59      60.385  -4.772  48.359  1.00 49.59           N  
ATOM    630  CA  ALA I  59      58.932  -4.727  48.500  1.00 46.44           C  
ATOM    631  C   ALA I  59      58.375  -5.972  49.178  1.00 49.89           C  
ATOM    632  O   ALA I  59      57.742  -5.883  50.228  1.00 51.37           O  
ATOM    633  CB  ALA I  59      58.280  -4.536  47.146  1.00 48.77           C  
ATOM    634  H   ALA I  59      60.793  -4.596  47.452  1.00 49.59           H  
ATOM    635  HA  ALA I  59      58.698  -3.877  49.141  1.00 46.44           H  
ATOM    636  HB1 ALA I  59      58.656  -3.622  46.687  1.00 48.77           H  
ATOM    637  HB2 ALA I  59      58.515  -5.387  46.506  1.00 48.77           H  
ATOM    638  HB3 ALA I  59      57.200  -4.462  47.270  1.00 48.77           H  
ATOM    639  N   THR I  60      58.609  -7.133  48.575  1.00 51.96           N  
ATOM    640  CA  THR I  60      58.073  -8.383  49.104  1.00 56.42           C  
ATOM    641  C   THR I  60      58.641  -8.699  50.489  1.00 57.98           C  
ATOM    642  O   THR I  60      57.911  -9.132  51.384  1.00 56.13           O  
ATOM    643  CB  THR I  60      58.327  -9.561  48.147  1.00 54.51           C  
ATOM    644  OG1 THR I  60      59.718  -9.896  48.158  1.00 69.56           O  
ATOM    645  CG2 THR I  60      57.918  -9.189  46.735  1.00 56.40           C  
ATOM    646  H   THR I  60      59.169  -7.151  47.734  1.00 51.96           H  
ATOM    647  HA  THR I  60      56.996  -8.245  49.198  1.00 56.42           H  
ATOM    648  HB  THR I  60      57.736 -10.415  48.479  1.00 54.51           H  
ATOM    649 HG21 THR I  60      56.860  -8.929  46.720  1.00 56.40           H  
ATOM    650 HG22 THR I  60      58.507  -8.335  46.399  1.00 56.40           H  
ATOM    651 HG23 THR I  60      58.094 -10.035  46.071  1.00 56.40           H  
ATOM    652  HG1 THR I  60      59.843 -10.637  47.561  1.00 69.56           H  
ATOM    653  N   THR I  61      59.939  -8.478  50.667  1.00 54.48           N  
ATOM    654  CA  THR I  61      60.559  -8.681  51.971  1.00 57.00           C  
ATOM    655  C   THR I  61      59.869  -7.809  53.017  1.00 55.75           C  
ATOM    656  O   THR I  61      59.322  -8.314  53.996  1.00 61.72           O  
ATOM    657  CB  THR I  61      62.061  -8.335  51.958  1.00 57.50           C  
ATOM    658  OG1 THR I  61      62.721  -9.080  50.931  1.00 64.13           O  
ATOM    659  CG2 THR I  61      62.692  -8.668  53.298  1.00 61.10           C  
ATOM    660  H   THR I  61      60.503  -8.166  49.890  1.00 54.48           H  
ATOM    661  HA  THR I  61      60.449  -9.737  52.217  1.00 57.00           H  
ATOM    662  HB  THR I  61      62.169  -7.267  51.767  1.00 57.50           H  
ATOM    663 HG21 THR I  61      62.193  -8.103  54.085  1.00 61.10           H  
ATOM    664 HG22 THR I  61      62.587  -9.735  53.494  1.00 61.10           H  
ATOM    665 HG23 THR I  61      63.750  -8.405  53.277  1.00 61.10           H  
ATOM    666  HG1 THR I  61      62.310  -8.849  50.095  1.00 64.13           H  
ATOM    667  N   PHE I  62      59.894  -6.499  52.800  1.00 46.58           N  
ATOM    668  CA  PHE I  62      59.309  -5.566  53.746  1.00 46.64           C  
ATOM    669  C   PHE I  62      57.857  -5.921  54.023  1.00 50.67           C  
ATOM    670  O   PHE I  62      57.389  -5.817  55.159  1.00 53.70           O  
ATOM    671  CB  PHE I  62      59.410  -4.134  53.230  1.00 45.40           C  
ATOM    672  CG  PHE I  62      58.834  -3.114  54.166  1.00 47.31           C  
ATOM    673  CD1 PHE I  62      59.608  -2.568  55.178  1.00 49.20           C  
ATOM    674  CD2 PHE I  62      57.519  -2.697  54.034  1.00 49.81           C  
ATOM    675  CE1 PHE I  62      59.083  -1.623  56.044  1.00 49.00           C  
ATOM    676  CE2 PHE I  62      56.986  -1.752  54.896  1.00 52.61           C  
ATOM    677  CZ  PHE I  62      57.770  -1.214  55.903  1.00 51.04           C  
ATOM    678  H   PHE I  62      60.329  -6.145  51.960  1.00 46.58           H  
ATOM    679  HA  PHE I  62      59.870  -5.638  54.678  1.00 46.64           H  
ATOM    680  HB2 PHE I  62      58.876  -4.071  52.282  1.00 45.40           H  
ATOM    681  HB3 PHE I  62      60.462  -3.899  53.070  1.00 45.40           H  
ATOM    682  HD1 PHE I  62      60.634  -2.884  55.293  1.00 49.20           H  
ATOM    683  HD2 PHE I  62      56.903  -3.113  53.251  1.00 49.81           H  
ATOM    684  HE1 PHE I  62      59.698  -1.207  56.828  1.00 49.00           H  
ATOM    685  HE2 PHE I  62      55.960  -1.435  54.783  1.00 52.61           H  
ATOM    686  HZ  PHE I  62      57.357  -0.477  56.576  1.00 51.04           H  
ATOM    687  N   TYR I  63      57.142  -6.346  52.988  1.00 49.49           N  
ATOM    688  CA  TYR I  63      55.755  -6.743  53.168  1.00 49.62           C  
ATOM    689  C   TYR I  63      55.639  -7.903  54.160  1.00 55.32           C  
ATOM    690  O   TYR I  63      54.754  -7.914  55.022  1.00 52.71           O  
ATOM    691  CB  TYR I  63      55.096  -7.123  51.839  1.00 44.39           C  
ATOM    692  CG  TYR I  63      53.677  -7.607  52.037  1.00 41.15           C  
ATOM    693  CD1 TYR I  63      52.624  -6.707  52.133  1.00 38.89           C  
ATOM    694  CD2 TYR I  63      53.399  -8.959  52.172  1.00 39.60           C  
ATOM    695  CE1 TYR I  63      51.332  -7.142  52.335  1.00 38.56           C  
ATOM    696  CE2 TYR I  63      52.114  -9.403  52.372  1.00 40.91           C  
ATOM    697  CZ  TYR I  63      51.083  -8.491  52.452  1.00 40.34           C  
ATOM    698  OH  TYR I  63      49.799  -8.935  52.653  1.00 42.89           O  
ATOM    699  H   TYR I  63      57.564  -6.394  52.071  1.00 49.49           H  
ATOM    700  HA  TYR I  63      55.227  -5.879  53.573  1.00 49.62           H  
ATOM    701  HB2 TYR I  63      55.678  -7.917  51.370  1.00 44.39           H  
ATOM    702  HB3 TYR I  63      55.084  -6.249  51.188  1.00 44.39           H  
ATOM    703  HD1 TYR I  63      52.821  -5.648  52.048  1.00 38.89           H  
ATOM    704  HD2 TYR I  63      54.206  -9.675  52.119  1.00 39.60           H  
ATOM    705  HE1 TYR I  63      50.522  -6.431  52.401  1.00 38.56           H  
ATOM    706  HE2 TYR I  63      51.913 -10.460  52.466  1.00 40.91           H  
ATOM    707  HH  TYR I  63      49.725  -9.750  53.155  1.00 42.89           H  
ATOM    708  N   GLN I  64      56.535  -8.878  54.033  1.00 53.17           N  
ATOM    709  CA  GLN I  64      56.511 -10.046  54.906  1.00 58.64           C  
ATOM    710  C   GLN I  64      56.736  -9.643  56.358  1.00 69.30           C  
ATOM    711  O   GLN I  64      56.038 -10.112  57.261  1.00 70.99           O  
ATOM    712  CB  GLN I  64      57.552 -11.071  54.461  1.00 57.34           C  
ATOM    713  CG  GLN I  64      57.239 -11.691  53.107  1.00 63.99           C  
ATOM    714  CD  GLN I  64      58.285 -12.683  52.654  1.00 57.79           C  
ATOM    715  OE1 GLN I  64      59.480 -12.396  52.672  1.00 70.22           O  
ATOM    716  NE2 GLN I  64      57.838 -13.857  52.234  1.00 61.65           N  
ATOM    717  H   GLN I  64      57.245  -8.808  53.318  1.00 53.17           H  
ATOM    718  HA  GLN I  64      55.525 -10.505  54.833  1.00 58.64           H  
ATOM    719  HB2 GLN I  64      57.596 -11.866  55.205  1.00 57.34           H  
ATOM    720  HB3 GLN I  64      58.522 -10.577  54.400  1.00 57.34           H  
ATOM    721  HG2 GLN I  64      57.174 -10.893  52.367  1.00 63.99           H  
ATOM    722  HG3 GLN I  64      56.280 -12.204  53.174  1.00 63.99           H  
ATOM    723 HE21 GLN I  64      58.489 -14.559  51.911  1.00 61.65           H  
ATOM    724 HE22 GLN I  64      56.847 -14.050  52.236  1.00 61.65           H  
ATOM    725  N   HIS I  65      57.709  -8.765  56.577  1.00 65.47           N  
ATOM    726  CA  HIS I  65      57.965  -8.251  57.910  1.00 60.57           C  
ATOM    727  C   HIS I  65      56.729  -7.528  58.412  1.00 63.59           C  
ATOM    728  O   HIS I  65      56.221  -7.824  59.496  1.00 66.79           O  
ATOM    729  CB  HIS I  65      59.174  -7.316  57.909  1.00 62.96           C  
ATOM    730  CG  HIS I  65      60.483  -8.027  57.751  1.00 76.28           C  
ATOM    731  CD2 HIS I  65      61.186  -8.541  58.820  1.00 73.63           C  
ATOM    732  ND1 HIS I  65      61.215  -8.316  56.648  1.00 75.07           N  
ATOM    733  NE2 HIS I  65      62.294  -9.113  58.384  1.00 68.66           N  
ATOM    734  CE1 HIS I  65      62.336  -8.990  57.069  1.00 72.98           C  
ATOM    735  H   HIS I  65      58.279  -8.451  55.805  1.00 65.47           H  
ATOM    736  HA  HIS I  65      58.192  -9.083  58.577  1.00 60.57           H  
ATOM    737  HB2 HIS I  65      59.189  -6.772  58.853  1.00 62.96           H  
ATOM    738  HB3 HIS I  65      59.063  -6.611  57.085  1.00 62.96           H  
ATOM    739  HD1 HIS I  65      60.964  -8.064  55.628  1.00 75.07           H  
ATOM    740  HD2 HIS I  65      60.878  -8.485  59.854  1.00 73.63           H  
ATOM    741  HE1 HIS I  65      63.124  -9.359  56.429  1.00 72.98           H  
ATOM    742  N   LEU I  66      56.235  -6.590  57.610  1.00 60.19           N  
ATOM    743  CA  LEU I  66      55.064  -5.811  57.991  1.00 53.95           C  
ATOM    744  C   LEU I  66      53.887  -6.728  58.302  1.00 55.66           C  
ATOM    745  O   LEU I  66      53.091  -6.452  59.202  1.00 55.78           O  
ATOM    746  CB  LEU I  66      54.697  -4.815  56.892  1.00 49.82           C  
ATOM    747  CG  LEU I  66      53.479  -3.932  57.168  1.00 59.51           C  
ATOM    748  CD1 LEU I  66      53.680  -3.105  58.426  1.00 59.25           C  
ATOM    749  CD2 LEU I  66      53.177  -3.032  55.976  1.00 64.37           C  
ATOM    750  H   LEU I  66      56.679  -6.414  56.720  1.00 60.19           H  
ATOM    751  HA  LEU I  66      55.306  -5.249  58.893  1.00 53.95           H  
ATOM    752  HB2 LEU I  66      54.500  -5.381  55.981  1.00 49.82           H  
ATOM    753  HB3 LEU I  66      55.555  -4.161  56.735  1.00 49.82           H  
ATOM    754  HG  LEU I  66      52.622  -4.587  57.326  1.00 59.51           H  
ATOM    755 HD11 LEU I  66      53.865  -3.768  59.271  1.00 59.25           H  
ATOM    756 HD12 LEU I  66      54.534  -2.441  58.292  1.00 59.25           H  
ATOM    757 HD13 LEU I  66      52.786  -2.512  58.618  1.00 59.25           H  
ATOM    758 HD21 LEU I  66      54.023  -2.367  55.799  1.00 64.37           H  
ATOM    759 HD22 LEU I  66      53.006  -3.646  55.091  1.00 64.37           H  
ATOM    760 HD23 LEU I  66      52.286  -2.439  56.185  1.00 64.37           H  
ATOM    761  N   ALA I  67      53.788  -7.824  57.557  1.00 53.77           N  
ATOM    762  CA  ALA I  67      52.696  -8.772  57.740  1.00 57.14           C  
ATOM    763  C   ALA I  67      52.779  -9.482  59.087  1.00 58.53           C  
ATOM    764  O   ALA I  67      51.783  -9.577  59.801  1.00 56.50           O  
ATOM    765  CB  ALA I  67      52.673  -9.783  56.606  1.00 65.32           C  
ATOM    766  H   ALA I  67      54.485  -8.004  56.848  1.00 53.77           H  
ATOM    767  HA  ALA I  67      51.765  -8.205  57.727  1.00 57.14           H  
ATOM    768  HB1 ALA I  67      52.574  -9.260  55.655  1.00 65.32           H  
ATOM    769  HB2 ALA I  67      53.600 -10.356  56.611  1.00 65.32           H  
ATOM    770  HB3 ALA I  67      51.828 -10.459  56.739  1.00 65.32           H  
ATOM    771  N   ASP I  68      53.967  -9.978  59.429  1.00 62.68           N  
ATOM    772  CA  ASP I  68      54.171 -10.695  60.690  1.00 59.87           C  
ATOM    773  C   ASP I  68      53.871  -9.829  61.907  1.00 55.28           C  
ATOM    774  O   ASP I  68      53.532 -10.342  62.970  1.00 60.67           O  
ATOM    775  CB  ASP I  68      55.596 -11.247  60.785  1.00 64.13           C  
ATOM    776  CG  ASP I  68      55.736 -12.622  60.158  1.00 79.38           C  
ATOM    777  OD1 ASP I  68      54.709 -13.317  59.993  1.00 71.91           O  
ATOM    778  OD2 ASP I  68      56.878 -13.011  59.835  1.00 88.97           O1-
ATOM    779  H   ASP I  68      54.749  -9.856  58.801  1.00 62.68           H  
ATOM    780  HA  ASP I  68      53.464 -11.524  60.690  1.00 59.87           H  
ATOM    781  HB2 ASP I  68      55.874 -11.314  61.837  1.00 64.13           H  
ATOM    782  HB3 ASP I  68      56.270 -10.560  60.273  1.00 64.13           H  
ATOM    783  N   SER I  69      53.997  -8.515  61.748  1.00 50.42           N  
ATOM    784  CA  SER I  69      53.719  -7.586  62.839  1.00 51.70           C  
ATOM    785  C   SER I  69      52.238  -7.214  62.912  1.00 51.77           C  
ATOM    786  O   SER I  69      51.830  -6.442  63.780  1.00 50.75           O  
ATOM    787  CB  SER I  69      54.566  -6.314  62.695  1.00 53.77           C  
ATOM    788  OG  SER I  69      53.929  -5.348  61.870  1.00 48.01           O  
ATOM    789  H   SER I  69      54.291  -8.152  60.853  1.00 50.42           H  
ATOM    790  HA  SER I  69      53.984  -8.095  63.766  1.00 51.70           H  
ATOM    791  HB2 SER I  69      55.527  -6.578  62.253  1.00 53.77           H  
ATOM    792  HB3 SER I  69      54.727  -5.883  63.683  1.00 53.77           H  
ATOM    793  HG  SER I  69      53.796  -5.746  61.006  1.00 48.01           H  
ATOM    794  N   LYS I  70      51.438  -7.761  62.001  1.00 52.59           N  
ATOM    795  CA  LYS I  70      50.020  -7.415  61.922  1.00 52.41           C  
ATOM    796  C   LYS I  70      49.102  -8.610  62.152  1.00 50.81           C  
ATOM    797  O   LYS I  70      49.530  -9.758  62.066  1.00 51.00           O  
ATOM    798  CB  LYS I  70      49.698  -6.776  60.570  1.00 52.82           C  
ATOM    799  CG  LYS I  70      50.228  -5.364  60.414  1.00 57.77           C  
ATOM    800  CD  LYS I  70      49.318  -4.538  59.520  1.00 59.80           C  
ATOM    801  CE  LYS I  70      49.508  -3.051  59.765  1.00 65.66           C  
ATOM    802  NZ  LYS I  70      48.407  -2.253  59.158  1.00 80.28           N1+
ATOM    803  H   LYS I  70      51.819  -8.431  61.349  1.00 52.59           H  
ATOM    804  HA  LYS I  70      49.834  -6.702  62.725  1.00 52.41           H  
ATOM    805  HB2 LYS I  70      48.615  -6.751  60.452  1.00 52.82           H  
ATOM    806  HB3 LYS I  70      50.134  -7.395  59.786  1.00 52.82           H  
ATOM    807  HG2 LYS I  70      51.223  -5.403  59.971  1.00 57.77           H  
ATOM    808  HG3 LYS I  70      50.286  -4.894  61.396  1.00 57.77           H  
ATOM    809  HD2 LYS I  70      48.281  -4.803  59.727  1.00 59.80           H  
ATOM    810  HD3 LYS I  70      49.548  -4.759  58.478  1.00 59.80           H  
ATOM    811  HE2 LYS I  70      50.456  -2.738  59.327  1.00 65.66           H  
ATOM    812  HE3 LYS I  70      49.527  -2.869  60.839  1.00 65.66           H  
ATOM    813  HZ1 LYS I  70      48.383  -2.416  58.162  1.00 80.28           H  
ATOM    814  HZ2 LYS I  70      47.526  -2.530  59.566  1.00 80.28           H  
ATOM    815  HZ3 LYS I  70      48.566  -1.271  59.334  1.00 80.28           H  
ATOM    816  N   ASN I  71      47.836  -8.331  62.441  1.00 47.96           N  
ATOM    817  CA  ASN I  71      46.849  -9.386  62.617  1.00 50.62           C  
ATOM    818  C   ASN I  71      46.263  -9.872  61.293  1.00 56.62           C  
ATOM    819  O   ASN I  71      45.988  -9.079  60.392  1.00 59.38           O  
ATOM    820  CB  ASN I  71      45.726  -8.928  63.543  1.00 54.24           C  
ATOM    821  CG  ASN I  71      44.620  -9.954  63.658  1.00 53.01           C  
ATOM    822  OD1 ASN I  71      44.136 -10.472  62.652  1.00 58.00           O  
ATOM    823  ND2 ASN I  71      44.217 -10.260  64.885  1.00 50.39           N  
ATOM    824  H   ASN I  71      47.552  -7.367  62.541  1.00 47.96           H  
ATOM    825  HA  ASN I  71      47.374 -10.227  63.070  1.00 50.62           H  
ATOM    826  HB2 ASN I  71      45.305  -8.002  63.152  1.00 54.24           H  
ATOM    827  HB3 ASN I  71      46.141  -8.748  64.535  1.00 54.24           H  
ATOM    828 HD21 ASN I  71      44.642  -9.810  65.683  1.00 50.39           H  
ATOM    829 HD22 ASN I  71      43.485 -10.943  65.021  1.00 50.39           H  
ATOM    830  N   ASP I  72      46.059 -11.181  61.192  1.00 56.96           N  
ATOM    831  CA  ASP I  72      45.606 -11.805  59.952  1.00 55.48           C  
ATOM    832  C   ASP I  72      44.384 -11.146  59.303  1.00 59.27           C  
ATOM    833  O   ASP I  72      44.320 -11.037  58.078  1.00 69.74           O  
ATOM    834  CB  ASP I  72      45.368 -13.299  60.161  1.00 53.14           C  
ATOM    835  CG  ASP I  72      46.663 -14.078  60.280  1.00 59.48           C  
ATOM    836  OD1 ASP I  72      47.741 -13.460  60.133  1.00 59.57           O  
ATOM    837  OD2 ASP I  72      46.604 -15.305  60.515  1.00 64.49           O1-
ATOM    838  H   ASP I  72      46.223 -11.764  62.000  1.00 56.96           H  
ATOM    839  HA  ASP I  72      46.418 -11.652  59.241  1.00 55.48           H  
ATOM    840  HB2 ASP I  72      44.803 -13.686  59.313  1.00 53.14           H  
ATOM    841  HB3 ASP I  72      44.791 -13.437  61.075  1.00 53.14           H  
ATOM    842  N   ASN I  73      43.415 -10.717  60.105  1.00 59.03           N  
ATOM    843  CA  ASN I  73      42.221 -10.078  59.539  1.00 65.82           C  
ATOM    844  C   ASN I  73      42.283  -8.553  59.461  1.00 61.50           C  
ATOM    845  O   ASN I  73      41.255  -7.885  59.356  1.00 57.91           O  
ATOM    846  CB  ASN I  73      40.931 -10.552  60.226  1.00 64.37           C  
ATOM    847  CG  ASN I  73      41.190 -11.253  61.537  1.00 67.73           C  
ATOM    848  ND2 ASN I  73      40.859 -12.427  61.699  1.00 67.30           N  
ATOM    849  OD1 ASN I  73      41.792 -10.542  62.479  1.00 82.62           O  
ATOM    850  H   ASN I  73      43.500 -10.831  61.105  1.00 59.03           H  
ATOM    851  HA  ASN I  73      42.202 -10.415  58.503  1.00 65.82           H  
ATOM    852  HB2 ASN I  73      40.414 -11.242  59.559  1.00 64.37           H  
ATOM    853  HB3 ASN I  73      40.298  -9.685  60.414  1.00 64.37           H  
ATOM    854 HD21 ASN I  73      41.044 -12.887  62.579  1.00 67.30           H  
ATOM    855 HD22 ASN I  73      40.402 -12.930  60.952  1.00 67.30           H  
ATOM    856  N   ASP I  74      43.493  -8.009  59.499  1.00 57.91           N  
ATOM    857  CA  ASP I  74      43.682  -6.584  59.275  1.00 57.21           C  
ATOM    858  C   ASP I  74      44.112  -6.339  57.834  1.00 55.43           C  
ATOM    859  O   ASP I  74      44.941  -7.068  57.289  1.00 55.83           O  
ATOM    860  CB  ASP I  74      44.724  -6.015  60.239  1.00 63.30           C  
ATOM    861  CG  ASP I  74      44.143  -5.684  61.601  1.00 74.45           C  
ATOM    862  OD1 ASP I  74      43.064  -5.057  61.651  1.00 68.87           O  
ATOM    863  OD2 ASP I  74      44.774  -6.039  62.621  1.00 81.18           O1-
ATOM    864  H   ASP I  74      44.295  -8.593  59.686  1.00 57.91           H  
ATOM    865  HA  ASP I  74      42.735  -6.077  59.458  1.00 57.21           H  
ATOM    866  HB2 ASP I  74      45.139  -5.105  59.806  1.00 63.30           H  
ATOM    867  HB3 ASP I  74      45.518  -6.751  60.368  1.00 63.30           H  
ATOM    868  N   ASN I  75      43.537  -5.320  57.209  1.00 52.23           N  
ATOM    869  CA  ASN I  75      43.946  -4.958  55.866  1.00 52.08           C  
ATOM    870  C   ASN I  75      45.362  -4.406  55.889  1.00 52.20           C  
ATOM    871  O   ASN I  75      45.835  -3.930  56.919  1.00 53.24           O  
ATOM    872  CB  ASN I  75      42.988  -3.933  55.262  1.00 51.26           C  
ATOM    873  CG  ASN I  75      41.606  -4.502  55.014  1.00 54.19           C  
ATOM    874  OD1 ASN I  75      41.452  -5.695  54.748  1.00 57.27           O  
ATOM    875  ND2 ASN I  75      40.592  -3.650  55.098  1.00 52.56           N  
ATOM    876  H   ASN I  75      42.810  -4.793  57.671  1.00 52.23           H  
ATOM    877  HA  ASN I  75      43.921  -5.852  55.243  1.00 52.08           H  
ATOM    878  HB2 ASN I  75      43.399  -3.588  54.313  1.00 51.26           H  
ATOM    879  HB3 ASN I  75      42.901  -3.090  55.948  1.00 51.26           H  
ATOM    880 HD21 ASN I  75      39.648  -3.972  54.941  1.00 52.56           H  
ATOM    881 HD22 ASN I  75      40.765  -2.680  55.319  1.00 52.56           H  
ATOM    882  N   ILE I  76      46.041  -4.490  54.753  1.00 52.01           N  
ATOM    883  CA  ILE I  76      47.367  -3.918  54.610  1.00 50.00           C  
ATOM    884  C   ILE I  76      47.430  -3.195  53.278  1.00 51.65           C  
ATOM    885  O   ILE I  76      46.940  -3.702  52.267  1.00 54.28           O  
ATOM    886  CB  ILE I  76      48.461  -5.003  54.638  1.00 50.53           C  
ATOM    887  CG1 ILE I  76      48.457  -5.742  55.978  1.00 54.52           C  
ATOM    888  CG2 ILE I  76      49.826  -4.391  54.380  1.00 52.88           C  
ATOM    889  CD1 ILE I  76      49.516  -6.823  56.081  1.00 51.29           C  
ATOM    890  H   ILE I  76      45.624  -4.965  53.966  1.00 52.01           H  
ATOM    891  HA  ILE I  76      47.545  -3.238  55.443  1.00 50.00           H  
ATOM    892  HB  ILE I  76      48.246  -5.721  53.847  1.00 50.53           H  
ATOM    893 HG12 ILE I  76      47.479  -6.204  56.113  1.00 54.52           H  
ATOM    894 HG13 ILE I  76      48.628  -5.015  56.772  1.00 54.52           H  
ATOM    895 HG21 ILE I  76      49.822  -3.888  53.413  1.00 52.88           H  
ATOM    896 HG22 ILE I  76      50.055  -3.669  55.164  1.00 52.88           H  
ATOM    897 HG23 ILE I  76      50.582  -5.176  54.377  1.00 52.88           H  
ATOM    898 HD11 ILE I  76      49.361  -7.560  55.293  1.00 51.29           H  
ATOM    899 HD12 ILE I  76      50.504  -6.376  55.970  1.00 51.29           H  
ATOM    900 HD13 ILE I  76      49.445  -7.310  57.054  1.00 51.29           H  
ATOM    901  N   PHE I  77      48.012  -2.002  53.276  1.00 47.41           N  
ATOM    902  CA  PHE I  77      48.255  -1.295  52.028  1.00 47.02           C  
ATOM    903  C   PHE I  77      49.416  -0.318  52.161  1.00 49.82           C  
ATOM    904  O   PHE I  77      49.547   0.373  53.171  1.00 54.04           O  
ATOM    905  CB  PHE I  77      46.996  -0.581  51.539  1.00 43.78           C  
ATOM    906  CG  PHE I  77      47.120  -0.031  50.149  1.00 48.00           C  
ATOM    907  CD1 PHE I  77      47.273  -0.884  49.065  1.00 47.38           C  
ATOM    908  CD2 PHE I  77      47.087   1.339  49.921  1.00 50.72           C  
ATOM    909  CE1 PHE I  77      47.395  -0.382  47.779  1.00 49.59           C  
ATOM    910  CE2 PHE I  77      47.206   1.850  48.636  1.00 48.88           C  
ATOM    911  CZ  PHE I  77      47.361   0.988  47.565  1.00 51.75           C  
ATOM    912  H   PHE I  77      48.289  -1.580  54.151  1.00 47.41           H  
ATOM    913  HA  PHE I  77      48.529  -2.040  51.281  1.00 47.02           H  
ATOM    914  HB2 PHE I  77      46.782   0.244  52.218  1.00 43.78           H  
ATOM    915  HB3 PHE I  77      46.169  -1.290  51.557  1.00 43.78           H  
ATOM    916  HD1 PHE I  77      47.297  -1.952  49.226  1.00 47.38           H  
ATOM    917  HD2 PHE I  77      46.967   2.015  50.754  1.00 50.72           H  
ATOM    918  HE1 PHE I  77      47.516  -1.057  46.944  1.00 49.59           H  
ATOM    919  HE2 PHE I  77      47.178   2.917  48.473  1.00 48.88           H  
ATOM    920  HZ  PHE I  77      47.455   1.381  46.564  1.00 51.75           H  
ATOM    921  N   LEU I  78      50.260  -0.274  51.136  1.00 47.25           N  
ATOM    922  CA  LEU I  78      51.417   0.609  51.128  1.00 46.39           C  
ATOM    923  C   LEU I  78      51.962   0.738  49.716  1.00 46.16           C  
ATOM    924  O   LEU I  78      51.596  -0.029  48.828  1.00 46.27           O  
ATOM    925  CB  LEU I  78      52.517   0.060  52.036  1.00 45.95           C  
ATOM    926  CG  LEU I  78      53.202  -1.219  51.538  1.00 44.33           C  
ATOM    927  CD1 LEU I  78      54.646  -1.279  52.001  1.00 44.79           C  
ATOM    928  CD2 LEU I  78      52.439  -2.462  51.980  1.00 44.85           C  
ATOM    929  H   LEU I  78      50.094  -0.871  50.339  1.00 47.25           H  
ATOM    930  HA  LEU I  78      51.102   1.586  51.494  1.00 46.39           H  
ATOM    931  HB2 LEU I  78      52.075  -0.152  53.010  1.00 45.95           H  
ATOM    932  HB3 LEU I  78      53.280   0.831  52.144  1.00 45.95           H  
ATOM    933  HG  LEU I  78      53.197  -1.194  50.448  1.00 44.33           H  
ATOM    934 HD11 LEU I  78      55.179  -0.398  51.643  1.00 44.79           H  
ATOM    935 HD12 LEU I  78      54.677  -1.305  53.090  1.00 44.79           H  
ATOM    936 HD13 LEU I  78      55.118  -2.177  51.602  1.00 44.79           H  
ATOM    937 HD21 LEU I  78      52.428  -2.513  53.069  1.00 44.85           H  
ATOM    938 HD22 LEU I  78      51.416  -2.412  51.608  1.00 44.85           H  
ATOM    939 HD23 LEU I  78      52.928  -3.350  51.579  1.00 44.85           H  
ATOM    940  N   SER I  79      52.842   1.711  49.515  1.00 44.13           N  
ATOM    941  CA  SER I  79      53.525   1.863  48.242  1.00 45.67           C  
ATOM    942  C   SER I  79      55.024   1.773  48.460  1.00 46.97           C  
ATOM    943  O   SER I  79      55.659   2.756  48.859  1.00 45.52           O  
ATOM    944  CB  SER I  79      53.176   3.194  47.582  1.00 47.06           C  
ATOM    945  OG  SER I  79      54.182   3.564  46.651  1.00 48.23           O  
ATOM    946  H   SER I  79      53.041   2.360  50.263  1.00 44.13           H  
ATOM    947  HA  SER I  79      53.198   1.063  47.578  1.00 45.67           H  
ATOM    948  HB2 SER I  79      53.095   3.965  48.349  1.00 47.06           H  
ATOM    949  HB3 SER I  79      52.223   3.098  47.062  1.00 47.06           H  
ATOM    950  HG  SER I  79      54.230   2.873  45.986  1.00 48.23           H  
ATOM    951  N   PRO I  80      55.591   0.587  48.199  1.00 44.61           N  
ATOM    952  CA  PRO I  80      57.006   0.310  48.418  1.00 42.72           C  
ATOM    953  C   PRO I  80      57.887   1.118  47.479  1.00 43.23           C  
ATOM    954  O   PRO I  80      59.034   1.406  47.808  1.00 51.76           O  
ATOM    955  CB  PRO I  80      57.127  -1.188  48.115  1.00 43.94           C  
ATOM    956  CG  PRO I  80      55.968  -1.504  47.240  1.00 42.77           C  
ATOM    957  CD  PRO I  80      54.865  -0.579  47.666  1.00 42.87           C  
ATOM    958  HA  PRO I  80      57.331   0.576  49.424  1.00 42.72           H  
ATOM    959  HB2 PRO I  80      57.080  -1.769  49.036  1.00 43.94           H  
ATOM    960  HB3 PRO I  80      58.064  -1.399  47.599  1.00 43.94           H  
ATOM    961  HG2 PRO I  80      55.664  -2.542  47.373  1.00 42.77           H  
ATOM    962  HG3 PRO I  80      56.224  -1.332  46.195  1.00 42.77           H  
ATOM    963  HD2 PRO I  80      54.242  -0.297  46.817  1.00 42.87           H  
ATOM    964  HD3 PRO I  80      54.245  -1.039  48.436  1.00 42.87           H  
ATOM    965  N   LEU I  81      57.358   1.476  46.315  1.00 43.35           N  
ATOM    966  CA  LEU I  81      58.097   2.320  45.387  1.00 44.82           C  
ATOM    967  C   LEU I  81      58.355   3.649  46.072  1.00 47.47           C  
ATOM    968  O   LEU I  81      59.475   4.160  46.072  1.00 47.65           O  
ATOM    969  CB  LEU I  81      57.298   2.540  44.105  1.00 45.07           C  
ATOM    970  CG  LEU I  81      57.877   3.532  43.095  1.00 44.34           C  
ATOM    971  CD1 LEU I  81      59.282   3.131  42.687  1.00 43.65           C  
ATOM    972  CD2 LEU I  81      56.974   3.621  41.879  1.00 50.25           C  
ATOM    973  H   LEU I  81      56.431   1.159  46.070  1.00 43.35           H  
ATOM    974  HA  LEU I  81      59.037   1.839  45.115  1.00 44.82           H  
ATOM    975  HB2 LEU I  81      56.309   2.899  44.390  1.00 45.07           H  
ATOM    976  HB3 LEU I  81      57.205   1.576  43.605  1.00 45.07           H  
ATOM    977  HG  LEU I  81      57.932   4.513  43.566  1.00 44.34           H  
ATOM    978 HD11 LEU I  81      59.919   3.090  43.570  1.00 43.65           H  
ATOM    979 HD12 LEU I  81      59.256   2.150  42.212  1.00 43.65           H  
ATOM    980 HD13 LEU I  81      59.680   3.864  41.986  1.00 43.65           H  
ATOM    981 HD21 LEU I  81      56.912   2.644  41.400  1.00 50.25           H  
ATOM    982 HD22 LEU I  81      55.978   3.937  42.189  1.00 50.25           H  
ATOM    983 HD23 LEU I  81      57.383   4.346  41.175  1.00 50.25           H  
ATOM    984  N   SER I  82      57.297   4.193  46.662  1.00 48.18           N  
ATOM    985  CA  SER I  82      57.375   5.414  47.442  1.00 50.12           C  
ATOM    986  C   SER I  82      58.466   5.316  48.504  1.00 55.86           C  
ATOM    987  O   SER I  82      59.297   6.216  48.645  1.00 59.05           O  
ATOM    988  CB  SER I  82      56.031   5.670  48.119  1.00 51.89           C  
ATOM    989  OG  SER I  82      56.027   6.921  48.776  1.00 61.80           O  
ATOM    990  H   SER I  82      56.401   3.738  46.564  1.00 48.18           H  
ATOM    991  HA  SER I  82      57.619   6.237  46.771  1.00 50.12           H  
ATOM    992  HB2 SER I  82      55.844   4.883  48.849  1.00 51.89           H  
ATOM    993  HB3 SER I  82      55.244   5.661  47.365  1.00 51.89           H  
ATOM    994  HG  SER I  82      55.166   7.031  49.186  1.00 61.80           H  
ATOM    995  N   ILE I  83      58.455   4.220  49.255  1.00 56.66           N  
ATOM    996  CA  ILE I  83      59.410   4.038  50.342  1.00 52.19           C  
ATOM    997  C   ILE I  83      60.839   3.974  49.824  1.00 52.95           C  
ATOM    998  O   ILE I  83      61.716   4.691  50.309  1.00 52.89           O  
ATOM    999  CB  ILE I  83      59.096   2.781  51.168  1.00 47.07           C  
ATOM   1000  CG1 ILE I  83      57.738   2.941  51.860  1.00 45.92           C  
ATOM   1001  CG2 ILE I  83      60.201   2.534  52.187  1.00 46.56           C  
ATOM   1002  CD1 ILE I  83      57.315   1.748  52.686  1.00 46.30           C  
ATOM   1003  H   ILE I  83      57.772   3.499  49.070  1.00 56.66           H  
ATOM   1004  HA  ILE I  83      59.315   4.909  50.991  1.00 52.19           H  
ATOM   1005  HB  ILE I  83      59.046   1.917  50.506  1.00 47.07           H  
ATOM   1006 HG12 ILE I  83      56.982   3.110  51.093  1.00 45.92           H  
ATOM   1007 HG13 ILE I  83      57.790   3.809  52.517  1.00 45.92           H  
ATOM   1008 HG21 ILE I  83      61.151   2.404  51.669  1.00 46.56           H  
ATOM   1009 HG22 ILE I  83      60.270   3.387  52.862  1.00 46.56           H  
ATOM   1010 HG23 ILE I  83      59.973   1.635  52.759  1.00 46.56           H  
ATOM   1011 HD11 ILE I  83      57.256   0.866  52.048  1.00 46.30           H  
ATOM   1012 HD12 ILE I  83      58.045   1.576  53.477  1.00 46.30           H  
ATOM   1013 HD13 ILE I  83      56.338   1.941  53.129  1.00 46.30           H  
ATOM   1014  N   SER I  84      61.070   3.116  48.835  1.00 51.29           N  
ATOM   1015  CA  SER I  84      62.392   2.992  48.239  1.00 51.75           C  
ATOM   1016  C   SER I  84      62.875   4.365  47.792  1.00 54.88           C  
ATOM   1017  O   SER I  84      64.028   4.732  48.008  1.00 58.61           O  
ATOM   1018  CB  SER I  84      62.360   2.035  47.047  1.00 51.85           C  
ATOM   1019  OG  SER I  84      61.714   0.818  47.379  1.00 61.01           O  
ATOM   1020  H   SER I  84      60.315   2.540  48.491  1.00 51.29           H  
ATOM   1021  HA  SER I  84      63.078   2.587  48.983  1.00 51.75           H  
ATOM   1022  HB2 SER I  84      63.383   1.821  46.737  1.00 51.85           H  
ATOM   1023  HB3 SER I  84      61.823   2.509  46.226  1.00 51.85           H  
ATOM   1024  HG  SER I  84      60.815   1.029  47.640  1.00 61.01           H  
ATOM   1025  N   THR I  85      61.976   5.125  47.175  1.00 51.62           N  
ATOM   1026  CA  THR I  85      62.305   6.447  46.662  1.00 48.77           C  
ATOM   1027  C   THR I  85      62.695   7.391  47.796  1.00 51.05           C  
ATOM   1028  O   THR I  85      63.677   8.127  47.693  1.00 53.81           O  
ATOM   1029  CB  THR I  85      61.127   7.047  45.859  1.00 47.69           C  
ATOM   1030  OG1 THR I  85      60.793   6.174  44.771  1.00 44.15           O  
ATOM   1031  CG2 THR I  85      61.491   8.420  45.307  1.00 46.46           C  
ATOM   1032  H   THR I  85      61.036   4.775  47.059  1.00 51.62           H  
ATOM   1033  HA  THR I  85      63.157   6.333  45.991  1.00 48.77           H  
ATOM   1034  HB  THR I  85      60.273   7.153  46.528  1.00 47.69           H  
ATOM   1035 HG21 THR I  85      61.747   9.086  46.131  1.00 46.46           H  
ATOM   1036 HG22 THR I  85      62.345   8.327  44.636  1.00 46.46           H  
ATOM   1037 HG23 THR I  85      60.641   8.829  44.760  1.00 46.46           H  
ATOM   1038  HG1 THR I  85      60.558   5.321  45.145  1.00 44.15           H  
ATOM   1039  N   ALA I  86      61.925   7.363  48.879  1.00 50.71           N  
ATOM   1040  CA  ALA I  86      62.211   8.207  50.034  1.00 50.94           C  
ATOM   1041  C   ALA I  86      63.612   7.943  50.584  1.00 56.46           C  
ATOM   1042  O   ALA I  86      64.384   8.877  50.823  1.00 57.36           O  
ATOM   1043  CB  ALA I  86      61.170   7.999  51.117  1.00 44.72           C  
ATOM   1044  H   ALA I  86      61.126   6.745  48.903  1.00 50.71           H  
ATOM   1045  HA  ALA I  86      62.171   9.245  49.704  1.00 50.94           H  
ATOM   1046  HB1 ALA I  86      60.181   8.222  50.718  1.00 44.72           H  
ATOM   1047  HB2 ALA I  86      61.200   6.963  51.456  1.00 44.72           H  
ATOM   1048  HB3 ALA I  86      61.381   8.662  51.956  1.00 44.72           H  
ATOM   1049  N   PHE I  87      63.939   6.670  50.779  1.00 55.04           N  
ATOM   1050  CA  PHE I  87      65.224   6.302  51.361  1.00 55.49           C  
ATOM   1051  C   PHE I  87      66.361   6.393  50.352  1.00 58.54           C  
ATOM   1052  O   PHE I  87      67.528   6.487  50.728  1.00 61.76           O  
ATOM   1053  CB  PHE I  87      65.160   4.909  51.987  1.00 53.05           C  
ATOM   1054  CG  PHE I  87      64.435   4.874  53.303  1.00 53.73           C  
ATOM   1055  CD1 PHE I  87      63.068   4.655  53.353  1.00 50.26           C  
ATOM   1056  CD2 PHE I  87      65.119   5.069  54.491  1.00 57.11           C  
ATOM   1057  CE1 PHE I  87      62.399   4.626  54.562  1.00 47.72           C  
ATOM   1058  CE2 PHE I  87      64.455   5.043  55.705  1.00 54.17           C  
ATOM   1059  CZ  PHE I  87      63.092   4.821  55.738  1.00 51.06           C  
ATOM   1060  H   PHE I  87      63.286   5.945  50.519  1.00 55.04           H  
ATOM   1061  HA  PHE I  87      65.437   7.025  52.148  1.00 55.49           H  
ATOM   1062  HB2 PHE I  87      66.179   4.555  52.145  1.00 53.05           H  
ATOM   1063  HB3 PHE I  87      64.647   4.243  51.293  1.00 53.05           H  
ATOM   1064  HD1 PHE I  87      62.518   4.505  52.436  1.00 50.26           H  
ATOM   1065  HD2 PHE I  87      66.185   5.244  54.470  1.00 57.11           H  
ATOM   1066  HE1 PHE I  87      61.334   4.451  54.586  1.00 47.72           H  
ATOM   1067  HE2 PHE I  87      65.001   5.196  56.624  1.00 54.17           H  
ATOM   1068  HZ  PHE I  87      62.570   4.800  56.683  1.00 51.06           H  
ATOM   1069  N   ALA I  88      66.021   6.367  49.069  1.00 58.68           N  
ATOM   1070  CA  ALA I  88      67.019   6.582  48.033  1.00 60.25           C  
ATOM   1071  C   ALA I  88      67.438   8.043  48.081  1.00 64.29           C  
ATOM   1072  O   ALA I  88      68.620   8.369  47.951  1.00 61.13           O  
ATOM   1073  CB  ALA I  88      66.464   6.227  46.669  1.00 56.91           C  
ATOM   1074  H   ALA I  88      65.060   6.196  48.810  1.00 58.68           H  
ATOM   1075  HA  ALA I  88      67.882   5.939  48.207  1.00 60.25           H  
ATOM   1076  HB1 ALA I  88      66.169   5.178  46.659  1.00 56.91           H  
ATOM   1077  HB2 ALA I  88      65.596   6.851  46.457  1.00 56.91           H  
ATOM   1078  HB3 ALA I  88      67.228   6.397  45.910  1.00 56.91           H  
ATOM   1079  N   MET I  89      66.456   8.917  48.284  1.00 58.89           N  
ATOM   1080  CA  MET I  89      66.714  10.341  48.433  1.00 57.96           C  
ATOM   1081  C   MET I  89      67.619  10.593  49.635  1.00 60.79           C  
ATOM   1082  O   MET I  89      68.606  11.324  49.544  1.00 63.42           O  
ATOM   1083  CB  MET I  89      65.399  11.108  48.584  1.00 57.72           C  
ATOM   1084  CG  MET I  89      64.659  11.339  47.273  1.00 58.60           C  
ATOM   1085  SD  MET I  89      63.219  12.415  47.453  1.00 56.09           S  
ATOM   1086  CE  MET I  89      61.966  11.220  47.897  1.00 58.31           C  
ATOM   1087  H   MET I  89      65.504   8.583  48.336  1.00 58.89           H  
ATOM   1088  HA  MET I  89      67.221  10.698  47.537  1.00 57.96           H  
ATOM   1089  HB2 MET I  89      65.618  12.079  49.029  1.00 57.72           H  
ATOM   1090  HB3 MET I  89      64.747  10.542  49.250  1.00 57.72           H  
ATOM   1091  HG2 MET I  89      64.326  10.375  46.888  1.00 58.60           H  
ATOM   1092  HG3 MET I  89      65.347  11.796  46.562  1.00 58.60           H  
ATOM   1093  HE1 MET I  89      61.866  10.485  47.099  1.00 58.31           H  
ATOM   1094  HE2 MET I  89      62.254  10.717  48.820  1.00 58.31           H  
ATOM   1095  HE3 MET I  89      61.014  11.730  48.043  1.00 58.31           H  
ATOM   1096  N   THR I  90      67.276   9.975  50.759  1.00 58.23           N  
ATOM   1097  CA  THR I  90      68.062  10.098  51.977  1.00 54.38           C  
ATOM   1098  C   THR I  90      69.485   9.606  51.748  1.00 57.14           C  
ATOM   1099  O   THR I  90      70.441  10.167  52.279  1.00 62.22           O  
ATOM   1100  CB  THR I  90      67.437   9.278  53.107  1.00 51.37           C  
ATOM   1101  OG1 THR I  90      66.027   9.526  53.145  1.00 55.74           O  
ATOM   1102  CG2 THR I  90      68.054   9.650  54.441  1.00 48.22           C  
ATOM   1103  H   THR I  90      66.444   9.402  50.769  1.00 58.23           H  
ATOM   1104  HA  THR I  90      68.078  11.152  52.255  1.00 54.38           H  
ATOM   1105  HB  THR I  90      67.624   8.220  52.921  1.00 51.37           H  
ATOM   1106 HG21 THR I  90      69.127   9.463  54.410  1.00 48.22           H  
ATOM   1107 HG22 THR I  90      67.875  10.706  54.642  1.00 48.22           H  
ATOM   1108 HG23 THR I  90      67.603   9.049  55.230  1.00 48.22           H  
ATOM   1109  HG1 THR I  90      65.664   9.270  52.294  1.00 55.74           H  
ATOM   1110  N   LYS I  91      69.615   8.552  50.950  1.00 57.80           N  
ATOM   1111  CA  LYS I  91      70.910   7.950  50.668  1.00 51.93           C  
ATOM   1112  C   LYS I  91      71.859   8.944  50.007  1.00 51.75           C  
ATOM   1113  O   LYS I  91      73.072   8.741  49.994  1.00 55.10           O  
ATOM   1114  CB  LYS I  91      70.735   6.729  49.767  1.00 51.33           C  
ATOM   1115  CG  LYS I  91      71.941   5.807  49.716  1.00 51.30           C  
ATOM   1116  CD  LYS I  91      72.182   5.316  48.296  1.00 54.21           C  
ATOM   1117  CE  LYS I  91      72.571   6.486  47.396  1.00 57.41           C  
ATOM   1118  NZ  LYS I  91      72.981   6.062  46.033  1.00 61.34           N1+
ATOM   1119  H   LYS I  91      68.789   8.156  50.525  1.00 57.80           H  
ATOM   1120  HA  LYS I  91      71.348   7.645  51.619  1.00 51.93           H  
ATOM   1121  HB2 LYS I  91      70.531   7.079  48.755  1.00 51.33           H  
ATOM   1122  HB3 LYS I  91      69.883   6.156  50.132  1.00 51.33           H  
ATOM   1123  HG2 LYS I  91      71.764   4.950  50.366  1.00 51.30           H  
ATOM   1124  HG3 LYS I  91      72.821   6.349  50.061  1.00 51.30           H  
ATOM   1125  HD2 LYS I  91      71.271   4.855  47.914  1.00 54.21           H  
ATOM   1126  HD3 LYS I  91      72.987   4.581  48.300  1.00 54.21           H  
ATOM   1127  HE2 LYS I  91      73.402   7.018  47.859  1.00 57.41           H  
ATOM   1128  HE3 LYS I  91      71.715   7.155  47.308  1.00 57.41           H  
ATOM   1129  HZ1 LYS I  91      73.934   6.349  45.864  1.00 61.34           H  
ATOM   1130  HZ2 LYS I  91      72.914   5.057  45.959  1.00 61.34           H  
ATOM   1131  HZ3 LYS I  91      72.374   6.492  45.350  1.00 61.34           H  
ATOM   1132  N   LEU I  92      71.306  10.015  49.450  1.00 54.41           N  
ATOM   1133  CA  LEU I  92      72.124  11.015  48.769  1.00 54.33           C  
ATOM   1134  C   LEU I  92      73.171  11.618  49.698  1.00 56.72           C  
ATOM   1135  O   LEU I  92      74.279  11.942  49.268  1.00 68.35           O  
ATOM   1136  CB  LEU I  92      71.252  12.116  48.164  1.00 53.04           C  
ATOM   1137  CG  LEU I  92      70.644  11.799  46.798  1.00 52.60           C  
ATOM   1138  CD1 LEU I  92      69.756  12.939  46.330  1.00 52.33           C  
ATOM   1139  CD2 LEU I  92      71.746  11.529  45.788  1.00 54.54           C  
ATOM   1140  H   LEU I  92      70.305  10.140  49.498  1.00 54.41           H  
ATOM   1141  HA  LEU I  92      72.650  10.504  47.962  1.00 54.33           H  
ATOM   1142  HB2 LEU I  92      71.866  13.011  48.059  1.00 53.04           H  
ATOM   1143  HB3 LEU I  92      70.435  12.316  48.857  1.00 53.04           H  
ATOM   1144  HG  LEU I  92      70.027  10.905  46.889  1.00 52.60           H  
ATOM   1145 HD11 LEU I  92      68.962  13.103  47.058  1.00 52.33           H  
ATOM   1146 HD12 LEU I  92      70.352  13.847  46.231  1.00 52.33           H  
ATOM   1147 HD13 LEU I  92      69.318  12.685  45.365  1.00 52.33           H  
ATOM   1148 HD21 LEU I  92      72.372  12.416  45.687  1.00 54.54           H  
ATOM   1149 HD22 LEU I  92      72.355  10.692  46.130  1.00 54.54           H  
ATOM   1150 HD23 LEU I  92      71.302  11.286  44.823  1.00 54.54           H  
ATOM   1151  N   GLY I  93      72.819  11.768  50.970  1.00 50.42           N  
ATOM   1152  CA  GLY I  93      73.740  12.327  51.948  1.00 54.98           C  
ATOM   1153  C   GLY I  93      74.396  11.263  52.809  1.00 63.96           C  
ATOM   1154  O   GLY I  93      75.224  11.570  53.669  1.00 69.34           O  
ATOM   1155  H   GLY I  93      71.894  11.489  51.264  1.00 50.42           H  
ATOM   1156  HA2 GLY I  93      73.189  13.009  52.596  1.00 54.98           H  
ATOM   1157  HA3 GLY I  93      74.519  12.877  51.419  1.00 54.98           H  
ATOM   1158  N   ALA I  94      74.033  10.007  52.574  1.00 61.61           N  
ATOM   1159  CA  ALA I  94      74.526   8.904  53.393  1.00 60.32           C  
ATOM   1160  C   ALA I  94      76.019   8.670  53.213  1.00 63.33           C  
ATOM   1161  O   ALA I  94      76.600   9.027  52.188  1.00 61.35           O  
ATOM   1162  CB  ALA I  94      73.755   7.633  53.093  1.00 62.96           C  
ATOM   1163  H   ALA I  94      73.401   9.811  51.811  1.00 61.61           H  
ATOM   1164  HA  ALA I  94      74.366   9.184  54.434  1.00 60.32           H  
ATOM   1165  HB1 ALA I  94      72.692   7.803  53.266  1.00 62.96           H  
ATOM   1166  HB2 ALA I  94      73.913   7.349  52.052  1.00 62.96           H  
ATOM   1167  HB3 ALA I  94      74.106   6.833  53.745  1.00 62.96           H  
ATOM   1168  N   CYS I  95      76.631   8.060  54.221  1.00 64.32           N  
ATOM   1169  CA  CYS I  95      78.055   7.777  54.186  1.00 67.50           C  
ATOM   1170  C   CYS I  95      78.399   6.616  55.116  1.00 74.46           C  
ATOM   1171  O   CYS I  95      77.616   6.268  56.001  1.00 83.62           O  
ATOM   1172  CB  CYS I  95      78.842   9.024  54.579  1.00 68.65           C  
ATOM   1173  SG  CYS I  95      80.579   8.950  54.138  1.00 73.89           S  
ATOM   1174  H   CYS I  95      76.094   7.786  55.031  1.00 64.32           H  
ATOM   1175  HA  CYS I  95      78.328   7.490  53.170  1.00 67.50           H  
ATOM   1176  HB2 CYS I  95      78.766   9.152  55.659  1.00 68.65           H  
ATOM   1177  HB3 CYS I  95      78.396   9.884  54.079  1.00 68.65           H  
ATOM   1178  N   ASN I  96      79.566   6.013  54.909  1.00 79.37           N  
ATOM   1179  CA  ASN I  96      80.025   4.919  55.762  1.00 89.62           C  
ATOM   1180  C   ASN I  96      79.027   3.767  55.844  1.00 83.00           C  
ATOM   1181  O   ASN I  96      78.457   3.350  54.837  1.00 88.34           O  
ATOM   1182  CB  ASN I  96      80.329   5.433  57.171  1.00108.08           C  
ATOM   1183  CG  ASN I  96      81.581   6.287  57.228  1.00123.04           C  
ATOM   1184  ND2 ASN I  96      81.642   7.264  57.975  1.00153.51           N  
ATOM   1185  OD1 ASN I  96      82.588   5.923  56.442  1.00126.11           O  
ATOM   1186  H   ASN I  96      80.149   6.319  54.143  1.00 79.37           H  
ATOM   1187  HA  ASN I  96      80.933   4.530  55.301  1.00 89.62           H  
ATOM   1188  HB2 ASN I  96      80.461   4.577  57.833  1.00108.08           H  
ATOM   1189  HB3 ASN I  96      79.484   6.030  57.514  1.00108.08           H  
ATOM   1190 HD21 ASN I  96      82.482   7.824  58.006  1.00153.51           H  
ATOM   1191 HD22 ASN I  96      80.852   7.505  58.556  1.00153.51           H  
ATOM   1192  N   ASP I  97      78.821   3.259  57.054  1.00 82.58           N  
ATOM   1193  CA  ASP I  97      77.915   2.137  57.273  1.00 85.22           C  
ATOM   1194  C   ASP I  97      76.469   2.492  56.959  1.00 82.50           C  
ATOM   1195  O   ASP I  97      75.740   1.686  56.384  1.00 89.79           O  
ATOM   1196  CB  ASP I  97      78.029   1.621  58.708  1.00 89.06           C  
ATOM   1197  CG  ASP I  97      79.226   0.722  58.905  1.00 81.66           C  
ATOM   1198  OD1 ASP I  97      80.055   0.626  57.977  1.00 76.09           O  
ATOM   1199  OD2 ASP I  97      79.335   0.108  59.985  1.00 97.62           O1-
ATOM   1200  H   ASP I  97      79.305   3.661  57.844  1.00 82.58           H  
ATOM   1201  HA  ASP I  97      78.217   1.349  56.583  1.00 85.22           H  
ATOM   1202  HB2 ASP I  97      77.127   1.060  58.951  1.00 89.06           H  
ATOM   1203  HB3 ASP I  97      78.118   2.474  59.380  1.00 89.06           H  
ATOM   1204  N   THR I  98      76.053   3.693  57.347  1.00 76.19           N  
ATOM   1205  CA  THR I  98      74.719   4.173  57.008  1.00 76.88           C  
ATOM   1206  C   THR I  98      74.467   3.967  55.516  1.00 69.10           C  
ATOM   1207  O   THR I  98      73.470   3.360  55.120  1.00 67.68           O  
ATOM   1208  CB  THR I  98      74.539   5.664  57.362  1.00 75.93           C  
ATOM   1209  OG1 THR I  98      74.718   5.850  58.772  1.00 71.85           O  
ATOM   1210  CG2 THR I  98      73.150   6.146  56.966  1.00 65.30           C  
ATOM   1211  H   THR I  98      76.671   4.283  57.886  1.00 76.19           H  
ATOM   1212  HA  THR I  98      73.999   3.602  57.594  1.00 76.88           H  
ATOM   1213  HB  THR I  98      75.283   6.241  56.814  1.00 75.93           H  
ATOM   1214 HG21 THR I  98      73.008   6.005  55.894  1.00 65.30           H  
ATOM   1215 HG22 THR I  98      72.398   5.574  57.510  1.00 65.30           H  
ATOM   1216 HG23 THR I  98      73.049   7.203  57.210  1.00 65.30           H  
ATOM   1217  HG1 THR I  98      75.601   5.548  58.995  1.00 71.85           H  
ATOM   1218  N   LEU I  99      75.383   4.467  54.694  1.00 59.29           N  
ATOM   1219  CA  LEU I  99      75.291   4.293  53.253  1.00 60.55           C  
ATOM   1220  C   LEU I  99      75.166   2.820  52.876  1.00 66.12           C  
ATOM   1221  O   LEU I  99      74.248   2.433  52.150  1.00 63.83           O  
ATOM   1222  CB  LEU I  99      76.503   4.910  52.559  1.00 58.12           C  
ATOM   1223  CG  LEU I  99      76.644   4.617  51.065  1.00 60.68           C  
ATOM   1224  CD1 LEU I  99      75.353   4.927  50.330  1.00 60.18           C  
ATOM   1225  CD2 LEU I  99      77.806   5.397  50.469  1.00 64.56           C  
ATOM   1226  H   LEU I  99      76.163   4.981  55.079  1.00 59.29           H  
ATOM   1227  HA  LEU I  99      74.390   4.806  52.917  1.00 60.55           H  
ATOM   1228  HB2 LEU I  99      77.398   4.537  53.057  1.00 58.12           H  
ATOM   1229  HB3 LEU I  99      76.443   5.991  52.682  1.00 58.12           H  
ATOM   1230  HG  LEU I  99      76.853   3.554  50.947  1.00 60.68           H  
ATOM   1231 HD11 LEU I  99      74.542   4.335  50.754  1.00 60.18           H  
ATOM   1232 HD12 LEU I  99      75.121   5.987  50.434  1.00 60.18           H  
ATOM   1233 HD13 LEU I  99      75.468   4.682  49.274  1.00 60.18           H  
ATOM   1234 HD21 LEU I  99      77.619   6.466  50.576  1.00 64.56           H  
ATOM   1235 HD22 LEU I  99      78.726   5.135  50.992  1.00 64.56           H  
ATOM   1236 HD23 LEU I  99      77.906   5.149  49.412  1.00 64.56           H  
ATOM   1237  N   GLN I 100      76.088   2.000  53.369  1.00 68.67           N  
ATOM   1238  CA  GLN I 100      76.068   0.574  53.058  1.00 73.48           C  
ATOM   1239  C   GLN I 100      74.743  -0.071  53.455  1.00 72.85           C  
ATOM   1240  O   GLN I 100      74.085  -0.712  52.633  1.00 77.57           O  
ATOM   1241  CB  GLN I 100      77.221  -0.155  53.742  1.00 72.93           C  
ATOM   1242  CG  GLN I 100      77.338  -1.609  53.324  1.00 77.29           C  
ATOM   1243  CD  GLN I 100      78.265  -2.401  54.218  1.00 84.37           C  
ATOM   1244  NE2 GLN I 100      78.056  -2.487  55.429  1.00 96.69           N  
ATOM   1245  OE1 GLN I 100      79.293  -2.994  53.625  1.00 80.87           O  
ATOM   1246  H   GLN I 100      76.813   2.369  53.968  1.00 68.67           H  
ATOM   1247  HA  GLN I 100      76.184   0.484  51.978  1.00 73.48           H  
ATOM   1248  HB2 GLN I 100      77.065  -0.116  54.820  1.00 72.93           H  
ATOM   1249  HB3 GLN I 100      78.151   0.354  53.490  1.00 72.93           H  
ATOM   1250  HG2 GLN I 100      77.719  -1.649  52.304  1.00 77.29           H  
ATOM   1251  HG3 GLN I 100      76.348  -2.063  53.360  1.00 77.29           H  
ATOM   1252 HE21 GLN I 100      78.680  -3.026  56.012  1.00 96.69           H  
ATOM   1253 HE22 GLN I 100      77.260  -2.019  55.839  1.00 96.69           H  
ATOM   1254  N   GLN I 101      74.358   0.097  54.717  1.00 62.53           N  
ATOM   1255  CA  GLN I 101      73.109  -0.469  55.215  1.00 61.48           C  
ATOM   1256  C   GLN I 101      71.947  -0.166  54.273  1.00 61.28           C  
ATOM   1257  O   GLN I 101      71.143  -1.048  53.963  1.00 55.38           O  
ATOM   1258  CB  GLN I 101      72.806   0.045  56.624  1.00 65.10           C  
ATOM   1259  CG  GLN I 101      73.809  -0.407  57.673  1.00 65.85           C  
ATOM   1260  CD  GLN I 101      73.408   0.000  59.077  1.00 71.48           C  
ATOM   1261  OE1 GLN I 101      72.365   0.623  59.284  1.00 72.66           O  
ATOM   1262  NE2 GLN I 101      74.237  -0.353  60.052  1.00 70.09           N  
ATOM   1263  H   GLN I 101      74.944   0.629  55.345  1.00 62.53           H  
ATOM   1264  HA  GLN I 101      73.230  -1.551  55.259  1.00 61.48           H  
ATOM   1265  HB2 GLN I 101      71.819  -0.314  56.916  1.00 65.10           H  
ATOM   1266  HB3 GLN I 101      72.803   1.135  56.599  1.00 65.10           H  
ATOM   1267  HG2 GLN I 101      74.778   0.037  57.444  1.00 65.85           H  
ATOM   1268  HG3 GLN I 101      73.889  -1.493  57.634  1.00 65.85           H  
ATOM   1269 HE21 GLN I 101      75.082  -0.863  59.837  1.00 70.09           H  
ATOM   1270 HE22 GLN I 101      74.023  -0.111  61.009  1.00 70.09           H  
ATOM   1271  N   LEU I 102      71.867   1.082  53.817  1.00 59.69           N  
ATOM   1272  CA  LEU I 102      70.855   1.476  52.840  1.00 58.26           C  
ATOM   1273  C   LEU I 102      70.969   0.641  51.570  1.00 56.40           C  
ATOM   1274  O   LEU I 102      69.999   0.022  51.132  1.00 56.00           O  
ATOM   1275  CB  LEU I 102      70.977   2.964  52.500  1.00 52.59           C  
ATOM   1276  CG  LEU I 102      70.463   3.964  53.536  1.00 49.13           C  
ATOM   1277  CD1 LEU I 102      70.928   5.370  53.206  1.00 47.24           C  
ATOM   1278  CD2 LEU I 102      68.948   3.911  53.626  1.00 49.24           C  
ATOM   1279  H   LEU I 102      72.522   1.773  54.155  1.00 59.69           H  
ATOM   1280  HA  LEU I 102      69.877   1.298  53.286  1.00 58.26           H  
ATOM   1281  HB2 LEU I 102      70.424   3.135  51.577  1.00 52.59           H  
ATOM   1282  HB3 LEU I 102      72.033   3.177  52.335  1.00 52.59           H  
ATOM   1283  HG  LEU I 102      70.875   3.688  54.507  1.00 49.13           H  
ATOM   1284 HD11 LEU I 102      72.017   5.394  53.171  1.00 47.24           H  
ATOM   1285 HD12 LEU I 102      70.527   5.667  52.237  1.00 47.24           H  
ATOM   1286 HD13 LEU I 102      70.574   6.059  53.973  1.00 47.24           H  
ATOM   1287 HD21 LEU I 102      68.517   4.185  52.663  1.00 49.24           H  
ATOM   1288 HD22 LEU I 102      68.635   2.901  53.891  1.00 49.24           H  
ATOM   1289 HD23 LEU I 102      68.605   4.609  54.389  1.00 49.24           H  
ATOM   1290  N   MET I 103      72.161   0.626  50.982  1.00 54.68           N  
ATOM   1291  CA  MET I 103      72.399  -0.127  49.757  1.00 61.45           C  
ATOM   1292  C   MET I 103      71.993  -1.588  49.920  1.00 68.57           C  
ATOM   1293  O   MET I 103      71.546  -2.232  48.967  1.00 65.73           O  
ATOM   1294  CB  MET I 103      73.871  -0.042  49.359  1.00 60.02           C  
ATOM   1295  CG  MET I 103      74.327   1.343  48.950  1.00 60.73           C  
ATOM   1296  SD  MET I 103      73.796   1.782  47.285  1.00 73.28           S  
ATOM   1297  CE  MET I 103      74.502   0.439  46.335  1.00 59.88           C  
ATOM   1298  H   MET I 103      72.920   1.149  51.394  1.00 54.68           H  
ATOM   1299  HA  MET I 103      71.787   0.315  48.971  1.00 61.45           H  
ATOM   1300  HB2 MET I 103      74.037  -0.718  48.520  1.00 60.02           H  
ATOM   1301  HB3 MET I 103      74.473  -0.363  50.209  1.00 60.02           H  
ATOM   1302  HG2 MET I 103      75.416   1.378  48.990  1.00 60.73           H  
ATOM   1303  HG3 MET I 103      73.914   2.068  49.651  1.00 60.73           H  
ATOM   1304  HE1 MET I 103      75.585   0.436  46.459  1.00 59.88           H  
ATOM   1305  HE2 MET I 103      74.093  -0.509  46.686  1.00 59.88           H  
ATOM   1306  HE3 MET I 103      74.258   0.572  45.281  1.00 59.88           H  
ATOM   1307  N   GLU I 104      72.149  -2.104  51.135  1.00 66.19           N  
ATOM   1308  CA  GLU I 104      71.844  -3.502  51.415  1.00 69.95           C  
ATOM   1309  C   GLU I 104      70.367  -3.726  51.724  1.00 71.37           C  
ATOM   1310  O   GLU I 104      69.727  -4.594  51.132  1.00 72.05           O  
ATOM   1311  CB  GLU I 104      72.714  -4.021  52.563  1.00 71.15           C  
ATOM   1312  CG  GLU I 104      74.199  -4.047  52.237  1.00 83.22           C  
ATOM   1313  CD  GLU I 104      75.051  -4.498  53.406  1.00 79.05           C  
ATOM   1314  OE1 GLU I 104      74.523  -4.564  54.536  1.00 78.30           O  
ATOM   1315  OE2 GLU I 104      76.250  -4.783  53.192  1.00 71.97           O1-
ATOM   1316  H   GLU I 104      72.487  -1.514  51.882  1.00 66.19           H  
ATOM   1317  HA  GLU I 104      72.071  -4.065  50.510  1.00 69.95           H  
ATOM   1318  HB2 GLU I 104      72.396  -5.035  52.805  1.00 71.15           H  
ATOM   1319  HB3 GLU I 104      72.562  -3.377  53.429  1.00 71.15           H  
ATOM   1320  HG2 GLU I 104      74.509  -3.043  51.947  1.00 83.22           H  
ATOM   1321  HG3 GLU I 104      74.360  -4.732  51.404  1.00 83.22           H  
ATOM   1322  N   VAL I 105      69.825  -2.939  52.649  1.00 64.77           N  
ATOM   1323  CA  VAL I 105      68.443  -3.124  53.077  1.00 60.91           C  
ATOM   1324  C   VAL I 105      67.447  -2.943  51.932  1.00 64.86           C  
ATOM   1325  O   VAL I 105      66.422  -3.627  51.880  1.00 70.04           O  
ATOM   1326  CB  VAL I 105      68.069  -2.177  54.226  1.00 54.35           C  
ATOM   1327  CG1 VAL I 105      66.648  -2.449  54.682  1.00 54.21           C  
ATOM   1328  CG2 VAL I 105      69.039  -2.340  55.380  1.00 56.37           C  
ATOM   1329  H   VAL I 105      70.379  -2.202  53.061  1.00 64.77           H  
ATOM   1330  HA  VAL I 105      68.381  -4.154  53.428  1.00 60.91           H  
ATOM   1331  HB  VAL I 105      68.130  -1.149  53.870  1.00 54.35           H  
ATOM   1332 HG11 VAL I 105      65.964  -2.306  53.845  1.00 54.21           H  
ATOM   1333 HG12 VAL I 105      66.572  -3.475  55.042  1.00 54.21           H  
ATOM   1334 HG13 VAL I 105      66.387  -1.762  55.487  1.00 54.21           H  
ATOM   1335 HG21 VAL I 105      68.993  -3.364  55.751  1.00 56.37           H  
ATOM   1336 HG22 VAL I 105      70.051  -2.123  55.038  1.00 56.37           H  
ATOM   1337 HG23 VAL I 105      68.770  -1.651  56.181  1.00 56.37           H  
ATOM   1338  N   PHE I 106      67.749  -2.025  51.019  1.00 60.59           N  
ATOM   1339  CA  PHE I 106      66.866  -1.767  49.882  1.00 58.75           C  
ATOM   1340  C   PHE I 106      67.319  -2.522  48.636  1.00 58.92           C  
ATOM   1341  O   PHE I 106      66.775  -2.330  47.550  1.00 57.26           O  
ATOM   1342  CB  PHE I 106      66.746  -0.264  49.616  1.00 58.36           C  
ATOM   1343  CG  PHE I 106      66.088   0.489  50.736  1.00 54.79           C  
ATOM   1344  CD1 PHE I 106      66.847   1.193  51.655  1.00 56.28           C  
ATOM   1345  CD2 PHE I 106      64.710   0.468  50.887  1.00 53.28           C  
ATOM   1346  CE1 PHE I 106      66.242   1.877  52.696  1.00 61.73           C  
ATOM   1347  CE2 PHE I 106      64.099   1.150  51.923  1.00 54.22           C  
ATOM   1348  CZ  PHE I 106      64.867   1.855  52.830  1.00 59.11           C  
ATOM   1349  H   PHE I 106      68.604  -1.496  51.112  1.00 60.59           H  
ATOM   1350  HA  PHE I 106      65.875  -2.141  50.139  1.00 58.75           H  
ATOM   1351  HB2 PHE I 106      66.158  -0.119  48.710  1.00 58.36           H  
ATOM   1352  HB3 PHE I 106      67.747   0.142  49.468  1.00 58.36           H  
ATOM   1353  HD1 PHE I 106      67.923   1.209  51.559  1.00 56.28           H  
ATOM   1354  HD2 PHE I 106      64.106  -0.089  50.186  1.00 53.28           H  
ATOM   1355  HE1 PHE I 106      66.845   2.428  53.403  1.00 61.73           H  
ATOM   1356  HE2 PHE I 106      63.024   1.132  52.023  1.00 54.22           H  
ATOM   1357  HZ  PHE I 106      64.394   2.388  53.642  1.00 59.11           H  
ATOM   1358  N   LYS I 107      68.322  -3.378  48.812  1.00 61.40           N  
ATOM   1359  CA  LYS I 107      68.777  -4.295  47.767  1.00 56.12           C  
ATOM   1360  C   LYS I 107      69.406  -3.599  46.563  1.00 59.36           C  
ATOM   1361  O   LYS I 107      69.567  -4.208  45.505  1.00 58.87           O  
ATOM   1362  CB  LYS I 107      67.632  -5.203  47.316  1.00 51.69           C  
ATOM   1363  CG  LYS I 107      66.957  -5.957  48.454  1.00 58.50           C  
ATOM   1364  CD  LYS I 107      67.925  -6.905  49.152  1.00 71.39           C  
ATOM   1365  CE  LYS I 107      67.330  -7.458  50.444  1.00 76.66           C  
ATOM   1366  NZ  LYS I 107      66.958  -6.373  51.407  1.00 67.91           N1+
ATOM   1367  H   LYS I 107      68.790  -3.396  49.707  1.00 61.40           H  
ATOM   1368  HA  LYS I 107      69.569  -4.893  48.219  1.00 56.12           H  
ATOM   1369  HB2 LYS I 107      68.030  -5.932  46.610  1.00 51.69           H  
ATOM   1370  HB3 LYS I 107      66.882  -4.588  46.819  1.00 51.69           H  
ATOM   1371  HG2 LYS I 107      66.125  -6.535  48.051  1.00 58.50           H  
ATOM   1372  HG3 LYS I 107      66.581  -5.237  49.181  1.00 58.50           H  
ATOM   1373  HD2 LYS I 107      68.842  -6.365  49.387  1.00 71.39           H  
ATOM   1374  HD3 LYS I 107      68.153  -7.735  48.483  1.00 71.39           H  
ATOM   1375  HE2 LYS I 107      68.064  -8.110  50.917  1.00 76.66           H  
ATOM   1376  HE3 LYS I 107      66.436  -8.033  50.201  1.00 76.66           H  
ATOM   1377  HZ1 LYS I 107      67.779  -5.833  51.640  1.00 67.91           H  
ATOM   1378  HZ2 LYS I 107      66.267  -5.770  50.984  1.00 67.91           H  
ATOM   1379  HZ3 LYS I 107      66.576  -6.784  52.247  1.00 67.91           H  
ATOM   1380  N   PHE I 108      69.768  -2.330  46.724  1.00 57.53           N  
ATOM   1381  CA  PHE I 108      70.440  -1.605  45.653  1.00 61.85           C  
ATOM   1382  C   PHE I 108      71.774  -2.265  45.306  1.00 66.46           C  
ATOM   1383  O   PHE I 108      72.281  -2.120  44.191  1.00 71.23           O  
ATOM   1384  CB  PHE I 108      70.660  -0.137  46.030  1.00 61.37           C  
ATOM   1385  CG  PHE I 108      69.386   0.628  46.273  1.00 60.39           C  
ATOM   1386  CD1 PHE I 108      68.238   0.335  45.559  1.00 58.28           C  
ATOM   1387  CD2 PHE I 108      69.346   1.656  47.201  1.00 58.24           C  
ATOM   1388  CE1 PHE I 108      67.069   1.038  45.780  1.00 58.40           C  
ATOM   1389  CE2 PHE I 108      68.180   2.364  47.425  1.00 56.44           C  
ATOM   1390  CZ  PHE I 108      67.041   2.055  46.715  1.00 57.60           C  
ATOM   1391  H   PHE I 108      69.575  -1.863  47.599  1.00 57.53           H  
ATOM   1392  HA  PHE I 108      69.794  -1.639  44.776  1.00 61.85           H  
ATOM   1393  HB2 PHE I 108      71.202   0.348  45.218  1.00 61.37           H  
ATOM   1394  HB3 PHE I 108      71.260  -0.102  46.939  1.00 61.37           H  
ATOM   1395  HD1 PHE I 108      68.256  -0.452  44.820  1.00 58.28           H  
ATOM   1396  HD2 PHE I 108      70.237   1.907  47.757  1.00 58.24           H  
ATOM   1397  HE1 PHE I 108      66.177   0.793  45.222  1.00 58.40           H  
ATOM   1398  HE2 PHE I 108      68.162   3.159  48.156  1.00 56.44           H  
ATOM   1399  HZ  PHE I 108      66.129   2.606  46.889  1.00 57.60           H  
ATOM   1400  N   ASP I 109      72.337  -2.993  46.264  1.00 66.37           N  
ATOM   1401  CA  ASP I 109      73.628  -3.643  46.066  1.00 70.73           C  
ATOM   1402  C   ASP I 109      73.505  -4.912  45.231  1.00 75.96           C  
ATOM   1403  O   ASP I 109      74.507  -5.561  44.929  1.00 81.78           O  
ATOM   1404  CB  ASP I 109      74.285  -3.965  47.410  1.00 69.58           C  
ATOM   1405  CG  ASP I 109      73.586  -5.090  48.146  1.00 71.75           C  
ATOM   1406  OD1 ASP I 109      72.635  -5.670  47.582  1.00 71.74           O  
ATOM   1407  OD2 ASP I 109      73.989  -5.395  49.289  1.00 74.33           O1-
ATOM   1408  H   ASP I 109      71.861  -3.099  47.149  1.00 66.37           H  
ATOM   1409  HA  ASP I 109      74.258  -2.941  45.519  1.00 70.73           H  
ATOM   1410  HB2 ASP I 109      74.260  -3.071  48.034  1.00 69.58           H  
ATOM   1411  HB3 ASP I 109      75.321  -4.255  47.232  1.00 69.58           H  
ATOM   1412  N   THR I 110      72.279  -5.267  44.859  1.00 73.67           N  
ATOM   1413  CA  THR I 110      72.057  -6.456  44.042  1.00 72.80           C  
ATOM   1414  C   THR I 110      72.284  -6.168  42.561  1.00 66.66           C  
ATOM   1415  O   THR I 110      72.276  -7.078  41.737  1.00 69.84           O  
ATOM   1416  CB  THR I 110      70.651  -7.051  44.247  1.00 67.26           C  
ATOM   1417  OG1 THR I 110      69.662  -6.149  43.732  1.00 70.53           O  
ATOM   1418  CG2 THR I 110      70.396  -7.309  45.726  1.00 55.96           C  
ATOM   1419  H   THR I 110      71.490  -4.706  45.146  1.00 73.67           H  
ATOM   1420  HA  THR I 110      72.788  -7.193  44.374  1.00 72.80           H  
ATOM   1421  HB  THR I 110      70.589  -7.998  43.711  1.00 67.26           H  
ATOM   1422 HG21 THR I 110      71.146  -8.001  46.109  1.00 55.96           H  
ATOM   1423 HG22 THR I 110      70.456  -6.369  46.274  1.00 55.96           H  
ATOM   1424 HG23 THR I 110      69.404  -7.742  45.854  1.00 55.96           H  
ATOM   1425  HG1 THR I 110      69.738  -5.326  44.220  1.00 70.53           H  
ATOM   1426  N   ILE I 111      72.478  -4.896  42.229  1.00 68.89           N  
ATOM   1427  CA  ILE I 111      72.872  -4.517  40.879  1.00 77.04           C  
ATOM   1428  C   ILE I 111      74.381  -4.686  40.780  1.00 80.40           C  
ATOM   1429  O   ILE I 111      75.137  -3.714  40.804  1.00 85.24           O  
ATOM   1430  CB  ILE I 111      72.476  -3.064  40.551  1.00 81.19           C  
ATOM   1431  CG1 ILE I 111      70.986  -2.848  40.816  1.00 76.33           C  
ATOM   1432  CG2 ILE I 111      72.811  -2.727  39.105  1.00 73.38           C  
ATOM   1433  CD1 ILE I 111      70.538  -1.418  40.628  1.00 85.39           C  
ATOM   1434  H   ILE I 111      72.350  -4.177  42.927  1.00 68.89           H  
ATOM   1435  HA  ILE I 111      72.356  -5.152  40.158  1.00 77.04           H  
ATOM   1436  HB  ILE I 111      73.047  -2.398  41.198  1.00 81.19           H  
ATOM   1437 HG12 ILE I 111      70.773  -3.143  41.843  1.00 76.33           H  
ATOM   1438 HG13 ILE I 111      70.419  -3.479  40.131  1.00 76.33           H  
ATOM   1439 HG21 ILE I 111      73.879  -2.868  38.937  1.00 73.38           H  
ATOM   1440 HG22 ILE I 111      72.249  -3.383  38.440  1.00 73.38           H  
ATOM   1441 HG23 ILE I 111      72.545  -1.690  38.903  1.00 73.38           H  
ATOM   1442 HD11 ILE I 111      71.095  -0.771  41.306  1.00 85.39           H  
ATOM   1443 HD12 ILE I 111      70.723  -1.111  39.599  1.00 85.39           H  
ATOM   1444 HD13 ILE I 111      69.472  -1.340  40.844  1.00 85.39           H  
ATOM   1445  N   SER I 112      74.801  -5.943  40.676  1.00 82.89           N  
ATOM   1446  CA  SER I 112      76.207  -6.331  40.746  1.00 81.96           C  
ATOM   1447  C   SER I 112      77.188  -5.294  40.196  1.00 85.76           C  
ATOM   1448  O   SER I 112      76.982  -4.731  39.119  1.00 81.44           O  
ATOM   1449  CB  SER I 112      76.415  -7.677  40.046  1.00 78.55           C  
ATOM   1450  OG  SER I 112      77.736  -8.152  40.233  1.00 86.51           O  
ATOM   1451  H   SER I 112      74.111  -6.668  40.541  1.00 82.89           H  
ATOM   1452  HA  SER I 112      76.435  -6.410  41.809  1.00 81.96           H  
ATOM   1453  HB2 SER I 112      76.228  -7.556  38.979  1.00 78.55           H  
ATOM   1454  HB3 SER I 112      75.714  -8.404  40.457  1.00 78.55           H  
ATOM   1455  HG  SER I 112      77.811  -8.991  39.773  1.00 86.51           H  
ATOM   1456  N   GLU I 113      78.256  -5.056  40.954  1.00 88.08           N  
ATOM   1457  CA  GLU I 113      79.349  -4.182  40.528  1.00 91.81           C  
ATOM   1458  C   GLU I 113      78.891  -2.790  40.099  1.00 94.77           C  
ATOM   1459  O   GLU I 113      79.243  -2.318  39.018  1.00102.41           O  
ATOM   1460  CB  GLU I 113      80.156  -4.840  39.404  1.00 96.96           C  
ATOM   1461  CG  GLU I 113      81.122  -5.913  39.882  1.00 98.34           C  
ATOM   1462  CD  GLU I 113      81.684  -6.745  38.745  1.00 98.00           C  
ATOM   1463  OE1 GLU I 113      80.904  -7.476  38.096  1.00 91.33           O  
ATOM   1464  OE2 GLU I 113      82.908  -6.676  38.508  1.00101.17           O1-
ATOM   1465  H   GLU I 113      78.314  -5.497  41.861  1.00 88.08           H  
ATOM   1466  HA  GLU I 113      79.980  -4.042  41.405  1.00 91.81           H  
ATOM   1467  HB2 GLU I 113      80.729  -4.065  38.895  1.00 96.96           H  
ATOM   1468  HB3 GLU I 113      79.458  -5.296  38.702  1.00 96.96           H  
ATOM   1469  HG2 GLU I 113      80.596  -6.574  40.570  1.00 98.34           H  
ATOM   1470  HG3 GLU I 113      81.949  -5.430  40.403  1.00 98.34           H  
ATOM   1471  N   LYS I 114      78.107  -2.138  40.951  1.00 91.68           N  
ATOM   1472  CA  LYS I 114      77.687  -0.766  40.699  1.00 94.43           C  
ATOM   1473  C   LYS I 114      78.175   0.143  41.817  1.00 96.21           C  
ATOM   1474  O   LYS I 114      79.004  -0.260  42.632  1.00115.57           O  
ATOM   1475  CB  LYS I 114      76.168  -0.680  40.555  1.00 92.48           C  
ATOM   1476  CG  LYS I 114      75.646  -1.392  39.324  1.00 87.26           C  
ATOM   1477  CD  LYS I 114      76.492  -1.048  38.112  1.00 84.21           C  
ATOM   1478  CE  LYS I 114      76.175  -1.955  36.940  1.00 95.50           C  
ATOM   1479  NZ  LYS I 114      77.098  -1.705  35.800  1.00 94.50           N1+
ATOM   1480  H   LYS I 114      77.796  -2.604  41.791  1.00 91.68           H  
ATOM   1481  HA  LYS I 114      78.131  -0.434  39.761  1.00 94.43           H  
ATOM   1482  HB2 LYS I 114      75.884   0.371  40.494  1.00 92.48           H  
ATOM   1483  HB3 LYS I 114      75.710  -1.130  41.436  1.00 92.48           H  
ATOM   1484  HG2 LYS I 114      74.616  -1.085  39.142  1.00 87.26           H  
ATOM   1485  HG3 LYS I 114      75.680  -2.469  39.491  1.00 87.26           H  
ATOM   1486  HD2 LYS I 114      77.545  -1.159  38.372  1.00 84.21           H  
ATOM   1487  HD3 LYS I 114      76.296  -0.015  37.824  1.00 84.21           H  
ATOM   1488  HE2 LYS I 114      75.151  -1.771  36.615  1.00 95.50           H  
ATOM   1489  HE3 LYS I 114      76.275  -2.993  37.257  1.00 95.50           H  
ATOM   1490  HZ1 LYS I 114      76.565  -1.415  34.993  1.00 94.50           H  
ATOM   1491  HZ2 LYS I 114      77.753  -0.978  36.050  1.00 94.50           H  
ATOM   1492  HZ3 LYS I 114      77.603  -2.553  35.583  1.00 94.50           H  
ATOM   1493  N   THR I 115      77.667   1.368  41.857  1.00 86.82           N  
ATOM   1494  CA  THR I 115      78.102   2.310  42.879  1.00 82.93           C  
ATOM   1495  C   THR I 115      76.996   3.267  43.311  1.00 78.41           C  
ATOM   1496  O   THR I 115      76.221   3.758  42.489  1.00 74.89           O  
ATOM   1497  CB  THR I 115      79.325   3.115  42.410  1.00 80.20           C  
ATOM   1498  OG1 THR I 115      78.919   4.077  41.429  1.00 82.44           O  
ATOM   1499  CG2 THR I 115      80.367   2.189  41.805  1.00 79.68           C  
ATOM   1500  H   THR I 115      76.976   1.648  41.176  1.00 86.82           H  
ATOM   1501  HA  THR I 115      78.375   1.707  43.745  1.00 82.93           H  
ATOM   1502  HB  THR I 115      79.760   3.625  43.270  1.00 80.20           H  
ATOM   1503 HG21 THR I 115      80.677   1.456  42.549  1.00 79.68           H  
ATOM   1504 HG22 THR I 115      79.940   1.675  40.944  1.00 79.68           H  
ATOM   1505 HG23 THR I 115      81.231   2.773  41.488  1.00 79.68           H  
ATOM   1506  HG1 THR I 115      79.131   4.948  41.772  1.00 82.44           H  
ATOM   1507  N   SER I 116      76.935   3.526  44.612  1.00 76.26           N  
ATOM   1508  CA  SER I 116      75.964   4.455  45.173  1.00 79.83           C  
ATOM   1509  C   SER I 116      75.405   5.409  44.120  1.00 79.41           C  
ATOM   1510  O   SER I 116      74.220   5.355  43.789  1.00 78.65           O  
ATOM   1511  CB  SER I 116      76.603   5.262  46.307  1.00 75.74           C  
ATOM   1512  OG  SER I 116      77.252   4.409  47.231  1.00 80.20           O  
ATOM   1513  H   SER I 116      77.583   3.063  45.233  1.00 76.26           H  
ATOM   1514  HA  SER I 116      75.135   3.862  45.559  1.00 79.83           H  
ATOM   1515  HB2 SER I 116      75.827   5.825  46.825  1.00 75.74           H  
ATOM   1516  HB3 SER I 116      77.333   5.953  45.886  1.00 75.74           H  
ATOM   1517  HG  SER I 116      77.630   4.961  47.919  1.00 80.20           H  
ATOM   1518  N   ASP I 117      76.264   6.279  43.598  1.00 70.91           N  
ATOM   1519  CA  ASP I 117      75.825   7.350  42.709  1.00 75.26           C  
ATOM   1520  C   ASP I 117      75.096   6.843  41.470  1.00 75.15           C  
ATOM   1521  O   ASP I 117      74.179   7.497  40.974  1.00 80.51           O  
ATOM   1522  CB  ASP I 117      77.003   8.240  42.303  1.00 81.65           C  
ATOM   1523  CG  ASP I 117      78.140   7.455  41.688  1.00 85.21           C  
ATOM   1524  OD1 ASP I 117      78.367   6.304  42.117  1.00 80.50           O  
ATOM   1525  OD2 ASP I 117      78.810   7.992  40.781  1.00 88.24           O1-
ATOM   1526  H   ASP I 117      77.245   6.197  43.822  1.00 70.91           H  
ATOM   1527  HA  ASP I 117      75.106   7.939  43.278  1.00 75.26           H  
ATOM   1528  HB2 ASP I 117      77.373   8.755  43.190  1.00 81.65           H  
ATOM   1529  HB3 ASP I 117      76.652   8.974  41.577  1.00 81.65           H  
ATOM   1530  N   GLN I 118      75.499   5.681  40.971  1.00 70.05           N  
ATOM   1531  CA  GLN I 118      74.877   5.129  39.773  1.00 73.76           C  
ATOM   1532  C   GLN I 118      73.418   4.749  40.016  1.00 71.43           C  
ATOM   1533  O   GLN I 118      72.577   4.892  39.130  1.00 79.15           O  
ATOM   1534  CB  GLN I 118      75.678   3.939  39.240  1.00 83.96           C  
ATOM   1535  CG  GLN I 118      77.016   4.335  38.630  1.00100.30           C  
ATOM   1536  CD  GLN I 118      77.813   3.146  38.126  1.00110.92           C  
ATOM   1537  OE1 GLN I 118      77.261   2.076  37.866  1.00112.98           O  
ATOM   1538  NE2 GLN I 118      79.121   3.329  37.984  1.00115.19           N  
ATOM   1539  H   GLN I 118      76.244   5.174  41.426  1.00 70.05           H  
ATOM   1540  HA  GLN I 118      74.884   5.909  39.012  1.00 73.76           H  
ATOM   1541  HB2 GLN I 118      75.085   3.438  38.475  1.00 83.96           H  
ATOM   1542  HB3 GLN I 118      75.864   3.251  40.064  1.00 83.96           H  
ATOM   1543  HG2 GLN I 118      77.604   4.851  39.389  1.00100.30           H  
ATOM   1544  HG3 GLN I 118      76.831   5.009  37.793  1.00100.30           H  
ATOM   1545 HE21 GLN I 118      79.533   4.223  38.209  1.00115.19           H  
ATOM   1546 HE22 GLN I 118      79.703   2.574  37.651  1.00115.19           H  
ATOM   1547  N   ILE I 119      73.122   4.271  41.220  1.00 66.19           N  
ATOM   1548  CA  ILE I 119      71.755   3.925  41.580  1.00 59.84           C  
ATOM   1549  C   ILE I 119      70.837   5.116  41.351  1.00 62.18           C  
ATOM   1550  O   ILE I 119      69.679   4.956  40.965  1.00 60.63           O  
ATOM   1551  CB  ILE I 119      71.644   3.481  43.049  1.00 60.93           C  
ATOM   1552  CG1 ILE I 119      72.094   2.027  43.205  1.00 62.42           C  
ATOM   1553  CG2 ILE I 119      70.209   3.603  43.527  1.00 62.01           C  
ATOM   1554  CD1 ILE I 119      73.478   1.750  42.671  1.00 72.81           C  
ATOM   1555  H   ILE I 119      73.860   4.145  41.898  1.00 66.19           H  
ATOM   1556  HA  ILE I 119      71.455   3.091  40.946  1.00 59.84           H  
ATOM   1557  HB  ILE I 119      72.288   4.127  43.646  1.00 60.93           H  
ATOM   1558 HG12 ILE I 119      71.388   1.391  42.672  1.00 62.42           H  
ATOM   1559 HG13 ILE I 119      72.080   1.776  44.266  1.00 62.42           H  
ATOM   1560 HG21 ILE I 119      69.878   4.637  43.424  1.00 62.01           H  
ATOM   1561 HG22 ILE I 119      69.570   2.956  42.927  1.00 62.01           H  
ATOM   1562 HG23 ILE I 119      70.148   3.305  44.574  1.00 62.01           H  
ATOM   1563 HD11 ILE I 119      73.514   1.995  41.609  1.00 72.81           H  
ATOM   1564 HD12 ILE I 119      74.204   2.360  43.209  1.00 72.81           H  
ATOM   1565 HD13 ILE I 119      73.716   0.695  42.809  1.00 72.81           H  
ATOM   1566  N   HIS I 120      71.362   6.314  41.583  1.00 62.42           N  
ATOM   1567  CA  HIS I 120      70.574   7.529  41.419  1.00 60.26           C  
ATOM   1568  C   HIS I 120      70.377   7.886  39.952  1.00 60.36           C  
ATOM   1569  O   HIS I 120      69.402   8.544  39.588  1.00 63.19           O  
ATOM   1570  CB  HIS I 120      71.208   8.686  42.183  1.00 54.46           C  
ATOM   1571  CG  HIS I 120      71.295   8.448  43.656  1.00 60.86           C  
ATOM   1572  ND1 HIS I 120      70.226   8.643  44.504  1.00 60.51           N  
ATOM   1573  CD2 HIS I 120      72.317   8.015  44.432  1.00 65.33           C  
ATOM   1574  CE1 HIS I 120      70.589   8.348  45.740  1.00 67.34           C  
ATOM   1575  NE2 HIS I 120      71.853   7.966  45.724  1.00 62.27           N  
ATOM   1576  H   HIS I 120      72.325   6.384  41.879  1.00 62.42           H  
ATOM   1577  HA  HIS I 120      69.586   7.338  41.837  1.00 60.26           H  
ATOM   1578  HB2 HIS I 120      70.610   9.581  42.012  1.00 54.46           H  
ATOM   1579  HB3 HIS I 120      72.216   8.843  41.798  1.00 54.46           H  
ATOM   1580  HD1 HIS I 120      69.246   8.983  44.205  1.00 60.51           H  
ATOM   1581  HD2 HIS I 120      73.311   7.757  44.098  1.00 65.33           H  
ATOM   1582  HE1 HIS I 120      69.959   8.409  46.615  1.00 67.34           H  
ATOM   1583  N   PHE I 121      71.301   7.450  39.107  1.00 59.66           N  
ATOM   1584  CA  PHE I 121      71.127   7.641  37.680  1.00 63.07           C  
ATOM   1585  C   PHE I 121      70.011   6.731  37.188  1.00 66.05           C  
ATOM   1586  O   PHE I 121      69.156   7.142  36.401  1.00 67.63           O  
ATOM   1587  CB  PHE I 121      72.418   7.351  36.917  1.00 64.50           C  
ATOM   1588  CG  PHE I 121      72.274   7.481  35.429  1.00 68.28           C  
ATOM   1589  CD1 PHE I 121      72.189   8.732  34.835  1.00 61.94           C  
ATOM   1590  CD2 PHE I 121      72.205   6.355  34.623  1.00 70.02           C  
ATOM   1591  CE1 PHE I 121      72.048   8.859  33.469  1.00 62.66           C  
ATOM   1592  CE2 PHE I 121      72.063   6.476  33.251  1.00 71.77           C  
ATOM   1593  CZ  PHE I 121      71.984   7.730  32.674  1.00 69.13           C  
ATOM   1594  H   PHE I 121      72.126   6.985  39.457  1.00 59.66           H  
ATOM   1595  HA  PHE I 121      70.864   8.683  37.497  1.00 63.07           H  
ATOM   1596  HB2 PHE I 121      72.733   6.333  37.146  1.00 64.50           H  
ATOM   1597  HB3 PHE I 121      73.182   8.052  37.253  1.00 64.50           H  
ATOM   1598  HD1 PHE I 121      72.234   9.618  35.451  1.00 61.94           H  
ATOM   1599  HD2 PHE I 121      72.263   5.373  35.070  1.00 70.02           H  
ATOM   1600  HE1 PHE I 121      71.988   9.840  33.021  1.00 62.66           H  
ATOM   1601  HE2 PHE I 121      72.014   5.592  32.632  1.00 71.77           H  
ATOM   1602  HZ  PHE I 121      71.872   7.827  31.604  1.00 69.13           H  
ATOM   1603  N   PHE I 122      70.016   5.492  37.664  1.00 61.19           N  
ATOM   1604  CA  PHE I 122      69.003   4.532  37.260  1.00 61.61           C  
ATOM   1605  C   PHE I 122      67.626   4.944  37.764  1.00 60.34           C  
ATOM   1606  O   PHE I 122      66.619   4.692  37.107  1.00 65.39           O  
ATOM   1607  CB  PHE I 122      69.364   3.130  37.746  1.00 67.62           C  
ATOM   1608  CG  PHE I 122      70.784   2.739  37.451  1.00 81.65           C  
ATOM   1609  CD1 PHE I 122      71.361   3.050  36.230  1.00 83.98           C  
ATOM   1610  CD2 PHE I 122      71.541   2.059  38.391  1.00 90.95           C  
ATOM   1611  CE1 PHE I 122      72.668   2.696  35.954  1.00 86.65           C  
ATOM   1612  CE2 PHE I 122      72.849   1.700  38.120  1.00 88.74           C  
ATOM   1613  CZ  PHE I 122      73.412   2.018  36.900  1.00 86.49           C  
ATOM   1614  H   PHE I 122      70.734   5.212  38.317  1.00 61.19           H  
ATOM   1615  HA  PHE I 122      68.968   4.517  36.171  1.00 61.61           H  
ATOM   1616  HB2 PHE I 122      68.701   2.415  37.259  1.00 67.62           H  
ATOM   1617  HB3 PHE I 122      69.212   3.089  38.825  1.00 67.62           H  
ATOM   1618  HD1 PHE I 122      70.782   3.576  35.485  1.00 83.98           H  
ATOM   1619  HD2 PHE I 122      71.105   1.806  39.346  1.00 90.95           H  
ATOM   1620  HE1 PHE I 122      73.107   2.949  35.000  1.00 86.65           H  
ATOM   1621  HE2 PHE I 122      73.429   1.172  38.862  1.00 88.74           H  
ATOM   1622  HZ  PHE I 122      74.433   1.737  36.686  1.00 86.49           H  
ATOM   1623  N   PHE I 123      67.581   5.587  38.927  1.00 62.69           N  
ATOM   1624  CA  PHE I 123      66.306   6.032  39.476  1.00 59.09           C  
ATOM   1625  C   PHE I 123      65.758   7.188  38.646  1.00 57.98           C  
ATOM   1626  O   PHE I 123      64.550   7.300  38.441  1.00 60.47           O  
ATOM   1627  CB  PHE I 123      66.432   6.425  40.952  1.00 54.29           C  
ATOM   1628  CG  PHE I 123      65.472   5.693  41.848  1.00 53.89           C  
ATOM   1629  CD1 PHE I 123      64.109   5.922  41.763  1.00 54.18           C  
ATOM   1630  CD2 PHE I 123      65.933   4.754  42.758  1.00 52.23           C  
ATOM   1631  CE1 PHE I 123      63.222   5.236  42.576  1.00 53.12           C  
ATOM   1632  CE2 PHE I 123      65.055   4.069  43.577  1.00 52.04           C  
ATOM   1633  CZ  PHE I 123      63.695   4.310  43.486  1.00 55.59           C  
ATOM   1634  H   PHE I 123      68.436   5.768  39.433  1.00 62.69           H  
ATOM   1635  HA  PHE I 123      65.604   5.199  39.426  1.00 59.09           H  
ATOM   1636  HB2 PHE I 123      66.242   7.495  41.042  1.00 54.29           H  
ATOM   1637  HB3 PHE I 123      67.448   6.207  41.282  1.00 54.29           H  
ATOM   1638  HD1 PHE I 123      63.733   6.645  41.054  1.00 54.18           H  
ATOM   1639  HD2 PHE I 123      66.992   4.555  42.828  1.00 52.23           H  
ATOM   1640  HE1 PHE I 123      62.161   5.425  42.499  1.00 53.12           H  
ATOM   1641  HE2 PHE I 123      65.430   3.347  44.287  1.00 52.04           H  
ATOM   1642  HZ  PHE I 123      63.006   3.776  44.124  1.00 55.59           H  
ATOM   1643  N   ALA I 124      66.656   8.039  38.164  1.00 58.11           N  
ATOM   1644  CA  ALA I 124      66.273   9.120  37.268  1.00 58.37           C  
ATOM   1645  C   ALA I 124      65.595   8.540  36.035  1.00 60.75           C  
ATOM   1646  O   ALA I 124      64.575   9.049  35.575  1.00 74.21           O  
ATOM   1647  CB  ALA I 124      67.490   9.933  36.872  1.00 56.63           C  
ATOM   1648  H   ALA I 124      67.626   7.934  38.425  1.00 58.11           H  
ATOM   1649  HA  ALA I 124      65.575   9.781  37.781  1.00 58.37           H  
ATOM   1650  HB1 ALA I 124      67.955  10.349  37.765  1.00 56.63           H  
ATOM   1651  HB2 ALA I 124      68.204   9.291  36.356  1.00 56.63           H  
ATOM   1652  HB3 ALA I 124      67.186  10.743  36.210  1.00 56.63           H  
ATOM   1653  N   LYS I 125      66.166   7.464  35.505  1.00 61.54           N  
ATOM   1654  CA  LYS I 125      65.598   6.794  34.343  1.00 60.68           C  
ATOM   1655  C   LYS I 125      64.288   6.106  34.695  1.00 59.49           C  
ATOM   1656  O   LYS I 125      63.295   6.247  33.985  1.00 71.85           O  
ATOM   1657  CB  LYS I 125      66.590   5.783  33.767  1.00 61.04           C  
ATOM   1658  CG  LYS I 125      67.818   6.425  33.151  1.00 62.69           C  
ATOM   1659  CD  LYS I 125      67.427   7.361  32.019  1.00 68.04           C  
ATOM   1660  CE  LYS I 125      68.626   8.130  31.500  1.00 81.36           C  
ATOM   1661  NZ  LYS I 125      68.280   8.953  30.312  1.00 94.07           N1+
ATOM   1662  H   LYS I 125      67.014   7.102  35.917  1.00 61.54           H  
ATOM   1663  HA  LYS I 125      65.392   7.552  33.587  1.00 60.68           H  
ATOM   1664  HB2 LYS I 125      66.082   5.201  32.998  1.00 61.04           H  
ATOM   1665  HB3 LYS I 125      66.913   5.120  34.570  1.00 61.04           H  
ATOM   1666  HG2 LYS I 125      68.471   5.645  32.760  1.00 62.69           H  
ATOM   1667  HG3 LYS I 125      68.347   6.992  33.917  1.00 62.69           H  
ATOM   1668  HD2 LYS I 125      66.683   8.068  32.384  1.00 68.04           H  
ATOM   1669  HD3 LYS I 125      67.002   6.775  31.204  1.00 68.04           H  
ATOM   1670  HE2 LYS I 125      69.407   7.422  31.224  1.00 81.36           H  
ATOM   1671  HE3 LYS I 125      68.993   8.786  32.289  1.00 81.36           H  
ATOM   1672  HZ1 LYS I 125      67.938   8.353  29.575  1.00 94.07           H  
ATOM   1673  HZ2 LYS I 125      67.564   9.620  30.562  1.00 94.07           H  
ATOM   1674  HZ3 LYS I 125      69.102   9.445  29.992  1.00 94.07           H  
ATOM   1675  N   LEU I 126      64.289   5.361  35.794  1.00 59.80           N  
ATOM   1676  CA  LEU I 126      63.085   4.675  36.242  1.00 54.39           C  
ATOM   1677  C   LEU I 126      61.932   5.661  36.393  1.00 54.74           C  
ATOM   1678  O   LEU I 126      60.810   5.387  35.965  1.00 50.37           O  
ATOM   1679  CB  LEU I 126      63.339   3.950  37.565  1.00 50.91           C  
ATOM   1680  CG  LEU I 126      62.129   3.241  38.178  1.00 49.93           C  
ATOM   1681  CD1 LEU I 126      61.514   2.267  37.188  1.00 50.06           C  
ATOM   1682  CD2 LEU I 126      62.520   2.529  39.456  1.00 50.57           C  
ATOM   1683  H   LEU I 126      65.141   5.268  36.329  1.00 59.80           H  
ATOM   1684  HA  LEU I 126      62.813   3.936  35.489  1.00 54.39           H  
ATOM   1685  HB2 LEU I 126      63.697   4.685  38.286  1.00 50.91           H  
ATOM   1686  HB3 LEU I 126      64.113   3.202  37.394  1.00 50.91           H  
ATOM   1687  HG  LEU I 126      61.380   3.995  38.420  1.00 49.93           H  
ATOM   1688 HD11 LEU I 126      61.216   2.804  36.287  1.00 50.06           H  
ATOM   1689 HD12 LEU I 126      62.245   1.501  36.929  1.00 50.06           H  
ATOM   1690 HD13 LEU I 126      60.639   1.797  37.637  1.00 50.06           H  
ATOM   1691 HD21 LEU I 126      63.270   1.770  39.234  1.00 50.57           H  
ATOM   1692 HD22 LEU I 126      62.931   3.250  40.162  1.00 50.57           H  
ATOM   1693 HD23 LEU I 126      61.640   2.055  39.891  1.00 50.57           H  
ATOM   1694  N   ASN I 127      62.219   6.809  37.001  1.00 55.56           N  
ATOM   1695  CA  ASN I 127      61.208   7.836  37.226  1.00 54.50           C  
ATOM   1696  C   ASN I 127      60.662   8.396  35.919  1.00 59.65           C  
ATOM   1697  O   ASN I 127      59.451   8.527  35.747  1.00 64.11           O  
ATOM   1698  CB  ASN I 127      61.769   8.965  38.095  1.00 52.81           C  
ATOM   1699  CG  ASN I 127      62.036   8.525  39.527  1.00 54.13           C  
ATOM   1700  OD1 ASN I 127      61.578   7.467  39.961  1.00 52.09           O  
ATOM   1701  ND2 ASN I 127      62.780   9.340  40.267  1.00 47.13           N  
ATOM   1702  H   ASN I 127      63.164   6.974  37.316  1.00 55.56           H  
ATOM   1703  HA  ASN I 127      60.379   7.362  37.752  1.00 54.50           H  
ATOM   1704  HB2 ASN I 127      61.050   9.784  38.110  1.00 52.81           H  
ATOM   1705  HB3 ASN I 127      62.705   9.311  37.656  1.00 52.81           H  
ATOM   1706 HD21 ASN I 127      62.990   9.101  41.226  1.00 47.13           H  
ATOM   1707 HD22 ASN I 127      63.136  10.198  39.871  1.00 47.13           H  
ATOM   1708  N   CYS I 128      61.560   8.727  34.998  1.00 65.16           N  
ATOM   1709  CA  CYS I 128      61.153   9.231  33.694  1.00 64.92           C  
ATOM   1710  C   CYS I 128      60.089   8.340  33.074  1.00 63.61           C  
ATOM   1711  O   CYS I 128      58.983   8.792  32.775  1.00 65.77           O  
ATOM   1712  CB  CYS I 128      62.352   9.332  32.753  1.00 68.41           C  
ATOM   1713  SG  CYS I 128      63.222  10.904  32.843  1.00107.25           S  
ATOM   1714  H   CYS I 128      62.543   8.627  35.206  1.00 65.16           H  
ATOM   1715  HA  CYS I 128      60.734  10.226  33.842  1.00 64.92           H  
ATOM   1716  HB2 CYS I 128      61.998   9.194  31.731  1.00 68.41           H  
ATOM   1717  HB3 CYS I 128      63.054   8.537  33.005  1.00 68.41           H  
ATOM   1718  N   ARG I 129      60.425   7.070  32.885  1.00 58.36           N  
ATOM   1719  CA  ARG I 129      59.528   6.153  32.200  1.00 65.81           C  
ATOM   1720  C   ARG I 129      58.277   5.885  33.026  1.00 65.45           C  
ATOM   1721  O   ARG I 129      57.277   5.393  32.506  1.00 72.88           O  
ATOM   1722  CB  ARG I 129      60.246   4.848  31.859  1.00 68.79           C  
ATOM   1723  CG  ARG I 129      61.731   5.025  31.588  1.00 81.86           C  
ATOM   1724  CD  ARG I 129      62.182   4.224  30.378  1.00100.38           C  
ATOM   1725  NE  ARG I 129      61.393   3.010  30.191  1.00111.89           N  
ATOM   1726  CZ  ARG I 129      61.699   2.047  29.328  1.00107.78           C  
ATOM   1727  NH1 ARG I 129      60.921   0.978  29.221  1.00108.10           N  
ATOM   1728  NH2 ARG I 129      62.785   2.150  28.574  1.00107.59           N1+
ATOM   1729  H   ARG I 129      61.317   6.736  33.222  1.00 58.36           H  
ATOM   1730  HA  ARG I 129      59.215   6.624  31.268  1.00 65.81           H  
ATOM   1731  HB2 ARG I 129      59.782   4.421  30.970  1.00 68.79           H  
ATOM   1732  HB3 ARG I 129      60.128   4.160  32.696  1.00 68.79           H  
ATOM   1733  HG2 ARG I 129      62.291   4.691  32.461  1.00 81.86           H  
ATOM   1734  HG3 ARG I 129      61.934   6.081  31.408  1.00 81.86           H  
ATOM   1735  HD2 ARG I 129      63.227   3.945  30.512  1.00100.38           H  
ATOM   1736  HD3 ARG I 129      62.083   4.847  29.489  1.00100.38           H  
ATOM   1737  HE  ARG I 129      60.562   2.895  30.753  1.00111.89           H  
ATOM   1738 HH11 ARG I 129      61.156   0.246  28.567  1.00108.10           H  
ATOM   1739 HH12 ARG I 129      60.093   0.897  29.794  1.00108.10           H  
ATOM   1740 HH21 ARG I 129      63.379   2.963  28.653  1.00107.59           H  
ATOM   1741 HH22 ARG I 129      63.018   1.416  27.921  1.00107.59           H  
ATOM   1742  N   LEU I 130      58.332   6.222  34.310  1.00 62.99           N  
ATOM   1743  CA  LEU I 130      57.193   6.026  35.202  1.00 64.85           C  
ATOM   1744  C   LEU I 130      56.225   7.203  35.189  1.00 64.77           C  
ATOM   1745  O   LEU I 130      55.018   7.024  35.029  1.00 63.69           O  
ATOM   1746  CB  LEU I 130      57.663   5.778  36.637  1.00 64.77           C  
ATOM   1747  CG  LEU I 130      57.943   4.329  37.029  1.00 68.21           C  
ATOM   1748  CD1 LEU I 130      58.305   4.242  38.504  1.00 66.31           C  
ATOM   1749  CD2 LEU I 130      56.737   3.458  36.716  1.00 61.49           C  
ATOM   1750  H   LEU I 130      59.183   6.624  34.678  1.00 62.99           H  
ATOM   1751  HA  LEU I 130      56.662   5.151  34.828  1.00 64.85           H  
ATOM   1752  HB2 LEU I 130      56.892   6.158  37.307  1.00 64.77           H  
ATOM   1753  HB3 LEU I 130      58.583   6.343  36.785  1.00 64.77           H  
ATOM   1754  HG  LEU I 130      58.790   3.964  36.448  1.00 68.21           H  
ATOM   1755 HD11 LEU I 130      59.185   4.855  38.699  1.00 66.31           H  
ATOM   1756 HD12 LEU I 130      57.470   4.603  39.105  1.00 66.31           H  
ATOM   1757 HD13 LEU I 130      58.519   3.206  38.765  1.00 66.31           H  
ATOM   1758 HD21 LEU I 130      55.878   3.808  37.288  1.00 61.49           H  
ATOM   1759 HD22 LEU I 130      56.513   3.517  35.651  1.00 61.49           H  
ATOM   1760 HD23 LEU I 130      56.956   2.424  36.984  1.00 61.49           H  
ATOM   1761  N   TYR I 131      56.760   8.405  35.362  1.00 66.10           N  
ATOM   1762  CA  TYR I 131      55.929   9.586  35.547  1.00 67.86           C  
ATOM   1763  C   TYR I 131      55.937  10.523  34.343  1.00 75.95           C  
ATOM   1764  O   TYR I 131      54.880  10.932  33.868  1.00 90.23           O  
ATOM   1765  CB  TYR I 131      56.365  10.339  36.802  1.00 61.19           C  
ATOM   1766  CG  TYR I 131      56.531   9.448  38.009  1.00 55.75           C  
ATOM   1767  CD1 TYR I 131      55.439   8.801  38.574  1.00 54.54           C  
ATOM   1768  CD2 TYR I 131      57.779   9.257  38.588  1.00 56.10           C  
ATOM   1769  CE1 TYR I 131      55.584   7.986  39.678  1.00 52.12           C  
ATOM   1770  CE2 TYR I 131      57.934   8.443  39.695  1.00 57.45           C  
ATOM   1771  CZ  TYR I 131      56.833   7.809  40.235  1.00 53.94           C  
ATOM   1772  OH  TYR I 131      56.980   6.999  41.337  1.00 58.41           O  
ATOM   1773  H   TYR I 131      57.765   8.503  35.365  1.00 66.10           H  
ATOM   1774  HA  TYR I 131      54.904   9.234  35.659  1.00 67.86           H  
ATOM   1775  HB2 TYR I 131      55.613  11.094  37.031  1.00 61.19           H  
ATOM   1776  HB3 TYR I 131      57.319  10.826  36.599  1.00 61.19           H  
ATOM   1777  HD1 TYR I 131      54.459   8.938  38.141  1.00 54.54           H  
ATOM   1778  HD2 TYR I 131      58.642   9.752  38.167  1.00 56.10           H  
ATOM   1779  HE1 TYR I 131      54.724   7.490  40.103  1.00 52.12           H  
ATOM   1780  HE2 TYR I 131      58.911   8.304  40.135  1.00 57.45           H  
ATOM   1781  HH  TYR I 131      56.169   6.594  41.654  1.00 58.41           H  
ATOM   1782  N   ARG I 132      57.127  10.865  33.856  1.00 84.84           N  
ATOM   1783  CA  ARG I 132      57.252  11.786  32.726  1.00 92.55           C  
ATOM   1784  C   ARG I 132      56.480  11.308  31.498  1.00103.43           C  
ATOM   1785  O   ARG I 132      55.752  12.083  30.876  1.00116.44           O  
ATOM   1786  CB  ARG I 132      58.740  11.977  32.371  1.00  0.00           C  
ATOM   1787  CG  ARG I 132      59.599  12.604  33.481  1.00  0.00           C  
ATOM   1788  CD  ARG I 132      59.186  14.044  33.814  1.00  0.00           C  
ATOM   1789  NE  ARG I 132      60.045  14.619  34.860  1.00  0.00           N  
ATOM   1790  CZ  ARG I 132      61.245  15.198  34.665  1.00  0.00           C  
ATOM   1791  NH1 ARG I 132      61.777  15.320  33.438  1.00  0.00           N  
ATOM   1792  NH2 ARG I 132      61.924  15.661  35.722  1.00  0.00           N1+
ATOM   1793  H   ARG I 132      57.513  11.298  34.684  1.00 84.84           H  
ATOM   1794  HA  ARG I 132      56.817  12.738  33.031  1.00 92.55           H  
ATOM   1795  HB2 ARG I 132      59.165  11.004  32.117  1.00  0.00           H  
ATOM   1796  HB3 ARG I 132      58.812  12.610  31.485  1.00  0.00           H  
ATOM   1797  HG2 ARG I 132      59.541  11.993  34.383  1.00  0.00           H  
ATOM   1798  HG3 ARG I 132      60.636  12.607  33.144  1.00  0.00           H  
ATOM   1799  HD2 ARG I 132      59.238  14.657  32.913  1.00  0.00           H  
ATOM   1800  HD3 ARG I 132      58.159  14.054  34.177  1.00  0.00           H  
ATOM   1801  HE  ARG I 132      59.699  14.556  35.807  1.00  0.00           H  
ATOM   1802 HH11 ARG I 132      62.680  15.758  33.320  1.00  0.00           H  
ATOM   1803 HH12 ARG I 132      61.274  14.975  32.634  1.00  0.00           H  
ATOM   1804 HH21 ARG I 132      62.826  16.097  35.592  1.00  0.00           H  
ATOM   1805 HH22 ARG I 132      61.535  15.573  36.650  1.00  0.00           H  
ATOM   1806  N   LYS I 133      56.638  10.035  31.150  1.00112.70           N  
ATOM   1807  CA  LYS I 133      55.875   9.462  30.051  1.00124.52           C  
ATOM   1808  C   LYS I 133      54.391   9.738  30.271  1.00140.60           C  
ATOM   1809  O   LYS I 133      53.747   9.096  31.102  1.00138.64           O  
ATOM   1810  CB  LYS I 133      56.105   7.922  29.954  1.00  0.00           C  
ATOM   1811  CG  LYS I 133      55.448   7.277  28.720  1.00  0.00           C  
ATOM   1812  CD  LYS I 133      55.587   5.747  28.681  1.00  0.00           C  
ATOM   1813  CE  LYS I 133      57.041   5.270  28.577  1.00  0.00           C  
ATOM   1814  NZ  LYS I 133      57.114   3.804  28.484  1.00  0.00           N1+
ATOM   1815  H   LYS I 133      56.223   9.727  32.022  1.00112.70           H  
ATOM   1816  HA  LYS I 133      56.210   9.920  29.121  1.00124.52           H  
ATOM   1817  HB2 LYS I 133      55.691   7.455  30.847  1.00  0.00           H  
ATOM   1818  HB3 LYS I 133      57.177   7.736  29.910  1.00  0.00           H  
ATOM   1819  HG2 LYS I 133      55.915   7.689  27.826  1.00  0.00           H  
ATOM   1820  HG3 LYS I 133      54.387   7.527  28.724  1.00  0.00           H  
ATOM   1821  HD2 LYS I 133      55.038   5.373  27.816  1.00  0.00           H  
ATOM   1822  HD3 LYS I 133      55.153   5.337  29.592  1.00  0.00           H  
ATOM   1823  HE2 LYS I 133      57.587   5.598  29.461  1.00  0.00           H  
ATOM   1824  HE3 LYS I 133      57.496   5.706  27.688  1.00  0.00           H  
ATOM   1825  HZ1 LYS I 133      56.695   3.393  29.305  1.00  0.00           H  
ATOM   1826  HZ2 LYS I 133      56.617   3.493  27.661  1.00  0.00           H  
ATOM   1827  HZ3 LYS I 133      58.081   3.518  28.421  1.00  0.00           H  
ATOM   1828  N   ALA I 134      53.860  10.709  29.532  1.00152.50           N  
ATOM   1829  CA  ALA I 134      52.466  11.118  29.676  1.00134.39           C  
ATOM   1830  C   ALA I 134      51.590  10.550  28.560  1.00137.56           C  
ATOM   1831  O   ALA I 134      52.087  10.148  27.507  1.00136.85           O  
ATOM   1832  CB  ALA I 134      52.359  12.636  29.723  1.00128.43           C  
ATOM   1833  H   ALA I 134      54.439  11.178  28.850  1.00152.50           H  
ATOM   1834  HA  ALA I 134      52.099  10.711  30.618  1.00134.39           H  
ATOM   1835  HB1 ALA I 134      52.959  13.017  30.549  1.00128.43           H  
ATOM   1836  HB2 ALA I 134      52.724  13.055  28.785  1.00128.43           H  
ATOM   1837  HB3 ALA I 134      51.317  12.923  29.868  1.00128.43           H  
ATOM   1838  N   ASN I 135      50.283  10.536  28.802  1.00134.65           N  
ATOM   1839  CA  ASN I 135      49.322   9.877  27.922  1.00117.06           C  
ATOM   1840  C   ASN I 135      48.484   8.922  28.762  1.00114.96           C  
ATOM   1841  O   ASN I 135      48.839   7.756  28.938  1.00103.95           O  
ATOM   1842  CB  ASN I 135      50.053   9.159  26.770  1.00  0.00           C  
ATOM   1843  CG  ASN I 135      49.107   8.425  25.810  1.00  0.00           C  
ATOM   1844  ND2 ASN I 135      49.330   7.261  25.480  1.00  0.00           N  
ATOM   1845  OD1 ASN I 135      48.068   9.109  25.324  1.00  0.00           O  
ATOM   1846  H   ASN I 135      49.794  11.104  29.481  1.00134.65           H  
ATOM   1847  HA  ASN I 135      48.659  10.608  27.458  1.00117.06           H  
ATOM   1848  HB2 ASN I 135      50.614   9.898  26.197  1.00  0.00           H  
ATOM   1849  HB3 ASN I 135      50.762   8.442  27.188  1.00  0.00           H  
ATOM   1850 HD21 ASN I 135      48.719   6.796  24.824  1.00  0.00           H  
ATOM   1851 HD22 ASN I 135      50.124   6.770  25.865  1.00  0.00           H  
ATOM   1852  N   LYS I 136      47.366   9.428  29.273  1.00113.21           N  
ATOM   1853  CA  LYS I 136      46.684   8.802  30.403  1.00107.75           C  
ATOM   1854  C   LYS I 136      45.603   7.779  30.070  1.00104.54           C  
ATOM   1855  O   LYS I 136      45.868   6.756  29.436  1.00 99.37           O  
ATOM   1856  CB  LYS I 136      46.022   9.911  31.278  1.00  0.00           C  
ATOM   1857  CG  LYS I 136      46.954  11.087  31.621  1.00  0.00           C  
ATOM   1858  CD  LYS I 136      48.275  10.667  32.285  1.00  0.00           C  
ATOM   1859  CE  LYS I 136      49.092  11.905  32.665  1.00  0.00           C  
ATOM   1860  NZ  LYS I 136      50.351  11.532  33.329  1.00  0.00           N1+
ATOM   1861  H   LYS I 136      47.754   8.689  28.697  1.00113.21           H  
ATOM   1862  HA  LYS I 136      47.472   8.248  30.913  1.00107.75           H  
ATOM   1863  HB2 LYS I 136      45.686   9.457  32.210  1.00  0.00           H  
ATOM   1864  HB3 LYS I 136      45.162  10.305  30.735  1.00  0.00           H  
ATOM   1865  HG2 LYS I 136      46.427  11.755  32.302  1.00  0.00           H  
ATOM   1866  HG3 LYS I 136      47.190  11.618  30.699  1.00  0.00           H  
ATOM   1867  HD2 LYS I 136      48.850  10.055  31.590  1.00  0.00           H  
ATOM   1868  HD3 LYS I 136      48.058  10.090  33.184  1.00  0.00           H  
ATOM   1869  HE2 LYS I 136      48.503  12.524  33.342  1.00  0.00           H  
ATOM   1870  HE3 LYS I 136      49.320  12.470  31.761  1.00  0.00           H  
ATOM   1871  HZ1 LYS I 136      50.147  11.009  34.168  1.00  0.00           H  
ATOM   1872  HZ2 LYS I 136      50.907  10.965  32.705  1.00  0.00           H  
ATOM   1873  HZ3 LYS I 136      50.864  12.368  33.571  1.00  0.00           H  
ATOM   1874  N   ALA I 137      44.384   8.072  30.515  1.00107.03           N  
ATOM   1875  CA  ALA I 137      43.345   7.061  30.655  1.00100.38           C  
ATOM   1876  C   ALA I 137      43.585   6.419  32.014  1.00 93.86           C  
ATOM   1877  O   ALA I 137      42.651   5.997  32.702  1.00 83.77           O  
ATOM   1878  CB  ALA I 137      43.437   6.016  29.542  1.00102.33           C  
ATOM   1879  H   ALA I 137      44.172   9.028  30.764  1.00107.03           H  
ATOM   1880  HA  ALA I 137      42.350   7.500  30.581  1.00100.38           H  
ATOM   1881  HB1 ALA I 137      43.294   6.500  28.576  1.00102.33           H  
ATOM   1882  HB2 ALA I 137      44.418   5.542  29.569  1.00102.33           H  
ATOM   1883  HB3 ALA I 137      42.665   5.261  29.688  1.00102.33           H  
ATOM   1884  N   SER I 138      44.864   6.357  32.380  1.00 78.51           N  
ATOM   1885  CA  SER I 138      45.303   5.958  33.709  1.00 71.47           C  
ATOM   1886  C   SER I 138      46.435   6.897  34.121  1.00 64.90           C  
ATOM   1887  O   SER I 138      47.419   7.049  33.400  1.00 66.62           O  
ATOM   1888  CB  SER I 138      45.779   4.507  33.710  1.00 69.45           C  
ATOM   1889  OG  SER I 138      46.847   4.328  32.798  1.00 86.54           O  
ATOM   1890  H   SER I 138      45.568   6.600  31.698  1.00 78.51           H  
ATOM   1891  HA  SER I 138      44.476   6.025  34.416  1.00 71.47           H  
ATOM   1892  HB2 SER I 138      44.951   3.859  33.422  1.00 69.45           H  
ATOM   1893  HB3 SER I 138      46.116   4.242  34.712  1.00 69.45           H  
ATOM   1894  HG  SER I 138      46.567   3.680  32.147  1.00 86.54           H  
ATOM   1895  N   LYS I 139      46.294   7.528  35.279  1.00 61.76           N  
ATOM   1896  CA  LYS I 139      47.232   8.566  35.692  1.00 61.87           C  
ATOM   1897  C   LYS I 139      48.058   8.164  36.921  1.00 62.19           C  
ATOM   1898  O   LYS I 139      47.507   7.803  37.963  1.00 69.48           O  
ATOM   1899  CB  LYS I 139      46.463   9.880  36.023  1.00  0.00           C  
ATOM   1900  CG  LYS I 139      47.347  11.087  36.381  1.00  0.00           C  
ATOM   1901  CD  LYS I 139      46.623  12.424  36.151  1.00  0.00           C  
ATOM   1902  CE  LYS I 139      45.322  12.571  36.949  1.00  0.00           C  
ATOM   1903  NZ  LYS I 139      44.593  13.789  36.554  1.00  0.00           N1+
ATOM   1904  H   LYS I 139      45.851   7.158  36.114  1.00 61.76           H  
ATOM   1905  HA  LYS I 139      47.916   8.715  34.857  1.00 61.87           H  
ATOM   1906  HB2 LYS I 139      45.805   9.681  36.869  1.00  0.00           H  
ATOM   1907  HB3 LYS I 139      45.864  10.147  35.153  1.00  0.00           H  
ATOM   1908  HG2 LYS I 139      48.243  11.062  35.762  1.00  0.00           H  
ATOM   1909  HG3 LYS I 139      47.628  11.016  37.431  1.00  0.00           H  
ATOM   1910  HD2 LYS I 139      46.386  12.508  35.090  1.00  0.00           H  
ATOM   1911  HD3 LYS I 139      47.296  13.232  36.439  1.00  0.00           H  
ATOM   1912  HE2 LYS I 139      45.559  12.628  38.012  1.00  0.00           H  
ATOM   1913  HE3 LYS I 139      44.689  11.703  36.765  1.00  0.00           H  
ATOM   1914  HZ1 LYS I 139      45.174  14.598  36.723  1.00  0.00           H  
ATOM   1915  HZ2 LYS I 139      44.363  13.740  35.572  1.00  0.00           H  
ATOM   1916  HZ3 LYS I 139      43.744  13.865  37.096  1.00  0.00           H  
ATOM   1917  N   LEU I 140      49.380   8.220  36.791  1.00 57.53           N  
ATOM   1918  CA  LEU I 140      50.277   7.954  37.915  1.00 55.51           C  
ATOM   1919  C   LEU I 140      51.179   9.162  38.155  1.00 57.90           C  
ATOM   1920  O   LEU I 140      52.065   9.450  37.351  1.00 60.58           O  
ATOM   1921  CB  LEU I 140      51.133   6.712  37.651  1.00 49.72           C  
ATOM   1922  CG  LEU I 140      52.073   6.309  38.795  1.00 53.53           C  
ATOM   1923  CD1 LEU I 140      51.281   5.812  39.999  1.00 50.70           C  
ATOM   1924  CD2 LEU I 140      53.080   5.258  38.351  1.00 49.27           C  
ATOM   1925  H   LEU I 140      49.776   8.453  35.891  1.00 57.53           H  
ATOM   1926  HA  LEU I 140      49.670   7.771  38.802  1.00 55.51           H  
ATOM   1927  HB2 LEU I 140      51.741   6.904  36.767  1.00 49.72           H  
ATOM   1928  HB3 LEU I 140      50.462   5.876  37.456  1.00 49.72           H  
ATOM   1929  HG  LEU I 140      52.629   7.200  39.087  1.00 53.53           H  
ATOM   1930 HD11 LEU I 140      50.590   6.589  40.326  1.00 50.70           H  
ATOM   1931 HD12 LEU I 140      50.719   4.920  39.721  1.00 50.70           H  
ATOM   1932 HD13 LEU I 140      51.967   5.571  40.811  1.00 50.70           H  
ATOM   1933 HD21 LEU I 140      52.552   4.353  38.052  1.00 49.27           H  
ATOM   1934 HD22 LEU I 140      53.655   5.639  37.507  1.00 49.27           H  
ATOM   1935 HD23 LEU I 140      53.754   5.029  39.176  1.00 49.27           H  
ATOM   1936  N   VAL I 141      50.955   9.869  39.259  1.00 54.15           N  
ATOM   1937  CA  VAL I 141      51.732  11.072  39.546  1.00 59.02           C  
ATOM   1938  C   VAL I 141      52.572  10.943  40.814  1.00 57.40           C  
ATOM   1939  O   VAL I 141      52.126  10.385  41.818  1.00 53.60           O  
ATOM   1940  CB  VAL I 141      50.837  12.322  39.655  1.00 59.43           C  
ATOM   1941  CG1 VAL I 141      50.148  12.595  38.332  1.00 58.91           C  
ATOM   1942  CG2 VAL I 141      49.817  12.140  40.756  1.00 75.16           C  
ATOM   1943  H   VAL I 141      50.239   9.571  39.906  1.00 54.15           H  
ATOM   1944  HA  VAL I 141      52.408  11.189  38.699  1.00 59.02           H  
ATOM   1945  HB  VAL I 141      51.463  13.180  39.900  1.00 59.43           H  
ATOM   1946 HG11 VAL I 141      50.898  12.743  37.555  1.00 58.91           H  
ATOM   1947 HG12 VAL I 141      49.516  11.746  38.069  1.00 58.91           H  
ATOM   1948 HG13 VAL I 141      49.534  13.491  38.420  1.00 58.91           H  
ATOM   1949 HG21 VAL I 141      49.182  11.285  40.525  1.00 75.16           H  
ATOM   1950 HG22 VAL I 141      50.330  11.967  41.702  1.00 75.16           H  
ATOM   1951 HG23 VAL I 141      49.203  13.037  40.835  1.00 75.16           H  
ATOM   1952  N   SER I 142      53.791  11.470  40.752  1.00 54.11           N  
ATOM   1953  CA  SER I 142      54.718  11.418  41.871  1.00 53.22           C  
ATOM   1954  C   SER I 142      55.124  12.821  42.306  1.00 58.19           C  
ATOM   1955  O   SER I 142      55.513  13.647  41.481  1.00 61.07           O  
ATOM   1956  CB  SER I 142      55.960  10.617  41.486  1.00 51.25           C  
ATOM   1957  OG  SER I 142      56.940  10.670  42.508  1.00 60.10           O  
ATOM   1958  H   SER I 142      54.083  11.922  39.898  1.00 54.11           H  
ATOM   1959  HA  SER I 142      54.217  10.928  42.706  1.00 53.22           H  
ATOM   1960  HB2 SER I 142      56.380  11.030  40.569  1.00 51.25           H  
ATOM   1961  HB3 SER I 142      55.676   9.578  41.319  1.00 51.25           H  
ATOM   1962  HG  SER I 142      57.695  10.156  42.213  1.00 60.10           H  
ATOM   1963  N   ALA I 143      55.041  13.085  43.606  1.00 62.84           N  
ATOM   1964  CA  ALA I 143      55.448  14.377  44.147  1.00 55.90           C  
ATOM   1965  C   ALA I 143      56.391  14.218  45.333  1.00 55.66           C  
ATOM   1966  O   ALA I 143      56.061  13.559  46.319  1.00 52.89           O  
ATOM   1967  CB  ALA I 143      54.231  15.198  44.538  1.00 55.27           C  
ATOM   1968  H   ALA I 143      54.689  12.376  44.233  1.00 62.84           H  
ATOM   1969  HA  ALA I 143      55.991  14.907  43.364  1.00 55.90           H  
ATOM   1970  HB1 ALA I 143      53.588  15.332  43.668  1.00 55.27           H  
ATOM   1971  HB2 ALA I 143      53.679  14.679  45.321  1.00 55.27           H  
ATOM   1972  HB3 ALA I 143      54.553  16.172  44.905  1.00 55.27           H  
ATOM   1973  N   ASN I 144      57.567  14.826  45.226  1.00 57.05           N  
ATOM   1974  CA  ASN I 144      58.561  14.792  46.289  1.00 54.99           C  
ATOM   1975  C   ASN I 144      58.967  16.196  46.711  1.00 60.74           C  
ATOM   1976  O   ASN I 144      59.227  17.054  45.866  1.00 73.19           O  
ATOM   1977  CB  ASN I 144      59.808  14.047  45.820  1.00 54.51           C  
ATOM   1978  CG  ASN I 144      59.503  12.656  45.319  1.00 53.67           C  
ATOM   1979  OD1 ASN I 144      58.563  12.005  45.778  1.00 52.34           O  
ATOM   1980  ND2 ASN I 144      60.306  12.185  44.371  1.00 49.50           N  
ATOM   1981  H   ASN I 144      57.779  15.330  44.377  1.00 57.05           H  
ATOM   1982  HA  ASN I 144      58.112  14.279  47.140  1.00 54.99           H  
ATOM   1983  HB2 ASN I 144      60.504  13.972  46.656  1.00 54.51           H  
ATOM   1984  HB3 ASN I 144      60.270  14.615  45.012  1.00 54.51           H  
ATOM   1985 HD21 ASN I 144      60.157  11.258  43.998  1.00 49.50           H  
ATOM   1986 HD22 ASN I 144      61.065  12.754  44.024  1.00 49.50           H  
ATOM   1987  N   ARG I 145      59.036  16.432  48.015  1.00 58.71           N  
ATOM   1988  CA  ARG I 145      59.537  17.710  48.503  1.00 57.86           C  
ATOM   1989  C   ARG I 145      60.379  17.577  49.760  1.00 58.70           C  
ATOM   1990  O   ARG I 145      60.127  16.718  50.609  1.00 54.87           O  
ATOM   1991  CB  ARG I 145      58.397  18.703  48.736  1.00 62.81           C  
ATOM   1992  CG  ARG I 145      58.852  20.000  49.381  1.00 64.06           C  
ATOM   1993  CD  ARG I 145      57.960  21.167  48.995  1.00 68.23           C  
ATOM   1994  NE  ARG I 145      58.118  21.526  47.591  1.00 70.60           N  
ATOM   1995  CZ  ARG I 145      57.588  22.607  47.031  1.00 67.04           C  
ATOM   1996  NH1 ARG I 145      56.864  23.446  47.756  1.00 68.59           N  
ATOM   1997  NH2 ARG I 145      57.786  22.852  45.744  1.00 77.64           N1+
ATOM   1998  H   ARG I 145      58.740  15.723  48.671  1.00 58.71           H  
ATOM   1999  HA  ARG I 145      60.188  18.094  47.718  1.00 57.86           H  
ATOM   2000  HB2 ARG I 145      57.658  18.235  49.386  1.00 62.81           H  
ATOM   2001  HB3 ARG I 145      57.940  18.937  47.774  1.00 62.81           H  
ATOM   2002  HG2 ARG I 145      59.871  20.214  49.060  1.00 64.06           H  
ATOM   2003  HG3 ARG I 145      58.829  19.882  50.464  1.00 64.06           H  
ATOM   2004  HD2 ARG I 145      58.219  22.028  49.611  1.00 68.23           H  
ATOM   2005  HD3 ARG I 145      56.921  20.891  49.174  1.00 68.23           H  
ATOM   2006  HE  ARG I 145      58.667  20.912  47.006  1.00 70.60           H  
ATOM   2007 HH11 ARG I 145      56.711  23.263  48.737  1.00 68.59           H  
ATOM   2008 HH12 ARG I 145      56.465  24.269  47.328  1.00 68.59           H  
ATOM   2009 HH21 ARG I 145      57.385  23.676  45.319  1.00 77.64           H  
ATOM   2010 HH22 ARG I 145      58.338  22.215  45.188  1.00 77.64           H  
ATOM   2011  N   LEU I 146      61.389  18.434  49.857  1.00 60.06           N  
ATOM   2012  CA  LEU I 146      62.214  18.535  51.048  1.00 58.14           C  
ATOM   2013  C   LEU I 146      61.826  19.796  51.809  1.00 58.91           C  
ATOM   2014  O   LEU I 146      61.727  20.872  51.224  1.00 57.49           O  
ATOM   2015  CB  LEU I 146      63.691  18.607  50.664  1.00 54.54           C  
ATOM   2016  CG  LEU I 146      64.259  17.438  49.860  1.00 53.88           C  
ATOM   2017  CD1 LEU I 146      65.604  17.808  49.265  1.00 56.40           C  
ATOM   2018  CD2 LEU I 146      64.382  16.199  50.728  1.00 55.40           C  
ATOM   2019  H   LEU I 146      61.591  19.038  49.073  1.00 60.06           H  
ATOM   2020  HA  LEU I 146      62.057  17.655  51.672  1.00 58.14           H  
ATOM   2021  HB2 LEU I 146      64.267  18.682  51.586  1.00 54.54           H  
ATOM   2022  HB3 LEU I 146      63.833  19.512  50.073  1.00 54.54           H  
ATOM   2023  HG  LEU I 146      63.570  17.216  49.045  1.00 53.88           H  
ATOM   2024 HD11 LEU I 146      65.490  18.683  48.625  1.00 56.40           H  
ATOM   2025 HD12 LEU I 146      66.306  18.034  50.067  1.00 56.40           H  
ATOM   2026 HD13 LEU I 146      65.982  16.973  48.675  1.00 56.40           H  
ATOM   2027 HD21 LEU I 146      65.068  16.399  51.551  1.00 55.40           H  
ATOM   2028 HD22 LEU I 146      63.402  15.936  51.127  1.00 55.40           H  
ATOM   2029 HD23 LEU I 146      64.765  15.372  50.129  1.00 55.40           H  
ATOM   2030  N   PHE I 147      61.593  19.656  53.110  1.00 60.40           N  
ATOM   2031  CA  PHE I 147      61.303  20.801  53.964  1.00 58.68           C  
ATOM   2032  C   PHE I 147      62.406  20.964  55.000  1.00 60.06           C  
ATOM   2033  O   PHE I 147      62.420  20.271  56.018  1.00 62.75           O  
ATOM   2034  CB  PHE I 147      59.959  20.619  54.661  1.00 62.99           C  
ATOM   2035  CG  PHE I 147      58.801  20.478  53.719  1.00 68.75           C  
ATOM   2036  CD1 PHE I 147      58.342  19.227  53.347  1.00 66.01           C  
ATOM   2037  CD2 PHE I 147      58.165  21.598  53.209  1.00 68.82           C  
ATOM   2038  CE1 PHE I 147      57.273  19.094  52.483  1.00 61.51           C  
ATOM   2039  CE2 PHE I 147      57.096  21.471  52.347  1.00 62.42           C  
ATOM   2040  CZ  PHE I 147      56.650  20.218  51.983  1.00 62.93           C  
ATOM   2041  H   PHE I 147      61.618  18.732  53.517  1.00 60.40           H  
ATOM   2042  HA  PHE I 147      61.256  21.697  53.345  1.00 58.68           H  
ATOM   2043  HB2 PHE I 147      59.781  21.487  55.296  1.00 62.99           H  
ATOM   2044  HB3 PHE I 147      60.011  19.722  55.278  1.00 62.99           H  
ATOM   2045  HD1 PHE I 147      58.826  18.344  53.737  1.00 66.01           H  
ATOM   2046  HD2 PHE I 147      58.510  22.582  53.490  1.00 68.82           H  
ATOM   2047  HE1 PHE I 147      56.926  18.112  52.199  1.00 61.51           H  
ATOM   2048  HE2 PHE I 147      56.608  22.352  51.957  1.00 62.42           H  
ATOM   2049  HZ  PHE I 147      55.814  20.117  51.307  1.00 62.93           H  
ATOM   2050  N   GLY I 148      63.331  21.881  54.737  1.00 61.55           N  
ATOM   2051  CA  GLY I 148      64.504  22.049  55.590  1.00 65.44           C  
ATOM   2052  C   GLY I 148      64.468  23.297  56.447  1.00 62.01           C  
ATOM   2053  O   GLY I 148      63.803  24.276  56.105  1.00 57.27           O  
ATOM   2054  H   GLY I 148      63.220  22.476  53.928  1.00 61.55           H  
ATOM   2055  HA2 GLY I 148      65.387  22.096  54.953  1.00 65.44           H  
ATOM   2056  HA3 GLY I 148      64.576  21.183  56.248  1.00 65.44           H  
ATOM   2057  N   ASP I 149      65.195  23.259  57.562  1.00 63.88           N  
ATOM   2058  CA  ASP I 149      65.230  24.377  58.501  1.00 68.99           C  
ATOM   2059  C   ASP I 149      65.553  25.695  57.813  1.00 63.79           C  
ATOM   2060  O   ASP I 149      66.553  25.822  57.109  1.00 65.09           O  
ATOM   2061  CB  ASP I 149      66.229  24.125  59.633  1.00 79.71           C  
ATOM   2062  CG  ASP I 149      66.282  25.275  60.629  1.00 88.59           C  
ATOM   2063  OD1 ASP I 149      65.208  25.788  61.010  1.00 90.17           O  
ATOM   2064  OD2 ASP I 149      67.399  25.665  61.031  1.00 90.34           O1-
ATOM   2065  H   ASP I 149      65.739  22.432  57.764  1.00 63.88           H  
ATOM   2066  HA  ASP I 149      64.229  24.453  58.924  1.00 68.99           H  
ATOM   2067  HB2 ASP I 149      67.221  23.991  59.201  1.00 79.71           H  
ATOM   2068  HB3 ASP I 149      65.937  23.218  60.162  1.00 79.71           H  
ATOM   2069  N   LYS I 150      64.694  26.675  58.051  1.00 64.19           N  
ATOM   2070  CA  LYS I 150      64.769  27.987  57.426  1.00 65.01           C  
ATOM   2071  C   LYS I 150      66.118  28.674  57.612  1.00 66.25           C  
ATOM   2072  O   LYS I 150      66.502  29.522  56.809  1.00 67.31           O  
ATOM   2073  CB  LYS I 150      63.638  28.854  57.988  1.00 69.00           C  
ATOM   2074  CG  LYS I 150      63.835  30.350  57.916  1.00 74.37           C  
ATOM   2075  CD  LYS I 150      62.766  31.031  58.760  1.00 81.46           C  
ATOM   2076  CE  LYS I 150      62.787  32.538  58.604  1.00 88.22           C  
ATOM   2077  NZ  LYS I 150      61.690  33.172  59.384  1.00 81.71           N1+
ATOM   2078  H   LYS I 150      63.943  26.501  58.704  1.00 64.19           H  
ATOM   2079  HA  LYS I 150      64.658  27.853  56.350  1.00 65.01           H  
ATOM   2080  HB2 LYS I 150      63.507  28.588  59.037  1.00 69.00           H  
ATOM   2081  HB3 LYS I 150      62.730  28.613  57.435  1.00 69.00           H  
ATOM   2082  HG2 LYS I 150      63.749  30.681  56.881  1.00 74.37           H  
ATOM   2083  HG3 LYS I 150      64.822  30.608  58.299  1.00 74.37           H  
ATOM   2084  HD2 LYS I 150      62.936  30.784  59.808  1.00 81.46           H  
ATOM   2085  HD3 LYS I 150      61.788  30.660  58.454  1.00 81.46           H  
ATOM   2086  HE2 LYS I 150      62.666  32.789  57.550  1.00 88.22           H  
ATOM   2087  HE3 LYS I 150      63.744  32.920  58.960  1.00 88.22           H  
ATOM   2088  HZ1 LYS I 150      60.800  32.822  59.059  1.00 81.71           H  
ATOM   2089  HZ2 LYS I 150      61.801  32.950  60.363  1.00 81.71           H  
ATOM   2090  HZ3 LYS I 150      61.724  34.174  59.260  1.00 81.71           H  
ATOM   2091  N   SER I 151      66.841  28.297  58.661  1.00 80.00           N  
ATOM   2092  CA  SER I 151      68.047  29.024  59.053  1.00 83.77           C  
ATOM   2093  C   SER I 151      69.346  28.243  58.868  1.00 83.69           C  
ATOM   2094  O   SER I 151      70.394  28.652  59.365  1.00 81.45           O  
ATOM   2095  CB  SER I 151      67.932  29.480  60.508  1.00 83.94           C  
ATOM   2096  OG  SER I 151      67.748  28.367  61.365  1.00 91.05           O  
ATOM   2097  H   SER I 151      66.552  27.492  59.198  1.00 80.00           H  
ATOM   2098  HA  SER I 151      68.107  29.878  58.378  1.00 83.77           H  
ATOM   2099  HB2 SER I 151      67.080  30.153  60.607  1.00 83.94           H  
ATOM   2100  HB3 SER I 151      68.844  30.005  60.792  1.00 83.94           H  
ATOM   2101  HG  SER I 151      67.742  27.578  60.819  1.00 91.05           H  
ATOM   2102  N   LEU I 152      69.279  27.121  58.160  1.00 83.10           N  
ATOM   2103  CA  LEU I 152      70.476  26.332  57.893  1.00 80.17           C  
ATOM   2104  C   LEU I 152      70.947  26.511  56.452  1.00 91.57           C  
ATOM   2105  O   LEU I 152      70.188  26.959  55.591  1.00 99.00           O  
ATOM   2106  CB  LEU I 152      70.227  24.850  58.184  1.00 81.51           C  
ATOM   2107  CG  LEU I 152      70.051  24.432  59.647  1.00 80.26           C  
ATOM   2108  CD1 LEU I 152      69.916  22.921  59.753  1.00 67.38           C  
ATOM   2109  CD2 LEU I 152      71.209  24.927  60.503  1.00 84.23           C  
ATOM   2110  H   LEU I 152      68.387  26.810  57.802  1.00 83.10           H  
ATOM   2111  HA  LEU I 152      71.261  26.693  58.557  1.00 80.17           H  
ATOM   2112  HB2 LEU I 152      71.075  24.293  57.786  1.00 81.51           H  
ATOM   2113  HB3 LEU I 152      69.321  24.561  57.652  1.00 81.51           H  
ATOM   2114  HG  LEU I 152      69.137  24.892  60.023  1.00 80.26           H  
ATOM   2115 HD11 LEU I 152      69.064  22.590  59.159  1.00 67.38           H  
ATOM   2116 HD12 LEU I 152      70.824  22.448  59.380  1.00 67.38           H  
ATOM   2117 HD13 LEU I 152      69.763  22.642  60.796  1.00 67.38           H  
ATOM   2118 HD21 LEU I 152      72.139  24.482  60.149  1.00 84.23           H  
ATOM   2119 HD22 LEU I 152      71.275  26.013  60.432  1.00 84.23           H  
ATOM   2120 HD23 LEU I 152      71.042  24.641  61.541  1.00 84.23           H  
ATOM   2121  N   THR I 153      72.205  26.166  56.201  1.00 95.69           N  
ATOM   2122  CA  THR I 153      72.761  26.218  54.854  1.00 95.25           C  
ATOM   2123  C   THR I 153      72.940  24.802  54.315  1.00 87.96           C  
ATOM   2124  O   THR I 153      73.860  24.085  54.716  1.00 78.88           O  
ATOM   2125  CB  THR I 153      74.096  26.998  54.867  1.00  0.00           C  
ATOM   2126  CG2 THR I 153      74.696  27.127  53.459  1.00  0.00           C  
ATOM   2127  OG1 THR I 153      73.909  28.303  55.378  1.00  0.00           O  
ATOM   2128  H   THR I 153      72.987  25.960  56.821  1.00 95.69           H  
ATOM   2129  HA  THR I 153      72.074  26.744  54.191  1.00 95.25           H  
ATOM   2130  HB  THR I 153      74.810  26.479  55.507  1.00  0.00           H  
ATOM   2131 HG21 THR I 153      74.949  26.144  53.063  1.00  0.00           H  
ATOM   2132 HG22 THR I 153      73.982  27.610  52.789  1.00  0.00           H  
ATOM   2133 HG23 THR I 153      75.609  27.722  53.505  1.00  0.00           H  
ATOM   2134  HG1 THR I 153      74.420  28.391  56.186  1.00  0.00           H  
ATOM   2135  N   PHE I 154      72.050  24.402  53.411  1.00 68.95           N  
ATOM   2136  CA  PHE I 154      72.069  23.050  52.868  1.00 65.22           C  
ATOM   2137  C   PHE I 154      73.089  22.883  51.746  1.00 63.04           C  
ATOM   2138  O   PHE I 154      73.322  23.800  50.959  1.00 66.32           O  
ATOM   2139  CB  PHE I 154      70.675  22.648  52.382  1.00 67.58           C  
ATOM   2140  CG  PHE I 154      69.719  22.323  53.494  1.00 66.80           C  
ATOM   2141  CD1 PHE I 154      69.661  21.043  54.021  1.00 67.89           C  
ATOM   2142  CD2 PHE I 154      68.885  23.296  54.016  1.00 71.60           C  
ATOM   2143  CE1 PHE I 154      68.788  20.739  55.045  1.00 69.40           C  
ATOM   2144  CE2 PHE I 154      68.008  23.000  55.042  1.00 70.46           C  
ATOM   2145  CZ  PHE I 154      67.959  21.720  55.557  1.00 72.83           C  
ATOM   2146  H   PHE I 154      71.344  25.051  53.093  1.00 68.95           H  
ATOM   2147  HA  PHE I 154      72.373  22.388  53.679  1.00 65.22           H  
ATOM   2148  HB2 PHE I 154      70.773  21.769  51.744  1.00 67.58           H  
ATOM   2149  HB3 PHE I 154      70.261  23.473  51.802  1.00 67.58           H  
ATOM   2150  HD1 PHE I 154      70.307  20.274  53.625  1.00 67.89           H  
ATOM   2151  HD2 PHE I 154      68.920  24.299  53.617  1.00 71.60           H  
ATOM   2152  HE1 PHE I 154      68.752  19.737  55.446  1.00 69.40           H  
ATOM   2153  HE2 PHE I 154      67.362  23.769  55.440  1.00 70.46           H  
ATOM   2154  HZ  PHE I 154      67.274  21.485  56.359  1.00 72.83           H  
ATOM   2155  N   ASN I 155      73.695  21.703  51.678  1.00 61.80           N  
ATOM   2156  CA  ASN I 155      74.673  21.408  50.641  1.00 62.66           C  
ATOM   2157  C   ASN I 155      74.064  21.550  49.251  1.00 65.82           C  
ATOM   2158  O   ASN I 155      73.050  20.923  48.945  1.00 70.04           O  
ATOM   2159  CB  ASN I 155      75.247  20.003  50.828  1.00 63.14           C  
ATOM   2160  CG  ASN I 155      76.362  19.703  49.855  1.00 72.88           C  
ATOM   2161  OD1 ASN I 155      76.155  19.695  48.641  1.00 74.31           O  
ATOM   2162  ND2 ASN I 155      77.556  19.455  50.382  1.00 84.41           N  
ATOM   2163  H   ASN I 155      73.472  20.994  52.362  1.00 61.80           H  
ATOM   2164  HA  ASN I 155      75.482  22.132  50.731  1.00 62.66           H  
ATOM   2165  HB2 ASN I 155      74.448  19.276  50.680  1.00 63.14           H  
ATOM   2166  HB3 ASN I 155      75.635  19.915  51.843  1.00 63.14           H  
ATOM   2167 HD21 ASN I 155      77.679  19.472  51.384  1.00 84.41           H  
ATOM   2168 HD22 ASN I 155      78.341  19.249  49.780  1.00 84.41           H  
ATOM   2169  N   GLU I 156      74.681  22.374  48.409  1.00 66.46           N  
ATOM   2170  CA  GLU I 156      74.105  22.664  47.099  1.00 66.88           C  
ATOM   2171  C   GLU I 156      74.095  21.472  46.138  1.00 68.94           C  
ATOM   2172  O   GLU I 156      73.245  21.404  45.248  1.00 73.33           O  
ATOM   2173  CB  GLU I 156      74.737  23.906  46.457  1.00 68.69           C  
ATOM   2174  CG  GLU I 156      76.161  24.220  46.885  1.00 77.09           C  
ATOM   2175  CD  GLU I 156      76.509  25.689  46.679  1.00 84.89           C  
ATOM   2176  OE1 GLU I 156      75.832  26.555  47.276  1.00 87.51           O  
ATOM   2177  OE2 GLU I 156      77.458  25.982  45.922  1.00 82.64           O1-
ATOM   2178  H   GLU I 156      75.555  22.803  48.678  1.00 66.46           H  
ATOM   2179  HA  GLU I 156      73.055  22.884  47.294  1.00 66.88           H  
ATOM   2180  HB2 GLU I 156      74.115  24.765  46.708  1.00 68.69           H  
ATOM   2181  HB3 GLU I 156      74.737  23.761  45.377  1.00 68.69           H  
ATOM   2182  HG2 GLU I 156      76.847  23.610  46.298  1.00 77.09           H  
ATOM   2183  HG3 GLU I 156      76.272  23.977  47.942  1.00 77.09           H  
ATOM   2184  N   THR I 157      75.019  20.532  46.312  1.00 58.81           N  
ATOM   2185  CA  THR I 157      75.005  19.338  45.475  1.00 62.18           C  
ATOM   2186  C   THR I 157      73.772  18.510  45.815  1.00 65.23           C  
ATOM   2187  O   THR I 157      73.040  18.068  44.928  1.00 75.40           O  
ATOM   2188  CB  THR I 157      76.273  18.481  45.644  1.00 66.35           C  
ATOM   2189  OG1 THR I 157      77.423  19.242  45.258  1.00 71.71           O  
ATOM   2190  CG2 THR I 157      76.192  17.241  44.770  1.00 65.99           C  
ATOM   2191  H   THR I 157      75.729  20.645  47.022  1.00 58.81           H  
ATOM   2192  HA  THR I 157      74.978  19.661  44.434  1.00 62.18           H  
ATOM   2193  HB  THR I 157      76.354  18.183  46.689  1.00 66.35           H  
ATOM   2194 HG21 THR I 157      75.316  16.656  45.050  1.00 65.99           H  
ATOM   2195 HG22 THR I 157      76.111  17.538  43.724  1.00 65.99           H  
ATOM   2196 HG23 THR I 157      77.090  16.640  44.908  1.00 65.99           H  
ATOM   2197  HG1 THR I 157      77.459  20.019  45.820  1.00 71.71           H  
ATOM   2198  N   TYR I 158      73.543  18.315  47.108  1.00 59.83           N  
ATOM   2199  CA  TYR I 158      72.357  17.614  47.577  1.00 61.53           C  
ATOM   2200  C   TYR I 158      71.100  18.276  47.022  1.00 62.06           C  
ATOM   2201  O   TYR I 158      70.253  17.613  46.425  1.00 60.16           O  
ATOM   2202  CB  TYR I 158      72.324  17.592  49.104  1.00 59.74           C  
ATOM   2203  CG  TYR I 158      71.104  16.916  49.680  1.00 60.12           C  
ATOM   2204  CD1 TYR I 158      70.920  15.545  49.558  1.00 62.64           C  
ATOM   2205  CD2 TYR I 158      70.140  17.648  50.358  1.00 59.63           C  
ATOM   2206  CE1 TYR I 158      69.804  14.924  50.089  1.00 64.41           C  
ATOM   2207  CE2 TYR I 158      69.025  17.038  50.894  1.00 57.72           C  
ATOM   2208  CZ  TYR I 158      68.861  15.678  50.756  1.00 61.22           C  
ATOM   2209  OH  TYR I 158      67.747  15.074  51.287  1.00 68.08           O  
ATOM   2210  H   TYR I 158      74.209  18.662  47.784  1.00 59.83           H  
ATOM   2211  HA  TYR I 158      72.392  16.585  47.219  1.00 61.53           H  
ATOM   2212  HB2 TYR I 158      72.347  18.621  49.463  1.00 59.74           H  
ATOM   2213  HB3 TYR I 158      73.209  17.063  49.459  1.00 59.74           H  
ATOM   2214  HD1 TYR I 158      71.661  14.954  49.040  1.00 62.64           H  
ATOM   2215  HD2 TYR I 158      70.265  18.715  50.468  1.00 59.63           H  
ATOM   2216  HE1 TYR I 158      69.672  13.857  49.982  1.00 64.41           H  
ATOM   2217  HE2 TYR I 158      68.285  17.624  51.419  1.00 57.72           H  
ATOM   2218  HH  TYR I 158      67.138  15.667  51.734  1.00 68.08           H  
ATOM   2219  N   GLN I 159      70.989  19.586  47.218  1.00 61.12           N  
ATOM   2220  CA  GLN I 159      69.895  20.357  46.636  1.00 66.73           C  
ATOM   2221  C   GLN I 159      69.683  20.000  45.171  1.00 66.45           C  
ATOM   2222  O   GLN I 159      68.640  19.469  44.789  1.00 65.45           O  
ATOM   2223  CB  GLN I 159      70.181  21.855  46.733  1.00 66.84           C  
ATOM   2224  CG  GLN I 159      69.632  22.530  47.971  1.00 76.57           C  
ATOM   2225  CD  GLN I 159      69.627  24.039  47.842  1.00 86.47           C  
ATOM   2226  OE1 GLN I 159      70.184  24.747  48.682  1.00104.11           O  
ATOM   2227  NE2 GLN I 159      69.005  24.541  46.779  1.00 70.34           N  
ATOM   2228  H   GLN I 159      71.679  20.060  47.784  1.00 61.12           H  
ATOM   2229  HA  GLN I 159      68.995  20.112  47.200  1.00 66.73           H  
ATOM   2230  HB2 GLN I 159      69.743  22.340  45.861  1.00 66.84           H  
ATOM   2231  HB3 GLN I 159      71.262  21.995  46.722  1.00 66.84           H  
ATOM   2232  HG2 GLN I 159      70.249  22.252  48.826  1.00 76.57           H  
ATOM   2233  HG3 GLN I 159      68.610  22.188  48.134  1.00 76.57           H  
ATOM   2234 HE21 GLN I 159      68.561  23.923  46.115  1.00 70.34           H  
ATOM   2235 HE22 GLN I 159      68.976  25.540  46.636  1.00 70.34           H  
ATOM   2236  N   ASP I 160      70.688  20.307  44.357  1.00 60.86           N  
ATOM   2237  CA  ASP I 160      70.597  20.150  42.913  1.00 61.64           C  
ATOM   2238  C   ASP I 160      70.185  18.742  42.492  1.00 65.60           C  
ATOM   2239  O   ASP I 160      69.213  18.568  41.757  1.00 68.31           O  
ATOM   2240  CB  ASP I 160      71.923  20.539  42.257  1.00 65.34           C  
ATOM   2241  CG  ASP I 160      72.257  22.012  42.445  1.00 72.69           C  
ATOM   2242  OD1 ASP I 160      71.432  22.744  43.034  1.00 67.53           O  
ATOM   2243  OD2 ASP I 160      73.343  22.439  42.001  1.00 74.81           O1-
ATOM   2244  H   ASP I 160      71.546  20.662  44.755  1.00 60.86           H  
ATOM   2245  HA  ASP I 160      69.809  20.820  42.569  1.00 61.64           H  
ATOM   2246  HB2 ASP I 160      71.860  20.329  41.189  1.00 65.34           H  
ATOM   2247  HB3 ASP I 160      72.720  19.941  42.699  1.00 65.34           H  
ATOM   2248  N   ILE I 161      70.921  17.740  42.958  1.00 61.63           N  
ATOM   2249  CA  ILE I 161      70.641  16.362  42.572  1.00 61.12           C  
ATOM   2250  C   ILE I 161      69.245  15.908  42.995  1.00 60.46           C  
ATOM   2251  O   ILE I 161      68.544  15.258  42.222  1.00 70.85           O  
ATOM   2252  CB  ILE I 161      71.705  15.390  43.108  1.00 64.63           C  
ATOM   2253  CG1 ILE I 161      73.004  15.554  42.317  1.00 70.55           C  
ATOM   2254  CG2 ILE I 161      71.212  13.957  43.018  1.00 58.21           C  
ATOM   2255  CD1 ILE I 161      74.061  14.529  42.657  1.00 89.40           C  
ATOM   2256  H   ILE I 161      71.685  17.935  43.589  1.00 61.63           H  
ATOM   2257  HA  ILE I 161      70.677  16.343  41.483  1.00 61.12           H  
ATOM   2258  HB  ILE I 161      71.895  15.622  44.156  1.00 64.63           H  
ATOM   2259 HG12 ILE I 161      73.408  16.545  42.523  1.00 70.55           H  
ATOM   2260 HG13 ILE I 161      72.772  15.469  41.255  1.00 70.55           H  
ATOM   2261 HG21 ILE I 161      70.294  13.852  43.596  1.00 58.21           H  
ATOM   2262 HG22 ILE I 161      71.016  13.705  41.976  1.00 58.21           H  
ATOM   2263 HG23 ILE I 161      71.972  13.286  43.417  1.00 58.21           H  
ATOM   2264 HD11 ILE I 161      74.307  14.598  43.717  1.00 89.40           H  
ATOM   2265 HD12 ILE I 161      73.683  13.531  42.436  1.00 89.40           H  
ATOM   2266 HD13 ILE I 161      74.955  14.719  42.064  1.00 89.40           H  
ATOM   2267  N   SER I 162      68.845  16.251  44.217  1.00 55.10           N  
ATOM   2268  CA  SER I 162      67.503  15.927  44.698  1.00 56.22           C  
ATOM   2269  C   SER I 162      66.451  16.491  43.751  1.00 60.96           C  
ATOM   2270  O   SER I 162      65.426  15.858  43.479  1.00 62.85           O  
ATOM   2271  CB  SER I 162      67.278  16.496  46.100  1.00 54.34           C  
ATOM   2272  OG  SER I 162      67.992  15.763  47.076  1.00 66.57           O  
ATOM   2273  H   SER I 162      69.482  16.746  44.825  1.00 55.10           H  
ATOM   2274  HA  SER I 162      67.412  14.841  44.736  1.00 56.22           H  
ATOM   2275  HB2 SER I 162      66.214  16.454  46.333  1.00 54.34           H  
ATOM   2276  HB3 SER I 162      67.613  17.533  46.120  1.00 54.34           H  
ATOM   2277  HG  SER I 162      68.925  15.821  46.858  1.00 66.57           H  
ATOM   2278  N   GLU I 163      66.715  17.695  43.262  1.00 54.71           N  
ATOM   2279  CA  GLU I 163      65.810  18.369  42.351  1.00 56.23           C  
ATOM   2280  C   GLU I 163      65.833  17.689  40.990  1.00 56.22           C  
ATOM   2281  O   GLU I 163      64.790  17.376  40.420  1.00 53.55           O  
ATOM   2282  CB  GLU I 163      66.222  19.832  42.210  1.00 55.91           C  
ATOM   2283  CG  GLU I 163      65.212  20.708  41.506  1.00 55.99           C  
ATOM   2284  CD  GLU I 163      65.606  22.167  41.550  1.00 59.97           C  
ATOM   2285  OE1 GLU I 163      66.821  22.449  41.575  1.00 66.59           O  
ATOM   2286  OE2 GLU I 163      64.705  23.033  41.562  1.00 65.92           O1-
ATOM   2287  H   GLU I 163      67.572  18.156  43.532  1.00 54.71           H  
ATOM   2288  HA  GLU I 163      64.797  18.317  42.751  1.00 56.23           H  
ATOM   2289  HB2 GLU I 163      67.155  19.869  41.647  1.00 55.91           H  
ATOM   2290  HB3 GLU I 163      66.384  20.237  43.209  1.00 55.91           H  
ATOM   2291  HG2 GLU I 163      64.243  20.589  41.991  1.00 55.99           H  
ATOM   2292  HG3 GLU I 163      65.138  20.394  40.465  1.00 55.99           H  
ATOM   2293  N   LEU I 164      67.036  17.454  40.479  1.00 60.37           N  
ATOM   2294  CA  LEU I 164      67.206  16.852  39.166  1.00 59.83           C  
ATOM   2295  C   LEU I 164      66.600  15.456  39.094  1.00 62.63           C  
ATOM   2296  O   LEU I 164      65.722  15.190  38.270  1.00 62.46           O  
ATOM   2297  CB  LEU I 164      68.689  16.793  38.795  1.00 55.86           C  
ATOM   2298  CG  LEU I 164      69.024  16.123  37.459  1.00 55.80           C  
ATOM   2299  CD1 LEU I 164      68.165  16.686  36.342  1.00 50.78           C  
ATOM   2300  CD2 LEU I 164      70.504  16.276  37.129  1.00 52.97           C  
ATOM   2301  H   LEU I 164      67.855  17.700  41.017  1.00 60.37           H  
ATOM   2302  HA  LEU I 164      66.676  17.482  38.452  1.00 59.83           H  
ATOM   2303  HB2 LEU I 164      69.207  16.245  39.582  1.00 55.86           H  
ATOM   2304  HB3 LEU I 164      69.064  17.816  38.758  1.00 55.86           H  
ATOM   2305  HG  LEU I 164      68.806  15.059  37.553  1.00 55.80           H  
ATOM   2306 HD11 LEU I 164      67.112  16.539  36.584  1.00 50.78           H  
ATOM   2307 HD12 LEU I 164      68.367  17.751  36.230  1.00 50.78           H  
ATOM   2308 HD13 LEU I 164      68.399  16.172  35.410  1.00 50.78           H  
ATOM   2309 HD21 LEU I 164      70.747  17.334  37.030  1.00 52.97           H  
ATOM   2310 HD22 LEU I 164      71.102  15.840  37.929  1.00 52.97           H  
ATOM   2311 HD23 LEU I 164      70.722  15.764  36.192  1.00 52.97           H  
ATOM   2312  N   VAL I 165      67.070  14.573  39.968  1.00 60.04           N  
ATOM   2313  CA  VAL I 165      66.735  13.155  39.885  1.00 58.81           C  
ATOM   2314  C   VAL I 165      65.337  12.823  40.401  1.00 57.50           C  
ATOM   2315  O   VAL I 165      64.607  12.054  39.776  1.00 59.31           O  
ATOM   2316  CB  VAL I 165      67.759  12.295  40.649  1.00 57.28           C  
ATOM   2317  CG1 VAL I 165      67.435  10.817  40.492  1.00 57.65           C  
ATOM   2318  CG2 VAL I 165      69.164  12.594  40.161  1.00 55.80           C  
ATOM   2319  H   VAL I 165      67.676  14.892  40.711  1.00 60.04           H  
ATOM   2320  HA  VAL I 165      66.760  12.921  38.821  1.00 58.81           H  
ATOM   2321  HB  VAL I 165      67.703  12.544  41.709  1.00 57.28           H  
ATOM   2322 HG11 VAL I 165      66.432  10.623  40.871  1.00 57.65           H  
ATOM   2323 HG12 VAL I 165      67.484  10.544  39.438  1.00 57.65           H  
ATOM   2324 HG13 VAL I 165      68.157  10.225  41.055  1.00 57.65           H  
ATOM   2325 HG21 VAL I 165      69.240  12.351  39.101  1.00 55.80           H  
ATOM   2326 HG22 VAL I 165      69.382  13.652  40.308  1.00 55.80           H  
ATOM   2327 HG23 VAL I 165      69.879  11.994  40.723  1.00 55.80           H  
ATOM   2328  N   TYR I 166      64.971  13.396  41.542  1.00 55.14           N  
ATOM   2329  CA  TYR I 166      63.712  13.052  42.193  1.00 53.46           C  
ATOM   2330  C   TYR I 166      62.728  14.216  42.159  1.00 53.75           C  
ATOM   2331  O   TYR I 166      61.684  14.183  42.816  1.00 49.98           O  
ATOM   2332  CB  TYR I 166      63.967  12.591  43.631  1.00 53.19           C  
ATOM   2333  CG  TYR I 166      64.916  11.414  43.715  1.00 54.83           C  
ATOM   2334  CD1 TYR I 166      64.451  10.112  43.590  1.00 53.59           C  
ATOM   2335  CD2 TYR I 166      66.280  11.607  43.904  1.00 53.23           C  
ATOM   2336  CE1 TYR I 166      65.316   9.035  43.657  1.00 56.68           C  
ATOM   2337  CE2 TYR I 166      67.151  10.537  43.972  1.00 49.96           C  
ATOM   2338  CZ  TYR I 166      66.665   9.254  43.849  1.00 54.05           C  
ATOM   2339  OH  TYR I 166      67.528   8.185  43.918  1.00 58.99           O  
ATOM   2340  H   TYR I 166      65.576  14.084  41.967  1.00 55.14           H  
ATOM   2341  HA  TYR I 166      63.259  12.230  41.639  1.00 53.46           H  
ATOM   2342  HB2 TYR I 166      63.015  12.303  44.077  1.00 53.19           H  
ATOM   2343  HB3 TYR I 166      64.394  13.422  44.192  1.00 53.19           H  
ATOM   2344  HD1 TYR I 166      63.396   9.937  43.438  1.00 53.59           H  
ATOM   2345  HD2 TYR I 166      66.665  12.611  43.999  1.00 53.23           H  
ATOM   2346  HE1 TYR I 166      64.938   8.028  43.560  1.00 56.68           H  
ATOM   2347  HE2 TYR I 166      68.207  10.705  44.121  1.00 49.96           H  
ATOM   2348  HH  TYR I 166      67.115   7.323  43.824  1.00 58.99           H  
ATOM   2349  N   GLY I 167      63.068  15.238  41.379  1.00 49.18           N  
ATOM   2350  CA  GLY I 167      62.219  16.411  41.233  1.00 48.31           C  
ATOM   2351  C   GLY I 167      61.747  16.939  42.568  1.00 50.83           C  
ATOM   2352  O   GLY I 167      60.607  17.376  42.707  1.00 50.85           O  
ATOM   2353  H   GLY I 167      63.941  15.199  40.873  1.00 49.18           H  
ATOM   2354  HA2 GLY I 167      61.349  16.143  40.633  1.00 48.31           H  
ATOM   2355  HA3 GLY I 167      62.784  17.193  40.725  1.00 48.31           H  
ATOM   2356  N   ALA I 168      62.627  16.895  43.560  1.00 54.10           N  
ATOM   2357  CA  ALA I 168      62.280  17.358  44.890  1.00 54.74           C  
ATOM   2358  C   ALA I 168      62.935  18.704  45.165  1.00 64.62           C  
ATOM   2359  O   ALA I 168      64.158  18.829  45.121  1.00 65.11           O  
ATOM   2360  CB  ALA I 168      62.700  16.337  45.925  1.00 57.79           C  
ATOM   2361  H   ALA I 168      63.554  16.533  43.386  1.00 54.10           H  
ATOM   2362  HA  ALA I 168      61.199  17.483  44.950  1.00 54.74           H  
ATOM   2363  HB1 ALA I 168      62.203  15.388  45.722  1.00 57.79           H  
ATOM   2364  HB2 ALA I 168      63.780  16.198  45.881  1.00 57.79           H  
ATOM   2365  HB3 ALA I 168      62.419  16.689  46.918  1.00 57.79           H  
ATOM   2366  N   LYS I 169      62.113  19.711  45.438  1.00 64.66           N  
ATOM   2367  CA  LYS I 169      62.621  21.040  45.747  1.00 62.65           C  
ATOM   2368  C   LYS I 169      62.777  21.235  47.250  1.00 61.57           C  
ATOM   2369  O   LYS I 169      62.193  20.497  48.042  1.00 64.96           O  
ATOM   2370  CB  LYS I 169      61.717  22.116  45.145  1.00 59.79           C  
ATOM   2371  CG  LYS I 169      61.890  22.256  43.646  1.00 61.69           C  
ATOM   2372  CD  LYS I 169      60.973  23.307  43.052  1.00 68.11           C  
ATOM   2373  CE  LYS I 169      61.034  23.263  41.531  1.00 71.57           C  
ATOM   2374  NZ  LYS I 169      60.049  24.179  40.897  1.00 87.97           N1+
ATOM   2375  H   LYS I 169      61.116  19.552  45.431  1.00 64.66           H  
ATOM   2376  HA  LYS I 169      63.610  21.136  45.298  1.00 62.65           H  
ATOM   2377  HB2 LYS I 169      61.953  23.071  45.614  1.00 59.79           H  
ATOM   2378  HB3 LYS I 169      60.679  21.856  45.353  1.00 59.79           H  
ATOM   2379  HG2 LYS I 169      61.672  21.296  43.178  1.00 61.69           H  
ATOM   2380  HG3 LYS I 169      62.923  22.535  43.438  1.00 61.69           H  
ATOM   2381  HD2 LYS I 169      61.286  24.293  43.396  1.00 68.11           H  
ATOM   2382  HD3 LYS I 169      59.950  23.117  43.376  1.00 68.11           H  
ATOM   2383  HE2 LYS I 169      60.827  22.245  41.202  1.00 71.57           H  
ATOM   2384  HE3 LYS I 169      62.036  23.552  41.212  1.00 71.57           H  
ATOM   2385  HZ1 LYS I 169      59.116  23.921  41.185  1.00 87.97           H  
ATOM   2386  HZ2 LYS I 169      60.240  25.129  41.183  1.00 87.97           H  
ATOM   2387  HZ3 LYS I 169      60.123  24.109  39.892  1.00 87.97           H  
ATOM   2388  N   LEU I 170      63.576  22.225  47.637  1.00 62.39           N  
ATOM   2389  CA  LEU I 170      63.835  22.482  49.048  1.00 62.59           C  
ATOM   2390  C   LEU I 170      63.097  23.728  49.521  1.00 65.24           C  
ATOM   2391  O   LEU I 170      63.445  24.849  49.147  1.00 72.85           O  
ATOM   2392  CB  LEU I 170      65.336  22.633  49.305  1.00 66.50           C  
ATOM   2393  CG  LEU I 170      65.806  22.329  50.731  1.00 78.48           C  
ATOM   2394  CD1 LEU I 170      67.261  22.733  50.915  1.00 78.13           C  
ATOM   2395  CD2 LEU I 170      64.921  23.018  51.761  1.00 76.11           C  
ATOM   2396  H   LEU I 170      64.012  22.811  46.939  1.00 62.39           H  
ATOM   2397  HA  LEU I 170      63.467  21.626  49.614  1.00 62.59           H  
ATOM   2398  HB2 LEU I 170      65.612  23.662  49.075  1.00 66.50           H  
ATOM   2399  HB3 LEU I 170      65.860  21.957  48.630  1.00 66.50           H  
ATOM   2400  HG  LEU I 170      65.726  21.253  50.888  1.00 78.48           H  
ATOM   2401 HD11 LEU I 170      67.880  22.203  50.191  1.00 78.13           H  
ATOM   2402 HD12 LEU I 170      67.362  23.807  50.762  1.00 78.13           H  
ATOM   2403 HD13 LEU I 170      67.584  22.478  51.924  1.00 78.13           H  
ATOM   2404 HD21 LEU I 170      64.982  24.098  51.628  1.00 76.11           H  
ATOM   2405 HD22 LEU I 170      63.889  22.693  51.629  1.00 76.11           H  
ATOM   2406 HD23 LEU I 170      65.259  22.756  52.764  1.00 76.11           H  
ATOM   2407  N   GLN I 171      62.073  23.523  50.342  1.00 61.12           N  
ATOM   2408  CA  GLN I 171      61.311  24.623  50.910  1.00 57.33           C  
ATOM   2409  C   GLN I 171      61.703  24.835  52.364  1.00 58.02           C  
ATOM   2410  O   GLN I 171      61.665  23.897  53.162  1.00 60.12           O  
ATOM   2411  CB  GLN I 171      59.813  24.347  50.810  1.00 56.75           C  
ATOM   2412  CG  GLN I 171      58.946  25.433  51.419  1.00 59.12           C  
ATOM   2413  CD  GLN I 171      57.467  25.121  51.312  1.00 64.49           C  
ATOM   2414  OE1 GLN I 171      57.050  24.308  50.487  1.00 67.15           O  
ATOM   2415  NE2 GLN I 171      56.665  25.768  52.148  1.00 69.46           N  
ATOM   2416  H   GLN I 171      61.816  22.575  50.578  1.00 61.12           H  
ATOM   2417  HA  GLN I 171      61.537  25.527  50.344  1.00 57.33           H  
ATOM   2418  HB2 GLN I 171      59.602  23.410  51.325  1.00 56.75           H  
ATOM   2419  HB3 GLN I 171      59.552  24.250  49.756  1.00 56.75           H  
ATOM   2420  HG2 GLN I 171      59.144  26.371  50.900  1.00 59.12           H  
ATOM   2421  HG3 GLN I 171      59.206  25.539  52.472  1.00 59.12           H  
ATOM   2422 HE21 GLN I 171      57.050  26.427  52.809  1.00 69.46           H  
ATOM   2423 HE22 GLN I 171      55.669  25.601  52.123  1.00 69.46           H  
ATOM   2424  N   PRO I 172      62.078  26.075  52.715  1.00 55.33           N  
ATOM   2425  CA  PRO I 172      62.500  26.406  54.068  1.00 57.21           C  
ATOM   2426  C   PRO I 172      61.304  26.595  54.986  1.00 60.47           C  
ATOM   2427  O   PRO I 172      60.281  27.137  54.565  1.00 61.40           O  
ATOM   2428  CB  PRO I 172      63.239  27.741  53.896  1.00 53.38           C  
ATOM   2429  CG  PRO I 172      63.148  28.091  52.431  1.00 50.73           C  
ATOM   2430  CD  PRO I 172      62.072  27.258  51.845  1.00 50.83           C  
ATOM   2431  HA  PRO I 172      63.110  25.621  54.516  1.00 57.21           H  
ATOM   2432  HB2 PRO I 172      64.282  27.636  54.195  1.00 53.38           H  
ATOM   2433  HB3 PRO I 172      62.765  28.515  54.499  1.00 53.38           H  
ATOM   2434  HG2 PRO I 172      64.096  27.878  51.937  1.00 50.73           H  
ATOM   2435  HG3 PRO I 172      62.907  29.148  52.314  1.00 50.73           H  
ATOM   2436  HD2 PRO I 172      61.111  27.771  51.884  1.00 50.83           H  
ATOM   2437  HD3 PRO I 172      62.299  26.990  50.813  1.00 50.83           H  
ATOM   2438  N   LEU I 173      61.438  26.141  56.228  1.00 58.56           N  
ATOM   2439  CA  LEU I 173      60.403  26.324  57.237  1.00 63.82           C  
ATOM   2440  C   LEU I 173      61.030  26.717  58.572  1.00 77.88           C  
ATOM   2441  O   LEU I 173      62.186  26.388  58.851  1.00 70.82           O  
ATOM   2442  CB  LEU I 173      59.577  25.048  57.405  1.00 58.77           C  
ATOM   2443  CG  LEU I 173      58.785  24.550  56.195  1.00 61.39           C  
ATOM   2444  CD1 LEU I 173      58.090  23.232  56.521  1.00 63.32           C  
ATOM   2445  CD2 LEU I 173      57.779  25.593  55.735  1.00 57.79           C  
ATOM   2446  H   LEU I 173      62.285  25.653  56.481  1.00 58.56           H  
ATOM   2447  HA  LEU I 173      59.741  27.124  56.905  1.00 63.82           H  
ATOM   2448  HB2 LEU I 173      58.864  25.225  58.210  1.00 58.77           H  
ATOM   2449  HB3 LEU I 173      60.263  24.252  57.695  1.00 58.77           H  
ATOM   2450  HG  LEU I 173      59.484  24.378  55.376  1.00 61.39           H  
ATOM   2451 HD11 LEU I 173      58.834  22.492  56.816  1.00 63.32           H  
ATOM   2452 HD12 LEU I 173      57.386  23.385  57.339  1.00 63.32           H  
ATOM   2453 HD13 LEU I 173      57.553  22.877  55.641  1.00 63.32           H  
ATOM   2454 HD21 LEU I 173      57.065  25.787  56.535  1.00 57.79           H  
ATOM   2455 HD22 LEU I 173      58.302  26.516  55.484  1.00 57.79           H  
ATOM   2456 HD23 LEU I 173      57.249  25.224  54.856  1.00 57.79           H  
ATOM   2457  N   ASP I 174      60.260  27.417  59.398  1.00 86.13           N  
ATOM   2458  CA  ASP I 174      60.743  27.854  60.700  1.00 88.57           C  
ATOM   2459  C   ASP I 174      60.597  26.740  61.734  1.00 89.66           C  
ATOM   2460  O   ASP I 174      59.786  26.833  62.655  1.00 99.60           O  
ATOM   2461  CB  ASP I 174      59.995  29.110  61.151  1.00 88.29           C  
ATOM   2462  CG  ASP I 174      60.593  29.729  62.397  1.00 89.99           C  
ATOM   2463  OD1 ASP I 174      61.591  29.183  62.916  1.00 88.20           O  
ATOM   2464  OD2 ASP I 174      60.065  30.762  62.858  1.00 91.67           O1-
ATOM   2465  H   ASP I 174      59.319  27.651  59.116  1.00 86.13           H  
ATOM   2466  HA  ASP I 174      61.802  28.095  60.610  1.00 88.57           H  
ATOM   2467  HB2 ASP I 174      58.958  28.844  61.357  1.00 88.29           H  
ATOM   2468  HB3 ASP I 174      60.029  29.844  60.346  1.00 88.29           H  
ATOM   2469  N   PHE I 175      61.388  25.684  61.573  1.00 85.73           N  
ATOM   2470  CA  PHE I 175      61.346  24.556  62.495  1.00 92.55           C  
ATOM   2471  C   PHE I 175      61.769  24.958  63.902  1.00 98.60           C  
ATOM   2472  O   PHE I 175      61.152  24.548  64.884  1.00102.54           O  
ATOM   2473  CB  PHE I 175      62.236  23.415  61.999  1.00 91.00           C  
ATOM   2474  CG  PHE I 175      61.677  22.677  60.816  1.00 86.23           C  
ATOM   2475  CD1 PHE I 175      60.459  22.024  60.904  1.00 72.55           C  
ATOM   2476  CD2 PHE I 175      62.378  22.622  59.621  1.00 90.95           C  
ATOM   2477  CE1 PHE I 175      59.944  21.340  59.819  1.00 75.83           C  
ATOM   2478  CE2 PHE I 175      61.869  21.938  58.531  1.00 82.27           C  
ATOM   2479  CZ  PHE I 175      60.651  21.297  58.630  1.00 75.52           C  
ATOM   2480  H   PHE I 175      62.032  25.663  60.795  1.00 85.73           H  
ATOM   2481  HA  PHE I 175      60.311  24.216  62.534  1.00 92.55           H  
ATOM   2482  HB2 PHE I 175      62.370  22.705  62.815  1.00 91.00           H  
ATOM   2483  HB3 PHE I 175      63.203  23.832  61.718  1.00 91.00           H  
ATOM   2484  HD1 PHE I 175      59.905  22.049  61.831  1.00 72.55           H  
ATOM   2485  HD2 PHE I 175      63.333  23.119  59.540  1.00 90.95           H  
ATOM   2486  HE1 PHE I 175      58.990  20.839  59.899  1.00 75.83           H  
ATOM   2487  HE2 PHE I 175      62.424  21.906  57.605  1.00 82.27           H  
ATOM   2488  HZ  PHE I 175      60.250  20.763  57.781  1.00 75.52           H  
ATOM   2489  N   LYS I 176      62.824  25.762  63.992  1.00102.92           N  
ATOM   2490  CA  LYS I 176      63.392  26.148  65.282  1.00 99.42           C  
ATOM   2491  C   LYS I 176      62.381  26.838  66.196  1.00 97.29           C  
ATOM   2492  O   LYS I 176      62.127  26.379  67.309  1.00108.61           O  
ATOM   2493  CB  LYS I 176      64.600  27.112  65.067  1.00  0.00           C  
ATOM   2494  CG  LYS I 176      65.844  26.399  64.504  1.00  0.00           C  
ATOM   2495  CD  LYS I 176      66.584  25.574  65.574  1.00  0.00           C  
ATOM   2496  CE  LYS I 176      67.649  24.657  64.964  1.00  0.00           C  
ATOM   2497  NZ  LYS I 176      67.042  23.541  64.216  1.00  0.00           N1+
ATOM   2498  H   LYS I 176      63.474  25.159  63.507  1.00102.92           H  
ATOM   2499  HA  LYS I 176      63.709  25.224  65.766  1.00 99.42           H  
ATOM   2500  HB2 LYS I 176      64.862  27.563  66.024  1.00  0.00           H  
ATOM   2501  HB3 LYS I 176      64.302  27.893  64.367  1.00  0.00           H  
ATOM   2502  HG2 LYS I 176      66.529  27.149  64.107  1.00  0.00           H  
ATOM   2503  HG3 LYS I 176      65.532  25.731  63.701  1.00  0.00           H  
ATOM   2504  HD2 LYS I 176      65.857  24.962  66.107  1.00  0.00           H  
ATOM   2505  HD3 LYS I 176      67.066  26.257  66.272  1.00  0.00           H  
ATOM   2506  HE2 LYS I 176      68.267  24.250  65.765  1.00  0.00           H  
ATOM   2507  HE3 LYS I 176      68.272  25.240  64.286  1.00  0.00           H  
ATOM   2508  HZ1 LYS I 176      66.463  22.995  64.837  1.00  0.00           H  
ATOM   2509  HZ2 LYS I 176      66.476  23.908  63.464  1.00  0.00           H  
ATOM   2510  HZ3 LYS I 176      67.771  22.956  63.834  1.00  0.00           H  
ATOM   2511  N   GLU I 177      61.800  27.935  65.720  1.00 97.80           N  
ATOM   2512  CA  GLU I 177      60.954  28.774  66.566  1.00100.47           C  
ATOM   2513  C   GLU I 177      59.456  28.540  66.378  1.00104.61           C  
ATOM   2514  O   GLU I 177      58.656  28.918  67.233  1.00119.62           O  
ATOM   2515  CB  GLU I 177      61.243  30.275  66.279  1.00  0.00           C  
ATOM   2516  CG  GLU I 177      62.708  30.665  66.530  1.00  0.00           C  
ATOM   2517  CD  GLU I 177      63.170  30.358  67.957  1.00  0.00           C  
ATOM   2518  OE1 GLU I 177      63.795  29.345  68.264  1.00  0.00           O  
ATOM   2519  OE2 GLU I 177      62.816  31.312  68.866  1.00  0.00           O1-
ATOM   2520  H   GLU I 177      61.788  28.320  64.785  1.00 97.80           H  
ATOM   2521  HA  GLU I 177      61.203  28.499  67.591  1.00100.47           H  
ATOM   2522  HB2 GLU I 177      60.607  30.880  66.925  1.00  0.00           H  
ATOM   2523  HB3 GLU I 177      61.003  30.481  65.236  1.00  0.00           H  
ATOM   2524  HG2 GLU I 177      62.820  31.735  66.351  1.00  0.00           H  
ATOM   2525  HG3 GLU I 177      63.340  30.113  65.834  1.00  0.00           H  
ATOM   2526  N   ASN I 178      59.076  27.919  65.268  1.00101.62           N  
ATOM   2527  CA  ASN I 178      57.661  27.758  64.957  1.00 99.10           C  
ATOM   2528  C   ASN I 178      57.335  26.414  64.312  1.00 90.41           C  
ATOM   2529  O   ASN I 178      56.873  26.358  63.173  1.00 89.55           O  
ATOM   2530  CB  ASN I 178      57.185  28.908  64.063  1.00 97.03           C  
ATOM   2531  CG  ASN I 178      55.685  29.116  64.130  1.00106.42           C  
ATOM   2532  OD1 ASN I 178      54.962  28.317  64.725  1.00114.76           O  
ATOM   2533  ND2 ASN I 178      55.210  30.197  63.520  1.00101.65           N  
ATOM   2534  H   ASN I 178      59.773  27.555  64.634  1.00101.62           H  
ATOM   2535  HA  ASN I 178      57.126  27.782  65.907  1.00 99.10           H  
ATOM   2536  HB2 ASN I 178      57.461  28.686  63.032  1.00 97.03           H  
ATOM   2537  HB3 ASN I 178      57.679  29.826  64.382  1.00 97.03           H  
ATOM   2538 HD21 ASN I 178      55.840  30.826  63.043  1.00101.65           H  
ATOM   2539 HD22 ASN I 178      54.219  30.390  63.533  1.00101.65           H  
ATOM   2540  N   ALA I 179      57.569  25.337  65.053  1.00 89.44           N  
ATOM   2541  CA  ALA I 179      57.303  23.990  64.558  1.00 94.78           C  
ATOM   2542  C   ALA I 179      55.817  23.774  64.280  1.00 96.08           C  
ATOM   2543  O   ALA I 179      55.447  22.969  63.424  1.00 94.68           O  
ATOM   2544  CB  ALA I 179      57.818  22.951  65.543  1.00 95.14           C  
ATOM   2545  H   ALA I 179      57.941  25.453  65.985  1.00 89.44           H  
ATOM   2546  HA  ALA I 179      57.834  23.874  63.613  1.00 94.78           H  
ATOM   2547  HB1 ALA I 179      58.887  23.098  65.701  1.00 95.14           H  
ATOM   2548  HB2 ALA I 179      57.293  23.058  66.492  1.00 95.14           H  
ATOM   2549  HB3 ALA I 179      57.644  21.952  65.142  1.00 95.14           H  
ATOM   2550  N   GLU I 180      54.971  24.495  65.009  1.00 97.37           N  
ATOM   2551  CA  GLU I 180      53.527  24.390  64.828  1.00101.09           C  
ATOM   2552  C   GLU I 180      53.127  24.812  63.417  1.00 96.34           C  
ATOM   2553  O   GLU I 180      52.487  24.050  62.693  1.00 94.08           O  
ATOM   2554  CB  GLU I 180      52.770  25.297  65.916  1.00  0.00           C  
ATOM   2555  CG  GLU I 180      51.242  25.120  65.865  1.00  0.00           C  
ATOM   2556  CD  GLU I 180      50.820  23.665  66.082  1.00  0.00           C  
ATOM   2557  OE1 GLU I 180      50.857  23.103  67.174  1.00  0.00           O  
ATOM   2558  OE2 GLU I 180      50.405  23.038  64.943  1.00  0.00           O1-
ATOM   2559  H   GLU I 180      55.170  24.326  65.985  1.00 97.37           H  
ATOM   2560  HA  GLU I 180      53.235  23.349  64.968  1.00101.09           H  
ATOM   2561  HB2 GLU I 180      53.007  26.344  65.724  1.00  0.00           H  
ATOM   2562  HB3 GLU I 180      53.123  25.020  66.909  1.00  0.00           H  
ATOM   2563  HG2 GLU I 180      50.883  25.447  64.889  1.00  0.00           H  
ATOM   2564  HG3 GLU I 180      50.792  25.736  66.644  1.00  0.00           H  
ATOM   2565  N   GLN I 181      53.512  26.026  63.033  1.00 93.58           N  
ATOM   2566  CA  GLN I 181      53.220  26.546  61.700  1.00 87.16           C  
ATOM   2567  C   GLN I 181      53.937  25.733  60.626  1.00 86.68           C  
ATOM   2568  O   GLN I 181      53.462  25.624  59.496  1.00 82.44           O  
ATOM   2569  CB  GLN I 181      53.596  28.042  61.620  1.00  0.00           C  
ATOM   2570  CG  GLN I 181      52.944  28.791  60.443  1.00  0.00           C  
ATOM   2571  CD  GLN I 181      51.418  28.650  60.418  1.00  0.00           C  
ATOM   2572  OE1 GLN I 181      50.871  27.925  59.590  1.00  0.00           O  
ATOM   2573  NE2 GLN I 181      50.729  29.329  61.341  1.00  0.00           N  
ATOM   2574  H   GLN I 181      53.044  26.602  63.719  1.00 93.58           H  
ATOM   2575  HA  GLN I 181      52.150  26.453  61.516  1.00 87.16           H  
ATOM   2576  HB2 GLN I 181      53.286  28.544  62.537  1.00  0.00           H  
ATOM   2577  HB3 GLN I 181      54.681  28.139  61.548  1.00  0.00           H  
ATOM   2578  HG2 GLN I 181      53.199  29.848  60.527  1.00  0.00           H  
ATOM   2579  HG3 GLN I 181      53.360  28.431  59.502  1.00  0.00           H  
ATOM   2580 HE21 GLN I 181      51.215  29.908  62.011  1.00  0.00           H  
ATOM   2581 HE22 GLN I 181      49.722  29.261  61.368  1.00  0.00           H  
ATOM   2582  N   SER I 182      55.083  25.167  60.987  1.00 83.93           N  
ATOM   2583  CA  SER I 182      55.853  24.338  60.070  1.00 79.63           C  
ATOM   2584  C   SER I 182      55.048  23.122  59.621  1.00 82.89           C  
ATOM   2585  O   SER I 182      54.949  22.839  58.426  1.00 83.51           O  
ATOM   2586  CB  SER I 182      57.163  23.891  60.722  1.00 77.44           C  
ATOM   2587  OG  SER I 182      58.022  24.995  60.946  1.00 94.88           O  
ATOM   2588  H   SER I 182      55.430  25.316  61.924  1.00 83.93           H  
ATOM   2589  HA  SER I 182      56.084  24.939  59.190  1.00 79.63           H  
ATOM   2590  HB2 SER I 182      57.663  23.178  60.066  1.00 77.44           H  
ATOM   2591  HB3 SER I 182      56.941  23.413  61.676  1.00 77.44           H  
ATOM   2592  HG  SER I 182      57.565  25.604  61.531  1.00 94.88           H  
ATOM   2593  N   ARG I 183      54.478  22.404  60.584  1.00 82.85           N  
ATOM   2594  CA  ARG I 183      53.672  21.229  60.279  1.00 81.13           C  
ATOM   2595  C   ARG I 183      52.533  21.600  59.335  1.00 93.92           C  
ATOM   2596  O   ARG I 183      52.214  20.856  58.408  1.00 94.71           O  
ATOM   2597  CB  ARG I 183      53.177  20.619  61.606  1.00  0.00           C  
ATOM   2598  CG  ARG I 183      52.299  19.365  61.448  1.00  0.00           C  
ATOM   2599  CD  ARG I 183      53.014  18.214  60.731  1.00  0.00           C  
ATOM   2600  NE  ARG I 183      52.199  16.991  60.757  1.00  0.00           N  
ATOM   2601  CZ  ARG I 183      52.452  15.869  60.059  1.00  0.00           C  
ATOM   2602  NH1 ARG I 183      51.637  14.815  60.204  1.00  0.00           N  
ATOM   2603  NH2 ARG I 183      53.499  15.779  59.222  1.00  0.00           N1+
ATOM   2604  H   ARG I 183      55.306  22.119  61.089  1.00 82.85           H  
ATOM   2605  HA  ARG I 183      54.265  20.476  59.760  1.00 81.13           H  
ATOM   2606  HB2 ARG I 183      54.045  20.357  62.214  1.00  0.00           H  
ATOM   2607  HB3 ARG I 183      52.604  21.370  62.150  1.00  0.00           H  
ATOM   2608  HG2 ARG I 183      52.010  19.029  62.444  1.00  0.00           H  
ATOM   2609  HG3 ARG I 183      51.392  19.620  60.901  1.00  0.00           H  
ATOM   2610  HD2 ARG I 183      53.204  18.497  59.695  1.00  0.00           H  
ATOM   2611  HD3 ARG I 183      53.964  18.012  61.225  1.00  0.00           H  
ATOM   2612  HE  ARG I 183      51.396  16.999  61.370  1.00  0.00           H  
ATOM   2613 HH11 ARG I 183      51.814  13.965  59.688  1.00  0.00           H  
ATOM   2614 HH12 ARG I 183      50.847  14.870  60.831  1.00  0.00           H  
ATOM   2615 HH21 ARG I 183      53.660  14.926  58.707  1.00  0.00           H  
ATOM   2616 HH22 ARG I 183      54.121  16.566  59.105  1.00  0.00           H  
ATOM   2617  N   ALA I 184      51.929  22.762  59.573  1.00102.31           N  
ATOM   2618  CA  ALA I 184      50.838  23.250  58.737  1.00 95.89           C  
ATOM   2619  C   ALA I 184      51.289  23.401  57.289  1.00 96.19           C  
ATOM   2620  O   ALA I 184      50.609  22.953  56.365  1.00 97.10           O  
ATOM   2621  CB  ALA I 184      50.315  24.575  59.272  1.00 94.65           C  
ATOM   2622  H   ALA I 184      52.235  23.322  60.356  1.00102.31           H  
ATOM   2623  HA  ALA I 184      50.031  22.518  58.766  1.00 95.89           H  
ATOM   2624  HB1 ALA I 184      49.972  24.443  60.298  1.00 94.65           H  
ATOM   2625  HB2 ALA I 184      51.113  25.317  59.248  1.00 94.65           H  
ATOM   2626  HB3 ALA I 184      49.485  24.915  58.653  1.00 94.65           H  
ATOM   2627  N   ALA I 185      52.443  24.033  57.101  1.00 93.59           N  
ATOM   2628  CA  ALA I 185      53.004  24.229  55.770  1.00 86.25           C  
ATOM   2629  C   ALA I 185      53.135  22.904  55.029  1.00 84.05           C  
ATOM   2630  O   ALA I 185      52.763  22.797  53.860  1.00 84.84           O  
ATOM   2631  CB  ALA I 185      54.353  24.924  55.861  1.00 82.51           C  
ATOM   2632  H   ALA I 185      52.945  24.387  57.903  1.00 93.59           H  
ATOM   2633  HA  ALA I 185      52.321  24.864  55.205  1.00 86.25           H  
ATOM   2634  HB1 ALA I 185      54.235  25.882  56.367  1.00 82.51           H  
ATOM   2635  HB2 ALA I 185      55.046  24.299  56.424  1.00 82.51           H  
ATOM   2636  HB3 ALA I 185      54.745  25.089  54.857  1.00 82.51           H  
ATOM   2637  N   ILE I 186      53.662  21.896  55.718  1.00 76.62           N  
ATOM   2638  CA  ILE I 186      53.842  20.575  55.124  1.00 75.42           C  
ATOM   2639  C   ILE I 186      52.507  19.956  54.720  1.00 79.52           C  
ATOM   2640  O   ILE I 186      52.362  19.449  53.608  1.00 87.12           O  
ATOM   2641  CB  ILE I 186      54.590  19.617  56.074  1.00 67.30           C  
ATOM   2642  CG1 ILE I 186      56.035  20.082  56.263  1.00 66.92           C  
ATOM   2643  CG2 ILE I 186      54.560  18.194  55.533  1.00 60.75           C  
ATOM   2644  CD1 ILE I 186      56.849  19.196  57.177  1.00 65.03           C  
ATOM   2645  H   ILE I 186      53.945  22.048  56.676  1.00 76.62           H  
ATOM   2646  HA  ILE I 186      54.448  20.718  54.229  1.00 75.42           H  
ATOM   2647  HB  ILE I 186      54.088  19.628  57.041  1.00 67.30           H  
ATOM   2648 HG12 ILE I 186      56.020  21.087  56.684  1.00 66.92           H  
ATOM   2649 HG13 ILE I 186      56.519  20.104  55.287  1.00 66.92           H  
ATOM   2650 HG21 ILE I 186      53.525  17.870  55.420  1.00 60.75           H  
ATOM   2651 HG22 ILE I 186      55.059  18.163  54.564  1.00 60.75           H  
ATOM   2652 HG23 ILE I 186      55.075  17.530  56.228  1.00 60.75           H  
ATOM   2653 HD11 ILE I 186      56.381  19.161  58.161  1.00 65.03           H  
ATOM   2654 HD12 ILE I 186      56.896  18.190  56.761  1.00 65.03           H  
ATOM   2655 HD13 ILE I 186      57.858  19.598  57.269  1.00 65.03           H  
ATOM   2656  N   ASN I 187      51.533  20.004  55.623  1.00 86.83           N  
ATOM   2657  CA  ASN I 187      50.224  19.408  55.367  1.00 89.30           C  
ATOM   2658  C   ASN I 187      49.456  20.105  54.249  1.00 90.24           C  
ATOM   2659  O   ASN I 187      48.839  19.449  53.410  1.00 91.12           O  
ATOM   2660  CB  ASN I 187      49.388  19.366  56.647  1.00 84.73           C  
ATOM   2661  CG  ASN I 187      49.908  18.351  57.644  1.00 83.68           C  
ATOM   2662  ND2 ASN I 187      50.154  18.674  58.805  1.00 84.54           N  
ATOM   2663  OD1 ASN I 187      50.090  17.116  57.191  1.00 86.79           O  
ATOM   2664  H   ASN I 187      51.702  20.463  56.507  1.00 86.83           H  
ATOM   2665  HA  ASN I 187      50.412  18.389  55.028  1.00 89.30           H  
ATOM   2666  HB2 ASN I 187      48.362  19.107  56.386  1.00 84.73           H  
ATOM   2667  HB3 ASN I 187      49.407  20.353  57.110  1.00 84.73           H  
ATOM   2668 HD21 ASN I 187      50.509  17.988  59.456  1.00 84.54           H  
ATOM   2669 HD22 ASN I 187      50.001  19.625  59.108  1.00 84.54           H  
ATOM   2670  N   LYS I 188      49.495  21.434  54.237  1.00 85.26           N  
ATOM   2671  CA  LYS I 188      48.841  22.195  53.181  1.00 89.60           C  
ATOM   2672  C   LYS I 188      49.338  21.728  51.817  1.00 86.15           C  
ATOM   2673  O   LYS I 188      48.602  21.763  50.832  1.00106.33           O  
ATOM   2674  CB  LYS I 188      49.131  23.719  53.338  1.00  0.00           C  
ATOM   2675  CG  LYS I 188      48.536  24.649  52.267  1.00  0.00           C  
ATOM   2676  CD  LYS I 188      47.003  24.589  52.171  1.00  0.00           C  
ATOM   2677  CE  LYS I 188      46.507  25.610  51.143  1.00  0.00           C  
ATOM   2678  NZ  LYS I 188      45.054  25.500  50.934  1.00  0.00           N1+
ATOM   2679  H   LYS I 188      49.070  21.662  55.126  1.00 85.26           H  
ATOM   2680  HA  LYS I 188      47.767  22.029  53.258  1.00 89.60           H  
ATOM   2681  HB2 LYS I 188      50.212  23.853  53.327  1.00  0.00           H  
ATOM   2682  HB3 LYS I 188      48.736  24.032  54.304  1.00  0.00           H  
ATOM   2683  HG2 LYS I 188      48.951  24.368  51.299  1.00  0.00           H  
ATOM   2684  HG3 LYS I 188      48.825  25.673  52.503  1.00  0.00           H  
ATOM   2685  HD2 LYS I 188      46.570  24.817  53.146  1.00  0.00           H  
ATOM   2686  HD3 LYS I 188      46.698  23.588  51.864  1.00  0.00           H  
ATOM   2687  HE2 LYS I 188      47.015  25.435  50.195  1.00  0.00           H  
ATOM   2688  HE3 LYS I 188      46.739  26.614  51.499  1.00  0.00           H  
ATOM   2689  HZ1 LYS I 188      44.830  24.573  50.604  1.00  0.00           H  
ATOM   2690  HZ2 LYS I 188      44.575  25.671  51.807  1.00  0.00           H  
ATOM   2691  HZ3 LYS I 188      44.758  26.181  50.249  1.00  0.00           H  
ATOM   2692  N   TRP I 189      50.590  21.281  51.774  1.00 80.19           N  
ATOM   2693  CA  TRP I 189      51.206  20.808  50.537  1.00 80.66           C  
ATOM   2694  C   TRP I 189      50.776  19.380  50.207  1.00 79.37           C  
ATOM   2695  O   TRP I 189      50.447  19.070  49.064  1.00 78.96           O  
ATOM   2696  CB  TRP I 189      52.729  20.889  50.644  1.00 75.28           C  
ATOM   2697  CG  TRP I 189      53.462  20.523  49.385  1.00 72.18           C  
ATOM   2698  CD1 TRP I 189      53.747  21.345  48.333  1.00 68.54           C  
ATOM   2699  CD2 TRP I 189      54.024  19.246  49.058  1.00 68.78           C  
ATOM   2700  NE1 TRP I 189      54.444  20.657  47.368  1.00 63.21           N  
ATOM   2701  CE2 TRP I 189      54.627  19.366  47.789  1.00 62.37           C  
ATOM   2702  CE3 TRP I 189      54.071  18.010  49.712  1.00 63.53           C  
ATOM   2703  CZ2 TRP I 189      55.268  18.301  47.164  1.00 62.24           C  
ATOM   2704  CZ3 TRP I 189      54.708  16.954  49.088  1.00 58.05           C  
ATOM   2705  CH2 TRP I 189      55.298  17.106  47.828  1.00 59.05           C  
ATOM   2706  H   TRP I 189      51.133  21.268  52.625  1.00 80.19           H  
ATOM   2707  HA  TRP I 189      50.867  21.453  49.727  1.00 80.66           H  
ATOM   2708  HB2 TRP I 189      53.051  20.212  51.435  1.00 75.28           H  
ATOM   2709  HB3 TRP I 189      52.998  21.911  50.910  1.00 75.28           H  
ATOM   2710  HD1 TRP I 189      53.466  22.386  48.268  1.00 68.54           H  
ATOM   2711  HE1 TRP I 189      54.768  21.041  46.492  1.00 63.21           H  
ATOM   2712  HE3 TRP I 189      53.619  17.884  50.685  1.00 63.53           H  
ATOM   2713  HZ2 TRP I 189      55.724  18.414  46.192  1.00 62.24           H  
ATOM   2714  HZ3 TRP I 189      54.751  15.994  49.582  1.00 58.05           H  
ATOM   2715  HH2 TRP I 189      55.788  16.260  47.370  1.00 59.05           H  
ATOM   2716  N   VAL I 190      50.783  18.513  51.214  1.00 81.15           N  
ATOM   2717  CA  VAL I 190      50.349  17.136  51.028  1.00 82.53           C  
ATOM   2718  C   VAL I 190      48.919  17.093  50.508  1.00 82.53           C  
ATOM   2719  O   VAL I 190      48.601  16.319  49.608  1.00 87.81           O  
ATOM   2720  CB  VAL I 190      50.428  16.335  52.338  1.00 83.14           C  
ATOM   2721  CG1 VAL I 190      49.744  14.985  52.175  1.00 77.65           C  
ATOM   2722  CG2 VAL I 190      51.877  16.161  52.764  1.00 82.67           C  
ATOM   2723  H   VAL I 190      51.095  18.815  52.126  1.00 81.15           H  
ATOM   2724  HA  VAL I 190      51.022  16.683  50.300  1.00 82.53           H  
ATOM   2725  HB  VAL I 190      49.907  16.888  53.120  1.00 83.14           H  
ATOM   2726 HG11 VAL I 190      48.702  15.137  51.895  1.00 77.65           H  
ATOM   2727 HG12 VAL I 190      50.249  14.413  51.397  1.00 77.65           H  
ATOM   2728 HG13 VAL I 190      49.791  14.438  53.116  1.00 77.65           H  
ATOM   2729 HG21 VAL I 190      52.418  15.609  51.995  1.00 82.67           H  
ATOM   2730 HG22 VAL I 190      52.336  17.140  52.899  1.00 82.67           H  
ATOM   2731 HG23 VAL I 190      51.916  15.609  53.703  1.00 82.67           H  
ATOM   2732  N   SER I 191      48.063  17.933  51.083  1.00 90.01           N  
ATOM   2733  CA  SER I 191      46.660  17.997  50.689  1.00 90.35           C  
ATOM   2734  C   SER I 191      46.517  18.412  49.227  1.00 98.23           C  
ATOM   2735  O   SER I 191      45.715  17.843  48.486  1.00 94.45           O  
ATOM   2736  CB  SER I 191      45.922  18.976  51.612  1.00  0.00           C  
ATOM   2737  OG  SER I 191      44.535  18.972  51.343  1.00  0.00           O  
ATOM   2738  H   SER I 191      48.131  17.478  51.984  1.00 90.01           H  
ATOM   2739  HA  SER I 191      46.217  17.006  50.788  1.00 90.35           H  
ATOM   2740  HB2 SER I 191      46.075  18.682  52.651  1.00  0.00           H  
ATOM   2741  HB3 SER I 191      46.315  19.984  51.468  1.00  0.00           H  
ATOM   2742  HG  SER I 191      44.201  18.084  51.486  1.00  0.00           H  
ATOM   2743  N   ASN I 192      47.304  19.403  48.820  1.00102.56           N  
ATOM   2744  CA  ASN I 192      47.297  19.875  47.440  1.00109.73           C  
ATOM   2745  C   ASN I 192      47.772  18.800  46.464  1.00112.65           C  
ATOM   2746  O   ASN I 192      47.440  18.836  45.279  1.00135.37           O  
ATOM   2747  CB  ASN I 192      48.162  21.129  47.303  1.00117.91           C  
ATOM   2748  CG  ASN I 192      48.118  21.724  45.907  1.00129.81           C  
ATOM   2749  ND2 ASN I 192      49.156  21.964  45.292  1.00135.23           N  
ATOM   2750  OD1 ASN I 192      46.914  21.963  45.400  1.00138.97           O  
ATOM   2751  H   ASN I 192      47.924  19.842  49.485  1.00102.56           H  
ATOM   2752  HA  ASN I 192      46.265  20.118  47.185  1.00109.73           H  
ATOM   2753  HB2 ASN I 192      49.194  20.868  47.538  1.00117.91           H  
ATOM   2754  HB3 ASN I 192      47.806  21.877  48.012  1.00117.91           H  
ATOM   2755 HD21 ASN I 192      49.113  22.359  44.363  1.00135.23           H  
ATOM   2756 HD22 ASN I 192      50.051  21.766  45.716  1.00135.23           H  
ATOM   2757  N   LYS I 193      48.555  17.851  46.969  1.00100.54           N  
ATOM   2758  CA  LYS I 193      49.036  16.737  46.159  1.00 97.70           C  
ATOM   2759  C   LYS I 193      48.191  15.498  46.437  1.00105.94           C  
ATOM   2760  O   LYS I 193      47.315  15.139  45.650  1.00104.78           O  
ATOM   2761  CB  LYS I 193      50.507  16.442  46.464  1.00 86.16           C  
ATOM   2762  CG  LYS I 193      51.414  17.660  46.434  1.00 78.21           C  
ATOM   2763  CD  LYS I 193      51.617  18.182  45.021  1.00 71.94           C  
ATOM   2764  CE  LYS I 193      52.531  19.399  45.014  1.00 72.84           C  
ATOM   2765  NZ  LYS I 193      52.906  19.822  43.634  1.00 67.60           N1+
ATOM   2766  H   LYS I 193      48.824  17.903  47.941  1.00100.54           H  
ATOM   2767  HA  LYS I 193      48.949  17.008  45.107  1.00 97.70           H  
ATOM   2768  HB2 LYS I 193      50.871  15.728  45.725  1.00 86.16           H  
ATOM   2769  HB3 LYS I 193      50.566  15.998  47.458  1.00 86.16           H  
ATOM   2770  HG2 LYS I 193      52.383  17.388  46.852  1.00 78.21           H  
ATOM   2771  HG3 LYS I 193      50.966  18.448  47.040  1.00 78.21           H  
ATOM   2772  HD2 LYS I 193      50.650  18.460  44.602  1.00 71.94           H  
ATOM   2773  HD3 LYS I 193      52.065  17.397  44.412  1.00 71.94           H  
ATOM   2774  HE2 LYS I 193      53.440  19.157  45.565  1.00 72.84           H  
ATOM   2775  HE3 LYS I 193      52.017  20.225  45.506  1.00 72.84           H  
ATOM   2776  HZ1 LYS I 193      53.383  19.064  43.168  1.00 67.60           H  
ATOM   2777  HZ2 LYS I 193      52.072  20.063  43.118  1.00 67.60           H  
ATOM   2778  HZ3 LYS I 193      53.516  20.625  43.682  1.00 67.60           H  
ATOM   2779  N   THR I 194      48.466  14.849  47.564  1.00119.35           N  
ATOM   2780  CA  THR I 194      47.670  13.716  48.013  1.00108.48           C  
ATOM   2781  C   THR I 194      46.323  14.208  48.533  1.00109.03           C  
ATOM   2782  O   THR I 194      46.262  14.995  49.477  1.00110.53           O  
ATOM   2783  CB  THR I 194      48.407  12.906  49.103  1.00  0.00           C  
ATOM   2784  CG2 THR I 194      49.685  12.229  48.591  1.00  0.00           C  
ATOM   2785  OG1 THR I 194      48.734  13.719  50.215  1.00  0.00           O  
ATOM   2786  H   THR I 194      48.751  15.320  48.423  1.00119.35           H  
ATOM   2787  HA  THR I 194      47.508  13.052  47.164  1.00108.48           H  
ATOM   2788  HB  THR I 194      47.734  12.120  49.449  1.00  0.00           H  
ATOM   2789 HG21 THR I 194      49.450  11.609  47.725  1.00  0.00           H  
ATOM   2790 HG22 THR I 194      50.430  12.974  48.313  1.00  0.00           H  
ATOM   2791 HG23 THR I 194      50.097  11.591  49.375  1.00  0.00           H  
ATOM   2792  HG1 THR I 194      48.494  14.626  50.011  1.00  0.00           H  
ATOM   2793  N   GLU I 195      45.248  13.741  47.905  1.00116.15           N  
ATOM   2794  CA  GLU I 195      43.891  14.154  48.259  1.00117.27           C  
ATOM   2795  C   GLU I 195      43.875  15.258  49.312  1.00117.94           C  
ATOM   2796  O   GLU I 195      43.822  16.212  50.102  1.00102.86           O  
ATOM   2797  CB  GLU I 195      43.084  12.936  48.805  1.00  0.00           C  
ATOM   2798  CG  GLU I 195      41.588  13.218  49.015  1.00  0.00           C  
ATOM   2799  CD  GLU I 195      40.819  11.962  49.437  1.00  0.00           C  
ATOM   2800  OE1 GLU I 195      41.287  11.075  50.151  1.00  0.00           O  
ATOM   2801  OE2 GLU I 195      39.549  11.906  48.941  1.00  0.00           O1-
ATOM   2802  H   GLU I 195      45.374  13.076  47.155  1.00116.15           H  
ATOM   2803  HA  GLU I 195      43.434  14.542  47.348  1.00117.27           H  
ATOM   2804  HB2 GLU I 195      43.514  12.641  49.762  1.00  0.00           H  
ATOM   2805  HB3 GLU I 195      43.180  12.114  48.095  1.00  0.00           H  
ATOM   2806  HG2 GLU I 195      41.167  13.593  48.083  1.00  0.00           H  
ATOM   2807  HG3 GLU I 195      41.479  13.974  49.793  1.00  0.00           H  
ATOM   2808  N   GLY I 196      42.854  15.726  48.536  1.00  0.00           N  
ATOM   2809  CA  GLY I 196      42.696  17.066  47.931  1.00  0.00           C  
ATOM   2810  C   GLY I 196      41.258  17.618  48.035  1.00  0.00           C  
ATOM   2811  O   GLY I 196      40.280  16.885  48.180  1.00  0.00           O  
ATOM   2812  H   GLY I 196      42.108  15.070  48.351  1.00  0.00           H  
ATOM   2813  HA2 GLY I 196      42.968  17.003  46.877  1.00  0.00           H  
ATOM   2814  HA3 GLY I 196      43.369  17.756  48.439  1.00  0.00           H  
ATOM   2815  N   ARG I 197      41.141  18.948  47.932  1.00  0.00           N  
ATOM   2816  CA  ARG I 197      39.961  19.707  48.357  1.00  0.00           C  
ATOM   2817  C   ARG I 197      38.912  20.025  47.262  1.00  0.00           C  
ATOM   2818  O   ARG I 197      37.853  20.549  47.604  1.00  0.00           O  
ATOM   2819  CB  ARG I 197      40.448  20.998  49.042  1.00  0.00           C  
ATOM   2820  CG  ARG I 197      41.079  22.018  48.074  1.00  0.00           C  
ATOM   2821  CD  ARG I 197      41.661  23.230  48.812  1.00  0.00           C  
ATOM   2822  NE  ARG I 197      42.839  22.869  49.620  1.00  0.00           N  
ATOM   2823  CZ  ARG I 197      44.110  22.817  49.179  1.00  0.00           C  
ATOM   2824  NH1 ARG I 197      45.072  22.409  50.017  1.00  0.00           N  
ATOM   2825  NH2 ARG I 197      44.441  23.160  47.924  1.00  0.00           N1+
ATOM   2826  H   ARG I 197      41.916  19.461  47.536  1.00  0.00           H  
ATOM   2827  HA  ARG I 197      39.413  19.057  49.039  1.00  0.00           H  
ATOM   2828  HB2 ARG I 197      39.602  21.472  49.544  1.00  0.00           H  
ATOM   2829  HB3 ARG I 197      41.175  20.727  49.809  1.00  0.00           H  
ATOM   2830  HG2 ARG I 197      41.870  21.542  47.491  1.00  0.00           H  
ATOM   2831  HG3 ARG I 197      40.313  22.375  47.384  1.00  0.00           H  
ATOM   2832  HD2 ARG I 197      41.937  23.990  48.081  1.00  0.00           H  
ATOM   2833  HD3 ARG I 197      40.898  23.650  49.467  1.00  0.00           H  
ATOM   2834  HE  ARG I 197      42.659  22.602  50.577  1.00  0.00           H  
ATOM   2835 HH11 ARG I 197      44.841  22.146  50.965  1.00  0.00           H  
ATOM   2836 HH12 ARG I 197      46.031  22.364  49.702  1.00  0.00           H  
ATOM   2837 HH21 ARG I 197      45.404  23.114  47.625  1.00  0.00           H  
ATOM   2838 HH22 ARG I 197      43.727  23.471  47.281  1.00  0.00           H  
ATOM   2839  N   ILE I 198      39.192  19.818  45.964  1.00  0.00           N  
ATOM   2840  CA  ILE I 198      38.307  20.284  44.884  1.00  0.00           C  
ATOM   2841  C   ILE I 198      38.444  19.513  43.555  1.00  0.00           C  
ATOM   2842  O   ILE I 198      39.534  19.073  43.194  1.00  0.00           O  
ATOM   2843  CB  ILE I 198      38.502  21.814  44.689  1.00  0.00           C  
ATOM   2844  CG2 ILE I 198      39.860  22.163  44.052  1.00  0.00           C  
ATOM   2845  CG1 ILE I 198      37.377  22.486  43.872  1.00  0.00           C  
ATOM   2846  CD1 ILE I 198      35.988  22.363  44.510  1.00  0.00           C  
ATOM   2847  H   ILE I 198      40.039  19.326  45.721  1.00  0.00           H  
ATOM   2848  HA  ILE I 198      37.285  20.074  45.202  1.00  0.00           H  
ATOM   2849  HB  ILE I 198      38.494  22.281  45.674  1.00  0.00           H  
ATOM   2850 HG12 ILE I 198      37.604  23.549  43.781  1.00  0.00           H  
ATOM   2851 HG13 ILE I 198      37.346  22.069  42.865  1.00  0.00           H  
ATOM   2852 HG21 ILE I 198      40.671  21.710  44.622  1.00  0.00           H  
ATOM   2853 HG22 ILE I 198      39.901  21.808  43.022  1.00  0.00           H  
ATOM   2854 HG23 ILE I 198      39.999  23.244  44.056  1.00  0.00           H  
ATOM   2855 HD11 ILE I 198      35.653  21.326  44.503  1.00  0.00           H  
ATOM   2856 HD12 ILE I 198      36.014  22.733  45.535  1.00  0.00           H  
ATOM   2857 HD13 ILE I 198      35.276  22.957  43.936  1.00  0.00           H  
ATOM   2858  N   THR I 199      37.357  19.521  42.768  1.00  0.00           N  
ATOM   2859  CA  THR I 199      37.250  18.975  41.407  1.00  0.00           C  
ATOM   2860  C   THR I 199      37.681  17.493  41.307  1.00  0.00           C  
ATOM   2861  O   THR I 199      36.908  16.624  41.700  1.00  0.00           O  
ATOM   2862  CB  THR I 199      38.085  19.856  40.449  1.00  0.00           C  
ATOM   2863  CG2 THR I 199      37.946  19.402  38.988  1.00  0.00           C  
ATOM   2864  OG1 THR I 199      37.674  21.207  40.523  1.00  0.00           O  
ATOM   2865  H   THR I 199      36.525  19.946  43.150  1.00  0.00           H  
ATOM   2866  HA  THR I 199      36.198  18.996  41.123  1.00  0.00           H  
ATOM   2867  HB  THR I 199      39.136  19.803  40.735  1.00  0.00           H  
ATOM   2868 HG21 THR I 199      38.345  18.396  38.864  1.00  0.00           H  
ATOM   2869 HG22 THR I 199      36.897  19.411  38.691  1.00  0.00           H  
ATOM   2870 HG23 THR I 199      38.511  20.076  38.342  1.00  0.00           H  
ATOM   2871  HG1 THR I 199      38.409  21.731  40.851  1.00  0.00           H  
ATOM   2872  N   ASP I 200      38.806  17.206  40.632  1.00101.86           N  
ATOM   2873  CA  ASP I 200      39.547  15.951  40.576  1.00111.72           C  
ATOM   2874  C   ASP I 200      39.351  15.129  41.848  1.00111.05           C  
ATOM   2875  O   ASP I 200      39.198  15.693  42.942  1.00114.95           O  
ATOM   2876  CB  ASP I 200      41.070  16.223  40.388  1.00  0.00           C  
ATOM   2877  CG  ASP I 200      41.678  17.152  41.446  1.00  0.00           C  
ATOM   2878  OD1 ASP I 200      41.662  18.379  41.359  1.00  0.00           O  
ATOM   2879  OD2 ASP I 200      42.251  16.497  42.499  1.00  0.00           O1-
ATOM   2880  H   ASP I 200      39.193  17.964  40.088  1.00101.86           H  
ATOM   2881  HA  ASP I 200      39.161  15.388  39.726  1.00111.72           H  
ATOM   2882  HB2 ASP I 200      41.217  16.679  39.408  1.00  0.00           H  
ATOM   2883  HB3 ASP I 200      41.596  15.269  40.428  1.00  0.00           H  
ATOM   2884  N   VAL I 201      39.357  13.808  41.700  1.00113.41           N  
ATOM   2885  CA  VAL I 201      39.221  12.904  42.836  1.00108.68           C  
ATOM   2886  C   VAL I 201      40.454  12.018  42.963  1.00110.54           C  
ATOM   2887  O   VAL I 201      41.079  11.664  41.962  1.00116.63           O  
ATOM   2888  CB  VAL I 201      37.927  12.069  42.687  1.00  0.00           C  
ATOM   2889  CG1 VAL I 201      37.751  11.094  43.865  1.00  0.00           C  
ATOM   2890  CG2 VAL I 201      36.677  12.966  42.608  1.00  0.00           C  
ATOM   2891  H   VAL I 201      39.794  13.270  40.957  1.00113.41           H  
ATOM   2892  HA  VAL I 201      39.144  13.485  43.755  1.00108.68           H  
ATOM   2893  HB  VAL I 201      37.987  11.486  41.767  1.00  0.00           H  
ATOM   2894 HG11 VAL I 201      38.569  10.376  43.889  1.00  0.00           H  
ATOM   2895 HG12 VAL I 201      37.730  11.644  44.806  1.00  0.00           H  
ATOM   2896 HG13 VAL I 201      36.816  10.542  43.753  1.00  0.00           H  
ATOM   2897 HG21 VAL I 201      36.606  13.588  43.500  1.00  0.00           H  
ATOM   2898 HG22 VAL I 201      36.725  13.607  41.727  1.00  0.00           H  
ATOM   2899 HG23 VAL I 201      35.781  12.348  42.529  1.00  0.00           H  
ATOM   2900  N   ILE I 202      40.805  11.666  44.196  1.00103.30           N  
ATOM   2901  CA  ILE I 202      41.944  10.788  44.444  1.00 86.19           C  
ATOM   2902  C   ILE I 202      41.516   9.588  45.284  1.00 76.44           C  
ATOM   2903  O   ILE I 202      41.340   9.701  46.498  1.00 80.89           O  
ATOM   2904  CB  ILE I 202      43.102  11.544  45.122  1.00 90.87           C  
ATOM   2905  CG1 ILE I 202      43.411  12.831  44.348  1.00 93.68           C  
ATOM   2906  CG2 ILE I 202      44.336  10.656  45.216  1.00 83.45           C  
ATOM   2907  CD1 ILE I 202      44.575  13.629  44.899  1.00 87.92           C  
ATOM   2908  H   ILE I 202      40.271  12.014  44.979  1.00103.30           H  
ATOM   2909  HA  ILE I 202      42.307  10.429  43.481  1.00 86.19           H  
ATOM   2910  HB  ILE I 202      42.804  11.813  46.135  1.00 90.87           H  
ATOM   2911 HG12 ILE I 202      42.523  13.463  44.370  1.00 93.68           H  
ATOM   2912 HG13 ILE I 202      43.640  12.562  43.317  1.00 93.68           H  
ATOM   2913 HG21 ILE I 202      44.096   9.760  45.789  1.00 83.45           H  
ATOM   2914 HG22 ILE I 202      44.656  10.372  44.214  1.00 83.45           H  
ATOM   2915 HG23 ILE I 202      45.139  11.201  45.713  1.00 83.45           H  
ATOM   2916 HD11 ILE I 202      44.367  13.909  45.932  1.00 87.92           H  
ATOM   2917 HD12 ILE I 202      45.481  13.023  44.862  1.00 87.92           H  
ATOM   2918 HD13 ILE I 202      44.715  14.529  44.300  1.00 87.92           H  
ATOM   2919  N   PRO I 203      41.340   8.432  44.628  1.00 68.13           N  
ATOM   2920  CA  PRO I 203      40.815   7.214  45.229  1.00 75.04           C  
ATOM   2921  C   PRO I 203      41.908   6.274  45.733  1.00 72.03           C  
ATOM   2922  O   PRO I 203      41.619   5.318  46.454  1.00 71.80           O  
ATOM   2923  CB  PRO I 203      40.076   6.562  44.062  1.00 71.00           C  
ATOM   2924  CG  PRO I 203      40.857   6.990  42.846  1.00 71.45           C  
ATOM   2925  CD  PRO I 203      41.617   8.252  43.193  1.00 67.77           C  
ATOM   2926  HA  PRO I 203      40.202   7.427  46.105  1.00 75.04           H  
ATOM   2927  HB2 PRO I 203      39.048   6.920  44.007  1.00 71.00           H  
ATOM   2928  HB3 PRO I 203      40.078   5.476  44.161  1.00 71.00           H  
ATOM   2929  HG2 PRO I 203      40.174   7.186  42.019  1.00 71.45           H  
ATOM   2930  HG3 PRO I 203      41.557   6.204  42.561  1.00 71.45           H  
ATOM   2931  HD2 PRO I 203      42.685   8.126  43.014  1.00 67.77           H  
ATOM   2932  HD3 PRO I 203      41.250   9.100  42.615  1.00 67.77           H  
ATOM   2933  N   SER I 204      43.150   6.544  45.352  1.00 65.44           N  
ATOM   2934  CA  SER I 204      44.266   5.697  45.742  1.00 61.15           C  
ATOM   2935  C   SER I 204      45.555   6.507  45.827  1.00 58.58           C  
ATOM   2936  O   SER I 204      45.932   7.180  44.870  1.00 53.82           O  
ATOM   2937  CB  SER I 204      44.426   4.551  44.747  1.00 62.58           C  
ATOM   2938  OG  SER I 204      45.714   3.978  44.850  1.00 83.15           O  
ATOM   2939  H   SER I 204      43.324   7.356  44.778  1.00 65.44           H  
ATOM   2940  HA  SER I 204      44.057   5.283  46.729  1.00 61.15           H  
ATOM   2941  HB2 SER I 204      44.283   4.932  43.736  1.00 62.58           H  
ATOM   2942  HB3 SER I 204      43.677   3.788  44.956  1.00 62.58           H  
ATOM   2943  HG  SER I 204      45.768   3.268  44.207  1.00 83.15           H  
ATOM   2944  N   GLU I 205      46.226   6.436  46.974  1.00 58.21           N  
ATOM   2945  CA  GLU I 205      47.425   7.234  47.206  1.00 59.58           C  
ATOM   2946  C   GLU I 205      48.308   6.649  48.302  1.00 57.54           C  
ATOM   2947  O   GLU I 205      47.904   5.739  49.024  1.00 58.65           O  
ATOM   2948  CB  GLU I 205      47.043   8.664  47.592  1.00 67.17           C  
ATOM   2949  CG  GLU I 205      46.622   8.807  49.048  1.00 77.45           C  
ATOM   2950  CD  GLU I 205      46.485  10.253  49.482  1.00 98.21           C  
ATOM   2951  OE1 GLU I 205      46.469  11.139  48.601  1.00115.46           O  
ATOM   2952  OE2 GLU I 205      46.392  10.504  50.703  1.00 96.13           O1-
ATOM   2953  H   GLU I 205      45.898   5.816  47.700  1.00 58.21           H  
ATOM   2954  HA  GLU I 205      47.990   7.229  46.274  1.00 59.58           H  
ATOM   2955  HB2 GLU I 205      46.214   8.982  46.960  1.00 67.17           H  
ATOM   2956  HB3 GLU I 205      47.903   9.310  47.416  1.00 67.17           H  
ATOM   2957  HG2 GLU I 205      47.371   8.325  49.676  1.00 77.45           H  
ATOM   2958  HG3 GLU I 205      45.661   8.311  49.183  1.00 77.45           H  
ATOM   2959  N   ALA I 206      49.513   7.194  48.428  1.00 56.71           N  
ATOM   2960  CA  ALA I 206      50.441   6.787  49.473  1.00 52.48           C  
ATOM   2961  C   ALA I 206      51.345   7.955  49.853  1.00 54.92           C  
ATOM   2962  O   ALA I 206      51.882   8.644  48.985  1.00 54.43           O  
ATOM   2963  CB  ALA I 206      51.266   5.602  49.013  1.00 49.51           C  
ATOM   2964  H   ALA I 206      49.794   7.914  47.778  1.00 56.71           H  
ATOM   2965  HA  ALA I 206      49.872   6.487  50.353  1.00 52.48           H  
ATOM   2966  HB1 ALA I 206      50.604   4.773  48.765  1.00 49.51           H  
ATOM   2967  HB2 ALA I 206      51.844   5.882  48.132  1.00 49.51           H  
ATOM   2968  HB3 ALA I 206      51.944   5.299  49.811  1.00 49.51           H  
ATOM   2969  N   ILE I 207      51.507   8.177  51.153  1.00 57.95           N  
ATOM   2970  CA  ILE I 207      52.348   9.260  51.644  1.00 58.51           C  
ATOM   2971  C   ILE I 207      53.452   8.736  52.556  1.00 61.38           C  
ATOM   2972  O   ILE I 207      53.197   7.957  53.478  1.00 55.05           O  
ATOM   2973  CB  ILE I 207      51.530  10.303  52.423  1.00 61.26           C  
ATOM   2974  CG1 ILE I 207      50.313  10.747  51.609  1.00 59.96           C  
ATOM   2975  CG2 ILE I 207      52.407  11.495  52.797  1.00 62.10           C  
ATOM   2976  CD1 ILE I 207      49.349  11.616  52.389  1.00 59.98           C  
ATOM   2977  H   ILE I 207      51.035   7.580  51.817  1.00 57.95           H  
ATOM   2978  HA  ILE I 207      52.790   9.728  50.764  1.00 58.51           H  
ATOM   2979  HB  ILE I 207      51.169   9.847  53.345  1.00 61.26           H  
ATOM   2980 HG12 ILE I 207      49.780   9.858  51.272  1.00 59.96           H  
ATOM   2981 HG13 ILE I 207      50.663  11.311  50.744  1.00 59.96           H  
ATOM   2982 HG21 ILE I 207      53.247  11.153  53.401  1.00 62.10           H  
ATOM   2983 HG22 ILE I 207      52.782  11.969  51.890  1.00 62.10           H  
ATOM   2984 HG23 ILE I 207      51.819  12.214  53.367  1.00 62.10           H  
ATOM   2985 HD11 ILE I 207      48.988  11.068  53.259  1.00 59.98           H  
ATOM   2986 HD12 ILE I 207      49.860  12.522  52.717  1.00 59.98           H  
ATOM   2987 HD13 ILE I 207      48.506  11.884  51.753  1.00 59.98           H  
ATOM   2988  N   ASN I 208      54.681   9.172  52.296  1.00 63.47           N  
ATOM   2989  CA  ASN I 208      55.816   8.781  53.120  1.00 59.80           C  
ATOM   2990  C   ASN I 208      56.504   9.993  53.744  1.00 58.22           C  
ATOM   2991  O   ASN I 208      56.860  10.940  53.042  1.00 63.49           O  
ATOM   2992  CB  ASN I 208      56.818   7.980  52.295  1.00 54.80           C  
ATOM   2993  CG  ASN I 208      57.757   7.169  53.156  1.00 60.70           C  
ATOM   2994  OD1 ASN I 208      57.446   6.043  53.541  1.00 59.34           O  
ATOM   2995  ND2 ASN I 208      58.918   7.737  53.462  1.00 66.43           N  
ATOM   2996  H   ASN I 208      54.830   9.788  51.510  1.00 63.47           H  
ATOM   2997  HA  ASN I 208      55.436   8.158  53.930  1.00 59.80           H  
ATOM   2998  HB2 ASN I 208      57.406   8.671  51.691  1.00 54.80           H  
ATOM   2999  HB3 ASN I 208      56.270   7.302  51.641  1.00 54.80           H  
ATOM   3000 HD21 ASN I 208      59.131   8.664  53.124  1.00 66.43           H  
ATOM   3001 HD22 ASN I 208      59.588   7.242  54.033  1.00 66.43           H  
ATOM   3002  N   VAL I 209      56.685   9.962  55.061  1.00 53.55           N  
ATOM   3003  CA  VAL I 209      57.344  11.060  55.766  1.00 57.37           C  
ATOM   3004  C   VAL I 209      58.597  10.613  56.525  1.00 57.50           C  
ATOM   3005  O   VAL I 209      58.554   9.662  57.308  1.00 56.91           O  
ATOM   3006  CB  VAL I 209      56.384  11.760  56.747  1.00 56.86           C  
ATOM   3007  CG1 VAL I 209      57.107  12.865  57.502  1.00 55.21           C  
ATOM   3008  CG2 VAL I 209      55.184  12.317  56.006  1.00 55.78           C  
ATOM   3009  H   VAL I 209      56.360   9.162  55.586  1.00 53.55           H  
ATOM   3010  HA  VAL I 209      57.649  11.762  54.990  1.00 57.37           H  
ATOM   3011  HB  VAL I 209      56.031  11.025  57.470  1.00 56.86           H  
ATOM   3012 HG11 VAL I 209      57.951  12.441  58.046  1.00 55.21           H  
ATOM   3013 HG12 VAL I 209      57.468  13.612  56.795  1.00 55.21           H  
ATOM   3014 HG13 VAL I 209      56.420  13.334  58.206  1.00 55.21           H  
ATOM   3015 HG21 VAL I 209      55.518  13.055  55.277  1.00 55.78           H  
ATOM   3016 HG22 VAL I 209      54.666  11.507  55.492  1.00 55.78           H  
ATOM   3017 HG23 VAL I 209      54.505  12.789  56.716  1.00 55.78           H  
ATOM   3018  N   LEU I 210      59.709  11.304  56.280  1.00 59.26           N  
ATOM   3019  CA  LEU I 210      60.959  11.059  57.005  1.00 60.05           C  
ATOM   3020  C   LEU I 210      61.409  12.312  57.750  1.00 59.13           C  
ATOM   3021  O   LEU I 210      61.668  13.350  57.139  1.00 57.68           O  
ATOM   3022  CB  LEU I 210      62.070  10.620  56.049  1.00 54.61           C  
ATOM   3023  CG  LEU I 210      61.924   9.268  55.357  1.00 53.65           C  
ATOM   3024  CD1 LEU I 210      63.131   8.997  54.473  1.00 49.79           C  
ATOM   3025  CD2 LEU I 210      61.751   8.164  56.380  1.00 55.31           C  
ATOM   3026  H   LEU I 210      59.690  12.022  55.570  1.00 59.26           H  
ATOM   3027  HA  LEU I 210      60.768  10.261  57.723  1.00 60.05           H  
ATOM   3028  HB2 LEU I 210      62.998  10.594  56.620  1.00 54.61           H  
ATOM   3029  HB3 LEU I 210      62.145  11.377  55.269  1.00 54.61           H  
ATOM   3030  HG  LEU I 210      61.034   9.292  54.729  1.00 53.65           H  
ATOM   3031 HD11 LEU I 210      63.222   9.789  53.729  1.00 49.79           H  
ATOM   3032 HD12 LEU I 210      64.032   8.970  55.086  1.00 49.79           H  
ATOM   3033 HD13 LEU I 210      63.005   8.038  53.970  1.00 49.79           H  
ATOM   3034 HD21 LEU I 210      62.632   8.121  57.021  1.00 55.31           H  
ATOM   3035 HD22 LEU I 210      60.869   8.366  56.987  1.00 55.31           H  
ATOM   3036 HD23 LEU I 210      61.628   7.210  55.868  1.00 55.31           H  
ATOM   3037  N   VAL I 211      61.506  12.213  59.070  1.00 60.38           N  
ATOM   3038  CA  VAL I 211      61.979  13.335  59.872  1.00 63.49           C  
ATOM   3039  C   VAL I 211      63.459  13.186  60.222  1.00 65.00           C  
ATOM   3040  O   VAL I 211      63.861  12.231  60.890  1.00 60.73           O  
ATOM   3041  CB  VAL I 211      61.157  13.500  61.161  1.00 62.09           C  
ATOM   3042  CG1 VAL I 211      61.650  14.700  61.951  1.00 58.96           C  
ATOM   3043  CG2 VAL I 211      59.683  13.647  60.826  1.00 63.82           C  
ATOM   3044  H   VAL I 211      61.249  11.349  59.525  1.00 60.38           H  
ATOM   3045  HA  VAL I 211      61.850  14.230  59.263  1.00 63.49           H  
ATOM   3046  HB  VAL I 211      61.284  12.609  61.776  1.00 62.09           H  
ATOM   3047 HG11 VAL I 211      62.703  14.564  62.199  1.00 58.96           H  
ATOM   3048 HG12 VAL I 211      61.531  15.603  61.352  1.00 58.96           H  
ATOM   3049 HG13 VAL I 211      61.070  14.794  62.869  1.00 58.96           H  
ATOM   3050 HG21 VAL I 211      59.537  14.534  60.210  1.00 63.82           H  
ATOM   3051 HG22 VAL I 211      59.345  12.766  60.280  1.00 63.82           H  
ATOM   3052 HG23 VAL I 211      59.109  13.746  61.747  1.00 63.82           H  
ATOM   3053  N   LEU I 212      64.266  14.131  59.748  1.00 62.82           N  
ATOM   3054  CA  LEU I 212      65.682  14.167  60.084  1.00 62.54           C  
ATOM   3055  C   LEU I 212      65.930  15.200  61.173  1.00 63.38           C  
ATOM   3056  O   LEU I 212      65.543  16.360  61.043  1.00 66.49           O  
ATOM   3057  CB  LEU I 212      66.535  14.468  58.847  1.00 57.27           C  
ATOM   3058  CG  LEU I 212      66.898  13.260  57.976  1.00 56.22           C  
ATOM   3059  CD1 LEU I 212      65.656  12.580  57.420  1.00 52.75           C  
ATOM   3060  CD2 LEU I 212      67.836  13.662  56.849  1.00 56.47           C  
ATOM   3061  H   LEU I 212      63.887  14.842  59.139  1.00 62.82           H  
ATOM   3062  HA  LEU I 212      65.974  13.185  60.456  1.00 62.54           H  
ATOM   3063  HB2 LEU I 212      67.464  14.927  59.185  1.00 57.27           H  
ATOM   3064  HB3 LEU I 212      65.985  15.175  58.226  1.00 57.27           H  
ATOM   3065  HG  LEU I 212      67.415  12.543  58.614  1.00 56.22           H  
ATOM   3066 HD11 LEU I 212      65.011  12.273  58.243  1.00 52.75           H  
ATOM   3067 HD12 LEU I 212      65.118  13.276  56.776  1.00 52.75           H  
ATOM   3068 HD13 LEU I 212      65.949  11.704  56.842  1.00 52.75           H  
ATOM   3069 HD21 LEU I 212      67.336  14.380  56.199  1.00 56.47           H  
ATOM   3070 HD22 LEU I 212      68.734  14.115  57.268  1.00 56.47           H  
ATOM   3071 HD23 LEU I 212      68.110  12.779  56.272  1.00 56.47           H  
ATOM   3072  N   VAL I 213      66.571  14.771  62.252  1.00 69.64           N  
ATOM   3073  CA  VAL I 213      66.816  15.651  63.384  1.00 73.03           C  
ATOM   3074  C   VAL I 213      68.296  15.682  63.736  1.00 79.46           C  
ATOM   3075  O   VAL I 213      69.050  14.780  63.362  1.00 73.83           O  
ATOM   3076  CB  VAL I 213      66.018  15.202  64.618  1.00 69.54           C  
ATOM   3077  CG1 VAL I 213      66.192  16.195  65.746  1.00 79.94           C  
ATOM   3078  CG2 VAL I 213      64.548  15.047  64.267  1.00 71.64           C  
ATOM   3079  H   VAL I 213      66.895  13.815  62.288  1.00 69.64           H  
ATOM   3080  HA  VAL I 213      66.491  16.650  63.092  1.00 73.03           H  
ATOM   3081  HB  VAL I 213      66.399  14.235  64.947  1.00 69.54           H  
ATOM   3082 HG11 VAL I 213      67.249  16.277  65.998  1.00 79.94           H  
ATOM   3083 HG12 VAL I 213      65.816  17.169  65.434  1.00 79.94           H  
ATOM   3084 HG13 VAL I 213      65.636  15.854  66.619  1.00 79.94           H  
ATOM   3085 HG21 VAL I 213      64.151  16.006  63.935  1.00 71.64           H  
ATOM   3086 HG22 VAL I 213      64.441  14.313  63.468  1.00 71.64           H  
ATOM   3087 HG23 VAL I 213      63.998  14.711  65.146  1.00 71.64           H  
ATOM   3088  N   ASN I 214      68.706  16.732  64.445  1.00 84.31           N  
ATOM   3089  CA  ASN I 214      70.061  16.824  64.979  1.00 91.29           C  
ATOM   3090  C   ASN I 214      70.125  16.249  66.392  1.00 91.09           C  
ATOM   3091  O   ASN I 214      69.093  15.948  66.994  1.00 88.03           O  
ATOM   3092  CB  ASN I 214      70.560  18.273  64.965  1.00 91.71           C  
ATOM   3093  CG  ASN I 214      69.798  19.165  65.928  1.00 91.98           C  
ATOM   3094  OD1 ASN I 214      69.148  18.686  66.858  1.00 82.78           O  
ATOM   3095  ND2 ASN I 214      69.876  20.474  65.709  1.00 90.56           N  
ATOM   3096  H   ASN I 214      68.059  17.488  64.619  1.00 84.31           H  
ATOM   3097  HA  ASN I 214      70.715  16.234  64.337  1.00 91.29           H  
ATOM   3098  HB2 ASN I 214      70.446  18.671  63.957  1.00 91.71           H  
ATOM   3099  HB3 ASN I 214      71.614  18.281  65.242  1.00 91.71           H  
ATOM   3100 HD21 ASN I 214      70.421  20.825  64.934  1.00 90.56           H  
ATOM   3101 HD22 ASN I 214      69.391  21.118  66.318  1.00 90.56           H  
ATOM   3102  N   THR I 215      71.335  16.097  66.919  1.00 95.55           N  
ATOM   3103  CA  THR I 215      71.519  15.498  68.239  1.00101.25           C  
ATOM   3104  C   THR I 215      70.729  16.226  69.327  1.00 98.60           C  
ATOM   3105  O   THR I 215      70.558  15.706  70.429  1.00 91.36           O  
ATOM   3106  CB  THR I 215      73.017  15.463  68.616  1.00  0.00           C  
ATOM   3107  CG2 THR I 215      73.853  14.572  67.689  1.00  0.00           C  
ATOM   3108  OG1 THR I 215      73.575  16.764  68.626  1.00  0.00           O  
ATOM   3109  H   THR I 215      71.888  16.952  66.926  1.00 95.55           H  
ATOM   3110  HA  THR I 215      71.134  14.480  68.177  1.00101.25           H  
ATOM   3111  HB  THR I 215      73.099  15.056  69.625  1.00  0.00           H  
ATOM   3112 HG21 THR I 215      73.426  13.569  67.660  1.00  0.00           H  
ATOM   3113 HG22 THR I 215      73.878  14.983  66.680  1.00  0.00           H  
ATOM   3114 HG23 THR I 215      74.873  14.506  68.069  1.00  0.00           H  
ATOM   3115  HG1 THR I 215      73.835  16.979  69.524  1.00  0.00           H  
ATOM   3116  N   ARG I 216      70.244  17.424  69.011  1.00 99.24           N  
ATOM   3117  CA  ARG I 216      69.514  18.240  69.981  1.00 97.20           C  
ATOM   3118  C   ARG I 216      67.998  18.026  69.922  1.00105.92           C  
ATOM   3119  O   ARG I 216      67.243  18.680  70.644  1.00108.22           O  
ATOM   3120  CB  ARG I 216      69.842  19.730  69.766  1.00  0.00           C  
ATOM   3121  CG  ARG I 216      71.331  20.061  69.969  1.00  0.00           C  
ATOM   3122  CD  ARG I 216      71.607  21.572  69.941  1.00  0.00           C  
ATOM   3123  NE  ARG I 216      71.226  22.195  68.662  1.00  0.00           N  
ATOM   3124  CZ  ARG I 216      71.547  23.445  68.275  1.00  0.00           C  
ATOM   3125  NH1 ARG I 216      72.304  24.250  69.040  1.00  0.00           N  
ATOM   3126  NH2 ARG I 216      71.098  23.899  67.096  1.00  0.00           N1+
ATOM   3127  H   ARG I 216      69.945  17.646  68.071  1.00 99.24           H  
ATOM   3128  HA  ARG I 216      69.841  17.923  70.971  1.00 97.20           H  
ATOM   3129  HB2 ARG I 216      69.542  20.022  68.759  1.00  0.00           H  
ATOM   3130  HB3 ARG I 216      69.257  20.314  70.479  1.00  0.00           H  
ATOM   3131  HG2 ARG I 216      71.650  19.675  70.938  1.00  0.00           H  
ATOM   3132  HG3 ARG I 216      71.926  19.578  69.193  1.00  0.00           H  
ATOM   3133  HD2 ARG I 216      71.051  22.052  70.747  1.00  0.00           H  
ATOM   3134  HD3 ARG I 216      72.672  21.732  70.111  1.00  0.00           H  
ATOM   3135  HE  ARG I 216      70.654  21.639  68.041  1.00  0.00           H  
ATOM   3136 HH11 ARG I 216      72.647  23.924  69.932  1.00  0.00           H  
ATOM   3137 HH12 ARG I 216      72.537  25.179  68.719  1.00  0.00           H  
ATOM   3138 HH21 ARG I 216      70.527  23.305  66.511  1.00  0.00           H  
ATOM   3139 HH22 ARG I 216      71.328  24.834  66.794  1.00  0.00           H  
ATOM   3140  N   THR I 217      67.560  17.108  69.065  1.00105.86           N  
ATOM   3141  CA  THR I 217      66.139  16.784  68.937  1.00 97.98           C  
ATOM   3142  C   THR I 217      65.353  17.856  68.181  1.00 96.02           C  
ATOM   3143  O   THR I 217      64.135  17.959  68.329  1.00101.76           O  
ATOM   3144  CB  THR I 217      65.507  16.560  70.330  1.00  0.00           C  
ATOM   3145  CG2 THR I 217      66.097  15.356  71.074  1.00  0.00           C  
ATOM   3146  OG1 THR I 217      65.638  17.711  71.144  1.00  0.00           O  
ATOM   3147  H   THR I 217      67.990  17.146  68.153  1.00105.86           H  
ATOM   3148  HA  THR I 217      66.082  15.865  68.353  1.00 97.98           H  
ATOM   3149  HB  THR I 217      64.442  16.370  70.187  1.00  0.00           H  
ATOM   3150 HG21 THR I 217      66.016  14.464  70.452  1.00  0.00           H  
ATOM   3151 HG22 THR I 217      67.144  15.531  71.320  1.00  0.00           H  
ATOM   3152 HG23 THR I 217      65.539  15.190  71.996  1.00  0.00           H  
ATOM   3153  HG1 THR I 217      66.168  18.359  70.674  1.00  0.00           H  
ATOM   3154  N   SER I 218      66.051  18.651  67.374  1.00 88.52           N  
ATOM   3155  CA  SER I 218      65.403  19.671  66.551  1.00 92.07           C  
ATOM   3156  C   SER I 218      65.283  19.222  65.099  1.00 88.67           C  
ATOM   3157  O   SER I 218      66.236  18.700  64.520  1.00 90.03           O  
ATOM   3158  CB  SER I 218      66.165  20.996  66.623  1.00 88.76           C  
ATOM   3159  OG  SER I 218      65.904  21.665  67.843  1.00101.02           O  
ATOM   3160  H   SER I 218      67.055  18.547  67.329  1.00 88.52           H  
ATOM   3161  HA  SER I 218      64.399  19.818  66.950  1.00 92.07           H  
ATOM   3162  HB2 SER I 218      65.854  21.632  65.794  1.00 88.76           H  
ATOM   3163  HB3 SER I 218      67.234  20.797  66.547  1.00 88.76           H  
ATOM   3164  HG  SER I 218      66.192  21.091  68.556  1.00101.02           H  
ATOM   3165  N   THR I 219      64.107  19.431  64.516  1.00 75.80           N  
ATOM   3166  CA  THR I 219      63.867  19.057  63.128  1.00 69.65           C  
ATOM   3167  C   THR I 219      64.763  19.853  62.188  1.00 66.24           C  
ATOM   3168  O   THR I 219      64.761  21.083  62.209  1.00 64.64           O  
ATOM   3169  CB  THR I 219      62.404  19.293  62.724  1.00 70.32           C  
ATOM   3170  OG1 THR I 219      61.535  18.833  63.765  1.00 76.29           O  
ATOM   3171  CG2 THR I 219      62.086  18.553  61.436  1.00 68.16           C  
ATOM   3172  H   THR I 219      63.362  19.859  65.047  1.00 75.80           H  
ATOM   3173  HA  THR I 219      64.094  17.994  63.046  1.00 69.65           H  
ATOM   3174  HB  THR I 219      62.253  20.361  62.566  1.00 70.32           H  
ATOM   3175 HG21 THR I 219      62.746  18.904  60.643  1.00 68.16           H  
ATOM   3176 HG22 THR I 219      62.235  17.484  61.585  1.00 68.16           H  
ATOM   3177 HG23 THR I 219      61.049  18.740  61.156  1.00 68.16           H  
ATOM   3178  HG1 THR I 219      60.632  19.004  63.487  1.00 76.29           H  
ATOM   3179  N   VAL I 220      65.525  19.141  61.363  1.00 65.66           N  
ATOM   3180  CA  VAL I 220      66.422  19.770  60.401  1.00 66.86           C  
ATOM   3181  C   VAL I 220      65.830  19.696  59.001  1.00 66.14           C  
ATOM   3182  O   VAL I 220      65.847  20.674  58.251  1.00 64.98           O  
ATOM   3183  CB  VAL I 220      67.804  19.083  60.384  1.00 70.84           C  
ATOM   3184  CG1 VAL I 220      68.708  19.723  59.338  1.00 67.88           C  
ATOM   3185  CG2 VAL I 220      68.448  19.137  61.763  1.00 75.90           C  
ATOM   3186  H   VAL I 220      65.481  18.133  61.404  1.00 65.66           H  
ATOM   3187  HA  VAL I 220      66.544  20.809  60.706  1.00 66.86           H  
ATOM   3188  HB  VAL I 220      67.663  18.036  60.117  1.00 70.84           H  
ATOM   3189 HG11 VAL I 220      68.239  19.646  58.357  1.00 67.88           H  
ATOM   3190 HG12 VAL I 220      68.863  20.773  59.585  1.00 67.88           H  
ATOM   3191 HG13 VAL I 220      69.668  19.208  59.323  1.00 67.88           H  
ATOM   3192 HG21 VAL I 220      68.599  20.177  62.053  1.00 75.90           H  
ATOM   3193 HG22 VAL I 220      67.796  18.649  62.488  1.00 75.90           H  
ATOM   3194 HG23 VAL I 220      69.409  18.624  61.735  1.00 75.90           H  
ATOM   3195  N   LEU I 221      65.305  18.525  58.659  1.00 63.80           N  
ATOM   3196  CA  LEU I 221      64.751  18.290  57.336  1.00 63.62           C  
ATOM   3197  C   LEU I 221      63.630  17.264  57.407  1.00 63.70           C  
ATOM   3198  O   LEU I 221      63.690  16.320  58.198  1.00 61.97           O  
ATOM   3199  CB  LEU I 221      65.843  17.798  56.384  1.00 64.53           C  
ATOM   3200  CG  LEU I 221      65.456  17.689  54.908  1.00 66.39           C  
ATOM   3201  CD1 LEU I 221      65.125  19.060  54.355  1.00 67.98           C  
ATOM   3202  CD2 LEU I 221      66.568  17.044  54.098  1.00 67.43           C  
ATOM   3203  H   LEU I 221      65.290  17.777  59.337  1.00 63.80           H  
ATOM   3204  HA  LEU I 221      64.348  19.230  56.959  1.00 63.62           H  
ATOM   3205  HB2 LEU I 221      66.155  16.809  56.719  1.00 64.53           H  
ATOM   3206  HB3 LEU I 221      66.683  18.489  56.457  1.00 64.53           H  
ATOM   3207  HG  LEU I 221      64.574  17.054  54.831  1.00 66.39           H  
ATOM   3208 HD11 LEU I 221      64.307  19.495  54.929  1.00 67.98           H  
ATOM   3209 HD12 LEU I 221      66.002  19.703  54.428  1.00 67.98           H  
ATOM   3210 HD13 LEU I 221      64.827  18.968  53.310  1.00 67.98           H  
ATOM   3211 HD21 LEU I 221      67.465  17.660  54.157  1.00 67.43           H  
ATOM   3212 HD22 LEU I 221      66.781  16.053  54.498  1.00 67.43           H  
ATOM   3213 HD23 LEU I 221      66.256  16.956  53.057  1.00 67.43           H  
ATOM   3214  N   VAL I 222      62.605  17.458  56.585  1.00 61.06           N  
ATOM   3215  CA  VAL I 222      61.528  16.484  56.464  1.00 59.89           C  
ATOM   3216  C   VAL I 222      61.366  16.081  55.002  1.00 58.89           C  
ATOM   3217  O   VAL I 222      61.078  16.926  54.152  1.00 66.44           O  
ATOM   3218  CB  VAL I 222      60.193  17.042  56.990  1.00 58.67           C  
ATOM   3219  CG1 VAL I 222      59.140  15.947  57.023  1.00 55.43           C  
ATOM   3220  CG2 VAL I 222      60.376  17.645  58.371  1.00 55.18           C  
ATOM   3221  H   VAL I 222      62.571  18.301  56.030  1.00 61.06           H  
ATOM   3222  HA  VAL I 222      61.793  15.616  57.068  1.00 59.89           H  
ATOM   3223  HB  VAL I 222      59.855  17.828  56.314  1.00 58.67           H  
ATOM   3224 HG11 VAL I 222      59.005  15.542  56.020  1.00 55.43           H  
ATOM   3225 HG12 VAL I 222      59.463  15.152  57.695  1.00 55.43           H  
ATOM   3226 HG13 VAL I 222      58.196  16.361  57.377  1.00 55.43           H  
ATOM   3227 HG21 VAL I 222      60.714  16.873  59.063  1.00 55.18           H  
ATOM   3228 HG22 VAL I 222      61.119  18.442  58.324  1.00 55.18           H  
ATOM   3229 HG23 VAL I 222      59.427  18.053  58.718  1.00 55.18           H  
ATOM   3230  N   LEU I 223      61.569  14.799  54.708  1.00 52.74           N  
ATOM   3231  CA  LEU I 223      61.403  14.291  53.347  1.00 56.13           C  
ATOM   3232  C   LEU I 223      59.989  13.780  53.132  1.00 59.18           C  
ATOM   3233  O   LEU I 223      59.518  12.911  53.869  1.00 63.35           O  
ATOM   3234  CB  LEU I 223      62.402  13.173  53.045  1.00 57.65           C  
ATOM   3235  CG  LEU I 223      63.826  13.587  52.674  1.00 63.04           C  
ATOM   3236  CD1 LEU I 223      64.481  14.347  53.819  1.00 69.87           C  
ATOM   3237  CD2 LEU I 223      64.655  12.369  52.293  1.00 65.37           C  
ATOM   3238  H   LEU I 223      61.844  14.162  55.442  1.00 52.74           H  
ATOM   3239  HA  LEU I 223      61.592  15.120  52.665  1.00 56.13           H  
ATOM   3240  HB2 LEU I 223      62.002  12.593  52.213  1.00 57.65           H  
ATOM   3241  HB3 LEU I 223      62.465  12.542  53.931  1.00 57.65           H  
ATOM   3242  HG  LEU I 223      63.776  14.250  51.811  1.00 63.04           H  
ATOM   3243 HD11 LEU I 223      63.886  15.228  54.058  1.00 69.87           H  
ATOM   3244 HD12 LEU I 223      64.542  13.702  54.695  1.00 69.87           H  
ATOM   3245 HD13 LEU I 223      65.484  14.655  53.524  1.00 69.87           H  
ATOM   3246 HD21 LEU I 223      64.718  11.691  53.145  1.00 65.37           H  
ATOM   3247 HD22 LEU I 223      64.183  11.856  51.455  1.00 65.37           H  
ATOM   3248 HD23 LEU I 223      65.658  12.687  52.007  1.00 65.37           H  
ATOM   3249  N   VAL I 224      59.315  14.314  52.118  1.00 53.85           N  
ATOM   3250  CA  VAL I 224      57.943  13.908  51.832  1.00 56.62           C  
ATOM   3251  C   VAL I 224      57.800  13.337  50.425  1.00 54.28           C  
ATOM   3252  O   VAL I 224      58.155  13.985  49.441  1.00 54.60           O  
ATOM   3253  CB  VAL I 224      56.949  15.076  52.018  1.00 57.87           C  
ATOM   3254  CG1 VAL I 224      55.532  14.618  51.713  1.00 52.92           C  
ATOM   3255  CG2 VAL I 224      57.040  15.633  53.432  1.00 52.73           C  
ATOM   3256  H   VAL I 224      59.759  15.011  51.537  1.00 53.85           H  
ATOM   3257  HA  VAL I 224      57.702  13.125  52.551  1.00 56.62           H  
ATOM   3258  HB  VAL I 224      57.212  15.871  51.320  1.00 57.87           H  
ATOM   3259 HG11 VAL I 224      55.483  14.246  50.690  1.00 52.92           H  
ATOM   3260 HG12 VAL I 224      55.251  13.822  52.403  1.00 52.92           H  
ATOM   3261 HG13 VAL I 224      54.846  15.457  51.828  1.00 52.92           H  
ATOM   3262 HG21 VAL I 224      56.780  14.853  54.147  1.00 52.73           H  
ATOM   3263 HG22 VAL I 224      58.057  15.976  53.622  1.00 52.73           H  
ATOM   3264 HG23 VAL I 224      56.348  16.469  53.539  1.00 52.73           H  
ATOM   3265  N   ASN I 225      57.283  12.115  50.344  1.00 56.00           N  
ATOM   3266  CA  ASN I 225      57.031  11.464  49.064  1.00 56.42           C  
ATOM   3267  C   ASN I 225      55.557  11.142  48.888  1.00 56.80           C  
ATOM   3268  O   ASN I 225      54.932  10.536  49.759  1.00 57.71           O  
ATOM   3269  CB  ASN I 225      57.851  10.181  48.931  1.00 53.40           C  
ATOM   3270  CG  ASN I 225      59.336  10.423  49.083  1.00 63.25           C  
ATOM   3271  OD1 ASN I 225      60.116  10.134  48.177  1.00 69.03           O  
ATOM   3272  ND2 ASN I 225      59.738  10.962  50.231  1.00 71.55           N  
ATOM   3273  H   ASN I 225      57.058  11.622  51.196  1.00 56.00           H  
ATOM   3274  HA  ASN I 225      57.333  12.163  48.284  1.00 56.42           H  
ATOM   3275  HB2 ASN I 225      57.666   9.749  47.948  1.00 53.40           H  
ATOM   3276  HB3 ASN I 225      57.531   9.480  49.702  1.00 53.40           H  
ATOM   3277 HD21 ASN I 225      59.063  11.184  50.949  1.00 71.55           H  
ATOM   3278 HD22 ASN I 225      60.718  11.149  50.385  1.00 71.55           H  
ATOM   3279  N   THR I 226      55.004  11.557  47.755  1.00 56.81           N  
ATOM   3280  CA  THR I 226      53.620  11.262  47.435  1.00 54.05           C  
ATOM   3281  C   THR I 226      53.525  10.517  46.117  1.00 53.39           C  
ATOM   3282  O   THR I 226      54.217  10.840  45.150  1.00 52.73           O  
ATOM   3283  CB  THR I 226      52.785  12.538  47.328  1.00 57.58           C  
ATOM   3284  OG1 THR I 226      53.344  13.383  46.314  1.00 63.26           O  
ATOM   3285  CG2 THR I 226      52.775  13.276  48.657  1.00 63.50           C  
ATOM   3286  H   THR I 226      55.559  12.090  47.101  1.00 56.81           H  
ATOM   3287  HA  THR I 226      53.231  10.645  48.245  1.00 54.05           H  
ATOM   3288  HB  THR I 226      51.760  12.273  47.067  1.00 57.58           H  
ATOM   3289 HG21 THR I 226      52.352  12.631  49.427  1.00 63.50           H  
ATOM   3290 HG22 THR I 226      53.795  13.547  48.930  1.00 63.50           H  
ATOM   3291 HG23 THR I 226      52.171  14.179  48.567  1.00 63.50           H  
ATOM   3292  HG1 THR I 226      54.243  13.595  46.576  1.00 63.26           H  
ATOM   3293  N   ILE I 227      52.669   9.506  46.095  1.00 50.01           N  
ATOM   3294  CA  ILE I 227      52.364   8.780  44.883  1.00 53.19           C  
ATOM   3295  C   ILE I 227      50.878   8.505  44.914  1.00 55.51           C  
ATOM   3296  O   ILE I 227      50.347   8.092  45.945  1.00 58.26           O  
ATOM   3297  CB  ILE I 227      53.122   7.442  44.814  1.00 57.00           C  
ATOM   3298  CG1 ILE I 227      54.591   7.680  44.475  1.00 70.71           C  
ATOM   3299  CG2 ILE I 227      52.507   6.525  43.770  1.00 56.31           C  
ATOM   3300  CD1 ILE I 227      55.335   6.420  44.091  1.00 76.88           C  
ATOM   3301  H   ILE I 227      52.214   9.233  46.955  1.00 50.01           H  
ATOM   3302  HA  ILE I 227      52.663   9.366  44.014  1.00 53.19           H  
ATOM   3303  HB  ILE I 227      53.048   6.965  45.791  1.00 57.00           H  
ATOM   3304 HG12 ILE I 227      55.079   8.117  45.346  1.00 70.71           H  
ATOM   3305 HG13 ILE I 227      54.643   8.379  43.640  1.00 70.71           H  
ATOM   3306 HG21 ILE I 227      51.460   6.347  44.014  1.00 56.31           H  
ATOM   3307 HG22 ILE I 227      52.576   6.994  42.788  1.00 56.31           H  
ATOM   3308 HG23 ILE I 227      53.044   5.576  43.758  1.00 56.31           H  
ATOM   3309 HD11 ILE I 227      55.293   5.708  44.915  1.00 76.88           H  
ATOM   3310 HD12 ILE I 227      54.873   5.980  43.207  1.00 76.88           H  
ATOM   3311 HD13 ILE I 227      56.375   6.664  43.874  1.00 76.88           H  
ATOM   3312  N   TYR I 228      50.197   8.760  43.802  1.00 55.38           N  
ATOM   3313  CA  TYR I 228      48.774   8.456  43.722  1.00 55.86           C  
ATOM   3314  C   TYR I 228      48.353   8.031  42.326  1.00 53.45           C  
ATOM   3315  O   TYR I 228      48.925   8.466  41.327  1.00 56.93           O  
ATOM   3316  CB  TYR I 228      47.920   9.620  44.234  1.00 64.33           C  
ATOM   3317  CG  TYR I 228      47.532  10.642  43.195  1.00 68.13           C  
ATOM   3318  CD1 TYR I 228      48.007  11.946  43.267  1.00 73.40           C  
ATOM   3319  CD2 TYR I 228      46.673  10.311  42.152  1.00 75.75           C  
ATOM   3320  CE1 TYR I 228      47.644  12.893  42.323  1.00 89.76           C  
ATOM   3321  CE2 TYR I 228      46.305  11.249  41.201  1.00 82.42           C  
ATOM   3322  CZ  TYR I 228      46.794  12.539  41.291  1.00 92.63           C  
ATOM   3323  OH  TYR I 228      46.434  13.478  40.351  1.00 93.27           O  
ATOM   3324  H   TYR I 228      50.669   9.167  43.007  1.00 55.38           H  
ATOM   3325  HA  TYR I 228      48.599   7.603  44.378  1.00 55.86           H  
ATOM   3326  HB2 TYR I 228      48.482  10.131  45.016  1.00 64.33           H  
ATOM   3327  HB3 TYR I 228      47.005   9.205  44.657  1.00 64.33           H  
ATOM   3328  HD1 TYR I 228      48.670  12.226  44.072  1.00 73.40           H  
ATOM   3329  HD2 TYR I 228      46.286   9.305  42.082  1.00 75.75           H  
ATOM   3330  HE1 TYR I 228      48.023  13.902  42.393  1.00 89.76           H  
ATOM   3331  HE2 TYR I 228      45.641  10.974  40.395  1.00 82.42           H  
ATOM   3332  HH  TYR I 228      46.814  14.350  40.482  1.00 93.27           H  
ATOM   3333  N   PHE I 229      47.345   7.169  42.272  1.00 51.63           N  
ATOM   3334  CA  PHE I 229      46.945   6.545  41.025  1.00 47.65           C  
ATOM   3335  C   PHE I 229      45.464   6.741  40.741  1.00 49.61           C  
ATOM   3336  O   PHE I 229      44.622   6.576  41.624  1.00 51.56           O  
ATOM   3337  CB  PHE I 229      47.277   5.056  41.068  1.00 45.52           C  
ATOM   3338  CG  PHE I 229      46.787   4.297  39.880  1.00 48.43           C  
ATOM   3339  CD1 PHE I 229      47.420   4.421  38.655  1.00 48.14           C  
ATOM   3340  CD2 PHE I 229      45.695   3.455  39.984  1.00 49.09           C  
ATOM   3341  CE1 PHE I 229      46.975   3.723  37.558  1.00 47.01           C  
ATOM   3342  CE2 PHE I 229      45.243   2.753  38.887  1.00 50.56           C  
ATOM   3343  CZ  PHE I 229      45.883   2.888  37.672  1.00 50.63           C  
ATOM   3344  H   PHE I 229      46.845   6.942  43.119  1.00 51.63           H  
ATOM   3345  HA  PHE I 229      47.498   7.025  40.218  1.00 47.65           H  
ATOM   3346  HB2 PHE I 229      46.822   4.628  41.961  1.00 45.52           H  
ATOM   3347  HB3 PHE I 229      48.360   4.946  41.123  1.00 45.52           H  
ATOM   3348  HD1 PHE I 229      48.274   5.075  38.560  1.00 48.14           H  
ATOM   3349  HD2 PHE I 229      45.192   3.346  40.933  1.00 49.09           H  
ATOM   3350  HE1 PHE I 229      47.479   3.828  36.609  1.00 47.01           H  
ATOM   3351  HE2 PHE I 229      44.389   2.098  38.978  1.00 50.56           H  
ATOM   3352  HZ  PHE I 229      45.529   2.340  36.811  1.00 50.63           H  
ATOM   3353  N   LYS I 230      45.153   7.101  39.503  1.00 51.70           N  
ATOM   3354  CA  LYS I 230      43.772   7.241  39.066  1.00 58.83           C  
ATOM   3355  C   LYS I 230      43.606   6.457  37.772  1.00 62.77           C  
ATOM   3356  O   LYS I 230      44.174   6.817  36.738  1.00 57.60           O  
ATOM   3357  CB  LYS I 230      43.423   8.716  38.851  1.00 67.60           C  
ATOM   3358  CG  LYS I 230      41.938   8.991  38.665  1.00 72.15           C  
ATOM   3359  CD  LYS I 230      41.675  10.472  38.416  1.00 76.23           C  
ATOM   3360  CE  LYS I 230      42.094  11.318  39.611  1.00 90.08           C  
ATOM   3361  NZ  LYS I 230      41.771  12.763  39.427  1.00 88.13           N1+
ATOM   3362  H   LYS I 230      45.896   7.283  38.844  1.00 51.70           H  
ATOM   3363  HA  LYS I 230      43.096   6.852  39.828  1.00 58.83           H  
ATOM   3364  HB2 LYS I 230      43.948   9.064  37.961  1.00 67.60           H  
ATOM   3365  HB3 LYS I 230      43.767   9.278  39.719  1.00 67.60           H  
ATOM   3366  HG2 LYS I 230      41.405   8.682  39.564  1.00 72.15           H  
ATOM   3367  HG3 LYS I 230      41.575   8.418  37.812  1.00 72.15           H  
ATOM   3368  HD2 LYS I 230      40.610  10.618  38.234  1.00 76.23           H  
ATOM   3369  HD3 LYS I 230      42.240  10.790  37.540  1.00 76.23           H  
ATOM   3370  HE2 LYS I 230      43.170  11.215  39.752  1.00 90.08           H  
ATOM   3371  HE3 LYS I 230      41.575  10.953  40.497  1.00 90.08           H  
ATOM   3372  HZ1 LYS I 230      42.247  13.113  38.608  1.00 88.13           H  
ATOM   3373  HZ2 LYS I 230      40.774  12.873  39.309  1.00 88.13           H  
ATOM   3374  HZ3 LYS I 230      42.073  13.282  40.239  1.00 88.13           H  
ATOM   3375  N   GLY I 231      42.843   5.371  37.834  1.00 59.68           N  
ATOM   3376  CA  GLY I 231      42.728   4.474  36.694  1.00 55.88           C  
ATOM   3377  C   GLY I 231      41.366   3.834  36.537  1.00 56.20           C  
ATOM   3378  O   GLY I 231      40.759   3.374  37.505  1.00 60.20           O  
ATOM   3379  H   GLY I 231      42.336   5.165  38.683  1.00 59.68           H  
ATOM   3380  HA2 GLY I 231      43.466   3.680  36.809  1.00 55.88           H  
ATOM   3381  HA3 GLY I 231      42.944   5.043  35.790  1.00 55.88           H  
ATOM   3382  N   LEU I 232      40.894   3.804  35.298  1.00 53.62           N  
ATOM   3383  CA  LEU I 232      39.618   3.204  34.959  1.00 50.02           C  
ATOM   3384  C   LEU I 232      39.877   1.773  34.491  1.00 50.68           C  
ATOM   3385  O   LEU I 232      40.789   1.534  33.698  1.00 52.35           O  
ATOM   3386  CB  LEU I 232      38.985   4.022  33.835  1.00 51.32           C  
ATOM   3387  CG  LEU I 232      37.537   4.510  33.911  1.00 50.63           C  
ATOM   3388  CD1 LEU I 232      37.145   4.966  35.304  1.00 46.30           C  
ATOM   3389  CD2 LEU I 232      37.358   5.640  32.917  1.00 47.95           C  
ATOM   3390  H   LEU I 232      41.446   4.216  34.560  1.00 53.62           H  
ATOM   3391  HA  LEU I 232      38.945   3.191  35.816  1.00 50.02           H  
ATOM   3392  HB2 LEU I 232      39.056   3.411  32.935  1.00 51.32           H  
ATOM   3393  HB3 LEU I 232      39.603   4.913  33.719  1.00 51.32           H  
ATOM   3394  HG  LEU I 232      36.882   3.674  33.667  1.00 50.63           H  
ATOM   3395 HD11 LEU I 232      37.281   4.144  36.007  1.00 46.30           H  
ATOM   3396 HD12 LEU I 232      37.773   5.806  35.601  1.00 46.30           H  
ATOM   3397 HD13 LEU I 232      36.100   5.275  35.304  1.00 46.30           H  
ATOM   3398 HD21 LEU I 232      38.022   6.464  33.180  1.00 47.95           H  
ATOM   3399 HD22 LEU I 232      37.600   5.284  31.915  1.00 47.95           H  
ATOM   3400 HD23 LEU I 232      36.324   5.984  32.941  1.00 47.95           H  
ATOM   3401  N   TRP I 233      39.101   0.817  34.991  1.00 50.48           N  
ATOM   3402  CA  TRP I 233      39.240  -0.565  34.538  1.00 51.40           C  
ATOM   3403  C   TRP I 233      39.219  -0.605  33.018  1.00 54.12           C  
ATOM   3404  O   TRP I 233      38.421   0.085  32.385  1.00 70.96           O  
ATOM   3405  CB  TRP I 233      38.092  -1.436  35.051  1.00 54.76           C  
ATOM   3406  CG  TRP I 233      38.178  -1.847  36.490  1.00 56.18           C  
ATOM   3407  CD1 TRP I 233      37.179  -1.778  37.420  1.00 52.66           C  
ATOM   3408  CD2 TRP I 233      39.312  -2.410  37.161  1.00 55.24           C  
ATOM   3409  NE1 TRP I 233      37.623  -2.258  38.627  1.00 50.35           N  
ATOM   3410  CE2 TRP I 233      38.929  -2.651  38.497  1.00 54.67           C  
ATOM   3411  CE3 TRP I 233      40.615  -2.728  36.765  1.00 55.26           C  
ATOM   3412  CZ2 TRP I 233      39.803  -3.194  39.438  1.00 59.84           C  
ATOM   3413  CZ3 TRP I 233      41.482  -3.268  37.702  1.00 56.70           C  
ATOM   3414  CH2 TRP I 233      41.072  -3.495  39.021  1.00 60.83           C  
ATOM   3415  H   TRP I 233      38.409   1.048  35.690  1.00 50.48           H  
ATOM   3416  HA  TRP I 233      40.183  -0.949  34.927  1.00 51.40           H  
ATOM   3417  HB2 TRP I 233      38.063  -2.342  34.446  1.00 54.76           H  
ATOM   3418  HB3 TRP I 233      37.164  -0.880  34.917  1.00 54.76           H  
ATOM   3419  HD1 TRP I 233      36.185  -1.401  37.233  1.00 52.66           H  
ATOM   3420  HE1 TRP I 233      37.075  -2.313  39.474  1.00 50.35           H  
ATOM   3421  HE3 TRP I 233      40.939  -2.556  35.749  1.00 55.26           H  
ATOM   3422  HZ2 TRP I 233      39.491  -3.370  40.457  1.00 59.84           H  
ATOM   3423  HZ3 TRP I 233      42.491  -3.518  37.409  1.00 56.70           H  
ATOM   3424  HH2 TRP I 233      41.773  -3.917  39.726  1.00 60.83           H  
ATOM   3425  N   LYS I 234      40.086  -1.414  32.425  1.00 55.67           N  
ATOM   3426  CA  LYS I 234      40.023  -1.633  30.987  1.00 54.55           C  
ATOM   3427  C   LYS I 234      38.770  -2.435  30.646  1.00 53.58           C  
ATOM   3428  O   LYS I 234      38.191  -2.274  29.574  1.00 54.89           O  
ATOM   3429  CB  LYS I 234      41.270  -2.361  30.493  1.00 54.38           C  
ATOM   3430  CG  LYS I 234      41.229  -2.728  29.020  1.00 52.46           C  
ATOM   3431  CD  LYS I 234      42.536  -3.364  28.587  1.00 59.48           C  
ATOM   3432  CE  LYS I 234      42.444  -3.923  27.181  1.00 62.27           C  
ATOM   3433  NZ  LYS I 234      43.680  -4.668  26.819  1.00 69.91           N1+
ATOM   3434  H   LYS I 234      40.794  -1.881  32.974  1.00 55.67           H  
ATOM   3435  HA  LYS I 234      39.978  -0.666  30.487  1.00 54.55           H  
ATOM   3436  HB2 LYS I 234      41.383  -3.278  31.072  1.00 54.38           H  
ATOM   3437  HB3 LYS I 234      42.133  -1.716  30.662  1.00 54.38           H  
ATOM   3438  HG2 LYS I 234      41.058  -1.826  28.432  1.00 52.46           H  
ATOM   3439  HG3 LYS I 234      40.415  -3.433  28.850  1.00 52.46           H  
ATOM   3440  HD2 LYS I 234      42.781  -4.174  29.275  1.00 59.48           H  
ATOM   3441  HD3 LYS I 234      43.323  -2.611  28.618  1.00 59.48           H  
ATOM   3442  HE2 LYS I 234      42.306  -3.101  26.479  1.00 62.27           H  
ATOM   3443  HE3 LYS I 234      41.591  -4.599  27.122  1.00 62.27           H  
ATOM   3444  HZ1 LYS I 234      44.475  -4.047  26.872  1.00 69.91           H  
ATOM   3445  HZ2 LYS I 234      43.810  -5.437  27.461  1.00 69.91           H  
ATOM   3446  HZ3 LYS I 234      43.594  -5.026  25.878  1.00 69.91           H  
ATOM   3447  N   SER I 235      38.355  -3.291  31.576  1.00 53.43           N  
ATOM   3448  CA  SER I 235      37.153  -4.106  31.409  1.00 50.99           C  
ATOM   3449  C   SER I 235      36.218  -3.939  32.610  1.00 51.16           C  
ATOM   3450  O   SER I 235      36.085  -4.839  33.437  1.00 51.80           O  
ATOM   3451  CB  SER I 235      37.541  -5.575  31.239  1.00 49.12           C  
ATOM   3452  OG  SER I 235      36.412  -6.418  31.364  1.00 53.50           O  
ATOM   3453  H   SER I 235      38.890  -3.381  32.428  1.00 53.43           H  
ATOM   3454  HA  SER I 235      36.625  -3.772  30.516  1.00 50.99           H  
ATOM   3455  HB2 SER I 235      38.270  -5.841  32.004  1.00 49.12           H  
ATOM   3456  HB3 SER I 235      37.982  -5.715  30.252  1.00 49.12           H  
ATOM   3457  HG  SER I 235      36.041  -6.278  32.238  1.00 53.50           H  
ATOM   3458  N   LYS I 236      35.559  -2.788  32.692  1.00 52.49           N  
ATOM   3459  CA  LYS I 236      34.832  -2.413  33.903  1.00 55.06           C  
ATOM   3460  C   LYS I 236      33.622  -3.281  34.213  1.00 53.28           C  
ATOM   3461  O   LYS I 236      32.932  -3.740  33.312  1.00 56.91           O  
ATOM   3462  CB  LYS I 236      34.413  -0.945  33.844  1.00 56.93           C  
ATOM   3463  CG  LYS I 236      33.342  -0.637  32.822  1.00 65.55           C  
ATOM   3464  CD  LYS I 236      33.097   0.862  32.751  1.00 73.14           C  
ATOM   3465  CE  LYS I 236      34.413   1.620  32.627  1.00 69.87           C  
ATOM   3466  NZ  LYS I 236      34.212   3.093  32.548  1.00 71.47           N1+
ATOM   3467  H   LYS I 236      35.561  -2.160  31.901  1.00 52.49           H  
ATOM   3468  HA  LYS I 236      35.536  -2.577  34.719  1.00 55.06           H  
ATOM   3469  HB2 LYS I 236      35.294  -0.349  33.604  1.00 56.93           H  
ATOM   3470  HB3 LYS I 236      34.038  -0.659  34.827  1.00 56.93           H  
ATOM   3471  HG2 LYS I 236      32.418  -1.139  33.107  1.00 65.55           H  
ATOM   3472  HG3 LYS I 236      33.664  -0.996  31.844  1.00 65.55           H  
ATOM   3473  HD2 LYS I 236      32.583   1.183  33.657  1.00 73.14           H  
ATOM   3474  HD3 LYS I 236      32.475   1.082  31.883  1.00 73.14           H  
ATOM   3475  HE2 LYS I 236      34.925   1.287  31.724  1.00 69.87           H  
ATOM   3476  HE3 LYS I 236      35.029   1.397  33.498  1.00 69.87           H  
ATOM   3477  HZ1 LYS I 236      33.641   3.312  31.744  1.00 71.47           H  
ATOM   3478  HZ2 LYS I 236      33.750   3.415  33.386  1.00 71.47           H  
ATOM   3479  HZ3 LYS I 236      35.108   3.551  32.460  1.00 71.47           H  
ATOM   3480  N   PHE I 237      33.382  -3.501  35.503  1.00 55.73           N  
ATOM   3481  CA  PHE I 237      32.199  -4.218  35.965  1.00 55.27           C  
ATOM   3482  C   PHE I 237      30.957  -3.356  35.785  1.00 55.91           C  
ATOM   3483  O   PHE I 237      31.053  -2.138  35.646  1.00 61.22           O  
ATOM   3484  CB  PHE I 237      32.331  -4.576  37.447  1.00 50.27           C  
ATOM   3485  CG  PHE I 237      33.514  -5.441  37.764  1.00 52.20           C  
ATOM   3486  CD1 PHE I 237      34.779  -4.889  37.891  1.00 51.29           C  
ATOM   3487  CD2 PHE I 237      33.359  -6.804  37.956  1.00 50.85           C  
ATOM   3488  CE1 PHE I 237      35.874  -5.685  38.189  1.00 46.94           C  
ATOM   3489  CE2 PHE I 237      34.450  -7.605  38.254  1.00 50.94           C  
ATOM   3490  CZ  PHE I 237      35.709  -7.043  38.372  1.00 46.88           C  
ATOM   3491  H   PHE I 237      34.042  -3.159  36.187  1.00 55.73           H  
ATOM   3492  HA  PHE I 237      32.109  -5.130  35.375  1.00 55.27           H  
ATOM   3493  HB2 PHE I 237      31.428  -5.105  37.753  1.00 50.27           H  
ATOM   3494  HB3 PHE I 237      32.421  -3.651  38.016  1.00 50.27           H  
ATOM   3495  HD1 PHE I 237      34.913  -3.826  37.756  1.00 51.29           H  
ATOM   3496  HD2 PHE I 237      32.378  -7.247  37.873  1.00 50.85           H  
ATOM   3497  HE1 PHE I 237      36.855  -5.243  38.278  1.00 46.94           H  
ATOM   3498  HE2 PHE I 237      34.318  -8.668  38.394  1.00 50.94           H  
ATOM   3499  HZ  PHE I 237      36.560  -7.665  38.607  1.00 46.88           H  
ATOM   3500  N   SER I 238      29.792  -3.992  35.795  1.00 58.90           N  
ATOM   3501  CA  SER I 238      28.533  -3.262  35.772  1.00 63.29           C  
ATOM   3502  C   SER I 238      27.910  -3.244  37.158  1.00 60.38           C  
ATOM   3503  O   SER I 238      27.640  -4.297  37.740  1.00 58.35           O  
ATOM   3504  CB  SER I 238      27.555  -3.882  34.774  1.00 67.37           C  
ATOM   3505  OG  SER I 238      26.265  -3.309  34.918  1.00 65.74           O  
ATOM   3506  H   SER I 238      29.779  -5.002  35.819  1.00 58.90           H  
ATOM   3507  HA  SER I 238      28.744  -2.240  35.458  1.00 63.29           H  
ATOM   3508  HB2 SER I 238      27.492  -4.955  34.953  1.00 67.37           H  
ATOM   3509  HB3 SER I 238      27.915  -3.703  33.761  1.00 67.37           H  
ATOM   3510  HG  SER I 238      25.688  -3.729  34.276  1.00 65.74           H  
ATOM   3511  N   PRO I 239      27.679  -2.040  37.694  1.00 59.93           N  
ATOM   3512  CA  PRO I 239      27.078  -1.886  39.014  1.00 58.14           C  
ATOM   3513  C   PRO I 239      25.821  -2.731  39.159  1.00 57.76           C  
ATOM   3514  O   PRO I 239      25.516  -3.200  40.251  1.00 58.85           O  
ATOM   3515  CB  PRO I 239      26.727  -0.400  39.059  1.00 54.79           C  
ATOM   3516  CG  PRO I 239      27.749   0.241  38.186  1.00 59.37           C  
ATOM   3517  CD  PRO I 239      28.003  -0.743  37.074  1.00 59.16           C  
ATOM   3518  HA  PRO I 239      27.741  -2.207  39.817  1.00 58.14           H  
ATOM   3519  HB2 PRO I 239      26.793  -0.017  40.077  1.00 54.79           H  
ATOM   3520  HB3 PRO I 239      25.723  -0.228  38.671  1.00 54.79           H  
ATOM   3521  HG2 PRO I 239      28.665   0.428  38.746  1.00 59.37           H  
ATOM   3522  HG3 PRO I 239      27.371   1.181  37.784  1.00 59.37           H  
ATOM   3523  HD2 PRO I 239      27.355  -0.545  36.220  1.00 59.16           H  
ATOM   3524  HD3 PRO I 239      29.045  -0.712  36.754  1.00 59.16           H  
ATOM   3525  N   GLU I 240      25.103  -2.927  38.059  1.00 67.31           N  
ATOM   3526  CA  GLU I 240      23.866  -3.697  38.084  1.00 67.59           C  
ATOM   3527  C   GLU I 240      24.121  -5.138  38.515  1.00 63.86           C  
ATOM   3528  O   GLU I 240      23.251  -5.787  39.094  1.00 65.87           O  
ATOM   3529  CB  GLU I 240      23.190  -3.667  36.712  1.00 71.16           C  
ATOM   3530  CG  GLU I 240      22.853  -2.270  36.216  1.00 80.40           C  
ATOM   3531  CD  GLU I 240      22.182  -2.281  34.854  1.00 94.05           C  
ATOM   3532  OE1 GLU I 240      22.231  -3.328  34.173  1.00 91.88           O  
ATOM   3533  OE2 GLU I 240      21.606  -1.242  34.464  1.00 89.78           O1-
ATOM   3534  H   GLU I 240      25.422  -2.533  37.185  1.00 67.31           H  
ATOM   3535  HA  GLU I 240      23.201  -3.238  38.815  1.00 67.59           H  
ATOM   3536  HB2 GLU I 240      22.265  -4.241  36.774  1.00 71.16           H  
ATOM   3537  HB3 GLU I 240      23.860  -4.134  35.990  1.00 71.16           H  
ATOM   3538  HG2 GLU I 240      23.775  -1.692  36.147  1.00 80.40           H  
ATOM   3539  HG3 GLU I 240      22.181  -1.798  36.933  1.00 80.40           H  
ATOM   3540  N   ASN I 241      25.321  -5.632  38.235  1.00 60.36           N  
ATOM   3541  CA  ASN I 241      25.659  -7.019  38.531  1.00 62.76           C  
ATOM   3542  C   ASN I 241      26.299  -7.200  39.903  1.00 61.30           C  
ATOM   3543  O   ASN I 241      26.633  -8.314  40.300  1.00 56.79           O  
ATOM   3544  CB  ASN I 241      26.565  -7.587  37.437  1.00 69.26           C  
ATOM   3545  CG  ASN I 241      25.915  -7.544  36.068  1.00 73.40           C  
ATOM   3546  OD1 ASN I 241      24.692  -7.462  35.954  1.00 77.07           O  
ATOM   3547  ND2 ASN I 241      26.729  -7.596  35.021  1.00 72.66           N  
ATOM   3548  H   ASN I 241      26.014  -5.034  37.808  1.00 60.36           H  
ATOM   3549  HA  ASN I 241      24.721  -7.574  38.553  1.00 62.76           H  
ATOM   3550  HB2 ASN I 241      26.800  -8.623  37.680  1.00 69.26           H  
ATOM   3551  HB3 ASN I 241      27.485  -7.003  37.406  1.00 69.26           H  
ATOM   3552 HD21 ASN I 241      27.727  -7.663  35.160  1.00 72.66           H  
ATOM   3553 HD22 ASN I 241      26.350  -7.569  34.085  1.00 72.66           H  
ATOM   3554  N   THR I 242      26.463  -6.095  40.622  1.00 63.62           N  
ATOM   3555  CA  THR I 242      27.032  -6.120  41.962  1.00 59.66           C  
ATOM   3556  C   THR I 242      25.961  -6.496  42.977  1.00 66.19           C  
ATOM   3557  O   THR I 242      24.825  -6.032  42.884  1.00 74.43           O  
ATOM   3558  CB  THR I 242      27.624  -4.749  42.336  1.00 57.38           C  
ATOM   3559  OG1 THR I 242      28.703  -4.436  41.448  1.00 58.20           O  
ATOM   3560  CG2 THR I 242      28.137  -4.757  43.766  1.00 59.67           C  
ATOM   3561  H   THR I 242      26.184  -5.209  40.226  1.00 63.62           H  
ATOM   3562  HA  THR I 242      27.830  -6.863  41.974  1.00 59.66           H  
ATOM   3563  HB  THR I 242      26.840  -3.997  42.249  1.00 57.38           H  
ATOM   3564 HG21 THR I 242      27.318  -4.997  44.444  1.00 59.67           H  
ATOM   3565 HG22 THR I 242      28.923  -5.506  43.866  1.00 59.67           H  
ATOM   3566 HG23 THR I 242      28.538  -3.774  44.014  1.00 59.67           H  
ATOM   3567  HG1 THR I 242      29.043  -3.573  41.697  1.00 58.20           H  
ATOM   3568  N   ARG I 243      26.318  -7.336  43.945  1.00 67.29           N  
ATOM   3569  CA  ARG I 243      25.361  -7.759  44.965  1.00 70.83           C  
ATOM   3570  C   ARG I 243      26.024  -8.103  46.297  1.00 68.71           C  
ATOM   3571  O   ARG I 243      27.136  -8.628  46.331  1.00 61.74           O  
ATOM   3572  CB  ARG I 243      24.461  -8.877  44.398  1.00  0.00           C  
ATOM   3573  CG  ARG I 243      25.218 -10.102  43.857  1.00  0.00           C  
ATOM   3574  CD  ARG I 243      24.226 -11.145  43.329  1.00  0.00           C  
ATOM   3575  NE  ARG I 243      24.914 -12.245  42.635  1.00  0.00           N  
ATOM   3576  CZ  ARG I 243      25.309 -12.233  41.347  1.00  0.00           C  
ATOM   3577  NH1 ARG I 243      25.121 -11.162  40.559  1.00  0.00           N  
ATOM   3578  NH2 ARG I 243      25.910 -13.317  40.839  1.00  0.00           N1+
ATOM   3579  H   ARG I 243      27.178  -7.853  44.105  1.00 67.29           H  
ATOM   3580  HA  ARG I 243      24.715  -6.916  45.212  1.00 70.83           H  
ATOM   3581  HB2 ARG I 243      23.763  -9.198  45.174  1.00  0.00           H  
ATOM   3582  HB3 ARG I 243      23.871  -8.453  43.583  1.00  0.00           H  
ATOM   3583  HG2 ARG I 243      25.873  -9.793  43.042  1.00  0.00           H  
ATOM   3584  HG3 ARG I 243      25.823 -10.549  44.646  1.00  0.00           H  
ATOM   3585  HD2 ARG I 243      23.660 -11.554  44.166  1.00  0.00           H  
ATOM   3586  HD3 ARG I 243      23.526 -10.668  42.643  1.00  0.00           H  
ATOM   3587  HE  ARG I 243      25.092 -13.077  43.179  1.00  0.00           H  
ATOM   3588 HH11 ARG I 243      24.672 -10.336  40.929  1.00  0.00           H  
ATOM   3589 HH12 ARG I 243      25.428 -11.181  39.597  1.00  0.00           H  
ATOM   3590 HH21 ARG I 243      26.212 -13.321  39.875  1.00  0.00           H  
ATOM   3591 HH22 ARG I 243      26.056 -14.132  41.418  1.00  0.00           H  
ATOM   3592  N   LYS I 244      25.327  -7.803  47.390  1.00 70.58           N  
ATOM   3593  CA  LYS I 244      25.829  -8.091  48.731  1.00 73.24           C  
ATOM   3594  C   LYS I 244      25.987  -9.592  48.945  1.00 70.84           C  
ATOM   3595  O   LYS I 244      25.046 -10.358  48.748  1.00 73.29           O  
ATOM   3596  CB  LYS I 244      24.859  -7.532  49.811  1.00  0.00           C  
ATOM   3597  CG  LYS I 244      24.680  -6.001  49.766  1.00  0.00           C  
ATOM   3598  CD  LYS I 244      25.969  -5.168  49.882  1.00  0.00           C  
ATOM   3599  CE  LYS I 244      26.733  -5.411  51.190  1.00  0.00           C  
ATOM   3600  NZ  LYS I 244      27.909  -4.529  51.292  1.00  0.00           N1+
ATOM   3601  H   LYS I 244      24.594  -8.474  47.183  1.00 70.58           H  
ATOM   3602  HA  LYS I 244      26.802  -7.609  48.825  1.00 73.24           H  
ATOM   3603  HB2 LYS I 244      25.248  -7.802  50.793  1.00  0.00           H  
ATOM   3604  HB3 LYS I 244      23.883  -7.995  49.667  1.00  0.00           H  
ATOM   3605  HG2 LYS I 244      24.024  -5.718  50.589  1.00  0.00           H  
ATOM   3606  HG3 LYS I 244      24.204  -5.749  48.819  1.00  0.00           H  
ATOM   3607  HD2 LYS I 244      25.705  -4.112  49.827  1.00  0.00           H  
ATOM   3608  HD3 LYS I 244      26.621  -5.424  49.048  1.00  0.00           H  
ATOM   3609  HE2 LYS I 244      27.064  -6.449  51.221  1.00  0.00           H  
ATOM   3610  HE3 LYS I 244      26.069  -5.215  52.031  1.00  0.00           H  
ATOM   3611  HZ1 LYS I 244      28.530  -4.705  50.516  1.00  0.00           H  
ATOM   3612  HZ2 LYS I 244      27.609  -3.566  51.273  1.00  0.00           H  
ATOM   3613  HZ3 LYS I 244      28.394  -4.714  52.159  1.00  0.00           H  
ATOM   3614  N   GLU I 245      27.182 -10.007  49.351  1.00 73.70           N  
ATOM   3615  CA  GLU I 245      27.463 -11.418  49.588  1.00 70.02           C  
ATOM   3616  C   GLU I 245      28.454 -11.593  50.731  1.00 69.59           C  
ATOM   3617  O   GLU I 245      29.071 -10.629  51.185  1.00 65.53           O  
ATOM   3618  CB  GLU I 245      28.000 -12.085  48.322  1.00 74.83           C  
ATOM   3619  CG  GLU I 245      27.015 -12.115  47.165  1.00 79.78           C  
ATOM   3620  CD  GLU I 245      27.549 -12.887  45.976  1.00 88.43           C  
ATOM   3621  OE1 GLU I 245      28.698 -13.375  46.052  1.00 87.17           O  
ATOM   3622  OE2 GLU I 245      26.820 -13.006  44.967  1.00 91.56           O1-
ATOM   3623  H   GLU I 245      27.915  -9.328  49.499  1.00 73.70           H  
ATOM   3624  HA  GLU I 245      26.526 -11.900  49.866  1.00 70.02           H  
ATOM   3625  HB2 GLU I 245      28.271 -13.112  48.566  1.00 74.83           H  
ATOM   3626  HB3 GLU I 245      28.888 -11.541  48.000  1.00 74.83           H  
ATOM   3627  HG2 GLU I 245      26.808 -11.091  46.854  1.00 79.78           H  
ATOM   3628  HG3 GLU I 245      26.092 -12.586  47.503  1.00 79.78           H  
ATOM   3629  N   LEU I 246      28.607 -12.834  51.184  1.00 66.18           N  
ATOM   3630  CA  LEU I 246      29.427 -13.131  52.351  1.00 62.46           C  
ATOM   3631  C   LEU I 246      30.905 -13.201  52.021  1.00 64.57           C  
ATOM   3632  O   LEU I 246      31.307 -13.876  51.076  1.00 67.28           O  
ATOM   3633  CB  LEU I 246      28.996 -14.451  52.992  1.00 64.39           C  
ATOM   3634  CG  LEU I 246      27.597 -14.503  53.607  1.00 64.10           C  
ATOM   3635  CD1 LEU I 246      27.469 -15.729  54.493  1.00 59.88           C  
ATOM   3636  CD2 LEU I 246      27.304 -13.235  54.395  1.00 60.83           C  
ATOM   3637  H   LEU I 246      28.142 -13.592  50.705  1.00 66.18           H  
ATOM   3638  HA  LEU I 246      29.275 -12.309  53.050  1.00 62.46           H  
ATOM   3639  HB2 LEU I 246      29.711 -14.681  53.782  1.00 64.39           H  
ATOM   3640  HB3 LEU I 246      29.045 -15.221  52.222  1.00 64.39           H  
ATOM   3641  HG  LEU I 246      26.864 -14.572  52.803  1.00 64.10           H  
ATOM   3642 HD11 LEU I 246      27.653 -16.626  53.901  1.00 59.88           H  
ATOM   3643 HD12 LEU I 246      28.198 -15.671  55.301  1.00 59.88           H  
ATOM   3644 HD13 LEU I 246      26.464 -15.771  54.913  1.00 59.88           H  
ATOM   3645 HD21 LEU I 246      28.023 -13.138  55.208  1.00 60.83           H  
ATOM   3646 HD22 LEU I 246      27.383 -12.371  53.735  1.00 60.83           H  
ATOM   3647 HD23 LEU I 246      26.296 -13.287  54.806  1.00 60.83           H  
ATOM   3648  N   PHE I 247      31.706 -12.496  52.815  1.00 64.16           N  
ATOM   3649  CA  PHE I 247      33.153 -12.593  52.739  1.00 57.40           C  
ATOM   3650  C   PHE I 247      33.649 -13.288  53.998  1.00 65.55           C  
ATOM   3651  O   PHE I 247      33.233 -12.950  55.106  1.00 67.52           O  
ATOM   3652  CB  PHE I 247      33.779 -11.207  52.619  1.00 59.72           C  
ATOM   3653  CG  PHE I 247      35.258 -11.232  52.371  1.00 62.20           C  
ATOM   3654  CD1 PHE I 247      36.153 -11.158  53.425  1.00 61.01           C  
ATOM   3655  CD2 PHE I 247      35.754 -11.338  51.081  1.00 64.57           C  
ATOM   3656  CE1 PHE I 247      37.516 -11.184  53.197  1.00 66.97           C  
ATOM   3657  CE2 PHE I 247      37.117 -11.364  50.846  1.00 66.22           C  
ATOM   3658  CZ  PHE I 247      37.999 -11.286  51.905  1.00 64.99           C  
ATOM   3659  H   PHE I 247      31.294 -11.872  53.494  1.00 64.16           H  
ATOM   3660  HA  PHE I 247      33.439 -13.164  51.856  1.00 57.40           H  
ATOM   3661  HB2 PHE I 247      33.595 -10.665  53.547  1.00 59.72           H  
ATOM   3662  HB3 PHE I 247      33.300 -10.684  51.791  1.00 59.72           H  
ATOM   3663  HD1 PHE I 247      35.782 -11.079  54.436  1.00 61.01           H  
ATOM   3664  HD2 PHE I 247      35.068 -11.401  50.249  1.00 64.57           H  
ATOM   3665  HE1 PHE I 247      38.204 -11.125  54.028  1.00 66.97           H  
ATOM   3666  HE2 PHE I 247      37.490 -11.445  49.836  1.00 66.22           H  
ATOM   3667  HZ  PHE I 247      39.064 -11.305  51.725  1.00 64.99           H  
ATOM   3668  N   TYR I 248      34.538 -14.260  53.830  1.00 65.51           N  
ATOM   3669  CA  TYR I 248      34.970 -15.090  54.948  1.00 64.55           C  
ATOM   3670  C   TYR I 248      36.327 -14.674  55.506  1.00 69.56           C  
ATOM   3671  O   TYR I 248      37.363 -14.877  54.871  1.00 71.05           O  
ATOM   3672  CB  TYR I 248      34.977 -16.563  54.535  1.00 66.62           C  
ATOM   3673  CG  TYR I 248      33.606 -17.064  54.143  1.00 73.26           C  
ATOM   3674  CD1 TYR I 248      32.797 -17.723  55.060  1.00 73.23           C  
ATOM   3675  CD2 TYR I 248      33.111 -16.860  52.859  1.00 74.36           C  
ATOM   3676  CE1 TYR I 248      31.539 -18.177  54.707  1.00 76.48           C  
ATOM   3677  CE2 TYR I 248      31.853 -17.310  52.498  1.00 72.34           C  
ATOM   3678  CZ  TYR I 248      31.073 -17.967  53.425  1.00 77.62           C  
ATOM   3679  OH  TYR I 248      29.823 -18.415  53.072  1.00 82.53           O  
ATOM   3680  H   TYR I 248      34.922 -14.427  52.911  1.00 65.51           H  
ATOM   3681  HA  TYR I 248      34.251 -14.945  55.754  1.00 64.55           H  
ATOM   3682  HB2 TYR I 248      35.340 -17.159  55.373  1.00 66.62           H  
ATOM   3683  HB3 TYR I 248      35.649 -16.684  53.685  1.00 66.62           H  
ATOM   3684  HD1 TYR I 248      33.156 -17.884  56.066  1.00 73.23           H  
ATOM   3685  HD2 TYR I 248      33.719 -16.342  52.132  1.00 74.36           H  
ATOM   3686  HE1 TYR I 248      30.925 -18.693  55.430  1.00 76.48           H  
ATOM   3687  HE2 TYR I 248      31.485 -17.147  51.496  1.00 72.34           H  
ATOM   3688  HH  TYR I 248      29.340 -18.863  53.771  1.00 82.53           H  
ATOM   3689  N   LYS I 249      36.303 -14.095  56.705  1.00 72.67           N  
ATOM   3690  CA  LYS I 249      37.506 -13.578  57.358  1.00 69.58           C  
ATOM   3691  C   LYS I 249      38.446 -14.680  57.841  1.00 69.85           C  
ATOM   3692  O   LYS I 249      38.084 -15.856  57.887  1.00 73.62           O  
ATOM   3693  CB  LYS I 249      37.131 -12.712  58.562  1.00 68.65           C  
ATOM   3694  CG  LYS I 249      36.244 -11.516  58.276  1.00 64.17           C  
ATOM   3695  CD  LYS I 249      35.656 -11.011  59.587  1.00 68.12           C  
ATOM   3696  CE  LYS I 249      35.132  -9.595  59.478  1.00 73.35           C  
ATOM   3697  NZ  LYS I 249      34.779  -9.057  60.824  1.00 72.94           N1+
ATOM   3698  H   LYS I 249      35.418 -14.009  57.183  1.00 72.67           H  
ATOM   3699  HA  LYS I 249      38.026 -12.992  56.601  1.00 69.58           H  
ATOM   3700  HB2 LYS I 249      38.055 -12.342  59.006  1.00 68.65           H  
ATOM   3701  HB3 LYS I 249      36.612 -13.347  59.280  1.00 68.65           H  
ATOM   3702  HG2 LYS I 249      35.438 -11.811  57.604  1.00 64.17           H  
ATOM   3703  HG3 LYS I 249      36.834 -10.726  57.812  1.00 64.17           H  
ATOM   3704  HD2 LYS I 249      36.432 -11.039  60.352  1.00 68.12           H  
ATOM   3705  HD3 LYS I 249      34.835 -11.666  59.878  1.00 68.12           H  
ATOM   3706  HE2 LYS I 249      34.243  -9.590  58.847  1.00 73.35           H  
ATOM   3707  HE3 LYS I 249      35.899  -8.963  59.030  1.00 73.35           H  
ATOM   3708  HZ1 LYS I 249      34.068  -9.639  61.243  1.00 72.94           H  
ATOM   3709  HZ2 LYS I 249      35.601  -9.053  61.411  1.00 72.94           H  
ATOM   3710  HZ3 LYS I 249      34.429  -8.114  60.729  1.00 72.94           H  
ATOM   3711  N   ALA I 250      39.652 -14.274  58.225  1.00 72.18           N  
ATOM   3712  CA  ALA I 250      40.655 -15.189  58.750  1.00 70.07           C  
ATOM   3713  C   ALA I 250      40.294 -15.693  60.145  1.00 70.39           C  
ATOM   3714  O   ALA I 250      40.830 -16.698  60.604  1.00 72.82           O  
ATOM   3715  CB  ALA I 250      42.019 -14.515  58.769  1.00 70.26           C  
ATOM   3716  H   ALA I 250      39.881 -13.293  58.150  1.00 72.18           H  
ATOM   3717  HA  ALA I 250      40.689 -16.055  58.089  1.00 70.07           H  
ATOM   3718  HB1 ALA I 250      42.280 -14.194  57.761  1.00 70.26           H  
ATOM   3719  HB2 ALA I 250      41.987 -13.648  59.429  1.00 70.26           H  
ATOM   3720  HB3 ALA I 250      42.768 -15.220  59.131  1.00 70.26           H  
ATOM   3721  N   ASP I 251      39.386 -14.991  60.817  1.00 71.86           N  
ATOM   3722  CA  ASP I 251      38.968 -15.376  62.161  1.00 68.41           C  
ATOM   3723  C   ASP I 251      37.860 -16.426  62.140  1.00 73.46           C  
ATOM   3724  O   ASP I 251      37.290 -16.756  63.178  1.00 85.03           O  
ATOM   3725  CB  ASP I 251      38.511 -14.150  62.955  1.00 68.45           C  
ATOM   3726  CG  ASP I 251      37.221 -13.562  62.424  1.00 72.20           C  
ATOM   3727  OD1 ASP I 251      36.622 -14.172  61.514  1.00 77.44           O  
ATOM   3728  OD2 ASP I 251      36.804 -12.492  62.917  1.00 74.83           O1-
ATOM   3729  H   ASP I 251      38.977 -14.173  60.388  1.00 71.86           H  
ATOM   3730  HA  ASP I 251      39.835 -15.819  62.650  1.00 68.41           H  
ATOM   3731  HB2 ASP I 251      39.290 -13.389  62.902  1.00 68.45           H  
ATOM   3732  HB3 ASP I 251      38.360 -14.443  63.994  1.00 68.45           H  
ATOM   3733  N   GLY I 252      37.552 -16.943  60.955  1.00 72.68           N  
ATOM   3734  CA  GLY I 252      36.559 -18.004  60.821  1.00 74.90           C  
ATOM   3735  C   GLY I 252      35.125 -17.514  60.730  1.00 82.01           C  
ATOM   3736  O   GLY I 252      34.211 -18.294  60.453  1.00 82.38           O  
ATOM   3737  H   GLY I 252      38.016 -16.594  60.129  1.00 72.68           H  
ATOM   3738  HA2 GLY I 252      36.641 -18.659  61.688  1.00 74.90           H  
ATOM   3739  HA3 GLY I 252      36.784 -18.569  59.917  1.00 74.90           H  
ATOM   3740  N   GLU I 253      34.918 -16.224  60.970  1.00 73.75           N  
ATOM   3741  CA  GLU I 253      33.589 -15.635  60.843  1.00 75.10           C  
ATOM   3742  C   GLU I 253      33.387 -15.118  59.422  1.00 72.64           C  
ATOM   3743  O   GLU I 253      34.213 -15.369  58.544  1.00 75.90           O  
ATOM   3744  CB  GLU I 253      33.398 -14.507  61.859  1.00 71.41           C  
ATOM   3745  CG  GLU I 253      33.719 -14.906  63.291  1.00 81.95           C  
ATOM   3746  CD  GLU I 253      32.878 -16.072  63.784  1.00 89.69           C  
ATOM   3747  OE1 GLU I 253      31.639 -15.932  63.848  1.00 83.52           O  
ATOM   3748  OE2 GLU I 253      33.458 -17.126  64.122  1.00101.77           O1-
ATOM   3749  H   GLU I 253      35.695 -15.640  61.245  1.00 73.75           H  
ATOM   3750  HA  GLU I 253      32.843 -16.403  61.049  1.00 75.10           H  
ATOM   3751  HB2 GLU I 253      32.359 -14.181  61.818  1.00 71.41           H  
ATOM   3752  HB3 GLU I 253      34.050 -13.679  61.579  1.00 71.41           H  
ATOM   3753  HG2 GLU I 253      33.539 -14.049  63.939  1.00 81.95           H  
ATOM   3754  HG3 GLU I 253      34.770 -15.188  63.346  1.00 81.95           H  
ATOM   3755  N   SER I 254      32.287 -14.404  59.196  1.00 69.67           N  
ATOM   3756  CA  SER I 254      32.012 -13.818  57.885  1.00 69.45           C  
ATOM   3757  C   SER I 254      31.228 -12.520  58.015  1.00 66.57           C  
ATOM   3758  O   SER I 254      30.607 -12.263  59.042  1.00 71.37           O  
ATOM   3759  CB  SER I 254      31.251 -14.803  56.990  1.00 71.11           C  
ATOM   3760  OG  SER I 254      29.886 -14.897  57.363  1.00 66.97           O  
ATOM   3761  H   SER I 254      31.627 -14.264  59.947  1.00 69.67           H  
ATOM   3762  HA  SER I 254      32.973 -13.596  57.420  1.00 69.45           H  
ATOM   3763  HB2 SER I 254      31.710 -15.788  57.077  1.00 71.11           H  
ATOM   3764  HB3 SER I 254      31.313 -14.463  55.956  1.00 71.11           H  
ATOM   3765  HG  SER I 254      29.467 -15.528  56.773  1.00 66.97           H  
ATOM   3766  N   CYS I 255      31.268 -11.705  56.966  1.00 72.18           N  
ATOM   3767  CA  CYS I 255      30.525 -10.450  56.930  1.00 70.60           C  
ATOM   3768  C   CYS I 255      29.977 -10.192  55.530  1.00 77.19           C  
ATOM   3769  O   CYS I 255      30.232 -10.964  54.603  1.00 74.14           O  
ATOM   3770  CB  CYS I 255      31.403  -9.282  57.388  1.00 68.54           C  
ATOM   3771  SG  CYS I 255      32.985  -9.119  56.517  1.00 75.01           S  
ATOM   3772  H   CYS I 255      31.831 -11.963  56.168  1.00 72.18           H  
ATOM   3773  HA  CYS I 255      29.685 -10.533  57.620  1.00 70.60           H  
ATOM   3774  HB2 CYS I 255      31.614  -9.414  58.449  1.00 68.54           H  
ATOM   3775  HB3 CYS I 255      30.841  -8.360  57.242  1.00 68.54           H  
ATOM   3776  N   SER I 256      29.224  -9.106  55.380  1.00 75.74           N  
ATOM   3777  CA  SER I 256      28.582  -8.801  54.107  1.00 69.47           C  
ATOM   3778  C   SER I 256      29.423  -7.855  53.252  1.00 66.09           C  
ATOM   3779  O   SER I 256      29.637  -6.698  53.609  1.00 62.49           O  
ATOM   3780  CB  SER I 256      27.186  -8.218  54.333  1.00 69.05           C  
ATOM   3781  OG  SER I 256      26.412  -8.280  53.147  1.00 74.24           O  
ATOM   3782  H   SER I 256      29.094  -8.481  56.163  1.00 75.74           H  
ATOM   3783  HA  SER I 256      28.489  -9.739  53.560  1.00 69.47           H  
ATOM   3784  HB2 SER I 256      27.280  -7.177  54.643  1.00 69.05           H  
ATOM   3785  HB3 SER I 256      26.685  -8.787  55.116  1.00 69.05           H  
ATOM   3786  HG  SER I 256      25.552  -7.901  53.342  1.00 74.24           H  
ATOM   3787  N   ALA I 257      29.894  -8.360  52.119  1.00 68.22           N  
ATOM   3788  CA  ALA I 257      30.686  -7.562  51.197  1.00 61.72           C  
ATOM   3789  C   ALA I 257      29.874  -7.244  49.952  1.00 64.33           C  
ATOM   3790  O   ALA I 257      28.893  -7.924  49.649  1.00 66.29           O  
ATOM   3791  CB  ALA I 257      31.955  -8.302  50.818  1.00 63.14           C  
ATOM   3792  H   ALA I 257      29.697  -9.324  51.891  1.00 68.22           H  
ATOM   3793  HA  ALA I 257      30.960  -6.628  51.688  1.00 61.72           H  
ATOM   3794  HB1 ALA I 257      32.535  -8.512  51.716  1.00 63.14           H  
ATOM   3795  HB2 ALA I 257      31.696  -9.239  50.326  1.00 63.14           H  
ATOM   3796  HB3 ALA I 257      32.546  -7.686  50.140  1.00 63.14           H  
ATOM   3797  N   SER I 258      30.284  -6.203  49.237  1.00 58.93           N  
ATOM   3798  CA  SER I 258      29.678  -5.877  47.958  1.00 55.38           C  
ATOM   3799  C   SER I 258      30.464  -6.573  46.859  1.00 61.43           C  
ATOM   3800  O   SER I 258      31.547  -6.125  46.478  1.00 62.86           O  
ATOM   3801  CB  SER I 258      29.673  -4.367  47.729  1.00 54.06           C  
ATOM   3802  OG  SER I 258      28.864  -3.712  48.689  1.00 49.90           O  
ATOM   3803  H   SER I 258      31.033  -5.625  49.590  1.00 58.93           H  
ATOM   3804  HA  SER I 258      28.643  -6.218  47.950  1.00 55.38           H  
ATOM   3805  HB2 SER I 258      29.284  -4.159  46.733  1.00 54.06           H  
ATOM   3806  HB3 SER I 258      30.693  -3.991  47.806  1.00 54.06           H  
ATOM   3807  HG  SER I 258      28.892  -2.771  48.499  1.00 49.90           H  
ATOM   3808  N   MET I 259      29.921  -7.682  46.365  1.00 58.92           N  
ATOM   3809  CA  MET I 259      30.593  -8.467  45.341  1.00 58.80           C  
ATOM   3810  C   MET I 259      30.345  -7.916  43.942  1.00 58.90           C  
ATOM   3811  O   MET I 259      29.204  -7.806  43.494  1.00 60.79           O  
ATOM   3812  CB  MET I 259      30.160  -9.933  45.408  1.00 65.34           C  
ATOM   3813  CG  MET I 259      30.777 -10.723  46.550  1.00 69.86           C  
ATOM   3814  SD  MET I 259      32.580 -10.713  46.524  1.00 73.53           S  
ATOM   3815  CE  MET I 259      32.893 -10.903  44.774  1.00 58.97           C  
ATOM   3816  H   MET I 259      29.021  -7.986  46.709  1.00 58.92           H  
ATOM   3817  HA  MET I 259      31.662  -8.400  45.542  1.00 58.80           H  
ATOM   3818  HB2 MET I 259      30.441 -10.414  44.471  1.00 65.34           H  
ATOM   3819  HB3 MET I 259      29.076  -9.963  45.521  1.00 65.34           H  
ATOM   3820  HG2 MET I 259      30.435 -11.756  46.482  1.00 69.86           H  
ATOM   3821  HG3 MET I 259      30.441 -10.290  47.492  1.00 69.86           H  
ATOM   3822  HE1 MET I 259      32.457 -11.840  44.427  1.00 58.97           H  
ATOM   3823  HE2 MET I 259      32.444 -10.070  44.232  1.00 58.97           H  
ATOM   3824  HE3 MET I 259      33.968 -10.915  44.596  1.00 58.97           H  
ATOM   3825  N   MET I 260      31.429  -7.568  43.261  1.00 56.30           N  
ATOM   3826  CA  MET I 260      31.367  -7.181  41.867  1.00 51.77           C  
ATOM   3827  C   MET I 260      31.464  -8.434  41.012  1.00 57.95           C  
ATOM   3828  O   MET I 260      32.105  -9.411  41.402  1.00 53.99           O  
ATOM   3829  CB  MET I 260      32.509  -6.227  41.528  1.00 49.15           C  
ATOM   3830  CG  MET I 260      32.446  -4.903  42.264  1.00 49.64           C  
ATOM   3831  SD  MET I 260      33.586  -3.688  41.575  1.00 55.15           S  
ATOM   3832  CE  MET I 260      35.092  -4.657  41.479  1.00 46.82           C  
ATOM   3833  H   MET I 260      32.324  -7.573  43.729  1.00 56.30           H  
ATOM   3834  HA  MET I 260      30.426  -6.667  41.671  1.00 51.77           H  
ATOM   3835  HB2 MET I 260      32.481  -6.025  40.457  1.00 49.15           H  
ATOM   3836  HB3 MET I 260      33.450  -6.715  41.781  1.00 49.15           H  
ATOM   3837  HG2 MET I 260      32.701  -5.070  43.310  1.00 49.64           H  
ATOM   3838  HG3 MET I 260      31.431  -4.511  42.196  1.00 49.64           H  
ATOM   3839  HE1 MET I 260      35.368  -4.999  42.476  1.00 46.82           H  
ATOM   3840  HE2 MET I 260      34.929  -5.519  40.832  1.00 46.82           H  
ATOM   3841  HE3 MET I 260      35.894  -4.042  41.070  1.00 46.82           H  
ATOM   3842  N   TYR I 261      30.830  -8.407  39.844  1.00 63.27           N  
ATOM   3843  CA  TYR I 261      30.791  -9.581  38.984  1.00 58.60           C  
ATOM   3844  C   TYR I 261      30.988  -9.240  37.512  1.00 61.79           C  
ATOM   3845  O   TYR I 261      30.549  -8.192  37.039  1.00 64.55           O  
ATOM   3846  CB  TYR I 261      29.470 -10.323  39.170  1.00 59.13           C  
ATOM   3847  CG  TYR I 261      29.255 -11.430  38.171  1.00 70.37           C  
ATOM   3848  CD1 TYR I 261      28.660 -11.175  36.940  1.00 71.74           C  
ATOM   3849  CD2 TYR I 261      29.647 -12.732  38.455  1.00 71.57           C  
ATOM   3850  CE1 TYR I 261      28.461 -12.187  36.019  1.00 81.77           C  
ATOM   3851  CE2 TYR I 261      29.451 -13.752  37.539  1.00 79.66           C  
ATOM   3852  CZ  TYR I 261      28.857 -13.473  36.323  1.00 82.96           C  
ATOM   3853  OH  TYR I 261      28.661 -14.482  35.407  1.00 96.69           O  
ATOM   3854  H   TYR I 261      30.368  -7.559  39.549  1.00 63.27           H  
ATOM   3855  HA  TYR I 261      31.623 -10.219  39.281  1.00 58.60           H  
ATOM   3856  HB2 TYR I 261      28.655  -9.606  39.071  1.00 59.13           H  
ATOM   3857  HB3 TYR I 261      29.455 -10.754  40.171  1.00 59.13           H  
ATOM   3858  HD1 TYR I 261      28.348 -10.169  36.699  1.00 71.74           H  
ATOM   3859  HD2 TYR I 261      30.112 -12.952  39.405  1.00 71.57           H  
ATOM   3860  HE1 TYR I 261      27.998 -11.972  35.067  1.00 81.77           H  
ATOM   3861  HE2 TYR I 261      29.761 -14.760  37.774  1.00 79.66           H  
ATOM   3862  HH  TYR I 261      29.101 -14.355  34.563  1.00 96.69           H  
ATOM   3863  N   GLN I 262      31.653 -10.134  36.791  1.00 57.26           N  
ATOM   3864  CA  GLN I 262      31.811  -9.973  35.356  1.00 57.34           C  
ATOM   3865  C   GLN I 262      32.528 -11.156  34.721  1.00 68.26           C  
ATOM   3866  O   GLN I 262      33.270 -11.882  35.384  1.00 73.85           O  
ATOM   3867  CB  GLN I 262      32.552  -8.681  35.029  1.00 52.90           C  
ATOM   3868  CG  GLN I 262      34.057  -8.796  35.086  1.00 53.14           C  
ATOM   3869  CD  GLN I 262      34.742  -7.626  34.409  1.00 59.40           C  
ATOM   3870  OE1 GLN I 262      34.838  -7.574  33.181  1.00 55.86           O  
ATOM   3871  NE2 GLN I 262      35.223  -6.678  35.209  1.00 57.65           N  
ATOM   3872  H   GLN I 262      32.056 -10.940  37.248  1.00 57.26           H  
ATOM   3873  HA  GLN I 262      30.807  -9.925  34.934  1.00 57.34           H  
ATOM   3874  HB2 GLN I 262      32.241  -7.919  35.743  1.00 52.90           H  
ATOM   3875  HB3 GLN I 262      32.271  -8.372  34.022  1.00 52.90           H  
ATOM   3876  HG2 GLN I 262      34.359  -9.717  34.587  1.00 53.14           H  
ATOM   3877  HG3 GLN I 262      34.368  -8.830  36.130  1.00 53.14           H  
ATOM   3878 HE21 GLN I 262      35.121  -6.763  36.210  1.00 57.65           H  
ATOM   3879 HE22 GLN I 262      35.690  -5.874  34.815  1.00 57.65           H  
ATOM   3880  N   GLU I 263      32.299 -11.332  33.426  1.00 70.92           N  
ATOM   3881  CA  GLU I 263      32.868 -12.432  32.671  1.00 63.29           C  
ATOM   3882  C   GLU I 263      33.715 -11.844  31.551  1.00 63.93           C  
ATOM   3883  O   GLU I 263      33.356 -10.816  30.980  1.00 69.99           O  
ATOM   3884  CB  GLU I 263      31.739 -13.276  32.095  1.00 70.25           C  
ATOM   3885  CG  GLU I 263      32.114 -14.702  31.770  1.00 93.77           C  
ATOM   3886  CD  GLU I 263      30.910 -15.623  31.787  1.00 93.34           C  
ATOM   3887  OE1 GLU I 263      30.092 -15.514  32.728  1.00 79.06           O  
ATOM   3888  OE2 GLU I 263      30.786 -16.457  30.865  1.00105.00           O1-
ATOM   3889  H   GLU I 263      31.704 -10.672  32.946  1.00 70.92           H  
ATOM   3890  HA  GLU I 263      33.487 -13.065  33.307  1.00 63.29           H  
ATOM   3891  HB2 GLU I 263      31.394 -12.799  31.178  1.00 70.25           H  
ATOM   3892  HB3 GLU I 263      30.927 -13.297  32.822  1.00 70.25           H  
ATOM   3893  HG2 GLU I 263      32.836 -15.053  32.507  1.00 93.77           H  
ATOM   3894  HG3 GLU I 263      32.565 -14.730  30.778  1.00 93.77           H  
ATOM   3895  N   GLY I 264      34.845 -12.474  31.244  1.00 60.32           N  
ATOM   3896  CA  GLY I 264      35.718 -11.944  30.199  1.00 59.17           C  
ATOM   3897  C   GLY I 264      37.093 -12.573  30.080  1.00 59.35           C  
ATOM   3898  O   GLY I 264      37.395 -13.580  30.723  1.00 53.56           O  
ATOM   3899  H   GLY I 264      35.100 -13.320  31.734  1.00 60.32           H  
ATOM   3900  HA2 GLY I 264      35.856 -10.880  30.392  1.00 59.17           H  
ATOM   3901  HA3 GLY I 264      35.210 -12.077  29.244  1.00 59.17           H  
ATOM   3902  N   LYS I 265      37.926 -11.966  29.241  1.00 60.68           N  
ATOM   3903  CA  LYS I 265      39.262 -12.475  28.964  1.00 61.32           C  
ATOM   3904  C   LYS I 265      40.296 -11.771  29.839  1.00 63.49           C  
ATOM   3905  O   LYS I 265      40.547 -10.575  29.686  1.00 55.98           O  
ATOM   3906  CB  LYS I 265      39.632 -12.259  27.457  1.00  0.00           C  
ATOM   3907  CG  LYS I 265      40.988 -12.868  27.060  1.00  0.00           C  
ATOM   3908  CD  LYS I 265      41.213 -12.865  25.538  1.00  0.00           C  
ATOM   3909  CE  LYS I 265      41.277 -11.453  24.945  1.00  0.00           C  
ATOM   3910  NZ  LYS I 265      41.525 -11.493  23.495  1.00  0.00           N1+
ATOM   3911  H   LYS I 265      37.968 -10.953  29.243  1.00 60.68           H  
ATOM   3912  HA  LYS I 265      39.266 -13.542  29.187  1.00 61.32           H  
ATOM   3913  HB2 LYS I 265      39.665 -11.188  27.261  1.00  0.00           H  
ATOM   3914  HB3 LYS I 265      38.856 -12.718  26.844  1.00  0.00           H  
ATOM   3915  HG2 LYS I 265      41.027 -13.897  27.416  1.00  0.00           H  
ATOM   3916  HG3 LYS I 265      41.782 -12.289  27.531  1.00  0.00           H  
ATOM   3917  HD2 LYS I 265      40.392 -13.403  25.065  1.00  0.00           H  
ATOM   3918  HD3 LYS I 265      42.153 -13.375  25.325  1.00  0.00           H  
ATOM   3919  HE2 LYS I 265      42.085 -10.901  25.428  1.00  0.00           H  
ATOM   3920  HE3 LYS I 265      40.330 -10.946  25.129  1.00  0.00           H  
ATOM   3921  HZ1 LYS I 265      42.403 -11.962  23.316  1.00  0.00           H  
ATOM   3922  HZ2 LYS I 265      40.776 -11.995  23.039  1.00  0.00           H  
ATOM   3923  HZ3 LYS I 265      41.568 -10.551  23.134  1.00  0.00           H  
ATOM   3924  N   PHE I 266      40.890 -12.522  30.760  1.00 65.61           N  
ATOM   3925  CA  PHE I 266      41.876 -11.974  31.684  1.00 57.56           C  
ATOM   3926  C   PHE I 266      43.102 -12.873  31.754  1.00 56.04           C  
ATOM   3927  O   PHE I 266      42.995 -14.091  31.600  1.00 58.94           O  
ATOM   3928  CB  PHE I 266      41.270 -11.837  33.081  1.00 53.39           C  
ATOM   3929  CG  PHE I 266      40.085 -10.918  33.143  1.00 50.13           C  
ATOM   3930  CD1 PHE I 266      40.258  -9.549  33.265  1.00 47.25           C  
ATOM   3931  CD2 PHE I 266      38.798 -11.422  33.091  1.00 53.47           C  
ATOM   3932  CE1 PHE I 266      39.172  -8.699  33.330  1.00 47.29           C  
ATOM   3933  CE2 PHE I 266      37.703 -10.577  33.156  1.00 53.95           C  
ATOM   3934  CZ  PHE I 266      37.892  -9.212  33.278  1.00 50.02           C  
ATOM   3935  H   PHE I 266      40.652 -13.501  30.822  1.00 65.61           H  
ATOM   3936  HA  PHE I 266      42.175 -10.992  31.319  1.00 57.56           H  
ATOM   3937  HB2 PHE I 266      42.038 -11.452  33.752  1.00 53.39           H  
ATOM   3938  HB3 PHE I 266      40.956 -12.825  33.417  1.00 53.39           H  
ATOM   3939  HD1 PHE I 266      41.257  -9.141  33.310  1.00 47.25           H  
ATOM   3940  HD2 PHE I 266      38.645 -12.487  32.999  1.00 53.47           H  
ATOM   3941  HE1 PHE I 266      39.324  -7.634  33.421  1.00 47.29           H  
ATOM   3942  HE2 PHE I 266      36.703 -10.983  33.112  1.00 53.95           H  
ATOM   3943  HZ  PHE I 266      37.040  -8.550  33.332  1.00 50.02           H  
ATOM   3944  N   ARG I 267      44.269 -12.280  31.983  1.00 52.04           N  
ATOM   3945  CA  ARG I 267      45.470 -13.080  32.188  1.00 50.78           C  
ATOM   3946  C   ARG I 267      45.370 -13.765  33.545  1.00 50.00           C  
ATOM   3947  O   ARG I 267      45.114 -13.121  34.560  1.00 50.04           O  
ATOM   3948  CB  ARG I 267      46.733 -12.225  32.080  1.00 50.43           C  
ATOM   3949  CG  ARG I 267      46.887 -11.552  30.726  1.00 51.99           C  
ATOM   3950  CD  ARG I 267      48.255 -10.913  30.550  1.00 54.52           C  
ATOM   3951  NE  ARG I 267      49.316 -11.909  30.433  1.00 58.94           N  
ATOM   3952  CZ  ARG I 267      50.388 -11.955  31.217  1.00 60.58           C  
ATOM   3953  NH1 ARG I 267      50.553 -11.051  32.171  1.00 54.05           N  
ATOM   3954  NH2 ARG I 267      51.302 -12.899  31.038  1.00 72.09           N1+
ATOM   3955  H   ARG I 267      44.324 -11.272  32.015  1.00 52.04           H  
ATOM   3956  HA  ARG I 267      45.543 -13.837  31.407  1.00 50.78           H  
ATOM   3957  HB2 ARG I 267      47.599 -12.864  32.250  1.00 50.43           H  
ATOM   3958  HB3 ARG I 267      46.695 -11.453  32.848  1.00 50.43           H  
ATOM   3959  HG2 ARG I 267      46.124 -10.779  30.630  1.00 51.99           H  
ATOM   3960  HG3 ARG I 267      46.747 -12.300  29.945  1.00 51.99           H  
ATOM   3961  HD2 ARG I 267      48.461 -10.280  31.413  1.00 54.52           H  
ATOM   3962  HD3 ARG I 267      48.244 -10.303  29.647  1.00 54.52           H  
ATOM   3963  HE  ARG I 267      49.230 -12.608  29.709  1.00 58.94           H  
ATOM   3964 HH11 ARG I 267      51.373 -11.082  32.760  1.00 54.05           H  
ATOM   3965 HH12 ARG I 267      49.859 -10.331  32.310  1.00 54.05           H  
ATOM   3966 HH21 ARG I 267      51.179 -13.590  30.311  1.00 72.09           H  
ATOM   3967 HH22 ARG I 267      52.121 -12.927  31.628  1.00 72.09           H  
ATOM   3968  N   TYR I 268      45.559 -15.079  33.549  1.00 53.02           N  
ATOM   3969  CA  TYR I 268      45.264 -15.888  34.720  1.00 52.91           C  
ATOM   3970  C   TYR I 268      46.160 -17.118  34.779  1.00 59.37           C  
ATOM   3971  O   TYR I 268      46.806 -17.477  33.794  1.00 63.73           O  
ATOM   3972  CB  TYR I 268      43.795 -16.304  34.685  1.00 53.59           C  
ATOM   3973  CG  TYR I 268      43.398 -17.367  35.685  1.00 54.55           C  
ATOM   3974  CD1 TYR I 268      42.840 -17.023  36.910  1.00 51.12           C  
ATOM   3975  CD2 TYR I 268      43.554 -18.714  35.391  1.00 53.58           C  
ATOM   3976  CE1 TYR I 268      42.462 -17.992  37.818  1.00 55.06           C  
ATOM   3977  CE2 TYR I 268      43.180 -19.689  36.291  1.00 56.06           C  
ATOM   3978  CZ  TYR I 268      42.635 -19.325  37.502  1.00 60.68           C  
ATOM   3979  OH  TYR I 268      42.263 -20.301  38.398  1.00 67.60           O  
ATOM   3980  H   TYR I 268      45.917 -15.528  32.718  1.00 53.02           H  
ATOM   3981  HA  TYR I 268      45.457 -15.295  35.614  1.00 52.91           H  
ATOM   3982  HB2 TYR I 268      43.576 -16.683  33.687  1.00 53.59           H  
ATOM   3983  HB3 TYR I 268      43.190 -15.418  34.878  1.00 53.59           H  
ATOM   3984  HD1 TYR I 268      42.700 -15.981  37.156  1.00 51.12           H  
ATOM   3985  HD2 TYR I 268      43.976 -19.004  34.440  1.00 53.58           H  
ATOM   3986  HE1 TYR I 268      42.034 -17.709  38.769  1.00 55.06           H  
ATOM   3987  HE2 TYR I 268      43.314 -20.733  36.048  1.00 56.06           H  
ATOM   3988  HH  TYR I 268      42.416 -21.202  38.103  1.00 67.60           H  
ATOM   3989  N   ARG I 269      46.195 -17.757  35.943  1.00 59.20           N  
ATOM   3990  CA  ARG I 269      47.030 -18.931  36.144  1.00 62.69           C  
ATOM   3991  C   ARG I 269      46.722 -19.581  37.488  1.00 65.04           C  
ATOM   3992  O   ARG I 269      46.605 -18.895  38.504  1.00 69.17           O  
ATOM   3993  CB  ARG I 269      48.508 -18.546  36.063  1.00 59.58           C  
ATOM   3994  CG  ARG I 269      49.469 -19.627  36.525  1.00 70.58           C  
ATOM   3995  CD  ARG I 269      49.329 -20.891  35.700  1.00 72.30           C  
ATOM   3996  NE  ARG I 269      49.391 -20.612  34.270  1.00 89.34           N  
ATOM   3997  CZ  ARG I 269      49.392 -21.549  33.327  1.00 89.54           C  
ATOM   3998  NH1 ARG I 269      49.341 -22.831  33.666  1.00 88.72           N  
ATOM   3999  NH2 ARG I 269      49.447 -21.203  32.047  1.00 75.77           N1+
ATOM   4000  H   ARG I 269      45.628 -17.419  36.707  1.00 59.20           H  
ATOM   4001  HA  ARG I 269      46.813 -19.652  35.356  1.00 62.69           H  
ATOM   4002  HB2 ARG I 269      48.664 -17.664  36.684  1.00 59.58           H  
ATOM   4003  HB3 ARG I 269      48.740 -18.305  35.026  1.00 59.58           H  
ATOM   4004  HG2 ARG I 269      49.261 -19.862  37.569  1.00 70.58           H  
ATOM   4005  HG3 ARG I 269      50.490 -19.256  36.432  1.00 70.58           H  
ATOM   4006  HD2 ARG I 269      48.370 -21.357  35.928  1.00 72.30           H  
ATOM   4007  HD3 ARG I 269      50.136 -21.575  35.962  1.00 72.30           H  
ATOM   4008  HE  ARG I 269      49.436 -19.646  33.978  1.00 89.34           H  
ATOM   4009 HH11 ARG I 269      49.344 -23.543  32.950  1.00 88.72           H  
ATOM   4010 HH12 ARG I 269      49.299 -23.094  34.640  1.00 88.72           H  
ATOM   4011 HH21 ARG I 269      49.486 -20.227  31.789  1.00 75.77           H  
ATOM   4012 HH22 ARG I 269      49.450 -21.915  31.331  1.00 75.77           H  
ATOM   4013  N   ARG I 270      46.579 -20.902  37.488  1.00 61.95           N  
ATOM   4014  CA  ARG I 270      46.365 -21.639  38.725  1.00 57.93           C  
ATOM   4015  C   ARG I 270      47.646 -22.350  39.142  1.00 56.64           C  
ATOM   4016  O   ARG I 270      47.982 -23.413  38.619  1.00 58.08           O  
ATOM   4017  CB  ARG I 270      45.228 -22.648  38.578  1.00 57.50           C  
ATOM   4018  CG  ARG I 270      44.510 -22.916  39.886  1.00 66.87           C  
ATOM   4019  CD  ARG I 270      43.862 -24.282  39.920  1.00 61.92           C  
ATOM   4020  NE  ARG I 270      43.136 -24.481  41.168  1.00 59.82           N  
ATOM   4021  CZ  ARG I 270      42.999 -25.656  41.770  1.00 71.06           C  
ATOM   4022  NH1 ARG I 270      43.548 -26.742  41.241  1.00 71.47           N  
ATOM   4023  NH2 ARG I 270      42.322 -25.744  42.905  1.00 71.60           N1+
ATOM   4024  H   ARG I 270      46.620 -21.405  36.613  1.00 61.95           H  
ATOM   4025  HA  ARG I 270      46.085 -20.924  39.499  1.00 57.93           H  
ATOM   4026  HB2 ARG I 270      45.641 -23.587  38.208  1.00 57.50           H  
ATOM   4027  HB3 ARG I 270      44.508 -22.259  37.858  1.00 57.50           H  
ATOM   4028  HG2 ARG I 270      43.738 -22.159  40.023  1.00 66.87           H  
ATOM   4029  HG3 ARG I 270      45.231 -22.851  40.701  1.00 66.87           H  
ATOM   4030  HD2 ARG I 270      44.634 -25.046  39.830  1.00 61.92           H  
ATOM   4031  HD3 ARG I 270      43.167 -24.368  39.085  1.00 61.92           H  
ATOM   4032  HE  ARG I 270      42.710 -23.674  41.602  1.00 59.82           H  
ATOM   4033 HH11 ARG I 270      44.065 -26.676  40.376  1.00 71.47           H  
ATOM   4034 HH12 ARG I 270      43.449 -27.634  41.704  1.00 71.47           H  
ATOM   4035 HH21 ARG I 270      42.224 -26.637  43.367  1.00 71.60           H  
ATOM   4036 HH22 ARG I 270      41.904 -24.918  43.309  1.00 71.60           H  
ATOM   4037  N   VAL I 271      48.350 -21.755  40.097  1.00 57.59           N  
ATOM   4038  CA  VAL I 271      49.666 -22.229  40.504  1.00 57.74           C  
ATOM   4039  C   VAL I 271      49.627 -23.235  41.658  1.00 59.82           C  
ATOM   4040  O   VAL I 271      48.580 -23.805  41.967  1.00 67.17           O  
ATOM   4041  CB  VAL I 271      50.572 -21.046  40.887  1.00 56.45           C  
ATOM   4042  CG1 VAL I 271      51.047 -20.319  39.640  1.00 51.82           C  
ATOM   4043  CG2 VAL I 271      49.828 -20.093  41.813  1.00 55.81           C  
ATOM   4044  H   VAL I 271      47.960 -20.945  40.558  1.00 57.59           H  
ATOM   4045  HA  VAL I 271      50.073 -22.752  39.639  1.00 57.74           H  
ATOM   4046  HB  VAL I 271      51.446 -21.429  41.414  1.00 56.45           H  
ATOM   4047 HG11 VAL I 271      51.594 -21.012  39.001  1.00 51.82           H  
ATOM   4048 HG12 VAL I 271      50.186 -19.928  39.098  1.00 51.82           H  
ATOM   4049 HG13 VAL I 271      51.701 -19.495  39.926  1.00 51.82           H  
ATOM   4050 HG21 VAL I 271      48.950 -19.700  41.301  1.00 55.81           H  
ATOM   4051 HG22 VAL I 271      49.516 -20.628  42.710  1.00 55.81           H  
ATOM   4052 HG23 VAL I 271      50.485 -19.269  42.091  1.00 55.81           H  
ATOM   4053  N   ALA I 272      50.783 -23.441  42.285  1.00 62.83           N  
ATOM   4054  CA  ALA I 272      50.950 -24.407  43.372  1.00 56.07           C  
ATOM   4055  C   ALA I 272      49.738 -24.543  44.290  1.00 61.54           C  
ATOM   4056  O   ALA I 272      49.200 -23.555  44.790  1.00 66.57           O  
ATOM   4057  CB  ALA I 272      52.180 -24.065  44.187  1.00 59.73           C  
ATOM   4058  H   ALA I 272      51.587 -22.903  41.996  1.00 62.83           H  
ATOM   4059  HA  ALA I 272      51.067 -25.377  42.889  1.00 56.07           H  
ATOM   4060  HB1 ALA I 272      53.051 -24.031  43.533  1.00 59.73           H  
ATOM   4061  HB2 ALA I 272      52.043 -23.093  44.661  1.00 59.73           H  
ATOM   4062  HB3 ALA I 272      52.331 -24.825  44.954  1.00 59.73           H  
ATOM   4063  N   GLU I 273      49.331 -25.786  44.510  1.00 61.07           N  
ATOM   4064  CA  GLU I 273      48.216 -26.119  45.394  1.00 69.78           C  
ATOM   4065  C   GLU I 273      47.089 -25.084  45.478  1.00 69.41           C  
ATOM   4066  O   GLU I 273      46.820 -24.527  46.543  1.00 64.71           O  
ATOM   4067  CB  GLU I 273      48.723 -26.483  46.795  1.00 72.52           C  
ATOM   4068  CG  GLU I 273      49.542 -25.406  47.479  1.00 74.09           C  
ATOM   4069  CD  GLU I 273      50.285 -25.937  48.691  1.00 76.96           C  
ATOM   4070  OE1 GLU I 273      51.336 -26.588  48.505  1.00 78.21           O  
ATOM   4071  OE2 GLU I 273      49.822 -25.703  49.828  1.00 74.19           O1-
ATOM   4072  H   GLU I 273      49.816 -26.540  44.044  1.00 61.07           H  
ATOM   4073  HA  GLU I 273      47.751 -26.984  44.922  1.00 69.78           H  
ATOM   4074  HB2 GLU I 273      49.342 -27.376  46.709  1.00 72.52           H  
ATOM   4075  HB3 GLU I 273      47.858 -26.700  47.422  1.00 72.52           H  
ATOM   4076  HG2 GLU I 273      48.874 -24.606  47.799  1.00 74.09           H  
ATOM   4077  HG3 GLU I 273      50.267 -25.011  46.768  1.00 74.09           H  
ATOM   4078  N   GLY I 274      46.433 -24.841  44.347  1.00 67.10           N  
ATOM   4079  CA  GLY I 274      45.162 -24.124  44.335  1.00 66.84           C  
ATOM   4080  C   GLY I 274      45.199 -22.620  44.150  1.00 63.70           C  
ATOM   4081  O   GLY I 274      44.206 -22.022  43.734  1.00 67.39           O  
ATOM   4082  H   GLY I 274      46.825 -25.161  43.473  1.00 67.10           H  
ATOM   4083  HA2 GLY I 274      44.668 -24.322  45.286  1.00 66.84           H  
ATOM   4084  HA3 GLY I 274      44.564 -24.537  43.522  1.00 66.84           H  
ATOM   4085  N   THR I 275      46.332 -21.998  44.458  1.00 58.16           N  
ATOM   4086  CA  THR I 275      46.416 -20.540  44.429  1.00 58.51           C  
ATOM   4087  C   THR I 275      46.120 -19.961  43.048  1.00 57.17           C  
ATOM   4088  O   THR I 275      46.733 -20.345  42.053  1.00 57.37           O  
ATOM   4089  CB  THR I 275      47.781 -20.028  44.922  1.00 57.74           C  
ATOM   4090  OG1 THR I 275      47.953 -20.385  46.297  1.00 57.03           O  
ATOM   4091  CG2 THR I 275      47.860 -18.515  44.791  1.00 56.84           C  
ATOM   4092  H   THR I 275      47.145 -22.540  44.715  1.00 58.16           H  
ATOM   4093  HA  THR I 275      45.644 -20.192  45.115  1.00 58.51           H  
ATOM   4094  HB  THR I 275      48.565 -20.480  44.314  1.00 57.74           H  
ATOM   4095 HG21 THR I 275      47.723 -18.233  43.747  1.00 56.84           H  
ATOM   4096 HG22 THR I 275      47.078 -18.057  45.397  1.00 56.84           H  
ATOM   4097 HG23 THR I 275      48.835 -18.171  45.135  1.00 56.84           H  
ATOM   4098  HG1 THR I 275      47.904 -21.342  46.357  1.00 57.03           H  
ATOM   4099  N   GLN I 276      45.176 -19.029  43.003  1.00 56.00           N  
ATOM   4100  CA  GLN I 276      44.798 -18.380  41.758  1.00 55.70           C  
ATOM   4101  C   GLN I 276      45.448 -17.006  41.636  1.00 54.21           C  
ATOM   4102  O   GLN I 276      45.352 -16.182  42.544  1.00 57.75           O  
ATOM   4103  CB  GLN I 276      43.277 -18.246  41.668  1.00 51.04           C  
ATOM   4104  CG  GLN I 276      42.545 -19.566  41.519  1.00 52.14           C  
ATOM   4105  CD  GLN I 276      41.042 -19.396  41.563  1.00 53.67           C  
ATOM   4106  OE1 GLN I 276      40.499 -18.814  42.501  1.00 49.15           O  
ATOM   4107  NE2 GLN I 276      40.359 -19.904  40.545  1.00 57.35           N  
ATOM   4108  H   GLN I 276      44.707 -18.763  43.857  1.00 56.00           H  
ATOM   4109  HA  GLN I 276      45.151 -19.002  40.935  1.00 55.70           H  
ATOM   4110  HB2 GLN I 276      43.039 -17.624  40.805  1.00 51.04           H  
ATOM   4111  HB3 GLN I 276      42.922 -17.759  42.576  1.00 51.04           H  
ATOM   4112  HG2 GLN I 276      42.847 -20.228  42.330  1.00 52.14           H  
ATOM   4113  HG3 GLN I 276      42.820 -20.013  40.564  1.00 52.14           H  
ATOM   4114 HE21 GLN I 276      40.845 -20.374  39.795  1.00 57.35           H  
ATOM   4115 HE22 GLN I 276      39.353 -19.820  40.520  1.00 57.35           H  
ATOM   4116  N   VAL I 277      46.114 -16.771  40.511  1.00 50.46           N  
ATOM   4117  CA  VAL I 277      46.689 -15.467  40.217  1.00 50.70           C  
ATOM   4118  C   VAL I 277      45.930 -14.834  39.058  1.00 51.96           C  
ATOM   4119  O   VAL I 277      45.713 -15.476  38.029  1.00 60.71           O  
ATOM   4120  CB  VAL I 277      48.172 -15.583  39.844  1.00 53.36           C  
ATOM   4121  CG1 VAL I 277      48.768 -14.204  39.617  1.00 55.29           C  
ATOM   4122  CG2 VAL I 277      48.930 -16.328  40.932  1.00 53.41           C  
ATOM   4123  H   VAL I 277      46.224 -17.518  39.841  1.00 50.46           H  
ATOM   4124  HA  VAL I 277      46.607 -14.848  41.110  1.00 50.70           H  
ATOM   4125  HB  VAL I 277      48.260 -16.149  38.916  1.00 53.36           H  
ATOM   4126 HG11 VAL I 277      48.224 -13.700  38.818  1.00 55.29           H  
ATOM   4127 HG12 VAL I 277      48.691 -13.620  40.534  1.00 55.29           H  
ATOM   4128 HG13 VAL I 277      49.817 -14.303  39.336  1.00 55.29           H  
ATOM   4129 HG21 VAL I 277      48.854 -15.777  41.870  1.00 53.41           H  
ATOM   4130 HG22 VAL I 277      48.501 -17.322  41.059  1.00 53.41           H  
ATOM   4131 HG23 VAL I 277      49.978 -16.419  40.647  1.00 53.41           H  
ATOM   4132  N   LEU I 278      45.531 -13.577  39.223  1.00 46.81           N  
ATOM   4133  CA  LEU I 278      44.681 -12.909  38.240  1.00 46.11           C  
ATOM   4134  C   LEU I 278      45.087 -11.463  37.985  1.00 45.46           C  
ATOM   4135  O   LEU I 278      45.249 -10.684  38.924  1.00 46.34           O  
ATOM   4136  CB  LEU I 278      43.225 -12.936  38.703  1.00 49.23           C  
ATOM   4137  CG  LEU I 278      42.275 -12.125  37.820  1.00 52.60           C  
ATOM   4138  CD1 LEU I 278      42.301 -12.663  36.396  1.00 49.58           C  
ATOM   4139  CD2 LEU I 278      40.866 -12.143  38.384  1.00 53.03           C  
ATOM   4140  H   LEU I 278      45.822 -13.072  40.047  1.00 46.81           H  
ATOM   4141  HA  LEU I 278      44.802 -13.457  37.306  1.00 46.11           H  
ATOM   4142  HB2 LEU I 278      43.180 -12.533  39.715  1.00 49.23           H  
ATOM   4143  HB3 LEU I 278      42.887 -13.972  38.709  1.00 49.23           H  
ATOM   4144  HG  LEU I 278      42.611 -11.088  37.804  1.00 52.60           H  
ATOM   4145 HD11 LEU I 278      43.317 -12.607  36.005  1.00 49.58           H  
ATOM   4146 HD12 LEU I 278      41.967 -13.701  36.394  1.00 49.58           H  
ATOM   4147 HD13 LEU I 278      41.637 -12.066  35.770  1.00 49.58           H  
ATOM   4148 HD21 LEU I 278      40.499 -13.169  38.413  1.00 53.03           H  
ATOM   4149 HD22 LEU I 278      40.873 -11.731  39.393  1.00 53.03           H  
ATOM   4150 HD23 LEU I 278      40.213 -11.542  37.751  1.00 53.03           H  
ATOM   4151  N   GLU I 279      45.225 -11.100  36.712  1.00 42.96           N  
ATOM   4152  CA  GLU I 279      45.589  -9.731  36.356  1.00 43.99           C  
ATOM   4153  C   GLU I 279      44.421  -8.926  35.781  1.00 46.92           C  
ATOM   4154  O   GLU I 279      43.776  -9.347  34.819  1.00 52.05           O  
ATOM   4155  CB  GLU I 279      46.769  -9.713  35.384  1.00 42.07           C  
ATOM   4156  CG  GLU I 279      47.350  -8.327  35.184  1.00 42.85           C  
ATOM   4157  CD  GLU I 279      48.706  -8.353  34.523  1.00 46.78           C  
ATOM   4158  OE1 GLU I 279      48.817  -8.920  33.415  1.00 55.94           O  
ATOM   4159  OE2 GLU I 279      49.662  -7.800  35.109  1.00 46.19           O1-
ATOM   4160  H   GLU I 279      45.076 -11.781  35.981  1.00 42.96           H  
ATOM   4161  HA  GLU I 279      45.881  -9.246  37.288  1.00 43.99           H  
ATOM   4162  HB2 GLU I 279      46.430 -10.090  34.419  1.00 42.07           H  
ATOM   4163  HB3 GLU I 279      47.551 -10.364  35.775  1.00 42.07           H  
ATOM   4164  HG2 GLU I 279      47.446  -7.845  36.157  1.00 42.85           H  
ATOM   4165  HG3 GLU I 279      46.668  -7.750  34.559  1.00 42.85           H  
ATOM   4166  N   LEU I 280      44.156  -7.768  36.383  1.00 44.80           N  
ATOM   4167  CA  LEU I 280      43.134  -6.851  35.887  1.00 46.00           C  
ATOM   4168  C   LEU I 280      43.779  -5.534  35.465  1.00 50.26           C  
ATOM   4169  O   LEU I 280      44.079  -4.689  36.304  1.00 52.08           O  
ATOM   4170  CB  LEU I 280      42.070  -6.593  36.957  1.00 42.59           C  
ATOM   4171  CG  LEU I 280      41.337  -7.836  37.464  1.00 46.86           C  
ATOM   4172  CD1 LEU I 280      40.263  -7.473  38.475  1.00 44.93           C  
ATOM   4173  CD2 LEU I 280      40.742  -8.611  36.302  1.00 49.24           C  
ATOM   4174  H   LEU I 280      44.679  -7.516  37.209  1.00 44.80           H  
ATOM   4175  HA  LEU I 280      42.650  -7.308  35.024  1.00 46.00           H  
ATOM   4176  HB2 LEU I 280      41.329  -5.913  36.537  1.00 42.59           H  
ATOM   4177  HB3 LEU I 280      42.557  -6.119  37.809  1.00 42.59           H  
ATOM   4178  HG  LEU I 280      42.064  -8.471  37.970  1.00 46.86           H  
ATOM   4179 HD11 LEU I 280      40.716  -6.940  39.311  1.00 44.93           H  
ATOM   4180 HD12 LEU I 280      39.517  -6.836  38.000  1.00 44.93           H  
ATOM   4181 HD13 LEU I 280      39.785  -8.382  38.840  1.00 44.93           H  
ATOM   4182 HD21 LEU I 280      40.012  -7.988  35.786  1.00 49.24           H  
ATOM   4183 HD22 LEU I 280      41.535  -8.892  35.609  1.00 49.24           H  
ATOM   4184 HD23 LEU I 280      40.252  -9.509  36.677  1.00 49.24           H  
ATOM   4185  N   PRO I 281      44.000  -5.359  34.155  1.00 50.79           N  
ATOM   4186  CA  PRO I 281      44.655  -4.157  33.653  1.00 50.81           C  
ATOM   4187  C   PRO I 281      43.707  -2.961  33.568  1.00 55.62           C  
ATOM   4188  O   PRO I 281      42.509  -3.131  33.327  1.00 56.35           O  
ATOM   4189  CB  PRO I 281      45.095  -4.572  32.249  1.00 46.50           C  
ATOM   4190  CG  PRO I 281      44.084  -5.565  31.829  1.00 44.34           C  
ATOM   4191  CD  PRO I 281      43.674  -6.305  33.074  1.00 46.76           C  
ATOM   4192  HA  PRO I 281      45.465  -3.832  34.306  1.00 50.81           H  
ATOM   4193  HB2 PRO I 281      46.089  -5.019  32.272  1.00 46.50           H  
ATOM   4194  HB3 PRO I 281      45.097  -3.715  31.576  1.00 46.50           H  
ATOM   4195  HG2 PRO I 281      44.513  -6.256  31.103  1.00 44.34           H  
ATOM   4196  HG3 PRO I 281      43.223  -5.063  31.388  1.00 44.34           H  
ATOM   4197  HD2 PRO I 281      42.608  -6.530  33.061  1.00 46.76           H  
ATOM   4198  HD3 PRO I 281      44.239  -7.231  33.182  1.00 46.76           H  
ATOM   4199  N   PHE I 282      44.250  -1.765  33.770  1.00 49.87           N  
ATOM   4200  CA  PHE I 282      43.495  -0.535  33.593  1.00 54.45           C  
ATOM   4201  C   PHE I 282      43.664  -0.054  32.157  1.00 59.71           C  
ATOM   4202  O   PHE I 282      44.512  -0.567  31.424  1.00 58.96           O  
ATOM   4203  CB  PHE I 282      44.003   0.545  34.550  1.00 59.88           C  
ATOM   4204  CG  PHE I 282      43.982   0.139  35.995  1.00 55.64           C  
ATOM   4205  CD1 PHE I 282      42.980   0.586  36.839  1.00 53.52           C  
ATOM   4206  CD2 PHE I 282      44.968  -0.687  36.510  1.00 55.60           C  
ATOM   4207  CE1 PHE I 282      42.958   0.214  38.171  1.00 50.16           C  
ATOM   4208  CE2 PHE I 282      44.949  -1.063  37.839  1.00 51.12           C  
ATOM   4209  CZ  PHE I 282      43.941  -0.609  38.669  1.00 49.96           C  
ATOM   4210  H   PHE I 282      45.217  -1.709  34.055  1.00 49.87           H  
ATOM   4211  HA  PHE I 282      42.443  -0.727  33.806  1.00 54.45           H  
ATOM   4212  HB2 PHE I 282      43.376   1.429  34.433  1.00 59.88           H  
ATOM   4213  HB3 PHE I 282      45.030   0.789  34.277  1.00 59.88           H  
ATOM   4214  HD1 PHE I 282      42.206   1.233  36.453  1.00 53.52           H  
ATOM   4215  HD2 PHE I 282      45.759  -1.040  35.866  1.00 55.60           H  
ATOM   4216  HE1 PHE I 282      42.170   0.569  38.819  1.00 50.16           H  
ATOM   4217  HE2 PHE I 282      45.720  -1.711  38.229  1.00 51.12           H  
ATOM   4218  HZ  PHE I 282      43.925  -0.901  39.709  1.00 49.96           H  
ATOM   4219  N   LYS I 283      42.868   0.933  31.753  1.00 59.21           N  
ATOM   4220  CA  LYS I 283      43.012   1.509  30.421  1.00 57.99           C  
ATOM   4221  C   LYS I 283      44.452   1.958  30.225  1.00 55.58           C  
ATOM   4222  O   LYS I 283      45.022   2.623  31.087  1.00 58.94           O  
ATOM   4223  CB  LYS I 283      42.060   2.688  30.224  1.00 59.23           C  
ATOM   4224  CG  LYS I 283      40.594   2.307  30.272  1.00 68.00           C  
ATOM   4225  CD  LYS I 283      39.718   3.422  29.730  1.00 77.67           C  
ATOM   4226  CE  LYS I 283      38.269   2.976  29.631  1.00 83.88           C  
ATOM   4227  NZ  LYS I 283      37.434   3.994  28.938  1.00102.23           N1+
ATOM   4228  H   LYS I 283      42.156   1.287  32.376  1.00 59.21           H  
ATOM   4229  HA  LYS I 283      42.758   0.750  29.681  1.00 57.99           H  
ATOM   4230  HB2 LYS I 283      42.266   3.137  29.253  1.00 59.23           H  
ATOM   4231  HB3 LYS I 283      42.251   3.419  31.010  1.00 59.23           H  
ATOM   4232  HG2 LYS I 283      40.313   2.105  31.306  1.00 68.00           H  
ATOM   4233  HG3 LYS I 283      40.440   1.410  29.672  1.00 68.00           H  
ATOM   4234  HD2 LYS I 283      40.073   3.704  28.739  1.00 77.67           H  
ATOM   4235  HD3 LYS I 283      39.782   4.282  30.397  1.00 77.67           H  
ATOM   4236  HE2 LYS I 283      37.877   2.820  30.636  1.00 83.88           H  
ATOM   4237  HE3 LYS I 283      38.223   2.040  29.073  1.00 83.88           H  
ATOM   4238  HZ1 LYS I 283      37.471   4.864  29.449  1.00102.23           H  
ATOM   4239  HZ2 LYS I 283      37.786   4.138  28.002  1.00102.23           H  
ATOM   4240  HZ3 LYS I 283      36.478   3.671  28.893  1.00102.23           H  
ATOM   4241  N   GLY I 284      45.038   1.583  29.094  1.00 51.58           N  
ATOM   4242  CA  GLY I 284      46.440   1.871  28.827  1.00 53.91           C  
ATOM   4243  C   GLY I 284      47.270   0.601  28.815  1.00 61.62           C  
ATOM   4244  O   GLY I 284      48.239   0.490  28.062  1.00 65.11           O  
ATOM   4245  H   GLY I 284      44.497   1.085  28.401  1.00 51.58           H  
ATOM   4246  HA2 GLY I 284      46.820   2.536  29.602  1.00 53.91           H  
ATOM   4247  HA3 GLY I 284      46.524   2.359  27.856  1.00 53.91           H  
ATOM   4248  N   ASP I 285      46.888  -0.358  29.658  1.00 57.64           N  
ATOM   4249  CA  ASP I 285      47.552  -1.660  29.712  1.00 62.98           C  
ATOM   4250  C   ASP I 285      48.955  -1.606  30.328  1.00 69.10           C  
ATOM   4251  O   ASP I 285      49.582  -2.642  30.553  1.00 74.78           O  
ATOM   4252  CB  ASP I 285      47.599  -2.295  28.317  1.00 64.01           C  
ATOM   4253  CG  ASP I 285      46.227  -2.732  27.829  1.00 71.35           C  
ATOM   4254  OD1 ASP I 285      45.744  -3.795  28.277  1.00 68.41           O  
ATOM   4255  OD2 ASP I 285      45.635  -2.016  26.992  1.00 70.66           O1-
ATOM   4256  H   ASP I 285      46.113  -0.179  30.281  1.00 57.64           H  
ATOM   4257  HA  ASP I 285      46.953  -2.283  30.376  1.00 62.98           H  
ATOM   4258  HB2 ASP I 285      48.252  -3.167  28.352  1.00 64.01           H  
ATOM   4259  HB3 ASP I 285      48.004  -1.566  27.615  1.00 64.01           H  
ATOM   4260  N   ASP I 286      49.442  -0.398  30.597  1.00 63.63           N  
ATOM   4261  CA  ASP I 286      50.727  -0.220  31.262  1.00 61.93           C  
ATOM   4262  C   ASP I 286      50.645  -0.585  32.740  1.00 61.62           C  
ATOM   4263  O   ASP I 286      51.598  -1.108  33.313  1.00 65.79           O  
ATOM   4264  CB  ASP I 286      51.206   1.224  31.128  1.00 73.36           C  
ATOM   4265  CG  ASP I 286      51.896   1.488  29.812  1.00 90.84           C  
ATOM   4266  OD1 ASP I 286      52.087   0.525  29.038  1.00105.67           O  
ATOM   4267  OD2 ASP I 286      52.252   2.659  29.554  1.00 90.17           O1-
ATOM   4268  H   ASP I 286      48.907   0.417  30.334  1.00 63.63           H  
ATOM   4269  HA  ASP I 286      51.438  -0.888  30.775  1.00 61.93           H  
ATOM   4270  HB2 ASP I 286      51.905   1.436  31.937  1.00 73.36           H  
ATOM   4271  HB3 ASP I 286      50.344   1.886  31.209  1.00 73.36           H  
ATOM   4272  N   ILE I 287      49.504  -0.299  33.354  1.00 56.31           N  
ATOM   4273  CA  ILE I 287      49.331  -0.534  34.781  1.00 51.50           C  
ATOM   4274  C   ILE I 287      48.196  -1.518  35.039  1.00 51.21           C  
ATOM   4275  O   ILE I 287      47.111  -1.395  34.469  1.00 50.65           O  
ATOM   4276  CB  ILE I 287      49.070   0.782  35.532  1.00 46.85           C  
ATOM   4277  CG1 ILE I 287      50.302   1.685  35.451  1.00 43.84           C  
ATOM   4278  CG2 ILE I 287      48.689   0.511  36.971  1.00 43.30           C  
ATOM   4279  CD1 ILE I 287      50.145   3.001  36.181  1.00 43.73           C  
ATOM   4280  H   ILE I 287      48.739   0.090  32.821  1.00 56.31           H  
ATOM   4281  HA  ILE I 287      50.258  -0.967  35.156  1.00 51.50           H  
ATOM   4282  HB  ILE I 287      48.234   1.296  35.058  1.00 46.85           H  
ATOM   4283 HG12 ILE I 287      50.504   1.897  34.401  1.00 43.84           H  
ATOM   4284 HG13 ILE I 287      51.148   1.151  35.884  1.00 43.84           H  
ATOM   4285 HG21 ILE I 287      47.796  -0.113  36.999  1.00 43.30           H  
ATOM   4286 HG22 ILE I 287      49.508  -0.004  37.473  1.00 43.30           H  
ATOM   4287 HG23 ILE I 287      48.489   1.455  37.478  1.00 43.30           H  
ATOM   4288 HD11 ILE I 287      49.302   3.551  35.762  1.00 43.73           H  
ATOM   4289 HD12 ILE I 287      49.965   2.810  37.239  1.00 43.73           H  
ATOM   4290 HD13 ILE I 287      51.055   3.590  36.068  1.00 43.73           H  
ATOM   4291  N   THR I 288      48.456  -2.497  35.898  1.00 48.03           N  
ATOM   4292  CA  THR I 288      47.497  -3.560  36.153  1.00 51.12           C  
ATOM   4293  C   THR I 288      47.382  -3.851  37.640  1.00 50.55           C  
ATOM   4294  O   THR I 288      48.270  -3.507  38.416  1.00 58.10           O  
ATOM   4295  CB  THR I 288      47.927  -4.862  35.463  1.00 50.65           C  
ATOM   4296  OG1 THR I 288      49.162  -5.310  36.031  1.00 46.24           O  
ATOM   4297  CG2 THR I 288      48.112  -4.645  33.974  1.00 47.13           C  
ATOM   4298  H   THR I 288      49.341  -2.503  36.386  1.00 48.03           H  
ATOM   4299  HA  THR I 288      46.539  -3.218  35.761  1.00 51.12           H  
ATOM   4300  HB  THR I 288      47.149  -5.611  35.613  1.00 50.65           H  
ATOM   4301 HG21 THR I 288      47.175  -4.298  33.538  1.00 47.13           H  
ATOM   4302 HG22 THR I 288      48.888  -3.898  33.809  1.00 47.13           H  
ATOM   4303 HG23 THR I 288      48.406  -5.583  33.504  1.00 47.13           H  
ATOM   4304  HG1 THR I 288      49.404  -6.128  35.591  1.00 46.24           H  
ATOM   4305  N   MET I 289      46.286  -4.492  38.032  1.00 45.89           N  
ATOM   4306  CA  MET I 289      46.144  -4.981  39.392  1.00 45.44           C  
ATOM   4307  C   MET I 289      46.198  -6.500  39.408  1.00 51.27           C  
ATOM   4308  O   MET I 289      45.394  -7.162  38.745  1.00 49.62           O  
ATOM   4309  CB  MET I 289      44.834  -4.513  40.018  1.00 42.27           C  
ATOM   4310  CG  MET I 289      44.488  -5.267  41.292  1.00 43.20           C  
ATOM   4311  SD  MET I 289      43.024  -4.636  42.135  1.00 47.19           S  
ATOM   4312  CE  MET I 289      43.489  -2.920  42.357  1.00 43.17           C  
ATOM   4313  H   MET I 289      45.537  -4.642  37.371  1.00 45.89           H  
ATOM   4314  HA  MET I 289      46.969  -4.576  39.978  1.00 45.44           H  
ATOM   4315  HB2 MET I 289      44.031  -4.661  39.296  1.00 42.27           H  
ATOM   4316  HB3 MET I 289      44.920  -3.452  40.253  1.00 42.27           H  
ATOM   4317  HG2 MET I 289      45.335  -5.196  41.974  1.00 43.20           H  
ATOM   4318  HG3 MET I 289      44.314  -6.312  41.036  1.00 43.20           H  
ATOM   4319  HE1 MET I 289      44.398  -2.864  42.956  1.00 43.17           H  
ATOM   4320  HE2 MET I 289      43.666  -2.463  41.384  1.00 43.17           H  
ATOM   4321  HE3 MET I 289      42.685  -2.389  42.867  1.00 43.17           H  
ATOM   4322  N   VAL I 290      47.147  -7.047  40.164  1.00 48.43           N  
ATOM   4323  CA  VAL I 290      47.270  -8.490  40.299  1.00 46.69           C  
ATOM   4324  C   VAL I 290      46.662  -8.946  41.616  1.00 46.38           C  
ATOM   4325  O   VAL I 290      46.963  -8.384  42.667  1.00 53.54           O  
ATOM   4326  CB  VAL I 290      48.738  -8.939  40.257  1.00 45.82           C  
ATOM   4327  CG1 VAL I 290      48.827 -10.460  40.315  1.00 44.83           C  
ATOM   4328  CG2 VAL I 290      49.414  -8.411  39.008  1.00 45.12           C  
ATOM   4329  H   VAL I 290      47.795  -6.448  40.654  1.00 48.43           H  
ATOM   4330  HA  VAL I 290      46.740  -8.940  39.460  1.00 46.69           H  
ATOM   4331  HB  VAL I 290      49.255  -8.531  41.126  1.00 45.82           H  
ATOM   4332 HG11 VAL I 290      48.356 -10.817  41.231  1.00 44.83           H  
ATOM   4333 HG12 VAL I 290      48.315 -10.887  39.453  1.00 44.83           H  
ATOM   4334 HG13 VAL I 290      49.874 -10.763  40.303  1.00 44.83           H  
ATOM   4335 HG21 VAL I 290      48.911  -8.809  38.127  1.00 45.12           H  
ATOM   4336 HG22 VAL I 290      49.359  -7.322  38.998  1.00 45.12           H  
ATOM   4337 HG23 VAL I 290      50.459  -8.722  39.001  1.00 45.12           H  
ATOM   4338  N   LEU I 291      45.809  -9.963  41.558  1.00 42.57           N  
ATOM   4339  CA  LEU I 291      45.238 -10.544  42.764  1.00 41.65           C  
ATOM   4340  C   LEU I 291      45.818 -11.923  43.024  1.00 45.57           C  
ATOM   4341  O   LEU I 291      46.019 -12.705  42.098  1.00 53.85           O  
ATOM   4342  CB  LEU I 291      43.723 -10.655  42.647  1.00 42.56           C  
ATOM   4343  CG  LEU I 291      42.908  -9.381  42.438  1.00 43.17           C  
ATOM   4344  CD1 LEU I 291      41.437  -9.717  42.593  1.00 45.45           C  
ATOM   4345  CD2 LEU I 291      43.314  -8.294  43.412  1.00 42.67           C  
ATOM   4346  H   LEU I 291      45.551 -10.341  40.658  1.00 42.57           H  
ATOM   4347  HA  LEU I 291      45.487  -9.885  43.596  1.00 41.65           H  
ATOM   4348  HB2 LEU I 291      43.363 -11.119  43.566  1.00 42.56           H  
ATOM   4349  HB3 LEU I 291      43.514 -11.312  41.803  1.00 42.56           H  
ATOM   4350  HG  LEU I 291      43.099  -8.997  41.436  1.00 43.17           H  
ATOM   4351 HD11 LEU I 291      41.158 -10.473  41.859  1.00 45.45           H  
ATOM   4352 HD12 LEU I 291      41.256 -10.100  43.597  1.00 45.45           H  
ATOM   4353 HD13 LEU I 291      40.840  -8.819  42.434  1.00 45.45           H  
ATOM   4354 HD21 LEU I 291      43.140  -8.636  44.432  1.00 42.67           H  
ATOM   4355 HD22 LEU I 291      44.372  -8.066  43.281  1.00 42.67           H  
ATOM   4356 HD23 LEU I 291      42.723  -7.398  43.223  1.00 42.67           H  
ATOM   4357  N   ILE I 292      46.087 -12.223  44.288  1.00 51.60           N  
ATOM   4358  CA  ILE I 292      46.545 -13.554  44.665  1.00 49.80           C  
ATOM   4359  C   ILE I 292      45.584 -14.164  45.679  1.00 51.20           C  
ATOM   4360  O   ILE I 292      45.480 -13.697  46.813  1.00 51.12           O  
ATOM   4361  CB  ILE I 292      47.984 -13.526  45.197  1.00 48.00           C  
ATOM   4362  CG1 ILE I 292      48.896 -12.872  44.152  1.00 47.04           C  
ATOM   4363  CG2 ILE I 292      48.449 -14.937  45.545  1.00 44.42           C  
ATOM   4364  CD1 ILE I 292      50.374 -13.085  44.376  1.00 46.35           C  
ATOM   4365  H   ILE I 292      45.972 -11.517  45.001  1.00 51.60           H  
ATOM   4366  HA  ILE I 292      46.553 -14.182  43.774  1.00 49.80           H  
ATOM   4367  HB  ILE I 292      48.028 -12.935  46.112  1.00 48.00           H  
ATOM   4368 HG12 ILE I 292      48.704 -11.799  44.159  1.00 47.04           H  
ATOM   4369 HG13 ILE I 292      48.639 -13.281  43.175  1.00 47.04           H  
ATOM   4370 HG21 ILE I 292      47.791 -15.359  46.305  1.00 44.42           H  
ATOM   4371 HG22 ILE I 292      48.419 -15.560  44.651  1.00 44.42           H  
ATOM   4372 HG23 ILE I 292      49.469 -14.899  45.928  1.00 44.42           H  
ATOM   4373 HD11 ILE I 292      50.656 -12.683  45.349  1.00 46.35           H  
ATOM   4374 HD12 ILE I 292      50.596 -14.152  44.345  1.00 46.35           H  
ATOM   4375 HD13 ILE I 292      50.937 -12.574  43.595  1.00 46.35           H  
ATOM   4376  N   LEU I 293      44.875 -15.201  45.245  1.00 51.58           N  
ATOM   4377  CA  LEU I 293      43.784 -15.786  46.015  1.00 55.01           C  
ATOM   4378  C   LEU I 293      43.996 -17.285  46.217  1.00 62.47           C  
ATOM   4379  O   LEU I 293      43.897 -18.062  45.266  1.00 69.72           O  
ATOM   4380  CB  LEU I 293      42.461 -15.545  45.287  1.00 52.42           C  
ATOM   4381  CG  LEU I 293      41.173 -15.981  45.984  1.00 56.67           C  
ATOM   4382  CD1 LEU I 293      40.847 -15.046  47.137  1.00 56.87           C  
ATOM   4383  CD2 LEU I 293      40.026 -16.022  44.990  1.00 56.19           C  
ATOM   4384  H   LEU I 293      45.101 -15.600  44.345  1.00 51.58           H  
ATOM   4385  HA  LEU I 293      43.759 -15.311  46.996  1.00 55.01           H  
ATOM   4386  HB2 LEU I 293      42.512 -16.076  44.337  1.00 52.42           H  
ATOM   4387  HB3 LEU I 293      42.383 -14.474  45.101  1.00 52.42           H  
ATOM   4388  HG  LEU I 293      41.319 -16.983  46.388  1.00 56.67           H  
ATOM   4389 HD11 LEU I 293      41.672 -15.046  47.849  1.00 56.87           H  
ATOM   4390 HD12 LEU I 293      40.697 -14.036  46.755  1.00 56.87           H  
ATOM   4391 HD13 LEU I 293      39.938 -15.385  47.634  1.00 56.87           H  
ATOM   4392 HD21 LEU I 293      39.868 -15.026  44.577  1.00 56.19           H  
ATOM   4393 HD22 LEU I 293      40.268 -16.715  44.185  1.00 56.19           H  
ATOM   4394 HD23 LEU I 293      39.119 -16.354  45.495  1.00 56.19           H  
ATOM   4395  N   PRO I 294      44.285 -17.696  47.462  1.00 59.19           N  
ATOM   4396  CA  PRO I 294      44.558 -19.093  47.778  1.00 57.76           C  
ATOM   4397  C   PRO I 294      43.272 -19.889  47.945  1.00 56.87           C  
ATOM   4398  O   PRO I 294      42.218 -19.310  48.197  1.00 58.07           O  
ATOM   4399  CB  PRO I 294      45.287 -19.002  49.118  1.00 62.41           C  
ATOM   4400  CG  PRO I 294      44.706 -17.798  49.769  1.00 58.40           C  
ATOM   4401  CD  PRO I 294      44.337 -16.838  48.659  1.00 62.36           C  
ATOM   4402  HA  PRO I 294      45.124 -19.597  46.994  1.00 57.76           H  
ATOM   4403  HB2 PRO I 294      46.360 -18.880  48.967  1.00 62.41           H  
ATOM   4404  HB3 PRO I 294      45.104 -19.893  49.719  1.00 62.41           H  
ATOM   4405  HG2 PRO I 294      45.439 -17.340  50.434  1.00 58.40           H  
ATOM   4406  HG3 PRO I 294      43.818 -18.071  50.340  1.00 58.40           H  
ATOM   4407  HD2 PRO I 294      43.368 -16.377  48.850  1.00 62.36           H  
ATOM   4408  HD3 PRO I 294      45.094 -16.061  48.549  1.00 62.36           H  
ATOM   4409  N   LYS I 295      43.359 -21.206  47.807  1.00 58.43           N  
ATOM   4410  CA  LYS I 295      42.190 -22.055  47.995  1.00 65.49           C  
ATOM   4411  C   LYS I 295      41.597 -21.841  49.383  1.00 69.02           C  
ATOM   4412  O   LYS I 295      42.259 -21.303  50.271  1.00 71.39           O  
ATOM   4413  CB  LYS I 295      42.552 -23.528  47.789  1.00 70.90           C  
ATOM   4414  CG  LYS I 295      43.654 -24.040  48.704  1.00 70.49           C  
ATOM   4415  CD  LYS I 295      44.015 -25.480  48.374  1.00 74.03           C  
ATOM   4416  CE  LYS I 295      45.166 -25.975  49.233  1.00 68.46           C  
ATOM   4417  NZ  LYS I 295      45.535 -27.378  48.900  1.00 70.23           N1+
ATOM   4418  H   LYS I 295      44.247 -21.625  47.569  1.00 58.43           H  
ATOM   4419  HA  LYS I 295      41.442 -21.780  47.251  1.00 65.49           H  
ATOM   4420  HB2 LYS I 295      42.879 -23.657  46.757  1.00 70.90           H  
ATOM   4421  HB3 LYS I 295      41.658 -24.126  47.965  1.00 70.90           H  
ATOM   4422  HG2 LYS I 295      43.312 -23.987  49.738  1.00 70.49           H  
ATOM   4423  HG3 LYS I 295      44.538 -23.414  48.581  1.00 70.49           H  
ATOM   4424  HD2 LYS I 295      44.304 -25.541  47.325  1.00 74.03           H  
ATOM   4425  HD3 LYS I 295      43.145 -26.113  48.549  1.00 74.03           H  
ATOM   4426  HE2 LYS I 295      44.871 -25.926  50.281  1.00 68.46           H  
ATOM   4427  HE3 LYS I 295      46.032 -25.333  49.069  1.00 68.46           H  
ATOM   4428  HZ1 LYS I 295      44.738 -27.980  49.050  1.00 70.23           H  
ATOM   4429  HZ2 LYS I 295      45.820 -27.431  47.932  1.00 70.23           H  
ATOM   4430  HZ3 LYS I 295      46.297 -27.675  49.492  1.00 70.23           H  
ATOM   4431  N   PRO I 296      40.337 -22.251  49.574  1.00 76.23           N  
ATOM   4432  CA  PRO I 296      39.692 -22.100  50.873  1.00 73.78           C  
ATOM   4433  C   PRO I 296      40.474 -22.783  51.991  1.00 74.07           C  
ATOM   4434  O   PRO I 296      40.552 -22.258  53.099  1.00 75.82           O  
ATOM   4435  CB  PRO I 296      38.343 -22.793  50.672  1.00 74.56           C  
ATOM   4436  CG  PRO I 296      38.077 -22.668  49.212  1.00 71.94           C  
ATOM   4437  CD  PRO I 296      39.419 -22.789  48.556  1.00 74.90           C  
ATOM   4438  HA  PRO I 296      39.616 -21.055  51.174  1.00 73.78           H  
ATOM   4439  HB2 PRO I 296      37.564 -22.296  51.250  1.00 74.56           H  
ATOM   4440  HB3 PRO I 296      38.400 -23.841  50.965  1.00 74.56           H  
ATOM   4441  HG2 PRO I 296      37.627 -21.701  48.987  1.00 71.94           H  
ATOM   4442  HG3 PRO I 296      37.414 -23.464  48.875  1.00 71.94           H  
ATOM   4443  HD2 PRO I 296      39.652 -23.830  48.330  1.00 74.90           H  
ATOM   4444  HD3 PRO I 296      39.462 -22.200  47.640  1.00 74.90           H  
ATOM   4445  N   GLU I 297      41.054 -23.942  51.699  1.00 79.53           N  
ATOM   4446  CA  GLU I 297      41.732 -24.732  52.724  1.00 75.76           C  
ATOM   4447  C   GLU I 297      43.158 -24.270  53.029  1.00 76.46           C  
ATOM   4448  O   GLU I 297      43.771 -24.737  53.987  1.00 97.59           O  
ATOM   4449  CB  GLU I 297      41.717 -26.221  52.364  1.00 74.65           C  
ATOM   4450  CG  GLU I 297      41.850 -26.508  50.878  1.00 94.93           C  
ATOM   4451  CD  GLU I 297      40.584 -26.181  50.107  1.00100.91           C  
ATOM   4452  OE1 GLU I 297      40.644 -26.105  48.862  1.00110.79           O  
ATOM   4453  OE2 GLU I 297      39.528 -25.998  50.749  1.00104.39           O1-
ATOM   4454  H   GLU I 297      41.026 -24.284  50.749  1.00 79.53           H  
ATOM   4455  HA  GLU I 297      41.163 -24.572  53.640  1.00 75.76           H  
ATOM   4456  HB2 GLU I 297      40.775 -26.646  52.711  1.00 74.65           H  
ATOM   4457  HB3 GLU I 297      42.546 -26.705  52.880  1.00 74.65           H  
ATOM   4458  HG2 GLU I 297      42.077 -27.566  50.745  1.00 94.93           H  
ATOM   4459  HG3 GLU I 297      42.668 -25.908  50.478  1.00 94.93           H  
ATOM   4460  N   LYS I 298      43.688 -23.358  52.221  1.00 70.24           N  
ATOM   4461  CA  LYS I 298      45.006 -22.796  52.506  1.00 62.80           C  
ATOM   4462  C   LYS I 298      44.908 -21.369  53.026  1.00 64.93           C  
ATOM   4463  O   LYS I 298      44.139 -20.556  52.514  1.00 73.80           O  
ATOM   4464  CB  LYS I 298      45.927 -22.855  51.285  1.00 63.82           C  
ATOM   4465  CG  LYS I 298      47.321 -22.287  51.548  1.00 64.79           C  
ATOM   4466  CD  LYS I 298      48.345 -22.783  50.532  1.00 59.12           C  
ATOM   4467  CE  LYS I 298      49.703 -22.138  50.764  1.00 61.24           C  
ATOM   4468  NZ  LYS I 298      50.775 -22.739  49.918  1.00 61.18           N1+
ATOM   4469  H   LYS I 298      43.177 -23.052  51.405  1.00 70.24           H  
ATOM   4470  HA  LYS I 298      45.445 -23.415  53.289  1.00 62.80           H  
ATOM   4471  HB2 LYS I 298      45.468 -22.284  50.478  1.00 63.82           H  
ATOM   4472  HB3 LYS I 298      46.030 -23.896  50.980  1.00 63.82           H  
ATOM   4473  HG2 LYS I 298      47.641 -22.589  52.545  1.00 64.79           H  
ATOM   4474  HG3 LYS I 298      47.273 -21.199  51.496  1.00 64.79           H  
ATOM   4475  HD2 LYS I 298      48.000 -22.535  49.528  1.00 59.12           H  
ATOM   4476  HD3 LYS I 298      48.444 -23.864  50.625  1.00 59.12           H  
ATOM   4477  HE2 LYS I 298      49.974 -22.263  51.812  1.00 61.24           H  
ATOM   4478  HE3 LYS I 298      49.629 -21.076  50.532  1.00 61.24           H  
ATOM   4479  HZ1 LYS I 298      50.853 -23.725  50.124  1.00 61.18           H  
ATOM   4480  HZ2 LYS I 298      50.543 -22.616  48.943  1.00 61.18           H  
ATOM   4481  HZ3 LYS I 298      51.654 -22.283  50.115  1.00 61.18           H  
ATOM   4482  N   SER I 299      45.703 -21.080  54.048  1.00 64.18           N  
ATOM   4483  CA  SER I 299      45.700 -19.781  54.703  1.00 58.59           C  
ATOM   4484  C   SER I 299      46.522 -18.756  53.930  1.00 59.49           C  
ATOM   4485  O   SER I 299      47.602 -19.064  53.420  1.00 63.63           O  
ATOM   4486  CB  SER I 299      46.254 -19.924  56.123  1.00 62.67           C  
ATOM   4487  OG  SER I 299      46.734 -18.689  56.620  1.00 69.88           O  
ATOM   4488  H   SER I 299      46.336 -21.791  54.385  1.00 64.18           H  
ATOM   4489  HA  SER I 299      44.671 -19.423  54.737  1.00 58.59           H  
ATOM   4490  HB2 SER I 299      47.073 -20.644  56.113  1.00 62.67           H  
ATOM   4491  HB3 SER I 299      45.461 -20.285  56.778  1.00 62.67           H  
ATOM   4492  HG  SER I 299      47.070 -18.844  57.506  1.00 69.88           H  
ATOM   4493  N   LEU I 300      46.009 -17.533  53.852  1.00 51.55           N  
ATOM   4494  CA  LEU I 300      46.743 -16.448  53.221  1.00 50.10           C  
ATOM   4495  C   LEU I 300      48.107 -16.307  53.883  1.00 54.35           C  
ATOM   4496  O   LEU I 300      49.104 -16.003  53.225  1.00 58.89           O  
ATOM   4497  CB  LEU I 300      45.958 -15.139  53.324  1.00 46.46           C  
ATOM   4498  CG  LEU I 300      46.559 -13.920  52.623  1.00 44.81           C  
ATOM   4499  CD1 LEU I 300      47.021 -14.273  51.221  1.00 50.33           C  
ATOM   4500  CD2 LEU I 300      45.558 -12.788  52.579  1.00 42.37           C  
ATOM   4501  H   LEU I 300      45.093 -17.354  54.238  1.00 51.55           H  
ATOM   4502  HA  LEU I 300      46.881 -16.676  52.164  1.00 50.10           H  
ATOM   4503  HB2 LEU I 300      45.859 -14.896  54.382  1.00 46.46           H  
ATOM   4504  HB3 LEU I 300      44.970 -15.312  52.897  1.00 46.46           H  
ATOM   4505  HG  LEU I 300      47.428 -13.595  53.195  1.00 44.81           H  
ATOM   4506 HD11 LEU I 300      47.758 -15.075  51.272  1.00 50.33           H  
ATOM   4507 HD12 LEU I 300      46.167 -14.602  50.629  1.00 50.33           H  
ATOM   4508 HD13 LEU I 300      47.470 -13.396  50.755  1.00 50.33           H  
ATOM   4509 HD21 LEU I 300      44.682 -13.099  52.009  1.00 42.37           H  
ATOM   4510 HD22 LEU I 300      45.257 -12.529  53.594  1.00 42.37           H  
ATOM   4511 HD23 LEU I 300      46.012 -11.920  52.102  1.00 42.37           H  
ATOM   4512  N   ALA I 301      48.141 -16.544  55.192  1.00 60.80           N  
ATOM   4513  CA  ALA I 301      49.377 -16.471  55.964  1.00 59.96           C  
ATOM   4514  C   ALA I 301      50.488 -17.286  55.313  1.00 66.53           C  
ATOM   4515  O   ALA I 301      51.582 -16.774  55.067  1.00 72.85           O  
ATOM   4516  CB  ALA I 301      49.140 -16.945  57.380  1.00 53.58           C  
ATOM   4517  H   ALA I 301      47.282 -16.782  55.667  1.00 60.80           H  
ATOM   4518  HA  ALA I 301      49.696 -15.429  55.987  1.00 59.96           H  
ATOM   4519  HB1 ALA I 301      48.365 -16.334  57.843  1.00 53.58           H  
ATOM   4520  HB2 ALA I 301      48.821 -17.987  57.366  1.00 53.58           H  
ATOM   4521  HB3 ALA I 301      50.063 -16.856  57.952  1.00 53.58           H  
ATOM   4522  N   LYS I 302      50.209 -18.554  55.034  1.00 60.82           N  
ATOM   4523  CA  LYS I 302      51.216 -19.415  54.432  1.00 62.86           C  
ATOM   4524  C   LYS I 302      51.704 -18.819  53.117  1.00 63.50           C  
ATOM   4525  O   LYS I 302      52.911 -18.727  52.878  1.00 61.56           O  
ATOM   4526  CB  LYS I 302      50.677 -20.833  54.221  1.00 70.66           C  
ATOM   4527  CG  LYS I 302      50.510 -21.630  55.507  1.00 78.93           C  
ATOM   4528  CD  LYS I 302      50.112 -23.070  55.219  1.00 92.61           C  
ATOM   4529  CE  LYS I 302      49.700 -23.801  56.489  1.00 96.69           C  
ATOM   4530  NZ  LYS I 302      50.816 -23.917  57.467  1.00104.11           N1+
ATOM   4531  H   LYS I 302      49.292 -18.923  55.241  1.00 60.82           H  
ATOM   4532  HA  LYS I 302      52.061 -19.481  55.117  1.00 62.86           H  
ATOM   4533  HB2 LYS I 302      51.369 -21.370  53.573  1.00 70.66           H  
ATOM   4534  HB3 LYS I 302      49.705 -20.761  53.734  1.00 70.66           H  
ATOM   4535  HG2 LYS I 302      49.736 -21.163  56.116  1.00 78.93           H  
ATOM   4536  HG3 LYS I 302      51.454 -21.625  56.053  1.00 78.93           H  
ATOM   4537  HD2 LYS I 302      50.960 -23.589  54.771  1.00 92.61           H  
ATOM   4538  HD3 LYS I 302      49.274 -23.073  54.521  1.00 92.61           H  
ATOM   4539  HE2 LYS I 302      49.363 -24.803  56.222  1.00 96.69           H  
ATOM   4540  HE3 LYS I 302      48.881 -23.255  56.957  1.00 96.69           H  
ATOM   4541  HZ1 LYS I 302      51.582 -24.422  57.045  1.00104.11           H  
ATOM   4542  HZ2 LYS I 302      51.127 -22.994  57.734  1.00104.11           H  
ATOM   4543  HZ3 LYS I 302      50.496 -24.414  58.286  1.00104.11           H  
ATOM   4544  N   VAL I 303      50.764 -18.405  52.272  1.00 56.70           N  
ATOM   4545  CA  VAL I 303      51.119 -17.828  50.983  1.00 52.77           C  
ATOM   4546  C   VAL I 303      52.025 -16.623  51.184  1.00 54.38           C  
ATOM   4547  O   VAL I 303      53.060 -16.501  50.531  1.00 53.86           O  
ATOM   4548  CB  VAL I 303      49.881 -17.414  50.162  1.00 52.12           C  
ATOM   4549  CG1 VAL I 303      50.312 -16.736  48.876  1.00 47.66           C  
ATOM   4550  CG2 VAL I 303      49.011 -18.626  49.854  1.00 51.60           C  
ATOM   4551  H   VAL I 303      49.791 -18.492  52.528  1.00 56.70           H  
ATOM   4552  HA  VAL I 303      51.643 -18.600  50.420  1.00 52.77           H  
ATOM   4553  HB  VAL I 303      49.293 -16.711  50.752  1.00 52.12           H  
ATOM   4554 HG11 VAL I 303      50.915 -15.859  49.112  1.00 47.66           H  
ATOM   4555 HG12 VAL I 303      50.901 -17.432  48.278  1.00 47.66           H  
ATOM   4556 HG13 VAL I 303      49.430 -16.430  48.313  1.00 47.66           H  
ATOM   4557 HG21 VAL I 303      49.582 -19.342  49.263  1.00 51.60           H  
ATOM   4558 HG22 VAL I 303      48.696 -19.094  50.787  1.00 51.60           H  
ATOM   4559 HG23 VAL I 303      48.133 -18.309  49.292  1.00 51.60           H  
ATOM   4560  N   GLU I 304      51.638 -15.740  52.100  1.00 54.15           N  
ATOM   4561  CA  GLU I 304      52.444 -14.563  52.400  1.00 54.77           C  
ATOM   4562  C   GLU I 304      53.876 -14.959  52.744  1.00 56.01           C  
ATOM   4563  O   GLU I 304      54.831 -14.379  52.225  1.00 60.61           O  
ATOM   4564  CB  GLU I 304      51.829 -13.752  53.543  1.00 48.01           C  
ATOM   4565  CG  GLU I 304      50.434 -13.252  53.254  1.00 53.54           C  
ATOM   4566  CD  GLU I 304      49.972 -12.195  54.236  1.00 60.38           C  
ATOM   4567  OE1 GLU I 304      49.767 -12.525  55.425  1.00 55.94           O  
ATOM   4568  OE2 GLU I 304      49.798 -11.033  53.811  1.00 62.24           O1-
ATOM   4569  H   GLU I 304      50.771 -15.887  52.596  1.00 54.15           H  
ATOM   4570  HA  GLU I 304      52.462 -13.938  51.507  1.00 54.77           H  
ATOM   4571  HB2 GLU I 304      52.469 -12.891  53.737  1.00 48.01           H  
ATOM   4572  HB3 GLU I 304      51.791 -14.384  54.431  1.00 48.01           H  
ATOM   4573  HG2 GLU I 304      49.745 -14.096  53.301  1.00 53.54           H  
ATOM   4574  HG3 GLU I 304      50.418 -12.826  52.251  1.00 53.54           H  
ATOM   4575  N   LYS I 305      54.020 -15.954  53.613  1.00 57.49           N  
ATOM   4576  CA  LYS I 305      55.340 -16.389  54.054  1.00 61.96           C  
ATOM   4577  C   LYS I 305      56.137 -17.012  52.909  1.00 59.67           C  
ATOM   4578  O   LYS I 305      57.361 -16.939  52.885  1.00 58.53           O  
ATOM   4579  CB  LYS I 305      55.216 -17.436  55.199  1.00  0.00           C  
ATOM   4580  CG  LYS I 305      54.808 -16.776  56.526  1.00  0.00           C  
ATOM   4581  CD  LYS I 305      54.844 -17.785  57.688  1.00  0.00           C  
ATOM   4582  CE  LYS I 305      54.710 -17.114  59.061  1.00  0.00           C  
ATOM   4583  NZ  LYS I 305      53.413 -16.442  59.242  1.00  0.00           N1+
ATOM   4584  H   LYS I 305      53.498 -16.730  53.231  1.00 57.49           H  
ATOM   4585  HA  LYS I 305      55.865 -15.503  54.412  1.00 61.96           H  
ATOM   4586  HB2 LYS I 305      56.177 -17.932  55.333  1.00  0.00           H  
ATOM   4587  HB3 LYS I 305      54.461 -18.174  54.925  1.00  0.00           H  
ATOM   4588  HG2 LYS I 305      53.795 -16.382  56.430  1.00  0.00           H  
ATOM   4589  HG3 LYS I 305      55.496 -15.959  56.743  1.00  0.00           H  
ATOM   4590  HD2 LYS I 305      55.793 -18.321  57.653  1.00  0.00           H  
ATOM   4591  HD3 LYS I 305      54.023 -18.491  57.563  1.00  0.00           H  
ATOM   4592  HE2 LYS I 305      55.504 -16.375  59.167  1.00  0.00           H  
ATOM   4593  HE3 LYS I 305      54.818 -17.876  59.833  1.00  0.00           H  
ATOM   4594  HZ1 LYS I 305      53.300 -15.733  58.532  1.00  0.00           H  
ATOM   4595  HZ2 LYS I 305      52.668 -17.120  59.162  1.00  0.00           H  
ATOM   4596  HZ3 LYS I 305      53.380 -16.012  60.155  1.00  0.00           H  
ATOM   4597  N   GLU I 306      55.435 -17.615  51.956  1.00 60.74           N  
ATOM   4598  CA  GLU I 306      56.089 -18.303  50.847  1.00 64.19           C  
ATOM   4599  C   GLU I 306      56.408 -17.369  49.683  1.00 67.16           C  
ATOM   4600  O   GLU I 306      57.134 -17.741  48.761  1.00 64.55           O  
ATOM   4601  CB  GLU I 306      55.218 -19.463  50.360  1.00 59.94           C  
ATOM   4602  CG  GLU I 306      54.965 -20.520  51.420  1.00 59.32           C  
ATOM   4603  CD  GLU I 306      53.940 -21.547  50.990  1.00 73.04           C  
ATOM   4604  OE1 GLU I 306      53.904 -22.636  51.600  1.00 79.32           O  
ATOM   4605  OE2 GLU I 306      53.170 -21.269  50.046  1.00 84.86           O1-
ATOM   4606  H   GLU I 306      54.426 -17.597  52.000  1.00 60.74           H  
ATOM   4607  HA  GLU I 306      57.038 -18.685  51.224  1.00 64.19           H  
ATOM   4608  HB2 GLU I 306      55.716 -19.936  49.514  1.00 59.94           H  
ATOM   4609  HB3 GLU I 306      54.257 -19.061  50.038  1.00 59.94           H  
ATOM   4610  HG2 GLU I 306      54.607 -20.028  52.324  1.00 59.32           H  
ATOM   4611  HG3 GLU I 306      55.903 -21.032  51.632  1.00 59.32           H  
ATOM   4612  N   LEU I 307      55.874 -16.153  49.736  1.00 69.71           N  
ATOM   4613  CA  LEU I 307      55.989 -15.219  48.621  1.00 64.80           C  
ATOM   4614  C   LEU I 307      57.377 -14.598  48.501  1.00 62.18           C  
ATOM   4615  O   LEU I 307      57.592 -13.464  48.924  1.00 69.25           O  
ATOM   4616  CB  LEU I 307      54.935 -14.115  48.732  1.00 71.03           C  
ATOM   4617  CG  LEU I 307      54.634 -13.361  47.432  1.00 75.29           C  
ATOM   4618  CD1 LEU I 307      54.005 -14.297  46.410  1.00 61.75           C  
ATOM   4619  CD2 LEU I 307      53.736 -12.158  47.688  1.00 78.80           C  
ATOM   4620  H   LEU I 307      55.377 -15.869  50.568  1.00 69.71           H  
ATOM   4621  HA  LEU I 307      55.819 -15.802  47.716  1.00 64.80           H  
ATOM   4622  HB2 LEU I 307      55.283 -13.390  49.468  1.00 71.03           H  
ATOM   4623  HB3 LEU I 307      54.007 -14.569  49.080  1.00 71.03           H  
ATOM   4624  HG  LEU I 307      55.577 -12.991  47.029  1.00 75.29           H  
ATOM   4625 HD11 LEU I 307      54.680 -15.131  46.217  1.00 61.75           H  
ATOM   4626 HD12 LEU I 307      53.060 -14.677  46.798  1.00 61.75           H  
ATOM   4627 HD13 LEU I 307      53.825 -13.754  45.482  1.00 61.75           H  
ATOM   4628 HD21 LEU I 307      52.782 -12.496  48.093  1.00 78.80           H  
ATOM   4629 HD22 LEU I 307      54.218 -11.491  48.403  1.00 78.80           H  
ATOM   4630 HD23 LEU I 307      53.565 -11.626  46.752  1.00 78.80           H  
ATOM   4631  N   THR I 308      58.312 -15.336  47.913  1.00 59.15           N  
ATOM   4632  CA  THR I 308      59.632 -14.790  47.624  1.00 60.40           C  
ATOM   4633  C   THR I 308      59.612 -14.046  46.294  1.00 64.15           C  
ATOM   4634  O   THR I 308      58.817 -14.367  45.408  1.00 69.06           O  
ATOM   4635  CB  THR I 308      60.696 -15.894  47.542  1.00 65.92           C  
ATOM   4636  OG1 THR I 308      60.555 -16.604  46.305  1.00 67.03           O  
ATOM   4637  CG2 THR I 308      60.553 -16.863  48.707  1.00 59.50           C  
ATOM   4638  H   THR I 308      58.105 -16.292  47.662  1.00 59.15           H  
ATOM   4639  HA  THR I 308      59.885 -14.112  48.439  1.00 60.40           H  
ATOM   4640  HB  THR I 308      61.683 -15.434  47.591  1.00 65.92           H  
ATOM   4641 HG21 THR I 308      60.663 -16.321  49.646  1.00 59.50           H  
ATOM   4642 HG22 THR I 308      59.570 -17.332  48.671  1.00 59.50           H  
ATOM   4643 HG23 THR I 308      61.324 -17.630  48.638  1.00 59.50           H  
ATOM   4644  HG1 THR I 308      61.238 -17.278  46.278  1.00 67.03           H  
ATOM   4645  N   PRO I 309      60.494 -13.050  46.146  1.00 63.12           N  
ATOM   4646  CA  PRO I 309      60.603 -12.286  44.906  1.00 64.45           C  
ATOM   4647  C   PRO I 309      60.633 -13.192  43.675  1.00 64.74           C  
ATOM   4648  O   PRO I 309      59.960 -12.914  42.684  1.00 63.96           O  
ATOM   4649  CB  PRO I 309      61.943 -11.567  45.063  1.00 61.46           C  
ATOM   4650  CG  PRO I 309      62.095 -11.391  46.530  1.00 58.85           C  
ATOM   4651  CD  PRO I 309      61.446 -12.589  47.171  1.00 56.75           C  
ATOM   4652  HA  PRO I 309      59.754 -11.619  44.755  1.00 64.45           H  
ATOM   4653  HB2 PRO I 309      61.925 -10.601  44.558  1.00 61.46           H  
ATOM   4654  HB3 PRO I 309      62.755 -12.172  44.660  1.00 61.46           H  
ATOM   4655  HG2 PRO I 309      61.599 -10.476  46.853  1.00 58.85           H  
ATOM   4656  HG3 PRO I 309      63.151 -11.346  46.797  1.00 58.85           H  
ATOM   4657  HD2 PRO I 309      62.184 -13.360  47.393  1.00 56.75           H  
ATOM   4658  HD3 PRO I 309      60.927 -12.308  48.087  1.00 56.75           H  
ATOM   4659  N   GLU I 310      61.408 -14.269  43.748  1.00 71.51           N  
ATOM   4660  CA  GLU I 310      61.538 -15.209  42.635  1.00 72.93           C  
ATOM   4661  C   GLU I 310      60.220 -15.904  42.293  1.00 66.65           C  
ATOM   4662  O   GLU I 310      59.842 -15.994  41.125  1.00 64.82           O  
ATOM   4663  CB  GLU I 310      62.636 -16.238  42.928  1.00 72.91           C  
ATOM   4664  CG  GLU I 310      62.925 -16.434  44.412  1.00 86.40           C  
ATOM   4665  CD  GLU I 310      63.778 -15.316  44.999  1.00 87.10           C  
ATOM   4666  OE1 GLU I 310      64.580 -14.718  44.249  1.00 80.85           O  
ATOM   4667  OE2 GLU I 310      63.654 -15.039  46.211  1.00 87.42           O1-
ATOM   4668  H   GLU I 310      61.923 -14.444  44.599  1.00 71.51           H  
ATOM   4669  HA  GLU I 310      61.821 -14.627  41.758  1.00 72.93           H  
ATOM   4670  HB2 GLU I 310      63.554 -15.908  42.441  1.00 72.91           H  
ATOM   4671  HB3 GLU I 310      62.328 -17.196  42.510  1.00 72.91           H  
ATOM   4672  HG2 GLU I 310      63.452 -17.379  44.543  1.00 86.40           H  
ATOM   4673  HG3 GLU I 310      61.978 -16.469  44.950  1.00 86.40           H  
ATOM   4674  N   VAL I 311      59.526 -16.402  43.310  1.00 61.05           N  
ATOM   4675  CA  VAL I 311      58.237 -17.041  43.095  1.00 58.47           C  
ATOM   4676  C   VAL I 311      57.281 -16.065  42.419  1.00 63.79           C  
ATOM   4677  O   VAL I 311      56.657 -16.387  41.408  1.00 68.70           O  
ATOM   4678  CB  VAL I 311      57.613 -17.522  44.419  1.00 57.03           C  
ATOM   4679  CG1 VAL I 311      56.219 -18.071  44.177  1.00 59.53           C  
ATOM   4680  CG2 VAL I 311      58.488 -18.572  45.070  1.00 54.46           C  
ATOM   4681  H   VAL I 311      59.899 -16.336  44.246  1.00 61.05           H  
ATOM   4682  HA  VAL I 311      58.402 -17.909  42.457  1.00 58.47           H  
ATOM   4683  HB  VAL I 311      57.539 -16.670  45.094  1.00 57.03           H  
ATOM   4684 HG11 VAL I 311      55.596 -17.296  43.730  1.00 59.53           H  
ATOM   4685 HG12 VAL I 311      56.277 -18.925  43.502  1.00 59.53           H  
ATOM   4686 HG13 VAL I 311      55.783 -18.386  45.125  1.00 59.53           H  
ATOM   4687 HG21 VAL I 311      58.574 -19.434  44.409  1.00 54.46           H  
ATOM   4688 HG22 VAL I 311      59.478 -18.156  45.255  1.00 54.46           H  
ATOM   4689 HG23 VAL I 311      58.042 -18.882  46.015  1.00 54.46           H  
ATOM   4690  N   LEU I 312      57.174 -14.866  42.982  1.00 61.55           N  
ATOM   4691  CA  LEU I 312      56.264 -13.852  42.465  1.00 57.80           C  
ATOM   4692  C   LEU I 312      56.506 -13.603  40.979  1.00 59.35           C  
ATOM   4693  O   LEU I 312      55.569 -13.585  40.182  1.00 58.28           O  
ATOM   4694  CB  LEU I 312      56.431 -12.548  43.242  1.00 60.75           C  
ATOM   4695  CG  LEU I 312      55.211 -11.630  43.310  1.00 57.93           C  
ATOM   4696  CD1 LEU I 312      55.647 -10.198  43.595  1.00 56.83           C  
ATOM   4697  CD2 LEU I 312      54.420 -11.706  42.023  1.00 53.08           C  
ATOM   4698  H   LEU I 312      57.739 -14.651  43.791  1.00 61.55           H  
ATOM   4699  HA  LEU I 312      55.245 -14.219  42.591  1.00 57.80           H  
ATOM   4700  HB2 LEU I 312      57.241 -11.987  42.776  1.00 60.75           H  
ATOM   4701  HB3 LEU I 312      56.708 -12.806  44.264  1.00 60.75           H  
ATOM   4702  HG  LEU I 312      54.566 -11.962  44.124  1.00 57.93           H  
ATOM   4703 HD11 LEU I 312      56.191 -10.165  44.539  1.00 56.83           H  
ATOM   4704 HD12 LEU I 312      56.294  -9.848  42.790  1.00 56.83           H  
ATOM   4705 HD13 LEU I 312      54.768  -9.557  43.659  1.00 56.83           H  
ATOM   4706 HD21 LEU I 312      55.045 -11.378  41.192  1.00 53.08           H  
ATOM   4707 HD22 LEU I 312      54.100 -12.734  41.853  1.00 53.08           H  
ATOM   4708 HD23 LEU I 312      53.545 -11.060  42.096  1.00 53.08           H  
ATOM   4709  N   GLN I 313      57.769 -13.406  40.614  1.00 57.53           N  
ATOM   4710  CA  GLN I 313      58.132 -13.199  39.220  1.00 57.17           C  
ATOM   4711  C   GLN I 313      57.670 -14.383  38.379  1.00 60.35           C  
ATOM   4712  O   GLN I 313      57.050 -14.211  37.327  1.00 62.25           O  
ATOM   4713  CB  GLN I 313      59.642 -13.003  39.081  1.00 58.71           C  
ATOM   4714  CG  GLN I 313      60.114 -12.824  37.646  1.00 70.80           C  
ATOM   4715  CD  GLN I 313      59.404 -11.686  36.933  1.00 82.59           C  
ATOM   4716  OE1 GLN I 313      59.049 -10.677  37.545  1.00 82.22           O  
ATOM   4717  NE2 GLN I 313      59.198 -11.842  35.629  1.00 83.55           N  
ATOM   4718  H   GLN I 313      58.492 -13.400  41.319  1.00 57.53           H  
ATOM   4719  HA  GLN I 313      57.636 -12.297  38.861  1.00 57.17           H  
ATOM   4720  HB2 GLN I 313      60.141 -13.877  39.499  1.00 58.71           H  
ATOM   4721  HB3 GLN I 313      59.926 -12.117  39.648  1.00 58.71           H  
ATOM   4722  HG2 GLN I 313      59.927 -13.748  37.100  1.00 70.80           H  
ATOM   4723  HG3 GLN I 313      61.184 -12.617  37.654  1.00 70.80           H  
ATOM   4724 HE21 GLN I 313      59.505 -12.686  35.167  1.00 83.55           H  
ATOM   4725 HE22 GLN I 313      58.734 -11.117  35.101  1.00 83.55           H  
ATOM   4726  N   GLU I 314      57.969 -15.585  38.858  1.00 56.58           N  
ATOM   4727  CA  GLU I 314      57.568 -16.806  38.175  1.00 57.46           C  
ATOM   4728  C   GLU I 314      56.071 -16.792  37.878  1.00 58.47           C  
ATOM   4729  O   GLU I 314      55.651 -17.096  36.763  1.00 61.17           O  
ATOM   4730  CB  GLU I 314      57.935 -18.026  39.022  1.00 61.37           C  
ATOM   4731  CG  GLU I 314      57.755 -19.367  38.331  1.00 64.74           C  
ATOM   4732  CD  GLU I 314      58.153 -20.529  39.225  1.00 76.33           C  
ATOM   4733  OE1 GLU I 314      58.912 -20.302  40.191  1.00 90.54           O  
ATOM   4734  OE2 GLU I 314      57.710 -21.667  38.966  1.00 78.49           O1-
ATOM   4735  H   GLU I 314      58.489 -15.654  39.721  1.00 56.58           H  
ATOM   4736  HA  GLU I 314      58.101 -16.864  37.226  1.00 57.46           H  
ATOM   4737  HB2 GLU I 314      57.309 -18.019  39.914  1.00 61.37           H  
ATOM   4738  HB3 GLU I 314      58.982 -17.933  39.312  1.00 61.37           H  
ATOM   4739  HG2 GLU I 314      58.374 -19.386  37.434  1.00 64.74           H  
ATOM   4740  HG3 GLU I 314      56.707 -19.481  38.052  1.00 64.74           H  
ATOM   4741  N   TRP I 315      55.270 -16.429  38.876  1.00 62.04           N  
ATOM   4742  CA  TRP I 315      53.818 -16.388  38.714  1.00 62.74           C  
ATOM   4743  C   TRP I 315      53.378 -15.402  37.638  1.00 67.70           C  
ATOM   4744  O   TRP I 315      52.565 -15.737  36.779  1.00 78.80           O  
ATOM   4745  CB  TRP I 315      53.124 -16.047  40.033  1.00 62.75           C  
ATOM   4746  CG  TRP I 315      53.140 -17.160  41.025  1.00 65.78           C  
ATOM   4747  CD1 TRP I 315      53.524 -18.449  40.805  1.00 66.12           C  
ATOM   4748  CD2 TRP I 315      52.715 -17.094  42.390  1.00 68.22           C  
ATOM   4749  NE1 TRP I 315      53.387 -19.187  41.956  1.00 61.97           N  
ATOM   4750  CE2 TRP I 315      52.889 -18.379  42.943  1.00 67.38           C  
ATOM   4751  CE3 TRP I 315      52.214 -16.071  43.203  1.00 66.20           C  
ATOM   4752  CZ2 TRP I 315      52.579 -18.668  44.271  1.00 66.95           C  
ATOM   4753  CZ3 TRP I 315      51.906 -16.361  44.519  1.00 64.59           C  
ATOM   4754  CH2 TRP I 315      52.090 -17.649  45.041  1.00 68.07           C  
ATOM   4755  H   TRP I 315      55.674 -16.176  39.766  1.00 62.04           H  
ATOM   4756  HA  TRP I 315      53.520 -17.387  38.396  1.00 62.74           H  
ATOM   4757  HB2 TRP I 315      52.086 -15.791  39.820  1.00 62.75           H  
ATOM   4758  HB3 TRP I 315      53.627 -15.186  40.474  1.00 62.75           H  
ATOM   4759  HD1 TRP I 315      53.884 -18.835  39.863  1.00 66.12           H  
ATOM   4760  HE1 TRP I 315      53.616 -20.165  42.057  1.00 61.97           H  
ATOM   4761  HE3 TRP I 315      52.071 -15.075  42.810  1.00 66.20           H  
ATOM   4762  HZ2 TRP I 315      52.720 -19.659  44.676  1.00 66.95           H  
ATOM   4763  HZ3 TRP I 315      51.517 -15.581  45.157  1.00 64.59           H  
ATOM   4764  HH2 TRP I 315      51.840 -17.841  46.074  1.00 68.07           H  
ATOM   4765  N   LEU I 316      53.913 -14.186  37.691  1.00 63.80           N  
ATOM   4766  CA  LEU I 316      53.539 -13.148  36.734  1.00 62.33           C  
ATOM   4767  C   LEU I 316      53.823 -13.561  35.290  1.00 65.08           C  
ATOM   4768  O   LEU I 316      53.084 -13.194  34.376  1.00 72.71           O  
ATOM   4769  CB  LEU I 316      54.252 -11.835  37.058  1.00 62.99           C  
ATOM   4770  CG  LEU I 316      53.945 -11.211  38.421  1.00 54.13           C  
ATOM   4771  CD1 LEU I 316      54.684  -9.897  38.564  1.00 59.28           C  
ATOM   4772  CD2 LEU I 316      52.451 -11.002  38.600  1.00 55.66           C  
ATOM   4773  H   LEU I 316      54.592 -13.976  38.408  1.00 63.80           H  
ATOM   4774  HA  LEU I 316      52.463 -13.003  36.826  1.00 62.33           H  
ATOM   4775  HB2 LEU I 316      53.976 -11.110  36.292  1.00 62.99           H  
ATOM   4776  HB3 LEU I 316      55.325 -12.021  37.013  1.00 62.99           H  
ATOM   4777  HG  LEU I 316      54.283 -11.896  39.199  1.00 54.13           H  
ATOM   4778 HD11 LEU I 316      55.755 -10.070  38.461  1.00 59.28           H  
ATOM   4779 HD12 LEU I 316      54.351  -9.207  37.789  1.00 59.28           H  
ATOM   4780 HD13 LEU I 316      54.478  -9.469  39.545  1.00 59.28           H  
ATOM   4781 HD21 LEU I 316      52.085 -10.319  37.833  1.00 55.66           H  
ATOM   4782 HD22 LEU I 316      51.937 -11.959  38.510  1.00 55.66           H  
ATOM   4783 HD23 LEU I 316      52.259 -10.578  39.586  1.00 55.66           H  
ATOM   4784  N   ASP I 317      54.892 -14.324  35.090  1.00 63.18           N  
ATOM   4785  CA  ASP I 317      55.256 -14.790  33.754  1.00 70.77           C  
ATOM   4786  C   ASP I 317      54.280 -15.838  33.227  1.00 71.39           C  
ATOM   4787  O   ASP I 317      53.858 -15.782  32.072  1.00 77.83           O  
ATOM   4788  CB  ASP I 317      56.675 -15.359  33.752  1.00 72.18           C  
ATOM   4789  CG  ASP I 317      57.707 -14.349  34.201  1.00 83.35           C  
ATOM   4790  OD1 ASP I 317      57.472 -13.135  34.016  1.00 91.73           O  
ATOM   4791  OD2 ASP I 317      58.755 -14.771  34.738  1.00 88.37           O1-
ATOM   4792  H   ASP I 317      55.465 -14.588  35.879  1.00 63.18           H  
ATOM   4793  HA  ASP I 317      55.210 -13.926  33.091  1.00 70.77           H  
ATOM   4794  HB2 ASP I 317      56.920 -15.682  32.740  1.00 72.18           H  
ATOM   4795  HB3 ASP I 317      56.709 -16.215  34.425  1.00 72.18           H  
ATOM   4796  N   GLU I 318      53.925 -16.793  34.080  1.00 67.34           N  
ATOM   4797  CA  GLU I 318      53.067 -17.902  33.679  1.00 74.48           C  
ATOM   4798  C   GLU I 318      51.644 -17.462  33.350  1.00 72.35           C  
ATOM   4799  O   GLU I 318      50.806 -18.287  32.986  1.00 68.81           O  
ATOM   4800  CB  GLU I 318      53.034 -18.968  34.774  1.00 76.12           C  
ATOM   4801  CG  GLU I 318      54.402 -19.490  35.163  1.00 75.88           C  
ATOM   4802  CD  GLU I 318      54.341 -20.472  36.311  1.00 83.51           C  
ATOM   4803  OE1 GLU I 318      53.224 -20.760  36.793  1.00 81.18           O  
ATOM   4804  OE2 GLU I 318      55.412 -20.956  36.731  1.00 98.50           O1-
ATOM   4805  H   GLU I 318      54.259 -16.750  35.032  1.00 67.34           H  
ATOM   4806  HA  GLU I 318      53.498 -18.315  32.767  1.00 74.48           H  
ATOM   4807  HB2 GLU I 318      52.435 -19.806  34.419  1.00 76.12           H  
ATOM   4808  HB3 GLU I 318      52.567 -18.537  35.659  1.00 76.12           H  
ATOM   4809  HG2 GLU I 318      55.027 -18.647  35.457  1.00 75.88           H  
ATOM   4810  HG3 GLU I 318      54.845 -19.988  34.300  1.00 75.88           H  
ATOM   4811  N   LEU I 319      51.374 -16.165  33.480  1.00 69.42           N  
ATOM   4812  CA  LEU I 319      50.038 -15.629  33.226  1.00 66.03           C  
ATOM   4813  C   LEU I 319      49.667 -15.684  31.744  1.00 64.84           C
[truncated: 683,179 more chars]
