# Supplementary material for: Variations of VEGFR2 Chemical Space: Stimulator and Inhibitory Peptides
Source: Int J Mol Sci. 2024 Jul 16;25(14):7787. doi: 10.3390/ijms25147787 (PMC11276785; doi:10.3390/ijms25147787)
Supplement: Supplementary file 1 [file ijms-25-07787-s001.zip › Supplimenal material - proteins- S1/protein inhibitors S1/model 04 Vasosotatin prepared for docking.pdb]

HEADER                                                        model_04
REMARK  99                                                                      
REMARK  99 MOE v2022.02 (Chemical Computing Group ULC) Sun Nov 19 12:22:17 2023 
SEQRES   1     60  ASN LYS GLY ASP THR GLU VAL MET LYS CYS ILE VAL GLU
SEQRES   2     60  VAL ILE SER ASP THR LEU SER LYS PRO SER PRO MET PRO
SEQRES   3     60  VAL SER GLN GLU CYS PHE GLU THR LEU ARG GLY ASP GLU
SEQRES   4     60  ARG ILE LEU SER ILE LEU ARG HIS GLN ASN LEU LEU LYS
SEQRES   5     60  GLU LEU GLN ASP LEU ALA LEU GLN
HELIX    1   1 LYS     27  LEU     44  1               Generated by MOE   18
HELIX    2   2 SER     53  HIS     72  1               Generated by MOE   20
HELIX    3   3 LEU     75  LEU     84  1               Generated by MOE   10
ATOM      1  N   ASN    26      34.684  63.633  88.051  1.00  0.25           N1+
ATOM      2  CA  ASN    26      33.306  63.027  87.908  1.00  0.25           C  
ATOM      3  C   ASN    26      33.334  61.535  87.674  1.00  0.25           C  
ATOM      4  O   ASN    26      34.410  60.966  87.525  1.00  0.25           O  
ATOM      5  CB  ASN    26      32.568  63.669  86.709  1.00  0.25           C  
ATOM      6  CG  ASN    26      32.355  65.134  87.051  1.00  0.25           C  
ATOM      7  OD1 ASN    26      32.349  65.464  88.244  1.00  0.25           O  
ATOM      8  ND2 ASN    26      32.227  66.023  86.058  1.00  0.25           N  
ATOM      9  H1  ASN    26      35.159  63.209  88.835  1.00  0.25           H  
ATOM     10  H2  ASN    26      34.600  64.627  88.206  1.00  0.25           H  
ATOM     11  H3  ASN    26      35.214  63.467  87.207  1.00  0.25           H  
ATOM     12  HA  ASN    26      32.795  63.221  88.851  1.00  0.25           H  
ATOM     13  HB2 ASN    26      31.608  63.177  86.554  1.00  0.25           H  
ATOM     14  HB3 ASN    26      33.172  63.579  85.806  1.00  0.25           H  
ATOM     15 HD21 ASN    26      32.237  65.712  85.097  1.00  0.25           H  
ATOM     16 HD22 ASN    26      32.120  67.005  86.270  1.00  0.25           H  
ATOM     17  N   LYS    27      32.160  60.861  87.606  1.00  0.25           N  
ATOM     18  CA  LYS    27      32.067  59.440  87.280  1.00  0.25           C  
ATOM     19  C   LYS    27      32.654  59.082  85.916  1.00  0.25           C  
ATOM     20  O   LYS    27      33.250  58.025  85.748  1.00  0.25           O  
ATOM     21  CB  LYS    27      30.609  58.918  87.382  1.00  0.25           C  
ATOM     22  CG  LYS    27      30.036  58.943  88.812  1.00  0.25           C  
ATOM     23  CD  LYS    27      28.565  58.484  88.861  1.00  0.25           C  
ATOM     24  CE  LYS    27      27.958  58.489  90.271  1.00  0.25           C  
ATOM     25  NZ  LYS    27      26.530  58.088  90.233  1.00  0.25           N1+
ATOM     26  H   LYS    27      31.306  61.367  87.790  1.00  0.25           H  
ATOM     27  HA  LYS    27      32.678  58.940  88.031  1.00  0.25           H  
ATOM     28  HB2 LYS    27      30.586  57.890  87.021  1.00  0.25           H  
ATOM     29  HB3 LYS    27      29.977  59.540  86.748  1.00  0.25           H  
ATOM     30  HG2 LYS    27      30.099  59.961  89.197  1.00  0.25           H  
ATOM     31  HG3 LYS    27      30.631  58.280  89.440  1.00  0.25           H  
ATOM     32  HD2 LYS    27      28.509  57.469  88.467  1.00  0.25           H  
ATOM     33  HD3 LYS    27      27.976  59.151  88.232  1.00  0.25           H  
ATOM     34  HE2 LYS    27      28.036  59.492  90.690  1.00  0.25           H  
ATOM     35  HE3 LYS    27      28.509  57.789  90.899  1.00  0.25           H  
ATOM     36  HZ1 LYS    27      26.014  58.733  89.652  1.00  0.25           H  
ATOM     37  HZ2 LYS    27      26.452  57.156  89.852  1.00  0.25           H  
ATOM     38  HZ3 LYS    27      26.151  58.102  91.169  1.00  0.25           H  
ATOM     39  N   GLY    28      32.525  59.971  84.904  1.00  0.39           N  
ATOM     40  CA  GLY    28      33.174  59.760  83.610  1.00  0.39           C  
ATOM     41  C   GLY    28      34.669  59.951  83.624  1.00  0.39           C  
ATOM     42  O   GLY    28      35.396  59.181  83.005  1.00  0.39           O  
ATOM     43  H   GLY    28      31.967  60.801  85.046  1.00  0.39           H  
ATOM     44  HA2 GLY    28      32.747  60.464  82.896  1.00  0.39           H  
ATOM     45  HA3 GLY    28      32.964  58.741  83.285  1.00  0.39           H  
ATOM     46  N   ASP    29      35.194  60.952  84.346  1.00  0.37           N  
ATOM     47  CA  ASP    29      36.626  61.156  84.494  1.00  0.37           C  
ATOM     48  C   ASP    29      37.341  60.016  85.205  1.00  0.37           C  
ATOM     49  O   ASP    29      38.431  59.588  84.814  1.00  0.37           O  
ATOM     50  CB  ASP    29      36.893  62.454  85.272  1.00  0.37           C  
ATOM     51  CG  ASP    29      36.051  63.579  84.699  1.00  0.37           C  
ATOM     52  OD1 ASP    29      36.156  63.926  83.501  1.00  0.37           O  
ATOM     53  OD2 ASP    29      35.244  64.066  85.539  1.00  0.37           O1-
ATOM     54  H   ASP    29      34.566  61.594  84.808  1.00  0.37           H  
ATOM     55  HA  ASP    29      37.023  61.208  83.480  1.00  0.37           H  
ATOM     56  HB2 ASP    29      37.948  62.714  85.191  1.00  0.37           H  
ATOM     57  HB3 ASP    29      36.635  62.307  86.321  1.00  0.37           H  
ATOM     58  N   THR    30      36.721  59.477  86.274  1.00  0.40           N  
ATOM     59  CA  THR    30      37.236  58.331  87.011  1.00  0.40           C  
ATOM     60  C   THR    30      37.276  57.077  86.157  1.00  0.40           C  
ATOM     61  O   THR    30      38.226  56.289  86.230  1.00  0.40           O  
ATOM     62  CB  THR    30      36.519  58.054  88.331  1.00  0.40           C  
ATOM     63  OG1 THR    30      35.109  57.937  88.174  1.00  0.40           O  
ATOM     64  CG2 THR    30      36.735  59.224  89.306  1.00  0.40           C  
ATOM     65  H   THR    30      35.852  59.890  86.581  1.00  0.40           H  
ATOM     66  HA  THR    30      38.256  58.614  87.273  1.00  0.40           H  
ATOM     67  HB  THR    30      36.934  57.117  88.702  1.00  0.40           H  
ATOM     68 HG21 THR    30      37.803  59.371  89.466  1.00  0.40           H  
ATOM     69 HG22 THR    30      36.302  60.132  88.886  1.00  0.40           H  
ATOM     70 HG23 THR    30      36.253  58.998  90.257  1.00  0.40           H  
ATOM     71  HG1 THR    30      34.783  58.778  87.847  1.00  0.40           H  
ATOM     72  N   GLU    31      36.259  56.895  85.295  1.00  0.40           N  
ATOM     73  CA  GLU    31      36.166  55.829  84.312  1.00  0.40           C  
ATOM     74  C   GLU    31      37.309  55.855  83.320  1.00  0.40           C  
ATOM     75  O   GLU    31      37.940  54.820  83.076  1.00  0.40           O  
ATOM     76  CB  GLU    31      34.802  55.898  83.579  1.00  0.40           C  
ATOM     77  CG  GLU    31      34.466  54.705  82.646  1.00  0.40           C  
ATOM     78  CD  GLU    31      34.254  53.375  83.383  1.00  0.40           C  
ATOM     79  OE1 GLU    31      34.031  52.369  82.661  1.00  0.40           O  
ATOM     80  OE2 GLU    31      34.285  53.344  84.645  1.00  0.40           O1-
ATOM     81  H   GLU    31      35.496  57.555  85.335  1.00  0.40           H  
ATOM     82  HA  GLU    31      36.238  54.883  84.849  1.00  0.40           H  
ATOM     83  HB2 GLU    31      34.794  56.805  82.975  1.00  0.40           H  
ATOM     84  HB3 GLU    31      34.020  55.959  84.336  1.00  0.40           H  
ATOM     85  HG2 GLU    31      35.288  54.579  81.941  1.00  0.40           H  
ATOM     86  HG3 GLU    31      33.553  54.943  82.100  1.00  0.40           H  
ATOM     87  N   VAL    32      37.694  57.025  82.764  1.00  0.45           N  
ATOM     88  CA  VAL    32      38.835  57.155  81.853  1.00  0.45           C  
ATOM     89  C   VAL    32      40.143  56.694  82.462  1.00  0.45           C  
ATOM     90  O   VAL    32      40.920  55.979  81.823  1.00  0.45           O  
ATOM     91  CB  VAL    32      39.002  58.575  81.326  1.00  0.45           C  
ATOM     92  CG1 VAL    32      40.239  58.703  80.410  1.00  0.45           C  
ATOM     93  CG2 VAL    32      37.746  58.930  80.515  1.00  0.45           C  
ATOM     94  H   VAL    32      37.166  57.856  82.989  1.00  0.45           H  
ATOM     95  HA  VAL    32      38.596  56.493  81.021  1.00  0.45           H  
ATOM     96  HB  VAL    32      39.140  59.249  82.171  1.00  0.45           H  
ATOM     97 HG11 VAL    32      41.134  58.430  80.968  1.00  0.45           H  
ATOM     98 HG12 VAL    32      40.128  58.038  79.554  1.00  0.45           H  
ATOM     99 HG13 VAL    32      40.328  59.732  80.061  1.00  0.45           H  
ATOM    100 HG21 VAL    32      37.644  58.235  79.681  1.00  0.45           H  
ATOM    101 HG22 VAL    32      36.867  58.860  81.156  1.00  0.45           H  
ATOM    102 HG23 VAL    32      37.836  59.947  80.132  1.00  0.45           H  
ATOM    103  N   MET    33      40.405  57.041  83.738  1.00  0.46           N  
ATOM    104  CA  MET    33      41.536  56.487  84.460  1.00  0.46           C  
ATOM    105  C   MET    33      41.469  54.981  84.595  1.00  0.46           C  
ATOM    106  O   MET    33      42.450  54.288  84.336  1.00  0.46           O  
ATOM    107  CB  MET    33      41.644  57.057  85.887  1.00  0.46           C  
ATOM    108  CG  MET    33      41.967  58.556  85.932  1.00  0.46           C  
ATOM    109  SD  MET    33      41.967  59.248  87.616  1.00  0.46           S  
ATOM    110  CE  MET    33      43.458  58.430  88.262  1.00  0.46           C  
ATOM    111  H   MET    33      39.800  57.702  84.203  1.00  0.46           H  
ATOM    112  HA  MET    33      42.404  56.767  83.863  1.00  0.46           H  
ATOM    113  HB2 MET    33      42.433  56.519  86.413  1.00  0.46           H  
ATOM    114  HB3 MET    33      40.693  56.895  86.395  1.00  0.46           H  
ATOM    115  HG2 MET    33      41.222  59.088  85.340  1.00  0.46           H  
ATOM    116  HG3 MET    33      42.954  58.710  85.496  1.00  0.46           H  
ATOM    117  HE1 MET    33      43.327  57.349  88.220  1.00  0.46           H  
ATOM    118  HE2 MET    33      44.319  58.715  87.658  1.00  0.46           H  
ATOM    119  HE3 MET    33      43.621  58.736  89.295  1.00  0.46           H  
ATOM    120  N   LYS    34      40.295  54.433  84.955  1.00  0.60           N  
ATOM    121  CA  LYS    34      40.109  53.003  85.060  1.00  0.60           C  
ATOM    122  C   LYS    34      40.364  52.263  83.757  1.00  0.60           C  
ATOM    123  O   LYS    34      41.198  51.362  83.708  1.00  0.60           O  
ATOM    124  CB  LYS    34      38.685  52.704  85.565  1.00  0.60           C  
ATOM    125  CG  LYS    34      38.631  51.485  86.485  1.00  0.60           C  
ATOM    126  CD  LYS    34      37.184  51.097  86.797  1.00  0.60           C  
ATOM    127  CE  LYS    34      37.092  49.846  87.656  1.00  0.60           C  
ATOM    128  NZ  LYS    34      35.679  49.431  87.710  1.00  0.60           N1+
ATOM    129  H   LYS    34      39.516  55.042  85.159  1.00  0.60           H  
ATOM    130  HA  LYS    34      40.851  52.639  85.771  1.00  0.60           H  
ATOM    131  HB2 LYS    34      38.041  52.521  84.705  1.00  0.60           H  
ATOM    132  HB3 LYS    34      38.320  53.572  86.114  1.00  0.60           H  
ATOM    133  HG2 LYS    34      39.146  51.719  87.417  1.00  0.60           H  
ATOM    134  HG3 LYS    34      39.127  50.647  85.996  1.00  0.60           H  
ATOM    135  HD2 LYS    34      36.660  50.917  85.859  1.00  0.60           H  
ATOM    136  HD3 LYS    34      36.707  51.921  87.327  1.00  0.60           H  
ATOM    137  HE2 LYS    34      37.453  50.061  88.662  1.00  0.60           H  
ATOM    138  HE3 LYS    34      37.694  49.051  87.216  1.00  0.60           H  
ATOM    139  HZ1 LYS    34      35.126  50.171  88.118  1.00  0.60           H  
ATOM    140  HZ2 LYS    34      35.348  49.240  86.775  1.00  0.60           H  
ATOM    141  HZ3 LYS    34      35.594  48.597  88.274  1.00  0.60           H  
ATOM    142  N   CYS    35      39.751  52.720  82.648  1.00  0.66           N  
ATOM    143  CA  CYS    35      39.926  52.152  81.323  1.00  0.66           C  
ATOM    144  C   CYS    35      41.369  52.166  80.843  1.00  0.66           C  
ATOM    145  O   CYS    35      41.881  51.156  80.368  1.00  0.66           O  
ATOM    146  CB  CYS    35      39.062  52.926  80.290  1.00  0.66           C  
ATOM    147  SG  CYS    35      37.279  52.623  80.497  1.00  0.66           S  
ATOM    148  H   CYS    35      39.129  53.510  82.744  1.00  0.66           H  
ATOM    149  HA  CYS    35      39.611  51.112  81.402  1.00  0.66           H  
ATOM    150  HB2 CYS    35      39.355  52.614  79.287  1.00  0.66           H  
ATOM    151  HB3 CYS    35      39.250  53.993  80.408  1.00  0.66           H  
ATOM    152  HG  CYS    35      36.898  53.020  81.715  1.00  0.66           H  
ATOM    153  N   ILE    36      42.099  53.289  80.984  1.00  0.59           N  
ATOM    154  CA  ILE    36      43.514  53.353  80.630  1.00  0.59           C  
ATOM    155  C   ILE    36      44.406  52.454  81.485  1.00  0.59           C  
ATOM    156  O   ILE    36      45.303  51.784  80.969  1.00  0.59           O  
ATOM    157  CB  ILE    36      43.981  54.804  80.593  1.00  0.59           C  
ATOM    158  CG1 ILE    36      43.275  55.599  79.457  1.00  0.59           C  
ATOM    159  CG2 ILE    36      45.517  54.927  80.492  1.00  0.59           C  
ATOM    160  CD1 ILE    36      43.403  55.011  78.043  1.00  0.59           C  
ATOM    161  H   ILE    36      41.651  54.118  81.348  1.00  0.59           H  
ATOM    162  HA  ILE    36      43.616  52.941  79.626  1.00  0.59           H  
ATOM    163  HB  ILE    36      43.691  55.250  81.545  1.00  0.59           H  
ATOM    164 HG12 ILE    36      43.698  56.603  79.440  1.00  0.59           H  
ATOM    165 HG13 ILE    36      42.214  55.656  79.700  1.00  0.59           H  
ATOM    166 HG21 ILE    36      45.979  54.396  81.324  1.00  0.59           H  
ATOM    167 HG22 ILE    36      45.855  54.493  79.551  1.00  0.59           H  
ATOM    168 HG23 ILE    36      45.801  55.979  80.529  1.00  0.59           H  
ATOM    169 HD11 ILE    36      44.457  54.942  77.772  1.00  0.59           H  
ATOM    170 HD12 ILE    36      42.956  54.017  78.021  1.00  0.59           H  
ATOM    171 HD13 ILE    36      42.887  55.657  77.333  1.00  0.59           H  
ATOM    172  N   VAL    37      44.167  52.371  82.810  1.00  0.68           N  
ATOM    173  CA  VAL    37      44.859  51.425  83.681  1.00  0.68           C  
ATOM    174  C   VAL    37      44.571  49.971  83.315  1.00  0.68           C  
ATOM    175  O   VAL    37      45.496  49.159  83.224  1.00  0.68           O  
ATOM    176  CB  VAL    37      44.552  51.694  85.152  1.00  0.68           C  
ATOM    177  CG1 VAL    37      45.188  50.637  86.076  1.00  0.68           C  
ATOM    178  CG2 VAL    37      45.127  53.070  85.541  1.00  0.68           C  
ATOM    179  H   VAL    37      43.480  52.990  83.217  1.00  0.68           H  
ATOM    180  HA  VAL    37      45.926  51.584  83.524  1.00  0.68           H  
ATOM    181  HB  VAL    37      43.469  51.660  85.275  1.00  0.68           H  
ATOM    182 HG11 VAL    37      44.816  49.648  85.807  1.00  0.68           H  
ATOM    183 HG12 VAL    37      46.272  50.661  85.963  1.00  0.68           H  
ATOM    184 HG13 VAL    37      44.926  50.855  87.111  1.00  0.68           H  
ATOM    185 HG21 VAL    37      46.208  53.063  85.405  1.00  0.68           H  
ATOM    186 HG22 VAL    37      44.686  53.840  84.908  1.00  0.68           H  
ATOM    187 HG23 VAL    37      44.893  53.280  86.585  1.00  0.68           H  
ATOM    188  N   GLU    38      43.300  49.605  83.045  1.00  0.61           N  
ATOM    189  CA  GLU    38      42.915  48.280  82.574  1.00  0.61           C  
ATOM    190  C   GLU    38      43.596  47.923  81.251  1.00  0.61           C  
ATOM    191  O   GLU    38      44.159  46.827  81.136  1.00  0.61           O  
ATOM    192  CB  GLU    38      41.366  48.116  82.535  1.00  0.61           C  
ATOM    193  CG  GLU    38      40.725  48.119  83.961  1.00  0.61           C  
ATOM    194  CD  GLU    38      39.189  48.077  84.043  1.00  0.61           C  
ATOM    195  OE1 GLU    38      38.520  48.010  82.986  1.00  0.61           O  
ATOM    196  OE2 GLU    38      38.671  48.118  85.200  1.00  0.61           O1-
ATOM    197  H   GLU    38      42.571  50.291  83.177  1.00  0.61           H  
ATOM    198  HA  GLU    38      43.279  47.551  83.298  1.00  0.61           H  
ATOM    199  HB2 GLU    38      41.127  47.171  82.047  1.00  0.61           H  
ATOM    200  HB3 GLU    38      40.942  48.939  81.960  1.00  0.61           H  
ATOM    201  HG2 GLU    38      41.055  49.026  84.467  1.00  0.61           H  
ATOM    202  HG3 GLU    38      41.106  47.247  84.493  1.00  0.61           H  
ATOM    203  N   VAL    39      43.694  48.837  80.262  1.00  0.65           N  
ATOM    204  CA  VAL    39      44.437  48.635  79.007  1.00  0.65           C  
ATOM    205  C   VAL    39      45.894  48.250  79.208  1.00  0.65           C  
ATOM    206  O   VAL    39      46.402  47.336  78.554  1.00  0.65           O  
ATOM    207  CB  VAL    39      44.394  49.892  78.131  1.00  0.65           C  
ATOM    208  CG1 VAL    39      45.408  49.878  76.963  1.00  0.65           C  
ATOM    209  CG2 VAL    39      42.983  50.030  77.540  1.00  0.65           C  
ATOM    210  H   VAL    39      43.224  49.722  80.392  1.00  0.65           H  
ATOM    211  HA  VAL    39      43.933  47.801  78.518  1.00  0.65           H  
ATOM    212  HB  VAL    39      44.660  50.730  78.775  1.00  0.65           H  
ATOM    213 HG11 VAL    39      46.416  49.754  77.359  1.00  0.65           H  
ATOM    214 HG12 VAL    39      45.177  49.051  76.291  1.00  0.65           H  
ATOM    215 HG13 VAL    39      45.345  50.819  76.416  1.00  0.65           H  
ATOM    216 HG21 VAL    39      42.769  49.169  76.907  1.00  0.65           H  
ATOM    217 HG22 VAL    39      42.253  50.077  78.348  1.00  0.65           H  
ATOM    218 HG23 VAL    39      42.926  50.942  76.945  1.00  0.65           H  
ATOM    219  N   ILE    40      46.599  48.929  80.140  1.00  0.62           N  
ATOM    220  CA  ILE    40      47.949  48.557  80.548  1.00  0.62           C  
ATOM    221  C   ILE    40      47.950  47.168  81.141  1.00  0.62           C  
ATOM    222  O   ILE    40      48.752  46.317  80.735  1.00  0.62           O  
ATOM    223  CB  ILE    40      48.541  49.575  81.526  1.00  0.62           C  
ATOM    224  CG1 ILE    40      48.751  50.920  80.797  1.00  0.62           C  
ATOM    225  CG2 ILE    40      49.867  49.073  82.145  1.00  0.62           C  
ATOM    226  CD1 ILE    40      49.082  52.083  81.735  1.00  0.62           C  
ATOM    227  H   ILE    40      46.170  49.733  80.575  1.00  0.62           H  
ATOM    228  HA  ILE    40      48.583  48.557  79.662  1.00  0.62           H  
ATOM    229  HB  ILE    40      47.839  49.712  82.349  1.00  0.62           H  
ATOM    230 HG12 ILE    40      47.837  51.164  80.255  1.00  0.62           H  
ATOM    231 HG13 ILE    40      49.572  50.804  80.090  1.00  0.62           H  
ATOM    232 HG21 ILE    40      49.692  48.131  82.664  1.00  0.62           H  
ATOM    233 HG22 ILE    40      50.602  48.921  81.355  1.00  0.62           H  
ATOM    234 HG23 ILE    40      50.241  49.813  82.852  1.00  0.62           H  
ATOM    235 HD11 ILE    40      48.270  52.215  82.451  1.00  0.62           H  
ATOM    236 HD12 ILE    40      50.007  51.866  82.270  1.00  0.62           H  
ATOM    237 HD13 ILE    40      49.205  52.996  81.152  1.00  0.62           H  
ATOM    238  N   SER    41      47.023  46.840  82.050  1.00  0.57           N  
ATOM    239  CA  SER    41      46.919  45.496  82.601  1.00  0.57           C  
ATOM    240  C   SER    41      46.686  44.411  81.562  1.00  0.57           C  
ATOM    241  O   SER    41      47.399  43.413  81.552  1.00  0.57           O  
ATOM    242  CB  SER    41      45.813  45.369  83.672  1.00  0.57           C  
ATOM    243  OG  SER    41      46.128  46.165  84.820  1.00  0.57           O  
ATOM    244  H   SER    41      46.375  47.548  82.364  1.00  0.57           H  
ATOM    245  HA  SER    41      47.898  45.340  83.053  1.00  0.57           H  
ATOM    246  HB2 SER    41      45.725  44.325  83.973  1.00  0.57           H  
ATOM    247  HB3 SER    41      44.866  45.707  83.251  1.00  0.57           H  
ATOM    248  HG  SER    41      46.195  47.078  84.531  1.00  0.57           H  
ATOM    249  N   ASP    42      45.753  44.593  80.617  1.00  0.54           N  
ATOM    250  CA  ASP    42      45.453  43.648  79.555  1.00  0.54           C  
ATOM    251  C   ASP    42      46.622  43.308  78.638  1.00  0.54           C  
ATOM    252  O   ASP    42      46.847  42.142  78.306  1.00  0.54           O  
ATOM    253  CB  ASP    42      44.314  44.217  78.685  1.00  0.54           C  
ATOM    254  CG  ASP    42      42.978  44.186  79.412  1.00  0.54           C  
ATOM    255  OD1 ASP    42      42.865  43.485  80.451  1.00  0.54           O  
ATOM    256  OD2 ASP    42      42.046  44.846  78.888  1.00  0.54           O1-
ATOM    257  H   ASP    42      45.219  45.450  80.645  1.00  0.54           H  
ATOM    258  HA  ASP    42      45.180  42.722  80.061  1.00  0.54           H  
ATOM    259  HB2 ASP    42      44.234  43.622  77.775  1.00  0.54           H  
ATOM    260  HB3 ASP    42      44.550  45.249  78.425  1.00  0.54           H  
ATOM    261  N   THR    43      47.428  44.301  78.211  1.00  0.52           N  
ATOM    262  CA  THR    43      48.593  44.035  77.372  1.00  0.52           C  
ATOM    263  C   THR    43      49.739  43.379  78.105  1.00  0.52           C  
ATOM    264  O   THR    43      50.513  42.632  77.508  1.00  0.52           O  
ATOM    265  CB  THR    43      49.141  45.248  76.642  1.00  0.52           C  
ATOM    266  OG1 THR    43      49.460  46.310  77.532  1.00  0.52           O  
ATOM    267  CG2 THR    43      48.073  45.768  75.675  1.00  0.52           C  
ATOM    268  H   THR    43      47.221  45.253  78.478  1.00  0.52           H  
ATOM    269  HA  THR    43      48.185  43.341  76.637  1.00  0.52           H  
ATOM    270  HB  THR    43      50.048  44.935  76.125  1.00  0.52           H  
ATOM    271 HG21 THR    43      47.806  44.980  74.970  1.00  0.52           H  
ATOM    272 HG22 THR    43      47.188  46.067  76.237  1.00  0.52           H  
ATOM    273 HG23 THR    43      48.464  46.627  75.129  1.00  0.52           H  
ATOM    274  HG1 THR    43      48.650  46.570  77.976  1.00  0.52           H  
ATOM    275  N   LEU    44      49.856  43.606  79.425  1.00  0.49           N  
ATOM    276  CA  LEU    44      50.755  42.849  80.283  1.00  0.49           C  
ATOM    277  C   LEU    44      50.243  41.452  80.587  1.00  0.49           C  
ATOM    278  O   LEU    44      51.016  40.519  80.832  1.00  0.49           O  
ATOM    279  CB  LEU    44      50.959  43.576  81.635  1.00  0.49           C  
ATOM    280  CG  LEU    44      51.548  44.995  81.521  1.00  0.49           C  
ATOM    281  CD1 LEU    44      51.534  45.740  82.865  1.00  0.49           C  
ATOM    282  CD2 LEU    44      52.951  44.979  80.921  1.00  0.49           C  
ATOM    283  H   LEU    44      49.294  44.335  79.840  1.00  0.49           H  
ATOM    284  HA  LEU    44      51.692  42.770  79.732  1.00  0.49           H  
ATOM    285  HB2 LEU    44      51.635  42.976  82.244  1.00  0.49           H  
ATOM    286  HB3 LEU    44      49.991  43.649  82.131  1.00  0.49           H  
ATOM    287  HG  LEU    44      50.899  45.544  80.839  1.00  0.49           H  
ATOM    288 HD11 LEU    44      50.515  45.774  83.251  1.00  0.49           H  
ATOM    289 HD12 LEU    44      52.174  45.218  83.576  1.00  0.49           H  
ATOM    290 HD13 LEU    44      51.903  46.756  82.721  1.00  0.49           H  
ATOM    291 HD21 LEU    44      53.624  44.435  81.584  1.00  0.49           H  
ATOM    292 HD22 LEU    44      52.925  44.488  79.948  1.00  0.49           H  
ATOM    293 HD23 LEU    44      53.307  46.002  80.802  1.00  0.49           H  
ATOM    294  N   SER    45      48.910  41.275  80.594  1.00  0.48           N  
ATOM    295  CA  SER    45      48.269  40.030  80.941  1.00  0.48           C  
ATOM    296  C   SER    45      48.283  39.001  79.836  1.00  0.48           C  
ATOM    297  O   SER    45      47.780  37.904  80.073  1.00  0.48           O  
ATOM    298  CB  SER    45      46.724  40.162  81.340  1.00  0.48           C  
ATOM    299  OG  SER    45      46.522  40.772  82.624  1.00  0.48           O  
ATOM    300  H   SER    45      48.324  42.058  80.342  1.00  0.48           H  
ATOM    301  HA  SER    45      48.872  39.719  81.794  1.00  0.48           H  
ATOM    302  HB2 SER    45      46.284  39.165  81.357  1.00  0.48           H  
ATOM    303  HB3 SER    45      46.222  40.768  80.586  1.00  0.48           H  
ATOM    304  HG  SER    45      46.898  41.654  82.589  1.00  0.48           H  
ATOM    305  N   LYS    46      48.659  39.332  78.576  1.00  0.49           N  
ATOM    306  CA  LYS    46      48.663  38.422  77.407  1.00  0.49           C  
ATOM    307  C   LYS    46      49.968  37.635  77.116  1.00  0.49           C  
ATOM    308  O   LYS    46      50.841  38.145  76.372  1.00  0.49           O  
ATOM    309  CB  LYS    46      48.338  39.267  76.137  1.00  0.49           C  
ATOM    310  CG  LYS    46      48.288  38.470  74.812  1.00  0.49           C  
ATOM    311  CD  LYS    46      47.904  39.307  73.578  1.00  0.49           C  
ATOM    312  CE  LYS    46      47.900  38.501  72.267  1.00  0.49           C  
ATOM    313  NZ  LYS    46      47.519  39.345  71.103  1.00  0.49           N1+
ATOM    314  H   LYS    46      48.963  40.283  78.421  1.00  0.49           H  
ATOM    315  HA  LYS    46      47.924  37.661  77.657  1.00  0.49           H  
ATOM    316  HB2 LYS    46      49.103  40.037  76.039  1.00  0.49           H  
ATOM    317  HB3 LYS    46      47.366  39.738  76.285  1.00  0.49           H  
ATOM    318  HG2 LYS    46      47.555  37.671  74.923  1.00  0.49           H  
ATOM    319  HG3 LYS    46      49.273  38.038  74.637  1.00  0.49           H  
ATOM    320  HD2 LYS    46      48.619  40.124  73.479  1.00  0.49           H  
ATOM    321  HD3 LYS    46      46.906  39.715  73.735  1.00  0.49           H  
ATOM    322  HE2 LYS    46      47.186  37.682  72.358  1.00  0.49           H  
ATOM    323  HE3 LYS    46      48.898  38.096  72.098  1.00  0.49           H  
ATOM    324  HZ1 LYS    46      46.595  39.725  71.251  1.00  0.49           H  
ATOM    325  HZ2 LYS    46      48.182  40.101  71.004  1.00  0.49           H  
ATOM    326  HZ3 LYS    46      47.522  38.783  70.264  1.00  0.49           H  
ATOM    327  N   PRO    47      50.067  36.360  77.515  1.00  0.46           N  
ATOM    328  CA  PRO    47      51.107  35.451  77.076  1.00  0.46           C  
ATOM    329  C   PRO    47      50.513  34.273  76.307  1.00  0.46           C  
ATOM    330  O   PRO    47      49.298  34.051  76.294  1.00  0.46           O  
ATOM    331  CB  PRO    47      51.701  34.985  78.409  1.00  0.46           C  
ATOM    332  CG  PRO    47      50.509  34.891  79.370  1.00  0.46           C  
ATOM    333  CD  PRO    47      49.547  35.938  78.804  1.00  0.46           C  
ATOM    334  HA  PRO    47      51.833  35.904  76.400  1.00  0.46           H  
ATOM    335  HB2 PRO    47      52.431  35.707  78.775  1.00  0.46           H  
ATOM    336  HB3 PRO    47      52.178  34.012  78.295  1.00  0.46           H  
ATOM    337  HG2 PRO    47      50.804  35.137  80.390  1.00  0.46           H  
ATOM    338  HG3 PRO    47      50.065  33.896  79.351  1.00  0.46           H  
ATOM    339  HD2 PRO    47      48.555  35.503  78.681  1.00  0.46           H  
ATOM    340  HD3 PRO    47      49.488  36.792  79.479  1.00  0.46           H  
ATOM    341  N   SER    48      51.364  33.513  75.599  1.00  0.48           N  
ATOM    342  CA  SER    48      50.966  32.306  74.882  1.00  0.48           C  
ATOM    343  C   SER    48      50.462  31.154  75.773  1.00  0.48           C  
ATOM    344  O   SER    48      51.065  30.922  76.821  1.00  0.48           O  
ATOM    345  CB  SER    48      52.108  31.786  73.986  1.00  0.48           C  
ATOM    346  OG  SER    48      52.522  32.797  73.059  1.00  0.48           O  
ATOM    347  H   SER    48      52.334  33.792  75.561  1.00  0.48           H  
ATOM    348  HA  SER    48      50.117  32.625  74.278  1.00  0.48           H  
ATOM    349  HB2 SER    48      51.760  30.914  73.433  1.00  0.48           H  
ATOM    350  HB3 SER    48      52.955  31.505  74.612  1.00  0.48           H  
ATOM    351  HG  SER    48      53.229  32.428  72.524  1.00  0.48           H  
ATOM    352  N   PRO    49      49.398  30.385  75.458  1.00  0.43           N  
ATOM    353  CA  PRO    49      48.817  29.466  76.447  1.00  0.43           C  
ATOM    354  C   PRO    49      49.609  28.223  76.797  1.00  0.43           C  
ATOM    355  O   PRO    49      49.516  27.765  77.939  1.00  0.43           O  
ATOM    356  CB  PRO    49      47.479  29.033  75.832  1.00  0.43           C  
ATOM    357  CG  PRO    49      47.069  30.228  74.981  1.00  0.43           C  
ATOM    358  CD  PRO    49      48.403  30.753  74.442  1.00  0.43           C  
ATOM    359  HA  PRO    49      48.765  30.003  77.394  1.00  0.43           H  
ATOM    360  HB2 PRO    49      46.740  28.837  76.609  1.00  0.43           H  
ATOM    361  HB3 PRO    49      47.604  28.142  75.216  1.00  0.43           H  
ATOM    362  HG2 PRO    49      46.568  30.984  75.586  1.00  0.43           H  
ATOM    363  HG3 PRO    49      46.413  29.920  74.167  1.00  0.43           H  
ATOM    364  HD2 PRO    49      48.641  30.285  73.487  1.00  0.43           H  
ATOM    365  HD3 PRO    49      48.366  31.835  74.317  1.00  0.43           H  
ATOM    366  N   MET    50      50.330  27.611  75.842  1.00  0.39           N  
ATOM    367  CA  MET    50      51.067  26.387  76.083  1.00  0.39           C  
ATOM    368  C   MET    50      52.459  26.742  76.581  1.00  0.39           C  
ATOM    369  O   MET    50      53.087  27.606  75.964  1.00  0.39           O  
ATOM    370  CB  MET    50      51.125  25.462  74.829  1.00  0.39           C  
ATOM    371  CG  MET    50      49.769  24.834  74.424  1.00  0.39           C  
ATOM    372  SD  MET    50      48.934  23.862  75.721  1.00  0.39           S  
ATOM    373  CE  MET    50      50.149  22.518  75.853  1.00  0.39           C  
ATOM    374  H   MET    50      50.359  28.021  74.919  1.00  0.39           H  
ATOM    375  HA  MET    50      50.541  25.812  76.845  1.00  0.39           H  
ATOM    376  HB2 MET    50      51.825  24.653  75.036  1.00  0.39           H  
ATOM    377  HB3 MET    50      51.490  26.052  73.989  1.00  0.39           H  
ATOM    378  HG2 MET    50      49.945  24.176  73.573  1.00  0.39           H  
ATOM    379  HG3 MET    50      49.100  25.642  74.127  1.00  0.39           H  
ATOM    380  HE1 MET    50      50.240  22.015  74.890  1.00  0.39           H  
ATOM    381  HE2 MET    50      51.116  22.930  76.141  1.00  0.39           H  
ATOM    382  HE3 MET    50      49.820  21.803  76.607  1.00  0.39           H  
ATOM    383  N   PRO    51      53.037  26.128  77.627  1.00  0.35           N  
ATOM    384  CA  PRO    51      54.344  26.560  78.102  1.00  0.35           C  
ATOM    385  C   PRO    51      55.397  25.540  77.650  1.00  0.35           C  
ATOM    386  O   PRO    51      55.979  24.818  78.456  1.00  0.35           O  
ATOM    387  CB  PRO    51      54.170  26.608  79.634  1.00  0.35           C  
ATOM    388  CG  PRO    51      53.183  25.482  79.936  1.00  0.35           C  
ATOM    389  CD  PRO    51      52.288  25.446  78.692  1.00  0.35           C  
ATOM    390  HA  PRO    51      54.679  27.523  77.717  1.00  0.35           H  
ATOM    391  HB2 PRO    51      53.765  27.571  79.947  1.00  0.35           H  
ATOM    392  HB3 PRO    51      55.121  26.433  80.137  1.00  0.35           H  
ATOM    393  HG2 PRO    51      52.599  25.705  80.829  1.00  0.35           H  
ATOM    394  HG3 PRO    51      53.703  24.533  80.069  1.00  0.35           H  
ATOM    395  HD2 PRO    51      52.080  24.415  78.406  1.00  0.35           H  
ATOM    396  HD3 PRO    51      51.350  25.966  78.886  1.00  0.35           H  
ATOM    397  N   VAL    52      55.676  25.490  76.328  1.00  0.49           N  
ATOM    398  CA  VAL    52      56.647  24.598  75.704  1.00  0.49           C  
ATOM    399  C   VAL    52      57.810  25.465  75.275  1.00  0.49           C  
ATOM    400  O   VAL    52      57.637  26.672  75.126  1.00  0.49           O  
ATOM    401  CB  VAL    52      56.100  23.829  74.487  1.00  0.49           C  
ATOM    402  CG1 VAL    52      54.732  23.237  74.856  1.00  0.49           C  
ATOM    403  CG2 VAL    52      55.938  24.715  73.239  1.00  0.49           C  
ATOM    404  H   VAL    52      55.171  26.122  75.723  1.00  0.49           H  
ATOM    405  HA  VAL    52      56.929  23.832  76.426  1.00  0.49           H  
ATOM    406  HB  VAL    52      56.823  23.052  74.239  1.00  0.49           H  
ATOM    407 HG11 VAL    52      54.841  22.582  75.721  1.00  0.49           H  
ATOM    408 HG12 VAL    52      54.040  24.044  75.096  1.00  0.49           H  
ATOM    409 HG13 VAL    52      54.344  22.665  74.013  1.00  0.49           H  
ATOM    410 HG21 VAL    52      55.220  25.508  73.447  1.00  0.49           H  
ATOM    411 HG22 VAL    52      56.900  25.155  72.979  1.00  0.49           H  
ATOM    412 HG23 VAL    52      55.579  24.109  72.407  1.00  0.49           H  
ATOM    413  N   SER    53      59.019  24.925  75.029  1.00  0.51           N  
ATOM    414  CA  SER    53      60.196  25.701  74.615  1.00  0.51           C  
ATOM    415  C   SER    53      60.008  26.735  73.519  1.00  0.51           C  
ATOM    416  O   SER    53      60.480  27.864  73.662  1.00  0.51           O  
ATOM    417  CB  SER    53      61.326  24.794  74.090  1.00  0.51           C  
ATOM    418  OG  SER    53      61.694  23.841  75.085  1.00  0.51           O  
ATOM    419  H   SER    53      59.123  23.926  75.136  1.00  0.51           H  
ATOM    420  HA  SER    53      60.424  26.220  75.546  1.00  0.51           H  
ATOM    421  HB2 SER    53      62.192  25.406  73.840  1.00  0.51           H  
ATOM    422  HB3 SER    53      60.982  24.269  73.199  1.00  0.51           H  
ATOM    423  HG  SER    53      62.398  23.299  74.722  1.00  0.51           H  
ATOM    424  N   GLN    54      59.318  26.408  72.414  1.00  0.54           N  
ATOM    425  CA  GLN    54      59.002  27.371  71.366  1.00  0.54           C  
ATOM    426  C   GLN    54      58.111  28.530  71.868  1.00  0.54           C  
ATOM    427  O   GLN    54      58.536  29.700  71.855  1.00  0.54           O  
ATOM    428  CB  GLN    54      58.361  26.618  70.162  1.00  0.54           C  
ATOM    429  CG  GLN    54      58.005  27.491  68.937  1.00  0.54           C  
ATOM    430  CD  GLN    54      59.254  28.163  68.359  1.00  0.54           C  
ATOM    431  OE1 GLN    54      60.292  27.527  68.159  1.00  0.54           O  
ATOM    432  NE2 GLN    54      59.164  29.480  68.094  1.00  0.54           N  
ATOM    433  H   GLN    54      59.005  25.454  72.304  1.00  0.54           H  
ATOM    434  HA  GLN    54      59.928  27.844  71.041  1.00  0.54           H  
ATOM    435  HB2 GLN    54      57.444  26.144  70.513  1.00  0.54           H  
ATOM    436  HB3 GLN    54      59.063  25.852  69.834  1.00  0.54           H  
ATOM    437  HG2 GLN    54      57.295  28.260  69.242  1.00  0.54           H  
ATOM    438  HG3 GLN    54      57.552  26.862  68.171  1.00  0.54           H  
ATOM    439 HE21 GLN    54      59.961  29.976  67.720  1.00  0.54           H  
ATOM    440 HE22 GLN    54      58.300  29.972  68.269  1.00  0.54           H  
ATOM    441  N   GLU    55      56.937  28.233  72.464  1.00  0.46           N  
ATOM    442  CA  GLU    55      55.965  29.180  73.005  1.00  0.46           C  
ATOM    443  C   GLU    55      56.540  30.017  74.153  1.00  0.46           C  
ATOM    444  O   GLU    55      56.357  31.222  74.220  1.00  0.46           O  
ATOM    445  CB  GLU    55      54.706  28.438  73.528  1.00  0.46           C  
ATOM    446  CG  GLU    55      53.868  27.568  72.541  1.00  0.46           C  
ATOM    447  CD  GLU    55      52.974  28.303  71.537  1.00  0.46           C  
ATOM    448  OE1 GLU    55      52.222  29.211  71.973  1.00  0.46           O  
ATOM    449  OE2 GLU    55      52.955  27.856  70.363  1.00  0.46           O1-
ATOM    450  H   GLU    55      56.706  27.253  72.544  1.00  0.46           H  
ATOM    451  HA  GLU    55      55.702  29.846  72.183  1.00  0.46           H  
ATOM    452  HB2 GLU    55      54.035  29.196  73.932  1.00  0.46           H  
ATOM    453  HB3 GLU    55      55.036  27.779  74.331  1.00  0.46           H  
ATOM    454  HG2 GLU    55      53.225  26.922  73.139  1.00  0.46           H  
ATOM    455  HG3 GLU    55      54.567  26.957  71.970  1.00  0.46           H  
ATOM    456  N   CYS    56      57.295  29.388  75.079  1.00  0.54           N  
ATOM    457  CA  CYS    56      58.060  30.013  76.153  1.00  0.54           C  
ATOM    458  C   CYS    56      59.183  30.916  75.675  1.00  0.54           C  
ATOM    459  O   CYS    56      59.414  31.967  76.268  1.00  0.54           O  
ATOM    460  CB  CYS    56      58.689  28.981  77.131  1.00  0.54           C  
ATOM    461  SG  CYS    56      57.506  28.260  78.309  1.00  0.54           S  
ATOM    462  H   CYS    56      57.334  28.380  75.022  1.00  0.54           H  
ATOM    463  HA  CYS    56      57.309  30.615  76.664  1.00  0.54           H  
ATOM    464  HB2 CYS    56      59.475  29.481  77.697  1.00  0.54           H  
ATOM    465  HB3 CYS    56      59.123  28.172  76.543  1.00  0.54           H  
ATOM    466  HG  CYS    56      58.143  27.402  79.111  1.00  0.54           H  
ATOM    467  N   PHE    57      59.940  30.557  74.627  1.00  0.57           N  
ATOM    468  CA  PHE    57      60.905  31.431  73.971  1.00  0.57           C  
ATOM    469  C   PHE    57      60.245  32.637  73.290  1.00  0.57           C  
ATOM    470  O   PHE    57      60.737  33.768  73.375  1.00  0.57           O  
ATOM    471  CB  PHE    57      61.740  30.612  72.958  1.00  0.57           C  
ATOM    472  CG  PHE    57      62.789  31.441  72.273  1.00  0.57           C  
ATOM    473  CD1 PHE    57      62.501  32.035  71.034  1.00  0.57           C  
ATOM    474  CD2 PHE    57      64.034  31.677  72.875  1.00  0.57           C  
ATOM    475  CE1 PHE    57      63.440  32.859  70.406  1.00  0.57           C  
ATOM    476  CE2 PHE    57      64.984  32.488  72.240  1.00  0.57           C  
ATOM    477  CZ  PHE    57      64.688  33.076  71.002  1.00  0.57           C  
ATOM    478  H   PHE    57      59.834  29.619  74.269  1.00  0.57           H  
ATOM    479  HA  PHE    57      61.561  31.838  74.741  1.00  0.57           H  
ATOM    480  HB2 PHE    57      61.069  30.203  72.202  1.00  0.57           H  
ATOM    481  HB3 PHE    57      62.231  29.796  73.488  1.00  0.57           H  
ATOM    482  HD1 PHE    57      61.547  31.854  70.562  1.00  0.57           H  
ATOM    483  HD2 PHE    57      64.261  31.232  73.832  1.00  0.57           H  
ATOM    484  HE1 PHE    57      63.203  33.327  69.462  1.00  0.57           H  
ATOM    485  HE2 PHE    57      65.944  32.660  72.704  1.00  0.57           H  
ATOM    486  HZ  PHE    57      65.422  33.696  70.509  1.00  0.57           H  
ATOM    487  N   GLU    58      59.106  32.423  72.611  1.00  0.56           N  
ATOM    488  CA  GLU    58      58.265  33.472  72.058  1.00  0.56           C  
ATOM    489  C   GLU    58      57.705  34.383  73.138  1.00  0.56           C  
ATOM    490  O   GLU    58      57.839  35.610  73.059  1.00  0.56           O  
ATOM    491  CB  GLU    58      57.114  32.833  71.263  1.00  0.56           C  
ATOM    492  CG  GLU    58      57.584  32.233  69.917  1.00  0.56           C  
ATOM    493  CD  GLU    58      56.460  31.506  69.177  1.00  0.56           C  
ATOM    494  OE1 GLU    58      55.278  31.829  69.436  1.00  0.56           O  
ATOM    495  OE2 GLU    58      56.795  30.647  68.319  1.00  0.56           O1-
ATOM    496  H   GLU    58      58.813  31.466  72.475  1.00  0.56           H  
ATOM    497  HA  GLU    58      58.881  34.087  71.402  1.00  0.56           H  
ATOM    498  HB2 GLU    58      56.362  33.596  71.062  1.00  0.56           H  
ATOM    499  HB3 GLU    58      56.673  32.038  71.865  1.00  0.56           H  
ATOM    500  HG2 GLU    58      58.390  31.525  70.112  1.00  0.56           H  
ATOM    501  HG3 GLU    58      57.954  33.040  69.285  1.00  0.56           H  
ATOM    502  N   THR    59      57.153  33.795  74.220  1.00  0.57           N  
ATOM    503  CA  THR    59      56.737  34.481  75.452  1.00  0.57           C  
ATOM    504  C   THR    59      57.900  35.256  76.050  1.00  0.57           C  
ATOM    505  O   THR    59      57.771  36.451  76.279  1.00  0.57           O  
ATOM    506  CB  THR    59      56.097  33.575  76.527  1.00  0.57           C  
ATOM    507  OG1 THR    59      54.896  32.961  76.053  1.00  0.57           O  
ATOM    508  CG2 THR    59      55.652  34.360  77.769  1.00  0.57           C  
ATOM    509  H   THR    59      57.013  32.796  74.180  1.00  0.57           H  
ATOM    510  HA  THR    59      55.945  35.160  75.138  1.00  0.57           H  
ATOM    511  HB  THR    59      56.874  32.849  76.764  1.00  0.57           H  
ATOM    512 HG21 THR    59      56.505  34.896  78.185  1.00  0.57           H  
ATOM    513 HG22 THR    59      54.876  35.073  77.490  1.00  0.57           H  
ATOM    514 HG23 THR    59      55.258  33.669  78.514  1.00  0.57           H  
ATOM    515  HG1 THR    59      55.115  32.470  75.258  1.00  0.57           H  
ATOM    516  N   LEU    60      59.098  34.669  76.223  1.00  0.56           N  
ATOM    517  CA  LEU    60      60.272  35.296  76.825  1.00  0.56           C  
ATOM    518  C   LEU    60      60.779  36.538  76.129  1.00  0.56           C  
ATOM    519  O   LEU    60      61.058  37.561  76.785  1.00  0.56           O  
ATOM    520  CB  LEU    60      61.455  34.305  76.817  1.00  0.56           C  
ATOM    521  CG  LEU    60      62.793  34.822  77.388  1.00  0.56           C  
ATOM    522  CD1 LEU    60      62.656  35.205  78.870  1.00  0.56           C  
ATOM    523  CD2 LEU    60      63.899  33.788  77.132  1.00  0.56           C  
ATOM    524  H   LEU    60      59.194  33.714  75.910  1.00  0.56           H  
ATOM    525  HA  LEU    60      59.933  35.579  77.822  1.00  0.56           H  
ATOM    526  HB2 LEU    60      61.630  34.007  75.783  1.00  0.56           H  
ATOM    527  HB3 LEU    60      61.160  33.434  77.402  1.00  0.56           H  
ATOM    528  HG  LEU    60      63.077  35.739  76.871  1.00  0.56           H  
ATOM    529 HD11 LEU    60      61.891  35.974  78.977  1.00  0.56           H  
ATOM    530 HD12 LEU    60      62.371  34.326  79.448  1.00  0.56           H  
ATOM    531 HD13 LEU    60      63.609  35.587  79.236  1.00  0.56           H  
ATOM    532 HD21 LEU    60      63.647  32.855  77.636  1.00  0.56           H  
ATOM    533 HD22 LEU    60      63.989  33.610  76.060  1.00  0.56           H  
ATOM    534 HD23 LEU    60      64.846  34.166  77.518  1.00  0.56           H  
ATOM    535  N   ARG    61      60.895  36.545  74.797  1.00  0.42           N  
ATOM    536  CA  ARG    61      61.210  37.728  74.009  1.00  0.42           C  
ATOM    537  C   ARG    61      60.061  38.711  74.051  1.00  0.42           C  
ATOM    538  O   ARG    61      60.260  39.918  74.052  1.00  0.42           O  
ATOM    539  CB  ARG    61      61.563  37.394  72.538  1.00  0.42           C  
ATOM    540  CG  ARG    61      62.803  36.493  72.358  1.00  0.42           C  
ATOM    541  CD  ARG    61      64.017  36.959  73.152  1.00  0.42           C  
ATOM    542  NE  ARG    61      65.163  36.107  72.734  1.00  0.42           N  
ATOM    543  CZ  ARG    61      66.326  36.119  73.398  1.00  0.42           C  
ATOM    544  NH1 ARG    61      67.290  35.294  72.990  1.00  0.42           N  
ATOM    545  NH2 ARG    61      66.535  36.920  74.441  1.00  0.42           N1+
ATOM    546  H   ARG    61      60.755  35.674  74.306  1.00  0.42           H  
ATOM    547  HA  ARG    61      62.096  38.176  74.460  1.00  0.42           H  
ATOM    548  HB2 ARG    61      61.746  38.331  72.012  1.00  0.42           H  
ATOM    549  HB3 ARG    61      60.708  36.887  72.091  1.00  0.42           H  
ATOM    550  HG2 ARG    61      63.068  36.479  71.301  1.00  0.42           H  
ATOM    551  HG3 ARG    61      62.546  35.485  72.682  1.00  0.42           H  
ATOM    552  HD2 ARG    61      63.833  36.842  74.220  1.00  0.42           H  
ATOM    553  HD3 ARG    61      64.229  38.005  72.932  1.00  0.42           H  
ATOM    554  HE  ARG    61      65.061  35.505  71.930  1.00  0.42           H  
ATOM    555 HH11 ARG    61      68.178  35.277  73.472  1.00  0.42           H  
ATOM    556 HH12 ARG    61      67.133  34.686  72.199  1.00  0.42           H  
ATOM    557 HH21 ARG    61      65.805  37.546  74.751  1.00  0.42           H  
ATOM    558 HH22 ARG    61      67.423  36.902  74.922  1.00  0.42           H  
ATOM    559  N   GLY    62      58.811  38.206  74.092  1.00  0.67           N  
ATOM    560  CA  GLY    62      57.646  38.994  74.493  1.00  0.67           C  
ATOM    561  C   GLY    62      57.780  39.728  75.828  1.00  0.67           C  
ATOM    562  O   GLY    62      57.618  40.958  75.892  1.00  0.67           O  
ATOM    563  H   GLY    62      58.673  37.239  73.834  1.00  0.67           H  
ATOM    564  HA2 GLY    62      56.792  38.320  74.564  1.00  0.67           H  
ATOM    565  HA3 GLY    62      57.459  39.737  73.718  1.00  0.67           H  
ATOM    566  N   ASP    63      58.130  39.018  76.910  1.00  0.70           N  
ATOM    567  CA  ASP    63      58.327  39.505  78.265  1.00  0.70           C  
ATOM    568  C   ASP    63      59.417  40.579  78.333  1.00  0.70           C  
ATOM    569  O   ASP    63      59.224  41.649  78.916  1.00  0.70           O  
ATOM    570  CB  ASP    63      58.692  38.338  79.233  1.00  0.70           C  
ATOM    571  CG  ASP    63      57.576  37.315  79.429  1.00  0.70           C  
ATOM    572  OD1 ASP    63      56.385  37.662  79.239  1.00  0.70           O  
ATOM    573  OD2 ASP    63      57.927  36.168  79.815  1.00  0.70           O1-
ATOM    574  H   ASP    63      58.274  38.029  76.767  1.00  0.70           H  
ATOM    575  HA  ASP    63      57.382  39.951  78.577  1.00  0.70           H  
ATOM    576  HB2 ASP    63      58.939  38.765  80.205  1.00  0.70           H  
ATOM    577  HB3 ASP    63      59.563  37.821  78.831  1.00  0.70           H  
ATOM    578  N   GLU    64      60.575  40.352  77.666  1.00  0.70           N  
ATOM    579  CA  GLU    64      61.648  41.329  77.516  1.00  0.70           C  
ATOM    580  C   GLU    64      61.203  42.588  76.773  1.00  0.70           C  
ATOM    581  O   GLU    64      61.455  43.716  77.205  1.00  0.70           O  
ATOM    582  CB  GLU    64      62.861  40.719  76.748  1.00  0.70           C  
ATOM    583  CG  GLU    64      63.597  39.562  77.483  1.00  0.70           C  
ATOM    584  CD  GLU    64      64.730  38.891  76.688  1.00  0.70           C  
ATOM    585  OE1 GLU    64      65.789  38.601  77.299  1.00  0.70           O  
ATOM    586  OE2 GLU    64      64.575  38.616  75.466  1.00  0.70           O1-
ATOM    587  H   GLU    64      60.704  39.444  77.244  1.00  0.70           H  
ATOM    588  HA  GLU    64      61.937  41.603  78.531  1.00  0.70           H  
ATOM    589  HB2 GLU    64      63.582  41.517  76.568  1.00  0.70           H  
ATOM    590  HB3 GLU    64      62.498  40.336  75.794  1.00  0.70           H  
ATOM    591  HG2 GLU    64      62.860  38.797  77.729  1.00  0.70           H  
ATOM    592  HG3 GLU    64      64.023  39.965  78.402  1.00  0.70           H  
ATOM    593  N   ARG    65      60.475  42.421  75.646  1.00  0.61           N  
ATOM    594  CA  ARG    65      59.902  43.515  74.879  1.00  0.61           C  
ATOM    595  C   ARG    65      58.858  44.309  75.620  1.00  0.61           C  
ATOM    596  O   ARG    65      58.765  45.520  75.438  1.00  0.61           O  
ATOM    597  CB  ARG    65      59.328  43.069  73.517  1.00  0.61           C  
ATOM    598  CG  ARG    65      60.409  42.636  72.509  1.00  0.61           C  
ATOM    599  CD  ARG    65      59.791  42.032  71.248  1.00  0.61           C  
ATOM    600  NE  ARG    65      60.918  41.580  70.367  1.00  0.61           N  
ATOM    601  CZ  ARG    65      60.745  40.895  69.227  1.00  0.61           C  
ATOM    602  NH1 ARG    65      61.806  40.532  68.509  1.00  0.61           N  
ATOM    603  NH2 ARG    65      59.534  40.570  68.785  1.00  0.61           N1+
ATOM    604  H   ARG    65      60.320  41.479  75.317  1.00  0.61           H  
ATOM    605  HA  ARG    65      60.756  44.170  74.704  1.00  0.61           H  
ATOM    606  HB2 ARG    65      58.770  43.901  73.088  1.00  0.61           H  
ATOM    607  HB3 ARG    65      58.655  42.228  73.684  1.00  0.61           H  
ATOM    608  HG2 ARG    65      61.053  41.893  72.978  1.00  0.61           H  
ATOM    609  HG3 ARG    65      61.002  43.507  72.230  1.00  0.61           H  
ATOM    610  HD2 ARG    65      59.192  42.782  70.731  1.00  0.61           H  
ATOM    611  HD3 ARG    65      59.161  41.183  71.512  1.00  0.61           H  
ATOM    612  HE  ARG    65      61.862  41.805  70.649  1.00  0.61           H  
ATOM    613 HH11 ARG    65      61.681  40.020  67.647  1.00  0.61           H  
ATOM    614 HH12 ARG    65      62.735  40.768  68.826  1.00  0.61           H  
ATOM    615 HH21 ARG    65      58.715  40.835  69.314  1.00  0.61           H  
ATOM    616 HH22 ARG    65      59.433  40.058  67.920  1.00  0.61           H  
ATOM    617  N   ILE    66      58.048  43.673  76.484  1.00  0.68           N  
ATOM    618  CA  ILE    66      57.135  44.387  77.354  1.00  0.68           C  
ATOM    619  C   ILE    66      57.858  45.377  78.260  1.00  0.68           C  
ATOM    620  O   ILE    66      57.562  46.575  78.229  1.00  0.68           O  
ATOM    621  CB  ILE    66      56.307  43.382  78.147  1.00  0.68           C  
ATOM    622  CG1 ILE    66      55.222  42.755  77.247  1.00  0.68           C  
ATOM    623  CG2 ILE    66      55.640  44.021  79.372  1.00  0.68           C  
ATOM    624  CD1 ILE    66      54.645  41.461  77.824  1.00  0.68           C  
ATOM    625  H   ILE    66      58.077  42.664  76.528  1.00  0.68           H  
ATOM    626  HA  ILE    66      56.464  44.987  76.739  1.00  0.68           H  
ATOM    627  HB  ILE    66      56.992  42.611  78.498  1.00  0.68           H  
ATOM    628 HG12 ILE    66      55.661  42.536  76.274  1.00  0.68           H  
ATOM    629 HG13 ILE    66      54.412  43.474  77.127  1.00  0.68           H  
ATOM    630 HG21 ILE    66      56.404  44.461  80.013  1.00  0.68           H  
ATOM    631 HG22 ILE    66      54.948  44.797  79.045  1.00  0.68           H  
ATOM    632 HG23 ILE    66      55.094  43.258  79.928  1.00  0.68           H  
ATOM    633 HD11 ILE    66      55.445  40.731  77.950  1.00  0.68           H  
ATOM    634 HD12 ILE    66      54.186  41.667  78.791  1.00  0.68           H  
ATOM    635 HD13 ILE    66      53.894  41.063  77.142  1.00  0.68           H  
ATOM    636  N   LEU    67      58.885  44.953  79.023  1.00  0.72           N  
ATOM    637  CA  LEU    67      59.616  45.829  79.931  1.00  0.72           C  
ATOM    638  C   LEU    67      60.339  46.988  79.251  1.00  0.72           C  
ATOM    639  O   LEU    67      60.349  48.119  79.749  1.00  0.72           O  
ATOM    640  CB  LEU    67      60.627  45.023  80.776  1.00  0.72           C  
ATOM    641  CG  LEU    67      60.005  44.050  81.800  1.00  0.72           C  
ATOM    642  CD1 LEU    67      61.099  43.142  82.379  1.00  0.72           C  
ATOM    643  CD2 LEU    67      59.274  44.769  82.944  1.00  0.72           C  
ATOM    644  H   LEU    67      59.161  43.983  78.963  1.00  0.72           H  
ATOM    645  HA  LEU    67      58.850  46.272  80.568  1.00  0.72           H  
ATOM    646  HB2 LEU    67      61.251  45.732  81.321  1.00  0.72           H  
ATOM    647  HB3 LEU    67      61.248  44.442  80.094  1.00  0.72           H  
ATOM    648  HG  LEU    67      59.260  43.460  81.266  1.00  0.72           H  
ATOM    649 HD11 LEU    67      61.590  42.602  81.569  1.00  0.72           H  
ATOM    650 HD12 LEU    67      61.833  43.750  82.908  1.00  0.72           H  
ATOM    651 HD13 LEU    67      60.651  42.429  83.071  1.00  0.72           H  
ATOM    652 HD21 LEU    67      59.985  45.374  83.506  1.00  0.72           H  
ATOM    653 HD22 LEU    67      58.497  45.412  82.531  1.00  0.72           H  
ATOM    654 HD23 LEU    67      58.821  44.031  83.606  1.00  0.72           H  
ATOM    655  N   SER    68      60.952  46.734  78.077  1.00  0.76           N  
ATOM    656  CA  SER    68      61.607  47.762  77.280  1.00  0.76           C  
ATOM    657  C   SER    68      60.654  48.830  76.771  1.00  0.76           C  
ATOM    658  O   SER    68      60.930  50.029  76.894  1.00  0.76           O  
ATOM    659  CB  SER    68      62.447  47.169  76.112  1.00  0.76           C  
ATOM    660  OG  SER    68      61.642  46.569  75.093  1.00  0.76           O  
ATOM    661  H   SER    68      60.957  45.784  77.734  1.00  0.76           H  
ATOM    662  HA  SER    68      62.294  48.253  77.969  1.00  0.76           H  
ATOM    663  HB2 SER    68      63.117  46.411  76.516  1.00  0.76           H  
ATOM    664  HB3 SER    68      63.034  47.971  75.664  1.00  0.76           H  
ATOM    665  HG  SER    68      61.132  45.866  75.502  1.00  0.76           H  
ATOM    666  N   ILE    69      59.478  48.427  76.252  1.00  0.70           N  
ATOM    667  CA  ILE    69      58.399  49.323  75.851  1.00  0.70           C  
ATOM    668  C   ILE    69      57.906  50.183  77.008  1.00  0.70           C  
ATOM    669  O   ILE    69      57.834  51.416  76.886  1.00  0.70           O  
ATOM    670  CB  ILE    69      57.268  48.520  75.200  1.00  0.70           C  
ATOM    671  CG1 ILE    69      57.706  48.118  73.771  1.00  0.70           C  
ATOM    672  CG2 ILE    69      55.924  49.279  75.197  1.00  0.70           C  
ATOM    673  CD1 ILE    69      56.755  47.140  73.069  1.00  0.70           C  
ATOM    674  H   ILE    69      59.333  47.435  76.132  1.00  0.70           H  
ATOM    675  HA  ILE    69      58.790  50.020  75.110  1.00  0.70           H  
ATOM    676  HB  ILE    69      57.090  47.623  75.793  1.00  0.70           H  
ATOM    677 HG12 ILE    69      58.689  47.652  73.834  1.00  0.70           H  
ATOM    678 HG13 ILE    69      57.771  49.023  73.167  1.00  0.70           H  
ATOM    679 HG21 ILE    69      55.644  49.526  76.221  1.00  0.70           H  
ATOM    680 HG22 ILE    69      56.026  50.196  74.617  1.00  0.70           H  
ATOM    681 HG23 ILE    69      55.153  48.651  74.751  1.00  0.70           H  
ATOM    682 HD11 ILE    69      56.675  46.226  73.657  1.00  0.70           H  
ATOM    683 HD12 ILE    69      55.770  47.597  72.972  1.00  0.70           H  
ATOM    684 HD13 ILE    69      57.144  46.902  72.079  1.00  0.70           H  
ATOM    685  N   LEU    70      57.620  49.583  78.180  1.00  0.74           N  
ATOM    686  CA  LEU    70      57.113  50.269  79.361  1.00  0.74           C  
ATOM    687  C   LEU    70      58.026  51.354  79.907  1.00  0.74           C  
ATOM    688  O   LEU    70      57.568  52.424  80.306  1.00  0.74           O  
ATOM    689  CB  LEU    70      56.888  49.267  80.514  1.00  0.74           C  
ATOM    690  CG  LEU    70      55.769  48.229  80.319  1.00  0.74           C  
ATOM    691  CD1 LEU    70      55.942  47.145  81.395  1.00  0.74           C  
ATOM    692  CD2 LEU    70      54.357  48.832  80.334  1.00  0.74           C  
ATOM    693  H   LEU    70      57.768  48.586  78.244  1.00  0.74           H  
ATOM    694  HA  LEU    70      56.189  50.736  79.021  1.00  0.74           H  
ATOM    695  HB2 LEU    70      56.653  49.842  81.410  1.00  0.74           H  
ATOM    696  HB3 LEU    70      57.820  48.723  80.666  1.00  0.74           H  
ATOM    697  HG  LEU    70      55.864  47.798  79.323  1.00  0.74           H  
ATOM    698 HD11 LEU    70      56.929  46.692  81.299  1.00  0.74           H  
ATOM    699 HD12 LEU    70      55.844  47.595  82.383  1.00  0.74           H  
ATOM    700 HD13 LEU    70      55.176  46.380  81.266  1.00  0.74           H  
ATOM    701 HD21 LEU    70      54.169  49.292  81.304  1.00  0.74           H  
ATOM    702 HD22 LEU    70      54.276  49.587  79.552  1.00  0.74           H  
ATOM    703 HD23 LEU    70      53.624  48.045  80.157  1.00  0.74           H  
ATOM    704  N   ARG    71      59.348  51.108  79.968  1.00  0.54           N  
ATOM    705  CA  ARG    71      60.301  52.120  80.389  1.00  0.54           C  
ATOM    706  C   ARG    71      60.472  53.266  79.398  1.00  0.54           C  
ATOM    707  O   ARG    71      60.456  54.433  79.788  1.00  0.54           O  
ATOM    708  CB  ARG    71      61.663  51.462  80.705  1.00  0.54           C  
ATOM    709  CG  ARG    71      62.696  52.420  81.337  1.00  0.54           C  
ATOM    710  CD  ARG    71      63.962  51.699  81.808  1.00  0.54           C  
ATOM    711  NE  ARG    71      64.903  52.744  82.338  1.00  0.54           N  
ATOM    712  CZ  ARG    71      66.137  52.479  82.794  1.00  0.54           C  
ATOM    713  NH1 ARG    71      66.916  53.474  83.218  1.00  0.54           N  
ATOM    714  NH2 ARG    71      66.617  51.240  82.830  1.00  0.54           N1+
ATOM    715  H   ARG    71      59.688  50.192  79.713  1.00  0.54           H  
ATOM    716  HA  ARG    71      59.888  52.574  81.290  1.00  0.54           H  
ATOM    717  HB2 ARG    71      62.080  51.075  79.775  1.00  0.54           H  
ATOM    718  HB3 ARG    71      61.492  50.638  81.398  1.00  0.54           H  
ATOM    719  HG2 ARG    71      62.236  52.912  82.194  1.00  0.54           H  
ATOM    720  HG3 ARG    71      62.977  53.168  80.596  1.00  0.54           H  
ATOM    721  HD2 ARG    71      64.423  51.172  80.973  1.00  0.54           H  
ATOM    722  HD3 ARG    71      63.714  50.987  82.595  1.00  0.54           H  
ATOM    723  HE  ARG    71      64.588  53.703  82.352  1.00  0.54           H  
ATOM    724 HH11 ARG    71      67.847  53.277  83.556  1.00  0.54           H  
ATOM    725 HH12 ARG    71      66.575  54.425  83.201  1.00  0.54           H  
ATOM    726 HH21 ARG    71      66.047  50.468  82.514  1.00  0.54           H  
ATOM    727 HH22 ARG    71      67.552  51.070  83.173  1.00  0.54           H  
ATOM    728  N   HIS    72      60.609  52.957  78.092  1.00  0.60           N  
ATOM    729  CA  HIS    72      60.806  53.925  77.017  1.00  0.60           C  
ATOM    730  C   HIS    72      59.641  54.877  76.812  1.00  0.60           C  
ATOM    731  O   HIS    72      59.815  56.077  76.621  1.00  0.60           O  
ATOM    732  CB  HIS    72      61.113  53.169  75.708  1.00  0.60           C  
ATOM    733  CG  HIS    72      61.402  54.036  74.524  1.00  0.60           C  
ATOM    734  ND1 HIS    72      62.583  54.743  74.488  1.00  0.60           N  
ATOM    735  CD2 HIS    72      60.673  54.268  73.400  1.00  0.60           C  
ATOM    736  CE1 HIS    72      62.557  55.397  73.344  1.00  0.60           C  
ATOM    737  NE2 HIS    72      61.423  55.143  72.646  1.00  0.60           N  
ATOM    738  H   HIS    72      60.572  51.980  77.838  1.00  0.60           H  
ATOM    739  HA  HIS    72      61.646  54.554  77.312  1.00  0.60           H  
ATOM    740  HB2 HIS    72      60.251  52.547  75.468  1.00  0.60           H  
ATOM    741  HB3 HIS    72      61.982  52.534  75.881  1.00  0.60           H  
ATOM    742  HD2 HIS    72      59.708  53.853  73.151  1.00  0.60           H  
ATOM    743  HE2 HIS    72      61.175  55.523  71.744  1.00  0.60           H  
ATOM    744  HE1 HIS    72      63.343  56.055  73.004  1.00  0.60           H  
ATOM    745  N   GLN    73      58.396  54.377  76.903  1.00  0.73           N  
ATOM    746  CA  GLN    73      57.213  55.206  76.738  1.00  0.73           C  
ATOM    747  C   GLN    73      56.730  55.768  78.067  1.00  0.73           C  
ATOM    748  O   GLN    73      55.642  56.322  78.171  1.00  0.73           O  
ATOM    749  CB  GLN    73      56.112  54.398  76.019  1.00  0.73           C  
ATOM    750  CG  GLN    73      56.517  54.126  74.555  1.00  0.73           C  
ATOM    751  CD  GLN    73      55.547  53.187  73.847  1.00  0.73           C  
ATOM    752  NE2 GLN    73      54.326  53.344  73.881  1.00  0.73           N  
ATOM    753  OE1 GLN    73      56.109  52.180  73.131  1.00  0.73           O  
ATOM    754  H   GLN    73      58.279  53.392  77.092  1.00  0.73           H  
ATOM    755  HA  GLN    73      57.471  56.066  76.120  1.00  0.73           H  
ATOM    756  HB2 GLN    73      55.181  54.965  76.035  1.00  0.73           H  
ATOM    757  HB3 GLN    73      55.968  53.449  76.535  1.00  0.73           H  
ATOM    758  HG2 GLN    73      57.510  53.676  74.545  1.00  0.73           H  
ATOM    759  HG3 GLN    73      56.542  55.074  74.017  1.00  0.73           H  
ATOM    760 HE21 GLN    73      53.722  52.717  73.370  1.00  0.73           H  
ATOM    761 HE22 GLN    73      53.929  54.100  74.420  1.00  0.73           H  
ATOM    762  N   ASN    74      57.572  55.662  79.115  1.00  0.73           N  
ATOM    763  CA  ASN    74      57.390  56.259  80.426  1.00  0.73           C  
ATOM    764  C   ASN    74      56.225  55.696  81.256  1.00  0.73           C  
ATOM    765  O   ASN    74      55.807  56.317  82.243  1.00  0.73           O  
ATOM    766  CB  ASN    74      57.347  57.818  80.369  1.00  0.73           C  
ATOM    767  CG  ASN    74      58.665  58.423  79.881  1.00  0.73           C  
ATOM    768  OD1 ASN    74      59.769  58.051  80.293  1.00  0.73           O  
ATOM    769  ND2 ASN    74      58.573  59.496  79.059  1.00  0.73           N  
ATOM    770  H   ASN    74      58.409  55.115  78.975  1.00  0.73           H  
ATOM    771  HA  ASN    74      58.286  55.958  80.968  1.00  0.73           H  
ATOM    772  HB2 ASN    74      57.136  58.199  81.368  1.00  0.73           H  
ATOM    773  HB3 ASN    74      56.550  58.121  79.690  1.00  0.73           H  
ATOM    774 HD21 ASN    74      59.407  59.993  78.782  1.00  0.73           H  
ATOM    775 HD22 ASN    74      57.670  59.799  78.723  1.00  0.73           H  
ATOM    776  N   LEU    75      55.718  54.483  80.980  1.00  0.70           N  
ATOM    777  CA  LEU    75      54.602  53.889  81.709  1.00  0.70           C  
ATOM    778  C   LEU    75      54.984  53.464  83.109  1.00  0.70           C  
ATOM    779  O   LEU    75      54.191  53.548  84.046  1.00  0.70           O  
ATOM    780  CB  LEU    75      53.995  52.680  80.963  1.00  0.70           C  
ATOM    781  CG  LEU    75      53.336  53.043  79.617  1.00  0.70           C  
ATOM    782  CD1 LEU    75      52.889  51.793  78.844  1.00  0.70           C  
ATOM    783  CD2 LEU    75      52.125  53.965  79.791  1.00  0.70           C  
ATOM    784  H   LEU    75      56.132  53.953  80.226  1.00  0.70           H  
ATOM    785  HA  LEU    75      53.852  54.677  81.777  1.00  0.70           H  
ATOM    786  HB2 LEU    75      53.239  52.226  81.604  1.00  0.70           H  
ATOM    787  HB3 LEU    75      54.791  51.960  80.772  1.00  0.70           H  
ATOM    788  HG  LEU    75      54.104  53.568  79.049  1.00  0.70           H  
ATOM    789 HD11 LEU    75      53.744  51.133  78.694  1.00  0.70           H  
ATOM    790 HD12 LEU    75      52.121  51.269  79.413  1.00  0.70           H  
ATOM    791 HD13 LEU    75      52.485  52.090  77.876  1.00  0.70           H  
ATOM    792 HD21 LEU    75      51.352  53.446  80.358  1.00  0.70           H  
ATOM    793 HD22 LEU    75      52.427  54.864  80.327  1.00  0.70           H  
ATOM    794 HD23 LEU    75      51.734  54.240  78.811  1.00  0.70           H  
ATOM    795  N   LEU    76      56.243  53.015  83.311  1.00  0.67           N  
ATOM    796  CA  LEU    76      56.770  52.770  84.645  1.00  0.67           C  
ATOM    797  C   LEU    76      56.769  54.025  85.499  1.00  0.67           C  
ATOM    798  O   LEU    76      56.382  53.976  86.665  1.00  0.67           O  
ATOM    799  CB  LEU    76      58.199  52.173  84.639  1.00  0.67           C  
ATOM    800  CG  LEU    76      58.303  50.744  84.070  1.00  0.67           C  
ATOM    801  CD1 LEU    76      59.776  50.354  83.900  1.00  0.67           C  
ATOM    802  CD2 LEU    76      57.593  49.701  84.945  1.00  0.67           C  
ATOM    803  H   LEU    76      56.836  52.844  82.511  1.00  0.67           H  
ATOM    804  HA  LEU    76      56.093  52.033  85.078  1.00  0.67           H  
ATOM    805  HB2 LEU    76      58.563  52.156  85.666  1.00  0.67           H  
ATOM    806  HB3 LEU    76      58.835  52.824  84.039  1.00  0.67           H  
ATOM    807  HG  LEU    76      57.800  50.752  83.103  1.00  0.67           H  
ATOM    808 HD11 LEU    76      60.270  51.074  83.248  1.00  0.67           H  
ATOM    809 HD12 LEU    76      60.266  50.350  84.874  1.00  0.67           H  
ATOM    810 HD13 LEU    76      59.840  49.360  83.457  1.00  0.67           H  
ATOM    811 HD21 LEU    76      58.070  49.664  85.925  1.00  0.67           H  
ATOM    812 HD22 LEU    76      56.545  49.977  85.061  1.00  0.67           H  
ATOM    813 HD23 LEU    76      57.661  48.722  84.470  1.00  0.67           H  
ATOM    814  N   LYS    77      57.143  55.186  84.926  1.00  0.57           N  
ATOM    815  CA  LYS    77      57.051  56.471  85.597  1.00  0.57           C  
ATOM    816  C   LYS    77      55.617  56.812  85.992  1.00  0.57           C  
ATOM    817  O   LYS    77      55.343  57.115  87.158  1.00  0.57           O  
ATOM    818  CB  LYS    77      57.661  57.571  84.692  1.00  0.57           C  
ATOM    819  CG  LYS    77      59.172  57.393  84.457  1.00  0.57           C  
ATOM    820  CD  LYS    77      59.730  58.482  83.526  1.00  0.57           C  
ATOM    821  CE  LYS    77      61.204  58.306  83.148  1.00  0.57           C  
ATOM    822  NZ  LYS    77      61.550  59.236  82.047  1.00  0.57           N1+
ATOM    823  H   LYS    77      57.505  55.161  83.983  1.00  0.57           H  
ATOM    824  HA  LYS    77      57.620  56.414  86.525  1.00  0.57           H  
ATOM    825  HB2 LYS    77      57.495  58.539  85.164  1.00  0.57           H  
ATOM    826  HB3 LYS    77      57.155  57.546  83.727  1.00  0.57           H  
ATOM    827  HG2 LYS    77      59.348  56.417  84.005  1.00  0.57           H  
ATOM    828  HG3 LYS    77      59.688  57.448  85.415  1.00  0.57           H  
ATOM    829  HD2 LYS    77      59.620  59.445  84.025  1.00  0.57           H  
ATOM    830  HD3 LYS    77      59.141  58.479  82.609  1.00  0.57           H  
ATOM    831  HE2 LYS    77      61.375  57.280  82.823  1.00  0.57           H  
ATOM    832  HE3 LYS    77      61.829  58.522  84.015  1.00  0.57           H  
ATOM    833  HZ1 LYS    77      60.971  59.037  81.244  1.00  0.57           H  
ATOM    834  HZ2 LYS    77      61.392  60.187  82.348  1.00  0.57           H  
ATOM    835  HZ3 LYS    77      62.522  59.118  81.799  1.00  0.57           H  
ATOM    836  N   GLU    78      54.642  56.657  85.083  1.00  0.69           N  
ATOM    837  CA  GLU    78      53.235  56.856  85.388  1.00  0.69           C  
ATOM    838  C   GLU    78      52.668  55.945  86.477  1.00  0.69           C  
ATOM    839  O   GLU    78      51.938  56.387  87.367  1.00  0.69           O  
ATOM    840  CB  GLU    78      52.414  56.679  84.103  1.00  0.69           C  
ATOM    841  CG  GLU    78      52.661  57.793  83.058  1.00  0.69           C  
ATOM    842  CD  GLU    78      51.875  57.556  81.768  1.00  0.69           C  
ATOM    843  OE1 GLU    78      51.135  56.540  81.707  1.00  0.69           O  
ATOM    844  OE2 GLU    78      52.014  58.392  80.839  1.00  0.69           O1-
ATOM    845  H   GLU    78      54.898  56.390  84.143  1.00  0.69           H  
ATOM    846  HA  GLU    78      53.161  57.868  85.787  1.00  0.69           H  
ATOM    847  HB2 GLU    78      51.356  56.680  84.366  1.00  0.69           H  
ATOM    848  HB3 GLU    78      52.676  55.721  83.655  1.00  0.69           H  
ATOM    849  HG2 GLU    78      53.725  57.823  82.821  1.00  0.69           H  
ATOM    850  HG3 GLU    78      52.357  58.749  83.485  1.00  0.69           H  
ATOM    851  N   LEU    79      53.031  54.645  86.462  1.00  0.68           N  
ATOM    852  CA  LEU    79      52.723  53.694  87.520  1.00  0.68           C  
ATOM    853  C   LEU    79      53.298  54.094  88.872  1.00  0.68           C  
ATOM    854  O   LEU    79      52.608  54.017  89.890  1.00  0.68           O  
ATOM    855  CB  LEU    79      53.283  52.292  87.166  1.00  0.68           C  
ATOM    856  CG  LEU    79      52.475  51.518  86.107  1.00  0.68           C  
ATOM    857  CD1 LEU    79      53.369  50.544  85.325  1.00  0.68           C  
ATOM    858  CD2 LEU    79      51.311  50.754  86.750  1.00  0.68           C  
ATOM    859  H   LEU    79      53.551  54.310  85.664  1.00  0.68           H  
ATOM    860  HA  LEU    79      51.636  53.680  87.597  1.00  0.68           H  
ATOM    861  HB2 LEU    79      53.304  51.696  88.078  1.00  0.68           H  
ATOM    862  HB3 LEU    79      54.299  52.418  86.791  1.00  0.68           H  
ATOM    863  HG  LEU    79      52.070  52.252  85.411  1.00  0.68           H  
ATOM    864 HD11 LEU    79      54.182  51.096  84.853  1.00  0.68           H  
ATOM    865 HD12 LEU    79      53.783  49.802  86.008  1.00  0.68           H  
ATOM    866 HD13 LEU    79      52.777  50.043  84.559  1.00  0.68           H  
ATOM    867 HD21 LEU    79      51.703  50.016  87.450  1.00  0.68           H  
ATOM    868 HD22 LEU    79      50.667  51.454  87.283  1.00  0.68           H  
ATOM    869 HD23 LEU    79      50.735  50.249  85.974  1.00  0.68           H  
ATOM    870  N   GLN    80      54.566  54.551  88.919  1.00  0.68           N  
ATOM    871  CA  GLN    80      55.186  55.053  90.135  1.00  0.68           C  
ATOM    872  C   GLN    80      54.470  56.264  90.706  1.00  0.68           C  
ATOM    873  O   GLN    80      54.121  56.265  91.891  1.00  0.68           O  
ATOM    874  CB  GLN    80      56.680  55.384  89.890  1.00  0.68           C  
ATOM    875  CG  GLN    80      57.552  54.120  89.696  1.00  0.68           C  
ATOM    876  CD  GLN    80      58.969  54.451  89.219  1.00  0.68           C  
ATOM    877  OE1 GLN    80      59.260  55.483  88.614  1.00  0.68           O  
ATOM    878  NE2 GLN    80      59.912  53.512  89.483  1.00  0.68           N  
ATOM    879  H   GLN    80      55.111  54.544  88.069  1.00  0.68           H  
ATOM    880  HA  GLN    80      55.107  54.256  90.875  1.00  0.68           H  
ATOM    881  HB2 GLN    80      57.059  55.940  90.748  1.00  0.68           H  
ATOM    882  HB3 GLN    80      56.757  56.001  88.995  1.00  0.68           H  
ATOM    883  HG2 GLN    80      57.076  53.477  88.956  1.00  0.68           H  
ATOM    884  HG3 GLN    80      57.618  53.592  90.647  1.00  0.68           H  
ATOM    885 HE21 GLN    80      60.865  53.655  89.182  1.00  0.68           H  
ATOM    886 HE22 GLN    80      59.661  52.670  89.980  1.00  0.68           H  
ATOM    887  N   ASP    81      54.150  57.277  89.886  1.00  0.63           N  
ATOM    888  CA  ASP    81      53.430  58.459  90.327  1.00  0.63           C  
ATOM    889  C   ASP    81      52.038  58.164  90.888  1.00  0.63           C  
ATOM    890  O   ASP    81      51.661  58.708  91.929  1.00  0.63           O  
ATOM    891  CB  ASP    81      53.372  59.510  89.190  1.00  0.63           C  
ATOM    892  CG  ASP    81      54.738  60.150  88.957  1.00  0.63           C  
ATOM    893  OD1 ASP    81      55.636  60.002  89.824  1.00  0.63           O  
ATOM    894  OD2 ASP    81      54.874  60.833  87.911  1.00  0.63           O1-
ATOM    895  H   ASP    81      54.423  57.215  88.916  1.00  0.63           H  
ATOM    896  HA  ASP    81      53.994  58.869  91.165  1.00  0.63           H  
ATOM    897  HB2 ASP    81      52.657  60.287  89.461  1.00  0.63           H  
ATOM    898  HB3 ASP    81      53.047  59.022  88.271  1.00  0.63           H  
ATOM    899  N   LEU    82      51.245  57.271  90.259  1.00  0.45           N  
ATOM    900  CA  LEU    82      49.977  56.818  90.828  1.00  0.45           C  
ATOM    901  C   LEU    82      50.091  55.994  92.104  1.00  0.45           C  
ATOM    902  O   LEU    82      49.227  56.077  92.974  1.00  0.45           O  
ATOM    903  CB  LEU    82      49.138  55.988  89.831  1.00  0.45           C  
ATOM    904  CG  LEU    82      48.651  56.747  88.584  1.00  0.45           C  
ATOM    905  CD1 LEU    82      47.999  55.765  87.600  1.00  0.45           C  
ATOM    906  CD2 LEU    82      47.672  57.878  88.929  1.00  0.45           C  
ATOM    907  H   LEU    82      51.538  56.903  89.365  1.00  0.45           H  
ATOM    908  HA  LEU    82      49.487  57.761  91.070  1.00  0.45           H  
ATOM    909  HB2 LEU    82      48.262  55.613  90.360  1.00  0.45           H  
ATOM    910  HB3 LEU    82      49.747  55.148  89.497  1.00  0.45           H  
ATOM    911  HG  LEU    82      49.523  57.210  88.123  1.00  0.45           H  
ATOM    912 HD11 LEU    82      48.717  54.990  87.330  1.00  0.45           H  
ATOM    913 HD12 LEU    82      47.128  55.306  88.068  1.00  0.45           H  
ATOM    914 HD13 LEU    82      47.689  56.301  86.703  1.00  0.45           H  
ATOM    915 HD21 LEU    82      46.781  57.458  89.395  1.00  0.45           H  
ATOM    916 HD22 LEU    82      48.149  58.573  89.620  1.00  0.45           H  
ATOM    917 HD23 LEU    82      47.391  58.406  88.018  1.00  0.45           H  
ATOM    918  N   ALA    83      51.106  55.126  92.233  1.00  0.52           N  
ATOM    919  CA  ALA    83      51.349  54.359  93.439  1.00  0.52           C  
ATOM    920  C   ALA    83      51.875  55.153  94.636  1.00  0.52           C  
ATOM    921  O   ALA    83      51.600  54.807  95.784  1.00  0.52           O  
ATOM    922  CB  ALA    83      52.338  53.227  93.116  1.00  0.52           C  
ATOM    923  H   ALA    83      51.732  55.001  91.451  1.00  0.52           H  
ATOM    924  HA  ALA    83      50.372  53.987  93.748  1.00  0.52           H  
ATOM    925  HB1 ALA    83      51.940  52.617  92.305  1.00  0.52           H  
ATOM    926  HB2 ALA    83      53.294  53.655  92.814  1.00  0.52           H  
ATOM    927  HB3 ALA    83      52.481  52.606  94.000  1.00  0.52           H  
ATOM    928  N   LEU    84      52.709  56.184  94.398  1.00  0.40           N  
ATOM    929  CA  LEU    84      53.217  57.076  95.432  1.00  0.40           C  
ATOM    930  C   LEU    84      52.230  58.118  95.957  1.00  0.40           C  
ATOM    931  O   LEU    84      52.337  58.515  97.121  1.00  0.40           O  
ATOM    932  CB  LEU    84      54.482  57.826  94.942  1.00  0.40           C  
ATOM    933  CG  LEU    84      55.726  56.943  94.711  1.00  0.40           C  
ATOM    934  CD1 LEU    84      56.827  57.757  94.013  1.00  0.40           C  
ATOM    935  CD2 LEU    84      56.258  56.308  96.006  1.00  0.40           C  
ATOM    936  H   LEU    84      53.000  56.349  93.445  1.00  0.40           H  
ATOM    937  HA  LEU    84      53.434  56.403  96.262  1.00  0.40           H  
ATOM    938  HB2 LEU    84      54.737  58.578  95.688  1.00  0.40           H  
ATOM    939  HB3 LEU    84      54.238  58.317  94.000  1.00  0.40           H  
ATOM    940  HG  LEU    84      55.419  56.119  94.067  1.00  0.40           H  
ATOM    941 HD11 LEU    84      56.445  58.154  93.072  1.00  0.40           H  
ATOM    942 HD12 LEU    84      57.133  58.581  94.657  1.00  0.40           H  
ATOM    943 HD13 LEU    84      57.684  57.113  93.814  1.00  0.40           H  
ATOM    944 HD21 LEU    84      56.580  57.093  96.690  1.00  0.40           H  
ATOM    945 HD22 LEU    84      55.468  55.720  96.474  1.00  0.40           H  
ATOM    946 HD23 LEU    84      57.103  55.660  95.773  1.00  0.40           H  
ATOM    947  N   GLN    85      51.316  58.630  95.115  1.00  0.40           N  
ATOM    948  CA  GLN    85      50.328  59.631  95.501  1.00  0.40           C  
ATOM    949  C   GLN    85      48.936  59.021  95.853  1.00  0.40           C  
ATOM    950  O   GLN    85      48.791  57.771  95.857  1.00  0.40           O  
ATOM    951  CB  GLN    85      50.111  60.659  94.359  1.00  0.40           C  
ATOM    952  CG  GLN    85      51.346  61.508  93.977  1.00  0.40           C  
ATOM    953  CD  GLN    85      51.815  62.401  95.125  1.00  0.40           C  
ATOM    954  NE2 GLN    85      51.103  63.274  95.625  1.00  0.40           N  
ATOM    955  OE1 GLN    85      53.092  62.224  95.541  1.00  0.40           O  
ATOM    956  OXT GLN    85      47.994  59.822  96.120  1.00  0.40           O1-
ATOM    957  H   GLN    85      51.313  58.303  94.160  1.00  0.40           H  
ATOM    958  HA  GLN    85      50.736  60.108  96.392  1.00  0.40           H  
ATOM    959  HB2 GLN    85      49.319  61.341  94.668  1.00  0.40           H  
ATOM    960  HB3 GLN    85      49.793  60.112  93.472  1.00  0.40           H  
ATOM    961  HG2 GLN    85      51.088  62.138  93.126  1.00  0.40           H  
ATOM    962  HG3 GLN    85      52.160  60.838  93.700  1.00  0.40           H  
ATOM    963 HE21 GLN    85      51.470  63.868  96.354  1.00  0.40           H  
ATOM    964 HE22 GLN    85      50.153  63.395  95.305  1.00  0.40           H  
TER     965      GLN    85 
END
