# Supplementary material for: Variations of VEGFR2 Chemical Space: Stimulator and Inhibitory Peptides
Source: Int J Mol Sci. 2024 Jul 16;25(14):7787. doi: 10.3390/ijms25147787 (PMC11276785; doi:10.3390/ijms25147787)
Supplement: Supplementary file 1 [file ijms-25-07787-s001.zip › Supplimenal material - proteins- S1/protein stimulants S1/1gp9 HGF prepared for docking.pdb]

HEADER    HORMONE/GROWTH FACTOR                               1GP9    
REMARK  99                                                                      
REMARK  99 MOE v2022.02 (Chemical Computing Group ULC) Sun Nov 26 20:03:39 2023 
SEQRES   1 A  172  ACE VAL HIS GLU PHE LYS LYS SER ALA LYS THR THR LEU
SEQRES   2 A  172  ILE LYS ILE ASP PRO ALA LEU LYS ILE LYS THR LYS LYS
SEQRES   3 A  172  VAL ASN THR ALA ASP GLN CYS ALA ASN ARG CYS THR ARG
SEQRES   4 A  172  ASN LYS GLY LEU PRO PHE THR CYS LYS ALA PHE VAL PHE
SEQRES   5 A  172  ASP LYS ALA ARG LYS GLN CYS LEU TRP PHE PRO PHE ASN
SEQRES   6 A  172  SER MET SER SER GLY VAL LYS LYS GLU PHE GLY HIS GLU
SEQRES   7 A  172  PHE ASP LEU TYR GLU ASN LYS ASP TYR ILE ARG ASN CYS
SEQRES   8 A  172  ILE ILE GLY LYS GLY ARG SER TYR LYS GLY THR VAL SER
SEQRES   9 A  172  ILE THR LYS SER GLY ILE LYS CYS GLN PRO TRP SER SER
SEQRES  10 A  172  MET ILE PRO HIS GLU HIS SER PHE LEU PRO SER SER TYR
SEQRES  11 A  172  ARG GLY LYS ASP LEU GLN GLU ASN TYR CYS ARG ASN PRO
SEQRES  12 A  172  ARG GLY GLU GLU GLY GLY PRO TRP CYS PHE THR SER ASN
SEQRES  13 A  172  PRO GLU VAL ARG TYR GLU VAL CYS ASP ILE PRO GLN CYS
SEQRES  14 A  172  SER GLU NME
SEQRES   1 B  172  ACE VAL HIS GLU PHE LYS LYS SER ALA LYS THR THR LEU
SEQRES   2 B  172  ILE LYS ILE ASP PRO ALA LEU LYS ILE LYS THR LYS LYS
SEQRES   3 B  172  VAL ASN THR ALA ASP GLN CYS ALA ASN ARG CYS THR ARG
SEQRES   4 B  172  ASN LYS GLY LEU PRO PHE THR CYS LYS ALA PHE VAL PHE
SEQRES   5 B  172  ASP LYS ALA ARG LYS GLN CYS LEU TRP PHE PRO PHE ASN
SEQRES   6 B  172  SER MET SER SER GLY VAL LYS LYS GLU PHE GLY HIS GLU
SEQRES   7 B  172  PHE ASP LEU TYR GLU ASN LYS ASP TYR ILE ARG ASN CYS
SEQRES   8 B  172  ILE ILE GLY LYS GLY ARG SER TYR LYS GLY THR VAL SER
SEQRES   9 B  172  ILE THR LYS SER GLY ILE LYS CYS GLN PRO TRP SER SER
SEQRES  10 B  172  MET ILE PRO HIS GLU HIS SER PHE LEU PRO SER SER TYR
SEQRES  11 B  172  ARG GLY LYS ASP LEU GLN GLU ASN TYR CYS ARG ASN PRO
SEQRES  12 B  172  ARG GLY GLU GLU GLY GLY PRO TRP CYS PHE THR SER ASN
SEQRES  13 B  172  PRO GLU VAL ARG TYR GLU VAL CYS ASP ILE PRO GLN CYS
SEQRES  14 B  172  SER GLU NME
SEQRES   1 C  173  ACE TYR VAL HIS GLU PHE LYS LYS SER ALA LYS THR THR
SEQRES   2 C  173  LEU ILE LYS ILE ASP PRO ALA LEU LYS ILE LYS THR LYS
SEQRES   3 C  173  LYS VAL ASN THR ALA ASP GLN CYS ALA ASN ARG CYS THR
SEQRES   4 C  173  ARG ASN LYS GLY LEU PRO PHE THR CYS LYS ALA PHE VAL
SEQRES   5 C  173  PHE ASP LYS ALA ARG LYS GLN CYS LEU TRP PHE PRO PHE
SEQRES   6 C  173  ASN SER MET SER SER GLY VAL LYS LYS GLU PHE GLY HIS
SEQRES   7 C  173  GLU PHE ASP LEU TYR GLU ASN LYS ASP TYR ILE ARG ASN
SEQRES   8 C  173  CYS ILE ILE GLY LYS GLY ARG SER TYR LYS GLY THR VAL
SEQRES   9 C  173  SER ILE THR LYS SER GLY ILE LYS CYS GLN PRO TRP SER
SEQRES  10 C  173  SER MET ILE PRO HIS GLU HIS SER PHE LEU PRO SER SER
SEQRES  11 C  173  TYR ARG GLY LYS ASP LEU GLN GLU ASN TYR CYS ARG ASN
SEQRES  12 C  173  PRO ARG GLY GLU GLU GLY GLY PRO TRP CYS PHE THR SER
SEQRES  13 C  173  ASN PRO GLU VAL ARG TYR GLU VAL CYS ASP ILE PRO GLN
SEQRES  14 C  173  CYS SER GLU NME
SEQRES   1 D  172  ACE VAL HIS GLU PHE LYS LYS SER ALA LYS THR THR LEU
SEQRES   2 D  172  ILE LYS ILE ASP PRO ALA LEU LYS ILE LYS THR LYS LYS
SEQRES   3 D  172  VAL ASN THR ALA ASP GLN CYS ALA ASN ARG CYS THR ARG
SEQRES   4 D  172  ASN LYS GLY LEU PRO PHE THR CYS LYS ALA PHE VAL PHE
SEQRES   5 D  172  ASP LYS ALA ARG LYS GLN CYS LEU TRP PHE PRO PHE ASN
SEQRES   6 D  172  SER MET SER SER GLY VAL LYS LYS GLU PHE GLY HIS GLU
SEQRES   7 D  172  PHE ASP LEU TYR GLU ASN LYS ASP TYR ILE ARG ASN CYS
SEQRES   8 D  172  ILE ILE GLY LYS GLY ARG SER TYR LYS GLY THR VAL SER
SEQRES   9 D  172  ILE THR LYS SER GLY ILE LYS CYS GLN PRO TRP SER SER
SEQRES  10 D  172  MET ILE PRO HIS GLU HIS SER PHE LEU PRO SER SER TYR
SEQRES  11 D  172  ARG GLY LYS ASP LEU GLN GLU ASN TYR CYS ARG ASN PRO
SEQRES  12 D  172  ARG GLY GLU GLU GLY GLY PRO TRP CYS PHE THR SER ASN
SEQRES  13 D  172  PRO GLU VAL ARG TYR GLU VAL CYS ASP ILE PRO GLN CYS
SEQRES  14 D  172  SER GLU NME
HELIX    1   1 ALA A   67  THR A   75  1               Generated by MOE    9
HELIX    2   2 LYS A  122  TYR A  124  5               Generated by MOE    3
HELIX    3   3 ALA B   67  THR B   75  1               Generated by MOE    9
HELIX    4   4 LYS B  122  TYR B  124  5               Generated by MOE    3
HELIX    5   5 PRO B  164  SER B  166  5               Generated by MOE    3
HELIX    6   6 VAL C   39  GLU C   41  5               Generated by MOE    3
HELIX    7   7 ASP C   68  THR C   75  1               Generated by MOE    8
HELIX    8   8 LYS C  122  TYR C  124  5               Generated by MOE    3
HELIX    9   9 ALA D   67  ARG D   76  1               Generated by MOE   10
HELIX   10  10 LYS D  122  TYR D  124  5               Generated by MOE    3
HELIX   11  11 PRO D  164  TYR D  167  1               Generated by MOE    4
SHEET    1       PHE A  42  ILE A  51                  Generated by MOE
SHEET    2       LYS A  60  THR A  61                  Generated by MOE
SHEET    3       ALA A  86  ASP A  90                  Generated by MOE
SHEET    4       GLN A  95  PHE A  99                  Generated by MOE
SHEET    5       LYS A 109  ASN A 121                  Generated by MOE
SHEET    6       CYS A 149  GLN A 150                  Generated by MOE
SHEET    7       TRP A 188  THR A 191                  Generated by MOE
SHEET    8       TYR A 198  VAL A 200                  Generated by MOE
SHEET    9       PHE B  42  LYS B  52                  Generated by MOE
SHEET   10       LYS B  60  LYS B  63                  Generated by MOE
SHEET   11       ALA B  86  ASP B  90                  Generated by MOE
SHEET   12       GLN B  95  PHE B  99                  Generated by MOE
SHEET   13       VAL B 108  ASN B 121                  Generated by MOE
SHEET   14       TRP B 188  PHE B 190                  Generated by MOE
SHEET   15       TYR B 198  VAL B 200                  Generated by MOE
SHEET   16       PHE C  42  LYS C  52                  Generated by MOE
SHEET   17       LYS C  60  LYS C  63                  Generated by MOE
SHEET   18       ALA C  86  ASP C  90                  Generated by MOE
SHEET   19       GLN C  95  PHE C  99                  Generated by MOE
SHEET   20       VAL C 108  ASN C 121                  Generated by MOE
SHEET   21       TRP C 188  PHE C 190                  Generated by MOE
SHEET   22       TYR C 198  VAL C 200                  Generated by MOE
SHEET   23       PHE D  42  LYS D  52                  Generated by MOE
SHEET   24       LYS D  60  LYS D  63                  Generated by MOE
SHEET   25       ALA D  86  ASP D  90                  Generated by MOE
SHEET   26       GLN D  95  PHE D  99                  Generated by MOE
SHEET   27       VAL D 108  ASN D 121                  Generated by MOE
SHEET   28       TRP D 188  PHE D 190                  Generated by MOE
SHEET   29       TYR D 198  VAL D 200                  Generated by MOE
SSBOND   1 CYS A   70    CYS A   96                          1555   1555  2.03
SSBOND   2 CYS A   74    CYS A   84                          1555   1555  2.05
SSBOND   3 CYS A  128    CYS A  206                          1555   1555  2.01
SSBOND   4 CYS A  149    CYS A  189                          1555   1555  2.03
SSBOND   5 CYS A  177    CYS A  201                          1555   1555  2.02
SSBOND   6 CYS B   70    CYS B   96                          1555   1555  2.02
SSBOND   7 CYS B   74    CYS B   84                          1555   1555  2.07
SSBOND   8 CYS B  128    CYS B  206                          1555   1555  2.03
SSBOND   9 CYS B  149    CYS B  189                          1555   1555  2.03
SSBOND  10 CYS B  177    CYS B  201                          1555   1555  2.04
SSBOND  11 CYS C   70    CYS C   96                          1555   1555  2.03
SSBOND  12 CYS C   74    CYS C   84                          1555   1555  2.05
SSBOND  13 CYS C  128    CYS C  206                          1555   1555  2.04
SSBOND  14 CYS C  149    CYS C  189                          1555   1555  2.02
SSBOND  15 CYS C  177    CYS C  201                          1555   1555  2.03
SSBOND  16 CYS D   70    CYS D   96                          1555   1555  2.02
SSBOND  17 CYS D   74    CYS D   84                          1555   1555  2.06
SSBOND  18 CYS D  128    CYS D  206                          1555   1555  2.04
SSBOND  19 CYS D  149    CYS D  189                          1555   1555  2.03
SSBOND  20 CYS D  177    CYS D  201                          1555   1555  2.02
ATOM      1  CH3 ACE A  38      23.463   9.413  15.131  1.00  0.00           C  
ATOM      2  C   ACE A  38      23.386  10.879  15.562  1.00  0.00           C  
ATOM      3  O   ACE A  38      23.138  11.759  14.739  1.00  0.00           O  
ATOM      4 HH31 ACE A  38      23.275   9.308  14.062  1.00  0.00           H  
ATOM      5 HH32 ACE A  38      24.458   9.033  15.365  1.00  0.00           H  
ATOM      6 HH33 ACE A  38      22.717   8.846  15.689  1.00  0.00           H  
ATOM      7  N   VAL A  39      23.595  11.133  16.833  1.00 82.45           N  
ATOM      8  CA  VAL A  39      23.545  12.529  17.370  1.00 84.10           C  
ATOM      9  C   VAL A  39      23.827  12.525  18.882  1.00 84.80           C  
ATOM     10  O   VAL A  39      23.988  13.580  19.506  1.00 85.98           O  
ATOM     11  CB  VAL A  39      22.159  13.191  17.078  1.00 82.81           C  
ATOM     12  CG1 VAL A  39      21.053  12.448  17.812  1.00 82.40           C  
ATOM     13  CG2 VAL A  39      22.180  14.657  17.472  1.00 78.95           C  
ATOM     14  H   VAL A  39      23.794  10.369  17.463  1.00 82.45           H  
ATOM     15  HA  VAL A  39      24.314  13.117  16.868  1.00 84.10           H  
ATOM     16  HB  VAL A  39      21.959  13.129  16.008  1.00 82.81           H  
ATOM     17 HG11 VAL A  39      21.042  11.406  17.493  1.00 82.40           H  
ATOM     18 HG12 VAL A  39      21.233  12.497  18.886  1.00 82.40           H  
ATOM     19 HG13 VAL A  39      20.092  12.909  17.583  1.00 82.40           H  
ATOM     20 HG21 VAL A  39      22.378  14.743  18.540  1.00 78.95           H  
ATOM     21 HG22 VAL A  39      22.962  15.172  16.914  1.00 78.95           H  
ATOM     22 HG23 VAL A  39      21.214  15.108  17.244  1.00 78.95           H  
ATOM     23  N   HIS A  40      23.891  11.329  19.462  1.00 84.56           N  
ATOM     24  CA  HIS A  40      24.177  11.181  20.886  1.00 79.64           C  
ATOM     25  C   HIS A  40      25.692  11.143  21.053  1.00 73.59           C  
ATOM     26  O   HIS A  40      26.193  10.959  22.163  1.00 73.45           O  
ATOM     27  CB  HIS A  40      23.605   9.878  21.425  1.00 85.36           C  
ATOM     28  CG  HIS A  40      24.389   8.672  21.010  1.00 93.57           C  
ATOM     29  ND1 HIS A  40      24.316   8.136  19.739  1.00 94.95           N  
ATOM     30  CD2 HIS A  40      25.310   7.934  21.678  1.00 96.04           C  
ATOM     31  CE1 HIS A  40      25.160   7.123  19.643  1.00 96.29           C  
ATOM     32  NE2 HIS A  40      25.776   6.980  20.805  1.00 96.65           N  
ATOM     33  H   HIS A  40      23.738  10.502  18.903  1.00 84.56           H  
ATOM     34  HA  HIS A  40      23.728  12.011  21.431  1.00 79.64           H  
ATOM     35  HB2 HIS A  40      22.584   9.770  21.058  1.00 85.36           H  
ATOM     36  HB3 HIS A  40      23.597   9.928  22.514  1.00 85.36           H  
ATOM     37  HD2 HIS A  40      25.619   8.070  22.704  1.00 96.04           H  
ATOM     38  HE2 HIS A  40      26.475   6.283  21.016  1.00 96.65           H  
ATOM     39  HE1 HIS A  40      25.320   6.515  18.765  1.00 96.29           H  
ATOM     40  N   GLU A  41      26.411  11.276  19.939  1.00 65.30           N  
ATOM     41  CA  GLU A  41      27.865  11.293  19.969  1.00 58.07           C  
ATOM     42  C   GLU A  41      28.305  12.764  19.970  1.00 51.06           C  
ATOM     43  O   GLU A  41      29.392  13.116  19.513  1.00 46.72           O  
ATOM     44  CB  GLU A  41      28.428  10.569  18.755  1.00 65.27           C  
ATOM     45  CG  GLU A  41      28.368  11.376  17.480  1.00 76.29           C  
ATOM     46  CD  GLU A  41      29.307  10.835  16.416  1.00 82.47           C  
ATOM     47  OE1 GLU A  41      28.940   9.842  15.741  1.00 87.29           O  
ATOM     48  OE2 GLU A  41      30.419  11.399  16.271  1.00 82.59           O1-
ATOM     49  H   GLU A  41      25.935  11.367  19.053  1.00 65.30           H  
ATOM     50  HA  GLU A  41      28.238  10.782  20.857  1.00 58.07           H  
ATOM     51  HB2 GLU A  41      27.858   9.651  18.608  1.00 65.27           H  
ATOM     52  HB3 GLU A  41      29.470  10.321  18.956  1.00 65.27           H  
ATOM     53  HG2 GLU A  41      28.646  12.406  17.703  1.00 76.29           H  
ATOM     54  HG3 GLU A  41      27.349  11.350  17.095  1.00 76.29           H  
ATOM     55  N   PHE A  42      27.409  13.610  20.475  1.00 43.20           N  
ATOM     56  CA  PHE A  42      27.616  15.051  20.615  1.00 38.59           C  
ATOM     57  C   PHE A  42      27.088  15.513  21.985  1.00 36.46           C  
ATOM     58  O   PHE A  42      26.165  14.927  22.541  1.00 33.39           O  
ATOM     59  CB  PHE A  42      26.855  15.839  19.534  1.00 33.63           C  
ATOM     60  CG  PHE A  42      27.364  15.632  18.152  1.00 28.68           C  
ATOM     61  CD1 PHE A  42      26.960  14.527  17.400  1.00 25.16           C  
ATOM     62  CD2 PHE A  42      28.259  16.537  17.597  1.00 25.40           C  
ATOM     63  CE1 PHE A  42      27.443  14.320  16.112  1.00 24.62           C  
ATOM     64  CE2 PHE A  42      28.755  16.345  16.306  1.00 26.79           C  
ATOM     65  CZ  PHE A  42      28.346  15.229  15.556  1.00 22.40           C  
ATOM     66  H   PHE A  42      26.525  13.230  20.783  1.00 43.20           H  
ATOM     67  HA  PHE A  42      28.685  15.240  20.515  1.00 38.59           H  
ATOM     68  HB2 PHE A  42      26.930  16.901  19.770  1.00 33.63           H  
ATOM     69  HB3 PHE A  42      25.809  15.533  19.562  1.00 33.63           H  
ATOM     70  HD1 PHE A  42      26.261  13.822  17.825  1.00 25.16           H  
ATOM     71  HD2 PHE A  42      28.574  17.397  18.169  1.00 25.40           H  
ATOM     72  HE1 PHE A  42      27.121  13.460  15.544  1.00 24.62           H  
ATOM     73  HE2 PHE A  42      29.452  17.054  15.884  1.00 26.79           H  
ATOM     74  HZ  PHE A  42      28.727  15.075  14.557  1.00 22.40           H  
ATOM     75  N   LYS A  43      27.680  16.565  22.530  1.00 38.21           N  
ATOM     76  CA  LYS A  43      27.195  17.112  23.795  1.00 40.55           C  
ATOM     77  C   LYS A  43      26.165  18.160  23.384  1.00 39.48           C  
ATOM     78  O   LYS A  43      26.490  19.101  22.662  1.00 29.20           O  
ATOM     79  CB  LYS A  43      28.326  17.780  24.580  1.00 40.34           C  
ATOM     80  CG  LYS A  43      27.897  18.453  25.881  1.00 35.23           C  
ATOM     81  CD  LYS A  43      29.122  19.102  26.528  1.00 34.31           C  
ATOM     82  CE  LYS A  43      28.783  20.064  27.669  1.00 40.02           C  
ATOM     83  NZ  LYS A  43      30.011  20.722  28.252  1.00 34.27           N1+
ATOM     84  H   LYS A  43      28.471  16.991  22.069  1.00 38.21           H  
ATOM     85  HA  LYS A  43      26.784  16.335  24.440  1.00 40.55           H  
ATOM     86  HB2 LYS A  43      28.780  18.537  23.941  1.00 40.34           H  
ATOM     87  HB3 LYS A  43      29.066  17.017  24.822  1.00 40.34           H  
ATOM     88  HG2 LYS A  43      27.477  17.709  26.557  1.00 35.23           H  
ATOM     89  HG3 LYS A  43      27.147  19.216  25.669  1.00 35.23           H  
ATOM     90  HD2 LYS A  43      29.662  19.656  25.761  1.00 34.31           H  
ATOM     91  HD3 LYS A  43      29.761  18.312  26.923  1.00 34.31           H  
ATOM     92  HE2 LYS A  43      28.277  19.507  28.457  1.00 40.02           H  
ATOM     93  HE3 LYS A  43      28.118  20.839  27.287  1.00 40.02           H  
ATOM     94  HZ1 LYS A  43      30.635  20.013  28.609  1.00 34.27           H  
ATOM     95  HZ2 LYS A  43      30.481  21.254  27.533  1.00 34.27           H  
ATOM     96  HZ3 LYS A  43      29.738  21.339  29.003  1.00 34.27           H  
ATOM     97  N   LYS A  44      24.931  17.972  23.842  1.00 38.61           N  
ATOM     98  CA  LYS A  44      23.831  18.869  23.527  1.00 40.01           C  
ATOM     99  C   LYS A  44      23.569  19.992  24.547  1.00 39.12           C  
ATOM    100  O   LYS A  44      23.369  19.738  25.730  1.00 38.72           O  
ATOM    101  CB  LYS A  44      22.549  18.047  23.305  1.00 39.00           C  
ATOM    102  CG  LYS A  44      21.285  18.899  23.169  1.00 45.45           C  
ATOM    103  CD  LYS A  44      20.078  18.123  22.620  1.00 49.90           C  
ATOM    104  CE  LYS A  44      18.822  19.018  22.573  1.00 56.06           C  
ATOM    105  NZ  LYS A  44      17.580  18.328  22.060  1.00 60.98           N1+
ATOM    106  H   LYS A  44      24.750  17.173  24.433  1.00 38.61           H  
ATOM    107  HA  LYS A  44      24.136  19.390  22.619  1.00 40.01           H  
ATOM    108  HB2 LYS A  44      22.421  17.375  24.153  1.00 39.00           H  
ATOM    109  HB3 LYS A  44      22.669  17.462  22.393  1.00 39.00           H  
ATOM    110  HG2 LYS A  44      21.499  19.727  22.494  1.00 45.45           H  
ATOM    111  HG3 LYS A  44      21.025  19.290  24.153  1.00 45.45           H  
ATOM    112  HD2 LYS A  44      19.882  17.266  23.265  1.00 49.90           H  
ATOM    113  HD3 LYS A  44      20.306  17.775  21.613  1.00 49.90           H  
ATOM    114  HE2 LYS A  44      19.033  19.867  21.923  1.00 56.06           H  
ATOM    115  HE3 LYS A  44      18.620  19.375  23.583  1.00 56.06           H  
ATOM    116  HZ1 LYS A  44      17.746  17.989  21.123  1.00 60.98           H  
ATOM    117  HZ2 LYS A  44      17.353  17.551  22.664  1.00 60.98           H  
ATOM    118  HZ3 LYS A  44      16.811  18.983  22.050  1.00 60.98           H  
ATOM    119  N   SER A  45      23.608  21.233  24.068  1.00 37.92           N  
ATOM    120  CA  SER A  45      23.327  22.409  24.891  1.00 38.83           C  
ATOM    121  C   SER A  45      22.072  23.071  24.290  1.00 37.01           C  
ATOM    122  O   SER A  45      22.095  23.656  23.199  1.00 31.32           O  
ATOM    123  CB  SER A  45      24.512  23.384  24.883  1.00 46.61           C  
ATOM    124  OG  SER A  45      25.605  22.905  25.663  1.00 44.35           O  
ATOM    125  H   SER A  45      23.842  21.369  23.095  1.00 37.92           H  
ATOM    126  HA  SER A  45      23.164  22.126  25.931  1.00 38.83           H  
ATOM    127  HB2 SER A  45      24.183  24.341  25.289  1.00 46.61           H  
ATOM    128  HB3 SER A  45      24.847  23.521  23.855  1.00 46.61           H  
ATOM    129  HG  SER A  45      25.888  22.070  25.284  1.00 44.35           H  
ATOM    130  N   ALA A  46      20.961  22.949  25.002  1.00 38.41           N  
ATOM    131  CA  ALA A  46      19.699  23.492  24.518  1.00 40.66           C  
ATOM    132  C   ALA A  46      19.652  25.012  24.515  1.00 40.91           C  
ATOM    133  O   ALA A  46      20.399  25.676  25.236  1.00 38.04           O  
ATOM    134  CB  ALA A  46      18.540  22.928  25.347  1.00 41.92           C  
ATOM    135  H   ALA A  46      20.990  22.473  25.892  1.00 38.41           H  
ATOM    136  HA  ALA A  46      19.604  23.183  23.477  1.00 40.66           H  
ATOM    137  HB1 ALA A  46      18.553  21.839  25.296  1.00 41.92           H  
ATOM    138  HB2 ALA A  46      18.648  23.245  26.384  1.00 41.92           H  
ATOM    139  HB3 ALA A  46      17.595  23.299  24.950  1.00 41.92           H  
ATOM    140  N   LYS A  47      18.789  25.558  23.669  1.00 40.52           N  
ATOM    141  CA  LYS A  47      18.611  26.999  23.588  1.00 40.63           C  
ATOM    142  C   LYS A  47      19.937  27.725  23.511  1.00 39.56           C  
ATOM    143  O   LYS A  47      20.125  28.763  24.145  1.00 43.36           O  
ATOM    144  CB  LYS A  47      17.827  27.474  24.809  1.00 40.61           C  
ATOM    145  CG  LYS A  47      16.611  26.594  25.116  1.00 49.39           C  
ATOM    146  CD  LYS A  47      15.582  27.300  26.020  1.00 54.71           C  
ATOM    147  CE  LYS A  47      14.369  26.400  26.251  1.00 57.54           C  
ATOM    148  NZ  LYS A  47      13.331  26.990  27.146  1.00 60.96           N1+
ATOM    149  H   LYS A  47      18.243  24.959  23.067  1.00 40.52           H  
ATOM    150  HA  LYS A  47      18.061  27.226  22.675  1.00 40.63           H  
ATOM    151  HB2 LYS A  47      17.483  28.492  24.627  1.00 40.61           H  
ATOM    152  HB3 LYS A  47      18.491  27.464  25.674  1.00 40.61           H  
ATOM    153  HG2 LYS A  47      16.953  25.688  25.617  1.00 49.39           H  
ATOM    154  HG3 LYS A  47      16.126  26.328  24.177  1.00 49.39           H  
ATOM    155  HD2 LYS A  47      15.258  28.224  25.541  1.00 54.71           H  
ATOM    156  HD3 LYS A  47      16.045  27.531  26.979  1.00 54.71           H  
ATOM    157  HE2 LYS A  47      14.715  25.468  26.697  1.00 57.54           H  
ATOM    158  HE3 LYS A  47      13.909  26.192  25.285  1.00 57.54           H  
ATOM    159  HZ1 LYS A  47      13.739  27.190  28.048  1.00 60.96           H  
ATOM    160  HZ2 LYS A  47      12.981  27.845  26.738  1.00 60.96           H  
ATOM    161  HZ3 LYS A  47      12.571  26.334  27.258  1.00 60.96           H  
ATOM    162  N   THR A  48      20.852  27.197  22.711  1.00 42.34           N  
ATOM    163  CA  THR A  48      22.177  27.806  22.594  1.00 40.17           C  
ATOM    164  C   THR A  48      22.757  27.812  21.170  1.00 39.43           C  
ATOM    165  O   THR A  48      22.568  26.877  20.403  1.00 35.61           O  
ATOM    166  CB  THR A  48      23.176  27.065  23.524  1.00 41.29           C  
ATOM    167  OG1 THR A  48      22.642  27.016  24.861  1.00 34.00           O  
ATOM    168  CG2 THR A  48      24.545  27.751  23.510  1.00 34.01           C  
ATOM    169  H   THR A  48      20.633  26.368  22.178  1.00 42.34           H  
ATOM    170  HA  THR A  48      22.043  28.848  22.884  1.00 40.17           H  
ATOM    171  HB  THR A  48      23.313  26.047  23.158  1.00 41.29           H  
ATOM    172 HG21 THR A  48      24.935  27.763  22.492  1.00 34.01           H  
ATOM    173 HG22 THR A  48      24.442  28.774  23.871  1.00 34.01           H  
ATOM    174 HG23 THR A  48      25.232  27.205  24.156  1.00 34.01           H  
ATOM    175  HG1 THR A  48      21.801  26.555  24.821  1.00 34.00           H  
ATOM    176  N   THR A  49      23.448  28.885  20.822  1.00 37.21           N  
ATOM    177  CA  THR A  49      24.080  28.972  19.521  1.00 44.67           C  
ATOM    178  C   THR A  49      25.435  29.589  19.750  1.00 48.98           C  
ATOM    179  O   THR A  49      25.685  30.149  20.806  1.00 46.94           O  
ATOM    180  CB  THR A  49      23.302  29.856  18.518  1.00 51.53           C  
ATOM    181  OG1 THR A  49      24.056  29.946  17.305  1.00 56.67           O  
ATOM    182  CG2 THR A  49      23.102  31.262  19.052  1.00 53.05           C  
ATOM    183  H   THR A  49      23.536  29.653  21.471  1.00 37.21           H  
ATOM    184  HA  THR A  49      24.123  27.974  19.086  1.00 44.67           H  
ATOM    185  HB  THR A  49      22.325  29.401  18.352  1.00 51.53           H  
ATOM    186 HG21 THR A  49      22.550  31.219  19.991  1.00 53.05           H  
ATOM    187 HG22 THR A  49      24.073  31.727  19.222  1.00 53.05           H  
ATOM    188 HG23 THR A  49      22.540  31.850  18.326  1.00 53.05           H  
ATOM    189  HG1 THR A  49      24.900  30.352  17.517  1.00 56.67           H  
ATOM    190  N   LEU A  50      26.315  29.485  18.766  1.00 55.75           N  
ATOM    191  CA  LEU A  50      27.646  30.043  18.907  1.00 59.70           C  
ATOM    192  C   LEU A  50      27.827  31.295  18.070  1.00 65.91           C  
ATOM    193  O   LEU A  50      27.233  31.430  16.995  1.00 66.99           O  
ATOM    194  CB  LEU A  50      28.704  29.009  18.515  1.00 55.78           C  
ATOM    195  CG  LEU A  50      29.046  27.923  19.533  1.00 50.11           C  
ATOM    196  CD1 LEU A  50      30.138  27.024  18.986  1.00 39.28           C  
ATOM    197  CD2 LEU A  50      29.505  28.575  20.817  1.00 47.60           C  
ATOM    198  H   LEU A  50      26.057  29.013  17.911  1.00 55.75           H  
ATOM    199  HA  LEU A  50      27.770  30.315  19.955  1.00 59.70           H  
ATOM    200  HB2 LEU A  50      29.624  29.551  18.296  1.00 55.78           H  
ATOM    201  HB3 LEU A  50      28.353  28.510  17.612  1.00 55.78           H  
ATOM    202  HG  LEU A  50      28.162  27.316  19.729  1.00 50.11           H  
ATOM    203 HD11 LEU A  50      29.796  26.557  18.063  1.00 39.28           H  
ATOM    204 HD12 LEU A  50      31.030  27.617  18.784  1.00 39.28           H  
ATOM    205 HD13 LEU A  50      30.373  26.252  19.718  1.00 39.28           H  
ATOM    206 HD21 LEU A  50      30.389  29.182  20.620  1.00 47.60           H  
ATOM    207 HD22 LEU A  50      28.709  29.208  21.208  1.00 47.60           H  
ATOM    208 HD23 LEU A  50      29.749  27.805  21.549  1.00 47.60           H  
ATOM    209  N   ILE A  51      28.655  32.207  18.585  1.00 73.81           N  
ATOM    210  CA  ILE A  51      28.970  33.478  17.924  1.00 77.80           C  
ATOM    211  C   ILE A  51      30.462  33.783  17.968  1.00 79.87           C  
ATOM    212  O   ILE A  51      31.082  33.807  19.035  1.00 77.80           O  
ATOM    213  CB  ILE A  51      28.264  34.699  18.591  1.00 77.20           C  
ATOM    214  CG1 ILE A  51      26.750  34.568  18.494  1.00 74.38           C  
ATOM    215  CG2 ILE A  51      28.703  35.998  17.910  1.00 73.21           C  
ATOM    216  CD1 ILE A  51      26.035  35.677  19.206  1.00 77.09           C  
ATOM    217  H   ILE A  51      29.087  32.011  19.477  1.00 73.81           H  
ATOM    218  HA  ILE A  51      28.618  33.347  16.901  1.00 77.80           H  
ATOM    219  HB  ILE A  51      28.550  34.722  19.642  1.00 77.20           H  
ATOM    220 HG12 ILE A  51      26.452  33.618  18.937  1.00 74.38           H  
ATOM    221 HG13 ILE A  51      26.464  34.585  17.442  1.00 74.38           H  
ATOM    222 HG21 ILE A  51      29.785  36.101  17.988  1.00 73.21           H  
ATOM    223 HG22 ILE A  51      28.415  35.972  16.859  1.00 73.21           H  
ATOM    224 HG23 ILE A  51      28.221  36.845  18.398  1.00 73.21           H  
ATOM    225 HD11 ILE A  51      26.313  35.671  20.260  1.00 77.09           H  
ATOM    226 HD12 ILE A  51      26.314  36.633  18.762  1.00 77.09           H  
ATOM    227 HD13 ILE A  51      24.958  35.533  19.114  1.00 77.09           H  
ATOM    228  N   LYS A  52      31.033  33.996  16.795  1.00 83.48           N  
ATOM    229  CA  LYS A  52      32.426  34.364  16.704  1.00 90.18           C  
ATOM    230  C   LYS A  52      32.340  35.690  15.980  1.00 95.90           C  
ATOM    231  O   LYS A  52      31.493  35.863  15.100  1.00 97.12           O  
ATOM    232  CB  LYS A  52      33.224  33.378  15.867  1.00 89.25           C  
ATOM    233  CG  LYS A  52      34.689  33.752  15.827  1.00 94.07           C  
ATOM    234  CD  LYS A  52      35.485  32.910  14.857  1.00 94.81           C  
ATOM    235  CE  LYS A  52      36.951  33.296  14.925  1.00 96.12           C  
ATOM    236  NZ  LYS A  52      37.468  33.152  16.319  1.00 98.15           N1+
ATOM    237  H   LYS A  52      30.487  33.900  15.951  1.00 83.48           H  
ATOM    238  HA  LYS A  52      32.924  34.392  17.673  1.00 90.18           H  
ATOM    239  HB2 LYS A  52      32.830  33.375  14.851  1.00 89.25           H  
ATOM    240  HB3 LYS A  52      33.123  32.382  16.299  1.00 89.25           H  
ATOM    241  HG2 LYS A  52      35.108  33.623  16.825  1.00 94.07           H  
ATOM    242  HG3 LYS A  52      34.773  34.797  15.530  1.00 94.07           H  
ATOM    243  HD2 LYS A  52      35.114  33.075  13.845  1.00 94.81           H  
ATOM    244  HD3 LYS A  52      35.375  31.857  15.117  1.00 94.81           H  
ATOM    245  HE2 LYS A  52      37.064  34.332  14.606  1.00 96.12           H  
ATOM    246  HE3 LYS A  52      37.523  32.647  14.262  1.00 96.12           H  
ATOM    247  HZ1 LYS A  52      36.940  33.751  16.937  1.00 98.15           H  
ATOM    248  HZ2 LYS A  52      37.371  32.192  16.617  1.00 98.15           H  
ATOM    249  HZ3 LYS A  52      38.443  33.415  16.345  1.00 98.15           H  
ATOM    250  N   ILE A  53      33.197  36.631  16.344  1.00100.58           N  
ATOM    251  CA  ILE A  53      33.157  37.938  15.705  1.00106.13           C  
ATOM    252  C   ILE A  53      34.314  38.083  14.719  1.00109.01           C  
ATOM    253  O   ILE A  53      34.535  39.147  14.145  1.00110.14           O  
ATOM    254  CB  ILE A  53      33.231  39.062  16.771  1.00106.78           C  
ATOM    255  CG1 ILE A  53      32.603  38.573  18.086  1.00105.97           C  
ATOM    256  CG2 ILE A  53      32.480  40.307  16.274  1.00107.75           C  
ATOM    257  CD1 ILE A  53      32.600  39.599  19.202  1.00102.69           C  
ATOM    258  H   ILE A  53      33.879  36.442  17.065  1.00100.58           H  
ATOM    259  HA  ILE A  53      32.216  38.026  15.162  1.00106.13           H  
ATOM    260  HB  ILE A  53      34.276  39.319  16.943  1.00106.78           H  
ATOM    261 HG12 ILE A  53      33.162  37.701  18.427  1.00105.97           H  
ATOM    262 HG13 ILE A  53      31.571  38.287  17.884  1.00105.97           H  
ATOM    263 HG21 ILE A  53      32.929  40.655  15.344  1.00107.75           H  
ATOM    264 HG22 ILE A  53      31.434  40.055  16.101  1.00107.75           H  
ATOM    265 HG23 ILE A  53      32.544  41.094  17.025  1.00107.75           H  
ATOM    266 HD11 ILE A  53      33.624  39.901  19.421  1.00102.69           H  
ATOM    267 HD12 ILE A  53      32.023  40.470  18.893  1.00102.69           H  
ATOM    268 HD13 ILE A  53      32.151  39.164  20.095  1.00102.69           H  
ATOM    269  N   ASP A  54      35.037  36.991  14.509  1.00112.11           N  
ATOM    270  CA  ASP A  54      36.187  36.998  13.620  1.00112.78           C  
ATOM    271  C   ASP A  54      35.937  36.176  12.357  1.00114.52           C  
ATOM    272  O   ASP A  54      35.919  34.944  12.399  1.00115.19           O  
ATOM    273  CB  ASP A  54      37.398  36.461  14.380  1.00111.49           C  
ATOM    274  CG  ASP A  54      38.669  36.582  13.597  1.00111.44           C  
ATOM    275  OD1 ASP A  54      38.951  37.703  13.120  1.00111.35           O  
ATOM    276  OD2 ASP A  54      39.384  35.563  13.469  1.00109.66           O1-
ATOM    277  H   ASP A  54      34.782  36.134  14.978  1.00112.11           H  
ATOM    278  HA  ASP A  54      36.372  38.022  13.297  1.00112.78           H  
ATOM    279  HB2 ASP A  54      37.228  35.409  14.609  1.00111.49           H  
ATOM    280  HB3 ASP A  54      37.505  37.022  15.308  1.00111.49           H  
ATOM    281  N   PRO A  55      35.739  36.856  11.213  1.00116.29           N  
ATOM    282  CA  PRO A  55      35.485  36.226   9.909  1.00117.64           C  
ATOM    283  C   PRO A  55      36.541  35.208   9.470  1.00119.16           C  
ATOM    284  O   PRO A  55      36.365  34.525   8.452  1.00119.98           O  
ATOM    285  CB  PRO A  55      35.403  37.422   8.962  1.00117.54           C  
ATOM    286  CG  PRO A  55      34.812  38.491   9.838  1.00117.19           C  
ATOM    287  CD  PRO A  55      35.614  38.322  11.113  1.00116.81           C  
ATOM    288  HA  PRO A  55      34.582  35.616   9.931  1.00117.64           H  
ATOM    289  HB2 PRO A  55      34.756  37.207   8.112  1.00117.54           H  
ATOM    290  HB3 PRO A  55      36.391  37.709   8.603  1.00117.54           H  
ATOM    291  HG2 PRO A  55      33.750  38.320  10.011  1.00117.19           H  
ATOM    292  HG3 PRO A  55      34.955  39.482   9.407  1.00117.19           H  
ATOM    293  HD2 PRO A  55      36.592  38.797  11.030  1.00116.81           H  
ATOM    294  HD3 PRO A  55      35.082  38.732  11.971  1.00116.81           H  
ATOM    295  N   ALA A  56      37.631  35.113  10.235  1.00120.22           N  
ATOM    296  CA  ALA A  56      38.720  34.174   9.940  1.00119.86           C  
ATOM    297  C   ALA A  56      38.201  32.741  10.015  1.00119.60           C  
ATOM    298  O   ALA A  56      38.246  32.002   9.024  1.00120.01           O  
ATOM    299  CB  ALA A  56      39.875  34.370  10.926  1.00119.04           C  
ATOM    300  H   ALA A  56      37.709  35.709  11.047  1.00120.22           H  
ATOM    301  HA  ALA A  56      39.089  34.367   8.933  1.00119.86           H  
ATOM    302  HB1 ALA A  56      40.244  35.393  10.855  1.00119.04           H  
ATOM    303  HB2 ALA A  56      39.523  34.181  11.940  1.00119.04           H  
ATOM    304  HB3 ALA A  56      40.680  33.676  10.685  1.00119.04           H  
ATOM    305  N   LEU A  57      37.718  32.348  11.193  1.00118.53           N  
ATOM    306  CA  LEU A  57      37.161  31.010  11.367  1.00117.35           C  
ATOM    307  C   LEU A  57      35.943  30.926  10.438  1.00116.27           C  
ATOM    308  O   LEU A  57      34.941  31.622  10.647  1.00115.26           O  
ATOM    309  CB  LEU A  57      36.744  30.781  12.833  1.00116.50           C  
ATOM    310  CG  LEU A  57      37.738  30.292  13.911  1.00112.71           C  
ATOM    311  CD1 LEU A  57      37.941  28.787  13.782  1.00109.92           C  
ATOM    312  CD2 LEU A  57      39.064  31.044  13.810  1.00109.73           C  
ATOM    313  H   LEU A  57      37.738  32.985  11.977  1.00118.53           H  
ATOM    314  HA  LEU A  57      37.896  30.243  11.123  1.00117.35           H  
ATOM    315  HB2 LEU A  57      35.939  30.047  12.808  1.00116.50           H  
ATOM    316  HB3 LEU A  57      36.355  31.735  13.190  1.00116.50           H  
ATOM    317  HG  LEU A  57      37.322  30.500  14.897  1.00112.71           H  
ATOM    318 HD11 LEU A  57      36.983  28.280  13.897  1.00109.92           H  
ATOM    319 HD12 LEU A  57      38.357  28.559  12.801  1.00109.92           H  
ATOM    320 HD13 LEU A  57      38.628  28.445  14.556  1.00109.92           H  
ATOM    321 HD21 LEU A  57      39.513  30.860  12.834  1.00109.73           H  
ATOM    322 HD22 LEU A  57      38.886  32.112  13.933  1.00109.73           H  
ATOM    323 HD23 LEU A  57      39.739  30.696  14.592  1.00109.73           H  
ATOM    324  N   LYS A  58      36.054  30.086   9.406  1.00114.57           N  
ATOM    325  CA  LYS A  58      34.997  29.896   8.405  1.00111.65           C  
ATOM    326  C   LYS A  58      33.795  29.073   8.903  1.00107.51           C  
ATOM    327  O   LYS A  58      33.908  28.300   9.859  1.00107.85           O  
ATOM    328  CB  LYS A  58      35.593  29.263   7.131  1.00112.22           C  
ATOM    329  CG  LYS A  58      36.348  27.945   7.341  1.00110.53           C  
ATOM    330  CD  LYS A  58      37.636  28.135   8.138  1.00109.07           C  
ATOM    331  CE  LYS A  58      38.320  26.805   8.432  1.00109.17           C  
ATOM    332  NZ  LYS A  58      38.858  26.140   7.206  1.00108.80           N1+
ATOM    333  H   LYS A  58      36.908  29.555   9.309  1.00114.57           H  
ATOM    334  HA  LYS A  58      34.601  30.888   8.187  1.00111.65           H  
ATOM    335  HB2 LYS A  58      36.286  29.981   6.692  1.00112.22           H  
ATOM    336  HB3 LYS A  58      34.775  29.075   6.435  1.00112.22           H  
ATOM    337  HG2 LYS A  58      36.598  27.525   6.367  1.00110.53           H  
ATOM    338  HG3 LYS A  58      35.701  27.253   7.880  1.00110.53           H  
ATOM    339  HD2 LYS A  58      37.398  28.626   9.082  1.00109.07           H  
ATOM    340  HD3 LYS A  58      38.317  28.763   7.564  1.00109.07           H  
ATOM    341  HE2 LYS A  58      37.596  26.138   8.899  1.00109.17           H  
ATOM    342  HE3 LYS A  58      39.146  26.984   9.121  1.00109.17           H  
ATOM    343  HZ1 LYS A  58      38.103  25.968   6.558  1.00108.80           H  
ATOM    344  HZ2 LYS A  58      39.545  26.740   6.771  1.00108.80           H  
ATOM    345  HZ3 LYS A  58      39.290  25.263   7.461  1.00108.80           H  
ATOM    346  N   ILE A  59      32.648  29.245   8.245  1.00101.14           N  
ATOM    347  CA  ILE A  59      31.419  28.551   8.633  1.00 94.63           C  
ATOM    348  C   ILE A  59      30.588  28.137   7.431  1.00 90.17           C  
ATOM    349  O   ILE A  59      30.421  28.907   6.488  1.00 91.77           O  
ATOM    350  CB  ILE A  59      30.523  29.460   9.506  1.00 93.94           C  
ATOM    351  CG1 ILE A  59      31.288  29.914  10.749  1.00 96.83           C  
ATOM    352  CG2 ILE A  59      29.250  28.727   9.893  1.00 92.33           C  
ATOM    353  CD1 ILE A  59      30.583  30.987  11.549  1.00 99.06           C  
ATOM    354  H   ILE A  59      32.627  29.873   7.455  1.00101.14           H  
ATOM    355  HA  ILE A  59      31.740  27.667   9.184  1.00 94.63           H  
ATOM    356  HB  ILE A  59      30.247  30.344   8.931  1.00 93.94           H  
ATOM    357 HG12 ILE A  59      32.256  30.303  10.433  1.00 96.83           H  
ATOM    358 HG13 ILE A  59      31.438  29.048  11.394  1.00 96.83           H  
ATOM    359 HG21 ILE A  59      28.711  28.434   8.992  1.00 92.33           H  
ATOM    360 HG22 ILE A  59      29.504  27.838  10.470  1.00 92.33           H  
ATOM    361 HG23 ILE A  59      28.621  29.383  10.495  1.00 92.33           H  
ATOM    362 HD11 ILE A  59      30.424  31.863  10.920  1.00 99.06           H  
ATOM    363 HD12 ILE A  59      29.621  30.609  11.896  1.00 99.06           H  
ATOM    364 HD13 ILE A  59      31.196  31.262  12.407  1.00 99.06           H  
ATOM    365  N   LYS A  60      30.058  26.923   7.469  1.00 83.81           N  
ATOM    366  CA  LYS A  60      29.220  26.449   6.385  1.00 82.78           C  
ATOM    367  C   LYS A  60      27.832  26.297   6.981  1.00 80.08           C  
ATOM    368  O   LYS A  60      27.703  26.022   8.169  1.00 80.15           O  
ATOM    369  CB  LYS A  60      29.724  25.111   5.848  1.00 87.23           C  
ATOM    370  CG  LYS A  60      29.101  24.730   4.511  1.00 92.39           C  
ATOM    371  CD  LYS A  60      29.535  23.343   4.047  1.00 99.97           C  
ATOM    372  CE  LYS A  60      28.888  22.967   2.713  1.00103.19           C  
ATOM    373  NZ  LYS A  60      29.062  21.520   2.387  1.00102.07           N1+
ATOM    374  H   LYS A  60      30.240  26.322   8.260  1.00 83.81           H  
ATOM    375  HA  LYS A  60      29.227  27.142   5.543  1.00 82.78           H  
ATOM    376  HB2 LYS A  60      29.487  24.334   6.575  1.00 87.23           H  
ATOM    377  HB3 LYS A  60      30.805  25.173   5.722  1.00 87.23           H  
ATOM    378  HG2 LYS A  60      29.404  25.461   3.762  1.00 92.39           H  
ATOM    379  HG3 LYS A  60      28.016  24.742   4.613  1.00 92.39           H  
ATOM    380  HD2 LYS A  60      29.244  22.611   4.800  1.00 99.97           H  
ATOM    381  HD3 LYS A  60      30.619  23.332   3.930  1.00 99.97           H  
ATOM    382  HE2 LYS A  60      29.344  23.562   1.922  1.00103.19           H  
ATOM    383  HE3 LYS A  60      27.822  23.189   2.765  1.00103.19           H  
ATOM    384  HZ1 LYS A  60      30.047  21.303   2.336  1.00102.07           H  
ATOM    385  HZ2 LYS A  60      28.630  20.958   3.107  1.00102.07           H  
ATOM    386  HZ3 LYS A  60      28.626  21.320   1.498  1.00102.07           H  
ATOM    387  N   THR A  61      26.799  26.466   6.164  1.00 78.00           N  
ATOM    388  CA  THR A  61      25.423  26.390   6.648  1.00 78.53           C  
ATOM    389  C   THR A  61      24.480  25.852   5.579  1.00 76.16           C  
ATOM    390  O   THR A  61      24.697  26.094   4.401  1.00 77.73           O  
ATOM    391  CB  THR A  61      24.944  27.790   7.049  1.00 78.39           C  
ATOM    392  OG1 THR A  61      25.178  28.691   5.959  1.00 79.55           O  
ATOM    393  CG2 THR A  61      25.711  28.297   8.263  1.00 78.47           C  
ATOM    394  H   THR A  61      26.969  26.651   5.186  1.00 78.00           H  
ATOM    395  HA  THR A  61      25.411  25.712   7.502  1.00 78.53           H  
ATOM    396  HB  THR A  61      23.883  27.738   7.293  1.00 78.39           H  
ATOM    397 HG21 THR A  61      25.560  27.614   9.099  1.00 78.47           H  
ATOM    398 HG22 THR A  61      26.773  28.351   8.025  1.00 78.47           H  
ATOM    399 HG23 THR A  61      25.348  29.289   8.534  1.00 78.47           H  
ATOM    400  HG1 THR A  61      26.122  28.699   5.787  1.00 79.55           H  
ATOM    401  N   LYS A  62      23.431  25.138   5.976  1.00 76.49           N  
ATOM    402  CA  LYS A  62      22.497  24.600   4.988  1.00 81.24           C  
ATOM    403  C   LYS A  62      21.038  24.521   5.414  1.00 84.52           C  
ATOM    404  O   LYS A  62      20.409  25.549   5.656  1.00 85.55           O  
ATOM    405  CB  LYS A  62      22.943  23.217   4.514  1.00 82.83           C  
ATOM    406  CG  LYS A  62      22.079  22.667   3.384  1.00 84.38           C  
ATOM    407  CD  LYS A  62      22.537  21.296   2.927  1.00 86.96           C  
ATOM    408  CE  LYS A  62      21.700  20.807   1.756  1.00 84.29           C  
ATOM    409  NZ  LYS A  62      22.144  19.476   1.258  1.00 83.89           N  
ATOM    410  H   LYS A  62      23.279  24.967   6.960  1.00 76.49           H  
ATOM    411  HA  LYS A  62      22.532  25.334   4.183  1.00 81.24           H  
ATOM    412  HB2 LYS A  62      22.892  22.528   5.357  1.00 82.83           H  
ATOM    413  HB3 LYS A  62      23.972  23.286   4.162  1.00 82.83           H  
ATOM    414  HG2 LYS A  62      22.128  23.353   2.539  1.00 84.38           H  
ATOM    415  HG3 LYS A  62      21.049  22.594   3.733  1.00 84.38           H  
ATOM    416  HD2 LYS A  62      22.439  20.593   3.754  1.00 86.96           H  
ATOM    417  HD3 LYS A  62      23.581  21.353   2.620  1.00 86.96           H  
ATOM    418  HE2 LYS A  62      21.779  21.529   0.943  1.00 84.29           H  
ATOM    419  HE3 LYS A  62      20.661  20.732   2.076  1.00 84.29           H  
ATOM    420  HZ1 LYS A  62      23.107  19.533   0.959  1.00 83.89           H  
ATOM    421  HZ2 LYS A  62      21.565  19.198   0.479  1.00 83.89           H  
ATOM    422  N   LYS A  63      20.498  23.303   5.489  1.00 86.54           N  
ATOM    423  CA  LYS A  63      19.097  23.102   5.850  1.00 87.65           C  
ATOM    424  C   LYS A  63      18.723  21.626   5.870  1.00 90.33           C  
ATOM    425  O   LYS A  63      19.350  20.812   5.192  1.00 96.58           O  
ATOM    426  CB  LYS A  63      18.205  23.866   4.869  1.00 85.75           C  
ATOM    427  CG  LYS A  63      17.114  23.049   4.202  1.00 81.85           C  
ATOM    428  CD  LYS A  63      15.753  23.274   4.849  1.00 80.32           C  
ATOM    429  CE  LYS A  63      14.683  22.427   4.175  1.00 75.08           C  
ATOM    430  NZ  LYS A  63      13.486  22.234   5.042  1.00 75.25           N1+
ATOM    431  H   LYS A  63      21.074  22.498   5.291  1.00 86.54           H  
ATOM    432  HA  LYS A  63      18.946  23.485   6.859  1.00 87.65           H  
ATOM    433  HB2 LYS A  63      18.843  24.277   4.086  1.00 85.75           H  
ATOM    434  HB3 LYS A  63      17.728  24.681   5.414  1.00 85.75           H  
ATOM    435  HG2 LYS A  63      17.369  21.992   4.279  1.00 81.85           H  
ATOM    436  HG3 LYS A  63      17.055  23.333   3.151  1.00 81.85           H  
ATOM    437  HD2 LYS A  63      15.484  24.326   4.758  1.00 80.32           H  
ATOM    438  HD3 LYS A  63      15.810  23.004   5.903  1.00 80.32           H  
ATOM    439  HE2 LYS A  63      15.106  21.451   3.939  1.00 75.08           H  
ATOM    440  HE3 LYS A  63      14.373  22.921   3.254  1.00 75.08           H  
ATOM    441  HZ1 LYS A  63      13.761  21.776   5.899  1.00 75.25           H  
ATOM    442  HZ2 LYS A  63      13.077  23.132   5.256  1.00 75.25           H  
ATOM    443  HZ3 LYS A  63      12.808  21.663   4.558  1.00 75.25           H  
ATOM    444  N   VAL A  64      17.670  21.295   6.616  1.00 90.52           N  
ATOM    445  CA  VAL A  64      17.257  19.908   6.771  1.00 91.09           C  
ATOM    446  C   VAL A  64      15.792  19.673   7.159  1.00 90.34           C  
ATOM    447  O   VAL A  64      14.883  20.488   6.950  1.00 92.33           O  
ATOM    448  CB  VAL A  64      18.230  19.209   7.845  1.00 90.60           C  
ATOM    449  CG1 VAL A  64      17.617  18.023   8.542  1.00 88.70           C  
ATOM    450  CG2 VAL A  64      19.482  18.743   7.174  1.00 89.15           C  
ATOM    451  H   VAL A  64      17.147  22.022   7.084  1.00 90.52           H  
ATOM    452  HA  VAL A  64      17.338  19.463   5.779  1.00 91.09           H  
ATOM    453  HB  VAL A  64      18.430  19.973   8.596  1.00 90.60           H  
ATOM    454 HG11 VAL A  64      16.690  18.326   9.028  1.00 88.70           H  
ATOM    455 HG12 VAL A  64      17.406  17.242   7.812  1.00 88.70           H  
ATOM    456 HG13 VAL A  64      18.312  17.643   9.291  1.00 88.70           H  
ATOM    457 HG21 VAL A  64      19.236  17.982   6.433  1.00 89.15           H  
ATOM    458 HG22 VAL A  64      19.966  19.586   6.681  1.00 89.15           H  
ATOM    459 HG23 VAL A  64      20.157  18.321   7.918  1.00 89.15           H  
ATOM    460  N   ASN A  65      15.661  18.481   7.714  1.00 90.15           N  
ATOM    461  CA  ASN A  65      14.524  17.777   8.263  1.00 94.10           C  
ATOM    462  C   ASN A  65      14.920  17.722   9.770  1.00 94.66           C  
ATOM    463  O   ASN A  65      14.650  18.662  10.525  1.00 98.66           O  
ATOM    464  CB  ASN A  65      14.585  16.374   7.667  1.00 95.07           C  
ATOM    465  CG  ASN A  65      13.266  15.873   7.145  1.00 96.15           C  
ATOM    466  OD1 ASN A  65      12.444  16.632   6.626  1.00 96.51           O  
ATOM    467  ND2 ASN A  65      13.072  14.562   7.242  1.00 97.15           N  
ATOM    468  H   ASN A  65      16.525  17.960   7.765  1.00 90.15           H  
ATOM    469  HA  ASN A  65      13.537  18.204   8.084  1.00 94.10           H  
ATOM    470  HB2 ASN A  65      14.931  15.688   8.440  1.00 95.07           H  
ATOM    471  HB3 ASN A  65      15.299  16.382   6.843  1.00 95.07           H  
ATOM    472 HD21 ASN A  65      13.773  13.978   7.675  1.00 97.15           H  
ATOM    473 HD22 ASN A  65      12.223  14.149   6.882  1.00 97.15           H  
ATOM    474  N   THR A  66      15.608  16.638  10.167  1.00 89.97           N  
ATOM    475  CA  THR A  66      16.075  16.419  11.552  1.00 86.39           C  
ATOM    476  C   THR A  66      17.497  16.919  11.861  1.00 80.94           C  
ATOM    477  O   THR A  66      18.362  16.975  10.988  1.00 78.24           O  
ATOM    478  CB  THR A  66      16.056  14.910  11.940  1.00 89.98           C  
ATOM    479  OG1 THR A  66      14.766  14.350  11.676  1.00 93.20           O  
ATOM    480  CG2 THR A  66      16.362  14.737  13.430  1.00 91.05           C  
ATOM    481  H   THR A  66      15.819  15.931   9.478  1.00 89.97           H  
ATOM    482  HA  THR A  66      15.365  17.009  12.132  1.00 86.39           H  
ATOM    483  HB  THR A  66      16.814  14.400  11.346  1.00 89.98           H  
ATOM    484 HG21 THR A  66      17.341  15.163  13.652  1.00 91.05           H  
ATOM    485 HG22 THR A  66      15.601  15.249  14.019  1.00 91.05           H  
ATOM    486 HG23 THR A  66      16.362  13.676  13.680  1.00 91.05           H  
ATOM    487  HG1 THR A  66      14.799  13.420  11.912  1.00 93.20           H  
ATOM    488  N   ALA A  67      17.733  17.261  13.125  1.00 75.82           N  
ATOM    489  CA  ALA A  67      19.042  17.728  13.561  1.00 72.02           C  
ATOM    490  C   ALA A  67      19.996  16.574  13.359  1.00 69.83           C  
ATOM    491  O   ALA A  67      21.186  16.755  13.110  1.00 68.95           O  
ATOM    492  CB  ALA A  67      19.000  18.089  15.023  1.00 67.38           C  
ATOM    493  H   ALA A  67      16.985  17.195  13.800  1.00 75.82           H  
ATOM    494  HA  ALA A  67      19.350  18.610  13.000  1.00 72.02           H  
ATOM    495  HB1 ALA A  67      18.286  18.898  15.177  1.00 67.38           H  
ATOM    496  HB2 ALA A  67      18.693  17.219  15.603  1.00 67.38           H  
ATOM    497  HB3 ALA A  67      19.990  18.411  15.346  1.00 67.38           H  
ATOM    498  N   ASP A  68      19.436  15.380  13.487  1.00 70.99           N  
ATOM    499  CA  ASP A  68      20.167  14.138  13.344  1.00 71.85           C  
ATOM    500  C   ASP A  68      20.865  14.128  11.993  1.00 71.62           C  
ATOM    501  O   ASP A  68      21.885  13.465  11.801  1.00 70.82           O  
ATOM    502  CB  ASP A  68      19.186  12.977  13.449  1.00 75.31           C  
ATOM    503  CG  ASP A  68      19.876  11.659  13.645  1.00 82.86           C  
ATOM    504  OD1 ASP A  68      20.643  11.261  12.741  1.00 87.92           O  
ATOM    505  OD2 ASP A  68      19.654  11.028  14.707  1.00 83.05           O1-
ATOM    506  H   ASP A  68      18.449  15.334  13.695  1.00 70.99           H  
ATOM    507  HA  ASP A  68      20.918  14.041  14.128  1.00 71.85           H  
ATOM    508  HB2 ASP A  68      18.599  12.931  12.532  1.00 75.31           H  
ATOM    509  HB3 ASP A  68      18.524  13.154  14.296  1.00 75.31           H  
ATOM    510  N   GLN A  69      20.297  14.884  11.063  1.00 67.52           N  
ATOM    511  CA  GLN A  69      20.838  14.996   9.732  1.00 66.74           C  
ATOM    512  C   GLN A  69      22.074  15.847   9.782  1.00 64.96           C  
ATOM    513  O   GLN A  69      23.068  15.562   9.121  1.00 65.27           O  
ATOM    514  CB  GLN A  69      19.809  15.631   8.803  1.00 71.75           C  
ATOM    515  CG  GLN A  69      19.004  14.604   8.022  1.00 78.47           C  
ATOM    516  CD  GLN A  69      17.727  15.169   7.425  1.00 83.46           C  
ATOM    517  OE1 GLN A  69      17.741  16.208   6.741  1.00 80.95           O  
ATOM    518  NE2 GLN A  69      16.610  14.480   7.674  1.00 83.87           N  
ATOM    519  H   GLN A  69      19.459  15.397  11.295  1.00 67.52           H  
ATOM    520  HA  GLN A  69      21.086  14.005   9.352  1.00 66.74           H  
ATOM    521  HB2 GLN A  69      20.330  16.276   8.095  1.00 71.75           H  
ATOM    522  HB3 GLN A  69      19.122  16.229   9.402  1.00 71.75           H  
ATOM    523  HG2 GLN A  69      18.740  13.788   8.694  1.00 78.47           H  
ATOM    524  HG3 GLN A  69      19.625  14.221   7.212  1.00 78.47           H  
ATOM    525 HE21 GLN A  69      16.649  13.641   8.235  1.00 83.87           H  
ATOM    526 HE22 GLN A  69      15.727  14.798   7.301  1.00 83.87           H  
ATOM    527  N   CYS A  70      22.001  16.906  10.569  1.00 63.44           N  
ATOM    528  CA  CYS A  70      23.120  17.810  10.724  1.00 60.47           C  
ATOM    529  C   CYS A  70      24.310  17.093  11.343  1.00 56.77           C  
ATOM    530  O   CYS A  70      25.451  17.260  10.915  1.00 51.99           O  
ATOM    531  CB  CYS A  70      22.722  18.962  11.631  1.00 64.71           C  
ATOM    532  SG  CYS A  70      21.323  19.974  11.050  1.00 70.42           S  
ATOM    533  H   CYS A  70      21.145  17.088  11.073  1.00 63.44           H  
ATOM    534  HA  CYS A  70      23.398  18.182   9.738  1.00 60.47           H  
ATOM    535  HB2 CYS A  70      23.587  19.617  11.741  1.00 64.71           H  
ATOM    536  HB3 CYS A  70      22.455  18.547  12.603  1.00 64.71           H  
ATOM    537  N   ALA A  71      24.022  16.293  12.361  1.00 54.00           N  
ATOM    538  CA  ALA A  71      25.038  15.556  13.094  1.00 56.84           C  
ATOM    539  C   ALA A  71      25.772  14.546  12.232  1.00 60.04           C  
ATOM    540  O   ALA A  71      26.999  14.602  12.075  1.00 58.16           O  
ATOM    541  CB  ALA A  71      24.399  14.852  14.289  1.00 51.84           C  
ATOM    542  H   ALA A  71      23.056  16.192  12.638  1.00 54.00           H  
ATOM    543  HA  ALA A  71      25.779  16.280  13.433  1.00 56.84           H  
ATOM    544  HB1 ALA A  71      23.910  15.589  14.926  1.00 51.84           H  
ATOM    545  HB2 ALA A  71      23.662  14.132  13.935  1.00 51.84           H  
ATOM    546  HB3 ALA A  71      25.169  14.333  14.859  1.00 51.84           H  
ATOM    547  N   ASN A  72      25.006  13.615  11.687  1.00 59.91           N  
ATOM    548  CA  ASN A  72      25.557  12.576  10.859  1.00 61.70           C  
ATOM    549  C   ASN A  72      26.425  13.194   9.774  1.00 59.28           C  
ATOM    550  O   ASN A  72      27.330  12.557   9.232  1.00 59.11           O  
ATOM    551  CB  ASN A  72      24.418  11.767  10.255  1.00 70.14           C  
ATOM    552  CG  ASN A  72      24.908  10.619   9.412  1.00 78.19           C  
ATOM    553  OD1 ASN A  72      25.565  10.824   8.382  1.00 80.97           O  
ATOM    554  ND2 ASN A  72      24.594   9.395   9.839  1.00 78.32           N  
ATOM    555  H   ASN A  72      24.011  13.634  11.856  1.00 59.91           H  
ATOM    556  HA  ASN A  72      26.182  11.910  11.455  1.00 61.70           H  
ATOM    557  HB2 ASN A  72      23.814  12.426   9.631  1.00 70.14           H  
ATOM    558  HB3 ASN A  72      23.805  11.370  11.064  1.00 70.14           H  
ATOM    559 HD21 ASN A  72      24.056   9.278  10.686  1.00 78.32           H  
ATOM    560 HD22 ASN A  72      24.894   8.585   9.316  1.00 78.32           H  
ATOM    561  N   ARG A  73      26.171  14.460   9.488  1.00 51.95           N  
ATOM    562  CA  ARG A  73      26.921  15.154   8.464  1.00 48.94           C  
ATOM    563  C   ARG A  73      28.171  15.856   9.002  1.00 51.12           C  
ATOM    564  O   ARG A  73      29.106  16.119   8.258  1.00 52.39           O  
ATOM    565  CB  ARG A  73      25.995  16.139   7.760  1.00 49.92           C  
ATOM    566  CG  ARG A  73      26.562  16.701   6.498  1.00 59.28           C  
ATOM    567  CD  ARG A  73      25.498  17.037   5.466  1.00 66.52           C  
ATOM    568  NE  ARG A  73      26.067  17.778   4.344  1.00 70.78           N  
ATOM    569  CZ  ARG A  73      25.413  18.037   3.223  1.00 74.12           C  
ATOM    570  NH1 ARG A  73      24.164  17.606   3.076  1.00 77.06           N  
ATOM    571  NH2 ARG A  73      26.004  18.728   2.258  1.00 76.83           N1+
ATOM    572  H   ARG A  73      25.444  14.949   9.991  1.00 51.95           H  
ATOM    573  HA  ARG A  73      27.289  14.412   7.755  1.00 48.94           H  
ATOM    574  HB2 ARG A  73      25.789  16.964   8.442  1.00 49.92           H  
ATOM    575  HB3 ARG A  73      25.064  15.625   7.520  1.00 49.92           H  
ATOM    576  HG2 ARG A  73      27.244  15.968   6.067  1.00 59.28           H  
ATOM    577  HG3 ARG A  73      27.111  17.611   6.739  1.00 59.28           H  
ATOM    578  HD2 ARG A  73      24.725  17.644   5.937  1.00 66.52           H  
ATOM    579  HD3 ARG A  73      25.058  16.112   5.094  1.00 66.52           H  
ATOM    580  HE  ARG A  73      27.016  18.113   4.428  1.00 70.78           H  
ATOM    581 HH11 ARG A  73      23.721  17.080   3.816  1.00 77.06           H  
ATOM    582 HH12 ARG A  73      23.658  17.804   2.225  1.00 77.06           H  
ATOM    583 HH21 ARG A  73      25.505  18.930   1.404  1.00 76.83           H  
ATOM    584 HH22 ARG A  73      26.953  19.052   2.377  1.00 76.83           H  
ATOM    585  N   CYS A  74      28.187  16.165  10.291  1.00 47.12           N  
ATOM    586  CA  CYS A  74      29.344  16.807  10.907  1.00 45.20           C  
ATOM    587  C   CYS A  74      30.349  15.707  11.217  1.00 49.23           C  
ATOM    588  O   CYS A  74      31.566  15.907  11.154  1.00 42.79           O  
ATOM    589  CB  CYS A  74      28.928  17.471  12.215  1.00 43.61           C  
ATOM    590  SG  CYS A  74      30.242  18.251  13.207  1.00 39.16           S  
ATOM    591  H   CYS A  74      27.380  15.951  10.860  1.00 47.12           H  
ATOM    592  HA  CYS A  74      29.765  17.562  10.243  1.00 45.20           H  
ATOM    593  HB2 CYS A  74      28.458  16.708  12.835  1.00 43.61           H  
ATOM    594  HB3 CYS A  74      28.198  18.243  11.973  1.00 43.61           H  
ATOM    595  N   THR A  75      29.793  14.556  11.589  1.00 47.67           N  
ATOM    596  CA  THR A  75      30.540  13.360  11.926  1.00 48.14           C  
ATOM    597  C   THR A  75      31.400  12.908  10.755  1.00 51.28           C  
ATOM    598  O   THR A  75      32.615  12.766  10.880  1.00 50.60           O  
ATOM    599  CB  THR A  75      29.566  12.234  12.304  1.00 48.25           C  
ATOM    600  OG1 THR A  75      29.312  12.292  13.709  1.00 46.51           O  
ATOM    601  CG2 THR A  75      30.117  10.864  11.916  1.00 49.64           C  
ATOM    602  H   THR A  75      28.785  14.513  11.640  1.00 47.67           H  
ATOM    603  HA  THR A  75      31.192  13.589  12.769  1.00 48.14           H  
ATOM    604  HB  THR A  75      28.636  12.375  11.754  1.00 48.25           H  
ATOM    605 HG21 THR A  75      30.299  10.836  10.842  1.00 49.64           H  
ATOM    606 HG22 THR A  75      31.052  10.685  12.447  1.00 49.64           H  
ATOM    607 HG23 THR A  75      29.394  10.093  12.182  1.00 49.64           H  
ATOM    608  HG1 THR A  75      29.581  11.452  14.087  1.00 46.51           H  
ATOM    609  N   ARG A  76      30.755  12.683   9.618  1.00 55.89           N  
ATOM    610  CA  ARG A  76      31.447  12.238   8.423  1.00 59.43           C  
ATOM    611  C   ARG A  76      32.259  13.369   7.828  1.00 55.85           C  
ATOM    612  O   ARG A  76      33.070  13.156   6.934  1.00 62.52           O  
ATOM    613  CB  ARG A  76      30.445  11.720   7.393  1.00 63.50           C  
ATOM    614  CG  ARG A  76      29.594  10.545   7.879  1.00 69.05           C  
ATOM    615  CD  ARG A  76      28.577  10.138   6.809  1.00 76.61           C  
ATOM    616  NE  ARG A  76      27.678   9.074   7.250  1.00 78.78           N  
ATOM    617  CZ  ARG A  76      26.703   8.559   6.502  1.00 80.96           C  
ATOM    618  NH1 ARG A  76      26.502   9.012   5.268  1.00 82.19           N  
ATOM    619  NH2 ARG A  76      25.921   7.600   6.991  1.00 79.97           N1+
ATOM    620  H   ARG A  76      29.756  12.825   9.583  1.00 55.89           H  
ATOM    621  HA  ARG A  76      32.123  11.429   8.699  1.00 59.43           H  
ATOM    622  HB2 ARG A  76      30.998  11.399   6.510  1.00 63.50           H  
ATOM    623  HB3 ARG A  76      29.776  12.538   7.125  1.00 63.50           H  
ATOM    624  HG2 ARG A  76      29.063  10.838   8.785  1.00 69.05           H  
ATOM    625  HG3 ARG A  76      30.244   9.697   8.096  1.00 69.05           H  
ATOM    626  HD2 ARG A  76      29.119   9.792   5.929  1.00 76.61           H  
ATOM    627  HD3 ARG A  76      27.979  11.011   6.548  1.00 76.61           H  
ATOM    628  HE  ARG A  76      27.804   8.705   8.182  1.00 78.78           H  
ATOM    629 HH11 ARG A  76      25.757   8.628   4.704  1.00 82.19           H  
ATOM    630 HH12 ARG A  76      27.094   9.740   4.895  1.00 82.19           H  
ATOM    631 HH21 ARG A  76      26.072   7.254   7.928  1.00 79.97           H  
ATOM    632 HH22 ARG A  76      25.177   7.218   6.425  1.00 79.97           H  
ATOM    633  N   ASN A  77      32.033  14.574   8.323  1.00 56.57           N  
ATOM    634  CA  ASN A  77      32.758  15.736   7.838  1.00 55.50           C  
ATOM    635  C   ASN A  77      32.721  15.737   6.308  1.00 58.85           C  
ATOM    636  O   ASN A  77      33.711  16.084   5.669  1.00 59.52           O  
ATOM    637  CB  ASN A  77      34.197  15.654   8.340  1.00 52.36           C  
ATOM    638  CG  ASN A  77      34.833  17.010   8.551  1.00 54.60           C  
ATOM    639  ND2 ASN A  77      34.987  17.790   7.615  1.00 55.29           N  
ATOM    640  OD1 ASN A  77      35.220  17.293   9.792  1.00 49.74           O  
ATOM    641  H   ASN A  77      31.343  14.689   9.052  1.00 56.57           H  
ATOM    642  HA  ASN A  77      32.304  16.658   8.202  1.00 55.50           H  
ATOM    643  HB2 ASN A  77      34.788  15.104   7.608  1.00 52.36           H  
ATOM    644  HB3 ASN A  77      34.203  15.117   9.289  1.00 52.36           H  
ATOM    645 HD21 ASN A  77      35.423  18.688   7.772  1.00 55.29           H  
ATOM    646 HD22 ASN A  77      34.678  17.534   6.688  1.00 55.29           H  
ATOM    647  N   LYS A  78      31.578  15.345   5.737  1.00 62.23           N  
ATOM    648  CA  LYS A  78      31.377  15.275   4.280  1.00 70.17           C  
ATOM    649  C   LYS A  78      32.041  16.372   3.418  1.00 73.83           C  
ATOM    650  O   LYS A  78      33.208  16.246   3.016  1.00 79.08           O  
ATOM    651  CB  LYS A  78      29.873  15.215   3.958  1.00 68.32           C  
ATOM    652  CG  LYS A  78      28.998  16.213   4.722  1.00 68.95           C  
ATOM    653  CD  LYS A  78      29.380  17.671   4.464  1.00 69.58           C  
ATOM    654  CE  LYS A  78      28.583  18.682   5.270  1.00 72.73           C  
ATOM    655  NZ  LYS A  78      28.697  18.447   6.738  1.00 71.47           N  
ATOM    656  H   LYS A  78      30.810  15.082   6.338  1.00 62.23           H  
ATOM    657  HA  LYS A  78      31.900  14.361   3.997  1.00 70.17           H  
ATOM    658  HB2 LYS A  78      29.519  14.211   4.190  1.00 68.32           H  
ATOM    659  HB3 LYS A  78      29.749  15.406   2.892  1.00 68.32           H  
ATOM    660  HG2 LYS A  78      29.096  16.013   5.789  1.00 68.95           H  
ATOM    661  HG3 LYS A  78      27.961  16.068   4.418  1.00 68.95           H  
ATOM    662  HD2 LYS A  78      29.226  17.881   3.406  1.00 69.58           H  
ATOM    663  HD3 LYS A  78      30.435  17.795   4.709  1.00 69.58           H  
ATOM    664  HE2 LYS A  78      27.534  18.611   4.983  1.00 72.73           H  
ATOM    665  HE3 LYS A  78      28.954  19.682   5.045  1.00 72.73           H  
ATOM    666  HZ1 LYS A  78      28.355  17.522   6.958  1.00 71.47           H  
ATOM    667  HZ2 LYS A  78      28.148  19.135   7.233  1.00 71.47           H  
ATOM    668  N   GLY A  79      31.289  17.422   3.101  1.00 71.51           N  
ATOM    669  CA  GLY A  79      31.821  18.515   2.307  1.00 69.14           C  
ATOM    670  C   GLY A  79      32.032  19.756   3.152  1.00 66.91           C  
ATOM    671  O   GLY A  79      31.307  20.736   3.013  1.00 70.26           O  
ATOM    672  H   GLY A  79      30.331  17.460   3.418  1.00 71.51           H  
ATOM    673  HA2 GLY A  79      31.120  18.746   1.505  1.00 69.14           H  
ATOM    674  HA3 GLY A  79      32.776  18.211   1.878  1.00 69.14           H  
ATOM    675  N   LEU A  80      33.018  19.718   4.038  1.00 60.09           N  
ATOM    676  CA  LEU A  80      33.304  20.857   4.893  1.00 58.81           C  
ATOM    677  C   LEU A  80      34.750  21.296   4.728  1.00 60.48           C  
ATOM    678  O   LEU A  80      35.668  20.504   4.896  1.00 60.29           O  
ATOM    679  CB  LEU A  80      33.018  20.490   6.337  1.00 58.59           C  
ATOM    680  CG  LEU A  80      31.526  20.226   6.522  1.00 58.79           C  
ATOM    681  CD1 LEU A  80      31.305  19.218   7.622  1.00 57.77           C  
ATOM    682  CD2 LEU A  80      30.823  21.531   6.819  1.00 54.72           C  
ATOM    683  H   LEU A  80      33.580  18.883   4.120  1.00 60.09           H  
ATOM    684  HA  LEU A  80      32.664  21.691   4.605  1.00 58.81           H  
ATOM    685  HB2 LEU A  80      33.323  21.311   6.985  1.00 58.59           H  
ATOM    686  HB3 LEU A  80      33.579  19.593   6.599  1.00 58.59           H  
ATOM    687  HG  LEU A  80      31.109  19.807   5.606  1.00 58.79           H  
ATOM    688 HD11 LEU A  80      31.808  18.285   7.366  1.00 57.77           H  
ATOM    689 HD12 LEU A  80      31.711  19.605   8.557  1.00 57.77           H  
ATOM    690 HD13 LEU A  80      30.237  19.035   7.738  1.00 57.77           H  
ATOM    691 HD21 LEU A  80      31.229  21.963   7.734  1.00 54.72           H  
ATOM    692 HD22 LEU A  80      30.977  22.223   5.991  1.00 54.72           H  
ATOM    693 HD23 LEU A  80      29.756  21.348   6.946  1.00 54.72           H  
ATOM    694  N   PRO A  81      34.965  22.577   4.393  1.00 63.26           N  
ATOM    695  CA  PRO A  81      36.277  23.205   4.176  1.00 62.62           C  
ATOM    696  C   PRO A  81      37.099  23.164   5.440  1.00 63.26           C  
ATOM    697  O   PRO A  81      38.132  23.831   5.563  1.00 61.02           O  
ATOM    698  CB  PRO A  81      35.925  24.643   3.810  1.00 63.71           C  
ATOM    699  CG  PRO A  81      34.499  24.545   3.308  1.00 72.53           C  
ATOM    700  CD  PRO A  81      33.887  23.571   4.262  1.00 67.01           C  
ATOM    701  HA  PRO A  81      36.870  22.704   3.411  1.00 62.62           H  
ATOM    702  HB2 PRO A  81      36.587  25.019   3.030  1.00 63.71           H  
ATOM    703  HB3 PRO A  81      35.986  25.293   4.683  1.00 63.71           H  
ATOM    704  HG2 PRO A  81      34.466  24.169   2.286  1.00 72.53           H  
ATOM    705  HG3 PRO A  81      33.997  25.511   3.356  1.00 72.53           H  
ATOM    706  HD2 PRO A  81      33.659  24.040   5.219  1.00 67.01           H  
ATOM    707  HD3 PRO A  81      32.981  23.125   3.851  1.00 67.01           H  
ATOM    708  N   PHE A  82      36.635  22.362   6.381  1.00 60.69           N  
ATOM    709  CA  PHE A  82      37.297  22.291   7.652  1.00 57.11           C  
ATOM    710  C   PHE A  82      36.810  21.095   8.424  1.00 53.24           C  
ATOM    711  O   PHE A  82      35.954  20.335   7.966  1.00 45.57           O  
ATOM    712  CB  PHE A  82      36.949  23.550   8.431  1.00 58.36           C  
ATOM    713  CG  PHE A  82      35.463  23.764   8.577  1.00 58.94           C  
ATOM    714  CD1 PHE A  82      34.758  23.166   9.617  1.00 59.01           C  
ATOM    715  CD2 PHE A  82      34.762  24.519   7.646  1.00 61.64           C  
ATOM    716  CE1 PHE A  82      33.381  23.312   9.730  1.00 55.82           C  
ATOM    717  CE2 PHE A  82      33.381  24.674   7.748  1.00 64.81           C  
ATOM    718  CZ  PHE A  82      32.690  24.065   8.799  1.00 65.13           C  
ATOM    719  H   PHE A  82      35.815  21.799   6.206  1.00 60.69           H  
ATOM    720  HA  PHE A  82      38.373  22.204   7.504  1.00 57.11           H  
ATOM    721  HB2 PHE A  82      37.374  24.408   7.910  1.00 58.36           H  
ATOM    722  HB3 PHE A  82      37.388  23.475   9.426  1.00 58.36           H  
ATOM    723  HD1 PHE A  82      35.291  22.578  10.350  1.00 59.01           H  
ATOM    724  HD2 PHE A  82      35.293  24.992   6.833  1.00 61.64           H  
ATOM    725  HE1 PHE A  82      32.852  22.838  10.543  1.00 55.82           H  
ATOM    726  HE2 PHE A  82      32.846  25.263   7.017  1.00 64.81           H  
ATOM    727  HZ  PHE A  82      31.620  24.182   8.884  1.00 65.13           H  
ATOM    728  N   THR A  83      37.381  20.971   9.615  1.00 54.70           N  
ATOM    729  CA  THR A  83      37.049  19.936  10.581  1.00 53.76           C  
ATOM    730  C   THR A  83      35.843  20.490  11.346  1.00 49.24           C  
ATOM    731  O   THR A  83      35.912  21.579  11.927  1.00 40.68           O  
ATOM    732  CB  THR A  83      38.207  19.739  11.579  1.00 57.25           C  
ATOM    733  OG1 THR A  83      39.383  19.312  10.873  1.00 62.76           O  
ATOM    734  CG2 THR A  83      37.831  18.719  12.640  1.00 52.77           C  
ATOM    735  H   THR A  83      38.094  21.640   9.868  1.00 54.70           H  
ATOM    736  HA  THR A  83      36.855  18.981  10.093  1.00 53.76           H  
ATOM    737  HB  THR A  83      38.410  20.688  12.076  1.00 57.25           H  
ATOM    738 HG21 THR A  83      36.944  19.060  13.174  1.00 52.77           H  
ATOM    739 HG22 THR A  83      37.623  17.760  12.165  1.00 52.77           H  
ATOM    740 HG23 THR A  83      38.656  18.605  13.343  1.00 52.77           H  
ATOM    741  HG1 THR A  83      39.597  19.990  10.228  1.00 62.76           H  
ATOM    742  N   CYS A  84      34.740  19.752  11.310  1.00 44.42           N  
ATOM    743  CA  CYS A  84      33.521  20.149  11.994  1.00 46.83           C  
ATOM    744  C   CYS A  84      33.522  19.716  13.463  1.00 47.15           C  
ATOM    745  O   CYS A  84      33.253  18.550  13.754  1.00 49.63           O  
ATOM    746  CB  CYS A  84      32.295  19.539  11.295  1.00 47.95           C  
ATOM    747  SG  CYS A  84      30.764  19.956  12.192  1.00 40.73           S  
ATOM    748  H   CYS A  84      34.748  18.886  10.790  1.00 44.42           H  
ATOM    749  HA  CYS A  84      33.473  21.237  11.955  1.00 46.83           H  
ATOM    750  HB2 CYS A  84      32.405  18.455  11.261  1.00 47.95           H  
ATOM    751  HB3 CYS A  84      32.232  19.930  10.279  1.00 47.95           H  
ATOM    752  N   LYS A  85      33.784  20.651  14.379  1.00 46.84           N  
ATOM    753  CA  LYS A  85      33.828  20.354  15.817  1.00 46.27           C  
ATOM    754  C   LYS A  85      32.494  20.566  16.547  1.00 43.06           C  
ATOM    755  O   LYS A  85      32.288  20.062  17.650  1.00 42.78           O  
ATOM    756  CB  LYS A  85      34.926  21.200  16.470  1.00 48.75           C  
ATOM    757  CG  LYS A  85      36.269  21.011  15.785  1.00 55.45           C  
ATOM    758  CD  LYS A  85      37.283  22.078  16.163  1.00 59.02           C  
ATOM    759  CE  LYS A  85      38.445  22.109  15.167  1.00 60.55           C  
ATOM    760  NZ  LYS A  85      39.350  23.287  15.377  1.00 64.76           N1+
ATOM    761  H   LYS A  85      33.958  21.597  14.072  1.00 46.84           H  
ATOM    762  HA  LYS A  85      34.045  19.290  15.909  1.00 46.27           H  
ATOM    763  HB2 LYS A  85      35.020  20.909  17.516  1.00 48.75           H  
ATOM    764  HB3 LYS A  85      34.644  22.251  16.409  1.00 48.75           H  
ATOM    765  HG2 LYS A  85      36.116  21.043  14.706  1.00 55.45           H  
ATOM    766  HG3 LYS A  85      36.669  20.037  16.066  1.00 55.45           H  
ATOM    767  HD2 LYS A  85      37.672  21.863  17.158  1.00 59.02           H  
ATOM    768  HD3 LYS A  85      36.792  23.051  16.168  1.00 59.02           H  
ATOM    769  HE2 LYS A  85      38.038  22.156  14.157  1.00 60.55           H  
ATOM    770  HE3 LYS A  85      39.028  21.195  15.282  1.00 60.55           H  
ATOM    771  HZ1 LYS A  85      38.821  24.141  15.273  1.00 64.76           H  
ATOM    772  HZ2 LYS A  85      39.745  23.247  16.306  1.00 64.76           H  
ATOM    773  HZ3 LYS A  85      40.093  23.267  14.694  1.00 64.76           H  
ATOM    774  N   ALA A  86      31.590  21.313  15.930  1.00 41.35           N  
ATOM    775  CA  ALA A  86      30.285  21.563  16.521  1.00 42.17           C  
ATOM    776  C   ALA A  86      29.319  22.067  15.465  1.00 39.46           C  
ATOM    777  O   ALA A  86      29.727  22.559  14.424  1.00 38.40           O  
ATOM    778  CB  ALA A  86      30.405  22.592  17.648  1.00 36.21           C  
ATOM    779  H   ALA A  86      31.812  21.717  15.031  1.00 41.35           H  
ATOM    780  HA  ALA A  86      29.904  20.628  16.932  1.00 42.17           H  
ATOM    781  HB1 ALA A  86      31.091  22.219  18.409  1.00 36.21           H  
ATOM    782  HB2 ALA A  86      30.786  23.530  17.244  1.00 36.21           H  
ATOM    783  HB3 ALA A  86      29.424  22.759  18.093  1.00 36.21           H  
ATOM    784  N   PHE A  87      28.033  21.930  15.728  1.00 38.48           N  
ATOM    785  CA  PHE A  87      27.046  22.442  14.794  1.00 42.57           C  
ATOM    786  C   PHE A  87      25.795  22.876  15.536  1.00 40.69           C  
ATOM    787  O   PHE A  87      25.484  22.362  16.603  1.00 35.89           O  
ATOM    788  CB  PHE A  87      26.680  21.388  13.750  1.00 36.12           C  
ATOM    789  CG  PHE A  87      25.696  20.362  14.239  1.00 38.16           C  
ATOM    790  CD1 PHE A  87      24.365  20.705  14.470  1.00 29.10           C  
ATOM    791  CD2 PHE A  87      26.105  19.048  14.485  1.00 35.80           C  
ATOM    792  CE1 PHE A  87      23.460  19.776  14.930  1.00 30.97           C  
ATOM    793  CE2 PHE A  87      25.209  18.103  14.948  1.00 36.93           C  
ATOM    794  CZ  PHE A  87      23.871  18.465  15.173  1.00 37.50           C  
ATOM    795  H   PHE A  87      27.736  21.470  16.577  1.00 38.48           H  
ATOM    796  HA  PHE A  87      27.482  23.301  14.284  1.00 42.57           H  
ATOM    797  HB2 PHE A  87      27.592  20.873  13.448  1.00 36.12           H  
ATOM    798  HB3 PHE A  87      26.247  21.895  12.888  1.00 36.12           H  
ATOM    799  HD1 PHE A  87      24.038  21.718  14.285  1.00 29.10           H  
ATOM    800  HD2 PHE A  87      27.133  18.768  14.311  1.00 35.80           H  
ATOM    801  HE1 PHE A  87      22.433  20.061  15.103  1.00 30.97           H  
ATOM    802  HE2 PHE A  87      25.536  17.091  15.136  1.00 36.93           H  
ATOM    803  HZ  PHE A  87      23.164  17.732  15.532  1.00 37.50           H  
ATOM    804  N   VAL A  88      25.075  23.831  14.970  1.00 45.22           N  
ATOM    805  CA  VAL A  88      23.842  24.261  15.591  1.00 43.06           C  
ATOM    806  C   VAL A  88      22.694  23.861  14.691  1.00 47.50           C  
ATOM    807  O   VAL A  88      22.829  23.787  13.471  1.00 44.86           O  
ATOM    808  CB  VAL A  88      23.781  25.784  15.800  1.00 46.76           C  
ATOM    809  CG1 VAL A  88      22.402  26.176  16.326  1.00 46.62           C  
ATOM    810  CG2 VAL A  88      24.852  26.228  16.784  1.00 41.46           C  
ATOM    811  H   VAL A  88      25.385  24.257  14.109  1.00 45.22           H  
ATOM    812  HA  VAL A  88      23.782  23.789  16.572  1.00 43.06           H  
ATOM    813  HB  VAL A  88      23.959  26.277  14.844  1.00 46.76           H  
ATOM    814 HG11 VAL A  88      21.639  25.868  15.611  1.00 46.62           H  
ATOM    815 HG12 VAL A  88      22.224  25.683  17.282  1.00 46.62           H  
ATOM    816 HG13 VAL A  88      22.358  27.257  16.461  1.00 46.62           H  
ATOM    817 HG21 VAL A  88      24.686  25.742  17.745  1.00 41.46           H  
ATOM    818 HG22 VAL A  88      25.834  25.951  16.401  1.00 41.46           H  
ATOM    819 HG23 VAL A  88      24.803  27.310  16.910  1.00 41.46           H  
ATOM    820  N   PHE A  89      21.570  23.564  15.314  1.00 51.53           N  
ATOM    821  CA  PHE A  89      20.371  23.224  14.591  1.00 58.68           C  
ATOM    822  C   PHE A  89      19.373  24.334  14.901  1.00 62.71           C  
ATOM    823  O   PHE A  89      18.685  24.277  15.921  1.00 60.89           O  
ATOM    824  CB  PHE A  89      19.818  21.897  15.080  1.00 62.41           C  
ATOM    825  CG  PHE A  89      18.636  21.404  14.297  1.00 69.97           C  
ATOM    826  CD1 PHE A  89      18.647  21.432  12.902  1.00 72.18           C  
ATOM    827  CD2 PHE A  89      17.562  20.786  14.948  1.00 73.21           C  
ATOM    828  CE1 PHE A  89      17.613  20.835  12.169  1.00 71.57           C  
ATOM    829  CE2 PHE A  89      16.519  20.184  14.221  1.00 71.81           C  
ATOM    830  CZ  PHE A  89      16.550  20.208  12.830  1.00 70.98           C  
ATOM    831  H   PHE A  89      21.549  23.575  16.324  1.00 51.53           H  
ATOM    832  HA  PHE A  89      20.565  23.130  13.523  1.00 58.68           H  
ATOM    833  HB2 PHE A  89      19.515  22.014  16.121  1.00 62.41           H  
ATOM    834  HB3 PHE A  89      20.609  21.150  15.013  1.00 62.41           H  
ATOM    835  HD1 PHE A  89      19.460  21.918  12.383  1.00 72.18           H  
ATOM    836  HD2 PHE A  89      17.534  20.771  16.028  1.00 73.21           H  
ATOM    837  HE1 PHE A  89      17.636  20.859  11.090  1.00 71.57           H  
ATOM    838  HE2 PHE A  89      15.700  19.707  14.739  1.00 71.81           H  
ATOM    839  HZ  PHE A  89      15.757  19.745  12.262  1.00 70.98           H  
ATOM    840  N   ASP A  90      19.331  25.358  14.046  1.00 65.42           N  
ATOM    841  CA  ASP A  90      18.398  26.471  14.209  1.00 64.50           C  
ATOM    842  C   ASP A  90      17.047  25.912  13.810  1.00 64.13           C  
ATOM    843  O   ASP A  90      16.628  26.051  12.668  1.00 65.56           O  
ATOM    844  CB  ASP A  90      18.777  27.641  13.285  1.00 68.00           C  
ATOM    845  CG  ASP A  90      17.783  28.816  13.354  1.00 69.54           C  
ATOM    846  OD1 ASP A  90      16.555  28.577  13.265  1.00 65.90           O  
ATOM    847  OD2 ASP A  90      18.234  29.982  13.474  1.00 58.90           O1-
ATOM    848  H   ASP A  90      19.965  25.364  13.260  1.00 65.42           H  
ATOM    849  HA  ASP A  90      18.405  26.857  15.228  1.00 64.50           H  
ATOM    850  HB2 ASP A  90      18.810  27.275  12.259  1.00 68.00           H  
ATOM    851  HB3 ASP A  90      19.763  28.004  13.573  1.00 68.00           H  
ATOM    852  N   LYS A  91      16.383  25.269  14.763  1.00 66.42           N  
ATOM    853  CA  LYS A  91      15.076  24.656  14.562  1.00 68.06           C  
ATOM    854  C   LYS A  91      14.010  25.623  14.016  1.00 69.37           C  
ATOM    855  O   LYS A  91      12.893  25.201  13.703  1.00 69.90           O  
ATOM    856  CB  LYS A  91      14.612  24.060  15.892  1.00 68.04           C  
ATOM    857  CG  LYS A  91      13.316  23.282  15.835  1.00 77.72           C  
ATOM    858  CD  LYS A  91      13.463  21.956  15.101  1.00 81.21           C  
ATOM    859  CE  LYS A  91      12.186  21.136  15.225  1.00 81.82           C  
ATOM    860  NZ  LYS A  91      12.285  19.797  14.590  1.00 86.02           N1+
ATOM    861  H   LYS A  91      16.807  25.201  15.677  1.00 66.42           H  
ATOM    862  HA  LYS A  91      15.192  23.886  13.799  1.00 68.06           H  
ATOM    863  HB2 LYS A  91      14.483  24.878  16.601  1.00 68.04           H  
ATOM    864  HB3 LYS A  91      15.392  23.389  16.251  1.00 68.04           H  
ATOM    865  HG2 LYS A  91      12.569  23.885  15.320  1.00 77.72           H  
ATOM    866  HG3 LYS A  91      12.983  23.083  16.854  1.00 77.72           H  
ATOM    867  HD2 LYS A  91      14.293  21.396  15.533  1.00 81.21           H  
ATOM    868  HD3 LYS A  91      13.665  22.149  14.047  1.00 81.21           H  
ATOM    869  HE2 LYS A  91      11.374  21.686  14.749  1.00 81.82           H  
ATOM    870  HE3 LYS A  91      11.962  21.002  16.283  1.00 81.82           H  
ATOM    871  HZ1 LYS A  91      12.492  19.905  13.607  1.00 86.02           H  
ATOM    872  HZ2 LYS A  91      13.022  19.268  15.033  1.00 86.02           H  
ATOM    873  HZ3 LYS A  91      11.408  19.308  14.697  1.00 86.02           H  
ATOM    874  N   ALA A  92      14.364  26.905  13.897  1.00 72.21           N  
ATOM    875  CA  ALA A  92      13.452  27.947  13.398  1.00 79.48           C  
ATOM    876  C   ALA A  92      13.513  28.079  11.879  1.00 83.31           C  
ATOM    877  O   ALA A  92      12.502  28.344  11.219  1.00 83.41           O  
ATOM    878  CB  ALA A  92      13.788  29.302  14.040  1.00 78.34           C  
ATOM    879  H   ALA A  92      15.301  27.172  14.162  1.00 72.21           H  
ATOM    880  HA  ALA A  92      12.441  27.647  13.673  1.00 79.48           H  
ATOM    881  HB1 ALA A  92      13.720  29.217  15.125  1.00 78.34           H  
ATOM    882  HB2 ALA A  92      14.800  29.595  13.761  1.00 78.34           H  
ATOM    883  HB3 ALA A  92      13.082  30.055  13.690  1.00 78.34           H  
ATOM    884  N   ARG A  93      14.717  27.913  11.340  1.00 86.13           N  
ATOM    885  CA  ARG A  93      14.948  27.994   9.905  1.00 84.82           C  
ATOM    886  C   ARG A  93      15.397  26.612   9.407  1.00 85.74           C  
ATOM    887  O   ARG A  93      16.242  26.507   8.519  1.00 91.14           O  
ATOM    888  CB  ARG A  93      16.021  29.043   9.621  1.00 79.39           C  
ATOM    889  CG  ARG A  93      15.884  30.280  10.487  1.00 81.06           C  
ATOM    890  CD  ARG A  93      17.082  31.196  10.332  1.00 82.26           C  
ATOM    891  NE  ARG A  93      17.084  32.269  11.321  1.00 85.48           N  
ATOM    892  CZ  ARG A  93      17.940  33.287  11.315  1.00 90.70           C  
ATOM    893  NH1 ARG A  93      18.865  33.373  10.366  1.00 90.80           N  
ATOM    894  NH2 ARG A  93      17.873  34.219  12.258  1.00 92.70           N1+
ATOM    895  H   ARG A  93      15.500  27.724  11.949  1.00 86.13           H  
ATOM    896  HA  ARG A  93      14.035  28.287   9.386  1.00 84.82           H  
ATOM    897  HB2 ARG A  93      15.947  29.341   8.575  1.00 79.39           H  
ATOM    898  HB3 ARG A  93      16.999  28.598   9.804  1.00 79.39           H  
ATOM    899  HG2 ARG A  93      15.802  29.976  11.530  1.00 81.06           H  
ATOM    900  HG3 ARG A  93      14.984  30.820  10.195  1.00 81.06           H  
ATOM    901  HD2 ARG A  93      17.061  31.637   9.335  1.00 82.26           H  
ATOM    902  HD3 ARG A  93      17.992  30.608  10.450  1.00 82.26           H  
ATOM    903  HE  ARG A  93      16.392  32.237  12.056  1.00 85.48           H  
ATOM    904 HH11 ARG A  93      19.515  34.146  10.363  1.00 90.80           H  
ATOM    905 HH12 ARG A  93      18.918  32.665   9.647  1.00 90.80           H  
ATOM    906 HH21 ARG A  93      17.171  34.156  12.981  1.00 92.70           H  
ATOM    907 HH22 ARG A  93      18.524  34.991  12.252  1.00 92.70           H  
ATOM    908  N   LYS A  94      14.833  25.564  10.010  1.00 84.46           N  
ATOM    909  CA  LYS A  94      15.106  24.162   9.666  1.00 82.88           C  
ATOM    910  C   LYS A  94      16.531  23.827   9.176  1.00 79.53           C  
ATOM    911  O   LYS A  94      16.734  22.775   8.560  1.00 69.23           O  
ATOM    912  CB  LYS A  94      14.093  23.717   8.609  1.00 84.34           C  
ATOM    913  CG  LYS A  94      12.646  24.091   8.942  1.00 87.55           C  
ATOM    914  CD  LYS A  94      12.077  23.248  10.090  1.00 92.15           C  
ATOM    915  CE  LYS A  94      10.651  23.681  10.490  1.00 94.48           C  
ATOM    916  NZ  LYS A  94       9.608  23.467   9.437  1.00 91.91           N1+
ATOM    917  H   LYS A  94      14.174  25.747  10.753  1.00 84.46           H  
ATOM    918  HA  LYS A  94      15.014  23.619  10.607  1.00 82.88           H  
ATOM    919  HB2 LYS A  94      14.154  22.633   8.510  1.00 84.34           H  
ATOM    920  HB3 LYS A  94      14.359  24.184   7.661  1.00 84.34           H  
ATOM    921  HG2 LYS A  94      12.031  23.937   8.055  1.00 87.55           H  
ATOM    922  HG3 LYS A  94      12.613  25.142   9.229  1.00 87.55           H  
ATOM    923  HD2 LYS A  94      12.730  23.351  10.957  1.00 92.15           H  
ATOM    924  HD3 LYS A  94      12.051  22.204   9.778  1.00 92.15           H  
ATOM    925  HE2 LYS A  94      10.675  24.744  10.732  1.00 94.48           H  
ATOM    926  HE3 LYS A  94      10.361  23.114  11.374  1.00 94.48           H  
ATOM    927  HZ1 LYS A  94       9.857  23.985   8.606  1.00 91.91           H  
ATOM    928  HZ2 LYS A  94       9.550  22.483   9.216  1.00 91.91           H  
ATOM    929  HZ3 LYS A  94       8.714  23.789   9.779  1.00 91.91           H  
ATOM    930  N   GLN A  95      17.499  24.697   9.492  1.00 77.70           N  
ATOM    931  CA  GLN A  95      18.897  24.562   9.052  1.00 76.21           C  
ATOM    932  C   GLN A  95      19.970  24.047  10.040  1.00 75.35           C  
ATOM    933  O   GLN A  95      19.691  23.751  11.214  1.00 73.52           O  
ATOM    934  CB  GLN A  95      19.368  25.910   8.491  1.00 75.68           C  
ATOM    935  CG  GLN A  95      19.830  26.904   9.546  1.00 79.30           C  
ATOM    936  CD  GLN A  95      19.923  28.335   9.020  1.00 86.41           C  
ATOM    937  OE1 GLN A  95      18.903  29.001   8.830  1.00 92.82           O  
ATOM    938  NE2 GLN A  95      21.146  28.813   8.781  1.00 85.45           N  
ATOM    939  H   GLN A  95      17.255  25.492  10.066  1.00 77.70           H  
ATOM    940  HA  GLN A  95      18.832  23.752   8.325  1.00 76.21           H  
ATOM    941  HB2 GLN A  95      18.541  26.358   7.940  1.00 75.68           H  
ATOM    942  HB3 GLN A  95      20.199  25.724   7.811  1.00 75.68           H  
ATOM    943  HG2 GLN A  95      20.815  26.600   9.901  1.00 79.30           H  
ATOM    944  HG3 GLN A  95      19.122  26.884  10.375  1.00 79.30           H  
ATOM    945 HE21 GLN A  95      21.261  29.753   8.431  1.00 85.45           H  
ATOM    946 HE22 GLN A  95      21.956  28.234   8.950  1.00 85.45           H  
ATOM    947  N   CYS A  96      21.199  23.935   9.518  1.00 67.22           N  
ATOM    948  CA  CYS A  96      22.362  23.491  10.279  1.00 59.10           C  
ATOM    949  C   CYS A  96      23.438  24.566  10.215  1.00 56.17           C  
ATOM    950  O   CYS A  96      23.581  25.264   9.221  1.00 56.33           O  
ATOM    951  CB  CYS A  96      22.999  22.224   9.712  1.00 56.21           C  
ATOM    952  SG  CYS A  96      22.008  20.749   9.303  1.00 64.52           S  
ATOM    953  H   CYS A  96      21.327  24.171   8.544  1.00 67.22           H  
ATOM    954  HA  CYS A  96      22.008  23.295  11.291  1.00 59.10           H  
ATOM    955  HB2 CYS A  96      23.741  21.901  10.443  1.00 56.21           H  
ATOM    956  HB3 CYS A  96      23.501  22.520   8.791  1.00 56.21           H  
ATOM    957  N   LEU A  97      24.218  24.675  11.275  1.00 54.90           N  
ATOM    958  CA  LEU A  97      25.279  25.651  11.310  1.00 54.73           C  
ATOM    959  C   LEU A  97      26.545  24.916  11.775  1.00 58.96           C  
ATOM    960  O   LEU A  97      26.786  24.739  12.981  1.00 54.43           O  
ATOM    961  CB  LEU A  97      24.917  26.782  12.274  1.00 60.91           C  
ATOM    962  CG  LEU A  97      23.441  27.208  12.385  1.00 59.97           C  
ATOM    963  CD1 LEU A  97      23.329  28.420  13.301  1.00 56.38           C  
ATOM    964  CD2 LEU A  97      22.875  27.549  11.022  1.00 60.36           C  
ATOM    965  H   LEU A  97      24.070  24.069  12.069  1.00 54.90           H  
ATOM    966  HA  LEU A  97      25.439  26.100  10.330  1.00 54.73           H  
ATOM    967  HB2 LEU A  97      25.483  27.661  11.966  1.00 60.91           H  
ATOM    968  HB3 LEU A  97      25.238  26.473  13.269  1.00 60.91           H  
ATOM    969  HG  LEU A  97      22.870  26.377  12.799  1.00 59.97           H  
ATOM    970 HD11 LEU A  97      23.722  28.169  14.286  1.00 56.38           H  
ATOM    971 HD12 LEU A  97      23.902  29.247  12.881  1.00 56.38           H  
ATOM    972 HD13 LEU A  97      22.283  28.712  13.391  1.00 56.38           H  
ATOM    973 HD21 LEU A  97      23.436  28.380  10.593  1.00 60.36           H  
ATOM    974 HD22 LEU A  97      22.955  26.681  10.368  1.00 60.36           H  
ATOM    975 HD23 LEU A  97      21.827  27.832  11.124  1.00 60.36           H  
ATOM    976  N   TRP A  98      27.338  24.482  10.796  1.00 53.88           N  
ATOM    977  CA  TRP A  98      28.585  23.764  11.035  1.00 50.86           C  
ATOM    978  C   TRP A  98      29.744  24.710  11.320  1.00 50.63           C  
ATOM    979  O   TRP A  98      29.941  25.698  10.611  1.00 51.41           O  
ATOM    980  CB  TRP A  98      28.914  22.900   9.817  1.00 46.12           C  
ATOM    981  CG  TRP A  98      27.940  21.772   9.618  1.00 40.96           C  
ATOM    982  CD1 TRP A  98      27.798  20.661  10.407  1.00 31.53           C  
ATOM    983  CD2 TRP A  98      26.980  21.640   8.563  1.00 34.26           C  
ATOM    984  NE1 TRP A  98      26.817  19.847   9.909  1.00 32.65           N  
ATOM    985  CE2 TRP A  98      26.294  20.418   8.780  1.00 34.92           C  
ATOM    986  CE3 TRP A  98      26.636  22.432   7.454  1.00 39.74           C  
ATOM    987  CZ2 TRP A  98      25.270  19.962   7.921  1.00 33.16           C  
ATOM    988  CZ3 TRP A  98      25.615  21.978   6.596  1.00 39.71           C  
ATOM    989  CH2 TRP A  98      24.946  20.747   6.841  1.00 37.30           C  
ATOM    990  H   TRP A  98      27.062  24.659   9.841  1.00 53.88           H  
ATOM    991  HA  TRP A  98      28.447  23.139  11.917  1.00 50.86           H  
ATOM    992  HB2 TRP A  98      29.911  22.479   9.948  1.00 46.12           H  
ATOM    993  HB3 TRP A  98      28.900  23.532   8.929  1.00 46.12           H  
ATOM    994  HD1 TRP A  98      28.377  20.457  11.295  1.00 31.53           H  
ATOM    995  HE1 TRP A  98      26.526  18.967  10.310  1.00 32.65           H  
ATOM    996  HE3 TRP A  98      27.143  23.367   7.264  1.00 39.74           H  
ATOM    997  HZ2 TRP A  98      24.759  19.029   8.107  1.00 33.16           H  
ATOM    998  HZ3 TRP A  98      25.336  22.574   5.739  1.00 39.71           H  
ATOM    999  HH2 TRP A  98      24.168  20.423   6.165  1.00 37.30           H  
ATOM   1000  N   PHE A  99      30.512  24.389  12.355  1.00 48.18           N  
ATOM   1001  CA  PHE A  99      31.650  25.204  12.752  1.00 51.98           C  
ATOM   1002  C   PHE A  99      32.923  24.392  12.854  1.00 54.11           C  
ATOM   1003  O   PHE A  99      32.894  23.172  13.026  1.00 54.65           O  
ATOM   1004  CB  PHE A  99      31.467  25.804  14.149  1.00 55.76           C  
ATOM   1005  CG  PHE A  99      30.193  26.551  14.354  1.00 56.23           C  
ATOM   1006  CD1 PHE A  99      30.038  27.844  13.867  1.00 60.72           C  
ATOM   1007  CD2 PHE A  99      29.170  25.984  15.105  1.00 59.99           C  
ATOM   1008  CE1 PHE A  99      28.884  28.565  14.133  1.00 62.50           C  
ATOM   1009  CE2 PHE A  99      28.013  26.689  15.377  1.00 64.02           C  
ATOM   1010  CZ  PHE A  99      27.868  27.987  14.892  1.00 66.78           C  
ATOM   1011  H   PHE A  99      30.300  23.554  12.882  1.00 48.18           H  
ATOM   1012  HA  PHE A  99      31.716  25.972  11.982  1.00 51.98           H  
ATOM   1013  HB2 PHE A  99      32.294  26.490  14.333  1.00 55.76           H  
ATOM   1014  HB3 PHE A  99      31.502  24.990  14.873  1.00 55.76           H  
ATOM   1015  HD1 PHE A  99      30.824  28.291  13.276  1.00 60.72           H  
ATOM   1016  HD2 PHE A  99      29.281  24.978  15.481  1.00 59.99           H  
ATOM   1017  HE1 PHE A  99      28.773  29.570  13.754  1.00 62.50           H  
ATOM   1018  HE2 PHE A  99      27.226  26.237  15.962  1.00 64.02           H  
ATOM   1019  HZ  PHE A  99      26.968  28.545  15.104  1.00 66.78           H  
ATOM   1020  N   PRO A 100      34.065  25.075  12.760  1.00 56.13           N  
ATOM   1021  CA  PRO A 100      35.399  24.490  12.856  1.00 60.15           C  
ATOM   1022  C   PRO A 100      35.910  24.837  14.257  1.00 61.37           C  
ATOM   1023  O   PRO A 100      37.102  25.061  14.457  1.00 64.53           O  
ATOM   1024  CB  PRO A 100      36.163  25.225  11.771  1.00 60.54           C  
ATOM   1025  CG  PRO A 100      35.612  26.590  11.891  1.00 62.92           C  
ATOM   1026  CD  PRO A 100      34.121  26.340  12.007  1.00 59.65           C  
ATOM   1027  HA  PRO A 100      35.473  23.410  12.726  1.00 60.15           H  
ATOM   1028  HB2 PRO A 100      35.963  24.801  10.787  1.00 60.54           H  
ATOM   1029  HB3 PRO A 100      37.236  25.211  11.962  1.00 60.54           H  
ATOM   1030  HG2 PRO A 100      35.843  27.186  11.008  1.00 62.92           H  
ATOM   1031  HG3 PRO A 100      35.996  27.092  12.779  1.00 62.92           H  
ATOM   1032  HD2 PRO A 100      33.628  27.145  12.553  1.00 59.65           H  
ATOM   1033  HD3 PRO A 100      33.662  26.233  11.024  1.00 59.65           H  
ATOM   1034  N   PHE A 101      34.975  24.895  15.208  1.00 59.66           N  
ATOM   1035  CA  PHE A 101      35.261  25.231  16.604  1.00 56.60           C  
ATOM   1036  C   PHE A 101      34.021  25.012  17.457  1.00 55.46           C  
ATOM   1037  O   PHE A 101      32.934  24.798  16.933  1.00 55.05           O  
ATOM   1038  CB  PHE A 101      35.649  26.700  16.722  1.00 55.24           C  
ATOM   1039  CG  PHE A 101      34.579  27.635  16.246  1.00 52.52           C  
ATOM   1040  CD1 PHE A 101      33.355  27.713  16.909  1.00 50.39           C  
ATOM   1041  CD2 PHE A 101      34.771  28.402  15.105  1.00 53.21           C  
ATOM   1042  CE1 PHE A 101      32.337  28.534  16.447  1.00 44.93           C  
ATOM   1043  CE2 PHE A 101      33.762  29.227  14.634  1.00 53.27           C  
ATOM   1044  CZ  PHE A 101      32.539  29.293  15.307  1.00 53.41           C  
ATOM   1045  H   PHE A 101      34.019  24.696  14.951  1.00 59.66           H  
ATOM   1046  HA  PHE A 101      36.077  24.594  16.944  1.00 56.60           H  
ATOM   1047  HB2 PHE A 101      36.547  26.870  16.127  1.00 55.24           H  
ATOM   1048  HB3 PHE A 101      35.860  26.919  17.769  1.00 55.24           H  
ATOM   1049  HD1 PHE A 101      33.196  27.123  17.799  1.00 50.39           H  
ATOM   1050  HD2 PHE A 101      35.714  28.355  14.580  1.00 53.21           H  
ATOM   1051  HE1 PHE A 101      31.395  28.581  16.972  1.00 44.93           H  
ATOM   1052  HE2 PHE A 101      33.921  29.820  13.745  1.00 53.27           H  
ATOM   1053  HZ  PHE A 101      31.753  29.935  14.938  1.00 53.41           H  
ATOM   1054  N   ASN A 102      34.190  25.112  18.772  1.00 56.93           N  
ATOM   1055  CA  ASN A 102      33.089  24.946  19.718  1.00 56.41           C  
ATOM   1056  C   ASN A 102      33.064  26.071  20.743  1.00 58.16           C  
ATOM   1057  O   ASN A 102      33.647  27.131  20.537  1.00 59.13           O  
ATOM   1058  CB  ASN A 102      33.214  23.623  20.471  1.00 55.09           C  
ATOM   1059  CG  ASN A 102      34.507  23.525  21.260  1.00 55.32           C  
ATOM   1060  OD1 ASN A 102      35.086  24.540  21.670  1.00 50.35           O  
ATOM   1061  ND2 ASN A 102      34.962  22.297  21.490  1.00 50.96           N  
ATOM   1062  H   ASN A 102      35.113  25.310  19.130  1.00 56.93           H  
ATOM   1063  HA  ASN A 102      32.168  24.961  19.135  1.00 56.41           H  
ATOM   1064  HB2 ASN A 102      33.181  22.806  19.750  1.00 55.09           H  
ATOM   1065  HB3 ASN A 102      32.375  23.533  21.161  1.00 55.09           H  
ATOM   1066 HD21 ASN A 102      34.457  21.497  21.136  1.00 50.96           H  
ATOM   1067 HD22 ASN A 102      35.812  22.164  22.018  1.00 50.96           H  
ATOM   1068  N   SER A 103      32.406  25.804  21.866  1.00 59.00           N  
ATOM   1069  CA  SER A 103      32.270  26.772  22.944  1.00 60.17           C  
ATOM   1070  C   SER A 103      33.566  27.024  23.716  1.00 61.99           C  
ATOM   1071  O   SER A 103      33.794  28.122  24.216  1.00 59.87           O  
ATOM   1072  CB  SER A 103      31.191  26.301  23.915  1.00 62.09           C  
ATOM   1073  OG  SER A 103      31.614  25.145  24.618  1.00 64.22           O  
ATOM   1074  H   SER A 103      31.984  24.893  21.976  1.00 59.00           H  
ATOM   1075  HA  SER A 103      31.997  27.718  22.476  1.00 60.17           H  
ATOM   1076  HB2 SER A 103      30.285  26.067  23.356  1.00 62.09           H  
ATOM   1077  HB3 SER A 103      30.982  27.097  24.630  1.00 62.09           H  
ATOM   1078  HG  SER A 103      31.792  24.460  23.970  1.00 64.22           H  
ATOM   1079  N   MET A 104      34.409  26.009  23.832  1.00 64.64           N  
ATOM   1080  CA  MET A 104      35.667  26.183  24.546  1.00 71.76           C  
ATOM   1081  C   MET A 104      36.757  26.782  23.656  1.00 74.71           C  
ATOM   1082  O   MET A 104      37.894  26.945  24.092  1.00 74.28           O  
ATOM   1083  CB  MET A 104      36.155  24.847  25.129  1.00 75.34           C  
ATOM   1084  CG  MET A 104      35.549  24.473  26.485  1.00 82.01           C  
ATOM   1085  SD  MET A 104      35.702  25.785  27.768  1.00 96.04           S  
ATOM   1086  CE  MET A 104      37.397  25.493  28.458  1.00 96.18           C  
ATOM   1087  H   MET A 104      34.180  25.114  23.425  1.00 64.64           H  
ATOM   1088  HA  MET A 104      35.472  26.883  25.358  1.00 71.76           H  
ATOM   1089  HB2 MET A 104      37.237  24.904  25.246  1.00 75.34           H  
ATOM   1090  HB3 MET A 104      35.908  24.058  24.419  1.00 75.34           H  
ATOM   1091  HG2 MET A 104      36.053  23.578  26.850  1.00 82.01           H  
ATOM   1092  HG3 MET A 104      34.490  24.260  26.339  1.00 82.01           H  
ATOM   1093  HE1 MET A 104      37.451  24.488  28.877  1.00 96.18           H  
ATOM   1094  HE2 MET A 104      38.136  25.595  27.663  1.00 96.18           H  
ATOM   1095  HE3 MET A 104      37.602  26.224  29.240  1.00 96.18           H  
ATOM   1096  N   SER A 105      36.409  27.118  22.416  1.00 77.60           N  
ATOM   1097  CA  SER A 105      37.378  27.690  21.476  1.00 82.09           C  
ATOM   1098  C   SER A 105      37.496  29.212  21.624  1.00 84.10           C  
ATOM   1099  O   SER A 105      36.501  29.933  21.523  1.00 84.21           O  
ATOM   1100  CB  SER A 105      36.984  27.342  20.027  1.00 84.32           C  
ATOM   1101  OG  SER A 105      36.967  25.937  19.801  1.00 80.73           O  
ATOM   1102  H   SER A 105      35.455  26.976  22.116  1.00 77.60           H  
ATOM   1103  HA  SER A 105      38.349  27.254  21.710  1.00 82.09           H  
ATOM   1104  HB2 SER A 105      37.703  27.799  19.347  1.00 84.32           H  
ATOM   1105  HB3 SER A 105      35.990  27.743  19.827  1.00 84.32           H  
ATOM   1106  HG  SER A 105      36.320  25.555  20.399  1.00 80.73           H  
ATOM   1107  N   SER A 106      38.718  29.693  21.854  1.00 85.17           N  
ATOM   1108  CA  SER A 106      38.980  31.129  22.019  1.00 84.63           C  
ATOM   1109  C   SER A 106      38.466  31.954  20.840  1.00 83.39           C  
ATOM   1110  O   SER A 106      38.539  31.524  19.688  1.00 80.10           O  
ATOM   1111  CB  SER A 106      40.483  31.375  22.212  1.00 86.10           C  
ATOM   1112  OG  SER A 106      41.251  30.770  21.183  1.00 87.37           O  
ATOM   1113  H   SER A 106      39.492  29.047  21.917  1.00 85.17           H  
ATOM   1114  HA  SER A 106      38.437  31.454  22.906  1.00 84.63           H  
ATOM   1115  HB2 SER A 106      40.789  30.959  23.172  1.00 86.10           H  
ATOM   1116  HB3 SER A 106      40.669  32.449  22.206  1.00 86.10           H  
ATOM   1117  HG  SER A 106      40.975  31.157  20.349  1.00 87.37           H  
ATOM   1118  N   GLY A 107      37.952  33.143  21.135  1.00 82.56           N  
ATOM   1119  CA  GLY A 107      37.415  33.986  20.083  1.00 84.21           C  
ATOM   1120  C   GLY A 107      35.996  33.546  19.772  1.00 85.55           C  
ATOM   1121  O   GLY A 107      35.499  33.716  18.652  1.00 82.97           O  
ATOM   1122  H   GLY A 107      37.935  33.461  22.094  1.00 82.56           H  
ATOM   1123  HA2 GLY A 107      38.031  33.891  19.189  1.00 84.21           H  
ATOM   1124  HA3 GLY A 107      37.411  35.025  20.413  1.00 84.21           H  
ATOM   1125  N   VAL A 108      35.348  32.979  20.789  1.00 86.72           N  
ATOM   1126  CA  VAL A 108      33.980  32.471  20.686  1.00 87.06           C  
ATOM   1127  C   VAL A 108      33.203  32.686  21.989  1.00 84.75           C  
ATOM   1128  O   VAL A 108      33.788  32.709  23.077  1.00 85.38           O  
ATOM   1129  CB  VAL A 108      33.973  30.947  20.390  1.00 88.22           C  
ATOM   1130  CG1 VAL A 108      32.542  30.447  20.255  1.00 89.32           C  
ATOM   1131  CG2 VAL A 108      34.775  30.651  19.135  1.00 85.59           C  
ATOM   1132  H   VAL A 108      35.825  32.896  21.675  1.00 86.72           H  
ATOM   1133  HA  VAL A 108      33.508  33.022  19.872  1.00 87.06           H  
ATOM   1134  HB  VAL A 108      34.441  30.421  21.222  1.00 88.22           H  
ATOM   1135 HG11 VAL A 108      31.998  30.648  21.178  1.00 89.32           H  
ATOM   1136 HG12 VAL A 108      32.054  30.961  19.427  1.00 89.32           H  
ATOM   1137 HG13 VAL A 108      32.549  29.374  20.063  1.00 89.32           H  
ATOM   1138 HG21 VAL A 108      34.326  31.167  18.287  1.00 85.59           H  
ATOM   1139 HG22 VAL A 108      35.800  30.996  19.269  1.00 85.59           H  
ATOM   1140 HG23 VAL A 108      34.775  29.577  18.949  1.00 85.59           H  
ATOM   1141  N   LYS A 109      31.886  32.829  21.871  1.00 80.99           N  
ATOM   1142  CA  LYS A 109      31.026  33.021  23.034  1.00 80.16           C  
ATOM   1143  C   LYS A 109      29.652  32.419  22.770  1.00 79.16           C  
ATOM   1144  O   LYS A 109      29.191  32.385  21.626  1.00 79.96           O  
ATOM   1145  CB  LYS A 109      30.873  34.511  23.358  1.00 83.50           C  
ATOM   1146  CG  LYS A 109      32.100  35.175  23.983  1.00 84.29           C  
ATOM   1147  CD  LYS A 109      31.786  36.619  24.391  1.00 82.00           C  
ATOM   1148  CE  LYS A 109      32.924  37.254  25.179  1.00 81.60           C  
ATOM   1149  NZ  LYS A 109      32.552  38.597  25.701  1.00 78.74           N1+
ATOM   1150  H   LYS A 109      31.470  32.804  20.951  1.00 80.99           H  
ATOM   1151  HA  LYS A 109      31.489  32.521  23.885  1.00 80.16           H  
ATOM   1152  HB2 LYS A 109      30.041  34.620  24.053  1.00 83.50           H  
ATOM   1153  HB3 LYS A 109      30.643  35.035  22.430  1.00 83.50           H  
ATOM   1154  HG2 LYS A 109      32.914  35.177  23.258  1.00 84.29           H  
ATOM   1155  HG3 LYS A 109      32.401  34.611  24.866  1.00 84.29           H  
ATOM   1156  HD2 LYS A 109      30.887  36.622  25.008  1.00 82.00           H  
ATOM   1157  HD3 LYS A 109      31.611  37.208  23.491  1.00 82.00           H  
ATOM   1158  HE2 LYS A 109      33.791  37.357  24.526  1.00 81.60           H  
ATOM   1159  HE3 LYS A 109      33.176  36.606  26.019  1.00 81.60           H  
ATOM   1160  HZ1 LYS A 109      32.316  39.205  24.929  1.00 78.74           H  
ATOM   1161  HZ2 LYS A 109      31.756  38.510  26.316  1.00 78.74           H  
ATOM   1162  HZ3 LYS A 109      33.331  38.988  26.211  1.00 78.74           H  
ATOM   1163  N   LYS A 110      29.006  31.938  23.829  1.00 75.46           N  
ATOM   1164  CA  LYS A 110      27.681  31.339  23.711  1.00 74.13           C  
ATOM   1165  C   LYS A 110      26.615  32.429  23.768  1.00 74.22           C  
ATOM   1166  O   LYS A 110      26.855  33.506  24.303  1.00 73.35           O  
ATOM   1167  CB  LYS A 110      27.463  30.335  24.839  1.00 72.52           C  
ATOM   1168  CG  LYS A 110      28.461  29.195  24.824  1.00 75.13           C  
ATOM   1169  CD  LYS A 110      28.314  28.282  26.027  1.00 75.02           C  
ATOM   1170  CE  LYS A 110      28.769  28.983  27.294  1.00 80.88           C  
ATOM   1171  NZ  LYS A 110      28.800  28.079  28.485  1.00 82.59           N1+
ATOM   1172  H   LYS A 110      29.444  31.989  24.738  1.00 75.46           H  
ATOM   1173  HA  LYS A 110      27.607  30.819  22.756  1.00 74.13           H  
ATOM   1174  HB2 LYS A 110      26.460  29.919  24.743  1.00 72.52           H  
ATOM   1175  HB3 LYS A 110      27.550  30.859  25.791  1.00 72.52           H  
ATOM   1176  HG2 LYS A 110      29.468  29.612  24.822  1.00 75.13           H  
ATOM   1177  HG3 LYS A 110      28.308  28.608  23.918  1.00 75.13           H  
ATOM   1178  HD2 LYS A 110      28.921  27.390  25.875  1.00 75.02           H  
ATOM   1179  HD3 LYS A 110      27.268  27.996  26.133  1.00 75.02           H  
ATOM   1180  HE2 LYS A 110      28.084  29.806  27.500  1.00 80.88           H  
ATOM   1181  HE3 LYS A 110      29.772  29.377  27.131  1.00 80.88           H  
ATOM   1182  HZ1 LYS A 110      27.876  27.705  28.648  1.00 82.59           H  
ATOM   1183  HZ2 LYS A 110      29.445  27.320  28.315  1.00 82.59           H  
ATOM   1184  HZ3 LYS A 110      29.100  28.601  29.296  1.00 82.59           H  
ATOM   1185  N   GLU A 111      25.442  32.147  23.210  1.00 73.17           N  
ATOM   1186  CA  GLU A 111      24.339  33.105  23.190  1.00 69.89           C  
ATOM   1187  C   GLU A 111      23.013  32.348  23.181  1.00 68.28           C  
ATOM   1188  O   GLU A 111      22.806  31.450  22.368  1.00 69.46           O  
ATOM   1189  CB  GLU A 111      24.437  33.996  21.952  1.00 69.52           C  
ATOM   1190  CG  GLU A 111      23.395  35.097  21.902  1.00 82.63           C  
ATOM   1191  CD  GLU A 111      23.410  35.868  20.592  1.00 86.57           C  
ATOM   1192  OE1 GLU A 111      23.019  35.301  19.545  1.00 91.69           O  
ATOM   1193  OE2 GLU A 111      23.823  37.046  20.603  1.00 91.81           O1-
ATOM   1194  H   GLU A 111      25.309  31.240  22.786  1.00 73.17           H  
ATOM   1195  HA  GLU A 111      24.394  33.734  24.078  1.00 69.89           H  
ATOM   1196  HB2 GLU A 111      24.317  33.370  21.068  1.00 69.52           H  
ATOM   1197  HB3 GLU A 111      25.424  34.457  21.939  1.00 69.52           H  
ATOM   1198  HG2 GLU A 111      23.586  35.794  22.718  1.00 82.63           H  
ATOM   1199  HG3 GLU A 111      22.410  34.649  22.030  1.00 82.63           H  
ATOM   1200  N   PHE A 112      22.118  32.718  24.089  1.00 66.84           N  
ATOM   1201  CA  PHE A 112      20.819  32.060  24.212  1.00 63.38           C  
ATOM   1202  C   PHE A 112      19.908  32.300  23.013  1.00 58.35           C  
ATOM   1203  O   PHE A 112      19.934  33.366  22.408  1.00 57.36           O  
ATOM   1204  CB  PHE A 112      20.147  32.519  25.517  1.00 64.06           C  
ATOM   1205  CG  PHE A 112      18.740  32.020  25.700  1.00 65.82           C  
ATOM   1206  CD1 PHE A 112      17.663  32.710  25.143  1.00 69.29           C  
ATOM   1207  CD2 PHE A 112      18.487  30.871  26.440  1.00 67.18           C  
ATOM   1208  CE1 PHE A 112      16.354  32.263  25.321  1.00 67.75           C  
ATOM   1209  CE2 PHE A 112      17.181  30.412  26.625  1.00 70.63           C  
ATOM   1210  CZ  PHE A 112      16.112  31.115  26.062  1.00 70.62           C  
ATOM   1211  H   PHE A 112      22.342  33.479  24.715  1.00 66.84           H  
ATOM   1212  HA  PHE A 112      20.992  30.984  24.238  1.00 63.38           H  
ATOM   1213  HB2 PHE A 112      20.126  33.609  25.525  1.00 64.06           H  
ATOM   1214  HB3 PHE A 112      20.747  32.161  26.354  1.00 64.06           H  
ATOM   1215  HD1 PHE A 112      17.846  33.604  24.565  1.00 69.29           H  
ATOM   1216  HD2 PHE A 112      19.311  30.326  26.877  1.00 67.18           H  
ATOM   1217  HE1 PHE A 112      15.531  32.809  24.883  1.00 67.75           H  
ATOM   1218  HE2 PHE A 112      16.998  29.517  27.201  1.00 70.63           H  
ATOM   1219  HZ  PHE A 112      15.100  30.765  26.203  1.00 70.62           H  
ATOM   1220  N   GLY A 113      19.110  31.290  22.681  1.00 54.25           N  
ATOM   1221  CA  GLY A 113      18.185  31.373  21.562  1.00 51.25           C  
ATOM   1222  C   GLY A 113      17.283  30.149  21.559  1.00 52.31           C  
ATOM   1223  O   GLY A 113      17.686  29.067  21.131  1.00 52.24           O  
ATOM   1224  H   GLY A 113      19.147  30.438  23.223  1.00 54.25           H  
ATOM   1225  HA2 GLY A 113      18.746  31.413  20.629  1.00 51.25           H  
ATOM   1226  HA3 GLY A 113      17.577  32.272  21.659  1.00 51.25           H  
ATOM   1227  N   HIS A 114      16.053  30.327  22.030  1.00 49.97           N  
ATOM   1228  CA  HIS A 114      15.079  29.244  22.138  1.00 48.52           C  
ATOM   1229  C   HIS A 114      14.865  28.358  20.904  1.00 51.00           C  
ATOM   1230  O   HIS A 114      14.329  27.251  21.021  1.00 52.89           O  
ATOM   1231  CB  HIS A 114      13.735  29.814  22.604  1.00 42.07           C  
ATOM   1232  CG  HIS A 114      13.180  30.859  21.693  1.00 45.29           C  
ATOM   1233  ND1 HIS A 114      13.759  32.104  21.548  1.00 38.27           N  
ATOM   1234  CD2 HIS A 114      12.147  30.816  20.816  1.00 40.72           C  
ATOM   1235  CE1 HIS A 114      13.110  32.778  20.615  1.00 47.43           C  
ATOM   1236  NE2 HIS A 114      12.128  32.017  20.155  1.00 49.33           N  
ATOM   1237  H   HIS A 114      15.779  31.253  22.327  1.00 49.97           H  
ATOM   1238  HA  HIS A 114      15.522  28.565  22.866  1.00 48.52           H  
ATOM   1239  HB2 HIS A 114      13.872  30.255  23.591  1.00 42.07           H  
ATOM   1240  HB3 HIS A 114      13.017  28.996  22.668  1.00 42.07           H  
ATOM   1241  HD2 HIS A 114      11.467  29.991  20.666  1.00 40.72           H  
ATOM   1242  HE2 HIS A 114      11.471  32.279  19.434  1.00 49.33           H  
ATOM   1243  HE1 HIS A 114      13.341  33.780  20.284  1.00 47.43           H  
ATOM   1244  N   GLU A 115      15.269  28.828  19.727  1.00 54.48           N  
ATOM   1245  CA  GLU A 115      15.094  28.036  18.504  1.00 57.25           C  
ATOM   1246  C   GLU A 115      16.372  27.272  18.176  1.00 55.26           C  
ATOM   1247  O   GLU A 115      16.410  26.458  17.259  1.00 53.04           O  
ATOM   1248  CB  GLU A 115      14.709  28.932  17.310  1.00 59.78           C  
ATOM   1249  CG  GLU A 115      15.861  29.724  16.708  1.00 57.71           C  
ATOM   1250  CD  GLU A 115      16.085  31.061  17.377  1.00 63.34           C  
ATOM   1251  OE1 GLU A 115      15.940  31.150  18.624  1.00 63.43           O  
ATOM   1252  OE2 GLU A 115      16.425  32.026  16.649  1.00 66.51           O1-
ATOM   1253  H   GLU A 115      15.701  29.740  19.674  1.00 54.48           H  
ATOM   1254  HA  GLU A 115      14.285  27.328  18.683  1.00 57.25           H  
ATOM   1255  HB2 GLU A 115      13.951  29.639  17.647  1.00 59.78           H  
ATOM   1256  HB3 GLU A 115      14.291  28.296  16.530  1.00 59.78           H  
ATOM   1257  HG2 GLU A 115      15.647  29.897  15.653  1.00 57.71           H  
ATOM   1258  HG3 GLU A 115      16.772  29.134  16.802  1.00 57.71           H  
ATOM   1259  N   PHE A 116      17.418  27.549  18.939  1.00 53.03           N  
ATOM   1260  CA  PHE A 116      18.693  26.894  18.742  1.00 53.24           C  
ATOM   1261  C   PHE A 116      18.900  25.736  19.719  1.00 50.99           C  
ATOM   1262  O   PHE A 116      18.248  25.647  20.760  1.00 48.98           O  
ATOM   1263  CB  PHE A 116      19.840  27.886  18.933  1.00 55.66           C  
ATOM   1264  CG  PHE A 116      19.761  29.095  18.052  1.00 57.61           C  
ATOM   1265  CD1 PHE A 116      19.698  28.968  16.675  1.00 58.08           C  
ATOM   1266  CD2 PHE A 116      19.793  30.373  18.606  1.00 57.24           C  
ATOM   1267  CE1 PHE A 116      19.673  30.098  15.867  1.00 59.22           C  
ATOM   1268  CE2 PHE A 116      19.766  31.500  17.802  1.00 54.29           C  
ATOM   1269  CZ  PHE A 116      19.707  31.361  16.431  1.00 51.76           C  
ATOM   1270  H   PHE A 116      17.324  28.233  19.676  1.00 53.03           H  
ATOM   1271  HA  PHE A 116      18.688  26.504  17.724  1.00 53.24           H  
ATOM   1272  HB2 PHE A 116      20.777  27.370  18.722  1.00 55.66           H  
ATOM   1273  HB3 PHE A 116      19.835  28.219  19.971  1.00 55.66           H  
ATOM   1274  HD1 PHE A 116      19.668  27.986  16.227  1.00 58.08           H  
ATOM   1275  HD2 PHE A 116      19.840  30.486  19.679  1.00 57.24           H  
ATOM   1276  HE1 PHE A 116      19.627  29.990  14.793  1.00 59.22           H  
ATOM   1277  HE2 PHE A 116      19.791  32.484  18.247  1.00 54.29           H  
ATOM   1278  HZ  PHE A 116      19.687  32.236  15.799  1.00 51.76           H  
ATOM   1279  N   ASP A 117      19.839  24.873  19.340  1.00 50.52           N  
ATOM   1280  CA  ASP A 117      20.282  23.693  20.074  1.00 41.87           C  
ATOM   1281  C   ASP A 117      21.718  23.470  19.566  1.00 41.10           C  
ATOM   1282  O   ASP A 117      21.937  23.245  18.366  1.00 35.84           O  
ATOM   1283  CB  ASP A 117      19.395  22.493  19.745  1.00 42.51           C  
ATOM   1284  CG  ASP A 117      18.252  22.309  20.749  1.00 45.55           C  
ATOM   1285  OD1 ASP A 117      18.065  23.199  21.606  1.00 44.32           O  
ATOM   1286  OD2 ASP A 117      17.538  21.275  20.688  1.00 42.02           O1-
ATOM   1287  H   ASP A 117      20.291  25.053  18.455  1.00 50.52           H  
ATOM   1288  HA  ASP A 117      20.232  23.818  21.156  1.00 41.87           H  
ATOM   1289  HB2 ASP A 117      20.010  21.593  19.748  1.00 42.51           H  
ATOM   1290  HB3 ASP A 117      18.968  22.637  18.753  1.00 42.51           H  
ATOM   1291  N   LEU A 118      22.687  23.585  20.473  1.00 35.45           N  
ATOM   1292  CA  LEU A 118      24.110  23.422  20.149  1.00 30.80           C  
ATOM   1293  C   LEU A 118      24.622  22.009  20.400  1.00 34.65           C  
ATOM   1294  O   LEU A 118      24.380  21.442  21.473  1.00 35.62           O  
ATOM   1295  CB  LEU A 118      24.965  24.374  20.974  1.00 25.05           C  
ATOM   1296  CG  LEU A 118      26.445  24.023  20.892  1.00 30.74           C  
ATOM   1297  CD1 LEU A 118      26.967  24.245  19.461  1.00 30.46           C  
ATOM   1298  CD2 LEU A 118      27.209  24.855  21.898  1.00 30.12           C  
ATOM   1299  H   LEU A 118      22.431  23.794  21.427  1.00 35.45           H  
ATOM   1300  HA  LEU A 118      24.192  23.641  19.084  1.00 30.80           H  
ATOM   1301  HB2 LEU A 118      24.647  24.321  22.015  1.00 25.05           H  
ATOM   1302  HB3 LEU A 118      24.822  25.389  20.602  1.00 25.05           H  
ATOM   1303  HG  LEU A 118      26.590  22.970  21.132  1.00 30.74           H  
ATOM   1304 HD11 LEU A 118      26.408  23.615  18.769  1.00 30.46           H  
ATOM   1305 HD12 LEU A 118      26.838  25.292  19.185  1.00 30.46           H  
ATOM   1306 HD13 LEU A 118      28.025  23.985  19.416  1.00 30.46           H  
ATOM   1307 HD21 LEU A 118      27.074  25.913  21.672  1.00 30.12           H  
ATOM   1308 HD22 LEU A 118      26.835  24.647  22.900  1.00 30.12           H  
ATOM   1309 HD23 LEU A 118      28.269  24.605  21.847  1.00 30.12           H  
ATOM   1310  N   TYR A 119      25.365  21.482  19.422  1.00 32.68           N  
ATOM   1311  CA  TYR A 119      25.935  20.124  19.448  1.00 30.32           C  
ATOM   1312  C   TYR A 119      27.446  20.112  19.271  1.00 30.98           C  
ATOM   1313  O   TYR A 119      27.968  20.421  18.173  1.00 30.65           O  
ATOM   1314  CB  TYR A 119      25.316  19.278  18.332  1.00 30.63           C  
ATOM   1315  CG  TYR A 119      23.841  19.051  18.489  1.00 35.99           C  
ATOM   1316  CD1 TYR A 119      23.368  17.908  19.125  1.00 34.13           C  
ATOM   1317  CD2 TYR A 119      22.910  19.981  18.011  1.00 30.27           C  
ATOM   1318  CE1 TYR A 119      22.022  17.686  19.282  1.00 35.08           C  
ATOM   1319  CE2 TYR A 119      21.546  19.762  18.161  1.00 25.60           C  
ATOM   1320  CZ  TYR A 119      21.105  18.613  18.797  1.00 35.68           C  
ATOM   1321  OH  TYR A 119      19.750  18.352  18.962  1.00 40.00           O  
ATOM   1322  H   TYR A 119      25.548  22.054  18.610  1.00 32.68           H  
ATOM   1323  HA  TYR A 119      25.705  19.712  20.431  1.00 30.32           H  
ATOM   1324  HB2 TYR A 119      25.813  18.308  18.320  1.00 30.63           H  
ATOM   1325  HB3 TYR A 119      25.486  19.785  17.382  1.00 30.63           H  
ATOM   1326  HD1 TYR A 119      24.072  17.182  19.502  1.00 34.13           H  
ATOM   1327  HD2 TYR A 119      23.256  20.879  17.520  1.00 30.27           H  
ATOM   1328  HE1 TYR A 119      21.676  16.793  19.781  1.00 35.08           H  
ATOM   1329  HE2 TYR A 119      20.835  20.482  17.784  1.00 25.60           H  
ATOM   1330  HH  TYR A 119      19.162  19.021  18.605  1.00 40.00           H  
ATOM   1331  N   GLU A 120      28.157  19.746  20.333  1.00 27.66           N  
ATOM   1332  CA  GLU A 120      29.605  19.688  20.257  1.00 25.70           C  
ATOM   1333  C   GLU A 120      30.094  18.251  20.071  1.00 27.83           C  
ATOM   1334  O   GLU A 120      29.717  17.330  20.805  1.00 21.87           O  
ATOM   1335  CB  GLU A 120      30.215  20.345  21.498  1.00 30.86           C  
ATOM   1336  CG  GLU A 120      29.807  21.826  21.631  1.00 37.60           C  
ATOM   1337  CD  GLU A 120      30.305  22.495  22.917  1.00 38.99           C  
ATOM   1338  OE1 GLU A 120      29.854  22.086  24.009  1.00 35.17           O  
ATOM   1339  OE2 GLU A 120      31.141  23.427  22.826  1.00 34.27           O1-
ATOM   1340  H   GLU A 120      27.688  19.508  21.195  1.00 27.66           H  
ATOM   1341  HA  GLU A 120      29.936  20.245  19.380  1.00 25.70           H  
ATOM   1342  HB2 GLU A 120      31.301  20.285  21.429  1.00 30.86           H  
ATOM   1343  HB3 GLU A 120      29.876  19.806  22.383  1.00 30.86           H  
ATOM   1344  HG2 GLU A 120      28.719  21.885  21.613  1.00 37.60           H  
ATOM   1345  HG3 GLU A 120      30.215  22.372  20.780  1.00 37.60           H  
ATOM   1346  N   ASN A 121      30.893  18.076  19.022  1.00 30.01           N  
ATOM   1347  CA  ASN A 121      31.491  16.786  18.658  1.00 31.04           C  
ATOM   1348  C   ASN A 121      32.365  16.351  19.833  1.00 32.28           C  
ATOM   1349  O   ASN A 121      33.322  17.058  20.164  1.00 32.96           O  
ATOM   1350  CB  ASN A 121      32.369  16.981  17.414  1.00 33.11           C  
ATOM   1351  CG  ASN A 121      32.803  15.668  16.768  1.00 43.23           C  
ATOM   1352  OD1 ASN A 121      33.174  14.694  17.444  1.00 39.18           O  
ATOM   1353  ND2 ASN A 121      32.776  15.645  15.431  1.00 47.04           N  
ATOM   1354  H   ASN A 121      31.100  18.877  18.443  1.00 30.01           H  
ATOM   1355  HA  ASN A 121      30.727  16.038  18.444  1.00 31.04           H  
ATOM   1356  HB2 ASN A 121      33.262  17.535  17.704  1.00 33.11           H  
ATOM   1357  HB3 ASN A 121      31.806  17.558  16.680  1.00 33.11           H  
ATOM   1358 HD21 ASN A 121      33.064  14.814  14.934  1.00 47.04           H  
ATOM   1359 HD22 ASN A 121      32.467  16.459  14.918  1.00 47.04           H  
ATOM   1360  N   LYS A 122      32.062  15.210  20.451  1.00 33.16           N  
ATOM   1361  CA  LYS A 122      32.851  14.747  21.599  1.00 35.69           C  
ATOM   1362  C   LYS A 122      34.354  14.643  21.306  1.00 41.13           C  
ATOM   1363  O   LYS A 122      35.166  14.637  22.232  1.00 42.54           O  
ATOM   1364  CB  LYS A 122      32.325  13.403  22.128  1.00 33.67           C  
ATOM   1365  CG  LYS A 122      30.967  13.527  22.827  1.00 38.81           C  
ATOM   1366  CD  LYS A 122      30.368  12.176  23.306  1.00 46.26           C  
ATOM   1367  CE  LYS A 122      28.956  12.409  23.917  1.00 55.79           C  
ATOM   1368  NZ  LYS A 122      28.140  11.247  24.426  1.00 47.98           N1+
ATOM   1369  H   LYS A 122      31.281  14.658  20.126  1.00 33.16           H  
ATOM   1370  HA  LYS A 122      32.729  15.512  22.366  1.00 35.69           H  
ATOM   1371  HB2 LYS A 122      33.047  13.003  22.840  1.00 33.67           H  
ATOM   1372  HB3 LYS A 122      32.223  12.715  21.289  1.00 33.67           H  
ATOM   1373  HG2 LYS A 122      30.265  13.984  22.130  1.00 38.81           H  
ATOM   1374  HG3 LYS A 122      31.088  14.174  23.696  1.00 38.81           H  
ATOM   1375  HD2 LYS A 122      31.021  11.739  24.061  1.00 46.26           H  
ATOM   1376  HD3 LYS A 122      30.287  11.496  22.458  1.00 46.26           H  
ATOM   1377  HE2 LYS A 122      28.359  12.896  23.146  1.00 55.79           H  
ATOM   1378  HE3 LYS A 122      29.088  13.090  24.758  1.00 55.79           H  
ATOM   1379  HZ1 LYS A 122      27.991  10.586  23.677  1.00 47.98           H  
ATOM   1380  HZ2 LYS A 122      28.634  10.794  25.181  1.00 47.98           H  
ATOM   1381  HZ3 LYS A 122      27.248  11.583  24.761  1.00 47.98           H  
ATOM   1382  N   ASP A 123      34.724  14.593  20.028  1.00 35.60           N  
ATOM   1383  CA  ASP A 123      36.122  14.511  19.650  1.00 40.11           C  
ATOM   1384  C   ASP A 123      36.953  15.745  19.902  1.00 39.61           C  
ATOM   1385  O   ASP A 123      38.172  15.686  19.778  1.00 42.58           O  
ATOM   1386  CB  ASP A 123      36.279  14.133  18.177  1.00 45.50           C  
ATOM   1387  CG  ASP A 123      36.257  12.642  17.969  1.00 56.74           C  
ATOM   1388  OD1 ASP A 123      36.863  11.939  18.819  1.00 65.11           O  
ATOM   1389  OD2 ASP A 123      35.647  12.172  16.974  1.00 63.47           O1-
ATOM   1390  H   ASP A 123      34.017  14.613  19.307  1.00 35.60           H  
ATOM   1391  HA  ASP A 123      36.506  13.735  20.313  1.00 40.11           H  
ATOM   1392  HB2 ASP A 123      37.229  14.525  17.813  1.00 45.50           H  
ATOM   1393  HB3 ASP A 123      35.461  14.579  17.611  1.00 45.50           H  
ATOM   1394  N   TYR A 124      36.312  16.861  20.240  1.00 44.29           N  
ATOM   1395  CA  TYR A 124      37.046  18.100  20.501  1.00 42.00           C  
ATOM   1396  C   TYR A 124      36.782  18.712  21.880  1.00 42.19           C  
ATOM   1397  O   TYR A 124      37.131  19.871  22.145  1.00 35.75           O  
ATOM   1398  CB  TYR A 124      36.792  19.100  19.367  1.00 40.74           C  
ATOM   1399  CG  TYR A 124      37.174  18.505  18.030  1.00 50.46           C  
ATOM   1400  CD1 TYR A 124      36.361  17.548  17.418  1.00 54.73           C  
ATOM   1401  CD2 TYR A 124      38.398  18.803  17.431  1.00 53.03           C  
ATOM   1402  CE1 TYR A 124      36.757  16.896  16.256  1.00 55.93           C  
ATOM   1403  CE2 TYR A 124      38.808  18.151  16.266  1.00 53.42           C  
ATOM   1404  CZ  TYR A 124      37.985  17.195  15.683  1.00 57.96           C  
ATOM   1405  OH  TYR A 124      38.396  16.509  14.542  1.00 59.45           O  
ATOM   1406  H   TYR A 124      35.305  16.853  20.318  1.00 44.29           H  
ATOM   1407  HA  TYR A 124      38.105  17.841  20.523  1.00 42.00           H  
ATOM   1408  HB2 TYR A 124      37.386  19.997  19.542  1.00 40.74           H  
ATOM   1409  HB3 TYR A 124      35.734  19.362  19.352  1.00 40.74           H  
ATOM   1410  HD1 TYR A 124      35.404  17.309  17.857  1.00 54.73           H  
ATOM   1411  HD2 TYR A 124      39.039  19.550  17.875  1.00 53.03           H  
ATOM   1412  HE1 TYR A 124      36.111  16.160  15.801  1.00 55.93           H  
ATOM   1413  HE2 TYR A 124      39.762  18.389  15.819  1.00 53.42           H  
ATOM   1414  HH  TYR A 124      37.766  15.867  14.206  1.00 59.45           H  
ATOM   1415  N   ILE A 125      36.141  17.922  22.747  1.00 44.75           N  
ATOM   1416  CA  ILE A 125      35.898  18.328  24.139  1.00 44.22           C  
ATOM   1417  C   ILE A 125      36.861  17.441  24.908  1.00 40.02           C  
ATOM   1418  O   ILE A 125      36.674  16.223  24.991  1.00 37.74           O  
ATOM   1419  CB  ILE A 125      34.464  18.026  24.638  1.00 45.18           C  
ATOM   1420  CG1 ILE A 125      33.445  18.859  23.856  1.00 43.65           C  
ATOM   1421  CG2 ILE A 125      34.362  18.340  26.147  1.00 40.60           C  
ATOM   1422  CD1 ILE A 125      32.012  18.325  23.939  1.00 42.06           C  
ATOM   1423  H   ILE A 125      35.814  17.018  22.436  1.00 44.75           H  
ATOM   1424  HA  ILE A 125      36.027  19.404  24.259  1.00 44.22           H  
ATOM   1425  HB  ILE A 125      34.246  16.970  24.477  1.00 45.18           H  
ATOM   1426 HG12 ILE A 125      33.746  18.874  22.808  1.00 43.65           H  
ATOM   1427 HG13 ILE A 125      33.456  19.875  24.252  1.00 43.65           H  
ATOM   1428 HG21 ILE A 125      35.081  17.730  26.694  1.00 40.60           H  
ATOM   1429 HG22 ILE A 125      34.579  19.395  26.314  1.00 40.60           H  
ATOM   1430 HG23 ILE A 125      33.354  18.117  26.497  1.00 40.60           H  
ATOM   1431 HD11 ILE A 125      31.980  17.308  23.547  1.00 42.06           H  
ATOM   1432 HD12 ILE A 125      31.684  18.324  24.979  1.00 42.06           H  
ATOM   1433 HD13 ILE A 125      31.352  18.962  23.350  1.00 42.06           H  
ATOM   1434  N   ARG A 126      37.907  18.051  25.443  1.00 37.75           N  
ATOM   1435  CA  ARG A 126      38.920  17.313  26.190  1.00 36.69           C  
ATOM   1436  C   ARG A 126      38.308  16.234  27.105  1.00 33.61           C  
ATOM   1437  O   ARG A 126      37.575  16.575  28.029  1.00 32.67           O  
ATOM   1438  CB  ARG A 126      39.770  18.306  26.991  1.00 30.94           C  
ATOM   1439  CG  ARG A 126      40.939  17.645  27.721  1.00 44.06           C  
ATOM   1440  CD  ARG A 126      41.954  18.641  28.238  1.00 38.44           C  
ATOM   1441  NE  ARG A 126      41.366  19.946  28.521  1.00 47.72           N  
ATOM   1442  CZ  ARG A 126      40.378  20.173  29.382  1.00 51.48           C  
ATOM   1443  NH1 ARG A 126      39.828  19.167  30.073  1.00 47.42           N  
ATOM   1444  NH2 ARG A 126      39.950  21.417  29.560  1.00 43.64           N1+
ATOM   1445  H   ARG A 126      38.006  19.050  25.332  1.00 37.75           H  
ATOM   1446  HA  ARG A 126      39.551  16.780  25.479  1.00 36.69           H  
ATOM   1447  HB2 ARG A 126      39.132  18.793  27.728  1.00 30.94           H  
ATOM   1448  HB3 ARG A 126      40.168  19.054  26.305  1.00 30.94           H  
ATOM   1449  HG2 ARG A 126      41.440  16.966  27.031  1.00 44.06           H  
ATOM   1450  HG3 ARG A 126      40.546  17.080  28.566  1.00 44.06           H  
ATOM   1451  HD2 ARG A 126      42.735  18.765  27.488  1.00 38.44           H  
ATOM   1452  HD3 ARG A 126      42.392  18.249  29.156  1.00 38.44           H  
ATOM   1453  HE  ARG A 126      41.739  20.741  28.023  1.00 47.72           H  
ATOM   1454 HH11 ARG A 126      40.156  18.222  29.936  1.00 47.42           H  
ATOM   1455 HH12 ARG A 126      39.085  19.353  30.732  1.00 47.42           H  
ATOM   1456 HH21 ARG A 126      39.208  21.606  30.218  1.00 43.64           H  
ATOM   1457 HH22 ARG A 126      40.367  22.174  29.037  1.00 43.64           H  
ATOM   1458  N   ASN A 127      38.597  14.949  26.830  1.00 33.55           N  
ATOM   1459  CA  ASN A 127      38.074  13.812  27.624  1.00 31.18           C  
ATOM   1460  C   ASN A 127      38.960  13.365  28.787  1.00 35.40           C  
ATOM   1461  O   ASN A 127      38.718  12.325  29.385  1.00 40.46           O  
ATOM   1462  CB  ASN A 127      37.744  12.580  26.732  1.00 29.14           C  
ATOM   1463  CG  ASN A 127      38.971  12.015  25.974  1.00 36.91           C  
ATOM   1464  OD1 ASN A 127      40.093  12.475  26.143  1.00 30.68           O  
ATOM   1465  ND2 ASN A 127      38.737  11.007  25.137  1.00 33.69           N  
ATOM   1466  H   ASN A 127      39.200  14.750  26.044  1.00 33.55           H  
ATOM   1467  HA  ASN A 127      37.162  14.213  28.065  1.00 31.18           H  
ATOM   1468  HB2 ASN A 127      36.993  12.876  25.999  1.00 29.14           H  
ATOM   1469  HB3 ASN A 127      37.340  11.793  27.368  1.00 29.14           H  
ATOM   1470 HD21 ASN A 127      37.798  10.653  25.023  1.00 33.69           H  
ATOM   1471 HD22 ASN A 127      39.498  10.596  24.616  1.00 33.69           H  
ATOM   1472  N   CYS A 128      39.989  14.143  29.110  1.00 39.22           N  
ATOM   1473  CA  CYS A 128      40.887  13.806  30.220  1.00 42.10           C  
ATOM   1474  C   CYS A 128      40.930  15.037  31.102  1.00 45.39           C  
ATOM   1475  O   CYS A 128      40.453  16.105  30.713  1.00 47.62           O  
ATOM   1476  CB  CYS A 128      42.307  13.472  29.737  1.00 38.90           C  
ATOM   1477  SG  CYS A 128      43.054  14.773  28.698  1.00 41.06           S  
ATOM   1478  H   CYS A 128      40.156  14.986  28.579  1.00 39.22           H  
ATOM   1479  HA  CYS A 128      40.522  12.922  30.744  1.00 42.10           H  
ATOM   1480  HB2 CYS A 128      42.265  12.550  29.157  1.00 38.90           H  
ATOM   1481  HB3 CYS A 128      42.941  13.323  30.611  1.00 38.90           H  
ATOM   1482  N   ILE A 129      41.538  14.893  32.268  1.00 46.94           N  
ATOM   1483  CA  ILE A 129      41.587  15.968  33.243  1.00 49.40           C  
ATOM   1484  C   ILE A 129      42.878  16.773  33.385  1.00 47.40           C  
ATOM   1485  O   ILE A 129      43.981  16.276  33.190  1.00 47.41           O  
ATOM   1486  CB  ILE A 129      41.199  15.392  34.630  1.00 51.88           C  
ATOM   1487  CG1 ILE A 129      39.771  14.840  34.562  1.00 50.98           C  
ATOM   1488  CG2 ILE A 129      41.329  16.442  35.717  1.00 45.16           C  
ATOM   1489  CD1 ILE A 129      39.462  13.879  35.684  1.00 52.85           C  
ATOM   1490  H   ILE A 129      41.980  14.011  32.486  1.00 46.94           H  
ATOM   1491  HA  ILE A 129      40.884  16.701  32.847  1.00 49.40           H  
ATOM   1492  HB  ILE A 129      41.884  14.584  34.885  1.00 51.88           H  
ATOM   1493 HG12 ILE A 129      39.643  14.320  33.613  1.00 50.98           H  
ATOM   1494 HG13 ILE A 129      39.072  15.675  34.616  1.00 50.98           H  
ATOM   1495 HG21 ILE A 129      42.357  16.804  35.751  1.00 45.16           H  
ATOM   1496 HG22 ILE A 129      40.658  17.273  35.501  1.00 45.16           H  
ATOM   1497 HG23 ILE A 129      41.066  16.003  36.679  1.00 45.16           H  
ATOM   1498 HD11 ILE A 129      40.154  13.038  35.643  1.00 52.85           H  
ATOM   1499 HD12 ILE A 129      39.568  14.391  36.640  1.00 52.85           H  
ATOM   1500 HD13 ILE A 129      38.440  13.514  35.579  1.00 52.85           H  
ATOM   1501  N   ILE A 130      42.699  18.046  33.707  1.00 49.45           N  
ATOM   1502  CA  ILE A 130      43.803  18.949  33.965  1.00 51.07           C  
ATOM   1503  C   ILE A 130      43.666  19.346  35.422  1.00 49.90           C  
ATOM   1504  O   ILE A 130      42.691  20.000  35.792  1.00 46.42           O  
ATOM   1505  CB  ILE A 130      43.722  20.214  33.129  1.00 50.78           C  
ATOM   1506  CG1 ILE A 130      43.888  19.854  31.652  1.00 51.43           C  
ATOM   1507  CG2 ILE A 130      44.772  21.201  33.623  1.00 51.92           C  
ATOM   1508  CD1 ILE A 130      44.273  21.001  30.769  1.00 54.17           C  
ATOM   1509  H   ILE A 130      41.756  18.401  33.775  1.00 49.45           H  
ATOM   1510  HA  ILE A 130      44.745  18.458  33.723  1.00 51.07           H  
ATOM   1511  HB  ILE A 130      42.749  20.695  33.233  1.00 50.78           H  
ATOM   1512 HG12 ILE A 130      42.941  19.451  31.292  1.00 51.43           H  
ATOM   1513 HG13 ILE A 130      44.662  19.090  31.573  1.00 51.43           H  
ATOM   1514 HG21 ILE A 130      44.577  21.447  34.667  1.00 51.92           H  
ATOM   1515 HG22 ILE A 130      45.762  20.753  33.534  1.00 51.92           H  
ATOM   1516 HG23 ILE A 130      44.728  22.109  33.022  1.00 51.92           H  
ATOM   1517 HD11 ILE A 130      43.512  21.779  30.832  1.00 54.17           H  
ATOM   1518 HD12 ILE A 130      45.232  21.404  31.094  1.00 54.17           H  
ATOM   1519 HD13 ILE A 130      44.355  20.655  29.739  1.00 54.17           H  
ATOM   1520  N   GLY A 131      44.627  18.938  36.248  1.00 50.61           N  
ATOM   1521  CA  GLY A 131      44.567  19.267  37.665  1.00 51.73           C  
ATOM   1522  C   GLY A 131      43.432  18.557  38.400  1.00 50.31           C  
ATOM   1523  O   GLY A 131      43.237  17.342  38.257  1.00 43.76           O  
ATOM   1524  H   GLY A 131      45.401  18.398  35.890  1.00 50.61           H  
ATOM   1525  HA2 GLY A 131      44.425  20.343  37.765  1.00 51.73           H  
ATOM   1526  HA3 GLY A 131      45.512  18.981  38.127  1.00 51.73           H  
ATOM   1527  N   LYS A 132      42.675  19.316  39.186  1.00 50.49           N  
ATOM   1528  CA  LYS A 132      41.556  18.750  39.934  1.00 55.78           C  
ATOM   1529  C   LYS A 132      40.263  18.685  39.088  1.00 56.50           C  
ATOM   1530  O   LYS A 132      39.152  18.568  39.613  1.00 50.50           O  
ATOM   1531  CB  LYS A 132      41.328  19.551  41.220  1.00 60.82           C  
ATOM   1532  CG  LYS A 132      42.548  19.628  42.148  1.00 61.91           C  
ATOM   1533  CD  LYS A 132      42.238  20.501  43.352  1.00 67.96           C  
ATOM   1534  CE  LYS A 132      43.504  20.977  44.060  1.00 73.37           C  
ATOM   1535  NZ  LYS A 132      43.182  21.714  45.336  1.00 72.80           N1+
ATOM   1536  H   LYS A 132      42.878  20.302  39.267  1.00 50.49           H  
ATOM   1537  HA  LYS A 132      41.814  17.723  40.194  1.00 55.78           H  
ATOM   1538  HB2 LYS A 132      40.511  19.085  41.771  1.00 60.82           H  
ATOM   1539  HB3 LYS A 132      41.047  20.567  40.943  1.00 60.82           H  
ATOM   1540  HG2 LYS A 132      43.389  20.054  41.602  1.00 61.91           H  
ATOM   1541  HG3 LYS A 132      42.806  18.625  42.488  1.00 61.91           H  
ATOM   1542  HD2 LYS A 132      41.637  19.927  44.057  1.00 67.96           H  
ATOM   1543  HD3 LYS A 132      41.674  21.372  43.018  1.00 67.96           H  
ATOM   1544  HE2 LYS A 132      44.052  21.644  43.395  1.00 73.37           H  
ATOM   1545  HE3 LYS A 132      44.123  20.112  44.298  1.00 73.37           H  
ATOM   1546  HZ1 LYS A 132      42.608  22.518  45.125  1.00 72.80           H  
ATOM   1547  HZ2 LYS A 132      42.683  21.099  45.963  1.00 72.80           H  
ATOM   1548  HZ3 LYS A 132      44.039  22.018  45.775  1.00 72.80           H  
ATOM   1549  N   GLY A 133      40.436  18.749  37.770  1.00 56.93           N  
ATOM   1550  CA  GLY A 133      39.318  18.659  36.852  1.00 53.43           C  
ATOM   1551  C   GLY A 133      38.377  19.820  36.935  1.00 48.90           C  
ATOM   1552  O   GLY A 133      37.294  19.786  36.373  1.00 47.45           O  
ATOM   1553  H   GLY A 133      41.369  18.863  37.400  1.00 56.93           H  
ATOM   1554  HA2 GLY A 133      38.762  17.749  37.075  1.00 53.43           H  
ATOM   1555  HA3 GLY A 133      39.710  18.606  35.836  1.00 53.43           H  
ATOM   1556  N   ARG A 134      38.795  20.860  37.633  1.00 51.84           N  
ATOM   1557  CA  ARG A 134      37.947  22.021  37.778  1.00 52.22           C  
ATOM   1558  C   ARG A 134      37.236  22.396  36.482  1.00 53.99           C  
ATOM   1559  O   ARG A 134      36.037  22.630  36.495  1.00 61.37           O  
ATOM   1560  CB  ARG A 134      38.759  23.196  38.307  1.00 54.88           C  
ATOM   1561  CG  ARG A 134      40.203  23.254  37.809  1.00 64.06           C  
ATOM   1562  CD  ARG A 134      41.193  22.505  38.703  1.00 59.43           C  
ATOM   1563  NE  ARG A 134      42.534  23.088  38.592  1.00 65.57           N  
ATOM   1564  CZ  ARG A 134      43.610  22.649  39.246  1.00 70.16           C  
ATOM   1565  NH1 ARG A 134      43.511  21.613  40.067  1.00 73.35           N  
ATOM   1566  NH2 ARG A 134      44.790  23.245  39.090  1.00 63.20           N  
ATOM   1567  H   ARG A 134      39.708  20.844  38.066  1.00 51.84           H  
ATOM   1568  HA  ARG A 134      37.168  21.766  38.496  1.00 52.22           H  
ATOM   1569  HB2 ARG A 134      38.778  23.132  39.395  1.00 54.88           H  
ATOM   1570  HB3 ARG A 134      38.259  24.117  38.005  1.00 54.88           H  
ATOM   1571  HG2 ARG A 134      40.508  24.299  37.759  1.00 64.06           H  
ATOM   1572  HG3 ARG A 134      40.241  22.816  36.812  1.00 64.06           H  
ATOM   1573  HD2 ARG A 134      41.231  21.459  38.398  1.00 59.43           H  
ATOM   1574  HD3 ARG A 134      40.859  22.569  39.739  1.00 59.43           H  
ATOM   1575  HE  ARG A 134      42.651  23.879  37.976  1.00 65.57           H  
ATOM   1576  HH1 ARG A 134      44.325  21.284  40.566  1.00 73.35           H  
ATOM   1577 HH21 ARG A 134      45.597  22.907  39.594  1.00 63.20           H  
ATOM   1578 HH22 ARG A 134      44.878  24.035  38.467  1.00 63.20           H  
ATOM   1579  N   SER A 135      37.952  22.426  35.358  1.00 52.75           N  
ATOM   1580  CA  SER A 135      37.340  22.789  34.070  1.00 50.60           C  
ATOM   1581  C   SER A 135      36.948  21.615  33.126  1.00 48.84           C  
ATOM   1582  O   SER A 135      36.987  21.762  31.914  1.00 44.22           O  
ATOM   1583  CB  SER A 135      38.270  23.733  33.303  1.00 45.72           C  
ATOM   1584  OG  SER A 135      39.440  23.043  32.917  1.00 40.09           O  
ATOM   1585  H   SER A 135      38.935  22.195  35.391  1.00 52.75           H  
ATOM   1586  HA  SER A 135      36.398  23.258  34.353  1.00 50.60           H  
ATOM   1587  HB2 SER A 135      38.540  24.573  33.942  1.00 45.72           H  
ATOM   1588  HB3 SER A 135      37.758  24.102  32.414  1.00 45.72           H  
ATOM   1589  HG  SER A 135      39.999  23.662  32.441  1.00 40.09           H  
ATOM   1590  N   TYR A 136      36.586  20.460  33.666  1.00 40.97           N  
ATOM   1591  CA  TYR A 136      36.196  19.356  32.804  1.00 38.59           C  
ATOM   1592  C   TYR A 136      34.791  19.658  32.274  1.00 37.60           C  
ATOM   1593  O   TYR A 136      33.923  20.112  33.004  1.00 36.48           O  
ATOM   1594  CB  TYR A 136      36.219  18.037  33.577  1.00 24.51           C  
ATOM   1595  CG  TYR A 136      35.542  16.879  32.872  1.00 31.49           C  
ATOM   1596  CD1 TYR A 136      36.050  16.346  31.685  1.00 34.07           C  
ATOM   1597  CD2 TYR A 136      34.417  16.272  33.419  1.00 31.81           C  
ATOM   1598  CE1 TYR A 136      35.449  15.233  31.074  1.00 35.48           C  
ATOM   1599  CE2 TYR A 136      33.818  15.164  32.810  1.00 34.43           C  
ATOM   1600  CZ  TYR A 136      34.333  14.651  31.645  1.00 24.60           C  
ATOM   1601  OH  TYR A 136      33.716  13.563  31.065  1.00 31.95           O  
ATOM   1602  H   TYR A 136      36.581  20.347  34.670  1.00 40.97           H  
ATOM   1603  HA  TYR A 136      36.895  19.253  31.974  1.00 38.59           H  
ATOM   1604  HB2 TYR A 136      35.717  18.194  34.532  1.00 24.51           H  
ATOM   1605  HB3 TYR A 136      37.260  17.765  33.754  1.00 24.51           H  
ATOM   1606  HD1 TYR A 136      36.919  16.797  31.229  1.00 34.07           H  
ATOM   1607  HD2 TYR A 136      33.997  16.664  34.333  1.00 31.81           H  
ATOM   1608  HE1 TYR A 136      35.859  14.832  30.159  1.00 35.48           H  
ATOM   1609  HE2 TYR A 136      32.947  14.710  33.258  1.00 34.43           H  
ATOM   1610  HH  TYR A 136      34.270  12.784  30.973  1.00 31.95           H  
ATOM   1611  N   LYS A 137      34.587  19.414  30.992  1.00 39.46           N  
ATOM   1612  CA  LYS A 137      33.311  19.686  30.358  1.00 38.90           C  
ATOM   1613  C   LYS A 137      32.833  18.472  29.563  1.00 37.25           C  
ATOM   1614  O   LYS A 137      31.944  18.602  28.725  1.00 30.85           O  
ATOM   1615  CB  LYS A 137      33.453  20.882  29.405  1.00 47.36           C  
ATOM   1616  CG  LYS A 137      33.599  22.259  30.072  1.00 54.77           C  
ATOM   1617  CD  LYS A 137      35.020  22.554  30.583  1.00 61.06           C  
ATOM   1618  CE  LYS A 137      36.043  22.968  29.478  1.00 66.61           C  
ATOM   1619  NZ  LYS A 137      36.621  21.893  28.537  1.00 61.41           N1+
ATOM   1620  H   LYS A 137      35.339  19.028  30.439  1.00 39.46           H  
ATOM   1621  HA  LYS A 137      32.582  19.911  31.136  1.00 38.90           H  
ATOM   1622  HB2 LYS A 137      32.567  20.911  28.771  1.00 47.36           H  
ATOM   1623  HB3 LYS A 137      34.336  20.714  28.788  1.00 47.36           H  
ATOM   1624  HG2 LYS A 137      32.913  22.306  30.918  1.00 54.77           H  
ATOM   1625  HG3 LYS A 137      33.330  23.024  29.344  1.00 54.77           H  
ATOM   1626  HD2 LYS A 137      35.396  21.657  31.074  1.00 61.06           H  
ATOM   1627  HD3 LYS A 137      34.958  23.366  31.308  1.00 61.06           H  
ATOM   1628  HE2 LYS A 137      36.888  23.432  29.986  1.00 66.61           H  
ATOM   1629  HE3 LYS A 137      35.548  23.707  28.848  1.00 66.61           H  
ATOM   1630  HZ1 LYS A 137      37.091  21.185  29.083  1.00 61.41           H  
ATOM   1631  HZ2 LYS A 137      35.871  21.469  28.010  1.00 61.41           H  
ATOM   1632  HZ3 LYS A 137      37.279  22.321  27.902  1.00 61.41           H  
ATOM   1633  N   GLY A 138      33.439  17.309  29.834  1.00 32.77           N  
ATOM   1634  CA  GLY A 138      33.098  16.076  29.130  1.00 35.16           C  
ATOM   1635  C   GLY A 138      31.706  15.530  29.372  1.00 33.58           C  
ATOM   1636  O   GLY A 138      30.924  16.147  30.084  1.00 36.61           O  
ATOM   1637  H   GLY A 138      34.154  17.284  30.547  1.00 32.77           H  
ATOM   1638  HA2 GLY A 138      33.813  15.311  29.434  1.00 35.16           H  
ATOM   1639  HA3 GLY A 138      33.200  16.264  28.061  1.00 35.16           H  
ATOM   1640  N   THR A 139      31.389  14.367  28.811  1.00 30.24           N  
ATOM   1641  CA  THR A 139      30.043  13.826  28.975  1.00 26.74           C  
ATOM   1642  C   THR A 139      29.894  12.558  29.804  1.00 27.67           C  
ATOM   1643  O   THR A 139      28.821  11.955  29.873  1.00 32.06           O  
ATOM   1644  CB  THR A 139      29.388  13.626  27.592  1.00 33.18           C  
ATOM   1645  OG1 THR A 139      30.211  12.779  26.779  1.00 29.84           O  
ATOM   1646  CG2 THR A 139      29.197  14.988  26.900  1.00 26.29           C  
ATOM   1647  H   THR A 139      32.077  13.860  28.273  1.00 30.24           H  
ATOM   1648  HA  THR A 139      29.531  14.584  29.569  1.00 26.74           H  
ATOM   1649  HB  THR A 139      28.414  13.154  27.726  1.00 33.18           H  
ATOM   1650 HG21 THR A 139      28.564  15.624  27.518  1.00 26.29           H  
ATOM   1651 HG22 THR A 139      30.167  15.465  26.763  1.00 26.29           H  
ATOM   1652 HG23 THR A 139      28.725  14.839  25.929  1.00 26.29           H  
ATOM   1653  HG1 THR A 139      31.061  13.213  26.675  1.00 29.84           H  
ATOM   1654  N   VAL A 140      30.977  12.147  30.437  1.00 28.16           N  
ATOM   1655  CA  VAL A 140      30.933  10.975  31.274  1.00 27.44           C  
ATOM   1656  C   VAL A 140      29.855  11.185  32.365  1.00 34.84           C  
ATOM   1657  O   VAL A 140      29.957  12.085  33.192  1.00 39.58           O  
ATOM   1658  CB  VAL A 140      32.337  10.734  31.874  1.00 30.51           C  
ATOM   1659  CG1 VAL A 140      32.245   9.749  33.025  1.00 26.96           C  
ATOM   1660  CG2 VAL A 140      33.291  10.214  30.774  1.00 18.83           C  
ATOM   1661  H   VAL A 140      31.842  12.658  30.334  1.00 28.16           H  
ATOM   1662  HA  VAL A 140      30.662  10.088  30.701  1.00 27.44           H  
ATOM   1663  HB  VAL A 140      32.735  11.672  32.260  1.00 30.51           H  
ATOM   1664 HG11 VAL A 140      31.583  10.149  33.793  1.00 26.96           H  
ATOM   1665 HG12 VAL A 140      31.848   8.801  32.661  1.00 26.96           H  
ATOM   1666 HG13 VAL A 140      33.237   9.590  33.447  1.00 26.96           H  
ATOM   1667 HG21 VAL A 140      32.908   9.274  30.375  1.00 18.83           H  
ATOM   1668 HG22 VAL A 140      33.356  10.949  29.972  1.00 18.83           H  
ATOM   1669 HG23 VAL A 140      34.281  10.052  31.199  1.00 18.83           H  
ATOM   1670  N   SER A 141      28.815  10.360  32.353  1.00 35.71           N  
ATOM   1671  CA  SER A 141      27.708  10.475  33.291  1.00 31.18           C  
ATOM   1672  C   SER A 141      27.619   9.288  34.259  1.00 37.29           C  
ATOM   1673  O   SER A 141      26.543   8.929  34.737  1.00 31.15           O  
ATOM   1674  CB  SER A 141      26.385  10.636  32.512  1.00 29.73           C  
ATOM   1675  OG  SER A 141      26.337   9.853  31.315  1.00 29.79           O  
ATOM   1676  H   SER A 141      28.791   9.622  31.664  1.00 35.71           H  
ATOM   1677  HA  SER A 141      27.890  11.359  33.903  1.00 31.18           H  
ATOM   1678  HB2 SER A 141      26.266  11.686  32.244  1.00 29.73           H  
ATOM   1679  HB3 SER A 141      25.563  10.331  33.159  1.00 29.73           H  
ATOM   1680  HG  SER A 141      27.066  10.132  30.756  1.00 29.79           H  
ATOM   1681  N   ILE A 142      28.766   8.687  34.560  1.00 42.25           N  
ATOM   1682  CA  ILE A 142      28.793   7.547  35.458  1.00 40.71           C  
ATOM   1683  C   ILE A 142      29.967   7.568  36.415  1.00 45.10           C  
ATOM   1684  O   ILE A 142      31.093   7.958  36.050  1.00 39.60           O  
ATOM   1685  CB  ILE A 142      28.849   6.234  34.682  1.00 44.18           C  
ATOM   1686  CG1 ILE A 142      27.690   6.171  33.706  1.00 46.12           C  
ATOM   1687  CG2 ILE A 142      28.778   5.088  35.634  1.00 47.61           C  
ATOM   1688  CD1 ILE A 142      27.486   4.841  33.133  1.00 49.83           C  
ATOM   1689  H   ILE A 142      29.628   9.028  34.159  1.00 42.25           H  
ATOM   1690  HA  ILE A 142      27.870   7.618  36.034  1.00 40.71           H  
ATOM   1691  HB  ILE A 142      29.785   6.178  34.127  1.00 44.18           H  
ATOM   1692 HG12 ILE A 142      27.884   6.871  32.894  1.00 46.12           H  
ATOM   1693 HG13 ILE A 142      26.780   6.465  34.230  1.00 46.12           H  
ATOM   1694 HG21 ILE A 142      29.619   5.138  36.326  1.00 47.61           H  
ATOM   1695 HG22 ILE A 142      27.844   5.137  36.193  1.00 47.61           H  
ATOM   1696 HG23 ILE A 142      28.820   4.151  35.079  1.00 47.61           H  
ATOM   1697 HD11 ILE A 142      28.387   4.531  32.604  1.00 49.83           H  
ATOM   1698 HD12 ILE A 142      27.270   4.131  33.931  1.00 49.83           H  
ATOM   1699 HD13 ILE A 142      26.648   4.870  32.436  1.00 49.83           H  
ATOM   1700  N   THR A 143      29.682   7.109  37.635  1.00 41.24           N  
ATOM   1701  CA  THR A 143      30.652   7.057  38.710  1.00 41.84           C  
ATOM   1702  C   THR A 143      31.589   5.884  38.504  1.00 44.59           C  
ATOM   1703  O   THR A 143      31.364   5.063  37.607  1.00 39.95           O  
ATOM   1704  CB  THR A 143      29.929   6.905  40.070  1.00 48.72           C  
ATOM   1705  OG1 THR A 143      29.507   5.538  40.265  1.00 43.46           O  
ATOM   1706  CG2 THR A 143      28.714   7.811  40.095  1.00 36.98           C  
ATOM   1707  H   THR A 143      28.744   6.782  37.818  1.00 41.24           H  
ATOM   1708  HA  THR A 143      31.226   7.984  38.709  1.00 41.84           H  
ATOM   1709  HB  THR A 143      30.617   7.181  40.869  1.00 48.72           H  
ATOM   1710 HG21 THR A 143      29.029   8.845  39.955  1.00 36.98           H  
ATOM   1711 HG22 THR A 143      28.033   7.527  39.293  1.00 36.98           H  
ATOM   1712 HG23 THR A 143      28.207   7.712  41.055  1.00 36.98           H  
ATOM   1713  HG1 THR A 143      29.941   5.210  41.056  1.00 43.46           H  
ATOM   1714  N   LYS A 144      32.635   5.824  39.331  1.00 44.07           N  
ATOM   1715  CA  LYS A 144      33.630   4.741  39.283  1.00 51.68           C  
ATOM   1716  C   LYS A 144      33.003   3.347  39.338  1.00 48.42           C  
ATOM   1717  O   LYS A 144      33.443   2.445  38.623  1.00 53.41           O  
ATOM   1718  CB  LYS A 144      34.648   4.846  40.440  1.00 54.18           C  
ATOM   1719  CG  LYS A 144      35.605   6.038  40.380  1.00 62.75           C  
ATOM   1720  CD  LYS A 144      36.861   5.847  41.251  1.00 68.05           C  
ATOM   1721  CE  LYS A 144      36.562   5.794  42.748  1.00 72.36           C  
ATOM   1722  NZ  LYS A 144      37.802   5.587  43.572  1.00 69.78           N1+
ATOM   1723  H   LYS A 144      32.748   6.554  40.020  1.00 44.07           H  
ATOM   1724  HA  LYS A 144      34.131   4.867  38.323  1.00 51.68           H  
ATOM   1725  HB2 LYS A 144      35.248   3.936  40.441  1.00 54.18           H  
ATOM   1726  HB3 LYS A 144      34.088   4.914  41.373  1.00 54.18           H  
ATOM   1727  HG2 LYS A 144      35.075   6.926  40.725  1.00 62.75           H  
ATOM   1728  HG3 LYS A 144      35.918   6.180  39.346  1.00 62.75           H  
ATOM   1729  HD2 LYS A 144      37.540   6.679  41.064  1.00 68.05           H  
ATOM   1730  HD3 LYS A 144      37.342   4.913  40.962  1.00 68.05           H  
ATOM   1731  HE2 LYS A 144      35.873   4.971  42.939  1.00 72.36           H  
ATOM   1732  HE3 LYS A 144      36.096   6.734  43.046  1.00 72.36           H  
ATOM   1733  HZ1 LYS A 144      38.243   4.718  43.305  1.00 69.78           H  
ATOM   1734  HZ2 LYS A 144      38.443   6.352  43.414  1.00 69.78           H  
ATOM   1735  HZ3 LYS A 144      37.554   5.552  44.550  1.00 69.78           H  
ATOM   1736  N   SER A 145      31.986   3.163  40.176  1.00 44.51           N  
ATOM   1737  CA  SER A 145      31.363   1.853  40.280  1.00 45.64           C  
ATOM   1738  C   SER A 145      30.208   1.656  39.303  1.00 44.66           C  
ATOM   1739  O   SER A 145      29.431   0.707  39.411  1.00 42.34           O  
ATOM   1740  CB  SER A 145      30.932   1.563  41.726  1.00 44.94           C  
ATOM   1741  OG  SER A 145      29.782   2.282  42.105  1.00 53.50           O  
ATOM   1742  H   SER A 145      31.648   3.931  40.738  1.00 44.51           H  
ATOM   1743  HA  SER A 145      32.123   1.126  39.994  1.00 45.64           H  
ATOM   1744  HB2 SER A 145      31.749   1.834  42.394  1.00 44.94           H  
ATOM   1745  HB3 SER A 145      30.724   0.497  41.821  1.00 44.94           H  
ATOM   1746  HG  SER A 145      29.982   3.217  42.016  1.00 53.50           H  
ATOM   1747  N   GLY A 146      30.114   2.562  38.336  1.00 46.32           N  
ATOM   1748  CA  GLY A 146      29.106   2.443  37.300  1.00 49.12           C  
ATOM   1749  C   GLY A 146      27.697   2.963  37.521  1.00 50.97           C  
ATOM   1750  O   GLY A 146      26.837   2.793  36.636  1.00 47.85           O  
ATOM   1751  H   GLY A 146      30.753   3.344  38.322  1.00 46.32           H  
ATOM   1752  HA2 GLY A 146      29.013   1.380  37.077  1.00 49.12           H  
ATOM   1753  HA3 GLY A 146      29.496   2.965  36.426  1.00 49.12           H  
ATOM   1754  N   ILE A 147      27.438   3.594  38.663  1.00 45.60           N  
ATOM   1755  CA  ILE A 147      26.096   4.101  38.899  1.00 40.96           C  
ATOM   1756  C   ILE A 147      25.817   5.305  37.992  1.00 41.28           C  
ATOM   1757  O   ILE A 147      26.659   6.205  37.841  1.00 35.97           O  
ATOM   1758  CB  ILE A 147      25.882   4.519  40.380  1.00 40.51           C  
ATOM   1759  CG1 ILE A 147      26.532   3.492  41.333  1.00 37.70           C  
ATOM   1760  CG2 ILE A 147      24.384   4.605  40.656  1.00 31.01           C  
ATOM   1761  CD1 ILE A 147      26.610   3.925  42.795  1.00 29.05           C  
ATOM   1762  H   ILE A 147      28.163   3.719  39.356  1.00 45.60           H  
ATOM   1763  HA  ILE A 147      25.403   3.291  38.670  1.00 40.96           H  
ATOM   1764  HB  ILE A 147      26.350   5.489  40.552  1.00 40.51           H  
ATOM   1765 HG12 ILE A 147      27.546   3.301  40.983  1.00 37.70           H  
ATOM   1766 HG13 ILE A 147      25.951   2.571  41.284  1.00 37.70           H  
ATOM   1767 HG21 ILE A 147      23.934   5.342  39.991  1.00 31.01           H  
ATOM   1768 HG22 ILE A 147      23.926   3.631  40.482  1.00 31.01           H  
ATOM   1769 HG23 ILE A 147      24.222   4.903  41.692  1.00 31.01           H  
ATOM   1770 HD11 ILE A 147      27.187   4.846  42.871  1.00 29.05           H  
ATOM   1771 HD12 ILE A 147      25.604   4.094  43.178  1.00 29.05           H  
ATOM   1772 HD13 ILE A 147      27.095   3.143  43.380  1.00 29.05           H  
ATOM   1773  N   LYS A 148      24.642   5.300  37.364  1.00 40.16           N  
ATOM   1774  CA  LYS A 148      24.249   6.404  36.497  1.00 39.87           C  
ATOM   1775  C   LYS A 148      24.088   7.633  37.364  1.00 43.20           C  
ATOM   1776  O   LYS A 148      23.356   7.618  38.349  1.00 40.78           O  
ATOM   1777  CB  LYS A 148      22.926   6.127  35.823  1.00 35.22           C  
ATOM   1778  CG  LYS A 148      22.548   7.209  34.841  1.00 41.44           C  
ATOM   1779  CD  LYS A 148      21.193   6.908  34.224  1.00 48.40           C  
ATOM   1780  CE  LYS A 148      20.971   7.713  32.975  1.00 53.54           C  
ATOM   1781  NZ  LYS A 148      19.611   7.453  32.411  1.00 62.60           N1+
ATOM   1782  H   LYS A 148      24.014   4.519  37.491  1.00 40.16           H  
ATOM   1783  HA  LYS A 148      25.009   6.541  35.728  1.00 39.87           H  
ATOM   1784  HB2 LYS A 148      22.151   6.059  36.586  1.00 35.22           H  
ATOM   1785  HB3 LYS A 148      22.995   5.178  35.290  1.00 35.22           H  
ATOM   1786  HG2 LYS A 148      23.299   7.258  34.053  1.00 41.44           H  
ATOM   1787  HG3 LYS A 148      22.502   8.166  35.360  1.00 41.44           H  
ATOM   1788  HD2 LYS A 148      20.413   7.150  34.946  1.00 48.40           H  
ATOM   1789  HD3 LYS A 148      21.143   5.848  33.977  1.00 48.40           H  
ATOM   1790  HE2 LYS A 148      21.723   7.439  32.235  1.00 53.54           H  
ATOM   1791  HE3 LYS A 148      21.063   8.773  33.212  1.00 53.54           H  
ATOM   1792  HZ1 LYS A 148      19.520   6.472  32.190  1.00 62.60           H  
ATOM   1793  HZ2 LYS A 148      18.910   7.711  33.091  1.00 62.60           H  
ATOM   1794  HZ3 LYS A 148      19.484   8.001  31.572  1.00 62.60           H  
ATOM   1795  N   CYS A 149      24.785   8.692  36.994  1.00 41.99           N  
ATOM   1796  CA  CYS A 149      24.744   9.941  37.723  1.00 40.67           C  
ATOM   1797  C   CYS A 149      23.349  10.555  37.778  1.00 42.67           C  
ATOM   1798  O   CYS A 149      22.625  10.553  36.786  1.00 48.94           O  
ATOM   1799  CB  CYS A 149      25.680  10.946  37.056  1.00 41.71           C  
ATOM   1800  SG  CYS A 149      27.448  10.695  37.378  1.00 36.60           S  
ATOM   1801  H   CYS A 149      25.368   8.628  36.172  1.00 41.99           H  
ATOM   1802  HA  CYS A 149      25.053   9.718  38.744  1.00 40.67           H  
ATOM   1803  HB2 CYS A 149      25.412  11.942  37.410  1.00 41.71           H  
ATOM   1804  HB3 CYS A 149      25.523  10.888  35.979  1.00 41.71           H  
ATOM   1805  N   GLN A 150      22.981  11.103  38.930  1.00 40.70           N  
ATOM   1806  CA  GLN A 150      21.681  11.762  39.088  1.00 40.80           C  
ATOM   1807  C   GLN A 150      21.849  13.191  38.514  1.00 36.53           C  
ATOM   1808  O   GLN A 150      22.886  13.811  38.683  1.00 34.62           O  
ATOM   1809  CB  GLN A 150      21.329  11.801  40.582  1.00 36.49           C  
ATOM   1810  CG  GLN A 150      20.051  12.508  40.938  1.00 33.76           C  
ATOM   1811  CD  GLN A 150      20.084  13.080  42.359  1.00 39.94           C  
ATOM   1812  OE1 GLN A 150      20.343  12.369  43.341  1.00 33.99           O  
ATOM   1813  NE2 GLN A 150      19.821  14.373  42.469  1.00 36.11           N  
ATOM   1814  H   GLN A 150      23.613  11.065  39.717  1.00 40.70           H  
ATOM   1815  HA  GLN A 150      20.878  11.239  38.569  1.00 40.80           H  
ATOM   1816  HB2 GLN A 150      22.144  12.302  41.104  1.00 36.49           H  
ATOM   1817  HB3 GLN A 150      21.250  10.772  40.933  1.00 36.49           H  
ATOM   1818  HG2 GLN A 150      19.225  11.800  40.863  1.00 33.76           H  
ATOM   1819  HG3 GLN A 150      19.894  13.325  40.234  1.00 33.76           H  
ATOM   1820 HE21 GLN A 150      19.615  14.918  41.644  1.00 36.11           H  
ATOM   1821 HE22 GLN A 150      19.827  14.814  43.378  1.00 36.11           H  
ATOM   1822  N   PRO A 151      20.838  13.719  37.815  1.00 40.91           N  
ATOM   1823  CA  PRO A 151      20.932  15.079  37.236  1.00 36.20           C  
ATOM   1824  C   PRO A 151      21.123  16.191  38.280  1.00 35.26           C  
ATOM   1825  O   PRO A 151      20.549  16.126  39.369  1.00 28.22           O  
ATOM   1826  CB  PRO A 151      19.609  15.233  36.485  1.00 31.79           C  
ATOM   1827  CG  PRO A 151      19.230  13.815  36.157  1.00 36.53           C  
ATOM   1828  CD  PRO A 151      19.583  13.055  37.413  1.00 41.62           C  
ATOM   1829  HA  PRO A 151      21.813  15.182  36.602  1.00 36.20           H  
ATOM   1830  HB2 PRO A 151      19.742  15.822  35.577  1.00 31.79           H  
ATOM   1831  HB3 PRO A 151      18.854  15.703  37.116  1.00 31.79           H  
ATOM   1832  HG2 PRO A 151      19.801  13.446  35.305  1.00 36.53           H  
ATOM   1833  HG3 PRO A 151      18.164  13.737  35.941  1.00 36.53           H  
ATOM   1834  HD2 PRO A 151      18.812  13.166  38.175  1.00 41.62           H  
ATOM   1835  HD3 PRO A 151      19.741  11.996  37.207  1.00 41.62           H  
ATOM   1836  N   TRP A 152      21.926  17.204  37.940  1.00 35.10           N  
ATOM   1837  CA  TRP A 152      22.202  18.327  38.850  1.00 39.16           C  
ATOM   1838  C   TRP A 152      20.931  19.109  39.223  1.00 42.23           C  
ATOM   1839  O   TRP A 152      20.789  19.619  40.344  1.00 35.13           O  
ATOM   1840  CB  TRP A 152      23.231  19.303  38.234  1.00 37.95           C  
ATOM   1841  CG  TRP A 152      24.563  18.668  37.990  1.00 38.23           C  
ATOM   1842  CD1 TRP A 152      24.996  18.112  36.819  1.00 33.42           C  
ATOM   1843  CD2 TRP A 152      25.568  18.352  38.978  1.00 37.39           C  
ATOM   1844  NE1 TRP A 152      26.186  17.463  37.014  1.00 29.32           N  
ATOM   1845  CE2 TRP A 152      26.564  17.589  38.328  1.00 34.72           C  
ATOM   1846  CE3 TRP A 152      25.714  18.629  40.344  1.00 33.19           C  
ATOM   1847  CZ2 TRP A 152      27.694  17.098  38.997  1.00 25.55           C  
ATOM   1848  CZ3 TRP A 152      26.838  18.140  41.009  1.00 40.95           C  
ATOM   1849  CH2 TRP A 152      27.814  17.381  40.329  1.00 38.69           C  
ATOM   1850  H   TRP A 152      22.358  17.198  37.027  1.00 35.10           H  
ATOM   1851  HA  TRP A 152      22.611  17.885  39.759  1.00 39.16           H  
ATOM   1852  HB2 TRP A 152      23.366  20.142  38.916  1.00 37.95           H  
ATOM   1853  HB3 TRP A 152      22.840  19.666  37.284  1.00 37.95           H  
ATOM   1854  HD1 TRP A 152      24.475  18.175  35.875  1.00 33.42           H  
ATOM   1855  HE1 TRP A 152      26.705  16.969  36.302  1.00 29.32           H  
ATOM   1856  HE3 TRP A 152      24.971  19.209  40.871  1.00 33.19           H  
ATOM   1857  HZ2 TRP A 152      28.443  16.517  38.479  1.00 25.55           H  
ATOM   1858  HZ3 TRP A 152      26.964  18.346  42.062  1.00 40.95           H  
ATOM   1859  HH2 TRP A 152      28.673  17.016  40.872  1.00 38.69           H  
ATOM   1860  N   SER A 153      20.016  19.199  38.274  1.00 39.80           N  
ATOM   1861  CA  SER A 153      18.774  19.895  38.502  1.00 46.90           C  
ATOM   1862  C   SER A 153      17.812  19.047  39.326  1.00 47.33           C  
ATOM   1863  O   SER A 153      16.875  19.570  39.913  1.00 49.28           O  
ATOM   1864  CB  SER A 153      18.121  20.239  37.169  1.00 42.79           C  
ATOM   1865  OG  SER A 153      19.006  21.019  36.399  1.00 48.60           O  
ATOM   1866  H   SER A 153      20.189  18.773  37.375  1.00 39.80           H  
ATOM   1867  HA  SER A 153      18.997  20.808  39.055  1.00 46.90           H  
ATOM   1868  HB2 SER A 153      17.204  20.800  37.348  1.00 42.79           H  
ATOM   1869  HB3 SER A 153      17.886  19.320  36.632  1.00 42.79           H  
ATOM   1870  HG  SER A 153      19.802  20.501  36.258  1.00 48.60           H  
ATOM   1871  N   SER A 154      18.034  17.744  39.384  1.00 43.76           N  
ATOM   1872  CA  SER A 154      17.108  16.915  40.123  1.00 42.58           C  
ATOM   1873  C   SER A 154      17.357  16.893  41.615  1.00 46.94           C  
ATOM   1874  O   SER A 154      18.479  17.113  42.091  1.00 44.00           O  
ATOM   1875  CB  SER A 154      17.113  15.486  39.576  1.00 45.25           C  
ATOM   1876  OG  SER A 154      16.225  14.654  40.307  1.00 39.94           O  
ATOM   1877  H   SER A 154      18.834  17.337  38.921  1.00 43.76           H  
ATOM   1878  HA  SER A 154      16.128  17.370  39.980  1.00 42.58           H  
ATOM   1879  HB2 SER A 154      18.122  15.081  39.650  1.00 45.25           H  
ATOM   1880  HB3 SER A 154      16.804  15.504  38.531  1.00 45.25           H  
ATOM   1881  HG  SER A 154      16.271  13.774  39.926  1.00 39.94           H  
ATOM   1882  N   MET A 155      16.280  16.624  42.347  1.00 48.57           N  
ATOM   1883  CA  MET A 155      16.328  16.547  43.793  1.00 49.75           C  
ATOM   1884  C   MET A 155      15.900  15.153  44.227  1.00 53.33           C  
ATOM   1885  O   MET A 155      15.585  14.914  45.392  1.00 55.96           O  
ATOM   1886  CB  MET A 155      15.433  17.632  44.382  1.00 49.43           C  
ATOM   1887  CG  MET A 155      15.960  19.034  44.074  1.00 47.71           C  
ATOM   1888  SD  MET A 155      17.178  19.612  45.283  1.00 47.26           S  
ATOM   1889  CE  MET A 155      18.563  18.808  44.866  1.00 51.95           C  
ATOM   1890  H   MET A 155      15.399  16.468  41.879  1.00 48.57           H  
ATOM   1891  HA  MET A 155      17.340  16.717  44.160  1.00 49.75           H  
ATOM   1892  HB2 MET A 155      15.387  17.502  45.463  1.00 49.43           H  
ATOM   1893  HB3 MET A 155      14.433  17.531  43.961  1.00 49.43           H  
ATOM   1894  HG2 MET A 155      15.119  19.728  44.069  1.00 47.71           H  
ATOM   1895  HG3 MET A 155      16.427  19.021  43.089  1.00 47.71           H  
ATOM   1896  HE1 MET A 155      18.394  17.733  44.934  1.00 51.95           H  
ATOM   1897  HE2 MET A 155      18.841  19.069  43.845  1.00 51.95           H  
ATOM   1898  HE3 MET A 155      19.367  19.093  45.545  1.00 51.95           H  
ATOM   1899  N   ILE A 156      15.901  14.238  43.260  1.00 52.53           N  
ATOM   1900  CA  ILE A 156      15.552  12.841  43.488  1.00 54.47           C  
ATOM   1901  C   ILE A 156      16.609  11.925  42.846  1.00 53.15           C  
ATOM   1902  O   ILE A 156      16.981  12.094  41.683  1.00 53.17           O  
ATOM   1903  CB  ILE A 156      14.158  12.502  42.896  1.00 54.30           C  
ATOM   1904  CG1 ILE A 156      13.877  11.005  43.065  1.00 54.05           C  
ATOM   1905  CG2 ILE A 156      14.091  12.911  41.427  1.00 43.15           C  
ATOM   1906  CD1 ILE A 156      12.478  10.582  42.638  1.00 54.89           C  
ATOM   1907  H   ILE A 156      16.155  14.525  42.326  1.00 52.53           H  
ATOM   1908  HA  ILE A 156      15.520  12.678  44.565  1.00 54.47           H  
ATOM   1909  HB  ILE A 156      13.392  13.062  43.433  1.00 54.30           H  
ATOM   1910 HG12 ILE A 156      14.006  10.749  44.117  1.00 54.05           H  
ATOM   1911 HG13 ILE A 156      14.600  10.451  42.466  1.00 54.05           H  
ATOM   1912 HG21 ILE A 156      14.274  13.982  41.339  1.00 43.15           H  
ATOM   1913 HG22 ILE A 156      14.848  12.366  40.863  1.00 43.15           H  
ATOM   1914 HG23 ILE A 156      13.103  12.678  41.030  1.00 43.15           H  
ATOM   1915 HD11 ILE A 156      11.739  11.125  43.227  1.00 54.89           H  
ATOM   1916 HD12 ILE A 156      12.337  10.807  41.581  1.00 54.89           H  
ATOM   1917 HD13 ILE A 156      12.357   9.511  42.801  1.00 54.89           H  
ATOM   1918  N   PRO A 157      17.109  10.942  43.603  1.00 53.23           N  
ATOM   1919  CA  PRO A 157      16.762  10.626  44.990  1.00 49.53           C  
ATOM   1920  C   PRO A 157      17.412  11.478  46.060  1.00 48.03           C  
ATOM   1921  O   PRO A 157      17.045  11.363  47.219  1.00 48.16           O  
ATOM   1922  CB  PRO A 157      17.178   9.163  45.122  1.00 51.59           C  
ATOM   1923  CG  PRO A 157      18.365   9.086  44.248  1.00 53.42           C  
ATOM   1924  CD  PRO A 157      17.933   9.868  43.020  1.00 53.81           C  
ATOM   1925  HA  PRO A 157      15.705  10.828  45.164  1.00 49.53           H  
ATOM   1926  HB2 PRO A 157      16.389   8.497  44.774  1.00 51.59           H  
ATOM   1927  HB3 PRO A 157      17.432   8.918  46.153  1.00 51.59           H  
ATOM   1928  HG2 PRO A 157      18.598   8.052  43.993  1.00 53.42           H  
ATOM   1929  HG3 PRO A 157      19.232   9.547  44.722  1.00 53.42           H  
ATOM   1930  HD2 PRO A 157      18.793  10.275  42.489  1.00 53.81           H  
ATOM   1931  HD3 PRO A 157      17.348   9.246  42.342  1.00 53.81           H  
ATOM   1932  N   HIS A 158      18.378  12.315  45.695  1.00 50.50           N  
ATOM   1933  CA  HIS A 158      19.055  13.148  46.697  1.00 55.09           C  
ATOM   1934  C   HIS A 158      18.824  14.640  46.556  1.00 57.10           C  
ATOM   1935  O   HIS A 158      18.723  15.155  45.448  1.00 61.13           O  
ATOM   1936  CB  HIS A 158      20.562  12.896  46.677  1.00 51.17           C  
ATOM   1937  CG  HIS A 158      20.921  11.451  46.735  1.00 51.67           C  
ATOM   1938  CD2 HIS A 158      20.817  10.618  45.646  1.00 53.19           C  
ATOM   1939  ND1 HIS A 158      21.332  10.678  47.765  1.00 53.66           N  
ATOM   1940  NE2 HIS A 158      21.153   9.391  45.999  1.00 51.67           N  
ATOM   1941  CE1 HIS A 158      21.469   9.400  47.281  1.00 53.98           C  
ATOM   1942  H   HIS A 158      18.648  12.378  44.724  1.00 50.50           H  
ATOM   1943  HA  HIS A 158      18.607  12.846  47.644  1.00 55.09           H  
ATOM   1944  HB2 HIS A 158      21.008  13.398  47.536  1.00 51.17           H  
ATOM   1945  HB3 HIS A 158      20.971  13.317  45.758  1.00 51.17           H  
ATOM   1946  HD2 HIS A 158      20.509  10.920  44.656  1.00 53.19           H  
ATOM   1947  HE2 HIS A 158      21.167   8.528  45.350  1.00 51.67           H  
ATOM   1948  HE1 HIS A 158      21.764   8.597  47.819  1.00 53.98           H  
ATOM   1949  N   GLU A 159      18.739  15.329  47.689  1.00 57.14           N  
ATOM   1950  CA  GLU A 159      18.550  16.776  47.688  1.00 54.86           C  
ATOM   1951  C   GLU A 159      19.910  17.417  47.907  1.00 49.59           C  
ATOM   1952  O   GLU A 159      20.653  17.011  48.788  1.00 42.99           O  
ATOM   1953  CB  GLU A 159      17.607  17.198  48.814  1.00 60.60           C  
ATOM   1954  CG  GLU A 159      16.122  17.150  48.472  1.00 70.91           C  
ATOM   1955  CD  GLU A 159      15.233  17.399  49.693  1.00 74.76           C  
ATOM   1956  OE1 GLU A 159      15.522  18.353  50.461  1.00 74.07           O  
ATOM   1957  OE2 GLU A 159      14.251  16.637  49.875  1.00 71.64           O1-
ATOM   1958  H   GLU A 159      18.807  14.840  48.570  1.00 57.14           H  
ATOM   1959  HA  GLU A 159      18.112  17.091  46.741  1.00 54.86           H  
ATOM   1960  HB2 GLU A 159      17.855  18.221  49.095  1.00 60.60           H  
ATOM   1961  HB3 GLU A 159      17.779  16.536  49.663  1.00 60.60           H  
ATOM   1962  HG2 GLU A 159      15.889  16.167  48.064  1.00 70.91           H  
ATOM   1963  HG3 GLU A 159      15.910  17.914  47.724  1.00 70.91           H  
ATOM   1964  N   HIS A 160      20.233  18.426  47.113  1.00 46.72           N  
ATOM   1965  CA  HIS A 160      21.522  19.088  47.241  1.00 44.96           C  
ATOM   1966  C   HIS A 160      21.384  20.577  46.895  1.00 48.64           C  
ATOM   1967  O   HIS A 160      20.343  21.003  46.397  1.00 50.09           O  
ATOM   1968  CB  HIS A 160      22.509  18.428  46.287  1.00 43.17           C  
ATOM   1969  CG  HIS A 160      22.139  18.596  44.846  1.00 38.30           C  
ATOM   1970  CD2 HIS A 160      21.136  17.868  44.246  1.00 46.71           C  
ATOM   1971  ND1 HIS A 160      22.584  19.464  43.907  1.00 40.75           N  
ATOM   1972  NE2 HIS A 160      20.979  18.282  43.001  1.00 43.41           N  
ATOM   1973  CE1 HIS A 160      21.845  19.252  42.771  1.00 42.63           C  
ATOM   1974  H   HIS A 160      19.578  18.739  46.411  1.00 46.72           H  
ATOM   1975  HA  HIS A 160      21.880  18.999  48.267  1.00 44.96           H  
ATOM   1976  HB2 HIS A 160      22.549  17.362  46.512  1.00 43.17           H  
ATOM   1977  HB3 HIS A 160      23.493  18.870  46.446  1.00 43.17           H  
ATOM   1978  HD2 HIS A 160      20.567  17.082  44.719  1.00 46.71           H  
ATOM   1979  HE2 HIS A 160      20.264  17.893  42.292  1.00 43.41           H  
ATOM   1980  HE1 HIS A 160      21.947  19.755  41.901  1.00 42.63           H  
ATOM   1981  N   SER A 161      22.440  21.354  47.133  1.00 48.74           N  
ATOM   1982  CA  SER A 161      22.440  22.796  46.848  1.00 56.53           C  
ATOM   1983  C   SER A 161      23.077  23.136  45.494  1.00 57.81           C  
ATOM   1984  O   SER A 161      23.028  24.300  45.053  1.00 57.25           O  
ATOM   1985  CB  SER A 161      23.233  23.555  47.921  1.00 63.06           C  
ATOM   1986  OG  SER A 161      24.640  23.416  47.707  1.00 61.35           O  
ATOM   1987  H   SER A 161      23.272  20.936  47.524  1.00 48.74           H  
ATOM   1988  HA  SER A 161      21.392  23.094  46.836  1.00 56.53           H  
ATOM   1989  HB2 SER A 161      22.980  23.154  48.903  1.00 63.06           H  
ATOM   1990  HB3 SER A 161      22.968  24.612  47.880  1.00 63.06           H  
ATOM   1991  HG  SER A 161      25.089  23.903  48.402  1.00 61.35           H  
ATOM   1992  N   PHE A 162      23.678  22.123  44.865  1.00 50.58           N  
ATOM   1993  CA  PHE A 162      24.367  22.256  43.587  1.00 48.90           C  
ATOM   1994  C   PHE A 162      23.487  22.388  42.377  1.00 49.33           C  
ATOM   1995  O   PHE A 162      23.596  21.590  41.456  1.00 51.55           O  
ATOM   1996  CB  PHE A 162      25.295  21.073  43.375  1.00 45.26           C  
ATOM   1997  CG  PHE A 162      26.429  21.029  44.334  1.00 40.65           C  
ATOM   1998  CD1 PHE A 162      27.614  21.704  44.057  1.00 41.73           C  
ATOM   1999  CD2 PHE A 162      26.313  20.328  45.538  1.00 40.43           C  
ATOM   2000  CE1 PHE A 162      28.675  21.681  44.963  1.00 41.11           C  
ATOM   2001  CE2 PHE A 162      27.368  20.298  46.459  1.00 31.52           C  
ATOM   2002  CZ  PHE A 162      28.553  20.977  46.170  1.00 42.73           C  
ATOM   2003  H   PHE A 162      23.654  21.212  45.300  1.00 50.58           H  
ATOM   2004  HA  PHE A 162      24.906  23.200  43.670  1.00 48.90           H  
ATOM   2005  HB2 PHE A 162      25.700  21.129  42.365  1.00 45.26           H  
ATOM   2006  HB3 PHE A 162      24.715  20.156  43.484  1.00 45.26           H  
ATOM   2007  HD1 PHE A 162      27.713  22.251  43.131  1.00 41.73           H  
ATOM   2008  HD2 PHE A 162      25.397  19.802  45.761  1.00 40.43           H  
ATOM   2009  HE1 PHE A 162      29.591  22.206  44.735  1.00 41.11           H  
ATOM   2010  HE2 PHE A 162      27.265  19.753  47.386  1.00 31.52           H  
ATOM   2011  HZ  PHE A 162      29.373  20.960  46.873  1.00 42.73           H  
ATOM   2012  N   LEU A 163      22.623  23.393  42.377  1.00 50.97           N  
ATOM   2013  CA  LEU A 163      21.746  23.643  41.248  1.00 53.60           C  
ATOM   2014  C   LEU A 163      22.538  24.525  40.310  1.00 56.28           C  
ATOM   2015  O   LEU A 163      23.404  25.273  40.758  1.00 59.39           O  
ATOM   2016  CB  LEU A 163      20.498  24.389  41.705  1.00 55.74           C  
ATOM   2017  CG  LEU A 163      19.493  23.553  42.489  1.00 60.69           C  
ATOM   2018  CD1 LEU A 163      18.721  24.437  43.468  1.00 56.93           C  
ATOM   2019  CD2 LEU A 163      18.564  22.838  41.499  1.00 57.84           C  
ATOM   2020  H   LEU A 163      22.574  24.000  43.183  1.00 50.97           H  
ATOM   2021  HA  LEU A 163      21.427  22.714  40.776  1.00 53.60           H  
ATOM   2022  HB2 LEU A 163      19.995  24.779  40.820  1.00 55.74           H  
ATOM   2023  HB3 LEU A 163      20.814  25.218  42.338  1.00 55.74           H  
ATOM   2024  HG  LEU A 163      20.009  22.798  43.082  1.00 60.69           H  
ATOM   2025 HD11 LEU A 163      19.418  24.903  44.164  1.00 56.93           H  
ATOM   2026 HD12 LEU A 163      18.187  25.211  42.916  1.00 56.93           H  
ATOM   2027 HD13 LEU A 163      18.007  23.828  44.022  1.00 56.93           H  
ATOM   2028 HD21 LEU A 163      18.038  23.578  40.895  1.00 57.84           H  
ATOM   2029 HD22 LEU A 163      19.154  22.192  40.849  1.00 57.84           H  
ATOM   2030 HD23 LEU A 163      17.840  22.237  42.049  1.00 57.84           H  
ATOM   2031  N   PRO A 164      22.271  24.445  38.997  1.00 58.23           N  
ATOM   2032  CA  PRO A 164      23.026  25.300  38.081  1.00 61.31           C  
ATOM   2033  C   PRO A 164      22.877  26.741  38.562  1.00 65.74           C  
ATOM   2034  O   PRO A 164      23.863  27.421  38.801  1.00 65.87           O  
ATOM   2035  CB  PRO A 164      22.336  25.075  36.737  1.00 59.64           C  
ATOM   2036  CG  PRO A 164      21.761  23.715  36.862  1.00 60.56           C  
ATOM   2037  CD  PRO A 164      21.243  23.682  38.273  1.00 58.57           C  
ATOM   2038  HA  PRO A 164      24.093  25.087  38.020  1.00 61.31           H  
ATOM   2039  HB2 PRO A 164      23.055  25.120  35.919  1.00 59.64           H  
ATOM   2040  HB3 PRO A 164      21.553  25.815  36.573  1.00 59.64           H  
ATOM   2041  HG2 PRO A 164      22.525  22.953  36.710  1.00 60.56           H  
ATOM   2042  HG3 PRO A 164      20.952  23.566  36.146  1.00 60.56           H  
ATOM   2043  HD2 PRO A 164      20.268  24.163  38.348  1.00 58.57           H  
ATOM   2044  HD3 PRO A 164      21.174  22.660  38.645  1.00 58.57           H  
ATOM   2045  N   SER A 165      21.630  27.179  38.734  1.00 69.05           N  
ATOM   2046  CA  SER A 165      21.323  28.542  39.185  1.00 72.63           C  
ATOM   2047  C   SER A 165      22.375  29.136  40.117  1.00 70.25           C  
ATOM   2048  O   SER A 165      22.925  30.193  39.836  1.00 64.75           O  
ATOM   2049  CB  SER A 165      19.947  28.575  39.860  1.00 78.36           C  
ATOM   2050  OG  SER A 165      18.920  28.271  38.923  1.00 77.40           O  
ATOM   2051  H   SER A 165      20.865  26.547  38.546  1.00 69.05           H  
ATOM   2052  HA  SER A 165      21.322  29.164  38.290  1.00 72.63           H  
ATOM   2053  HB2 SER A 165      19.774  29.570  40.271  1.00 78.36           H  
ATOM   2054  HB3 SER A 165      19.926  27.841  40.665  1.00 78.36           H  
ATOM   2055  HG  SER A 165      18.082  28.307  39.389  1.00 77.40           H  
ATOM   2056  N   SER A 166      22.652  28.461  41.225  1.00 70.88           N  
ATOM   2057  CA  SER A 166      23.663  28.947  42.150  1.00 72.14           C  
ATOM   2058  C   SER A 166      24.991  29.076  41.392  1.00 72.01           C  
ATOM   2059  O   SER A 166      25.423  30.188  41.086  1.00 74.44           O  
ATOM   2060  CB  SER A 166      23.779  27.988  43.348  1.00 72.18           C  
ATOM   2061  OG  SER A 166      25.125  27.754  43.725  1.00 71.80           O  
ATOM   2062  H   SER A 166      22.157  27.604  41.427  1.00 70.88           H  
ATOM   2063  HA  SER A 166      23.388  29.925  42.544  1.00 72.14           H  
ATOM   2064  HB2 SER A 166      23.320  27.036  43.080  1.00 72.18           H  
ATOM   2065  HB3 SER A 166      23.248  28.421  44.196  1.00 72.18           H  
ATOM   2066  HG  SER A 166      25.576  27.373  42.968  1.00 71.80           H  
ATOM   2067  N   TYR A 167      25.617  27.944  41.073  1.00 71.94           N  
ATOM   2068  CA  TYR A 167      26.882  27.909  40.333  1.00 69.30           C  
ATOM   2069  C   TYR A 167      26.700  28.384  38.878  1.00 73.63           C  
ATOM   2070  O   TYR A 167      25.672  28.129  38.262  1.00 68.85           O  
ATOM   2071  CB  TYR A 167      27.423  26.487  40.308  1.00 63.86           C  
ATOM   2072  CG  TYR A 167      27.888  25.960  41.638  1.00 66.67           C  
ATOM   2073  CD1 TYR A 167      29.250  25.869  41.929  1.00 64.09           C  
ATOM   2074  CD2 TYR A 167      26.973  25.528  42.607  1.00 67.67           C  
ATOM   2075  CE1 TYR A 167      29.694  25.359  43.148  1.00 63.07           C  
ATOM   2076  CE2 TYR A 167      27.411  25.018  43.835  1.00 63.12           C  
ATOM   2077  CZ  TYR A 167      28.774  24.938  44.094  1.00 63.05           C  
ATOM   2078  OH  TYR A 167      29.229  24.451  45.299  1.00 62.32           O  
ATOM   2079  H   TYR A 167      25.200  27.068  41.354  1.00 71.94           H  
ATOM   2080  HA  TYR A 167      27.577  28.579  40.839  1.00 69.30           H  
ATOM   2081  HB2 TYR A 167      28.267  26.459  39.619  1.00 63.86           H  
ATOM   2082  HB3 TYR A 167      26.633  25.831  39.942  1.00 63.86           H  
ATOM   2083  HD1 TYR A 167      29.972  26.199  41.197  1.00 64.09           H  
ATOM   2084  HD2 TYR A 167      25.914  25.589  42.404  1.00 67.67           H  
ATOM   2085  HE1 TYR A 167      30.752  25.292  43.354  1.00 63.07           H  
ATOM   2086  HE2 TYR A 167      26.696  24.690  44.575  1.00 63.12           H  
ATOM   2087  HH  TYR A 167      28.966  23.549  45.497  1.00 62.32           H  
ATOM   2088  N   ARG A 168      27.702  29.066  38.323  1.00 77.85           N  
ATOM   2089  CA  ARG A 168      27.610  29.547  36.942  1.00 78.43           C  
ATOM   2090  C   ARG A 168      28.861  29.258  36.123  1.00 75.13           C  
ATOM   2091  O   ARG A 168      29.985  29.346  36.626  1.00 71.98           O  
ATOM   2092  CB  ARG A 168      27.314  31.048  36.903  1.00 85.27           C  
ATOM   2093  CG  ARG A 168      25.938  31.421  37.436  1.00 95.00           C  
ATOM   2094  CD  ARG A 168      25.476  32.778  36.913  1.00103.09           C  
ATOM   2095  NE  ARG A 168      24.391  33.337  37.723  1.00110.76           N  
ATOM   2096  CZ  ARG A 168      23.658  34.394  37.374  1.00114.22           C  
ATOM   2097  NH1 ARG A 168      23.884  35.013  36.217  1.00113.37           N  
ATOM   2098  NH2 ARG A 168      22.709  34.844  38.190  1.00115.23           N1+
ATOM   2099  H   ARG A 168      28.536  29.254  38.862  1.00 77.85           H  
ATOM   2100  HA  ARG A 168      26.786  28.995  36.490  1.00 78.43           H  
ATOM   2101  HB2 ARG A 168      27.384  31.384  35.869  1.00 85.27           H  
ATOM   2102  HB3 ARG A 168      28.065  31.561  37.503  1.00 85.27           H  
ATOM   2103  HG2 ARG A 168      25.980  31.458  38.525  1.00 95.00           H  
ATOM   2104  HG3 ARG A 168      25.221  30.661  37.125  1.00 95.00           H  
ATOM   2105  HD2 ARG A 168      25.125  32.659  35.888  1.00103.09           H  
ATOM   2106  HD3 ARG A 168      26.320  33.468  36.930  1.00103.09           H  
ATOM   2107  HE  ARG A 168      24.184  32.891  38.606  1.00110.76           H  
ATOM   2108 HH11 ARG A 168      23.336  35.822  35.961  1.00113.37           H  
ATOM   2109 HH12 ARG A 168      24.604  34.674  35.595  1.00113.37           H  
ATOM   2110 HH21 ARG A 168      22.535  34.377  39.068  1.00115.23           H  
ATOM   2111 HH22 ARG A 168      22.162  35.653  37.931  1.00115.23           H  
ATOM   2112  N   GLY A 169      28.653  28.920  34.853  1.00 71.54           N  
ATOM   2113  CA  GLY A 169      29.771  28.604  33.987  1.00 68.21           C  
ATOM   2114  C   GLY A 169      30.410  27.333  34.504  1.00 63.39           C  
ATOM   2115  O   GLY A 169      31.528  26.973  34.137  1.00 65.26           O  
ATOM   2116  H   GLY A 169      27.711  28.883  34.491  1.00 71.54           H  
ATOM   2117  HA2 GLY A 169      30.496  29.418  34.005  1.00 68.21           H  
ATOM   2118  HA3 GLY A 169      29.419  28.454  32.966  1.00 68.21           H  
ATOM   2119  N   LYS A 170      29.680  26.645  35.368  1.00 58.27           N  
ATOM   2120  CA  LYS A 170      30.165  25.411  35.952  1.00 56.13           C  
ATOM   2121  C   LYS A 170      29.663  24.217  35.152  1.00 49.08           C  
ATOM   2122  O   LYS A 170      30.077  23.084  35.384  1.00 40.30           O  
ATOM   2123  CB  LYS A 170      29.697  25.324  37.404  1.00 60.04           C  
ATOM   2124  CG  LYS A 170      30.069  26.551  38.231  1.00 59.51           C  
ATOM   2125  CD  LYS A 170      31.569  26.784  38.208  1.00 63.99           C  
ATOM   2126  CE  LYS A 170      32.334  25.583  38.747  1.00 65.14           C  
ATOM   2127  NZ  LYS A 170      33.813  25.800  38.676  1.00 68.22           N1+
ATOM   2128  H   LYS A 170      28.765  26.988  35.626  1.00 58.27           H  
ATOM   2129  HA  LYS A 170      31.255  25.399  35.928  1.00 56.13           H  
ATOM   2130  HB2 LYS A 170      30.152  24.446  37.863  1.00 60.04           H  
ATOM   2131  HB3 LYS A 170      28.612  25.217  37.412  1.00 60.04           H  
ATOM   2132  HG2 LYS A 170      29.747  26.398  39.261  1.00 59.51           H  
ATOM   2133  HG3 LYS A 170      29.565  27.425  37.819  1.00 59.51           H  
ATOM   2134  HD2 LYS A 170      31.801  27.655  38.822  1.00 63.99           H  
ATOM   2135  HD3 LYS A 170      31.882  26.970  37.181  1.00 63.99           H  
ATOM   2136  HE2 LYS A 170      32.076  24.704  38.156  1.00 65.14           H  
ATOM   2137  HE3 LYS A 170      32.049  25.419  39.786  1.00 65.14           H  
ATOM   2138  HZ1 LYS A 170      34.085  25.953  37.715  1.00 68.22           H  
ATOM   2139  HZ2 LYS A 170      34.062  26.608  39.229  1.00 68.22           H  
ATOM   2140  HZ3 LYS A 170      34.290  24.986  39.035  1.00 68.22           H  
ATOM   2141  N   ASP A 171      28.766  24.487  34.211  1.00 44.65           N  
ATOM   2142  CA  ASP A 171      28.195  23.448  33.366  1.00 45.29           C  
ATOM   2143  C   ASP A 171      27.628  22.249  34.147  1.00 47.83           C  
ATOM   2144  O   ASP A 171      27.945  21.085  33.874  1.00 42.51           O  
ATOM   2145  CB  ASP A 171      29.237  22.977  32.353  1.00 40.77           C  
ATOM   2146  CG  ASP A 171      28.621  22.220  31.211  1.00 41.87           C  
ATOM   2147  OD1 ASP A 171      27.438  22.474  30.913  1.00 44.49           O  
ATOM   2148  OD2 ASP A 171      29.315  21.383  30.604  1.00 41.13           O1-
ATOM   2149  H   ASP A 171      28.470  25.443  34.077  1.00 44.65           H  
ATOM   2150  HA  ASP A 171      27.344  23.898  32.854  1.00 45.29           H  
ATOM   2151  HB2 ASP A 171      29.950  22.327  32.860  1.00 40.77           H  
ATOM   2152  HB3 ASP A 171      29.758  23.848  31.956  1.00 40.77           H  
ATOM   2153  N   LEU A 172      26.787  22.561  35.127  1.00 48.60           N  
ATOM   2154  CA  LEU A 172      26.126  21.545  35.923  1.00 49.61           C  
ATOM   2155  C   LEU A 172      24.828  21.225  35.209  1.00 48.39           C  
ATOM   2156  O   LEU A 172      23.736  21.546  35.694  1.00 47.87           O  
ATOM   2157  CB  LEU A 172      25.827  22.051  37.335  1.00 42.81           C  
ATOM   2158  CG  LEU A 172      27.049  22.202  38.236  1.00 46.28           C  
ATOM   2159  CD1 LEU A 172      26.596  22.415  39.677  1.00 42.97           C  
ATOM   2160  CD2 LEU A 172      27.927  20.951  38.128  1.00 46.43           C  
ATOM   2161  H   LEU A 172      26.603  23.534  35.323  1.00 48.60           H  
ATOM   2162  HA  LEU A 172      26.764  20.667  36.027  1.00 49.61           H  
ATOM   2163  HB2 LEU A 172      25.142  21.348  37.809  1.00 42.81           H  
ATOM   2164  HB3 LEU A 172      25.346  23.026  37.251  1.00 42.81           H  
ATOM   2165  HG  LEU A 172      27.634  23.066  37.920  1.00 46.28           H  
ATOM   2166 HD11 LEU A 172      25.985  23.316  39.736  1.00 42.97           H  
ATOM   2167 HD12 LEU A 172      26.010  21.556  40.004  1.00 42.97           H  
ATOM   2168 HD13 LEU A 172      27.469  22.525  40.320  1.00 42.97           H  
ATOM   2169 HD21 LEU A 172      27.355  20.078  38.441  1.00 46.43           H  
ATOM   2170 HD22 LEU A 172      28.251  20.822  37.095  1.00 46.43           H  
ATOM   2171 HD23 LEU A 172      28.800  21.063  38.771  1.00 46.43           H  
ATOM   2172  N   GLN A 173      24.973  20.599  34.042  1.00 46.39           N  
ATOM   2173  CA  GLN A 173      23.857  20.204  33.199  1.00 42.42           C  
ATOM   2174  C   GLN A 173      23.707  18.700  33.090  1.00 41.89           C  
ATOM   2175  O   GLN A 173      24.656  17.952  33.315  1.00 44.13           O  
ATOM   2176  CB  GLN A 173      24.047  20.813  31.819  1.00 48.28           C  
ATOM   2177  CG  GLN A 173      24.020  22.322  31.895  1.00 54.89           C  
ATOM   2178  CD  GLN A 173      22.733  22.822  32.541  1.00 58.37           C  
ATOM   2179  NE2 GLN A 173      22.744  23.776  33.332  1.00 59.50           N  
ATOM   2180  OE1 GLN A 173      21.613  22.175  32.205  1.00 53.52           O  
ATOM   2181  H   GLN A 173      25.909  20.388  33.726  1.00 46.39           H  
ATOM   2182  HA  GLN A 173      22.941  20.573  33.660  1.00 42.42           H  
ATOM   2183  HB2 GLN A 173      23.245  20.473  31.164  1.00 48.28           H  
ATOM   2184  HB3 GLN A 173      25.007  20.492  31.415  1.00 48.28           H  
ATOM   2185  HG2 GLN A 173      24.093  22.729  30.887  1.00 54.89           H  
ATOM   2186  HG3 GLN A 173      24.870  22.663  32.487  1.00 54.89           H  
ATOM   2187 HE21 GLN A 173      21.882  24.094  33.752  1.00 59.50           H  
ATOM   2188 HE22 GLN A 173      23.615  24.235  33.557  1.00 59.50           H  
ATOM   2189  N   GLU A 174      22.508  18.260  32.733  1.00 40.76           N  
ATOM   2190  CA  GLU A 174      22.222  16.843  32.600  1.00 34.04           C  
ATOM   2191  C   GLU A 174      22.689  16.120  33.848  1.00 36.84           C  
ATOM   2192  O   GLU A 174      22.266  16.419  34.961  1.00 39.32           O  
ATOM   2193  CB  GLU A 174      22.953  16.258  31.391  1.00 38.20           C  
ATOM   2194  CG  GLU A 174      22.697  16.970  30.068  1.00 43.82           C  
ATOM   2195  CD  GLU A 174      21.219  17.043  29.709  1.00 52.16           C  
ATOM   2196  OE1 GLU A 174      20.443  16.220  30.237  1.00 49.75           O  
ATOM   2197  OE2 GLU A 174      20.836  17.916  28.893  1.00 55.18           O1-
ATOM   2198  H   GLU A 174      21.774  18.929  32.549  1.00 40.76           H  
ATOM   2199  HA  GLU A 174      21.148  16.716  32.464  1.00 34.04           H  
ATOM   2200  HB2 GLU A 174      22.642  15.219  31.280  1.00 38.20           H  
ATOM   2201  HB3 GLU A 174      24.023  16.298  31.593  1.00 38.20           H  
ATOM   2202  HG2 GLU A 174      23.221  16.433  29.277  1.00 43.82           H  
ATOM   2203  HG3 GLU A 174      23.088  17.985  30.138  1.00 43.82           H  
ATOM   2204  N   ASN A 175      23.579  15.162  33.658  1.00 38.47           N  
ATOM   2205  CA  ASN A 175      24.087  14.411  34.781  1.00 37.52           C  
ATOM   2206  C   ASN A 175      25.565  14.197  34.586  1.00 34.08           C  
ATOM   2207  O   ASN A 175      26.110  13.193  35.013  1.00 34.56           O  
ATOM   2208  CB  ASN A 175      23.353  13.063  34.908  1.00 43.84           C  
ATOM   2209  CG  ASN A 175      23.707  12.079  33.787  1.00 42.81           C  
ATOM   2210  OD1 ASN A 175      23.805  12.453  32.620  1.00 39.19           O  
ATOM   2211  ND2 ASN A 175      23.887  10.815  34.149  1.00 45.79           N  
ATOM   2212  H   ASN A 175      23.905  14.955  32.725  1.00 38.47           H  
ATOM   2213  HA  ASN A 175      23.916  14.966  35.703  1.00 37.52           H  
ATOM   2214  HB2 ASN A 175      22.279  13.248  34.881  1.00 43.84           H  
ATOM   2215  HB3 ASN A 175      23.620  12.611  35.863  1.00 43.84           H  
ATOM   2216 HD21 ASN A 175      24.114  10.118  33.454  1.00 45.79           H  
ATOM   2217 HD22 ASN A 175      23.797  10.550  35.119  1.00 45.79           H  
ATOM   2218  N   TYR A 176      26.216  15.154  33.939  1.00 37.30           N  
ATOM   2219  CA  TYR A 176      27.650  15.042  33.718  1.00 37.49           C  
ATOM   2220  C   TYR A 176      28.447  15.105  35.031  1.00 39.90           C  
ATOM   2221  O   TYR A 176      28.029  15.710  36.009  1.00 32.57           O  
ATOM   2222  CB  TYR A 176      28.161  16.157  32.803  1.00 34.56           C  
ATOM   2223  CG  TYR A 176      27.465  16.296  31.461  1.00 39.30           C  
ATOM   2224  CD1 TYR A 176      27.172  15.181  30.673  1.00 38.09           C  
ATOM   2225  CD2 TYR A 176      27.141  17.564  30.959  1.00 44.58           C  
ATOM   2226  CE1 TYR A 176      26.577  15.324  29.419  1.00 43.54           C  
ATOM   2227  CE2 TYR A 176      26.547  17.722  29.713  1.00 47.69           C  
ATOM   2228  CZ  TYR A 176      26.265  16.599  28.948  1.00 47.58           C  
ATOM   2229  OH  TYR A 176      25.651  16.773  27.732  1.00 55.72           O  
ATOM   2230  H   TYR A 176      25.715  15.963  33.599  1.00 37.30           H  
ATOM   2231  HA  TYR A 176      27.803  14.070  33.249  1.00 37.49           H  
ATOM   2232  HB2 TYR A 176      29.218  15.972  32.612  1.00 34.56           H  
ATOM   2233  HB3 TYR A 176      28.048  17.102  33.335  1.00 34.56           H  
ATOM   2234  HD1 TYR A 176      27.409  14.193  31.040  1.00 38.09           H  
ATOM   2235  HD2 TYR A 176      27.358  18.438  31.555  1.00 44.58           H  
ATOM   2236  HE1 TYR A 176      26.360  14.454  28.818  1.00 43.54           H  
ATOM   2237  HE2 TYR A 176      26.307  18.708  29.344  1.00 47.69           H  
ATOM   2238  HH  TYR A 176      25.479  15.964  27.245  1.00 55.72           H  
ATOM   2239  N   CYS A 177      29.592  14.438  35.036  1.00 39.84           N  
ATOM   2240  CA  CYS A 177      30.484  14.461  36.171  1.00 37.15           C  
ATOM   2241  C   CYS A 177      31.156  15.821  36.080  1.00 38.83           C  
ATOM   2242  O   CYS A 177      31.648  16.214  35.022  1.00 37.57           O  
ATOM   2243  CB  CYS A 177      31.538  13.383  36.025  1.00 38.21           C  
ATOM   2244  SG  CYS A 177      30.902  11.685  36.040  1.00 38.29           S  
ATOM   2245  H   CYS A 177      29.848  13.898  34.222  1.00 39.84           H  
ATOM   2246  HA  CYS A 177      29.963  14.294  37.114  1.00 37.15           H  
ATOM   2247  HB2 CYS A 177      32.245  13.487  36.848  1.00 38.21           H  
ATOM   2248  HB3 CYS A 177      32.056  13.542  35.079  1.00 38.21           H  
ATOM   2249  N   ARG A 178      31.183  16.535  37.191  1.00 39.65           N  
ATOM   2250  CA  ARG A 178      31.781  17.857  37.218  1.00 41.95           C  
ATOM   2251  C   ARG A 178      32.452  18.018  38.565  1.00 44.47           C  
ATOM   2252  O   ARG A 178      32.302  17.169  39.450  1.00 47.77           O  
ATOM   2253  CB  ARG A 178      30.702  18.935  37.095  1.00 36.27           C  
ATOM   2254  CG  ARG A 178      29.792  18.876  35.880  1.00 35.27           C  
ATOM   2255  CD  ARG A 178      30.406  19.515  34.620  1.00 26.67           C  
ATOM   2256  NE  ARG A 178      31.176  18.492  33.946  1.00 47.33           N  
ATOM   2257  CZ  ARG A 178      31.036  18.133  32.680  1.00 39.62           C  
ATOM   2258  NH1 ARG A 178      30.151  18.728  31.892  1.00 37.63           N  
ATOM   2259  NH2 ARG A 178      31.757  17.128  32.230  1.00 38.84           N1+
ATOM   2260  H   ARG A 178      30.781  16.155  38.036  1.00 39.65           H  
ATOM   2261  HA  ARG A 178      32.485  17.962  36.392  1.00 41.95           H  
ATOM   2262  HB2 ARG A 178      31.205  19.902  37.080  1.00 36.27           H  
ATOM   2263  HB3 ARG A 178      30.070  18.868  37.981  1.00 36.27           H  
ATOM   2264  HG2 ARG A 178      28.866  19.401  36.117  1.00 35.27           H  
ATOM   2265  HG3 ARG A 178      29.572  17.830  35.664  1.00 35.27           H  
ATOM   2266  HD2 ARG A 178      31.055  20.344  34.902  1.00 26.67           H  
ATOM   2267  HD3 ARG A 178      29.615  19.879  33.964  1.00 26.67           H  
ATOM   2268  HE  ARG A 178      31.880  18.011  34.488  1.00 47.33           H  
ATOM   2269 HH11 ARG A 178      30.027  18.410  30.941  1.00 37.63           H  
ATOM   2270 HH12 ARG A 178      29.600  19.499  32.243  1.00 37.63           H  
ATOM   2271 HH21 ARG A 178      32.430  16.678  32.835  1.00 38.84           H  
ATOM   2272 HH22 ARG A 178      31.638  16.806  31.280  1.00 38.84           H  
ATOM   2273  N   ASN A 179      33.195  19.109  38.715  1.00 43.72           N  
ATOM   2274  CA  ASN A 179      33.861  19.418  39.965  1.00 41.73           C  
ATOM   2275  C   ASN A 179      33.704  20.915  40.145  1.00 45.82           C  
ATOM   2276  O   ASN A 179      34.664  21.670  40.005  1.00 50.02           O  
ATOM   2277  CB  ASN A 179      35.335  19.040  39.902  1.00 44.90           C  
ATOM   2278  CG  ASN A 179      36.022  19.165  41.252  1.00 54.37           C  
ATOM   2279  OD1 ASN A 179      35.367  19.342  42.294  1.00 53.56           O  
ATOM   2280  ND2 ASN A 179      37.342  19.057  41.249  1.00 51.66           N  
ATOM   2281  H   ASN A 179      33.299  19.742  37.935  1.00 43.72           H  
ATOM   2282  HA  ASN A 179      33.432  18.860  40.797  1.00 41.73           H  
ATOM   2283  HB2 ASN A 179      35.835  19.698  39.192  1.00 44.90           H  
ATOM   2284  HB3 ASN A 179      35.418  18.008  39.561  1.00 44.90           H  
ATOM   2285 HD21 ASN A 179      37.835  18.914  40.379  1.00 51.66           H  
ATOM   2286 HD22 ASN A 179      37.856  19.118  42.116  1.00 51.66           H  
ATOM   2287  N   PRO A 180      32.474  21.364  40.448  1.00 47.03           N  
ATOM   2288  CA  PRO A 180      32.087  22.766  40.656  1.00 51.35           C  
ATOM   2289  C   PRO A 180      32.927  23.518  41.674  1.00 49.87           C  
ATOM   2290  O   PRO A 180      33.148  24.717  41.523  1.00 48.18           O  
ATOM   2291  CB  PRO A 180      30.626  22.661  41.092  1.00 53.23           C  
ATOM   2292  CG  PRO A 180      30.170  21.413  40.432  1.00 53.78           C  
ATOM   2293  CD  PRO A 180      31.324  20.487  40.707  1.00 48.61           C  
ATOM   2294  HA  PRO A 180      32.242  23.353  39.751  1.00 51.35           H  
ATOM   2295  HB2 PRO A 180      30.051  23.520  40.746  1.00 53.23           H  
ATOM   2296  HB3 PRO A 180      30.545  22.583  42.176  1.00 53.23           H  
ATOM   2297  HG2 PRO A 180      30.024  21.559  39.362  1.00 53.78           H  
ATOM   2298  HG3 PRO A 180      29.247  21.042  40.877  1.00 53.78           H  
ATOM   2299  HD2 PRO A 180      31.316  20.136  41.739  1.00 48.61           H  
ATOM   2300  HD3 PRO A 180      31.317  19.631  40.032  1.00 48.61           H  
ATOM   2301  N   ARG A 181      33.375  22.810  42.710  1.00 49.91           N  
ATOM   2302  CA  ARG A 181      34.206  23.399  43.766  1.00 56.55           C  
ATOM   2303  C   ARG A 181      35.647  22.961  43.599  1.00 54.73           C  
ATOM   2304  O   ARG A 181      36.383  22.879  44.567  1.00 57.83           O  
ATOM   2305  CB  ARG A 181      33.737  22.960  45.164  1.00 56.86           C  
ATOM   2306  CG  ARG A 181      32.512  23.676  45.720  1.00 66.18           C  
ATOM   2307  CD  ARG A 181      32.251  23.246  47.163  1.00 69.45           C  
ATOM   2308  NE  ARG A 181      31.397  24.179  47.899  1.00 78.40           N  
ATOM   2309  CZ  ARG A 181      30.725  23.861  49.010  1.00 87.42           C  
ATOM   2310  NH1 ARG A 181      30.802  22.630  49.512  1.00 92.66           N  
ATOM   2311  NH2 ARG A 181      29.979  24.770  49.634  1.00 90.64           N1+
ATOM   2312  H   ARG A 181      33.133  21.831  42.771  1.00 49.91           H  
ATOM   2313  HA  ARG A 181      34.118  24.482  43.679  1.00 56.55           H  
ATOM   2314  HB2 ARG A 181      34.561  23.124  45.858  1.00 56.86           H  
ATOM   2315  HB3 ARG A 181      33.507  21.895  45.118  1.00 56.86           H  
ATOM   2316  HG2 ARG A 181      31.644  23.429  45.109  1.00 66.18           H  
ATOM   2317  HG3 ARG A 181      32.682  24.752  45.691  1.00 66.18           H  
ATOM   2318  HD2 ARG A 181      33.208  23.171  47.680  1.00 69.45           H  
ATOM   2319  HD3 ARG A 181      31.767  22.270  47.151  1.00 69.45           H  
ATOM   2320  HE  ARG A 181      31.310  25.121  47.546  1.00 78.40           H  
ATOM   2321 HH11 ARG A 181      31.364  21.930  49.049  1.00 92.66           H  
ATOM   2322 HH12 ARG A 181      30.298  22.396  50.356  1.00 92.66           H  
ATOM   2323 HH21 ARG A 181      29.481  24.522  50.477  1.00 90.64           H  
ATOM   2324 HH22 ARG A 181      29.911  25.708  49.265  1.00 90.64           H  
ATOM   2325  N   GLY A 182      36.043  22.667  42.374  1.00 52.81           N  
ATOM   2326  CA  GLY A 182      37.402  22.228  42.138  1.00 55.61           C  
ATOM   2327  C   GLY A 182      38.031  21.557  43.339  1.00 55.88           C  
ATOM   2328  O   GLY A 182      39.115  21.946  43.763  1.00 61.55           O  
ATOM   2329  H   GLY A 182      35.397  22.748  41.602  1.00 52.81           H  
ATOM   2330  HA2 GLY A 182      38.005  23.096  41.872  1.00 55.61           H  
ATOM   2331  HA3 GLY A 182      37.398  21.520  41.309  1.00 55.61           H  
ATOM   2332  N   GLU A 183      37.346  20.558  43.888  1.00 55.94           N  
ATOM   2333  CA  GLU A 183      37.836  19.829  45.051  1.00 56.63           C  
ATOM   2334  C   GLU A 183      38.817  18.735  44.664  1.00 56.17           C  
ATOM   2335  O   GLU A 183      39.005  18.453  43.492  1.00 59.57           O  
ATOM   2336  CB  GLU A 183      36.662  19.238  45.832  1.00 61.87           C  
ATOM   2337  CG  GLU A 183      35.649  20.305  46.265  1.00 68.23           C  
ATOM   2338  CD  GLU A 183      34.551  19.783  47.195  1.00 66.15           C  
ATOM   2339  OE1 GLU A 183      34.870  19.394  48.348  1.00 69.22           O  
ATOM   2340  OE2 GLU A 183      33.377  19.776  46.768  1.00 55.94           O1-
ATOM   2341  H   GLU A 183      36.457  20.296  43.486  1.00 55.94           H  
ATOM   2342  HA  GLU A 183      38.371  20.537  45.684  1.00 56.63           H  
ATOM   2343  HB2 GLU A 183      37.049  18.741  46.722  1.00 61.87           H  
ATOM   2344  HB3 GLU A 183      36.154  18.509  45.201  1.00 61.87           H  
ATOM   2345  HG2 GLU A 183      35.176  20.711  45.371  1.00 68.23           H  
ATOM   2346  HG3 GLU A 183      36.188  21.098  46.783  1.00 68.23           H  
ATOM   2347  N   GLU A 184      39.428  18.109  45.659  1.00 54.74           N  
ATOM   2348  CA  GLU A 184      40.429  17.083  45.424  1.00 56.89           C  
ATOM   2349  C   GLU A 184      40.065  15.843  44.634  1.00 54.14           C  
ATOM   2350  O   GLU A 184      40.843  15.399  43.795  1.00 56.03           O  
ATOM   2351  CB  GLU A 184      41.046  16.639  46.752  1.00 59.96           C  
ATOM   2352  CG  GLU A 184      42.081  17.606  47.313  1.00 66.70           C  
ATOM   2353  CD  GLU A 184      43.221  17.905  46.336  1.00 68.70           C  
ATOM   2354  OE1 GLU A 184      43.764  16.953  45.723  1.00 65.55           O  
ATOM   2355  OE2 GLU A 184      43.575  19.096  46.201  1.00 64.62           O1-
ATOM   2356  H   GLU A 184      39.191  18.353  46.610  1.00 54.74           H  
ATOM   2357  HA  GLU A 184      41.116  17.608  44.761  1.00 56.89           H  
ATOM   2358  HB2 GLU A 184      41.528  15.673  46.599  1.00 59.96           H  
ATOM   2359  HB3 GLU A 184      40.245  16.534  47.483  1.00 59.96           H  
ATOM   2360  HG2 GLU A 184      42.506  17.172  48.218  1.00 66.70           H  
ATOM   2361  HG3 GLU A 184      41.582  18.543  47.559  1.00 66.70           H  
ATOM   2362  N   GLY A 185      38.908  15.269  44.914  1.00 51.53           N  
ATOM   2363  CA  GLY A 185      38.508  14.058  44.224  1.00 53.56           C  
ATOM   2364  C   GLY A 185      38.298  14.180  42.728  1.00 52.24           C  
ATOM   2365  O   GLY A 185      38.241  13.181  42.007  1.00 51.91           O  
ATOM   2366  H   GLY A 185      38.300  15.675  45.611  1.00 51.53           H  
ATOM   2367  HA2 GLY A 185      37.571  13.718  44.665  1.00 53.56           H  
ATOM   2368  HA3 GLY A 185      39.282  13.309  44.391  1.00 53.56           H  
ATOM   2369  N   GLY A 186      38.178  15.406  42.245  1.00 52.00           N  
ATOM   2370  CA  GLY A 186      37.958  15.582  40.823  1.00 53.37           C  
ATOM   2371  C   GLY A 186      36.489  15.470  40.470  1.00 48.68           C  
ATOM   2372  O   GLY A 186      35.642  15.402  41.356  1.00 50.45           O  
ATOM   2373  H   GLY A 186      38.239  16.207  42.858  1.00 52.00           H  
ATOM   2374  HA2 GLY A 186      38.512  14.815  40.281  1.00 53.37           H  
ATOM   2375  HA3 GLY A 186      38.319  16.567  40.528  1.00 53.37           H  
ATOM   2376  N   PRO A 187      36.151  15.446  39.180  1.00 46.69           N  
ATOM   2377  CA  PRO A 187      34.746  15.347  38.809  1.00 42.83           C  
ATOM   2378  C   PRO A 187      34.022  14.250  39.558  1.00 42.26           C  
ATOM   2379  O   PRO A 187      34.540  13.141  39.739  1.00 39.94           O  
ATOM   2380  CB  PRO A 187      34.807  15.095  37.303  1.00 48.31           C  
ATOM   2381  CG  PRO A 187      36.012  15.871  36.896  1.00 48.33           C  
ATOM   2382  CD  PRO A 187      37.005  15.471  37.979  1.00 45.99           C  
ATOM   2383  HA  PRO A 187      34.175  16.240  39.065  1.00 42.83           H  
ATOM   2384  HB2 PRO A 187      33.912  15.467  36.805  1.00 48.31           H  
ATOM   2385  HB3 PRO A 187      34.930  14.034  37.086  1.00 48.31           H  
ATOM   2386  HG2 PRO A 187      35.819  16.944  36.908  1.00 48.33           H  
ATOM   2387  HG3 PRO A 187      36.361  15.576  35.906  1.00 48.33           H  
ATOM   2388  HD2 PRO A 187      37.436  14.490  37.779  1.00 45.99           H  
ATOM   2389  HD3 PRO A 187      37.804  16.206  38.076  1.00 45.99           H  
ATOM   2390  N   TRP A 188      32.816  14.585  39.996  1.00 36.55           N  
ATOM   2391  CA  TRP A 188      31.971  13.672  40.728  1.00 30.50           C  
ATOM   2392  C   TRP A 188      30.530  13.982  40.370  1.00 35.55           C  
ATOM   2393  O   TRP A 188      30.239  14.872  39.569  1.00 36.08           O  
ATOM   2394  CB  TRP A 188      32.164  13.873  42.225  1.00 36.83           C  
ATOM   2395  CG  TRP A 188      31.875  15.283  42.685  1.00 39.44           C  
ATOM   2396  CD1 TRP A 188      32.720  16.370  42.616  1.00 39.50           C  
ATOM   2397  CD2 TRP A 188      30.648  15.767  43.240  1.00 36.03           C  
ATOM   2398  NE1 TRP A 188      32.091  17.490  43.091  1.00 39.77           N  
ATOM   2399  CE2 TRP A 188      30.818  17.155  43.482  1.00 42.31           C  
ATOM   2400  CE3 TRP A 188      29.423  15.167  43.557  1.00 38.18           C  
ATOM   2401  CZ2 TRP A 188      29.802  17.953  44.028  1.00 38.01           C  
ATOM   2402  CZ3 TRP A 188      28.410  15.959  44.100  1.00 44.85           C  
ATOM   2403  CH2 TRP A 188      28.611  17.343  44.330  1.00 42.51           C  
ATOM   2404  H   TRP A 188      32.475  15.517  39.810  1.00 36.55           H  
ATOM   2405  HA  TRP A 188      32.224  12.643  40.473  1.00 30.50           H  
ATOM   2406  HB2 TRP A 188      33.197  13.633  42.475  1.00 36.83           H  
ATOM   2407  HB3 TRP A 188      31.495  13.194  42.754  1.00 36.83           H  
ATOM   2408  HD1 TRP A 188      33.733  16.342  42.241  1.00 39.50           H  
ATOM   2409  HE1 TRP A 188      32.498  18.413  43.145  1.00 39.77           H  
ATOM   2410  HE3 TRP A 188      29.265  14.113  43.385  1.00 38.18           H  
ATOM   2411  HZ2 TRP A 188      29.952  19.008  44.204  1.00 38.01           H  
ATOM   2412  HZ3 TRP A 188      27.459  15.511  44.348  1.00 44.85           H  
ATOM   2413  HH2 TRP A 188      27.809  17.930  44.752  1.00 42.51           H  
ATOM   2414  N   CYS A 189      29.612  13.248  40.970  1.00 35.29           N  
ATOM   2415  CA  CYS A 189      28.226  13.503  40.704  1.00 32.78           C  
ATOM   2416  C   CYS A 189      27.404  12.858  41.781  1.00 33.52           C  
ATOM   2417  O   CYS A 189      27.913  12.066  42.568  1.00 34.52           O  
ATOM   2418  CB  CYS A 189      27.846  12.928  39.346  1.00 30.30           C  
ATOM   2419  SG  CYS A 189      27.618  11.127  39.350  1.00 39.66           S  
ATOM   2420  H   CYS A 189      29.883  12.515  41.610  1.00 35.29           H  
ATOM   2421  HA  CYS A 189      28.042  14.577  40.691  1.00 32.78           H  
ATOM   2422  HB2 CYS A 189      28.636  13.173  38.636  1.00 30.30           H  
ATOM   2423  HB3 CYS A 189      26.913  13.392  39.025  1.00 30.30           H  
ATOM   2424  N   PHE A 190      26.135  13.235  41.842  1.00 37.06           N  
ATOM   2425  CA  PHE A 190      25.228  12.636  42.804  1.00 36.44           C  
ATOM   2426  C   PHE A 190      24.798  11.373  42.077  1.00 38.16           C  
ATOM   2427  O   PHE A 190      24.780  11.329  40.839  1.00 33.60           O  
ATOM   2428  CB  PHE A 190      24.020  13.540  43.097  1.00 38.39           C  
ATOM   2429  CG  PHE A 190      24.350  14.718  43.953  1.00 38.46           C  
ATOM   2430  CD1 PHE A 190      24.755  14.537  45.268  1.00 38.51           C  
ATOM   2431  CD2 PHE A 190      24.363  16.000  43.416  1.00 41.75           C  
ATOM   2432  CE1 PHE A 190      25.181  15.611  46.035  1.00 39.10           C  
ATOM   2433  CE2 PHE A 190      24.789  17.074  44.169  1.00 43.58           C  
ATOM   2434  CZ  PHE A 190      25.205  16.881  45.486  1.00 38.64           C  
ATOM   2435  H   PHE A 190      25.795  13.947  41.212  1.00 37.06           H  
ATOM   2436  HA  PHE A 190      25.683  12.462  43.779  1.00 36.44           H  
ATOM   2437  HB2 PHE A 190      23.260  12.946  43.605  1.00 38.39           H  
ATOM   2438  HB3 PHE A 190      23.623  13.903  42.149  1.00 38.39           H  
ATOM   2439  HD1 PHE A 190      24.738  13.547  45.700  1.00 38.51           H  
ATOM   2440  HD2 PHE A 190      24.036  16.157  42.399  1.00 41.75           H  
ATOM   2441  HE1 PHE A 190      25.493  15.457  47.057  1.00 39.10           H  
ATOM   2442  HE2 PHE A 190      24.800  18.065  43.739  1.00 43.58           H  
ATOM   2443  HZ  PHE A 190      25.545  17.720  46.075  1.00 38.64           H  
ATOM   2444  N   THR A 191      24.441  10.363  42.855  1.00 33.77           N  
ATOM   2445  CA  THR A 191      24.086   9.054  42.331  1.00 38.17           C  
ATOM   2446  C   THR A 191      22.600   8.778  42.167  1.00 37.90           C  
ATOM   2447  O   THR A 191      21.800   9.197  42.999  1.00 42.61           O  
ATOM   2448  CB  THR A 191      24.698   7.987  43.272  1.00 45.22           C  
ATOM   2449  OG1 THR A 191      26.130   8.119  43.289  1.00 47.08           O  
ATOM   2450  CG2 THR A 191      24.320   6.633  42.856  1.00 37.46           C  
ATOM   2451  H   THR A 191      24.414  10.508  43.854  1.00 33.77           H  
ATOM   2452  HA  THR A 191      24.485   9.019  41.317  1.00 38.17           H  
ATOM   2453  HB  THR A 191      24.307   8.150  44.276  1.00 45.22           H  
ATOM   2454 HG21 THR A 191      23.234   6.542  42.857  1.00 37.46           H  
ATOM   2455 HG22 THR A 191      24.699   6.442  41.852  1.00 37.46           H  
ATOM   2456 HG23 THR A 191      24.746   5.908  43.549  1.00 37.46           H  
ATOM   2457  HG1 THR A 191      26.475   7.459  43.894  1.00 47.08           H  
ATOM   2458  N   SER A 192      22.239   8.059  41.108  1.00 33.39           N  
ATOM   2459  CA  SER A 192      20.849   7.675  40.859  1.00 33.78           C  
ATOM   2460  C   SER A 192      20.447   6.572  41.836  1.00 34.17           C  
ATOM   2461  O   SER A 192      19.359   6.013  41.775  1.00 38.88           O  
ATOM   2462  CB  SER A 192      20.682   7.154  39.446  1.00 33.20           C  
ATOM   2463  OG  SER A 192      21.635   6.135  39.213  1.00 42.80           O  
ATOM   2464  H   SER A 192      22.950   7.768  40.452  1.00 33.39           H  
ATOM   2465  HA  SER A 192      20.219   8.554  40.993  1.00 33.78           H  
ATOM   2466  HB2 SER A 192      20.836   7.967  38.737  1.00 33.20           H  
ATOM   2467  HB3 SER A 192      19.677   6.749  39.322  1.00 33.20           H  
ATOM   2468  HG  SER A 192      22.506   6.521  39.329  1.00 42.80           H  
ATOM   2469  N   ASN A 193      21.340   6.249  42.743  1.00 34.45           N  
ATOM   2470  CA  ASN A 193      21.023   5.236  43.708  1.00 40.32           C  
ATOM   2471  C   ASN A 193      20.868   5.797  45.128  1.00 40.41           C  
ATOM   2472  O   ASN A 193      21.757   6.476  45.640  1.00 36.34           O  
ATOM   2473  CB  ASN A 193      22.089   4.157  43.687  1.00 42.81           C  
ATOM   2474  CG  ASN A 193      21.715   2.982  44.535  1.00 49.66           C  
ATOM   2475  OD1 ASN A 193      21.963   2.962  45.742  1.00 50.36           O  
ATOM   2476  ND2 ASN A 193      21.080   1.991  43.912  1.00 59.00           N  
ATOM   2477  H   ASN A 193      22.239   6.708  42.761  1.00 34.45           H  
ATOM   2478  HA  ASN A 193      20.058   4.813  43.428  1.00 40.32           H  
ATOM   2479  HB2 ASN A 193      23.023   4.578  44.061  1.00 42.81           H  
ATOM   2480  HB3 ASN A 193      22.228   3.820  42.660  1.00 42.81           H  
ATOM   2481 HD21 ASN A 193      20.899   2.052  42.920  1.00 59.00           H  
ATOM   2482 HD22 ASN A 193      20.780   1.178  44.431  1.00 59.00           H  
ATOM   2483  N   PRO A 194      19.716   5.521  45.770  1.00 41.61           N  
ATOM   2484  CA  PRO A 194      19.355   5.947  47.129  1.00 41.94           C  
ATOM   2485  C   PRO A 194      20.392   5.581  48.176  1.00 45.65           C  
ATOM   2486  O   PRO A 194      20.614   6.335  49.117  1.00 48.24           O  
ATOM   2487  CB  PRO A 194      18.043   5.237  47.366  1.00 41.14           C  
ATOM   2488  CG  PRO A 194      17.417   5.300  46.012  1.00 39.13           C  
ATOM   2489  CD  PRO A 194      18.550   4.934  45.090  1.00 38.47           C  
ATOM   2490  HA  PRO A 194      19.290   7.032  47.214  1.00 41.94           H  
ATOM   2491  HB2 PRO A 194      17.438   5.757  48.108  1.00 41.14           H  
ATOM   2492  HB3 PRO A 194      18.201   4.206  47.684  1.00 41.14           H  
ATOM   2493  HG2 PRO A 194      17.048   6.303  45.798  1.00 39.13           H  
ATOM   2494  HG3 PRO A 194      16.598   4.586  45.927  1.00 39.13           H  
ATOM   2495  HD2 PRO A 194      18.650   3.852  44.999  1.00 38.47           H  
ATOM   2496  HD3 PRO A 194      18.410   5.370  44.101  1.00 38.47           H  
ATOM   2497  N   GLU A 195      21.026   4.422  48.006  1.00 52.33           N  
ATOM   2498  CA  GLU A 195      22.064   3.942  48.925  1.00 50.60           C  
ATOM   2499  C   GLU A 195      23.290   4.842  48.886  1.00 48.99           C  
ATOM   2500  O   GLU A 195      24.040   4.917  49.859  1.00 48.42           O  
ATOM   2501  CB  GLU A 195      22.522   2.522  48.540  1.00 57.82           C  
ATOM   2502  CG  GLU A 195      23.589   1.886  49.500  1.00 65.92           C  
ATOM   2503  CD  GLU A 195      24.410   0.717  48.877  1.00 70.43           C  
ATOM   2504  OE1 GLU A 195      23.901   0.002  47.975  1.00 67.46           O  
ATOM   2505  OE2 GLU A 195      25.571   0.506  49.313  1.00 69.13           O1-
ATOM   2506  H   GLU A 195      20.782   3.849  47.211  1.00 52.33           H  
ATOM   2507  HA  GLU A 195      21.626   3.945  49.923  1.00 50.60           H  
ATOM   2508  HB2 GLU A 195      22.951   2.565  47.539  1.00 57.82           H  
ATOM   2509  HB3 GLU A 195      21.645   1.874  48.532  1.00 57.82           H  
ATOM   2510  HG2 GLU A 195      23.070   1.506  50.380  1.00 65.92           H  
ATOM   2511  HG3 GLU A 195      24.286   2.669  49.799  1.00 65.92           H  
ATOM   2512  N   VAL A 196      23.486   5.523  47.760  1.00 41.80           N  
ATOM   2513  CA  VAL A 196      24.662   6.349  47.578  1.00 44.57           C  
ATOM   2514  C   VAL A 196      24.369   7.765  47.079  1.00 46.19           C  
ATOM   2515  O   VAL A 196      23.977   7.962  45.923  1.00 44.16           O  
ATOM   2516  CB  VAL A 196      25.656   5.634  46.597  1.00 49.48           C  
ATOM   2517  CG1 VAL A 196      26.909   6.476  46.394  1.00 49.17           C  
ATOM   2518  CG2 VAL A 196      26.044   4.254  47.150  1.00 48.13           C  
ATOM   2519  H   VAL A 196      22.803   5.463  47.019  1.00 41.80           H  
ATOM   2520  HA  VAL A 196      25.105   6.469  48.567  1.00 44.57           H  
ATOM   2521  HB  VAL A 196      25.158   5.509  45.636  1.00 49.48           H  
ATOM   2522 HG11 VAL A 196      26.631   7.451  45.993  1.00 49.17           H  
ATOM   2523 HG12 VAL A 196      27.417   6.608  47.349  1.00 49.17           H  
ATOM   2524 HG13 VAL A 196      27.576   5.972  45.694  1.00 49.17           H  
ATOM   2525 HG21 VAL A 196      26.543   4.375  48.112  1.00 48.13           H  
ATOM   2526 HG22 VAL A 196      25.147   3.649  47.280  1.00 48.13           H  
ATOM   2527 HG23 VAL A 196      26.718   3.759  46.451  1.00 48.13           H  
ATOM   2528  N   ARG A 197      24.592   8.743  47.959  1.00 44.29           N  
ATOM   2529  CA  ARG A 197      24.360  10.149  47.655  1.00 45.80           C  
ATOM   2530  C   ARG A 197      25.267  10.686  46.551  1.00 45.63           C  
ATOM   2531  O   ARG A 197      24.805  11.344  45.625  1.00 39.98           O  
ATOM   2532  CB  ARG A 197      24.507  10.994  48.941  1.00 50.13           C  
ATOM   2533  CG  ARG A 197      25.039  12.422  48.749  1.00 54.36           C  
ATOM   2534  CD  ARG A 197      24.805  13.327  49.973  1.00 52.14           C  
ATOM   2535  NE  ARG A 197      23.412  13.755  50.009  1.00 53.91           N  
ATOM   2536  CZ  ARG A 197      22.955  14.925  49.571  1.00 50.45           C  
ATOM   2537  NH1 ARG A 197      23.770  15.840  49.071  1.00 42.54           N  
ATOM   2538  NH2 ARG A 197      21.649  15.147  49.575  1.00 52.50           N1+
ATOM   2539  H   ARG A 197      24.937   8.498  48.876  1.00 44.29           H  
ATOM   2540  HA  ARG A 197      23.342  10.229  47.274  1.00 45.80           H  
ATOM   2541  HB2 ARG A 197      25.191  10.470  49.608  1.00 50.13           H  
ATOM   2542  HB3 ARG A 197      23.525  11.064  49.409  1.00 50.13           H  
ATOM   2543  HG2 ARG A 197      24.537  12.866  47.889  1.00 54.36           H  
ATOM   2544  HG3 ARG A 197      26.111  12.369  48.557  1.00 54.36           H  
ATOM   2545  HD2 ARG A 197      25.451  14.202  49.905  1.00 52.14           H  
ATOM   2546  HD3 ARG A 197      25.037  12.773  50.883  1.00 52.14           H  
ATOM   2547  HE  ARG A 197      22.739  13.111  50.398  1.00 53.91           H  
ATOM   2548 HH11 ARG A 197      24.767  15.679  49.064  1.00 42.54           H  
ATOM   2549 HH12 ARG A 197      23.395  16.700  48.696  1.00 42.54           H  
ATOM   2550 HH21 ARG A 197      21.282  16.009  49.198  1.00 52.50           H  
ATOM   2551 HH22 ARG A 197      21.020  14.454  49.955  1.00 52.50           H  
ATOM   2552  N   TYR A 198      26.557  10.396  46.652  1.00 46.99           N  
ATOM   2553  CA  TYR A 198      27.501  10.870  45.656  1.00 47.52           C  
ATOM   2554  C   TYR A 198      28.733   9.973  45.545  1.00 46.09           C  
ATOM   2555  O   TYR A 198      29.084   9.244  46.472  1.00 44.40           O  
ATOM   2556  CB  TYR A 198      27.952  12.302  45.996  1.00 50.97           C  
ATOM   2557  CG  TYR A 198      28.819  12.374  47.235  1.00 48.97           C  
ATOM   2558  CD1 TYR A 198      28.257  12.541  48.501  1.00 53.47           C  
ATOM   2559  CD2 TYR A 198      30.194  12.205  47.144  1.00 53.60           C  
ATOM   2560  CE1 TYR A 198      29.050  12.536  49.649  1.00 56.16           C  
ATOM   2561  CE2 TYR A 198      30.994  12.192  48.273  1.00 61.38           C  
ATOM   2562  CZ  TYR A 198      30.425  12.359  49.523  1.00 60.19           C  
ATOM   2563  OH  TYR A 198      31.251  12.355  50.624  1.00 57.76           O  
ATOM   2564  H   TYR A 198      26.886   9.840  47.429  1.00 46.99           H  
ATOM   2565  HA  TYR A 198      26.984  10.851  44.696  1.00 47.52           H  
ATOM   2566  HB2 TYR A 198      27.066  12.916  46.157  1.00 50.97           H  
ATOM   2567  HB3 TYR A 198      28.519  12.696  45.153  1.00 50.97           H  
ATOM   2568  HD1 TYR A 198      27.190  12.677  48.594  1.00 53.47           H  
ATOM   2569  HD2 TYR A 198      30.649  12.081  46.172  1.00 53.60           H  
ATOM   2570  HE1 TYR A 198      28.603  12.668  50.623  1.00 56.16           H  
ATOM   2571  HE2 TYR A 198      32.061  12.052  48.179  1.00 61.38           H  
ATOM   2572  HH  TYR A 198      30.805  12.475  51.466  1.00 57.76           H  
ATOM   2573  N   GLU A 199      29.392  10.050  44.394  1.00 48.88           N  
ATOM   2574  CA  GLU A 199      30.603   9.277  44.139  1.00 48.62           C  
ATOM   2575  C   GLU A 199      31.481   9.964  43.093  1.00 47.70           C  
ATOM   2576  O   GLU A 199      30.988  10.618  42.164  1.00 45.25           O  
ATOM   2577  CB  GLU A 199      30.245   7.868  43.668  1.00 44.70           C  
ATOM   2578  CG  GLU A 199      31.448   7.062  43.278  1.00 49.64           C  
ATOM   2579  CD  GLU A 199      31.156   5.585  43.159  1.00 52.17           C  
ATOM   2580  OE1 GLU A 199      30.104   5.211  42.598  1.00 56.67           O  
ATOM   2581  OE2 GLU A 199      31.995   4.789  43.615  1.00 56.44           O1-
ATOM   2582  H   GLU A 199      29.043  10.664  43.672  1.00 48.88           H  
ATOM   2583  HA  GLU A 199      31.162   9.212  45.072  1.00 48.62           H  
ATOM   2584  HB2 GLU A 199      29.584   7.947  42.805  1.00 44.70           H  
ATOM   2585  HB3 GLU A 199      29.727   7.352  44.476  1.00 44.70           H  
ATOM   2586  HG2 GLU A 199      32.221   7.203  44.034  1.00 49.64           H  
ATOM   2587  HG3 GLU A 199      31.811   7.423  42.316  1.00 49.64           H  
ATOM   2588  N   VAL A 200      32.788   9.830  43.251  1.00 42.96           N  
ATOM   2589  CA  VAL A 200      33.695  10.434  42.293  1.00 42.47           C  
ATOM   2590  C   VAL A 200      33.580   9.587  41.013  1.00 44.51           C  
ATOM   2591  O   VAL A 200      33.218   8.409  41.087  1.00 44.02           O  
ATOM   2592  CB  VAL A 200      35.134  10.442  42.856  1.00 40.17           C  
ATOM   2593  CG1 VAL A 200      35.711   9.040  42.866  1.00 39.11           C  
ATOM   2594  CG2 VAL A 200      35.991  11.380  42.067  1.00 48.64           C  
ATOM   2595  H   VAL A 200      33.153   9.309  44.036  1.00 42.96           H  
ATOM   2596  HA  VAL A 200      33.445  11.474  42.084  1.00 42.47           H  
ATOM   2597  HB  VAL A 200      35.108  10.795  43.887  1.00 40.17           H  
ATOM   2598 HG11 VAL A 200      35.080   8.392  43.474  1.00 39.11           H  
ATOM   2599 HG12 VAL A 200      35.751   8.656  41.847  1.00 39.11           H  
ATOM   2600 HG13 VAL A 200      36.717   9.064  43.285  1.00 39.11           H  
ATOM   2601 HG21 VAL A 200      36.033  11.048  41.030  1.00 48.64           H  
ATOM   2602 HG22 VAL A 200      35.567  12.383  42.111  1.00 48.64           H  
ATOM   2603 HG23 VAL A 200      36.997  11.392  42.486  1.00 48.64           H  
ATOM   2604  N   CYS A 201      33.835  10.188  39.847  1.00 44.71           N  
ATOM   2605  CA  CYS A 201      33.757   9.464  38.565  1.00 46.47           C  
ATOM   2606  C   CYS A 201      35.129   8.950  38.153  1.00 44.32           C  
ATOM   2607  O   CYS A 201      36.121   9.295  38.774  1.00 47.34           O  
ATOM   2608  CB  CYS A 201      33.210  10.377  37.471  1.00 43.33           C  
ATOM   2609  SG  CYS A 201      31.540  11.003  37.828  1.00 38.86           S  
ATOM   2610  H   CYS A 201      34.088  11.166  39.844  1.00 44.71           H  
ATOM   2611  HA  CYS A 201      33.085   8.616  38.698  1.00 46.47           H  
ATOM   2612  HB2 CYS A 201      33.177   9.817  36.537  1.00 43.33           H  
ATOM   2613  HB3 CYS A 201      33.883  11.228  37.361  1.00 43.33           H  
ATOM   2614  N   ASP A 202      35.210   8.136  37.110  1.00 40.95           N  
ATOM   2615  CA  ASP A 202      36.524   7.634  36.746  1.00 45.20           C  
ATOM   2616  C   ASP A 202      37.152   8.232  35.489  1.00 43.68           C  
ATOM   2617  O   ASP A 202      37.270   7.568  34.463  1.00 42.52           O  
ATOM   2618  CB  ASP A 202      36.486   6.110  36.624  1.00 54.38           C  
ATOM   2619  CG  ASP A 202      37.829   5.469  36.957  1.00 59.35           C  
ATOM   2620  OD1 ASP A 202      38.859   5.892  36.386  1.00 59.98           O  
ATOM   2621  OD2 ASP A 202      37.855   4.541  37.796  1.00 68.76           O1-
ATOM   2622  H   ASP A 202      34.387   7.874  36.587  1.00 40.95           H  
ATOM   2623  HA  ASP A 202      37.171   7.958  37.561  1.00 45.20           H  
ATOM   2624  HB2 ASP A 202      36.216   5.847  35.601  1.00 54.38           H  
ATOM   2625  HB3 ASP A 202      35.733   5.722  37.310  1.00 54.38           H  
ATOM   2626  N   ILE A 203      37.599   9.474  35.584  1.00 43.21           N  
ATOM   2627  CA  ILE A 203      38.193  10.145  34.433  1.00 47.80           C  
ATOM   2628  C   ILE A 203      39.683  10.390  34.603  1.00 47.85           C  
ATOM   2629  O   ILE A 203      40.107  11.034  35.546  1.00 47.39           O  
ATOM   2630  CB  ILE A 203      37.533  11.491  34.194  1.00 47.05           C  
ATOM   2631  CG1 ILE A 203      36.019  11.337  34.297  1.00 47.80           C  
ATOM   2632  CG2 ILE A 203      37.953  12.034  32.830  1.00 40.57           C  
ATOM   2633  CD1 ILE A 203      35.288  12.644  34.234  1.00 44.45           C  
ATOM   2634  H   ILE A 203      37.528   9.963  36.465  1.00 43.21           H  
ATOM   2635  HA  ILE A 203      38.035   9.476  33.587  1.00 47.80           H  
ATOM   2636  HB  ILE A 203      37.853  12.207  34.951  1.00 47.05           H  
ATOM   2637 HG12 ILE A 203      35.783  10.853  35.245  1.00 47.80           H  
ATOM   2638 HG13 ILE A 203      35.678  10.709  33.474  1.00 47.80           H  
ATOM   2639 HG21 ILE A 203      39.036  12.152  32.804  1.00 40.57           H  
ATOM   2640 HG22 ILE A 203      37.645  11.337  32.051  1.00 40.57           H  
ATOM   2641 HG23 ILE A 203      37.478  13.000  32.662  1.00 40.57           H  
ATOM   2642 HD11 ILE A 203      35.618  13.285  35.052  1.00 44.45           H  
ATOM   2643 HD12 ILE A 203      35.498  13.132  33.282  1.00 44.45           H  
ATOM   2644 HD13 ILE A 203      34.216  12.466  34.322  1.00 44.45           H  
ATOM   2645  N   PRO A 204      40.490   9.922  33.651  1.00 50.47           N  
ATOM   2646  CA  PRO A 204      41.952  10.069  33.680  1.00 50.48           C  
ATOM   2647  C   PRO A 204      42.486  11.499  33.642  1.00 52.17           C  
ATOM   2648  O   PRO A 204      41.806  12.421  33.200  1.00 53.62           O  
ATOM   2649  CB  PRO A 204      42.414   9.289  32.449  1.00 46.03           C  
ATOM   2650  CG  PRO A 204      41.200   8.432  32.059  1.00 55.59           C  
ATOM   2651  CD  PRO A 204      40.040   9.307  32.394  1.00 49.08           C  
ATOM   2652  HA  PRO A 204      42.336   9.703  34.632  1.00 50.48           H  
ATOM   2653  HB2 PRO A 204      43.269   8.658  32.691  1.00 46.03           H  
ATOM   2654  HB3 PRO A 204      42.682   9.969  31.640  1.00 46.03           H  
ATOM   2655  HG2 PRO A 204      41.172   7.508  32.637  1.00 55.59           H  
ATOM   2656  HG3 PRO A 204      41.215   8.194  30.995  1.00 55.59           H  
ATOM   2657  HD2 PRO A 204      39.871  10.057  31.622  1.00 49.08           H  
ATOM   2658  HD3 PRO A 204      39.130   8.724  32.539  1.00 49.08           H  
ATOM   2659  N   GLN A 205      43.714  11.671  34.125  1.00 54.29           N  
ATOM   2660  CA  GLN A 205      44.392  12.965  34.079  1.00 48.43           C  
ATOM   2661  C   GLN A 205      44.935  12.958  32.645  1.00 46.25           C  
ATOM   2662  O   GLN A 205      45.242  11.898  32.094  1.00 40.59           O  
ATOM   2663  CB  GLN A 205      45.593  13.004  35.044  1.00 46.58           C  
ATOM   2664  CG  GLN A 205      45.300  13.226  36.516  1.00 45.13           C  
ATOM   2665  CD  GLN A 205      44.909  14.661  36.831  1.00 48.09           C  
ATOM   2666  OE1 GLN A 205      45.633  15.613  36.503  1.00 50.77           O  
ATOM   2667  NE2 GLN A 205      43.768  14.824  37.489  1.00 43.93           N  
ATOM   2668  H   GLN A 205      44.193  10.882  34.536  1.00 54.29           H  
ATOM   2669  HA  GLN A 205      43.745  13.800  34.347  1.00 48.43           H  
ATOM   2670  HB2 GLN A 205      46.249  13.810  34.716  1.00 46.58           H  
ATOM   2671  HB3 GLN A 205      46.115  12.051  34.955  1.00 46.58           H  
ATOM   2672  HG2 GLN A 205      46.192  12.974  37.090  1.00 45.13           H  
ATOM   2673  HG3 GLN A 205      44.481  12.570  36.811  1.00 45.13           H  
ATOM   2674 HE21 GLN A 205      43.459  15.752  37.742  1.00 43.93           H  
ATOM   2675 HE22 GLN A 205      43.209  14.020  37.737  1.00 43.93           H  
ATOM   2676  N   CYS A 206      45.041  14.114  32.022  1.00 38.64           N  
ATOM   2677  CA  CYS A 206      45.602  14.113  30.697  1.00 39.46           C  
ATOM   2678  C   CYS A 206      47.024  13.533  30.755  1.00 43.23           C  
ATOM   2679  O   CYS A 206      47.470  12.891  29.804  1.00 44.08           O  
ATOM   2680  CB  CYS A 206      45.583  15.521  30.147  1.00 42.68           C  
ATOM   2681  SG  CYS A 206      43.868  16.107  29.969  1.00 42.09           S  
ATOM   2682  H   CYS A 206      44.739  14.972  32.460  1.00 38.64           H  
ATOM   2683  HA  CYS A 206      45.013  13.488  30.026  1.00 39.46           H  
ATOM   2684  HB2 CYS A 206      46.070  15.533  29.172  1.00 42.68           H  
ATOM   2685  HB3 CYS A 206      46.119  16.181  30.829  1.00 42.68           H  
ATOM   2686  N   SER A 207      47.722  13.734  31.875  1.00 42.34           N  
ATOM   2687  CA  SER A 207      49.060  13.176  32.038  1.00 49.25           C  
ATOM   2688  C   SER A 207      48.946  11.667  32.299  1.00 52.10           C  
ATOM   2689  O   SER A 207      49.886  11.022  32.748  1.00 49.08           O  
ATOM   2690  CB  SER A 207      49.836  13.885  33.165  1.00 47.71           C  
ATOM   2691  OG  SER A 207      49.014  14.250  34.256  1.00 53.87           O  
ATOM   2692  H   SER A 207      47.317  14.281  32.621  1.00 42.34           H  
ATOM   2693  HA  SER A 207      49.627  13.339  31.121  1.00 49.25           H  
ATOM   2694  HB2 SER A 207      50.294  14.787  32.758  1.00 47.71           H  
ATOM   2695  HB3 SER A 207      50.615  13.214  33.526  1.00 47.71           H  
ATOM   2696  HG  SER A 207      49.059  15.205  34.346  1.00 53.87           H  
ATOM   2697  N   GLU A 208      47.763  11.139  31.981  1.00 60.53           N  
ATOM   2698  CA  GLU A 208      47.396   9.720  32.085  1.00 63.35           C  
ATOM   2699  C   GLU A 208      47.847   8.996  33.337  1.00 66.08           C  
ATOM   2700  O   GLU A 208      46.963   8.574  34.126  1.00 64.91           O  
ATOM   2701  CB  GLU A 208      47.916   8.956  30.858  1.00 62.01           C  
ATOM   2702  CG  GLU A 208      49.423   8.776  30.835  1.00 57.50           C  
ATOM   2703  CD  GLU A 208      49.986   8.705  29.430  1.00 59.07           C  
ATOM   2704  OE1 GLU A 208      49.667   7.739  28.717  1.00 57.45           O  
ATOM   2705  OE2 GLU A 208      50.743   9.622  29.041  1.00 53.40           O1-
ATOM   2706  H   GLU A 208      47.055  11.772  31.637  1.00 60.53           H  
ATOM   2707  HA  GLU A 208      46.307   9.732  32.138  1.00 63.35           H  
ATOM   2708  HB2 GLU A 208      47.623   9.505  29.963  1.00 62.01           H  
ATOM   2709  HB3 GLU A 208      47.453   7.969  30.847  1.00 62.01           H  
ATOM   2710  HG2 GLU A 208      49.671   7.851  31.356  1.00 57.50           H  
ATOM   2711  HG3 GLU A 208      49.882   9.619  31.352  1.00 57.50           H  
ATOM   2712  N   NME A 209      49.160   8.857  33.514  1.00  0.00           N  
ATOM   2713  CH3 NME A 209      49.720   8.185  34.669  1.00  0.00           C  
ATOM   2714  H   NME A 209      49.788   9.233  32.818  1.00  0.00           H  
ATOM   2715 HH31 NME A 209      50.650   8.674  34.959  1.00  0.00           H  
ATOM   2716 HH32 NME A 209      49.919   7.142  34.422  1.00  0.00           H  
ATOM   2717 HH33 NME A 209      49.012   8.233  35.496  1.00  0.00           H  
TER    2718      NME A 209 
ATOM   2719  CH3 ACE B  38      26.898  -0.025  17.507  1.00  0.00           C  
ATOM   2720  C   ACE B  38      28.279  -0.681  17.502  1.00  0.00           C  
ATOM   2721  O   ACE B  38      28.458  -1.764  18.058  1.00  0.00           O  
ATOM   2722 HH31 ACE B  38      26.174  -0.638  18.044  1.00  0.00           H  
ATOM   2723 HH32 ACE B  38      26.977   0.950  17.988  1.00  0.00           H  
ATOM   2724 HH33 ACE B  38      26.570   0.105  16.475  1.00  0.00           H  
ATOM   2725  N   VAL B  39      29.239  -0.034  16.882  1.00 97.39           N  
ATOM   2726  CA  VAL B  39      30.629  -0.578  16.812  1.00 98.24           C  
ATOM   2727  C   VAL B  39      31.510   0.396  16.031  1.00 98.81           C  
ATOM   2728  O   VAL B  39      32.705   0.163  15.842  1.00100.19           O  
ATOM   2729  CB  VAL B  39      30.649  -1.963  16.098  1.00 98.19           C  
ATOM   2730  CG1 VAL B  39      32.034  -2.582  16.170  1.00 95.74           C  
ATOM   2731  CG2 VAL B  39      29.640  -2.887  16.735  1.00 97.23           C  
ATOM   2732  H   VAL B  39      29.033   0.852  16.443  1.00 97.39           H  
ATOM   2733  HA  VAL B  39      31.004  -0.702  17.828  1.00 98.24           H  
ATOM   2734  HB  VAL B  39      30.389  -1.815  15.050  1.00 98.19           H  
ATOM   2735 HG11 VAL B  39      32.755  -1.914  15.699  1.00 95.74           H  
ATOM   2736 HG12 VAL B  39      32.309  -2.736  17.213  1.00 95.74           H  
ATOM   2737 HG13 VAL B  39      32.032  -3.540  15.649  1.00 95.74           H  
ATOM   2738 HG21 VAL B  39      29.897  -3.038  17.784  1.00 97.23           H  
ATOM   2739 HG22 VAL B  39      28.646  -2.444  16.664  1.00 97.23           H  
ATOM   2740 HG23 VAL B  39      29.648  -3.846  16.217  1.00 97.23           H  
ATOM   2741  N   HIS B  40      30.906   1.497  15.592  1.00 99.41           N  
ATOM   2742  CA  HIS B  40      31.606   2.514  14.810  1.00 98.52           C  
ATOM   2743  C   HIS B  40      32.266   3.590  15.664  1.00 92.78           C  
ATOM   2744  O   HIS B  40      33.026   4.425  15.158  1.00 92.05           O  
ATOM   2745  CB  HIS B  40      30.629   3.138  13.808  1.00105.72           C  
ATOM   2746  CG  HIS B  40      30.123   2.164  12.787  1.00112.94           C  
ATOM   2747  ND1 HIS B  40      30.765   1.940  11.588  1.00115.86           N  
ATOM   2748  CD2 HIS B  40      29.073   1.305  12.817  1.00115.46           C  
ATOM   2749  CE1 HIS B  40      30.137   0.985  10.923  1.00117.84           C  
ATOM   2750  NE2 HIS B  40      29.107   0.582  11.648  1.00118.30           N  
ATOM   2751  H   HIS B  40      29.929   1.635  15.807  1.00 99.41           H  
ATOM   2752  HA  HIS B  40      32.421   2.017  14.284  1.00 98.52           H  
ATOM   2753  HB2 HIS B  40      31.138   3.950  13.289  1.00105.72           H  
ATOM   2754  HB3 HIS B  40      29.777   3.536  14.358  1.00105.72           H  
ATOM   2755  HD2 HIS B  40      28.347   1.208  13.610  1.00115.46           H  
ATOM   2756  HE2 HIS B  40      28.451  -0.140  11.385  1.00118.30           H  
ATOM   2757  HE1 HIS B  40      30.417   0.600   9.954  1.00117.84           H  
ATOM   2758  N   GLU B  41      31.968   3.575  16.957  1.00 84.26           N  
ATOM   2759  CA  GLU B  41      32.578   4.528  17.862  1.00 80.71           C  
ATOM   2760  C   GLU B  41      33.504   3.787  18.829  1.00 73.06           C  
ATOM   2761  O   GLU B  41      33.581   4.098  20.021  1.00 68.26           O  
ATOM   2762  CB  GLU B  41      31.512   5.330  18.618  1.00 86.33           C  
ATOM   2763  CG  GLU B  41      30.526   4.522  19.426  1.00 91.33           C  
ATOM   2764  CD  GLU B  41      29.650   5.409  20.302  1.00 95.52           C  
ATOM   2765  OE1 GLU B  41      30.167   5.996  21.281  1.00 95.87           O  
ATOM   2766  OE2 GLU B  41      28.443   5.528  20.005  1.00 97.11           O1-
ATOM   2767  H   GLU B  41      31.312   2.895  17.313  1.00 84.26           H  
ATOM   2768  HA  GLU B  41      33.167   5.241  17.285  1.00 80.71           H  
ATOM   2769  HB2 GLU B  41      30.949   5.909  17.886  1.00 86.33           H  
ATOM   2770  HB3 GLU B  41      32.026   6.008  19.300  1.00 86.33           H  
ATOM   2771  HG2 GLU B  41      31.076   3.830  20.063  1.00 91.33           H  
ATOM   2772  HG3 GLU B  41      29.888   3.960  18.744  1.00 91.33           H  
ATOM   2773  N   PHE B  42      34.202   2.797  18.277  1.00 66.81           N  
ATOM   2774  CA  PHE B  42      35.158   1.973  19.010  1.00 61.25           C  
ATOM   2775  C   PHE B  42      36.361   1.686  18.120  1.00 57.63           C  
ATOM   2776  O   PHE B  42      36.210   1.301  16.955  1.00 50.68           O  
ATOM   2777  CB  PHE B  42      34.539   0.629  19.431  1.00 58.32           C  
ATOM   2778  CG  PHE B  42      33.622   0.717  20.618  1.00 57.68           C  
ATOM   2779  CD1 PHE B  42      32.250   0.830  20.449  1.00 57.27           C  
ATOM   2780  CD2 PHE B  42      34.135   0.716  21.909  1.00 54.55           C  
ATOM   2781  CE1 PHE B  42      31.405   0.947  21.553  1.00 57.31           C  
ATOM   2782  CE2 PHE B  42      33.294   0.834  23.015  1.00 54.60           C  
ATOM   2783  CZ  PHE B  42      31.930   0.950  22.834  1.00 55.64           C  
ATOM   2784  H   PHE B  42      34.062   2.605  17.295  1.00 66.81           H  
ATOM   2785  HA  PHE B  42      35.453   2.521  19.905  1.00 61.25           H  
ATOM   2786  HB2 PHE B  42      35.349  -0.059  19.675  1.00 58.32           H  
ATOM   2787  HB3 PHE B  42      33.970   0.236  18.588  1.00 58.32           H  
ATOM   2788  HD1 PHE B  42      31.832   0.827  19.453  1.00 57.27           H  
ATOM   2789  HD2 PHE B  42      35.201   0.622  22.058  1.00 54.55           H  
ATOM   2790  HE1 PHE B  42      30.338   1.035  21.408  1.00 57.31           H  
ATOM   2791  HE2 PHE B  42      33.709   0.835  24.012  1.00 54.60           H  
ATOM   2792  HZ  PHE B  42      31.276   1.043  23.688  1.00 55.64           H  
ATOM   2793  N   LYS B  43      37.552   1.875  18.674  1.00 51.01           N  
ATOM   2794  CA  LYS B  43      38.782   1.608  17.945  1.00 49.01           C  
ATOM   2795  C   LYS B  43      39.044   0.121  18.097  1.00 48.17           C  
ATOM   2796  O   LYS B  43      39.335  -0.356  19.193  1.00 50.51           O  
ATOM   2797  CB  LYS B  43      39.926   2.411  18.545  1.00 46.82           C  
ATOM   2798  CG  LYS B  43      41.247   2.286  17.835  1.00 46.72           C  
ATOM   2799  CD  LYS B  43      42.234   3.123  18.590  1.00 48.13           C  
ATOM   2800  CE  LYS B  43      43.610   3.060  18.011  1.00 50.55           C  
ATOM   2801  NZ  LYS B  43      44.507   3.892  18.862  1.00 53.31           N1+
ATOM   2802  H   LYS B  43      37.606   2.212  19.625  1.00 51.01           H  
ATOM   2803  HA  LYS B  43      38.699   1.891  16.896  1.00 49.01           H  
ATOM   2804  HB2 LYS B  43      40.065   2.080  19.574  1.00 46.82           H  
ATOM   2805  HB3 LYS B  43      39.639   3.462  18.537  1.00 46.82           H  
ATOM   2806  HG2 LYS B  43      41.157   2.647  16.811  1.00 46.72           H  
ATOM   2807  HG3 LYS B  43      41.569   1.245  17.826  1.00 46.72           H  
ATOM   2808  HD2 LYS B  43      42.273   2.770  19.621  1.00 48.13           H  
ATOM   2809  HD3 LYS B  43      41.896   4.159  18.573  1.00 48.13           H  
ATOM   2810  HE2 LYS B  43      43.601   3.449  16.993  1.00 50.55           H  
ATOM   2811  HE3 LYS B  43      43.961   2.028  18.003  1.00 50.55           H  
ATOM   2812  HZ1 LYS B  43      44.177   4.847  18.866  1.00 53.31           H  
ATOM   2813  HZ2 LYS B  43      44.506   3.531  19.805  1.00 53.31           H  
ATOM   2814  HZ3 LYS B  43      45.446   3.862  18.491  1.00 53.31           H  
ATOM   2815  N   LYS B  44      38.941  -0.607  16.993  1.00 46.89           N  
ATOM   2816  CA  LYS B  44      39.127  -2.044  17.001  1.00 47.50           C  
ATOM   2817  C   LYS B  44      40.575  -2.524  16.848  1.00 50.52           C  
ATOM   2818  O   LYS B  44      41.396  -1.863  16.224  1.00 48.83           O  
ATOM   2819  CB  LYS B  44      38.248  -2.668  15.915  1.00 47.27           C  
ATOM   2820  CG  LYS B  44      38.576  -4.122  15.611  1.00 51.57           C  
ATOM   2821  CD  LYS B  44      37.765  -4.650  14.449  1.00 53.33           C  
ATOM   2822  CE  LYS B  44      38.377  -5.928  13.901  1.00 61.01           C  
ATOM   2823  NZ  LYS B  44      37.422  -6.669  13.029  1.00 59.23           N1+
ATOM   2824  H   LYS B  44      38.726  -0.146  16.120  1.00 46.89           H  
ATOM   2825  HA  LYS B  44      38.832  -2.375  17.997  1.00 47.50           H  
ATOM   2826  HB2 LYS B  44      38.373  -2.090  14.999  1.00 47.27           H  
ATOM   2827  HB3 LYS B  44      37.209  -2.612  16.241  1.00 47.27           H  
ATOM   2828  HG2 LYS B  44      38.361  -4.724  16.494  1.00 51.57           H  
ATOM   2829  HG3 LYS B  44      39.635  -4.201  15.367  1.00 51.57           H  
ATOM   2830  HD2 LYS B  44      37.740  -3.899  13.660  1.00 53.33           H  
ATOM   2831  HD3 LYS B  44      36.749  -4.856  14.786  1.00 53.33           H  
ATOM   2832  HE2 LYS B  44      38.663  -6.568  14.735  1.00 61.01           H  
ATOM   2833  HE3 LYS B  44      39.262  -5.674  13.318  1.00 61.01           H  
ATOM   2834  HZ1 LYS B  44      36.598  -6.909  13.561  1.00 59.23           H  
ATOM   2835  HZ2 LYS B  44      37.160  -6.087  12.246  1.00 59.23           H  
ATOM   2836  HZ3 LYS B  44      37.861  -7.513  12.689  1.00 59.23           H  
ATOM   2837  N   SER B  45      40.869  -3.681  17.441  1.00 48.65           N  
ATOM   2838  CA  SER B  45      42.189  -4.294  17.370  1.00 45.02           C  
ATOM   2839  C   SER B  45      41.948  -5.793  17.213  1.00 47.47           C  
ATOM   2840  O   SER B  45      41.610  -6.480  18.171  1.00 51.22           O  
ATOM   2841  CB  SER B  45      42.995  -4.011  18.645  1.00 44.42           C  
ATOM   2842  OG  SER B  45      43.218  -2.619  18.827  1.00 47.27           O  
ATOM   2843  H   SER B  45      40.145  -4.154  17.963  1.00 48.65           H  
ATOM   2844  HA  SER B  45      42.766  -3.890  16.538  1.00 45.02           H  
ATOM   2845  HB2 SER B  45      43.958  -4.517  18.574  1.00 44.42           H  
ATOM   2846  HB3 SER B  45      42.445  -4.396  19.504  1.00 44.42           H  
ATOM   2847  HG  SER B  45      42.360  -2.194  18.898  1.00 47.27           H  
ATOM   2848  N   ALA B  46      42.120  -6.294  15.998  1.00 45.36           N  
ATOM   2849  CA  ALA B  46      41.892  -7.701  15.706  1.00 48.05           C  
ATOM   2850  C   ALA B  46      42.805  -8.665  16.452  1.00 46.24           C  
ATOM   2851  O   ALA B  46      43.903  -8.302  16.834  1.00 46.98           O  
ATOM   2852  CB  ALA B  46      42.016  -7.934  14.202  1.00 46.39           C  
ATOM   2853  H   ALA B  46      42.418  -5.681  15.253  1.00 45.36           H  
ATOM   2854  HA  ALA B  46      40.885  -7.919  16.060  1.00 48.05           H  
ATOM   2855  HB1 ALA B  46      41.316  -7.286  13.675  1.00 46.39           H  
ATOM   2856  HB2 ALA B  46      43.033  -7.707  13.882  1.00 46.39           H  
ATOM   2857  HB3 ALA B  46      41.788  -8.976  13.976  1.00 46.39           H  
ATOM   2858  N   LYS B  47      42.332  -9.894  16.644  1.00 45.64           N  
ATOM   2859  CA  LYS B  47      43.091 -10.948  17.317  1.00 48.18           C  
ATOM   2860  C   LYS B  47      43.782 -10.490  18.605  1.00 50.33           C  
ATOM   2861  O   LYS B  47      44.921 -10.889  18.919  1.00 52.17           O  
ATOM   2862  CB  LYS B  47      44.101 -11.549  16.335  1.00 48.64           C  
ATOM   2863  CG  LYS B  47      43.418 -12.198  15.135  1.00 53.99           C  
ATOM   2864  CD  LYS B  47      44.353 -12.823  14.077  1.00 52.47           C  
ATOM   2865  CE  LYS B  47      43.506 -13.371  12.916  1.00 51.50           C  
ATOM   2866  NZ  LYS B  47      44.253 -14.217  11.956  1.00 55.26           N1+
ATOM   2867  H   LYS B  47      41.404 -10.109  16.309  1.00 45.64           H  
ATOM   2868  HA  LYS B  47      42.375 -11.707  17.632  1.00 48.18           H  
ATOM   2869  HB2 LYS B  47      44.690 -12.304  16.855  1.00 48.64           H  
ATOM   2870  HB3 LYS B  47      44.759 -10.757  15.979  1.00 48.64           H  
ATOM   2871  HG2 LYS B  47      42.818 -11.434  14.640  1.00 53.99           H  
ATOM   2872  HG3 LYS B  47      42.765 -12.986  15.510  1.00 53.99           H  
ATOM   2873  HD2 LYS B  47      44.923 -13.635  14.528  1.00 52.47           H  
ATOM   2874  HD3 LYS B  47      45.038 -12.063  13.702  1.00 52.47           H  
ATOM   2875  HE2 LYS B  47      43.088 -12.525  12.371  1.00 51.50           H  
ATOM   2876  HE3 LYS B  47      42.697 -13.967  13.337  1.00 51.50           H  
ATOM   2877  HZ1 LYS B  47      45.009 -13.682  11.553  1.00 55.26           H  
ATOM   2878  HZ2 LYS B  47      44.629 -15.021  12.438  1.00 55.26           H  
ATOM   2879  HZ3 LYS B  47      43.630 -14.524  11.223  1.00 55.26           H  
ATOM   2880  N   THR B  48      43.063  -9.678  19.366  1.00 41.61           N  
ATOM   2881  CA  THR B  48      43.592  -9.146  20.601  1.00 44.67           C  
ATOM   2882  C   THR B  48      42.561  -9.120  21.728  1.00 45.18           C  
ATOM   2883  O   THR B  48      41.416  -8.697  21.536  1.00 35.88           O  
ATOM   2884  CB  THR B  48      44.100  -7.717  20.391  1.00 40.56           C  
ATOM   2885  OG1 THR B  48      44.916  -7.677  19.220  1.00 44.36           O  
ATOM   2886  CG2 THR B  48      44.909  -7.263  21.584  1.00 46.07           C  
ATOM   2887  H   THR B  48      42.128  -9.426  19.078  1.00 41.61           H  
ATOM   2888  HA  THR B  48      44.404  -9.813  20.892  1.00 44.67           H  
ATOM   2889  HB  THR B  48      43.246  -7.050  20.274  1.00 40.56           H  
ATOM   2890 HG21 THR B  48      44.287  -7.297  22.479  1.00 46.07           H  
ATOM   2891 HG22 THR B  48      45.768  -7.922  21.713  1.00 46.07           H  
ATOM   2892 HG23 THR B  48      45.256  -6.243  21.421  1.00 46.07           H  
ATOM   2893  HG1 THR B  48      44.375  -7.960  18.479  1.00 44.36           H  
ATOM   2894  N   THR B  49      42.996  -9.579  22.900  1.00 42.87           N  
ATOM   2895  CA  THR B  49      42.176  -9.585  24.087  1.00 35.33           C  
ATOM   2896  C   THR B  49      43.028  -8.957  25.177  1.00 37.09           C  
ATOM   2897  O   THR B  49      44.177  -8.598  24.938  1.00 32.53           O  
ATOM   2898  CB  THR B  49      41.792 -10.991  24.495  1.00 42.49           C  
ATOM   2899  OG1 THR B  49      40.691 -10.926  25.415  1.00 42.56           O  
ATOM   2900  CG2 THR B  49      42.991 -11.696  25.147  1.00 41.69           C  
ATOM   2901  H   THR B  49      43.938  -9.937  22.960  1.00 42.87           H  
ATOM   2902  HA  THR B  49      41.247  -9.042  23.913  1.00 35.33           H  
ATOM   2903  HB  THR B  49      41.496 -11.561  23.615  1.00 42.49           H  
ATOM   2904 HG21 THR B  49      43.816 -11.741  24.436  1.00 41.69           H  
ATOM   2905 HG22 THR B  49      43.303 -11.140  26.031  1.00 41.69           H  
ATOM   2906 HG23 THR B  49      42.705 -12.707  25.436  1.00 41.69           H  
ATOM   2907  HG1 THR B  49      40.464 -11.826  25.660  1.00 42.56           H  
ATOM   2908  N   LEU B  50      42.464  -8.815  26.368  1.00 34.70           N  
ATOM   2909  CA  LEU B  50      43.201  -8.211  27.465  1.00 42.60           C  
ATOM   2910  C   LEU B  50      43.162  -9.016  28.766  1.00 47.75           C  
ATOM   2911  O   LEU B  50      42.126  -9.581  29.136  1.00 43.17           O  
ATOM   2912  CB  LEU B  50      42.671  -6.796  27.733  1.00 43.65           C  
ATOM   2913  CG  LEU B  50      42.807  -5.734  26.637  1.00 46.24           C  
ATOM   2914  CD1 LEU B  50      42.069  -4.458  27.049  1.00 41.24           C  
ATOM   2915  CD2 LEU B  50      44.274  -5.450  26.390  1.00 45.58           C  
ATOM   2916  H   LEU B  50      41.515  -9.129  26.514  1.00 34.70           H  
ATOM   2917  HA  LEU B  50      44.243  -8.188  27.145  1.00 42.60           H  
ATOM   2918  HB2 LEU B  50      43.196  -6.419  28.611  1.00 43.65           H  
ATOM   2919  HB3 LEU B  50      41.608  -6.890  27.957  1.00 43.65           H  
ATOM   2920  HG  LEU B  50      42.360  -6.103  25.714  1.00 46.24           H  
ATOM   2921 HD11 LEU B  50      41.014  -4.683  27.207  1.00 41.24           H  
ATOM   2922 HD12 LEU B  50      42.500  -4.071  27.972  1.00 41.24           H  
ATOM   2923 HD13 LEU B  50      42.167  -3.711  26.261  1.00 41.24           H  
ATOM   2924 HD21 LEU B  50      44.732  -5.080  27.307  1.00 45.58           H  
ATOM   2925 HD22 LEU B  50      44.774  -6.367  26.078  1.00 45.58           H  
ATOM   2926 HD23 LEU B  50      44.372  -4.698  25.607  1.00 45.58           H  
ATOM   2927  N   ILE B  51      44.303  -9.063  29.450  1.00 52.59           N  
ATOM   2928  CA  ILE B  51      44.398  -9.760  30.731  1.00 60.12           C  
ATOM   2929  C   ILE B  51      44.737  -8.749  31.799  1.00 61.71           C  
ATOM   2930  O   ILE B  51      45.570  -7.858  31.584  1.00 56.71           O  
ATOM   2931  CB  ILE B  51      45.522 -10.783  30.786  1.00 63.04           C  
ATOM   2932  CG1 ILE B  51      45.577 -11.592  29.505  1.00 65.37           C  
ATOM   2933  CG2 ILE B  51      45.290 -11.711  31.962  1.00 64.63           C  
ATOM   2934  CD1 ILE B  51      46.734 -12.543  29.487  1.00 72.96           C  
ATOM   2935  H   ILE B  51      45.122  -8.606  29.075  1.00 52.59           H  
ATOM   2936  HA  ILE B  51      43.442 -10.264  30.872  1.00 60.12           H  
ATOM   2937  HB  ILE B  51      46.470 -10.259  30.903  1.00 63.04           H  
ATOM   2938 HG12 ILE B  51      45.671 -10.908  28.661  1.00 65.37           H  
ATOM   2939 HG13 ILE B  51      44.653 -12.162  29.409  1.00 65.37           H  
ATOM   2940 HG21 ILE B  51      45.266 -11.130  32.884  1.00 64.63           H  
ATOM   2941 HG22 ILE B  51      44.340 -12.229  31.834  1.00 64.63           H  
ATOM   2942 HG23 ILE B  51      46.098 -12.441  32.014  1.00 64.63           H  
ATOM   2943 HD11 ILE B  51      47.665 -11.984  29.582  1.00 72.96           H  
ATOM   2944 HD12 ILE B  51      46.643 -13.242  30.319  1.00 72.96           H  
ATOM   2945 HD13 ILE B  51      46.736 -13.095  28.547  1.00 72.96           H  
ATOM   2946  N   LYS B  52      44.107  -8.916  32.957  1.00 69.93           N  
ATOM   2947  CA  LYS B  52      44.310  -8.028  34.098  1.00 77.98           C  
ATOM   2948  C   LYS B  52      45.352  -8.567  35.084  1.00 83.04           C  
ATOM   2949  O   LYS B  52      45.096  -9.544  35.797  1.00 83.53           O  
ATOM   2950  CB  LYS B  52      42.978  -7.825  34.824  1.00 80.53           C  
ATOM   2951  CG  LYS B  52      42.274  -9.121  35.191  1.00 80.78           C  
ATOM   2952  CD  LYS B  52      41.088  -8.861  36.091  1.00 83.13           C  
ATOM   2953  CE  LYS B  52      40.435 -10.171  36.498  1.00 89.54           C  
ATOM   2954  NZ  LYS B  52      39.510  -9.994  37.651  1.00 92.06           N1+
ATOM   2955  H   LYS B  52      43.462  -9.688  33.052  1.00 69.93           H  
ATOM   2956  HA  LYS B  52      44.687  -7.081  33.713  1.00 77.98           H  
ATOM   2957  HB2 LYS B  52      42.318  -7.247  34.176  1.00 80.53           H  
ATOM   2958  HB3 LYS B  52      43.168  -7.266  35.740  1.00 80.53           H  
ATOM   2959  HG2 LYS B  52      42.977  -9.774  35.709  1.00 80.78           H  
ATOM   2960  HG3 LYS B  52      41.929  -9.609  34.279  1.00 80.78           H  
ATOM   2961  HD2 LYS B  52      40.361  -8.247  35.559  1.00 83.13           H  
ATOM   2962  HD3 LYS B  52      41.424  -8.334  36.984  1.00 83.13           H  
ATOM   2963  HE2 LYS B  52      41.213 -10.882  36.776  1.00 89.54           H  
ATOM   2964  HE3 LYS B  52      39.872 -10.562  35.651  1.00 89.54           H  
ATOM   2965  HZ1 LYS B  52      39.824 -10.562  38.425  1.00 92.06           H  
ATOM   2966  HZ2 LYS B  52      39.500  -9.023  37.929  1.00 92.06           H  
ATOM   2967  HZ3 LYS B  52      38.578 -10.277  37.382  1.00 92.06           H  
ATOM   2968  N   ILE B  53      46.523  -7.931  35.128  1.00 87.85           N  
ATOM   2969  CA  ILE B  53      47.586  -8.365  36.040  1.00 90.64           C  
ATOM   2970  C   ILE B  53      47.187  -8.000  37.471  1.00 91.45           C  
ATOM   2971  O   ILE B  53      47.792  -8.459  38.440  1.00 93.38           O  
ATOM   2972  CB  ILE B  53      48.940  -7.670  35.723  1.00 93.11           C  
ATOM   2973  CG1 ILE B  53      49.233  -7.719  34.220  1.00 92.59           C  
ATOM   2974  CG2 ILE B  53      50.071  -8.362  36.489  1.00 92.35           C  
ATOM   2975  CD1 ILE B  53      50.460  -6.906  33.805  1.00 92.49           C  
ATOM   2976  H   ILE B  53      46.680  -7.137  34.523  1.00 87.85           H  
ATOM   2977  HA  ILE B  53      47.712  -9.441  35.920  1.00 90.64           H  
ATOM   2978  HB  ILE B  53      48.874  -6.627  36.033  1.00 93.11           H  
ATOM   2979 HG12 ILE B  53      48.366  -7.329  33.688  1.00 92.59           H  
ATOM   2980 HG13 ILE B  53      49.397  -8.758  33.935  1.00 92.59           H  
ATOM   2981 HG21 ILE B  53      49.868  -8.314  37.559  1.00 92.35           H  
ATOM   2982 HG22 ILE B  53      50.136  -9.405  36.178  1.00 92.35           H  
ATOM   2983 HG23 ILE B  53      51.015  -7.860  36.276  1.00 92.35           H  
ATOM   2984 HD11 ILE B  53      50.315  -5.862  34.082  1.00 92.49           H  
ATOM   2985 HD12 ILE B  53      51.343  -7.297  34.311  1.00 92.49           H  
ATOM   2986 HD13 ILE B  53      50.597  -6.980  32.726  1.00 92.49           H  
ATOM   2987  N   ASP B  54      46.155  -7.170  37.578  1.00 91.11           N  
ATOM   2988  CA  ASP B  54      45.633  -6.690  38.852  1.00 91.02           C  
ATOM   2989  C   ASP B  54      44.455  -7.557  39.326  1.00 90.98           C  
ATOM   2990  O   ASP B  54      43.365  -7.508  38.745  1.00 90.39           O  
ATOM   2991  CB  ASP B  54      45.159  -5.241  38.673  1.00 91.61           C  
ATOM   2992  CG  ASP B  54      45.417  -4.376  39.889  1.00 90.80           C  
ATOM   2993  OD1 ASP B  54      46.604  -4.116  40.195  1.00 91.75           O  
ATOM   2994  OD2 ASP B  54      44.433  -3.951  40.531  1.00 88.59           O1-
ATOM   2995  H   ASP B  54      45.707  -6.854  36.730  1.00 91.11           H  
ATOM   2996  HA  ASP B  54      46.422  -6.746  39.602  1.00 91.02           H  
ATOM   2997  HB2 ASP B  54      44.087  -5.249  38.474  1.00 91.61           H  
ATOM   2998  HB3 ASP B  54      45.683  -4.807  37.821  1.00 91.61           H  
ATOM   2999  N   PRO B  55      44.656  -8.360  40.390  1.00 90.12           N  
ATOM   3000  CA  PRO B  55      43.559  -9.202  40.881  1.00 88.45           C  
ATOM   3001  C   PRO B  55      42.328  -8.329  41.119  1.00 86.75           C  
ATOM   3002  O   PRO B  55      41.184  -8.752  40.933  1.00 83.97           O  
ATOM   3003  CB  PRO B  55      44.126  -9.778  42.180  1.00 88.37           C  
ATOM   3004  CG  PRO B  55      45.594  -9.864  41.892  1.00 86.38           C  
ATOM   3005  CD  PRO B  55      45.863  -8.537  41.218  1.00 88.90           C  
ATOM   3006  HA  PRO B  55      43.240  -9.988  40.196  1.00 88.45           H  
ATOM   3007  HB2 PRO B  55      43.708 -10.763  42.388  1.00 88.37           H  
ATOM   3008  HB3 PRO B  55      43.929  -9.115  43.022  1.00 88.37           H  
ATOM   3009  HG2 PRO B  55      45.819 -10.698  41.227  1.00 86.38           H  
ATOM   3010  HG3 PRO B  55      46.172  -9.966  42.810  1.00 86.38           H  
ATOM   3011  HD2 PRO B  55      45.962  -7.735  41.949  1.00 88.90           H  
ATOM   3012  HD3 PRO B  55      46.762  -8.581  40.603  1.00 88.90           H  
ATOM   3013  N   ALA B  56      42.592  -7.095  41.525  1.00 87.22           N  
ATOM   3014  CA  ALA B  56      41.542  -6.131  41.798  1.00 90.85           C  
ATOM   3015  C   ALA B  56      40.581  -5.968  40.620  1.00 92.23           C  
ATOM   3016  O   ALA B  56      39.430  -6.418  40.693  1.00 95.03           O  
ATOM   3017  CB  ALA B  56      42.162  -4.787  42.154  1.00 91.66           C  
ATOM   3018  H   ALA B  56      43.555  -6.817  41.648  1.00 87.22           H  
ATOM   3019  HA  ALA B  56      40.960  -6.508  42.639  1.00 90.85           H  
ATOM   3020  HB1 ALA B  56      42.816  -4.906  43.018  1.00 91.66           H  
ATOM   3021  HB2 ALA B  56      42.742  -4.419  41.308  1.00 91.66           H  
ATOM   3022  HB3 ALA B  56      41.372  -4.074  42.391  1.00 91.66           H  
ATOM   3023  N   LEU B  57      41.065  -5.329  39.548  1.00 90.01           N  
ATOM   3024  CA  LEU B  57      40.283  -5.061  38.328  1.00 85.43           C  
ATOM   3025  C   LEU B  57      39.215  -6.130  38.053  1.00 81.47           C  
ATOM   3026  O   LEU B  57      39.509  -7.329  37.981  1.00 79.29           O  
ATOM   3027  CB  LEU B  57      41.216  -4.935  37.106  1.00 84.54           C  
ATOM   3028  CG  LEU B  57      42.409  -3.962  37.125  1.00 80.90           C  
ATOM   3029  CD1 LEU B  57      43.224  -4.133  35.843  1.00 74.03           C  
ATOM   3030  CD2 LEU B  57      41.924  -2.521  37.282  1.00 79.32           C  
ATOM   3031  H   LEU B  57      42.023  -5.012  39.577  1.00 90.01           H  
ATOM   3032  HA  LEU B  57      39.762  -4.119  38.498  1.00 85.43           H  
ATOM   3033  HB2 LEU B  57      40.589  -4.642  36.264  1.00 84.54           H  
ATOM   3034  HB3 LEU B  57      41.627  -5.928  36.924  1.00 84.54           H  
ATOM   3035  HG  LEU B  57      43.047  -4.189  37.979  1.00 80.90           H  
ATOM   3036 HD11 LEU B  57      43.582  -5.160  35.774  1.00 74.03           H  
ATOM   3037 HD12 LEU B  57      42.596  -3.909  34.981  1.00 74.03           H  
ATOM   3038 HD13 LEU B  57      44.075  -3.452  35.860  1.00 74.03           H  
ATOM   3039 HD21 LEU B  57      41.281  -2.260  36.441  1.00 79.32           H  
ATOM   3040 HD22 LEU B  57      41.363  -2.426  38.212  1.00 79.32           H  
ATOM   3041 HD23 LEU B  57      42.782  -1.849  37.305  1.00 79.32           H  
ATOM   3042  N   LYS B  58      37.974  -5.677  37.899  1.00 75.86           N  
ATOM   3043  CA  LYS B  58      36.856  -6.573  37.664  1.00 72.04           C  
ATOM   3044  C   LYS B  58      36.455  -6.596  36.209  1.00 66.21           C  
ATOM   3045  O   LYS B  58      36.954  -5.808  35.418  1.00 67.23           O  
ATOM   3046  CB  LYS B  58      35.678  -6.159  38.543  1.00 75.38           C  
ATOM   3047  CG  LYS B  58      35.976  -6.363  40.019  1.00 78.65           C  
ATOM   3048  CD  LYS B  58      36.257  -7.845  40.318  1.00 79.61           C  
ATOM   3049  CE  LYS B  58      36.832  -8.031  41.706  1.00 75.14           C  
ATOM   3050  NZ  LYS B  58      36.013  -7.285  42.698  1.00 77.94           N1+
ATOM   3051  H   LYS B  58      37.805  -4.682  37.947  1.00 75.86           H  
ATOM   3052  HA  LYS B  58      37.165  -7.585  37.926  1.00 72.04           H  
ATOM   3053  HB2 LYS B  58      34.808  -6.758  38.273  1.00 75.38           H  
ATOM   3054  HB3 LYS B  58      35.461  -5.105  38.369  1.00 75.38           H  
ATOM   3055  HG2 LYS B  58      35.117  -6.036  40.606  1.00 78.65           H  
ATOM   3056  HG3 LYS B  58      36.849  -5.771  40.293  1.00 78.65           H  
ATOM   3057  HD2 LYS B  58      36.969  -8.225  39.586  1.00 79.61           H  
ATOM   3058  HD3 LYS B  58      35.325  -8.405  40.243  1.00 79.61           H  
ATOM   3059  HE2 LYS B  58      37.855  -7.655  41.727  1.00 75.14           H  
ATOM   3060  HE3 LYS B  58      36.829  -9.091  41.959  1.00 75.14           H  
ATOM   3061  HZ1 LYS B  58      36.015  -6.302  42.465  1.00 77.94           H  
ATOM   3062  HZ2 LYS B  58      35.065  -7.633  42.682  1.00 77.94           H  
ATOM   3063  HZ3 LYS B  58      36.403  -7.413  43.621  1.00 77.94           H  
ATOM   3064  N   ILE B  59      35.559  -7.513  35.862  1.00 58.34           N  
ATOM   3065  CA  ILE B  59      35.100  -7.666  34.491  1.00 52.43           C  
ATOM   3066  C   ILE B  59      33.684  -8.187  34.514  1.00 46.72           C  
ATOM   3067  O   ILE B  59      33.141  -8.468  35.570  1.00 51.85           O  
ATOM   3068  CB  ILE B  59      35.959  -8.707  33.734  1.00 55.81           C  
ATOM   3069  CG1 ILE B  59      37.443  -8.390  33.912  1.00 55.68           C  
ATOM   3070  CG2 ILE B  59      35.595  -8.722  32.254  1.00 53.98           C  
ATOM   3071  CD1 ILE B  59      38.385  -9.526  33.455  1.00 65.01           C  
ATOM   3072  H   ILE B  59      35.184  -8.124  36.574  1.00 58.34           H  
ATOM   3073  HA  ILE B  59      35.172  -6.699  33.994  1.00 52.43           H  
ATOM   3074  HB  ILE B  59      35.758  -9.695  34.149  1.00 55.81           H  
ATOM   3075 HG12 ILE B  59      37.628  -8.195  34.968  1.00 55.68           H  
ATOM   3076 HG13 ILE B  59      37.675  -7.497  33.331  1.00 55.68           H  
ATOM   3077 HG21 ILE B  59      34.538  -8.965  32.142  1.00 53.98           H  
ATOM   3078 HG22 ILE B  59      35.790  -7.741  31.822  1.00 53.98           H  
ATOM   3079 HG23 ILE B  59      36.196  -9.472  31.740  1.00 53.98           H  
ATOM   3080 HD11 ILE B  59      38.168 -10.429  34.025  1.00 65.01           H  
ATOM   3081 HD12 ILE B  59      38.231  -9.720  32.394  1.00 65.01           H  
ATOM   3082 HD13 ILE B  59      39.420  -9.230  33.624  1.00 65.01           H  
ATOM   3083  N   LYS B  60      33.081  -8.292  33.341  1.00 43.74           N  
ATOM   3084  CA  LYS B  60      31.743  -8.842  33.208  1.00 39.29           C  
ATOM   3085  C   LYS B  60      31.733  -9.494  31.845  1.00 37.65           C  
ATOM   3086  O   LYS B  60      32.377  -9.007  30.917  1.00 32.88           O  
ATOM   3087  CB  LYS B  60      30.650  -7.761  33.284  1.00 41.93           C  
ATOM   3088  CG  LYS B  60      29.239  -8.280  32.906  1.00 35.23           C  
ATOM   3089  CD  LYS B  60      28.132  -7.234  33.107  1.00 33.49           C  
ATOM   3090  CE  LYS B  60      27.593  -7.224  34.519  1.00 27.68           C  
ATOM   3091  NZ  LYS B  60      26.232  -7.851  34.574  1.00 28.52           N1+
ATOM   3092  H   LYS B  60      33.566  -7.980  32.512  1.00 43.74           H  
ATOM   3093  HA  LYS B  60      31.525  -9.535  34.020  1.00 39.29           H  
ATOM   3094  HB2 LYS B  60      30.915  -6.954  32.601  1.00 41.93           H  
ATOM   3095  HB3 LYS B  60      30.615  -7.377  34.304  1.00 41.93           H  
ATOM   3096  HG2 LYS B  60      29.012  -9.147  33.526  1.00 35.23           H  
ATOM   3097  HG3 LYS B  60      29.249  -8.576  31.857  1.00 35.23           H  
ATOM   3098  HD2 LYS B  60      27.313  -7.456  32.422  1.00 33.49           H  
ATOM   3099  HD3 LYS B  60      28.538  -6.248  32.881  1.00 33.49           H  
ATOM   3100  HE2 LYS B  60      27.526  -6.194  34.869  1.00 27.68           H  
ATOM   3101  HE3 LYS B  60      28.270  -7.783  35.164  1.00 27.68           H  
ATOM   3102  HZ1 LYS B  60      25.600  -7.336  33.978  1.00 28.52           H  
ATOM   3103  HZ2 LYS B  60      26.289  -8.808  34.257  1.00 28.52           H  
ATOM   3104  HZ3 LYS B  60      25.890  -7.831  35.524  1.00 28.52           H  
ATOM   3105  N   THR B  61      31.026 -10.614  31.738  1.00 36.52           N  
ATOM   3106  CA  THR B  61      30.934 -11.327  30.475  1.00 36.69           C  
ATOM   3107  C   THR B  61      29.480 -11.721  30.271  1.00 34.85           C  
ATOM   3108  O   THR B  61      28.660 -11.580  31.181  1.00 38.73           O  
ATOM   3109  CB  THR B  61      31.847 -12.592  30.465  1.00 35.71           C  
ATOM   3110  OG1 THR B  61      31.269 -13.614  31.274  1.00 45.16           O  
ATOM   3111  CG2 THR B  61      33.221 -12.277  31.055  1.00 32.79           C  
ATOM   3112  H   THR B  61      30.544 -10.976  32.548  1.00 36.52           H  
ATOM   3113  HA  THR B  61      31.276 -10.683  29.665  1.00 36.69           H  
ATOM   3114  HB  THR B  61      31.946 -12.916  29.429  1.00 35.71           H  
ATOM   3115 HG21 THR B  61      33.691 -11.482  30.477  1.00 32.79           H  
ATOM   3116 HG22 THR B  61      33.107 -11.955  32.090  1.00 32.79           H  
ATOM   3117 HG23 THR B  61      33.845 -13.170  31.019  1.00 32.79           H  
ATOM   3118  HG1 THR B  61      31.846 -14.380  31.231  1.00 45.16           H  
ATOM   3119  N   LYS B  62      29.173 -12.200  29.071  1.00 38.31           N  
ATOM   3120  CA  LYS B  62      27.827 -12.623  28.700  1.00 43.15           C  
ATOM   3121  C   LYS B  62      27.865 -13.234  27.298  1.00 42.51           C  
ATOM   3122  O   LYS B  62      28.697 -12.853  26.491  1.00 45.93           O  
ATOM   3123  CB  LYS B  62      26.882 -11.415  28.708  1.00 47.54           C  
ATOM   3124  CG  LYS B  62      25.456 -11.734  28.326  1.00 51.04           C  
ATOM   3125  CD  LYS B  62      24.680 -10.477  27.961  1.00 58.15           C  
ATOM   3126  CE  LYS B  62      23.234 -10.818  27.574  1.00 63.63           C  
ATOM   3127  NZ  LYS B  62      22.610  -9.838  26.612  1.00 66.21           N1+
ATOM   3128  H   LYS B  62      29.907 -12.275  28.382  1.00 38.31           H  
ATOM   3129  HA  LYS B  62      27.466 -13.362  29.416  1.00 43.15           H  
ATOM   3130  HB2 LYS B  62      27.266 -10.677  28.004  1.00 47.54           H  
ATOM   3131  HB3 LYS B  62      26.879 -10.992  29.712  1.00 47.54           H  
ATOM   3132  HG2 LYS B  62      24.965 -12.221  29.168  1.00 51.04           H  
ATOM   3133  HG3 LYS B  62      25.461 -12.408  27.469  1.00 51.04           H  
ATOM   3134  HD2 LYS B  62      25.169  -9.988  27.118  1.00 58.15           H  
ATOM   3135  HD3 LYS B  62      24.671  -9.802  28.817  1.00 58.15           H  
ATOM   3136  HE2 LYS B  62      22.632 -10.838  28.482  1.00 63.63           H  
ATOM   3137  HE3 LYS B  62      23.226 -11.805  27.111  1.00 63.63           H  
ATOM   3138  HZ1 LYS B  62      22.608  -8.916  27.024  1.00 66.21           H  
ATOM   3139  HZ2 LYS B  62      23.143  -9.822  25.754  1.00 66.21           H  
ATOM   3140  HZ3 LYS B  62      21.661 -10.120  26.413  1.00 66.21           H  
ATOM   3141  N   LYS B  63      26.974 -14.180  27.012  1.00 46.49           N  
ATOM   3142  CA  LYS B  63      26.908 -14.805  25.690  1.00 45.23           C  
ATOM   3143  C   LYS B  63      26.037 -13.952  24.805  1.00 49.00           C  
ATOM   3144  O   LYS B  63      24.936 -13.581  25.184  1.00 50.92           O  
ATOM   3145  CB  LYS B  63      26.282 -16.189  25.755  1.00 49.81           C  
ATOM   3146  CG  LYS B  63      27.203 -17.269  26.197  1.00 56.69           C  
ATOM   3147  CD  LYS B  63      28.069 -17.792  25.077  1.00 67.13           C  
ATOM   3148  CE  LYS B  63      28.858 -19.018  25.538  1.00 65.75           C  
ATOM   3149  NZ  LYS B  63      29.762 -19.558  24.501  1.00 63.17           N1+
ATOM   3150  H   LYS B  63      26.325 -14.475  27.727  1.00 46.49           H  
ATOM   3151  HA  LYS B  63      27.924 -14.894  25.305  1.00 45.23           H  
ATOM   3152  HB2 LYS B  63      25.915 -16.442  24.760  1.00 49.81           H  
ATOM   3153  HB3 LYS B  63      25.445 -16.150  26.452  1.00 49.81           H  
ATOM   3154  HG2 LYS B  63      26.609 -18.093  26.592  1.00 56.69           H  
ATOM   3155  HG3 LYS B  63      27.849 -16.877  26.983  1.00 56.69           H  
ATOM   3156  HD2 LYS B  63      28.765 -17.013  24.768  1.00 67.13           H  
ATOM   3157  HD3 LYS B  63      27.436 -18.069  24.234  1.00 67.13           H  
ATOM   3158  HE2 LYS B  63      28.151 -19.798  25.820  1.00 65.75           H  
ATOM   3159  HE3 LYS B  63      29.456 -18.738  26.406  1.00 65.75           H  
ATOM   3160  HZ1 LYS B  63      29.499 -20.510  24.288  1.00 63.17           H  
ATOM   3161  HZ2 LYS B  63      29.692 -18.994  23.666  1.00 63.17           H  
ATOM   3162  HZ3 LYS B  63      30.713 -19.540  24.841  1.00 63.17           H  
ATOM   3163  N   VAL B  64      26.525 -13.658  23.612  1.00 53.74           N  
ATOM   3164  CA  VAL B  64      25.787 -12.829  22.685  1.00 56.02           C  
ATOM   3165  C   VAL B  64      25.970 -13.351  21.258  1.00 61.51           C  
ATOM   3166  O   VAL B  64      26.782 -14.248  21.009  1.00 64.74           O  
ATOM   3167  CB  VAL B  64      26.284 -11.386  22.783  1.00 55.73           C  
ATOM   3168  CG1 VAL B  64      26.320 -10.953  24.237  1.00 49.99           C  
ATOM   3169  CG2 VAL B  64      27.667 -11.279  22.190  1.00 61.83           C  
ATOM   3170  H   VAL B  64      27.429 -14.019  23.343  1.00 53.74           H  
ATOM   3171  HA  VAL B  64      24.727 -12.861  22.937  1.00 56.02           H  
ATOM   3172  HB  VAL B  64      25.604 -10.738  22.230  1.00 55.73           H  
ATOM   3173 HG11 VAL B  64      25.319 -11.026  24.663  1.00 49.99           H  
ATOM   3174 HG12 VAL B  64      26.999 -11.600  24.792  1.00 49.99           H  
ATOM   3175 HG13 VAL B  64      26.668  -9.922  24.301  1.00 49.99           H  
ATOM   3176 HG21 VAL B  64      28.350 -11.926  22.741  1.00 61.83           H  
ATOM   3177 HG22 VAL B  64      27.639 -11.586  21.145  1.00 61.83           H  
ATOM   3178 HG23 VAL B  64      28.012 -10.247  22.256  1.00 61.83           H  
ATOM   3179  N   ASN B  65      25.221 -12.799  20.312  1.00 59.97           N  
ATOM   3180  CA  ASN B  65      25.350 -13.266  18.939  1.00 63.14           C  
ATOM   3181  C   ASN B  65      26.383 -12.498  18.108  1.00 59.06           C  
ATOM   3182  O   ASN B  65      27.041 -13.085  17.252  1.00 57.89           O  
ATOM   3183  CB  ASN B  65      23.983 -13.242  18.233  1.00 70.28           C  
ATOM   3184  CG  ASN B  65      22.965 -14.181  18.881  1.00 72.36           C  
ATOM   3185  OD1 ASN B  65      23.240 -15.367  19.104  1.00 75.29           O  
ATOM   3186  ND2 ASN B  65      21.779 -13.652  19.178  1.00 73.71           N  
ATOM   3187  H   ASN B  65      24.569 -12.063  20.542  1.00 59.97           H  
ATOM   3188  HA  ASN B  65      25.720 -14.289  19.010  1.00 63.14           H  
ATOM   3189  HB2 ASN B  65      24.122 -13.542  17.194  1.00 70.28           H  
ATOM   3190  HB3 ASN B  65      23.591 -12.226  18.268  1.00 70.28           H  
ATOM   3191 HD21 ASN B  65      21.063 -14.224  19.602  1.00 73.71           H  
ATOM   3192 HD22 ASN B  65      21.596 -12.679  18.979  1.00 73.71           H  
ATOM   3193  N   THR B  66      26.537 -11.203  18.364  1.00 55.89           N  
ATOM   3194  CA  THR B  66      27.485 -10.395  17.595  1.00 62.16           C  
ATOM   3195  C   THR B  66      28.210  -9.318  18.390  1.00 62.20           C  
ATOM   3196  O   THR B  66      27.704  -8.806  19.382  1.00 59.21           O  
ATOM   3197  CB  THR B  66      26.793  -9.674  16.391  1.00 64.31           C  
ATOM   3198  OG1 THR B  66      25.592  -9.030  16.838  1.00 62.21           O  
ATOM   3199  CG2 THR B  66      26.468 -10.663  15.269  1.00 62.49           C  
ATOM   3200  H   THR B  66      25.994 -10.771  19.098  1.00 55.89           H  
ATOM   3201  HA  THR B  66      28.218 -11.131  17.263  1.00 62.16           H  
ATOM   3202  HB  THR B  66      27.482  -8.928  15.996  1.00 64.31           H  
ATOM   3203 HG21 THR B  66      27.386 -11.142  14.930  1.00 62.49           H  
ATOM   3204 HG22 THR B  66      25.779 -11.421  15.641  1.00 62.49           H  
ATOM   3205 HG23 THR B  66      26.008 -10.130  14.437  1.00 62.49           H  
ATOM   3206  HG1 THR B  66      25.007  -9.711  17.179  1.00 62.21           H  
ATOM   3207  N   ALA B  67      29.402  -8.968  17.923  1.00 64.39           N  
ATOM   3208  CA  ALA B  67      30.199  -7.934  18.559  1.00 64.33           C  
ATOM   3209  C   ALA B  67      29.348  -6.670  18.671  1.00 66.77           C  
ATOM   3210  O   ALA B  67      29.449  -5.915  19.642  1.00 67.78           O  
ATOM   3211  CB  ALA B  67      31.442  -7.656  17.724  1.00 60.28           C  
ATOM   3212  H   ALA B  67      29.765  -9.433  17.103  1.00 64.39           H  
ATOM   3213  HA  ALA B  67      30.514  -8.258  19.551  1.00 64.33           H  
ATOM   3214  HB1 ALA B  67      32.039  -8.565  17.647  1.00 60.28           H  
ATOM   3215  HB2 ALA B  67      31.145  -7.331  16.727  1.00 60.28           H  
ATOM   3216  HB3 ALA B  67      32.032  -6.873  18.201  1.00 60.28           H  
ATOM   3217  N   ASP B  68      28.500  -6.456  17.671  1.00 69.90           N  
ATOM   3218  CA  ASP B  68      27.624  -5.287  17.626  1.00 70.44           C  
ATOM   3219  C   ASP B  68      26.862  -5.078  18.933  1.00 67.25           C  
ATOM   3220  O   ASP B  68      26.885  -3.996  19.508  1.00 65.82           O  
ATOM   3221  CB  ASP B  68      26.624  -5.440  16.479  1.00 80.39           C  
ATOM   3222  CG  ASP B  68      26.127  -4.102  15.946  1.00 88.05           C  
ATOM   3223  OD1 ASP B  68      25.813  -3.193  16.760  1.00 91.38           O  
ATOM   3224  OD2 ASP B  68      26.039  -3.969  14.700  1.00 90.11           O1-
ATOM   3225  H   ASP B  68      28.459  -7.125  16.915  1.00 69.90           H  
ATOM   3226  HA  ASP B  68      28.257  -4.414  17.470  1.00 70.44           H  
ATOM   3227  HB2 ASP B  68      25.768  -6.012  16.837  1.00 80.39           H  
ATOM   3228  HB3 ASP B  68      27.107  -5.981  15.665  1.00 80.39           H  
ATOM   3229  N   GLN B  69      26.186  -6.123  19.396  1.00 67.11           N  
ATOM   3230  CA  GLN B  69      25.407  -6.050  20.625  1.00 67.74           C  
ATOM   3231  C   GLN B  69      26.231  -5.657  21.848  1.00 66.79           C  
ATOM   3232  O   GLN B  69      25.710  -5.042  22.784  1.00 69.07           O  
ATOM   3233  CB  GLN B  69      24.737  -7.393  20.888  1.00 69.40           C  
ATOM   3234  CG  GLN B  69      23.911  -7.904  19.726  1.00 76.92           C  
ATOM   3235  CD  GLN B  69      23.602  -9.389  19.845  1.00 83.03           C  
ATOM   3236  NE2 GLN B  69      23.027  -9.846  20.843  1.00 86.28           N  
ATOM   3237  OE1 GLN B  69      23.985 -10.154  18.825  1.00 82.04           O  
ATOM   3238  H   GLN B  69      26.213  -6.992  18.882  1.00 67.11           H  
ATOM   3239  HA  GLN B  69      24.667  -5.264  20.473  1.00 67.74           H  
ATOM   3240  HB2 GLN B  69      24.083  -7.287  21.754  1.00 69.40           H  
ATOM   3241  HB3 GLN B  69      25.513  -8.127  21.107  1.00 69.40           H  
ATOM   3242  HG2 GLN B  69      24.463  -7.734  18.802  1.00 76.92           H  
ATOM   3243  HG3 GLN B  69      22.972  -7.352  19.694  1.00 76.92           H  
ATOM   3244 HE21 GLN B  69      22.832 -10.835  20.905  1.00 86.28           H  
ATOM   3245 HE22 GLN B  69      22.753  -9.229  21.595  1.00 86.28           H  
ATOM   3246  N   CYS B  70      27.511  -6.010  21.848  1.00 60.84           N  
ATOM   3247  CA  CYS B  70      28.365  -5.694  22.984  1.00 61.08           C  
ATOM   3248  C   CYS B  70      28.670  -4.193  23.031  1.00 60.17           C  
ATOM   3249  O   CYS B  70      28.604  -3.558  24.090  1.00 59.13           O  
ATOM   3250  CB  CYS B  70      29.691  -6.464  22.905  1.00 61.39           C  
ATOM   3251  SG  CYS B  70      29.663  -8.274  22.640  1.00 58.26           S  
ATOM   3252  H   CYS B  70      27.895  -6.502  21.054  1.00 60.84           H  
ATOM   3253  HA  CYS B  70      27.829  -5.988  23.886  1.00 61.08           H  
ATOM   3254  HB2 CYS B  70      30.217  -6.288  23.844  1.00 61.39           H  
ATOM   3255  HB3 CYS B  70      30.261  -6.031  22.083  1.00 61.39           H  
ATOM   3256  N   ALA B  71      29.016  -3.633  21.876  1.00 59.60           N  
ATOM   3257  CA  ALA B  71      29.357  -2.217  21.777  1.00 59.16           C  
ATOM   3258  C   ALA B  71      28.241  -1.336  22.315  1.00 60.41           C  
ATOM   3259  O   ALA B  71      28.483  -0.327  22.985  1.00 59.79           O  
ATOM   3260  CB  ALA B  71      29.645  -1.867  20.337  1.00 57.81           C  
ATOM   3261  H   ALA B  71      29.044  -4.204  21.043  1.00 59.60           H  
ATOM   3262  HA  ALA B  71      30.244  -2.036  22.384  1.00 59.16           H  
ATOM   3263  HB1 ALA B  71      30.466  -2.484  19.970  1.00 57.81           H  
ATOM   3264  HB2 ALA B  71      28.756  -2.050  19.734  1.00 57.81           H  
ATOM   3265  HB3 ALA B  71      29.922  -0.815  20.267  1.00 57.81           H  
ATOM   3266  N   ASN B  72      27.013  -1.731  22.020  1.00 61.49           N  
ATOM   3267  CA  ASN B  72      25.844  -0.992  22.466  1.00 67.06           C  
ATOM   3268  C   ASN B  72      25.903  -0.788  23.971  1.00 65.03           C  
ATOM   3269  O   ASN B  72      26.089   0.327  24.473  1.00 60.26           O  
ATOM   3270  CB  ASN B  72      24.590  -1.787  22.115  1.00 76.41           C  
ATOM   3271  CG  ASN B  72      23.320  -1.034  22.422  1.00 80.49           C  
ATOM   3272  OD1 ASN B  72      23.058  -0.660  23.567  1.00 83.45           O  
ATOM   3273  ND2 ASN B  72      22.514  -0.809  21.392  1.00 87.17           N  
ATOM   3274  H   ASN B  72      26.885  -2.568  21.470  1.00 61.49           H  
ATOM   3275  HA  ASN B  72      25.821  -0.020  21.974  1.00 67.06           H  
ATOM   3276  HB2 ASN B  72      24.593  -2.714  22.688  1.00 76.41           H  
ATOM   3277  HB3 ASN B  72      24.610  -2.018  21.050  1.00 76.41           H  
ATOM   3278 HD21 ASN B  72      21.645  -0.313  21.530  1.00 87.17           H  
ATOM   3279 HD22 ASN B  72      22.769  -1.134  20.470  1.00 87.17           H  
ATOM   3280  N   ARG B  73      25.730  -1.907  24.666  1.00 63.04           N  
ATOM   3281  CA  ARG B  73      25.736  -1.987  26.116  1.00 58.94           C  
ATOM   3282  C   ARG B  73      26.880  -1.161  26.712  1.00 57.71           C  
ATOM   3283  O   ARG B  73      26.703  -0.503  27.740  1.00 52.26           O  
ATOM   3284  CB  ARG B  73      25.857  -3.471  26.520  1.00 62.01           C  
ATOM   3285  CG  ARG B  73      25.031  -3.928  27.719  1.00 59.69           C  
ATOM   3286  CD  ARG B  73      25.020  -5.449  27.774  1.00 66.61           C  
ATOM   3287  NE  ARG B  73      24.245  -6.007  28.887  1.00 69.19           N  
ATOM   3288  CZ  ARG B  73      24.474  -5.760  30.175  1.00 65.21           C  
ATOM   3289  NH1 ARG B  73      25.460  -4.952  30.546  1.00 71.55           N  
ATOM   3290  NH2 ARG B  73      23.727  -6.340  31.098  1.00 67.47           N1+
ATOM   3291  H   ARG B  73      25.584  -2.763  24.149  1.00 63.04           H  
ATOM   3292  HA  ARG B  73      24.808  -1.572  26.509  1.00 58.94           H  
ATOM   3293  HB2 ARG B  73      26.905  -3.666  26.748  1.00 62.01           H  
ATOM   3294  HB3 ARG B  73      25.554  -4.072  25.663  1.00 62.01           H  
ATOM   3295  HG2 ARG B  73      24.010  -3.560  27.619  1.00 59.69           H  
ATOM   3296  HG3 ARG B  73      25.471  -3.534  28.635  1.00 59.69           H  
ATOM   3297  HD2 ARG B  73      26.049  -5.795  27.868  1.00 66.61           H  
ATOM   3298  HD3 ARG B  73      24.595  -5.821  26.842  1.00 66.61           H  
ATOM   3299  HE  ARG B  73      23.480  -6.625  28.659  1.00 69.19           H  
ATOM   3300 HH11 ARG B  73      25.634  -4.785  31.527  1.00 71.55           H  
ATOM   3301 HH12 ARG B  73      26.036  -4.504  29.847  1.00 71.55           H  
ATOM   3302 HH21 ARG B  73      22.975  -6.956  30.825  1.00 67.47           H  
ATOM   3303 HH22 ARG B  73      23.908  -6.167  32.076  1.00 67.47           H  
ATOM   3304  N   CYS B  74      28.045  -1.183  26.066  1.00 57.41           N  
ATOM   3305  CA  CYS B  74      29.196  -0.433  26.579  1.00 61.11           C  
ATOM   3306  C   CYS B  74      29.081   1.071  26.367  1.00 61.65           C  
ATOM   3307  O   CYS B  74      29.360   1.834  27.287  1.00 63.97           O  
ATOM   3308  CB  CYS B  74      30.507  -0.931  25.949  1.00 56.67           C  
ATOM   3309  SG  CYS B  74      32.087  -0.244  26.599  1.00 57.35           S  
ATOM   3310  H   CYS B  74      28.136  -1.721  25.216  1.00 57.41           H  
ATOM   3311  HA  CYS B  74      29.205  -0.615  27.654  1.00 61.11           H  
ATOM   3312  HB2 CYS B  74      30.465  -0.699  24.885  1.00 56.67           H  
ATOM   3313  HB3 CYS B  74      30.543  -2.012  26.084  1.00 56.67           H  
ATOM   3314  N   THR B  75      28.680   1.512  25.177  1.00 61.97           N  
ATOM   3315  CA  THR B  75      28.574   2.948  24.948  1.00 64.80           C  
ATOM   3316  C   THR B  75      27.557   3.507  25.918  1.00 63.38           C  
ATOM   3317  O   THR B  75      27.803   4.514  26.582  1.00 65.31           O  
ATOM   3318  CB  THR B  75      28.124   3.294  23.516  1.00 65.95           C  
ATOM   3319  OG1 THR B  75      28.934   2.587  22.573  1.00 68.88           O  
ATOM   3320  CG2 THR B  75      28.292   4.785  23.265  1.00 65.57           C  
ATOM   3321  H   THR B  75      28.452   0.859  24.441  1.00 61.97           H  
ATOM   3322  HA  THR B  75      29.563   3.381  25.094  1.00 64.80           H  
ATOM   3323  HB  THR B  75      27.077   3.012  23.402  1.00 65.95           H  
ATOM   3324 HG21 THR B  75      27.690   5.344  23.982  1.00 65.57           H  
ATOM   3325 HG22 THR B  75      29.341   5.057  23.381  1.00 65.57           H  
ATOM   3326 HG23 THR B  75      27.965   5.022  22.253  1.00 65.57           H  
ATOM   3327  HG1 THR B  75      28.826   1.649  22.744  1.00 68.88           H  
ATOM   3328  N   ARG B  76      26.422   2.825  26.012  1.00 63.06           N  
ATOM   3329  CA  ARG B  76      25.346   3.236  26.905  1.00 63.87           C  
ATOM   3330  C   ARG B  76      25.699   2.917  28.354  1.00 59.77           C  
ATOM   3331  O   ARG B  76      24.943   3.248  29.270  1.00 61.53           O  
ATOM   3332  CB  ARG B  76      24.054   2.510  26.526  1.00 66.55           C  
ATOM   3333  CG  ARG B  76      23.523   2.814  25.134  1.00 74.19           C  
ATOM   3334  CD  ARG B  76      22.322   1.918  24.762  1.00 80.99           C  
ATOM   3335  NE  ARG B  76      21.777   2.266  23.447  1.00 86.73           N  
ATOM   3336  CZ  ARG B  76      20.849   1.566  22.790  1.00 90.56           C  
ATOM   3337  NH1 ARG B  76      20.341   0.456  23.319  1.00 91.92           N  
ATOM   3338  NH2 ARG B  76      20.434   1.972  21.590  1.00 87.41           N1+
ATOM   3339  H   ARG B  76      26.300   1.996  25.448  1.00 63.06           H  
ATOM   3340  HA  ARG B  76      25.207   4.312  26.805  1.00 63.87           H  
ATOM   3341  HB2 ARG B  76      23.286   2.789  27.248  1.00 66.55           H  
ATOM   3342  HB3 ARG B  76      24.239   1.438  26.589  1.00 66.55           H  
ATOM   3343  HG2 ARG B  76      24.321   2.650  24.410  1.00 74.19           H  
ATOM   3344  HG3 ARG B  76      23.208   3.857  25.098  1.00 74.19           H  
ATOM   3345  HD2 ARG B  76      21.542   2.043  25.513  1.00 80.99           H  
ATOM   3346  HD3 ARG B  76      22.648   0.878  24.746  1.00 80.99           H  
ATOM   3347  HE  ARG B  76      22.131   3.101  23.003  1.00 86.73           H  
ATOM   3348 HH11 ARG B  76      19.646  -0.073  22.812  1.00 91.92           H  
ATOM   3349 HH12 ARG B  76      20.651   0.142  24.228  1.00 91.92           H  
ATOM   3350 HH21 ARG B  76      20.815   2.814  21.182  1.00 87.41           H  
ATOM   3351 HH22 ARG B  76      19.739   1.438  21.089  1.00 87.41           H  
ATOM   3352  N   ASN B  77      26.856   2.289  28.546  1.00 51.27           N  
ATOM   3353  CA  ASN B  77      27.330   1.877  29.863  1.00 49.62           C  
ATOM   3354  C   ASN B  77      26.151   1.376  30.694  1.00 51.91           C  
ATOM   3355  O   ASN B  77      25.968   1.764  31.839  1.00 47.66           O  
ATOM   3356  CB  ASN B  77      28.037   3.030  30.576  1.00 43.37           C  
ATOM   3357  CG  ASN B  77      28.915   2.558  31.735  1.00 46.27           C  
ATOM   3358  OD1 ASN B  77      30.137   2.662  31.683  1.00 45.87           O  
ATOM   3359  ND2 ASN B  77      28.288   2.036  32.784  1.00 47.51           N  
ATOM   3360  H   ASN B  77      27.434   2.088  27.742  1.00 51.27           H  
ATOM   3361  HA  ASN B  77      28.053   1.070  29.740  1.00 49.62           H  
ATOM   3362  HB2 ASN B  77      27.283   3.714  30.966  1.00 43.37           H  
ATOM   3363  HB3 ASN B  77      28.664   3.554  29.855  1.00 43.37           H  
ATOM   3364 HD21 ASN B  77      28.819   1.707  33.578  1.00 47.51           H  
ATOM   3365 HD22 ASN B  77      27.280   1.968  32.788  1.00 47.51           H  
ATOM   3366  N   LYS B  78      25.353   0.496  30.100  1.00 61.16           N  
ATOM   3367  CA  LYS B  78      24.183  -0.052  30.781  1.00 64.27           C  
ATOM   3368  C   LYS B  78      24.449  -1.354  31.546  1.00 62.92           C  
ATOM   3369  O   LYS B  78      25.169  -2.247  31.082  1.00 60.34           O  
ATOM   3370  CB  LYS B  78      23.041  -0.207  29.763  1.00 66.67           C  
ATOM   3371  CG  LYS B  78      22.807   1.127  29.038  1.00 79.37           C  
ATOM   3372  CD  LYS B  78      21.458   1.309  28.311  1.00 82.11           C  
ATOM   3373  CE  LYS B  78      21.273   2.802  27.956  1.00 81.97           C  
ATOM   3374  NZ  LYS B  78      20.040   3.138  27.188  1.00 81.33           N1+
ATOM   3375  H   LYS B  78      25.560   0.199  29.157  1.00 61.16           H  
ATOM   3376  HA  LYS B  78      23.897   0.657  31.558  1.00 64.27           H  
ATOM   3377  HB2 LYS B  78      22.129  -0.501  30.283  1.00 66.67           H  
ATOM   3378  HB3 LYS B  78      23.307  -0.973  29.035  1.00 66.67           H  
ATOM   3379  HG2 LYS B  78      23.597   1.239  28.296  1.00 79.37           H  
ATOM   3380  HG3 LYS B  78      22.889   1.922  29.779  1.00 79.37           H  
ATOM   3381  HD2 LYS B  78      20.646   0.985  28.962  1.00 82.11           H  
ATOM   3382  HD3 LYS B  78      21.452   0.713  27.398  1.00 82.11           H  
ATOM   3383  HE2 LYS B  78      22.132   3.114  27.362  1.00 81.97           H  
ATOM   3384  HE3 LYS B  78      21.251   3.367  28.888  1.00 81.97           H  
ATOM   3385  HZ1 LYS B  78      20.036   2.626  26.317  1.00 81.33           H  
ATOM   3386  HZ2 LYS B  78      19.226   2.886  27.731  1.00 81.33           H  
ATOM   3387  HZ3 LYS B  78      20.023   4.129  26.996  1.00 81.33           H  
ATOM   3388  N   GLY B  79      23.890  -1.421  32.751  1.00 62.03           N  
ATOM   3389  CA  GLY B  79      24.046  -2.594  33.590  1.00 60.05           C  
ATOM   3390  C   GLY B  79      25.477  -2.981  33.922  1.00 56.29           C  
ATOM   3391  O   GLY B  79      25.771  -4.158  34.119  1.00 57.60           O  
ATOM   3392  H   GLY B  79      23.346  -0.640  33.089  1.00 62.03           H  
ATOM   3393  HA2 GLY B  79      23.582  -3.436  33.077  1.00 60.05           H  
ATOM   3394  HA3 GLY B  79      23.524  -2.407  34.528  1.00 60.05           H  
ATOM   3395  N   LEU B  80      26.376  -2.013  34.004  1.00 46.62           N  
ATOM   3396  CA  LEU B  80      27.742  -2.366  34.314  1.00 41.59           C  
ATOM   3397  C   LEU B  80      28.227  -1.819  35.649  1.00 39.62           C  
ATOM   3398  O   LEU B  80      28.096  -0.637  35.960  1.00 41.47           O  
ATOM   3399  CB  LEU B  80      28.663  -1.936  33.170  1.00 38.16           C  
ATOM   3400  CG  LEU B  80      28.361  -2.612  31.829  1.00 33.95           C  
ATOM   3401  CD1 LEU B  80      29.305  -2.061  30.786  1.00 34.20           C  
ATOM   3402  CD2 LEU B  80      28.503  -4.132  31.923  1.00 30.25           C  
ATOM   3403  H   LEU B  80      26.113  -1.050  33.853  1.00 46.62           H  
ATOM   3404  HA  LEU B  80      27.773  -3.451  34.418  1.00 41.59           H  
ATOM   3405  HB2 LEU B  80      29.689  -2.175  33.449  1.00 38.16           H  
ATOM   3406  HB3 LEU B  80      28.564  -0.858  33.039  1.00 38.16           H  
ATOM   3407  HG  LEU B  80      27.329  -2.400  31.551  1.00 33.95           H  
ATOM   3408 HD11 LEU B  80      29.170  -0.982  30.708  1.00 34.20           H  
ATOM   3409 HD12 LEU B  80      30.333  -2.279  31.075  1.00 34.20           H  
ATOM   3410 HD13 LEU B  80      29.092  -2.524  29.823  1.00 34.20           H  
ATOM   3411 HD21 LEU B  80      29.526  -4.385  32.200  1.00 30.25           H  
ATOM   3412 HD22 LEU B  80      27.817  -4.515  32.678  1.00 30.25           H  
ATOM   3413 HD23 LEU B  80      28.267  -4.579  30.957  1.00 30.25           H  
ATOM   3414  N   PRO B  81      28.808  -2.688  36.468  1.00 43.11           N  
ATOM   3415  CA  PRO B  81      29.290  -2.214  37.772  1.00 40.71           C  
ATOM   3416  C   PRO B  81      30.500  -1.316  37.604  1.00 41.84           C  
ATOM   3417  O   PRO B  81      31.363  -1.290  38.476  1.00 43.34           O  
ATOM   3418  CB  PRO B  81      29.671  -3.503  38.517  1.00 44.93           C  
ATOM   3419  CG  PRO B  81      29.254  -4.672  37.564  1.00 46.66           C  
ATOM   3420  CD  PRO B  81      29.259  -4.062  36.185  1.00 38.88           C  
ATOM   3421  HA  PRO B  81      28.545  -1.623  38.305  1.00 40.71           H  
ATOM   3422  HB2 PRO B  81      29.132  -3.571  39.462  1.00 44.93           H  
ATOM   3423  HB3 PRO B  81      30.744  -3.530  38.708  1.00 44.93           H  
ATOM   3424  HG2 PRO B  81      28.260  -5.039  37.818  1.00 46.66           H  
ATOM   3425  HG3 PRO B  81      29.970  -5.491  37.624  1.00 46.66           H  
ATOM   3426  HD2 PRO B  81      30.258  -4.071  35.750  1.00 38.88           H  
ATOM   3427  HD3 PRO B  81      28.568  -4.578  35.519  1.00 38.88           H  
ATOM   3428  N   PHE B  82      30.573  -0.582  36.492  1.00 41.62           N  
ATOM   3429  CA  PHE B  82      31.729   0.267  36.262  1.00 39.08           C  
ATOM   3430  C   PHE B  82      31.724   1.045  34.942  1.00 37.97           C  
ATOM   3431  O   PHE B  82      30.891   0.829  34.068  1.00 34.36           O  
ATOM   3432  CB  PHE B  82      32.988  -0.612  36.318  1.00 43.65           C  
ATOM   3433  CG  PHE B  82      32.988  -1.759  35.309  1.00 41.55           C  
ATOM   3434  CD1 PHE B  82      33.117  -1.512  33.941  1.00 44.50           C  
ATOM   3435  CD2 PHE B  82      32.867  -3.074  35.734  1.00 41.77           C  
ATOM   3436  CE1 PHE B  82      33.124  -2.566  33.011  1.00 46.85           C  
ATOM   3437  CE2 PHE B  82      32.871  -4.135  34.826  1.00 43.50           C  
ATOM   3438  CZ  PHE B  82      32.999  -3.885  33.460  1.00 45.49           C  
ATOM   3439  H   PHE B  82      29.827  -0.617  35.812  1.00 41.62           H  
ATOM   3440  HA  PHE B  82      31.705   1.027  37.043  1.00 39.08           H  
ATOM   3441  HB2 PHE B  82      33.066  -1.036  37.319  1.00 43.65           H  
ATOM   3442  HB3 PHE B  82      33.855   0.018  36.121  1.00 43.65           H  
ATOM   3443  HD1 PHE B  82      33.213  -0.495  33.592  1.00 44.50           H  
ATOM   3444  HD2 PHE B  82      32.768  -3.282  36.789  1.00 41.77           H  
ATOM   3445  HE1 PHE B  82      33.225  -2.359  31.956  1.00 46.85           H  
ATOM   3446  HE2 PHE B  82      32.775  -5.150  35.182  1.00 43.50           H  
ATOM   3447  HZ  PHE B  82      33.002  -4.703  32.755  1.00 45.49           H  
ATOM   3448  N   THR B  83      32.699   1.939  34.816  1.00 37.24           N  
ATOM   3449  CA  THR B  83      32.903   2.742  33.618  1.00 35.51           C  
ATOM   3450  C   THR B  83      33.506   1.796  32.564  1.00 39.69           C  
ATOM   3451  O   THR B  83      34.674   1.432  32.681  1.00 33.95           O  
ATOM   3452  CB  THR B  83      33.924   3.831  33.916  1.00 37.24           C  
ATOM   3453  OG1 THR B  83      33.644   4.378  35.206  1.00 42.85           O  
ATOM   3454  CG2 THR B  83      33.882   4.924  32.885  1.00 33.65           C  
ATOM   3455  H   THR B  83      33.332   2.069  35.592  1.00 37.24           H  
ATOM   3456  HA  THR B  83      31.971   3.197  33.281  1.00 35.51           H  
ATOM   3457  HB  THR B  83      34.921   3.391  33.892  1.00 37.24           H  
ATOM   3458 HG21 THR B  83      34.087   4.503  31.901  1.00 33.65           H  
ATOM   3459 HG22 THR B  83      32.894   5.385  32.884  1.00 33.65           H  
ATOM   3460 HG23 THR B  83      34.634   5.677  33.122  1.00 33.65           H  
ATOM   3461  HG1 THR B  83      32.760   4.751  35.177  1.00 42.85           H  
ATOM   3462  N   CYS B  84      32.715   1.397  31.563  1.00 39.20           N  
ATOM   3463  CA  CYS B  84      33.167   0.494  30.497  1.00 40.69           C  
ATOM   3464  C   CYS B  84      34.118   1.198  29.507  1.00 45.69           C  
ATOM   3465  O   CYS B  84      33.672   1.932  28.618  1.00 51.25           O  
ATOM   3466  CB  CYS B  84      31.961  -0.087  29.726  1.00 37.89           C  
ATOM   3467  SG  CYS B  84      32.452  -1.229  28.378  1.00 54.29           S  
ATOM   3468  H   CYS B  84      31.763   1.732  31.539  1.00 39.20           H  
ATOM   3469  HA  CYS B  84      33.716  -0.315  30.979  1.00 40.69           H  
ATOM   3470  HB2 CYS B  84      31.396   0.738  29.293  1.00 37.89           H  
ATOM   3471  HB3 CYS B  84      31.329  -0.631  30.429  1.00 37.89           H  
ATOM   3472  N   LYS B  85      35.422   0.951  29.645  1.00 42.49           N  
ATOM   3473  CA  LYS B  85      36.431   1.573  28.783  1.00 38.21           C  
ATOM   3474  C   LYS B  85      36.884   0.721  27.588  1.00 40.45           C  
ATOM   3475  O   LYS B  85      37.757   1.145  26.810  1.00 40.40           O  
ATOM   3476  CB  LYS B  85      37.639   1.998  29.617  1.00 30.31           C  
ATOM   3477  CG  LYS B  85      37.274   2.991  30.687  1.00 38.25           C  
ATOM   3478  CD  LYS B  85      38.477   3.465  31.490  1.00 45.75           C  
ATOM   3479  CE  LYS B  85      38.047   4.474  32.569  1.00 53.45           C  
ATOM   3480  NZ  LYS B  85      39.117   4.862  33.556  1.00 57.49           N1+
ATOM   3481  H   LYS B  85      35.724   0.314  30.368  1.00 42.49           H  
ATOM   3482  HA  LYS B  85      35.940   2.441  28.343  1.00 38.21           H  
ATOM   3483  HB2 LYS B  85      38.379   2.450  28.957  1.00 30.31           H  
ATOM   3484  HB3 LYS B  85      38.067   1.114  30.090  1.00 30.31           H  
ATOM   3485  HG2 LYS B  85      36.564   2.523  31.368  1.00 38.25           H  
ATOM   3486  HG3 LYS B  85      36.808   3.856  30.215  1.00 38.25           H  
ATOM   3487  HD2 LYS B  85      39.190   3.942  30.818  1.00 45.75           H  
ATOM   3488  HD3 LYS B  85      38.948   2.607  31.970  1.00 45.75           H  
ATOM   3489  HE2 LYS B  85      37.218   4.037  33.126  1.00 53.45           H  
ATOM   3490  HE3 LYS B  85      37.709   5.380  32.066  1.00 53.45           H  
ATOM   3491  HZ1 LYS B  85      39.447   4.037  34.036  1.00 57.49           H  
ATOM   3492  HZ2 LYS B  85      39.886   5.296  33.066  1.00 57.49           H  
ATOM   3493  HZ3 LYS B  85      38.735   5.513  34.228  1.00 57.49           H  
ATOM   3494  N   ALA B  86      36.289  -0.466  27.458  1.00 35.69           N  
ATOM   3495  CA  ALA B  86      36.555  -1.389  26.353  1.00 34.36           C  
ATOM   3496  C   ALA B  86      35.824  -2.726  26.522  1.00 34.87           C  
ATOM   3497  O   ALA B  86      35.379  -3.086  27.615  1.00 35.93           O  
ATOM   3498  CB  ALA B  86      38.046  -1.638  26.199  1.00 30.68           C  
ATOM   3499  H   ALA B  86      35.618  -0.743  28.160  1.00 35.69           H  
ATOM   3500  HA  ALA B  86      36.174  -0.910  25.451  1.00 34.36           H  
ATOM   3501  HB1 ALA B  86      38.559  -0.689  26.046  1.00 30.68           H  
ATOM   3502  HB2 ALA B  86      38.429  -2.117  27.100  1.00 30.68           H  
ATOM   3503  HB3 ALA B  86      38.219  -2.287  25.341  1.00 30.68           H  
ATOM   3504  N   PHE B  87      35.694  -3.448  25.418  1.00 33.24           N  
ATOM   3505  CA  PHE B  87      35.064  -4.745  25.427  1.00 33.59           C  
ATOM   3506  C   PHE B  87      35.729  -5.604  24.362  1.00 37.19           C  
ATOM   3507  O   PHE B  87      36.244  -5.097  23.365  1.00 35.01           O  
ATOM   3508  CB  PHE B  87      33.557  -4.629  25.167  1.00 31.58           C  
ATOM   3509  CG  PHE B  87      33.178  -4.489  23.703  1.00 40.88           C  
ATOM   3510  CD1 PHE B  87      32.990  -5.613  22.912  1.00 36.60           C  
ATOM   3511  CD2 PHE B  87      32.949  -3.223  23.136  1.00 38.86           C  
ATOM   3512  CE1 PHE B  87      32.578  -5.489  21.592  1.00 43.22           C  
ATOM   3513  CE2 PHE B  87      32.533  -3.089  21.806  1.00 33.64           C  
ATOM   3514  CZ  PHE B  87      32.344  -4.218  21.033  1.00 39.14           C  
ATOM   3515  H   PHE B  87      36.046  -3.079  24.546  1.00 33.24           H  
ATOM   3516  HA  PHE B  87      35.186  -5.205  26.408  1.00 33.59           H  
ATOM   3517  HB2 PHE B  87      33.186  -3.753  25.700  1.00 31.58           H  
ATOM   3518  HB3 PHE B  87      33.074  -5.524  25.559  1.00 31.58           H  
ATOM   3519  HD1 PHE B  87      33.166  -6.594  23.327  1.00 36.60           H  
ATOM   3520  HD2 PHE B  87      33.097  -2.338  23.737  1.00 38.86           H  
ATOM   3521  HE1 PHE B  87      32.436  -6.374  20.989  1.00 43.22           H  
ATOM   3522  HE2 PHE B  87      32.361  -2.109  21.387  1.00 33.64           H  
ATOM   3523  HZ  PHE B  87      32.019  -4.127  20.007  1.00 39.14           H  
ATOM   3524  N   VAL B  88      35.752  -6.910  24.598  1.00 37.11           N  
ATOM   3525  CA  VAL B  88      36.331  -7.815  23.629  1.00 33.45           C  
ATOM   3526  C   VAL B  88      35.213  -8.748  23.266  1.00 35.24           C  
ATOM   3527  O   VAL B  88      34.310  -8.992  24.066  1.00 35.65           O  
ATOM   3528  CB  VAL B  88      37.538  -8.595  24.209  1.00 26.90           C  
ATOM   3529  CG1 VAL B  88      37.958  -9.702  23.260  1.00 30.11           C  
ATOM   3530  CG2 VAL B  88      38.708  -7.650  24.402  1.00 24.94           C  
ATOM   3531  H   VAL B  88      35.364  -7.273  25.457  1.00 37.11           H  
ATOM   3532  HA  VAL B  88      36.725  -7.278  22.766  1.00 33.45           H  
ATOM   3533  HB  VAL B  88      37.243  -9.030  25.164  1.00 26.90           H  
ATOM   3534 HG11 VAL B  88      37.123 -10.385  23.106  1.00 30.11           H  
ATOM   3535 HG12 VAL B  88      38.253  -9.269  22.304  1.00 30.11           H  
ATOM   3536 HG13 VAL B  88      38.800 -10.247  23.687  1.00 30.11           H  
ATOM   3537 HG21 VAL B  88      38.993  -7.223  23.440  1.00 24.94           H  
ATOM   3538 HG22 VAL B  88      38.420  -6.850  25.084  1.00 24.94           H  
ATOM   3539 HG23 VAL B  88      39.552  -8.198  24.820  1.00 24.94           H  
ATOM   3540  N   PHE B  89      35.240  -9.222  22.029  1.00 40.87           N  
ATOM   3541  CA  PHE B  89      34.224 -10.139  21.567  1.00 39.33           C  
ATOM   3542  C   PHE B  89      34.919 -11.418  21.196  1.00 40.79           C  
ATOM   3543  O   PHE B  89      35.950 -11.394  20.546  1.00 41.52           O  
ATOM   3544  CB  PHE B  89      33.487  -9.579  20.354  1.00 37.93           C  
ATOM   3545  CG  PHE B  89      32.388 -10.469  19.880  1.00 40.14           C  
ATOM   3546  CD1 PHE B  89      31.331 -10.795  20.732  1.00 33.12           C  
ATOM   3547  CD2 PHE B  89      32.446 -11.058  18.616  1.00 41.14           C  
ATOM   3548  CE1 PHE B  89      30.355 -11.699  20.345  1.00 35.48           C  
ATOM   3549  CE2 PHE B  89      31.461 -11.982  18.207  1.00 39.40           C  
ATOM   3550  CZ  PHE B  89      30.413 -12.301  19.075  1.00 37.72           C  
ATOM   3551  H   PHE B  89      35.979  -8.939  21.402  1.00 40.87           H  
ATOM   3552  HA  PHE B  89      33.483 -10.302  22.350  1.00 39.33           H  
ATOM   3553  HB2 PHE B  89      34.203  -9.448  19.542  1.00 37.93           H  
ATOM   3554  HB3 PHE B  89      33.060  -8.612  20.622  1.00 37.93           H  
ATOM   3555  HD1 PHE B  89      31.273 -10.335  21.708  1.00 33.12           H  
ATOM   3556  HD2 PHE B  89      33.253 -10.804  17.944  1.00 41.14           H  
ATOM   3557  HE1 PHE B  89      29.548 -11.942  21.020  1.00 35.48           H  
ATOM   3558  HE2 PHE B  89      31.517 -12.439  17.230  1.00 39.40           H  
ATOM   3559  HZ  PHE B  89      29.652 -13.005  18.772  1.00 37.72           H  
ATOM   3560  N   ASP B  90      34.348 -12.536  21.626  1.00 46.59           N  
ATOM   3561  CA  ASP B  90      34.906 -13.847  21.354  1.00 44.14           C  
ATOM   3562  C   ASP B  90      34.137 -14.493  20.228  1.00 50.87           C  
ATOM   3563  O   ASP B  90      33.028 -14.998  20.435  1.00 50.12           O  
ATOM   3564  CB  ASP B  90      34.795 -14.734  22.582  1.00 46.74           C  
ATOM   3565  CG  ASP B  90      35.641 -15.980  22.470  1.00 46.36           C  
ATOM   3566  OD1 ASP B  90      35.524 -16.692  21.455  1.00 39.70           O  
ATOM   3567  OD2 ASP B  90      36.426 -16.235  23.405  1.00 45.75           O1-
ATOM   3568  H   ASP B  90      33.494 -12.472  22.162  1.00 46.59           H  
ATOM   3569  HA  ASP B  90      35.955 -13.730  21.083  1.00 44.14           H  
ATOM   3570  HB2 ASP B  90      33.753 -15.028  22.708  1.00 46.74           H  
ATOM   3571  HB3 ASP B  90      35.121 -14.167  23.454  1.00 46.74           H  
ATOM   3572  N   LYS B  91      34.728 -14.491  19.037  1.00 53.04           N  
ATOM   3573  CA  LYS B  91      34.075 -15.073  17.880  1.00 53.43           C  
ATOM   3574  C   LYS B  91      33.761 -16.541  18.104  1.00 52.51           C  
ATOM   3575  O   LYS B  91      32.735 -17.035  17.667  1.00 58.19           O  
ATOM   3576  CB  LYS B  91      34.965 -14.923  16.641  1.00 59.59           C  
ATOM   3577  CG  LYS B  91      35.140 -13.487  16.142  1.00 62.11           C  
ATOM   3578  CD  LYS B  91      35.895 -13.438  14.802  1.00 65.62           C  
ATOM   3579  CE  LYS B  91      37.403 -13.546  14.979  1.00 63.30           C  
ATOM   3580  NZ  LYS B  91      37.970 -12.354  15.682  1.00 62.05           N1+
ATOM   3581  H   LYS B  91      35.644 -14.078  18.937  1.00 53.04           H  
ATOM   3582  HA  LYS B  91      33.137 -14.540  17.724  1.00 53.43           H  
ATOM   3583  HB2 LYS B  91      34.525 -15.510  15.835  1.00 59.59           H  
ATOM   3584  HB3 LYS B  91      35.951 -15.320  16.883  1.00 59.59           H  
ATOM   3585  HG2 LYS B  91      35.702 -12.921  16.885  1.00 62.11           H  
ATOM   3586  HG3 LYS B  91      34.156 -13.037  16.010  1.00 62.11           H  
ATOM   3587  HD2 LYS B  91      35.668 -12.494  14.307  1.00 65.62           H  
ATOM   3588  HD3 LYS B  91      35.556 -14.266  14.179  1.00 65.62           H  
ATOM   3589  HE2 LYS B  91      37.868 -13.630  13.997  1.00 63.30           H  
ATOM   3590  HE3 LYS B  91      37.626 -14.439  15.564  1.00 63.30           H  
ATOM   3591  HZ1 LYS B  91      37.769 -11.521  15.148  1.00 62.05           H  
ATOM   3592  HZ2 LYS B  91      37.554 -12.275  16.599  1.00 62.05           H  
ATOM   3593  HZ3 LYS B  91      38.970 -12.461  15.774  1.00 62.05           H  
ATOM   3594  N   ALA B  92      34.649 -17.226  18.808  1.00 53.97           N  
ATOM   3595  CA  ALA B  92      34.514 -18.651  19.071  1.00 54.63           C  
ATOM   3596  C   ALA B  92      33.349 -19.026  19.971  1.00 60.29           C  
ATOM   3597  O   ALA B  92      32.428 -19.753  19.571  1.00 60.14           O  
ATOM   3598  CB  ALA B  92      35.817 -19.185  19.670  1.00 52.51           C  
ATOM   3599  H   ALA B  92      35.453 -16.739  19.178  1.00 53.97           H  
ATOM   3600  HA  ALA B  92      34.301 -19.111  18.106  1.00 54.63           H  
ATOM   3601  HB1 ALA B  92      36.644 -18.968  18.993  1.00 52.51           H  
ATOM   3602  HB2 ALA B  92      35.999 -18.705  20.631  1.00 52.51           H  
ATOM   3603  HB3 ALA B  92      35.737 -20.263  19.812  1.00 52.51           H  
ATOM   3604  N   ARG B  93      33.401 -18.531  21.196  1.00 61.18           N  
ATOM   3605  CA  ARG B  93      32.373 -18.826  22.172  1.00 65.05           C  
ATOM   3606  C   ARG B  93      31.171 -17.888  22.047  1.00 65.31           C  
ATOM   3607  O   ARG B  93      30.115 -18.145  22.625  1.00 65.58           O  
ATOM   3608  CB  ARG B  93      32.995 -18.747  23.568  1.00 66.74           C  
ATOM   3609  CG  ARG B  93      34.293 -19.552  23.661  1.00 71.56           C  
ATOM   3610  CD  ARG B  93      35.124 -19.206  24.884  1.00 73.19           C  
ATOM   3611  NE  ARG B  93      36.485 -19.735  24.820  1.00 78.47           N  
ATOM   3612  CZ  ARG B  93      37.345 -19.499  23.830  1.00 81.01           C  
ATOM   3613  NH1 ARG B  93      37.003 -18.739  22.797  1.00 80.90           N  
ATOM   3614  NH2 ARG B  93      38.561 -20.024  23.874  1.00 83.57           N1+
ATOM   3615  H   ARG B  93      34.174 -17.935  21.456  1.00 61.18           H  
ATOM   3616  HA  ARG B  93      31.990 -19.831  21.991  1.00 65.05           H  
ATOM   3617  HB2 ARG B  93      32.283 -19.141  24.294  1.00 66.74           H  
ATOM   3618  HB3 ARG B  93      33.210 -17.704  23.799  1.00 66.74           H  
ATOM   3619  HG2 ARG B  93      34.889 -19.354  22.770  1.00 71.56           H  
ATOM   3620  HG3 ARG B  93      34.041 -20.612  23.701  1.00 71.56           H  
ATOM   3621  HD2 ARG B  93      34.633 -19.618  25.765  1.00 73.19           H  
ATOM   3622  HD3 ARG B  93      35.177 -18.121  24.972  1.00 73.19           H  
ATOM   3623  HE  ARG B  93      36.796 -20.322  25.581  1.00 78.47           H  
ATOM   3624 HH11 ARG B  93      36.079 -18.333  22.752  1.00 80.90           H  
ATOM   3625 HH12 ARG B  93      37.667 -18.566  22.056  1.00 80.90           H  
ATOM   3626 HH21 ARG B  93      39.216 -19.844  23.127  1.00 83.57           H  
ATOM   3627 HH22 ARG B  93      38.833 -20.604  24.655  1.00 83.57           H  
ATOM   3628  N   LYS B  94      31.322 -16.811  21.278  1.00 65.83           N  
ATOM   3629  CA  LYS B  94      30.235 -15.848  21.111  1.00 60.24           C  
ATOM   3630  C   LYS B  94      29.941 -15.227  22.473  1.00 58.66           C  
ATOM   3631  O   LYS B  94      28.979 -15.606  23.138  1.00 56.88           O  
ATOM   3632  CB  LYS B  94      28.970 -16.546  20.606  1.00 64.55           C  
ATOM   3633  CG  LYS B  94      29.167 -17.432  19.393  1.00 64.55           C  
ATOM   3634  CD  LYS B  94      29.446 -16.613  18.165  1.00 70.62           C  
ATOM   3635  CE  LYS B  94      29.513 -17.504  16.937  1.00 76.59           C  
ATOM   3636  NZ  LYS B  94      29.712 -16.716  15.683  1.00 77.39           N1+
ATOM   3637  H   LYS B  94      32.200 -16.657  20.803  1.00 65.83           H  
ATOM   3638  HA  LYS B  94      30.530 -15.090  20.386  1.00 60.24           H  
ATOM   3639  HB2 LYS B  94      28.240 -15.778  20.349  1.00 64.55           H  
ATOM   3640  HB3 LYS B  94      28.579 -17.163  21.415  1.00 64.55           H  
ATOM   3641  HG2 LYS B  94      28.264 -18.020  19.231  1.00 64.55           H  
ATOM   3642  HG3 LYS B  94      30.008 -18.101  19.574  1.00 64.55           H  
ATOM   3643  HD2 LYS B  94      30.398 -16.097  18.286  1.00 70.62           H  
ATOM   3644  HD3 LYS B  94      28.650 -15.880  18.034  1.00 70.62           H  
ATOM   3645  HE2 LYS B  94      28.581 -18.063  16.857  1.00 76.59           H  
ATOM   3646  HE3 LYS B  94      30.345 -18.199  17.052  1.00 76.59           H  
ATOM   3647  HZ1 LYS B  94      28.946 -16.068  15.567  1.00 77.39           H  
ATOM   3648  HZ2 LYS B  94      30.580 -16.203  15.742  1.00 77.39           H  
ATOM   3649  HZ3 LYS B  94      29.745 -17.344  14.892  1.00 77.39           H  
ATOM   3650  N   GLN B  95      30.777 -14.288  22.900  1.00 58.48           N  
ATOM   3651  CA  GLN B  95      30.567 -13.628  24.181  1.00 57.52           C  
ATOM   3652  C   GLN B  95      31.356 -12.326  24.309  1.00 53.76           C  
ATOM   3653  O   GLN B  95      32.429 -12.167  23.721  1.00 50.33           O  
ATOM   3654  CB  GLN B  95      30.960 -14.550  25.337  1.00 65.26           C  
ATOM   3655  CG  GLN B  95      32.455 -14.570  25.621  1.00 78.76           C  
ATOM   3656  CD  GLN B  95      32.809 -14.493  27.120  1.00 86.87           C  
ATOM   3657  OE1 GLN B  95      31.991 -14.120  27.947  1.00 93.29           O  
ATOM   3658  NE2 GLN B  95      34.036 -14.830  27.455  1.00 93.28           N  
ATOM   3659  H   GLN B  95      31.569 -14.028  22.329  1.00 58.48           H  
ATOM   3660  HA  GLN B  95      29.504 -13.392  24.228  1.00 57.52           H  
ATOM   3661  HB2 GLN B  95      30.642 -15.564  25.092  1.00 65.26           H  
ATOM   3662  HB3 GLN B  95      30.443 -14.214  26.236  1.00 65.26           H  
ATOM   3663  HG2 GLN B  95      32.911 -13.718  25.117  1.00 78.76           H  
ATOM   3664  HG3 GLN B  95      32.868 -15.495  25.218  1.00 78.76           H  
ATOM   3665 HE21 GLN B  95      34.326 -14.784  28.421  1.00 93.28           H  
ATOM   3666 HE22 GLN B  95      34.688 -15.134  26.746  1.00 93.28           H  
ATOM   3667  N   CYS B  96      30.815 -11.411  25.103  1.00 45.91           N  
ATOM   3668  CA  CYS B  96      31.443 -10.131  25.338  1.00 45.93           C  
ATOM   3669  C   CYS B  96      32.157 -10.137  26.663  1.00 39.40           C  
ATOM   3670  O   CYS B  96      31.798 -10.862  27.562  1.00 39.07           O  
ATOM   3671  CB  CYS B  96      30.424  -9.000  25.458  1.00 49.57           C  
ATOM   3672  SG  CYS B  96      28.963  -8.997  24.396  1.00 60.57           S  
ATOM   3673  H   CYS B  96      29.937 -11.616  25.557  1.00 45.91           H  
ATOM   3674  HA  CYS B  96      32.110  -9.972  24.491  1.00 45.93           H  
ATOM   3675  HB2 CYS B  96      30.959  -8.070  25.263  1.00 49.57           H  
ATOM   3676  HB3 CYS B  96      30.067  -9.004  26.488  1.00 49.57           H  
ATOM   3677  N   LEU B  97      33.148  -9.273  26.781  1.00 37.22           N  
ATOM   3678  CA  LEU B  97      33.861  -9.110  28.027  1.00 40.51           C  
ATOM   3679  C   LEU B  97      34.035  -7.602  28.120  1.00 39.80           C  
ATOM   3680  O   LEU B  97      34.886  -7.038  27.434  1.00 39.48           O  
ATOM   3681  CB  LEU B  97      35.227  -9.780  27.993  1.00 33.04           C  
ATOM   3682  CG  LEU B  97      35.225 -11.123  27.281  1.00 45.37           C  
ATOM   3683  CD1 LEU B  97      36.342 -11.099  26.270  1.00 48.07           C  
ATOM   3684  CD2 LEU B  97      35.394 -12.270  28.255  1.00 40.37           C  
ATOM   3685  H   LEU B  97      33.414  -8.714  25.983  1.00 37.22           H  
ATOM   3686  HA  LEU B  97      33.332  -9.558  28.868  1.00 40.51           H  
ATOM   3687  HB2 LEU B  97      35.562  -9.934  29.019  1.00 33.04           H  
ATOM   3688  HB3 LEU B  97      35.924  -9.118  27.479  1.00 33.04           H  
ATOM   3689  HG  LEU B  97      34.267 -11.282  26.787  1.00 45.37           H  
ATOM   3690 HD11 LEU B  97      36.171 -10.290  25.559  1.00 48.07           H  
ATOM   3691 HD12 LEU B  97      37.291 -10.939  26.781  1.00 48.07           H  
ATOM   3692 HD13 LEU B  97      36.371 -12.050  25.738  1.00 48.07           H  
ATOM   3693 HD21 LEU B  97      36.342 -12.163  28.782  1.00 40.37           H  
ATOM   3694 HD22 LEU B  97      34.575 -12.259  28.974  1.00 40.37           H  
ATOM   3695 HD23 LEU B  97      35.386 -13.214  27.710  1.00 40.37           H  
ATOM   3696  N   TRP B  98      33.203  -6.959  28.937  1.00 35.49           N  
ATOM   3697  CA  TRP B  98      33.272  -5.511  29.147  1.00 36.66           C  
ATOM   3698  C   TRP B  98      34.313  -5.251  30.221  1.00 34.19           C  
ATOM   3699  O   TRP B  98      34.311  -5.926  31.235  1.00 38.08           O  
ATOM   3700  CB  TRP B  98      31.898  -4.985  29.581  1.00 34.41           C  
ATOM   3701  CG  TRP B  98      30.855  -5.204  28.542  1.00 35.85           C  
ATOM   3702  CD1 TRP B  98      30.750  -4.558  27.347  1.00 39.08           C  
ATOM   3703  CD2 TRP B  98      29.805  -6.180  28.561  1.00 42.39           C  
ATOM   3704  NE1 TRP B  98      29.703  -5.068  26.609  1.00 41.79           N  
ATOM   3705  CE2 TRP B  98      29.104  -6.068  27.328  1.00 42.62           C  
ATOM   3706  CE3 TRP B  98      29.385  -7.144  29.495  1.00 45.76           C  
ATOM   3707  CZ2 TRP B  98      28.006  -6.881  27.003  1.00 40.74           C  
ATOM   3708  CZ3 TRP B  98      28.289  -7.955  29.173  1.00 44.83           C  
ATOM   3709  CH2 TRP B  98      27.613  -7.813  27.932  1.00 43.31           C  
ATOM   3710  H   TRP B  98      32.499  -7.489  29.430  1.00 35.49           H  
ATOM   3711  HA  TRP B  98      33.551  -4.996  28.228  1.00 36.66           H  
ATOM   3712  HB2 TRP B  98      31.978  -3.916  29.777  1.00 34.41           H  
ATOM   3713  HB3 TRP B  98      31.598  -5.500  30.493  1.00 34.41           H  
ATOM   3714  HD1 TRP B  98      31.398  -3.757  27.023  1.00 39.08           H  
ATOM   3715  HE1 TRP B  98      29.424  -4.756  25.690  1.00 41.79           H  
ATOM   3716  HE3 TRP B  98      29.896  -7.257  30.440  1.00 45.76           H  
ATOM   3717  HZ2 TRP B  98      27.491  -6.777  26.059  1.00 40.74           H  
ATOM   3718  HZ3 TRP B  98      27.953  -8.700  29.879  1.00 44.83           H  
ATOM   3719  HH2 TRP B  98      26.771  -8.453  27.714  1.00 43.31           H  
ATOM   3720  N   PHE B  99      35.202  -4.284  29.999  1.00 37.59           N  
ATOM   3721  CA  PHE B  99      36.271  -3.967  30.959  1.00 37.88           C  
ATOM   3722  C   PHE B  99      36.269  -2.510  31.412  1.00 43.64           C  
ATOM   3723  O   PHE B  99      35.826  -1.637  30.680  1.00 48.20           O  
ATOM   3724  CB  PHE B  99      37.636  -4.205  30.326  1.00 39.49           C  
ATOM   3725  CG  PHE B  99      37.766  -5.512  29.609  1.00 41.16           C  
ATOM   3726  CD1 PHE B  99      38.072  -6.680  30.303  1.00 36.70           C  
ATOM   3727  CD2 PHE B  99      37.616  -5.570  28.235  1.00 37.73           C  
ATOM   3728  CE1 PHE B  99      38.233  -7.887  29.633  1.00 43.20           C  
ATOM   3729  CE2 PHE B  99      37.775  -6.779  27.554  1.00 43.24           C  
ATOM   3730  CZ  PHE B  99      38.086  -7.940  28.256  1.00 41.58           C  
ATOM   3731  H   PHE B  99      35.140  -3.751  29.143  1.00 37.59           H  
ATOM   3732  HA  PHE B  99      36.084  -4.615  31.815  1.00 37.88           H  
ATOM   3733  HB2 PHE B  99      38.388  -4.173  31.115  1.00 39.49           H  
ATOM   3734  HB3 PHE B  99      37.825  -3.404  29.611  1.00 39.49           H  
ATOM   3735  HD1 PHE B  99      38.186  -6.647  31.376  1.00 36.70           H  
ATOM   3736  HD2 PHE B  99      37.374  -4.673  27.684  1.00 37.73           H  
ATOM   3737  HE1 PHE B  99      38.473  -8.784  30.185  1.00 43.20           H  
ATOM   3738  HE2 PHE B  99      37.656  -6.813  26.481  1.00 43.24           H  
ATOM   3739  HZ  PHE B  99      38.212  -8.876  27.731  1.00 41.58           H  
ATOM   3740  N   PRO B 100      36.803  -2.227  32.619  1.00 46.76           N  
ATOM   3741  CA  PRO B 100      36.880  -0.865  33.176  1.00 41.94           C  
ATOM   3742  C   PRO B 100      38.247  -0.271  32.836  1.00 39.00           C  
ATOM   3743  O   PRO B 100      38.737   0.650  33.493  1.00 41.82           O  
ATOM   3744  CB  PRO B 100      36.750  -1.107  34.665  1.00 41.62           C  
ATOM   3745  CG  PRO B 100      37.617  -2.372  34.830  1.00 36.82           C  
ATOM   3746  CD  PRO B 100      37.170  -3.229  33.648  1.00 42.84           C  
ATOM   3747  HA  PRO B 100      36.128  -0.173  32.795  1.00 41.94           H  
ATOM   3748  HB2 PRO B 100      35.715  -1.290  34.953  1.00 41.62           H  
ATOM   3749  HB3 PRO B 100      37.145  -0.272  35.243  1.00 41.62           H  
ATOM   3750  HG2 PRO B 100      37.413  -2.870  35.778  1.00 36.82           H  
ATOM   3751  HG3 PRO B 100      38.679  -2.134  34.766  1.00 36.82           H  
ATOM   3752  HD2 PRO B 100      37.982  -3.867  33.299  1.00 42.84           H  
ATOM   3753  HD3 PRO B 100      36.312  -3.846  33.915  1.00 42.84           H  
ATOM   3754  N   PHE B 101      38.870  -0.833  31.812  1.00 43.81           N  
ATOM   3755  CA  PHE B 101      40.195  -0.396  31.366  1.00 38.10           C  
ATOM   3756  C   PHE B 101      40.326  -0.646  29.870  1.00 35.23           C  
ATOM   3757  O   PHE B 101      39.445  -1.239  29.249  1.00 28.39           O  
ATOM   3758  CB  PHE B 101      41.267  -1.191  32.114  1.00 34.10           C  
ATOM   3759  CG  PHE B 101      41.041  -2.672  32.084  1.00 38.48           C  
ATOM   3760  CD1 PHE B 101      41.046  -3.365  30.876  1.00 36.73           C  
ATOM   3761  CD2 PHE B 101      40.772  -3.377  33.262  1.00 43.04           C  
ATOM   3762  CE1 PHE B 101      40.784  -4.734  30.834  1.00 37.43           C  
ATOM   3763  CE2 PHE B 101      40.500  -4.761  33.232  1.00 45.96           C  
ATOM   3764  CZ  PHE B 101      40.510  -5.436  32.018  1.00 42.12           C  
ATOM   3765  H   PHE B 101      38.416  -1.590  31.321  1.00 43.81           H  
ATOM   3766  HA  PHE B 101      40.323   0.667  31.571  1.00 38.10           H  
ATOM   3767  HB2 PHE B 101      41.277  -0.864  33.154  1.00 34.10           H  
ATOM   3768  HB3 PHE B 101      42.234  -0.980  31.658  1.00 34.10           H  
ATOM   3769  HD1 PHE B 101      41.256  -2.835  29.959  1.00 36.73           H  
ATOM   3770  HD2 PHE B 101      40.773  -2.855  34.207  1.00 43.04           H  
ATOM   3771  HE1 PHE B 101      40.792  -5.255  29.888  1.00 37.43           H  
ATOM   3772  HE2 PHE B 101      40.285  -5.292  34.147  1.00 45.96           H  
ATOM   3773  HZ  PHE B 101      40.308  -6.496  31.985  1.00 42.12           H  
ATOM   3774  N   ASN B 102      41.414  -0.160  29.293  1.00 32.81           N  
ATOM   3775  CA  ASN B 102      41.669  -0.410  27.890  1.00 38.07           C  
ATOM   3776  C   ASN B 102      43.143  -0.759  27.790  1.00 40.70           C  
ATOM   3777  O   ASN B 102      43.816  -0.884  28.814  1.00 41.08           O  
ATOM   3778  CB  ASN B 102      41.287   0.779  26.985  1.00 32.90           C  
ATOM   3779  CG  ASN B 102      42.017   2.037  27.327  1.00 31.55           C  
ATOM   3780  OD1 ASN B 102      43.121   1.995  27.840  1.00 42.10           O  
ATOM   3781  ND2 ASN B 102      41.406   3.177  27.039  1.00 34.85           N  
ATOM   3782  H   ASN B 102      42.069   0.387  29.834  1.00 32.81           H  
ATOM   3783  HA  ASN B 102      41.043  -1.226  27.528  1.00 38.07           H  
ATOM   3784  HB2 ASN B 102      40.217   0.961  27.085  1.00 32.90           H  
ATOM   3785  HB3 ASN B 102      41.515   0.516  25.952  1.00 32.90           H  
ATOM   3786 HD21 ASN B 102      40.490   3.166  26.614  1.00 34.85           H  
ATOM   3787 HD22 ASN B 102      41.856   4.057  27.245  1.00 34.85           H  
ATOM   3788  N   SER B 103      43.630  -0.942  26.567  1.00 42.15           N  
ATOM   3789  CA  SER B 103      45.016  -1.317  26.331  1.00 43.38           C  
ATOM   3790  C   SER B 103      46.064  -0.351  26.871  1.00 45.83           C  
ATOM   3791  O   SER B 103      47.245  -0.659  26.856  1.00 46.91           O  
ATOM   3792  CB  SER B 103      45.256  -1.530  24.831  1.00 44.66           C  
ATOM   3793  OG  SER B 103      45.354  -0.304  24.144  1.00 36.72           O  
ATOM   3794  H   SER B 103      43.017  -0.816  25.774  1.00 42.15           H  
ATOM   3795  HA  SER B 103      45.149  -2.239  26.896  1.00 43.38           H  
ATOM   3796  HB2 SER B 103      44.426  -2.102  24.417  1.00 44.66           H  
ATOM   3797  HB3 SER B 103      46.184  -2.086  24.696  1.00 44.66           H  
ATOM   3798  HG  SER B 103      44.529   0.169  24.275  1.00 36.72           H  
ATOM   3799  N   MET B 104      45.655   0.818  27.338  1.00 47.29           N  
ATOM   3800  CA  MET B 104      46.622   1.771  27.872  1.00 57.91           C  
ATOM   3801  C   MET B 104      46.561   1.819  29.407  1.00 62.24           C  
ATOM   3802  O   MET B 104      47.341   2.531  30.046  1.00 61.60           O  
ATOM   3803  CB  MET B 104      46.369   3.177  27.306  1.00 59.60           C  
ATOM   3804  CG  MET B 104      46.619   3.333  25.812  1.00 66.42           C  
ATOM   3805  SD  MET B 104      45.250   4.212  24.980  1.00 72.00           S  
ATOM   3806  CE  MET B 104      44.964   5.628  26.180  1.00 73.04           C  
ATOM   3807  H   MET B 104      44.672   1.051  27.325  1.00 47.29           H  
ATOM   3808  HA  MET B 104      47.614   1.436  27.570  1.00 57.91           H  
ATOM   3809  HB2 MET B 104      47.022   3.874  27.831  1.00 59.60           H  
ATOM   3810  HB3 MET B 104      45.329   3.437  27.502  1.00 59.60           H  
ATOM   3811  HG2 MET B 104      46.724   2.343  25.367  1.00 66.42           H  
ATOM   3812  HG3 MET B 104      47.540   3.897  25.666  1.00 66.42           H  
ATOM   3813  HE1 MET B 104      44.696   5.227  27.158  1.00 73.04           H  
ATOM   3814  HE2 MET B 104      45.875   6.220  26.267  1.00 73.04           H  
ATOM   3815  HE3 MET B 104      44.155   6.258  25.812  1.00 73.04           H  
ATOM   3816  N   SER B 105      45.637   1.063  30.000  1.00 64.19           N  
ATOM   3817  CA  SER B 105      45.494   1.045  31.458  1.00 62.60           C  
ATOM   3818  C   SER B 105      46.599   0.204  32.100  1.00 65.28           C  
ATOM   3819  O   SER B 105      46.802  -0.972  31.764  1.00 63.04           O  
ATOM   3820  CB  SER B 105      44.111   0.515  31.854  1.00 55.93           C  
ATOM   3821  OG  SER B 105      43.078   1.337  31.330  1.00 51.17           O  
ATOM   3822  H   SER B 105      45.025   0.493  29.434  1.00 64.19           H  
ATOM   3823  HA  SER B 105      45.589   2.067  31.825  1.00 62.60           H  
ATOM   3824  HB2 SER B 105      44.035   0.497  32.941  1.00 55.93           H  
ATOM   3825  HB3 SER B 105      43.993  -0.496  31.465  1.00 55.93           H  
ATOM   3826  HG  SER B 105      43.494   2.047  30.836  1.00 51.17           H  
ATOM   3827  N   SER B 106      47.322   0.831  33.021  1.00 67.55           N  
ATOM   3828  CA  SER B 106      48.432   0.197  33.722  1.00 66.22           C  
ATOM   3829  C   SER B 106      48.185  -1.237  34.200  1.00 63.84           C  
ATOM   3830  O   SER B 106      49.067  -2.091  34.093  1.00 63.63           O  
ATOM   3831  CB  SER B 106      48.814   1.063  34.909  1.00 71.18           C  
ATOM   3832  OG  SER B 106      47.678   1.260  35.734  1.00 73.33           O  
ATOM   3833  H   SER B 106      47.093   1.789  33.245  1.00 67.55           H  
ATOM   3834  HA  SER B 106      49.234   0.114  32.989  1.00 66.22           H  
ATOM   3835  HB2 SER B 106      49.177   2.027  34.554  1.00 71.18           H  
ATOM   3836  HB3 SER B 106      49.598   0.569  35.482  1.00 71.18           H  
ATOM   3837  HG  SER B 106      47.382   0.397  36.031  1.00 73.33           H  
ATOM   3838  N   GLY B 107      46.993  -1.507  34.719  1.00 58.01           N  
ATOM   3839  CA  GLY B 107      46.710  -2.840  35.220  1.00 64.46           C  
ATOM   3840  C   GLY B 107      46.620  -3.961  34.197  1.00 70.95           C  
ATOM   3841  O   GLY B 107      46.334  -5.115  34.558  1.00 70.86           O  
ATOM   3842  H   GLY B 107      46.286  -0.788  34.765  1.00 58.01           H  
ATOM   3843  HA2 GLY B 107      45.756  -2.797  35.745  1.00 64.46           H  
ATOM   3844  HA3 GLY B 107      47.500  -3.101  35.924  1.00 64.46           H  
ATOM   3845  N   VAL B 108      46.867  -3.658  32.923  1.00 73.28           N  
ATOM   3846  CA  VAL B 108      46.752  -4.698  31.905  1.00 72.89           C  
ATOM   3847  C   VAL B 108      47.797  -4.769  30.803  1.00 71.42           C  
ATOM   3848  O   VAL B 108      48.561  -3.832  30.556  1.00 71.75           O  
ATOM   3849  CB  VAL B 108      45.368  -4.638  31.194  1.00 73.52           C  
ATOM   3850  CG1 VAL B 108      44.248  -4.523  32.231  1.00 75.60           C  
ATOM   3851  CG2 VAL B 108      45.330  -3.478  30.205  1.00 69.06           C  
ATOM   3852  H   VAL B 108      47.131  -2.718  32.664  1.00 73.28           H  
ATOM   3853  HA  VAL B 108      46.907  -5.587  32.516  1.00 72.89           H  
ATOM   3854  HB  VAL B 108      45.215  -5.560  30.633  1.00 73.52           H  
ATOM   3855 HG11 VAL B 108      44.284  -5.382  32.901  1.00 75.60           H  
ATOM   3856 HG12 VAL B 108      44.379  -3.607  32.807  1.00 75.60           H  
ATOM   3857 HG13 VAL B 108      43.284  -4.499  31.723  1.00 75.60           H  
ATOM   3858 HG21 VAL B 108      45.481  -2.540  30.739  1.00 69.06           H  
ATOM   3859 HG22 VAL B 108      46.120  -3.605  29.465  1.00 69.06           H  
ATOM   3860 HG23 VAL B 108      44.362  -3.459  29.704  1.00 69.06           H  
ATOM   3861  N   LYS B 109      47.810  -5.924  30.150  1.00 71.24           N  
ATOM   3862  CA  LYS B 109      48.685  -6.180  29.015  1.00 70.84           C  
ATOM   3863  C   LYS B 109      47.814  -6.937  28.012  1.00 65.50           C  
ATOM   3864  O   LYS B 109      46.819  -7.560  28.393  1.00 61.82           O  
ATOM   3865  CB  LYS B 109      49.899  -7.035  29.420  1.00 72.27           C  
ATOM   3866  CG  LYS B 109      50.938  -6.320  30.306  1.00 75.37           C  
ATOM   3867  CD  LYS B 109      52.349  -6.932  30.160  1.00 77.88           C  
ATOM   3868  CE  LYS B 109      52.401  -8.428  30.519  1.00 76.61           C  
ATOM   3869  NZ  LYS B 109      53.680  -9.080  30.090  1.00 71.07           N1+
ATOM   3870  H   LYS B 109      47.186  -6.658  30.454  1.00 71.24           H  
ATOM   3871  HA  LYS B 109      49.089  -5.254  28.606  1.00 70.84           H  
ATOM   3872  HB2 LYS B 109      50.400  -7.362  28.509  1.00 72.27           H  
ATOM   3873  HB3 LYS B 109      49.532  -7.905  29.965  1.00 72.27           H  
ATOM   3874  HG2 LYS B 109      50.626  -6.401  31.347  1.00 75.37           H  
ATOM   3875  HG3 LYS B 109      50.980  -5.269  30.020  1.00 75.37           H  
ATOM   3876  HD2 LYS B 109      53.030  -6.394  30.819  1.00 77.88           H  
ATOM   3877  HD3 LYS B 109      52.673  -6.812  29.126  1.00 77.88           H  
ATOM   3878  HE2 LYS B 109      51.570  -8.934  30.028  1.00 76.61           H  
ATOM   3879  HE3 LYS B 109      52.302  -8.531  31.600  1.00 76.61           H  
ATOM   3880  HZ1 LYS B 109      53.784  -8.991  29.089  1.00 71.07           H  
ATOM   3881  HZ2 LYS B 109      54.458  -8.630  30.551  1.00 71.07           H  
ATOM   3882  HZ3 LYS B 109      53.660 -10.058  30.341  1.00 71.07           H  
ATOM   3883  N   LYS B 110      48.164  -6.871  26.737  1.00 60.38           N  
ATOM   3884  CA  LYS B 110      47.381  -7.573  25.738  1.00 62.99           C  
ATOM   3885  C   LYS B 110      48.067  -8.856  25.305  1.00 64.23           C  
ATOM   3886  O   LYS B 110      49.290  -8.944  25.332  1.00 62.85           O  
ATOM   3887  CB  LYS B 110      47.154  -6.677  24.528  1.00 60.30           C  
ATOM   3888  CG  LYS B 110      48.401  -5.966  24.080  1.00 60.18           C  
ATOM   3889  CD  LYS B 110      48.101  -4.970  22.975  1.00 61.89           C  
ATOM   3890  CE  LYS B 110      47.132  -3.898  23.441  1.00 65.49           C  
ATOM   3891  NZ  LYS B 110      46.933  -2.820  22.426  1.00 65.94           N1+
ATOM   3892  H   LYS B 110      48.973  -6.334  26.461  1.00 60.38           H  
ATOM   3893  HA  LYS B 110      46.421  -7.832  26.184  1.00 62.99           H  
ATOM   3894  HB2 LYS B 110      46.402  -5.931  24.785  1.00 60.30           H  
ATOM   3895  HB3 LYS B 110      46.790  -7.291  23.705  1.00 60.30           H  
ATOM   3896  HG2 LYS B 110      49.116  -6.701  23.711  1.00 60.18           H  
ATOM   3897  HG3 LYS B 110      48.832  -5.435  24.929  1.00 60.18           H  
ATOM   3898  HD2 LYS B 110      47.663  -5.500  22.129  1.00 61.89           H  
ATOM   3899  HD3 LYS B 110      49.032  -4.495  22.664  1.00 61.89           H  
ATOM   3900  HE2 LYS B 110      47.522  -3.449  24.355  1.00 65.49           H  
ATOM   3901  HE3 LYS B 110      46.169  -4.365  23.648  1.00 65.49           H  
ATOM   3902  HZ1 LYS B 110      47.819  -2.379  22.225  1.00 65.94           H  
ATOM   3903  HZ2 LYS B 110      46.557  -3.221  21.579  1.00 65.94           H  
ATOM   3904  HZ3 LYS B 110      46.289  -2.132  22.788  1.00 65.94           H  
ATOM   3905  N   GLU B 111      47.272  -9.857  24.935  1.00 65.48           N  
ATOM   3906  CA  GLU B 111      47.825 -11.112  24.455  1.00 69.83           C  
ATOM   3907  C   GLU B 111      47.027 -11.624  23.271  1.00 70.47           C  
ATOM   3908  O   GLU B 111      45.796 -11.520  23.232  1.00 74.14           O  
ATOM   3909  CB  GLU B 111      47.867 -12.180  25.551  1.00 73.15           C  
ATOM   3910  CG  GLU B 111      46.563 -12.881  25.864  1.00 74.27           C  
ATOM   3911  CD  GLU B 111      46.806 -14.223  26.550  1.00 77.75           C  
ATOM   3912  OE1 GLU B 111      47.758 -14.302  27.357  1.00 78.47           O  
ATOM   3913  OE2 GLU B 111      46.053 -15.193  26.291  1.00 80.48           O1-
ATOM   3914  H   GLU B 111      46.270  -9.743  24.989  1.00 65.48           H  
ATOM   3915  HA  GLU B 111      48.851 -10.912  24.145  1.00 69.83           H  
ATOM   3916  HB2 GLU B 111      48.213 -11.701  26.467  1.00 73.15           H  
ATOM   3917  HB3 GLU B 111      48.586 -12.940  25.245  1.00 73.15           H  
ATOM   3918  HG2 GLU B 111      46.019 -13.050  24.935  1.00 74.27           H  
ATOM   3919  HG3 GLU B 111      45.969 -12.248  26.523  1.00 74.27           H  
ATOM   3920  N   PHE B 112      47.757 -12.182  22.314  1.00 66.29           N  
ATOM   3921  CA  PHE B 112      47.209 -12.714  21.084  1.00 59.90           C  
ATOM   3922  C   PHE B 112      46.118 -13.770  21.253  1.00 61.92           C  
ATOM   3923  O   PHE B 112      46.119 -14.540  22.213  1.00 63.14           O  
ATOM   3924  CB  PHE B 112      48.343 -13.299  20.245  1.00 59.68           C  
ATOM   3925  CG  PHE B 112      47.940 -13.617  18.850  1.00 55.25           C  
ATOM   3926  CD1 PHE B 112      48.054 -12.661  17.859  1.00 56.67           C  
ATOM   3927  CD2 PHE B 112      47.368 -14.846  18.543  1.00 54.97           C  
ATOM   3928  CE1 PHE B 112      47.600 -12.915  16.575  1.00 59.31           C  
ATOM   3929  CE2 PHE B 112      46.911 -15.112  17.271  1.00 58.03           C  
ATOM   3930  CZ  PHE B 112      47.026 -14.141  16.280  1.00 61.57           C  
ATOM   3931  H   PHE B 112      48.756 -12.239  22.452  1.00 66.29           H  
ATOM   3932  HA  PHE B 112      46.723 -11.870  20.594  1.00 59.90           H  
ATOM   3933  HB2 PHE B 112      48.689 -14.216  20.722  1.00 59.68           H  
ATOM   3934  HB3 PHE B 112      49.158 -12.576  20.213  1.00 59.68           H  
ATOM   3935  HD1 PHE B 112      48.502 -11.705  18.088  1.00 56.67           H  
ATOM   3936  HD2 PHE B 112      47.281 -15.601  19.310  1.00 54.97           H  
ATOM   3937  HE1 PHE B 112      47.693 -12.161  15.808  1.00 59.31           H  
ATOM   3938  HE2 PHE B 112      46.466 -16.069  17.044  1.00 58.03           H  
ATOM   3939  HZ  PHE B 112      46.668 -14.343  15.281  1.00 61.57           H  
ATOM   3940  N   GLY B 113      45.203 -13.805  20.285  1.00 61.10           N  
ATOM   3941  CA  GLY B 113      44.105 -14.763  20.287  1.00 56.04           C  
ATOM   3942  C   GLY B 113      43.329 -14.591  18.990  1.00 56.25           C  
ATOM   3943  O   GLY B 113      42.775 -13.522  18.733  1.00 49.63           O  
ATOM   3944  H   GLY B 113      45.273 -13.145  19.524  1.00 61.10           H  
ATOM   3945  HA2 GLY B 113      43.450 -14.574  21.138  1.00 56.04           H  
ATOM   3946  HA3 GLY B 113      44.499 -15.777  20.351  1.00 56.04           H  
ATOM   3947  N   HIS B 114      43.286 -15.630  18.164  1.00 53.98           N  
ATOM   3948  CA  HIS B 114      42.591 -15.521  16.888  1.00 57.99           C  
ATOM   3949  C   HIS B 114      41.104 -15.229  17.005  1.00 59.22           C  
ATOM   3950  O   HIS B 114      40.549 -14.499  16.175  1.00 62.27           O  
ATOM   3951  CB  HIS B 114      42.804 -16.783  16.037  1.00 60.06           C  
ATOM   3952  CG  HIS B 114      44.064 -16.758  15.219  1.00 63.75           C  
ATOM   3953  ND1 HIS B 114      44.291 -15.829  14.224  1.00 58.40           N  
ATOM   3954  CD2 HIS B 114      45.174 -17.535  15.264  1.00 59.30           C  
ATOM   3955  CE1 HIS B 114      45.484 -16.035  13.695  1.00 56.30           C  
ATOM   3956  NE2 HIS B 114      46.040 -17.063  14.309  1.00 51.89           N  
ATOM   3957  H   HIS B 114      43.736 -16.497  18.421  1.00 53.98           H  
ATOM   3958  HA  HIS B 114      43.037 -14.656  16.397  1.00 57.99           H  
ATOM   3959  HB2 HIS B 114      41.957 -16.888  15.359  1.00 60.06           H  
ATOM   3960  HB3 HIS B 114      42.844 -17.644  16.704  1.00 60.06           H  
ATOM   3961  HD2 HIS B 114      45.345 -18.370  15.928  1.00 59.30           H  
ATOM   3962  HE2 HIS B 114      46.955 -17.441  14.109  1.00 51.89           H  
ATOM   3963  HE1 HIS B 114      45.929 -15.460  12.896  1.00 56.30           H  
ATOM   3964  N   GLU B 115      40.463 -15.769  18.037  1.00 58.09           N  
ATOM   3965  CA  GLU B 115      39.024 -15.580  18.229  1.00 55.51           C  
ATOM   3966  C   GLU B 115      38.652 -14.323  19.023  1.00 52.02           C  
ATOM   3967  O   GLU B 115      37.526 -14.187  19.497  1.00 55.83           O  
ATOM   3968  CB  GLU B 115      38.426 -16.812  18.925  1.00 58.00           C  
ATOM   3969  CG  GLU B 115      38.777 -16.927  20.418  1.00 65.97           C  
ATOM   3970  CD  GLU B 115      40.131 -17.578  20.692  1.00 65.58           C  
ATOM   3971  OE1 GLU B 115      41.159 -17.128  20.137  1.00 62.62           O  
ATOM   3972  OE2 GLU B 115      40.158 -18.547  21.483  1.00 68.34           O1-
ATOM   3973  H   GLU B 115      40.981 -16.323  18.704  1.00 58.09           H  
ATOM   3974  HA  GLU B 115      38.607 -15.448  17.231  1.00 55.51           H  
ATOM   3975  HB2 GLU B 115      38.795 -17.703  18.418  1.00 58.00           H  
ATOM   3976  HB3 GLU B 115      37.341 -16.764  18.832  1.00 58.00           H  
ATOM   3977  HG2 GLU B 115      38.006 -17.523  20.906  1.00 65.97           H  
ATOM   3978  HG3 GLU B 115      38.786 -15.924  20.846  1.00 65.97           H  
ATOM   3979  N   PHE B 116      39.582 -13.391  19.147  1.00 47.82           N  
ATOM   3980  CA  PHE B 116      39.319 -12.186  19.916  1.00 46.89           C  
ATOM   3981  C   PHE B 116      39.462 -10.863  19.182  1.00 42.31           C  
ATOM   3982  O   PHE B 116      40.442 -10.628  18.488  1.00 41.98           O  
ATOM   3983  CB  PHE B 116      40.250 -12.119  21.137  1.00 39.88           C  
ATOM   3984  CG  PHE B 116      40.096 -13.259  22.092  1.00 47.35           C  
ATOM   3985  CD1 PHE B 116      38.935 -13.408  22.840  1.00 48.48           C  
ATOM   3986  CD2 PHE B 116      41.136 -14.172  22.277  1.00 52.04           C  
ATOM   3987  CE1 PHE B 116      38.812 -14.440  23.762  1.00 47.76           C  
ATOM   3988  CE2 PHE B 116      41.025 -15.211  23.199  1.00 45.25           C  
ATOM   3989  CZ  PHE B 116      39.861 -15.343  23.941  1.00 48.46           C  
ATOM   3990  H   PHE B 116      40.481 -13.517  18.704  1.00 47.82           H  
ATOM   3991  HA  PHE B 116      38.265 -12.288  20.176  1.00 46.89           H  
ATOM   3992  HB2 PHE B 116      40.042 -11.193  21.674  1.00 39.88           H  
ATOM   3993  HB3 PHE B 116      41.280 -12.109  20.781  1.00 39.88           H  
ATOM   3994  HD1 PHE B 116      38.119 -12.714  22.703  1.00 48.48           H  
ATOM   3995  HD2 PHE B 116      42.041 -14.071  21.696  1.00 52.04           H  
ATOM   3996  HE1 PHE B 116      37.905 -14.543  24.340  1.00 47.76           H  
ATOM   3997  HE2 PHE B 116      41.839 -15.908  23.335  1.00 45.25           H  
ATOM   3998  HZ  PHE B 116      39.766 -16.145  24.658  1.00 48.46           H  
ATOM   3999  N   ASP B 117      38.475  -9.995  19.334  1.00 41.30           N  
ATOM   4000  CA  ASP B 117      38.594  -8.668  18.769  1.00 42.77           C  
ATOM   4001  C   ASP B 117      38.329  -7.734  19.934  1.00 41.86           C  
ATOM   4002  O   ASP B 117      37.413  -7.946  20.738  1.00 35.73           O  
ATOM   4003  CB  ASP B 117      37.633  -8.419  17.594  1.00 49.62           C  
ATOM   4004  CG  ASP B 117      38.120  -9.075  16.280  1.00 52.54           C  
ATOM   4005  OD1 ASP B 117      39.347  -9.108  16.032  1.00 51.11           O  
ATOM   4006  OD2 ASP B 117      37.282  -9.557  15.490  1.00 54.49           O1-
ATOM   4007  H   ASP B 117      37.642 -10.257  19.842  1.00 41.30           H  
ATOM   4008  HA  ASP B 117      39.579  -8.513  18.328  1.00 42.77           H  
ATOM   4009  HB2 ASP B 117      37.545  -7.344  17.436  1.00 49.62           H  
ATOM   4010  HB3 ASP B 117      36.656  -8.830  17.849  1.00 49.62           H  
ATOM   4011  N   LEU B 118      39.209  -6.748  20.048  1.00 36.59           N  
ATOM   4012  CA  LEU B 118      39.152  -5.749  21.089  1.00 41.17           C  
ATOM   4013  C   LEU B 118      38.588  -4.453  20.535  1.00 40.78           C  
ATOM   4014  O   LEU B 118      38.962  -4.015  19.449  1.00 45.77           O  
ATOM   4015  CB  LEU B 118      40.555  -5.498  21.637  1.00 34.41           C  
ATOM   4016  CG  LEU B 118      40.747  -4.241  22.488  1.00 39.16           C  
ATOM   4017  CD1 LEU B 118      39.847  -4.292  23.721  1.00 32.74           C  
ATOM   4018  CD2 LEU B 118      42.206  -4.125  22.898  1.00 33.81           C  
ATOM   4019  H   LEU B 118      39.957  -6.693  19.372  1.00 36.59           H  
ATOM   4020  HA  LEU B 118      38.506  -6.108  21.890  1.00 41.17           H  
ATOM   4021  HB2 LEU B 118      41.234  -5.428  20.787  1.00 34.41           H  
ATOM   4022  HB3 LEU B 118      40.828  -6.357  22.250  1.00 34.41           H  
ATOM   4023  HG  LEU B 118      40.471  -3.365  21.902  1.00 39.16           H  
ATOM   4024 HD11 LEU B 118      38.805  -4.363  23.408  1.00 32.74           H  
ATOM   4025 HD12 LEU B 118      40.106  -5.163  24.324  1.00 32.74           H  
ATOM   4026 HD13 LEU B 118      39.988  -3.387  24.311  1.00 32.74           H  
ATOM   4027 HD21 LEU B 118      42.489  -4.999  23.485  1.00 33.81           H  
ATOM   4028 HD22 LEU B 118      42.831  -4.068  22.006  1.00 33.81           H  
ATOM   4029 HD23 LEU B 118      42.345  -3.225  23.497  1.00 33.81           H  
ATOM   4030  N   TYR B 119      37.689  -3.844  21.293  1.00 42.43           N  
ATOM   4031  CA  TYR B 119      37.068  -2.578  20.901  1.00 42.38           C  
ATOM   4032  C   TYR B 119      37.203  -1.572  22.024  1.00 35.77           C  
ATOM   4033  O   TYR B 119      36.625  -1.767  23.076  1.00 41.79           O  
ATOM   4034  CB  TYR B 119      35.581  -2.771  20.591  1.00 31.68           C  
ATOM   4035  CG  TYR B 119      35.327  -3.705  19.437  1.00 39.43           C  
ATOM   4036  CD1 TYR B 119      35.341  -5.094  19.620  1.00 38.10           C  
ATOM   4037  CD2 TYR B 119      35.086  -3.206  18.148  1.00 38.53           C  
ATOM   4038  CE1 TYR B 119      35.113  -5.965  18.550  1.00 39.53           C  
ATOM   4039  CE2 TYR B 119      34.864  -4.058  17.072  1.00 36.97           C  
ATOM   4040  CZ  TYR B 119      34.870  -5.440  17.273  1.00 43.49           C  
ATOM   4041  OH  TYR B 119      34.594  -6.288  16.217  1.00 40.40           O  
ATOM   4042  H   TYR B 119      37.423  -4.267  22.171  1.00 42.43           H  
ATOM   4043  HA  TYR B 119      37.575  -2.216  20.007  1.00 42.38           H  
ATOM   4044  HB2 TYR B 119      35.149  -1.799  20.351  1.00 31.68           H  
ATOM   4045  HB3 TYR B 119      35.093  -3.176  21.477  1.00 31.68           H  
ATOM   4046  HD1 TYR B 119      35.531  -5.499  20.603  1.00 38.10           H  
ATOM   4047  HD2 TYR B 119      35.073  -2.138  17.988  1.00 38.53           H  
ATOM   4048  HE1 TYR B 119      35.124  -7.034  18.706  1.00 39.53           H  
ATOM   4049  HE2 TYR B 119      34.688  -3.653  16.086  1.00 36.97           H  
ATOM   4050  HH  TYR B 119      34.617  -7.224  16.431  1.00 40.40           H  
ATOM   4051  N   GLU B 120      37.973  -0.511  21.805  1.00 36.35           N  
ATOM   4052  CA  GLU B 120      38.148   0.536  22.810  1.00 40.17           C  
ATOM   4053  C   GLU B 120      37.244   1.724  22.500  1.00 44.84           C  
ATOM   4054  O   GLU B 120      37.154   2.172  21.361  1.00 47.05           O  
ATOM   4055  CB  GLU B 120      39.604   0.986  22.858  1.00 37.33           C  
ATOM   4056  CG  GLU B 120      40.554  -0.151  23.252  1.00 44.85           C  
ATOM   4057  CD  GLU B 120      42.015   0.207  23.047  1.00 49.36           C  
ATOM   4058  OE1 GLU B 120      42.453   0.250  21.873  1.00 47.26           O  
ATOM   4059  OE2 GLU B 120      42.718   0.453  24.058  1.00 51.80           O1-
ATOM   4060  H   GLU B 120      38.451  -0.426  20.919  1.00 36.35           H  
ATOM   4061  HA  GLU B 120      37.873   0.130  23.784  1.00 40.17           H  
ATOM   4062  HB2 GLU B 120      39.698   1.790  23.588  1.00 37.33           H  
ATOM   4063  HB3 GLU B 120      39.889   1.355  21.873  1.00 37.33           H  
ATOM   4064  HG2 GLU B 120      40.321  -1.026  22.645  1.00 44.85           H  
ATOM   4065  HG3 GLU B 120      40.397  -0.387  24.305  1.00 44.85           H  
ATOM   4066  N   ASN B 121      36.559   2.224  23.520  1.00 47.08           N  
ATOM   4067  CA  ASN B 121      35.657   3.346  23.341  1.00 47.38           C  
ATOM   4068  C   ASN B 121      36.390   4.691  23.273  1.00 50.79           C  
ATOM   4069  O   ASN B 121      37.145   5.055  24.184  1.00 46.50           O  
ATOM   4070  CB  ASN B 121      34.625   3.360  24.472  1.00 50.32           C  
ATOM   4071  CG  ASN B 121      33.637   4.515  24.350  1.00 54.84           C  
ATOM   4072  ND2 ASN B 121      33.063   4.749  23.278  1.00 58.92           N  
ATOM   4073  OD1 ASN B 121      33.428   5.237  25.448  1.00 46.06           O  
ATOM   4074  H   ASN B 121      36.667   1.816  24.438  1.00 47.08           H  
ATOM   4075  HA  ASN B 121      35.157   3.213  22.381  1.00 47.38           H  
ATOM   4076  HB2 ASN B 121      35.150   3.449  25.423  1.00 50.32           H  
ATOM   4077  HB3 ASN B 121      34.070   2.422  24.450  1.00 50.32           H  
ATOM   4078 HD21 ASN B 121      32.406   5.514  23.213  1.00 58.92           H  
ATOM   4079 HD22 ASN B 121      33.251   4.175  22.468  1.00 58.92           H  
ATOM   4080  N   LYS B 122      36.154   5.421  22.182  1.00 51.85           N  
ATOM   4081  CA  LYS B 122      36.768   6.730  21.958  1.00 47.59           C  
ATOM   4082  C   LYS B 122      36.789   7.578  23.217  1.00 44.09           C  
ATOM   4083  O   LYS B 122      37.764   8.280  23.484  1.00 46.46           O  
ATOM   4084  CB  LYS B 122      35.992   7.532  20.915  1.00 54.36           C  
ATOM   4085  CG  LYS B 122      35.828   6.932  19.543  1.00 55.05           C  
ATOM   4086  CD  LYS B 122      35.029   7.936  18.711  1.00 64.64           C  
ATOM   4087  CE  LYS B 122      34.886   7.535  17.251  1.00 71.86           C  
ATOM   4088  NZ  LYS B 122      34.101   8.564  16.501  1.00 71.85           N1+
ATOM   4089  H   LYS B 122      35.525   5.055  21.481  1.00 51.85           H  
ATOM   4090  HA  LYS B 122      37.784   6.520  21.625  1.00 47.59           H  
ATOM   4091  HB2 LYS B 122      36.504   8.486  20.793  1.00 54.36           H  
ATOM   4092  HB3 LYS B 122      34.993   7.704  21.315  1.00 54.36           H  
ATOM   4093  HG2 LYS B 122      35.289   5.987  19.609  1.00 55.05           H  
ATOM   4094  HG3 LYS B 122      36.804   6.762  19.089  1.00 55.05           H  
ATOM   4095  HD2 LYS B 122      35.534   8.901  18.756  1.00 64.64           H  
ATOM   4096  HD3 LYS B 122      34.032   8.027  19.143  1.00 64.64           H  
ATOM   4097  HE2 LYS B 122      34.371   6.576  17.191  1.00 71.86           H  
ATOM   4098  HE3 LYS B 122      35.876   7.444  16.805  1.00 71.86           H  
ATOM   4099  HZ1 LYS B 122      33.182   8.652  16.911  1.00 71.85           H  
ATOM   4100  HZ2 LYS B 122      34.578   9.453  16.550  1.00 71.85           H  
ATOM   4101  HZ3 LYS B 122      34.013   8.282  15.535  1.00 71.85           H  
ATOM   4102  N   ASP B 123      35.693   7.528  23.968  1.00 37.33           N  
ATOM   4103  CA  ASP B 123      35.552   8.315  25.187  1.00 37.36           C  
ATOM   4104  C   ASP B 123      36.661   8.210  26.202  1.00 38.61           C  
ATOM   4105  O   ASP B 123      36.815   9.113  27.025  1.00 37.12           O  
ATOM   4106  CB  ASP B 123      34.234   7.999  25.893  1.00 48.60           C  
ATOM   4107  CG  ASP B 123      33.045   8.703  25.254  1.00 57.37           C  
ATOM   4108  OD1 ASP B 123      33.042   9.970  25.247  1.00 56.08           O  
ATOM   4109  OD2 ASP B 123      32.130   7.980  24.769  1.00 53.11           O1-
ATOM   4110  H   ASP B 123      34.934   6.925  23.685  1.00 37.33           H  
ATOM   4111  HA  ASP B 123      35.589   9.338  24.812  1.00 37.36           H  
ATOM   4112  HB2 ASP B 123      34.310   8.316  26.933  1.00 48.60           H  
ATOM   4113  HB3 ASP B 123      34.066   6.923  25.853  1.00 48.60           H  
ATOM   4114  N   TYR B 124      37.435   7.125  26.173  1.00 39.78           N  
ATOM   4115  CA  TYR B 124      38.513   7.009  27.143  1.00 39.51           C  
ATOM   4116  C   TYR B 124      39.899   6.870  26.556  1.00 41.77           C  
ATOM   4117  O   TYR B 124      40.827   6.364  27.209  1.00 38.19           O  
ATOM   4118  CB  TYR B 124      38.211   5.890  28.130  1.00 40.04           C  
ATOM   4119  CG  TYR B 124      36.873   6.111  28.787  1.00 36.72           C  
ATOM   4120  CD1 TYR B 124      35.740   5.463  28.308  1.00 36.00           C  
ATOM   4121  CD2 TYR B 124      36.730   7.015  29.840  1.00 30.88           C  
ATOM   4122  CE1 TYR B 124      34.496   5.698  28.852  1.00 39.24           C  
ATOM   4123  CE2 TYR B 124      35.484   7.264  30.397  1.00 36.87           C  
ATOM   4124  CZ  TYR B 124      34.365   6.598  29.895  1.00 36.44           C  
ATOM   4125  OH  TYR B 124      33.105   6.810  30.414  1.00 38.57           O  
ATOM   4126  H   TYR B 124      37.276   6.397  25.491  1.00 39.78           H  
ATOM   4127  HA  TYR B 124      38.542   7.966  27.664  1.00 39.51           H  
ATOM   4128  HB2 TYR B 124      38.987   5.868  28.895  1.00 40.04           H  
ATOM   4129  HB3 TYR B 124      38.197   4.938  27.599  1.00 40.04           H  
ATOM   4130  HD1 TYR B 124      35.837   4.761  27.493  1.00 36.00           H  
ATOM   4131  HD2 TYR B 124      37.599   7.527  30.226  1.00 30.88           H  
ATOM   4132  HE1 TYR B 124      33.628   5.183  28.467  1.00 39.24           H  
ATOM   4133  HE2 TYR B 124      35.381   7.966  31.211  1.00 36.87           H  
ATOM   4134  HH  TYR B 124      33.064   7.442  31.135  1.00 38.57           H  
ATOM   4135  N   ILE B 125      40.022   7.324  25.308  1.00 36.74           N  
ATOM   4136  CA  ILE B 125      41.298   7.350  24.610  1.00 36.32           C  
ATOM   4137  C   ILE B 125      41.574   8.833  24.472  1.00 30.67           C  
ATOM   4138  O   ILE B 125      40.872   9.522  23.760  1.00 35.07           O  
ATOM   4139  CB  ILE B 125      41.195   6.734  23.217  1.00 38.23           C  
ATOM   4140  CG1 ILE B 125      40.689   5.304  23.337  1.00 27.57           C  
ATOM   4141  CG2 ILE B 125      42.565   6.819  22.520  1.00 35.75           C  
ATOM   4142  CD1 ILE B 125      40.242   4.715  22.044  1.00 35.10           C  
ATOM   4143  H   ILE B 125      39.199   7.662  24.830  1.00 36.74           H  
ATOM   4144  HA  ILE B 125      42.067   6.787  25.139  1.00 36.32           H  
ATOM   4145  HB  ILE B 125      40.482   7.283  22.602  1.00 38.23           H  
ATOM   4146 HG12 ILE B 125      39.847   5.294  24.029  1.00 27.57           H  
ATOM   4147 HG13 ILE B 125      41.494   4.687  23.736  1.00 27.57           H  
ATOM   4148 HG21 ILE B 125      42.863   7.864  22.431  1.00 35.75           H  
ATOM   4149 HG22 ILE B 125      43.306   6.279  23.109  1.00 35.75           H  
ATOM   4150 HG23 ILE B 125      42.496   6.375  21.527  1.00 35.75           H  
ATOM   4151 HD11 ILE B 125      39.436   5.320  21.629  1.00 35.10           H  
ATOM   4152 HD12 ILE B 125      41.078   4.695  21.345  1.00 35.10           H  
ATOM   4153 HD13 ILE B 125      39.885   3.699  22.212  1.00 35.10           H  
ATOM   4154  N   ARG B 126      42.575   9.330  25.171  1.00 29.85           N  
ATOM   4155  CA  ARG B 126      42.888  10.750  25.125  1.00 28.54           C  
ATOM   4156  C   ARG B 126      42.702  11.412  23.738  1.00 34.00           C  
ATOM   4157  O   ARG B 126      43.350  11.024  22.751  1.00 30.25           O  
ATOM   4158  CB  ARG B 126      44.317  10.966  25.611  1.00 26.95           C  
ATOM   4159  CG  ARG B 126      44.630  12.392  26.058  1.00 32.82           C  
ATOM   4160  CD  ARG B 126      46.138  12.590  26.087  1.00 42.74           C  
ATOM   4161  NE  ARG B 126      46.838  11.458  26.697  1.00 45.42           N  
ATOM   4162  CZ  ARG B 126      47.989  10.959  26.248  1.00 50.40           C  
ATOM   4163  NH1 ARG B 126      48.562  11.491  25.178  1.00 49.51           N  
ATOM   4164  NH2 ARG B 126      48.580   9.937  26.873  1.00 54.10           N1+
ATOM   4165  H   ARG B 126      43.133   8.716  25.747  1.00 29.85           H  
ATOM   4166  HA  ARG B 126      42.166  11.238  25.780  1.00 28.54           H  
ATOM   4167  HB2 ARG B 126      44.995  10.709  24.797  1.00 26.95           H  
ATOM   4168  HB3 ARG B 126      44.493  10.299  26.455  1.00 26.95           H  
ATOM   4169  HG2 ARG B 126      44.222  12.559  27.055  1.00 32.82           H  
ATOM   4170  HG3 ARG B 126      44.183  13.099  25.359  1.00 32.82           H  
ATOM   4171  HD2 ARG B 126      46.362  13.490  26.660  1.00 42.74           H  
ATOM   4172  HD3 ARG B 126      46.495  12.712  25.064  1.00 42.74           H  
ATOM   4173  HE  ARG B 126      46.422  11.028  27.510  1.00 45.42           H  
ATOM   4174 HH11 ARG B 126      48.121  12.264  24.701  1.00 49.51           H  
ATOM   4175 HH12 ARG B 126      49.440  11.124  24.840  1.00 49.51           H  
ATOM   4176 HH21 ARG B 126      49.458   9.575  26.530  1.00 54.10           H  
ATOM   4177 HH22 ARG B 126      48.149   9.527  27.689  1.00 54.10           H  
ATOM   4178  N   ASN B 127      41.828  12.417  23.657  1.00 31.66           N  
ATOM   4179  CA  ASN B 127      41.623  13.093  22.388  1.00 29.39           C  
ATOM   4180  C   ASN B 127      42.387  14.416  22.238  1.00 31.50           C  
ATOM   4181  O   ASN B 127      42.103  15.192  21.341  1.00 31.60           O  
ATOM   4182  CB  ASN B 127      40.134  13.306  22.120  1.00 30.49           C  
ATOM   4183  CG  ASN B 127      39.436  14.077  23.229  1.00 32.26           C  
ATOM   4184  OD1 ASN B 127      40.058  14.779  24.017  1.00 38.20           O  
ATOM   4185  ND2 ASN B 127      38.141  13.958  23.277  1.00 34.29           N  
ATOM   4186  H   ASN B 127      41.311  12.706  24.475  1.00 31.66           H  
ATOM   4187  HA  ASN B 127      42.043  12.423  21.637  1.00 29.39           H  
ATOM   4188  HB2 ASN B 127      39.656  12.332  22.020  1.00 30.49           H  
ATOM   4189  HB3 ASN B 127      40.025  13.861  21.189  1.00 30.49           H  
ATOM   4190 HD21 ASN B 127      37.663  13.370  22.610  1.00 34.29           H  
ATOM   4191 HD22 ASN B 127      37.614  14.454  23.981  1.00 34.29           H  
ATOM   4192  N   CYS B 128      43.331  14.700  23.128  1.00 36.68           N  
ATOM   4193  CA  CYS B 128      44.146  15.912  22.981  1.00 39.90           C  
ATOM   4194  C   CYS B 128      45.607  15.505  22.839  1.00 38.99           C  
ATOM   4195  O   CYS B 128      45.966  14.356  23.093  1.00 37.02           O  
ATOM   4196  CB  CYS B 128      43.961  16.936  24.132  1.00 40.90           C  
ATOM   4197  SG  CYS B 128      44.130  16.433  25.883  1.00 52.01           S  
ATOM   4198  H   CYS B 128      43.489  14.080  23.909  1.00 36.68           H  
ATOM   4199  HA  CYS B 128      43.805  16.430  22.085  1.00 39.90           H  
ATOM   4200  HB2 CYS B 128      42.956  17.345  24.023  1.00 40.90           H  
ATOM   4201  HB3 CYS B 128      44.694  17.725  23.965  1.00 40.90           H  
ATOM   4202  N   ILE B 129      46.449  16.441  22.422  1.00 47.18           N  
ATOM   4203  CA  ILE B 129      47.855  16.131  22.203  1.00 49.07           C  
ATOM   4204  C   ILE B 129      48.844  16.553  23.278  1.00 52.13           C  
ATOM   4205  O   ILE B 129      48.828  17.680  23.767  1.00 48.33           O  
ATOM   4206  CB  ILE B 129      48.316  16.680  20.825  1.00 49.13           C  
ATOM   4207  CG1 ILE B 129      48.925  15.547  20.031  1.00 46.27           C  
ATOM   4208  CG2 ILE B 129      49.317  17.813  20.967  1.00 53.34           C  
ATOM   4209  CD1 ILE B 129      47.969  14.413  19.867  1.00 53.46           C  
ATOM   4210  H   ILE B 129      46.112  17.378  22.255  1.00 47.18           H  
ATOM   4211  HA  ILE B 129      47.878  15.042  22.241  1.00 49.07           H  
ATOM   4212  HB  ILE B 129      47.446  17.085  20.308  1.00 49.13           H  
ATOM   4213 HG12 ILE B 129      49.813  15.188  20.551  1.00 46.27           H  
ATOM   4214 HG13 ILE B 129      49.206  15.917  19.045  1.00 46.27           H  
ATOM   4215 HG21 ILE B 129      48.870  18.623  21.543  1.00 53.34           H  
ATOM   4216 HG22 ILE B 129      50.206  17.450  21.482  1.00 53.34           H  
ATOM   4217 HG23 ILE B 129      49.594  18.180  19.978  1.00 53.34           H  
ATOM   4218 HD11 ILE B 129      47.682  14.035  20.848  1.00 53.46           H  
ATOM   4219 HD12 ILE B 129      47.082  14.759  19.337  1.00 53.46           H  
ATOM   4220 HD13 ILE B 129      48.445  13.616  19.296  1.00 53.46           H  
ATOM   4221  N   ILE B 130      49.695  15.600  23.634  1.00 58.76           N  
ATOM   4222  CA  ILE B 130      50.749  15.777  24.614  1.00 64.87           C  
ATOM   4223  C   ILE B 130      51.961  16.204  23.810  1.00 66.17           C  
ATOM   4224  O   ILE B 130      52.459  15.435  22.976  1.00 68.87           O  
ATOM   4225  CB  ILE B 130      51.115  14.444  25.299  1.00 71.87           C  
ATOM   4226  CG1 ILE B 130      49.969  13.965  26.184  1.00 75.64           C  
ATOM   4227  CG2 ILE B 130      52.413  14.603  26.086  1.00 73.57           C  
ATOM   4228  CD1 ILE B 130      50.313  12.720  26.983  1.00 78.66           C  
ATOM   4229  H   ILE B 130      49.603  14.695  23.195  1.00 58.76           H  
ATOM   4230  HA  ILE B 130      50.437  16.486  25.381  1.00 64.87           H  
ATOM   4231  HB  ILE B 130      51.276  13.680  24.538  1.00 71.87           H  
ATOM   4232 HG12 ILE B 130      49.110  13.744  25.550  1.00 75.64           H  
ATOM   4233 HG13 ILE B 130      49.711  14.763  26.880  1.00 75.64           H  
ATOM   4234 HG21 ILE B 130      53.213  14.906  25.410  1.00 73.57           H  
ATOM   4235 HG22 ILE B 130      52.280  15.363  26.856  1.00 73.57           H  
ATOM   4236 HG23 ILE B 130      52.673  13.653  26.553  1.00 73.57           H  
ATOM   4237 HD11 ILE B 130      50.574  11.911  26.301  1.00 78.66           H  
ATOM   4238 HD12 ILE B 130      51.159  12.930  27.637  1.00 78.66           H  
ATOM   4239 HD13 ILE B 130      49.453  12.425  27.585  1.00 78.66           H  
ATOM   4240  N   GLY B 131      52.435  17.417  24.059  1.00 66.13           N  
ATOM   4241  CA  GLY B 131      53.590  17.911  23.337  1.00 65.99           C  
ATOM   4242  C   GLY B 131      53.439  17.806  21.831  1.00 67.86           C  
ATOM   4243  O   GLY B 131      52.462  18.297  21.260  1.00 65.69           O  
ATOM   4244  H   GLY B 131      51.989  17.999  24.754  1.00 66.13           H  
ATOM   4245  HA2 GLY B 131      54.462  17.332  23.640  1.00 65.99           H  
ATOM   4246  HA3 GLY B 131      53.741  18.958  23.598  1.00 65.99           H  
ATOM   4247  N   LYS B 132      54.411  17.155  21.192  1.00 70.43           N  
ATOM   4248  CA  LYS B 132      54.418  16.983  19.743  1.00 72.29           C  
ATOM   4249  C   LYS B 132      53.274  16.105  19.253  1.00 72.29           C  
ATOM   4250  O   LYS B 132      52.587  16.471  18.301  1.00 72.90           O  
ATOM   4251  CB  LYS B 132      55.763  16.409  19.292  1.00 73.65           C  
ATOM   4252  CG  LYS B 132      56.854  17.462  19.182  1.00 76.30           C  
ATOM   4253  CD  LYS B 132      58.243  16.844  19.008  1.00 81.20           C  
ATOM   4254  CE  LYS B 132      59.279  17.921  18.667  1.00 83.20           C  
ATOM   4255  NZ  LYS B 132      60.663  17.379  18.602  1.00 79.84           N1+
ATOM   4256  H   LYS B 132      55.171  16.766  21.731  1.00 70.43           H  
ATOM   4257  HA  LYS B 132      54.273  17.967  19.298  1.00 72.29           H  
ATOM   4258  HB2 LYS B 132      55.631  15.943  18.316  1.00 73.65           H  
ATOM   4259  HB3 LYS B 132      56.079  15.656  20.014  1.00 73.65           H  
ATOM   4260  HG2 LYS B 132      56.850  18.066  20.089  1.00 76.30           H  
ATOM   4261  HG3 LYS B 132      56.643  18.097  18.322  1.00 76.30           H  
ATOM   4262  HD2 LYS B 132      58.210  16.112  18.201  1.00 81.20           H  
ATOM   4263  HD3 LYS B 132      58.533  16.350  19.935  1.00 81.20           H  
ATOM   4264  HE2 LYS B 132      59.243  18.696  19.433  1.00 83.20           H  
ATOM   4265  HE3 LYS B 132      59.027  18.354  17.699  1.00 83.20           H  
ATOM   4266  HZ1 LYS B 132      60.908  16.974  19.494  1.00 79.84           H  
ATOM   4267  HZ2 LYS B 132      60.713  16.669  17.885  1.00 79.84           H  
ATOM   4268  HZ3 LYS B 132      61.307  18.125  18.383  1.00 79.84           H  
ATOM   4269  N   GLY B 133      53.072  14.952  19.889  1.00 69.64           N  
ATOM   4270  CA  GLY B 133      51.974  14.091  19.488  1.00 64.77           C  
ATOM   4271  C   GLY B 133      52.322  12.680  19.063  1.00 64.31           C  
ATOM   4272  O   GLY B 133      51.433  11.900  18.728  1.00 63.56           O  
ATOM   4273  H   GLY B 133      53.680  14.678  20.647  1.00 69.64           H  
ATOM   4274  HA2 GLY B 133      51.470  14.571  18.649  1.00 64.77           H  
ATOM   4275  HA3 GLY B 133      51.288  14.020  20.332  1.00 64.77           H  
ATOM   4276  N   ARG B 134      53.606  12.342  19.083  1.00 65.73           N  
ATOM   4277  CA  ARG B 134      54.055  11.007  18.681  1.00 65.07           C  
ATOM   4278  C   ARG B 134      53.193   9.888  19.284  1.00 62.67           C  
ATOM   4279  O   ARG B 134      53.029   8.827  18.677  1.00 62.55           O  
ATOM   4280  CB  ARG B 134      55.524  10.807  19.098  1.00 72.21           C  
ATOM   4281  CG  ARG B 134      56.260   9.641  18.418  1.00 77.07           C  
ATOM   4282  CD  ARG B 134      57.754   9.627  18.819  1.00 86.27           C  
ATOM   4283  NE  ARG B 134      58.555   8.621  18.105  1.00 89.55           N  
ATOM   4284  CZ  ARG B 134      59.839   8.355  18.357  1.00 90.38           C  
ATOM   4285  NH1 ARG B 134      60.489   9.018  19.309  1.00 90.51           N  
ATOM   4286  NH2 ARG B 134      60.479   7.420  17.660  1.00 89.04           N1+
ATOM   4287  H   ARG B 134      54.290  13.022  19.383  1.00 65.73           H  
ATOM   4288  HA  ARG B 134      53.956  10.946  17.597  1.00 65.07           H  
ATOM   4289  HB2 ARG B 134      55.546  10.634  20.174  1.00 72.21           H  
ATOM   4290  HB3 ARG B 134      56.065  11.724  18.867  1.00 72.21           H  
ATOM   4291  HG2 ARG B 134      56.181   9.751  17.336  1.00 77.07           H  
ATOM   4292  HG3 ARG B 134      55.799   8.701  18.722  1.00 77.07           H  
ATOM   4293  HD2 ARG B 134      57.820   9.423  19.888  1.00 86.27           H  
ATOM   4294  HD3 ARG B 134      58.174  10.611  18.610  1.00 86.27           H  
ATOM   4295  HE  ARG B 134      58.102   8.094  17.372  1.00 89.55           H  
ATOM   4296 HH11 ARG B 134      60.012   9.730  19.844  1.00 90.51           H  
ATOM   4297 HH12 ARG B 134      61.459   8.810  19.497  1.00 90.51           H  
ATOM   4298 HH21 ARG B 134      61.449   7.220  17.856  1.00 89.04           H  
ATOM   4299 HH22 ARG B 134      59.995   6.911  16.935  1.00 89.04           H  
ATOM   4300  N   SER B 135      52.623  10.136  20.463  1.00 58.33           N  
ATOM   4301  CA  SER B 135      51.819   9.127  21.153  1.00 55.33           C  
ATOM   4302  C   SER B 135      50.311   9.224  20.950  1.00 51.85           C  
ATOM   4303  O   SER B 135      49.559   8.466  21.574  1.00 47.20           O  
ATOM   4304  CB  SER B 135      52.096   9.178  22.661  1.00 58.81           C  
ATOM   4305  OG  SER B 135      51.472  10.313  23.249  1.00 54.43           O  
ATOM   4306  H   SER B 135      52.749  11.042  20.890  1.00 58.33           H  
ATOM   4307  HA  SER B 135      52.129   8.185  20.700  1.00 55.33           H  
ATOM   4308  HB2 SER B 135      53.172   9.236  22.825  1.00 58.81           H  
ATOM   4309  HB3 SER B 135      51.706   8.273  23.127  1.00 58.81           H  
ATOM   4310  HG  SER B 135      51.831  11.095  22.823  1.00 54.43           H  
ATOM   4311  N   TYR B 136      49.862  10.153  20.109  1.00 43.66           N  
ATOM   4312  CA  TYR B 136      48.435  10.286  19.887  1.00 40.48           C  
ATOM   4313  C   TYR B 136      47.889   8.933  19.446  1.00 39.40           C  
ATOM   4314  O   TYR B 136      48.563   8.177  18.751  1.00 40.38           O  
ATOM   4315  CB  TYR B 136      48.156  11.362  18.845  1.00 38.14           C  
ATOM   4316  CG  TYR B 136      46.690  11.514  18.495  1.00 41.81           C  
ATOM   4317  CD1 TYR B 136      45.739  11.878  19.460  1.00 41.46           C  
ATOM   4318  CD2 TYR B 136      46.250  11.303  17.197  1.00 39.88           C  
ATOM   4319  CE1 TYR B 136      44.387  12.025  19.114  1.00 41.29           C  
ATOM   4320  CE2 TYR B 136      44.919  11.441  16.847  1.00 37.02           C  
ATOM   4321  CZ  TYR B 136      43.989  11.799  17.792  1.00 39.92           C  
ATOM   4322  OH  TYR B 136      42.669  11.913  17.403  1.00 35.79           O  
ATOM   4323  H   TYR B 136      50.510  10.761  19.629  1.00 43.66           H  
ATOM   4324  HA  TYR B 136      47.938  10.593  20.808  1.00 40.48           H  
ATOM   4325  HB2 TYR B 136      48.701  11.108  17.936  1.00 38.14           H  
ATOM   4326  HB3 TYR B 136      48.517  12.315  19.231  1.00 38.14           H  
ATOM   4327  HD1 TYR B 136      46.051  12.047  20.480  1.00 41.46           H  
ATOM   4328  HD2 TYR B 136      46.966  11.023  16.439  1.00 39.88           H  
ATOM   4329  HE1 TYR B 136      43.661  12.310  19.861  1.00 41.29           H  
ATOM   4330  HE2 TYR B 136      44.610  11.267  15.827  1.00 37.02           H  
ATOM   4331  HH  TYR B 136      42.503  12.564  16.717  1.00 35.79           H  
ATOM   4332  N   LYS B 137      46.677   8.609  19.883  1.00 41.10           N  
ATOM   4333  CA  LYS B 137      46.079   7.314  19.553  1.00 36.65           C  
ATOM   4334  C   LYS B 137      44.598   7.467  19.265  1.00 31.88           C  
ATOM   4335  O   LYS B 137      43.869   6.477  19.158  1.00 25.18           O  
ATOM   4336  CB  LYS B 137      46.264   6.326  20.719  1.00 41.61           C  
ATOM   4337  CG  LYS B 137      47.688   6.129  21.176  1.00 42.32           C  
ATOM   4338  CD  LYS B 137      48.530   5.544  20.075  1.00 52.75           C  
ATOM   4339  CE  LYS B 137      50.013   5.533  20.435  1.00 57.47           C  
ATOM   4340  NZ  LYS B 137      50.835   5.352  19.199  1.00 55.56           N1+
ATOM   4341  H   LYS B 137      46.161   9.265  20.451  1.00 41.10           H  
ATOM   4342  HA  LYS B 137      46.581   6.929  18.665  1.00 36.65           H  
ATOM   4343  HB2 LYS B 137      45.874   5.358  20.405  1.00 41.61           H  
ATOM   4344  HB3 LYS B 137      45.686   6.693  21.567  1.00 41.61           H  
ATOM   4345  HG2 LYS B 137      47.698   5.452  22.031  1.00 42.32           H  
ATOM   4346  HG3 LYS B 137      48.105   7.092  21.470  1.00 42.32           H  
ATOM   4347  HD2 LYS B 137      48.391   6.138  19.172  1.00 52.75           H  
ATOM   4348  HD3 LYS B 137      48.205   4.520  19.889  1.00 52.75           H  
ATOM   4349  HE2 LYS B 137      50.212   4.713  21.125  1.00 57.47           H  
ATOM   4350  HE3 LYS B 137      50.277   6.478  20.909  1.00 57.47           H  
ATOM   4351  HZ1 LYS B 137      50.592   4.476  18.758  1.00 55.56           H  
ATOM   4352  HZ2 LYS B 137      50.654   6.113  18.560  1.00 55.56           H  
ATOM   4353  HZ3 LYS B 137      51.815   5.345  19.444  1.00 55.56           H  
ATOM   4354  N   GLY B 138      44.165   8.715  19.137  1.00 31.25           N  
ATOM   4355  CA  GLY B 138      42.766   8.991  18.857  1.00 36.19           C  
ATOM   4356  C   GLY B 138      42.248   8.425  17.544  1.00 34.98           C  
ATOM   4357  O   GLY B 138      42.909   7.648  16.861  1.00 36.71           O  
ATOM   4358  H   GLY B 138      44.815   9.482  19.235  1.00 31.25           H  
ATOM   4359  HA2 GLY B 138      42.633  10.073  18.835  1.00 36.19           H  
ATOM   4360  HA3 GLY B 138      42.170   8.568  19.666  1.00 36.19           H  
ATOM   4361  N   THR B 139      41.039   8.792  17.173  1.00 29.76           N  
ATOM   4362  CA  THR B 139      40.541   8.261  15.939  1.00 29.58           C  
ATOM   4363  C   THR B 139      40.253   9.355  14.947  1.00 23.67           C  
ATOM   4364  O   THR B 139      39.701   9.101  13.889  1.00 24.22           O  
ATOM   4365  CB  THR B 139      39.312   7.307  16.156  1.00 31.01           C  
ATOM   4366  OG1 THR B 139      38.364   7.923  17.015  1.00 35.36           O  
ATOM   4367  CG2 THR B 139      39.762   6.000  16.778  1.00 22.99           C  
ATOM   4368  H   THR B 139      40.485   9.422  17.735  1.00 29.76           H  
ATOM   4369  HA  THR B 139      41.330   7.643  15.510  1.00 29.58           H  
ATOM   4370  HB  THR B 139      38.857   7.109  15.186  1.00 31.01           H  
ATOM   4371 HG21 THR B 139      40.491   5.519  16.126  1.00 22.99           H  
ATOM   4372 HG22 THR B 139      40.217   6.197  17.748  1.00 22.99           H  
ATOM   4373 HG23 THR B 139      38.901   5.344  16.907  1.00 22.99           H  
ATOM   4374  HG1 THR B 139      38.796   8.083  17.857  1.00 35.36           H  
ATOM   4375  N   VAL B 140      40.648  10.576  15.275  1.00 25.56           N  
ATOM   4376  CA  VAL B 140      40.458  11.667  14.328  1.00 31.59           C  
ATOM   4377  C   VAL B 140      41.166  11.237  13.027  1.00 38.43           C  
ATOM   4378  O   VAL B 140      42.298  10.724  13.048  1.00 34.77           O  
ATOM   4379  CB  VAL B 140      41.064  12.960  14.838  1.00 33.04           C  
ATOM   4380  CG1 VAL B 140      40.848  14.080  13.798  1.00 35.25           C  
ATOM   4381  CG2 VAL B 140      40.419  13.320  16.157  1.00 24.23           C  
ATOM   4382  H   VAL B 140      41.077  10.749  16.173  1.00 25.56           H  
ATOM   4383  HA  VAL B 140      39.395  11.855  14.175  1.00 31.59           H  
ATOM   4384  HB  VAL B 140      42.136  12.837  14.991  1.00 33.04           H  
ATOM   4385 HG11 VAL B 140      41.330  13.803  12.860  1.00 35.25           H  
ATOM   4386 HG12 VAL B 140      39.780  14.219  13.631  1.00 35.25           H  
ATOM   4387 HG13 VAL B 140      41.282  15.009  14.169  1.00 35.25           H  
ATOM   4388 HG21 VAL B 140      39.346  13.445  16.014  1.00 24.23           H  
ATOM   4389 HG22 VAL B 140      40.599  12.523  16.879  1.00 24.23           H  
ATOM   4390 HG23 VAL B 140      40.847  14.251  16.529  1.00 24.23           H  
ATOM   4391  N   SER B 141      40.475  11.415  11.906  1.00 39.24           N  
ATOM   4392  CA  SER B 141      40.996  10.985  10.629  1.00 39.27           C  
ATOM   4393  C   SER B 141      40.602  11.959   9.512  1.00 41.18           C  
ATOM   4394  O   SER B 141      40.280  11.570   8.385  1.00 37.99           O  
ATOM   4395  CB  SER B 141      40.459   9.590  10.346  1.00 41.15           C  
ATOM   4396  OG  SER B 141      39.046   9.611  10.374  1.00 40.23           O  
ATOM   4397  H   SER B 141      39.569  11.859  11.948  1.00 39.24           H  
ATOM   4398  HA  SER B 141      42.085  10.967  10.663  1.00 39.27           H  
ATOM   4399  HB2 SER B 141      40.827   8.899  11.105  1.00 41.15           H  
ATOM   4400  HB3 SER B 141      40.798   9.264   9.363  1.00 41.15           H  
ATOM   4401  HG  SER B 141      38.777   9.901  11.249  1.00 40.23           H  
ATOM   4402  N   ILE B 142      40.655  13.236   9.848  1.00 38.22           N  
ATOM   4403  CA  ILE B 142      40.319  14.294   8.926  1.00 39.61           C  
ATOM   4404  C   ILE B 142      41.375  15.371   9.104  1.00 42.50           C  
ATOM   4405  O   ILE B 142      41.793  15.649  10.238  1.00 40.42           O  
ATOM   4406  CB  ILE B 142      38.913  14.827   9.245  1.00 41.11           C  
ATOM   4407  CG1 ILE B 142      37.902  13.749   8.860  1.00 44.94           C  
ATOM   4408  CG2 ILE B 142      38.614  16.091   8.479  1.00 36.50           C  
ATOM   4409  CD1 ILE B 142      36.534  14.043   9.329  1.00 44.22           C  
ATOM   4410  H   ILE B 142      40.941  13.481  10.785  1.00 38.22           H  
ATOM   4411  HA  ILE B 142      40.305  13.948   7.892  1.00 39.61           H  
ATOM   4412  HB  ILE B 142      38.853  15.062  10.308  1.00 41.11           H  
ATOM   4413 HG12 ILE B 142      38.222  12.802   9.295  1.00 44.94           H  
ATOM   4414 HG13 ILE B 142      37.885  13.662   7.774  1.00 44.94           H  
ATOM   4415 HG21 ILE B 142      39.346  16.856   8.740  1.00 36.50           H  
ATOM   4416 HG22 ILE B 142      38.666  15.888   7.409  1.00 36.50           H  
ATOM   4417 HG23 ILE B 142      37.614  16.443   8.734  1.00 36.50           H  
ATOM   4418 HD11 ILE B 142      36.534  14.133  10.415  1.00 44.22           H  
ATOM   4419 HD12 ILE B 142      36.191  14.978   8.887  1.00 44.22           H  
ATOM   4420 HD13 ILE B 142      35.866  13.234   9.032  1.00 44.22           H  
ATOM   4421  N   THR B 143      41.817  15.955   7.988  1.00 35.99           N  
ATOM   4422  CA  THR B 143      42.844  17.002   8.017  1.00 38.59           C  
ATOM   4423  C   THR B 143      42.305  18.368   8.449  1.00 36.61           C  
ATOM   4424  O   THR B 143      41.109  18.638   8.362  1.00 31.56           O  
ATOM   4425  CB  THR B 143      43.531  17.208   6.618  1.00 36.62           C  
ATOM   4426  OG1 THR B 143      42.566  17.663   5.663  1.00 35.88           O  
ATOM   4427  CG2 THR B 143      44.142  15.945   6.125  1.00 29.96           C  
ATOM   4428  H   THR B 143      41.434  15.668   7.099  1.00 35.99           H  
ATOM   4429  HA  THR B 143      43.564  16.640   8.751  1.00 38.59           H  
ATOM   4430  HB  THR B 143      44.318  17.953   6.740  1.00 36.62           H  
ATOM   4431 HG21 THR B 143      44.878  15.591   6.847  1.00 29.96           H  
ATOM   4432 HG22 THR B 143      43.365  15.191   5.998  1.00 29.96           H  
ATOM   4433 HG23 THR B 143      44.631  16.127   5.168  1.00 29.96           H  
ATOM   4434  HG1 THR B 143      43.024  17.799   4.830  1.00 35.88           H  
ATOM   4435  N   LYS B 144      43.230  19.213   8.896  1.00 39.53           N  
ATOM   4436  CA  LYS B 144      42.967  20.581   9.334  1.00 41.85           C  
ATOM   4437  C   LYS B 144      41.972  21.300   8.427  1.00 44.52           C  
ATOM   4438  O   LYS B 144      41.322  22.247   8.861  1.00 42.20           O  
ATOM   4439  CB  LYS B 144      44.269  21.371   9.336  1.00 45.63           C  
ATOM   4440  CG  LYS B 144      44.095  22.875   9.476  1.00 54.66           C  
ATOM   4441  CD  LYS B 144      43.751  23.299  10.910  1.00 55.68           C  
ATOM   4442  CE  LYS B 144      44.930  23.056  11.838  1.00 57.93           C  
ATOM   4443  NZ  LYS B 144      44.641  23.414  13.249  1.00 61.70           N1+
ATOM   4444  H   LYS B 144      44.184  18.884   8.935  1.00 39.53           H  
ATOM   4445  HA  LYS B 144      42.538  20.522  10.334  1.00 41.85           H  
ATOM   4446  HB2 LYS B 144      44.788  21.174   8.398  1.00 45.63           H  
ATOM   4447  HB3 LYS B 144      44.879  21.020  10.169  1.00 45.63           H  
ATOM   4448  HG2 LYS B 144      43.290  23.196   8.815  1.00 54.66           H  
ATOM   4449  HG3 LYS B 144      45.024  23.363   9.181  1.00 54.66           H  
ATOM   4450  HD2 LYS B 144      42.896  22.721  11.259  1.00 55.68           H  
ATOM   4451  HD3 LYS B 144      43.501  24.360  10.919  1.00 55.68           H  
ATOM   4452  HE2 LYS B 144      45.773  23.655  11.493  1.00 57.93           H  
ATOM   4453  HE3 LYS B 144      45.194  21.999  11.795  1.00 57.93           H  
ATOM   4454  HZ1 LYS B 144      44.395  24.392  13.304  1.00 61.70           H  
ATOM   4455  HZ2 LYS B 144      43.872  22.853  13.588  1.00 61.70           H  
ATOM   4456  HZ3 LYS B 144      45.459  23.240  13.815  1.00 61.70           H  
ATOM   4457  N   SER B 145      41.856  20.851   7.178  1.00 42.13           N  
ATOM   4458  CA  SER B 145      40.946  21.484   6.242  1.00 45.95           C  
ATOM   4459  C   SER B 145      39.766  20.649   5.711  1.00 46.82           C  
ATOM   4460  O   SER B 145      39.209  20.975   4.661  1.00 52.16           O  
ATOM   4461  CB  SER B 145      41.744  22.084   5.060  1.00 54.84           C  
ATOM   4462  OG  SER B 145      42.405  21.090   4.275  1.00 56.09           O  
ATOM   4463  H   SER B 145      42.408  20.060   6.879  1.00 42.13           H  
ATOM   4464  HA  SER B 145      40.457  22.250   6.843  1.00 45.95           H  
ATOM   4465  HB2 SER B 145      42.493  22.768   5.458  1.00 54.84           H  
ATOM   4466  HB3 SER B 145      41.055  22.633   4.418  1.00 54.84           H  
ATOM   4467  HG  SER B 145      43.007  20.616   4.854  1.00 56.09           H  
ATOM   4468  N   GLY B 146      39.396  19.567   6.396  1.00 45.53           N  
ATOM   4469  CA  GLY B 146      38.228  18.799   5.971  1.00 39.26           C  
ATOM   4470  C   GLY B 146      38.314  17.602   5.036  1.00 41.84           C  
ATOM   4471  O   GLY B 146      37.294  17.002   4.657  1.00 34.04           O  
ATOM   4472  H   GLY B 146      39.923  19.278   7.208  1.00 45.53           H  
ATOM   4473  HA2 GLY B 146      37.562  19.512   5.485  1.00 39.26           H  
ATOM   4474  HA3 GLY B 146      37.762  18.432   6.885  1.00 39.26           H  
ATOM   4475  N   ILE B 147      39.518  17.225   4.649  1.00 42.38           N  
ATOM   4476  CA  ILE B 147      39.615  16.091   3.761  1.00 44.45           C  
ATOM   4477  C   ILE B 147      39.910  14.844   4.560  1.00 38.43           C  
ATOM   4478  O   ILE B 147      40.678  14.865   5.512  1.00 42.47           O  
ATOM   4479  CB  ILE B 147      40.661  16.324   2.605  1.00 48.72           C  
ATOM   4480  CG1 ILE B 147      41.919  17.030   3.123  1.00 50.76           C  
ATOM   4481  CG2 ILE B 147      40.009  17.160   1.499  1.00 60.49           C  
ATOM   4482  CD1 ILE B 147      42.347  18.255   2.319  1.00 33.24           C  
ATOM   4483  H   ILE B 147      40.344  17.714   4.964  1.00 42.38           H  
ATOM   4484  HA  ILE B 147      38.654  15.960   3.263  1.00 44.45           H  
ATOM   4485  HB  ILE B 147      40.964  15.354   2.210  1.00 48.72           H  
ATOM   4486 HG12 ILE B 147      42.740  16.313   3.109  1.00 50.76           H  
ATOM   4487 HG13 ILE B 147      41.731  17.347   4.149  1.00 50.76           H  
ATOM   4488 HG21 ILE B 147      39.131  16.638   1.118  1.00 60.49           H  
ATOM   4489 HG22 ILE B 147      39.710  18.127   1.903  1.00 60.49           H  
ATOM   4490 HG23 ILE B 147      40.722  17.310   0.689  1.00 60.49           H  
ATOM   4491 HD11 ILE B 147      42.541  17.963   1.287  1.00 33.24           H  
ATOM   4492 HD12 ILE B 147      41.552  19.000   2.342  1.00 33.24           H  
ATOM   4493 HD13 ILE B 147      43.253  18.677   2.754  1.00 33.24           H  
ATOM   4494  N   LYS B 148      39.232  13.772   4.180  1.00 33.87           N  
ATOM   4495  CA  LYS B 148      39.364  12.482   4.812  1.00 33.97           C  
ATOM   4496  C   LYS B 148      40.756  11.902   4.549  1.00 37.42           C  
ATOM   4497  O   LYS B 148      41.271  11.927   3.416  1.00 33.49           O  
ATOM   4498  CB  LYS B 148      38.302  11.545   4.250  1.00 32.00           C  
ATOM   4499  CG  LYS B 148      38.324  10.166   4.805  1.00 26.07           C  
ATOM   4500  CD  LYS B 148      37.269   9.349   4.108  1.00 29.86           C  
ATOM   4501  CE  LYS B 148      37.015   8.062   4.840  1.00 38.52           C  
ATOM   4502  NZ  LYS B 148      36.391   6.991   3.974  1.00 52.32           N1+
ATOM   4503  H   LYS B 148      38.588  13.862   3.407  1.00 33.87           H  
ATOM   4504  HA  LYS B 148      39.231  12.592   5.888  1.00 33.97           H  
ATOM   4505  HB2 LYS B 148      38.447  11.478   3.172  1.00 32.00           H  
ATOM   4506  HB3 LYS B 148      37.324  11.978   4.459  1.00 32.00           H  
ATOM   4507  HG2 LYS B 148      38.116  10.198   5.875  1.00 26.07           H  
ATOM   4508  HG3 LYS B 148      39.304   9.719   4.638  1.00 26.07           H  
ATOM   4509  HD2 LYS B 148      37.604   9.123   3.096  1.00 29.86           H  
ATOM   4510  HD3 LYS B 148      36.344   9.923   4.065  1.00 29.86           H  
ATOM   4511  HE2 LYS B 148      36.344   8.266   5.674  1.00 38.52           H  
ATOM   4512  HE3 LYS B 148      37.965   7.688   5.221  1.00 38.52           H  
ATOM   4513  HZ1 LYS B 148      35.508   7.322   3.613  1.00 52.32           H  
ATOM   4514  HZ2 LYS B 148      37.010   6.776   3.205  1.00 52.32           H  
ATOM   4515  HZ3 LYS B 148      36.238   6.159   4.526  1.00 52.32           H  
ATOM   4516  N   CYS B 149      41.364  11.375   5.598  1.00 29.66           N  
ATOM   4517  CA  CYS B 149      42.669  10.804   5.435  1.00 25.89           C  
ATOM   4518  C   CYS B 149      42.670   9.579   4.556  1.00 28.19           C  
ATOM   4519  O   CYS B 149      41.698   8.821   4.499  1.00 27.77           O  
ATOM   4520  CB  CYS B 149      43.254  10.429   6.777  1.00 26.19           C  
ATOM   4521  SG  CYS B 149      43.613  11.818   7.876  1.00 36.83           S  
ATOM   4522  H   CYS B 149      40.915  11.375   6.503  1.00 29.66           H  
ATOM   4523  HA  CYS B 149      43.274  11.571   4.950  1.00 25.89           H  
ATOM   4524  HB2 CYS B 149      44.185   9.890   6.600  1.00 26.19           H  
ATOM   4525  HB3 CYS B 149      42.545   9.774   7.283  1.00 26.19           H  
ATOM   4526  N   GLN B 150      43.779   9.406   3.850  1.00 30.32           N  
ATOM   4527  CA  GLN B 150      43.982   8.235   3.024  1.00 28.69           C  
ATOM   4528  C   GLN B 150      44.391   7.243   4.087  1.00 28.78           C  
ATOM   4529  O   GLN B 150      44.902   7.633   5.119  1.00 26.96           O  
ATOM   4530  CB  GLN B 150      45.160   8.439   2.065  1.00 27.96           C  
ATOM   4531  CG  GLN B 150      45.561   7.202   1.273  1.00 29.37           C  
ATOM   4532  CD  GLN B 150      46.806   7.427   0.372  1.00 33.27           C  
ATOM   4533  OE1 GLN B 150      46.831   8.339  -0.453  1.00 30.58           O  
ATOM   4534  NE2 GLN B 150      47.825   6.576   0.529  1.00 28.74           N  
ATOM   4535  H   GLN B 150      44.502  10.110   3.890  1.00 30.32           H  
ATOM   4536  HA  GLN B 150      43.126   7.963   2.406  1.00 28.69           H  
ATOM   4537  HB2 GLN B 150      46.022   8.761   2.650  1.00 27.96           H  
ATOM   4538  HB3 GLN B 150      44.889   9.222   1.357  1.00 27.96           H  
ATOM   4539  HG2 GLN B 150      44.723   6.910   0.639  1.00 29.37           H  
ATOM   4540  HG3 GLN B 150      45.783   6.398   1.975  1.00 29.37           H  
ATOM   4541 HE21 GLN B 150      48.653   6.669  -0.041  1.00 28.74           H  
ATOM   4542 HE22 GLN B 150      47.766   5.840   1.218  1.00 28.74           H  
ATOM   4543  N   PRO B 151      44.118   5.963   3.875  1.00 29.52           N  
ATOM   4544  CA  PRO B 151      44.480   4.901   4.821  1.00 30.75           C  
ATOM   4545  C   PRO B 151      45.998   4.618   4.726  1.00 33.39           C  
ATOM   4546  O   PRO B 151      46.535   4.512   3.621  1.00 37.92           O  
ATOM   4547  CB  PRO B 151      43.682   3.699   4.311  1.00 34.44           C  
ATOM   4548  CG  PRO B 151      42.541   4.331   3.535  1.00 33.15           C  
ATOM   4549  CD  PRO B 151      43.183   5.480   2.854  1.00 23.63           C  
ATOM   4550  HA  PRO B 151      44.267   5.146   5.861  1.00 30.75           H  
ATOM   4551  HB2 PRO B 151      43.304   3.102   5.141  1.00 34.44           H  
ATOM   4552  HB3 PRO B 151      44.294   3.073   3.662  1.00 34.44           H  
ATOM   4553  HG2 PRO B 151      41.752   4.667   4.207  1.00 33.15           H  
ATOM   4554  HG3 PRO B 151      42.127   3.630   2.810  1.00 33.15           H  
ATOM   4555  HD2 PRO B 151      43.710   5.162   1.954  1.00 23.63           H  
ATOM   4556  HD3 PRO B 151      42.451   6.245   2.595  1.00 23.63           H  
ATOM   4557  N   TRP B 152      46.678   4.470   5.858  1.00 33.76           N  
ATOM   4558  CA  TRP B 152      48.117   4.180   5.869  1.00 29.02           C  
ATOM   4559  C   TRP B 152      48.573   2.983   5.042  1.00 29.77           C  
ATOM   4560  O   TRP B 152      49.581   3.043   4.353  1.00 33.79           O  
ATOM   4561  CB  TRP B 152      48.618   3.959   7.288  1.00 26.52           C  
ATOM   4562  CG  TRP B 152      48.418   5.121   8.150  1.00 32.41           C  
ATOM   4563  CD1 TRP B 152      47.352   5.358   8.951  1.00 32.01           C  
ATOM   4564  CD2 TRP B 152      49.257   6.275   8.238  1.00 32.96           C  
ATOM   4565  NE1 TRP B 152      47.464   6.590   9.532  1.00 31.58           N  
ATOM   4566  CE2 TRP B 152      48.625   7.177   9.113  1.00 28.43           C  
ATOM   4567  CE3 TRP B 152      50.470   6.637   7.652  1.00 34.04           C  
ATOM   4568  CZ2 TRP B 152      49.165   8.422   9.426  1.00 31.78           C  
ATOM   4569  CZ3 TRP B 152      51.008   7.874   7.953  1.00 42.65           C  
ATOM   4570  CH2 TRP B 152      50.354   8.758   8.835  1.00 43.25           C  
ATOM   4571  H   TRP B 152      46.190   4.560   6.738  1.00 33.76           H  
ATOM   4572  HA  TRP B 152      48.544   5.069   5.404  1.00 29.02           H  
ATOM   4573  HB2 TRP B 152      49.684   3.734   7.249  1.00 26.52           H  
ATOM   4574  HB3 TRP B 152      48.083   3.112   7.717  1.00 26.52           H  
ATOM   4575  HD1 TRP B 152      46.532   4.673   9.108  1.00 32.01           H  
ATOM   4576  HE1 TRP B 152      46.796   7.001  10.169  1.00 31.58           H  
ATOM   4577  HE3 TRP B 152      50.978   5.964   6.977  1.00 34.04           H  
ATOM   4578  HZ2 TRP B 152      48.666   9.095  10.107  1.00 31.78           H  
ATOM   4579  HZ3 TRP B 152      51.945   8.168   7.505  1.00 42.65           H  
ATOM   4580  HH2 TRP B 152      50.799   9.719   9.049  1.00 43.25           H  
ATOM   4581  N   SER B 153      47.849   1.886   5.112  1.00 30.98           N  
ATOM   4582  CA  SER B 153      48.264   0.715   4.381  1.00 33.57           C  
ATOM   4583  C   SER B 153      47.779   0.696   2.949  1.00 35.33           C  
ATOM   4584  O   SER B 153      47.581  -0.346   2.330  1.00 38.41           O  
ATOM   4585  CB  SER B 153      47.842  -0.532   5.154  1.00 40.82           C  
ATOM   4586  OG  SER B 153      48.705  -0.692   6.291  1.00 45.70           O  
ATOM   4587  H   SER B 153      47.010   1.865   5.673  1.00 30.98           H  
ATOM   4588  HA  SER B 153      49.351   0.736   4.299  1.00 33.57           H  
ATOM   4589  HB2 SER B 153      47.922  -1.407   4.508  1.00 40.82           H  
ATOM   4590  HB3 SER B 153      46.811  -0.422   5.490  1.00 40.82           H  
ATOM   4591  HG  SER B 153      48.614   0.092   6.837  1.00 45.70           H  
ATOM   4592  N   SER B 154      47.600   1.891   2.421  1.00 36.68           N  
ATOM   4593  CA  SER B 154      47.168   2.056   1.055  1.00 37.00           C  
ATOM   4594  C   SER B 154      48.230   2.890   0.301  1.00 40.58           C  
ATOM   4595  O   SER B 154      48.930   3.723   0.891  1.00 35.97           O  
ATOM   4596  CB  SER B 154      45.819   2.778   1.036  1.00 31.21           C  
ATOM   4597  OG  SER B 154      45.469   3.161  -0.280  1.00 35.60           O  
ATOM   4598  H   SER B 154      47.769   2.710   2.987  1.00 36.68           H  
ATOM   4599  HA  SER B 154      47.055   1.086   0.571  1.00 37.00           H  
ATOM   4600  HB2 SER B 154      45.882   3.668   1.662  1.00 31.21           H  
ATOM   4601  HB3 SER B 154      45.052   2.111   1.429  1.00 31.21           H  
ATOM   4602  HG  SER B 154      45.382   4.117  -0.291  1.00 35.60           H  
ATOM   4603  N   MET B 155      48.340   2.666  -1.001  1.00 37.90           N  
ATOM   4604  CA  MET B 155      49.279   3.432  -1.798  1.00 39.64           C  
ATOM   4605  C   MET B 155      48.527   4.362  -2.751  1.00 32.78           C  
ATOM   4606  O   MET B 155      49.119   5.018  -3.577  1.00 36.58           O  
ATOM   4607  CB  MET B 155      50.218   2.505  -2.574  1.00 42.65           C  
ATOM   4608  CG  MET B 155      51.064   1.583  -1.706  1.00 40.92           C  
ATOM   4609  SD  MET B 155      52.096   2.369  -0.423  1.00 45.12           S  
ATOM   4610  CE  MET B 155      53.038   3.336  -1.351  1.00 53.91           C  
ATOM   4611  H   MET B 155      47.768   1.959  -1.440  1.00 37.90           H  
ATOM   4612  HA  MET B 155      49.887   4.039  -1.127  1.00 39.64           H  
ATOM   4613  HB2 MET B 155      50.891   3.123  -3.168  1.00 42.65           H  
ATOM   4614  HB3 MET B 155      49.613   1.886  -3.237  1.00 42.65           H  
ATOM   4615  HG2 MET B 155      51.728   1.027  -2.367  1.00 40.92           H  
ATOM   4616  HG3 MET B 155      50.387   0.891  -1.205  1.00 40.92           H  
ATOM   4617  HE1 MET B 155      53.602   2.725  -2.056  1.00 53.91           H  
ATOM   4618  HE2 MET B 155      52.409   4.037  -1.900  1.00 53.91           H  
ATOM   4619  HE3 MET B 155      53.729   3.889  -0.715  1.00 53.91           H  
ATOM   4620  N   ILE B 156      47.217   4.434  -2.607  1.00 37.57           N  
ATOM   4621  CA  ILE B 156      46.401   5.322  -3.443  1.00 42.94           C  
ATOM   4622  C   ILE B 156      45.584   6.255  -2.545  1.00 41.35           C  
ATOM   4623  O   ILE B 156      45.042   5.827  -1.528  1.00 41.96           O  
ATOM   4624  CB  ILE B 156      45.429   4.524  -4.349  1.00 47.10           C  
ATOM   4625  CG1 ILE B 156      46.222   3.756  -5.398  1.00 48.33           C  
ATOM   4626  CG2 ILE B 156      44.434   5.470  -5.034  1.00 48.61           C  
ATOM   4627  CD1 ILE B 156      45.363   2.832  -6.212  1.00 57.12           C  
ATOM   4628  H   ILE B 156      46.766   3.865  -1.905  1.00 37.57           H  
ATOM   4629  HA  ILE B 156      47.076   5.892  -4.081  1.00 42.94           H  
ATOM   4630  HB  ILE B 156      44.869   3.821  -3.732  1.00 47.10           H  
ATOM   4631 HG12 ILE B 156      46.988   3.167  -4.894  1.00 48.33           H  
ATOM   4632 HG13 ILE B 156      46.697   4.472  -6.069  1.00 48.33           H  
ATOM   4633 HG21 ILE B 156      43.866   6.010  -4.277  1.00 48.61           H  
ATOM   4634 HG22 ILE B 156      44.978   6.181  -5.656  1.00 48.61           H  
ATOM   4635 HG23 ILE B 156      43.751   4.891  -5.656  1.00 48.61           H  
ATOM   4636 HD11 ILE B 156      44.881   2.110  -5.553  1.00 57.12           H  
ATOM   4637 HD12 ILE B 156      44.602   3.411  -6.736  1.00 57.12           H  
ATOM   4638 HD13 ILE B 156      45.983   2.305  -6.938  1.00 57.12           H  
ATOM   4639  N   PRO B 157      45.479   7.542  -2.915  1.00 40.95           N  
ATOM   4640  CA  PRO B 157      46.092   8.170  -4.085  1.00 37.35           C  
ATOM   4641  C   PRO B 157      47.593   8.309  -3.970  1.00 39.01           C  
ATOM   4642  O   PRO B 157      48.278   8.393  -4.972  1.00 39.80           O  
ATOM   4643  CB  PRO B 157      45.442   9.541  -4.116  1.00 33.42           C  
ATOM   4644  CG  PRO B 157      44.187   9.364  -3.332  1.00 37.55           C  
ATOM   4645  CD  PRO B 157      44.623   8.509  -2.218  1.00 37.01           C  
ATOM   4646  HA  PRO B 157      45.939   7.575  -4.985  1.00 37.35           H  
ATOM   4647  HB2 PRO B 157      45.220   9.841  -5.140  1.00 33.42           H  
ATOM   4648  HB3 PRO B 157      46.087  10.286  -3.651  1.00 33.42           H  
ATOM   4649  HG2 PRO B 157      43.417   8.873  -3.927  1.00 37.55           H  
ATOM   4650  HG3 PRO B 157      43.811  10.321  -2.970  1.00 37.55           H  
ATOM   4651  HD2 PRO B 157      45.184   9.076  -1.476  1.00 37.01           H  
ATOM   4652  HD3 PRO B 157      43.777   8.019  -1.737  1.00 37.01           H  
ATOM   4653  N   HIS B 158      48.109   8.343  -2.746  1.00 39.70           N  
ATOM   4654  CA  HIS B 158      49.540   8.537  -2.558  1.00 36.62           C  
ATOM   4655  C   HIS B 158      50.365   7.338  -2.153  1.00 41.88           C  
ATOM   4656  O   HIS B 158      49.926   6.467  -1.404  1.00 41.80           O  
ATOM   4657  CB  HIS B 158      49.775   9.677  -1.591  1.00 29.43           C  
ATOM   4658  CG  HIS B 158      49.024  10.913  -1.954  1.00 36.65           C  
ATOM   4659  CD2 HIS B 158      47.778  11.201  -1.445  1.00 40.88           C  
ATOM   4660  ND1 HIS B 158      49.322  11.919  -2.810  1.00 38.89           N1+
ATOM   4661  NE2 HIS B 158      47.341  12.334  -1.968  1.00 44.70           N  
ATOM   4662  CE1 HIS B 158      48.259  12.789  -2.800  1.00 39.54           C  
ATOM   4663  H   HIS B 158      47.506   8.234  -1.943  1.00 39.70           H  
ATOM   4664  HA  HIS B 158      49.903   8.761  -3.561  1.00 36.62           H  
ATOM   4665  HB2 HIS B 158      50.840   9.909  -1.579  1.00 29.43           H  
ATOM   4666  HB3 HIS B 158      49.461   9.359  -0.597  1.00 29.43           H  
ATOM   4667  HD1 HIS B 158      50.226  12.019  -3.392  1.00 38.89           H  
ATOM   4668  HD2 HIS B 158      47.241  10.596  -0.730  1.00 40.88           H  
ATOM   4669  HE2 HIS B 158      46.394  12.807  -1.751  1.00 44.70           H  
ATOM   4670  HE1 HIS B 158      48.191  13.639  -3.341  1.00 39.54           H  
ATOM   4671  N   GLU B 159      51.583   7.308  -2.681  1.00 42.93           N  
ATOM   4672  CA  GLU B 159      52.518   6.227  -2.433  1.00 41.25           C  
ATOM   4673  C   GLU B 159      53.496   6.671  -1.358  1.00 37.17           C  
ATOM   4674  O   GLU B 159      54.021   7.765  -1.415  1.00 38.54           O  
ATOM   4675  CB  GLU B 159      53.215   5.918  -3.747  1.00 43.49           C  
ATOM   4676  CG  GLU B 159      54.280   4.868  -3.737  1.00 49.74           C  
ATOM   4677  CD  GLU B 159      54.737   4.555  -5.156  1.00 53.75           C  
ATOM   4678  OE1 GLU B 159      54.722   5.487  -5.999  1.00 51.48           O  
ATOM   4679  OE2 GLU B 159      55.110   3.392  -5.428  1.00 57.86           O1-
ATOM   4680  H   GLU B 159      51.870   8.069  -3.280  1.00 42.93           H  
ATOM   4681  HA  GLU B 159      52.022   5.324  -2.077  1.00 41.25           H  
ATOM   4682  HB2 GLU B 159      53.672   6.843  -4.099  1.00 43.49           H  
ATOM   4683  HB3 GLU B 159      52.450   5.599  -4.455  1.00 43.49           H  
ATOM   4684  HG2 GLU B 159      53.885   3.961  -3.280  1.00 49.74           H  
ATOM   4685  HG3 GLU B 159      55.131   5.226  -3.157  1.00 49.74           H  
ATOM   4686  N   HIS B 160      53.731   5.830  -0.365  1.00 39.90           N  
ATOM   4687  CA  HIS B 160      54.625   6.197   0.724  1.00 41.97           C  
ATOM   4688  C   HIS B 160      55.234   4.955   1.348  1.00 40.97           C  
ATOM   4689  O   HIS B 160      54.934   3.854   0.922  1.00 37.55           O  
ATOM   4690  CB  HIS B 160      53.862   6.981   1.796  1.00 39.18           C  
ATOM   4691  CG  HIS B 160      52.830   6.167   2.496  1.00 37.54           C  
ATOM   4692  CD2 HIS B 160      51.545   6.031   2.020  1.00 45.54           C  
ATOM   4693  ND1 HIS B 160      52.911   5.383   3.596  1.00 34.75           N  
ATOM   4694  NE2 HIS B 160      50.877   5.198   2.800  1.00 46.09           N  
ATOM   4695  CE1 HIS B 160      51.686   4.791   3.762  1.00 45.22           C  
ATOM   4696  H   HIS B 160      53.286   4.924  -0.362  1.00 39.90           H  
ATOM   4697  HA  HIS B 160      55.420   6.822   0.318  1.00 41.97           H  
ATOM   4698  HB2 HIS B 160      53.370   7.829   1.320  1.00 39.18           H  
ATOM   4699  HB3 HIS B 160      54.577   7.343   2.535  1.00 39.18           H  
ATOM   4700  HD2 HIS B 160      51.146   6.526   1.147  1.00 45.54           H  
ATOM   4701  HE2 HIS B 160      49.846   4.901   2.673  1.00 46.09           H  
ATOM   4702  HE1 HIS B 160      51.441   4.147   4.501  1.00 45.22           H  
ATOM   4703  N   SER B 161      56.089   5.141   2.358  1.00 48.25           N  
ATOM   4704  CA  SER B 161      56.739   4.007   3.017  1.00 55.79           C  
ATOM   4705  C   SER B 161      56.350   3.915   4.487  1.00 56.88           C  
ATOM   4706  O   SER B 161      56.900   3.102   5.250  1.00 59.58           O  
ATOM   4707  CB  SER B 161      58.266   4.109   2.881  1.00 58.90           C  
ATOM   4708  OG  SER B 161      58.739   5.338   3.411  1.00 64.57           O  
ATOM   4709  H   SER B 161      56.290   6.080   2.672  1.00 48.25           H  
ATOM   4710  HA  SER B 161      56.396   3.099   2.521  1.00 55.79           H  
ATOM   4711  HB2 SER B 161      58.536   4.047   1.827  1.00 58.90           H  
ATOM   4712  HB3 SER B 161      58.729   3.284   3.423  1.00 58.90           H  
ATOM   4713  HG  SER B 161      58.319   6.047   2.919  1.00 64.57           H  
ATOM   4714  N   PHE B 162      55.397   4.752   4.875  1.00 51.64           N  
ATOM   4715  CA  PHE B 162      54.902   4.765   6.236  1.00 49.93           C  
ATOM   4716  C   PHE B 162      53.965   3.581   6.509  1.00 53.62           C  
ATOM   4717  O   PHE B 162      52.751   3.731   6.677  1.00 49.85           O  
ATOM   4718  CB  PHE B 162      54.202   6.088   6.517  1.00 45.16           C  
ATOM   4719  CG  PHE B 162      55.140   7.251   6.620  1.00 47.99           C  
ATOM   4720  CD1 PHE B 162      55.757   7.559   7.833  1.00 49.56           C  
ATOM   4721  CD2 PHE B 162      55.418   8.037   5.511  1.00 47.02           C  
ATOM   4722  CE1 PHE B 162      56.634   8.634   7.947  1.00 44.59           C  
ATOM   4723  CE2 PHE B 162      56.301   9.121   5.613  1.00 51.52           C  
ATOM   4724  CZ  PHE B 162      56.906   9.414   6.839  1.00 51.35           C  
ATOM   4725  H   PHE B 162      55.006   5.397   4.204  1.00 51.64           H  
ATOM   4726  HA  PHE B 162      55.752   4.662   6.910  1.00 49.93           H  
ATOM   4727  HB2 PHE B 162      53.660   5.998   7.458  1.00 45.16           H  
ATOM   4728  HB3 PHE B 162      53.497   6.284   5.709  1.00 45.16           H  
ATOM   4729  HD1 PHE B 162      55.550   6.951   8.701  1.00 49.56           H  
ATOM   4730  HD2 PHE B 162      54.951   7.812   4.563  1.00 47.02           H  
ATOM   4731  HE1 PHE B 162      57.099   8.857   8.896  1.00 44.59           H  
ATOM   4732  HE2 PHE B 162      56.514   9.729   4.746  1.00 51.52           H  
ATOM   4733  HZ  PHE B 162      57.586  10.249   6.920  1.00 51.35           H  
ATOM   4734  N   LEU B 163      54.559   2.396   6.536  1.00 51.89           N  
ATOM   4735  CA  LEU B 163      53.842   1.186   6.830  1.00 51.63           C  
ATOM   4736  C   LEU B 163      54.077   0.894   8.310  1.00 56.70           C  
ATOM   4737  O   LEU B 163      55.109   1.267   8.872  1.00 54.99           O  
ATOM   4738  CB  LEU B 163      54.383   0.056   5.969  1.00 50.30           C  
ATOM   4739  CG  LEU B 163      54.105   0.325   4.496  1.00 54.05           C  
ATOM   4740  CD1 LEU B 163      54.491  -0.887   3.675  1.00 47.96           C  
ATOM   4741  CD2 LEU B 163      52.612   0.630   4.318  1.00 52.19           C  
ATOM   4742  H   LEU B 163      55.549   2.342   6.343  1.00 51.89           H  
ATOM   4743  HA  LEU B 163      52.777   1.284   6.621  1.00 51.63           H  
ATOM   4744  HB2 LEU B 163      53.902  -0.878   6.260  1.00 50.30           H  
ATOM   4745  HB3 LEU B 163      55.459  -0.027   6.121  1.00 50.30           H  
ATOM   4746  HG  LEU B 163      54.692   1.178   4.157  1.00 54.05           H  
ATOM   4747 HD11 LEU B 163      55.553  -1.093   3.808  1.00 47.96           H  
ATOM   4748 HD12 LEU B 163      53.910  -1.749   4.004  1.00 47.96           H  
ATOM   4749 HD13 LEU B 163      54.288  -0.692   2.622  1.00 47.96           H  
ATOM   4750 HD21 LEU B 163      52.024  -0.223   4.657  1.00 52.19           H  
ATOM   4751 HD22 LEU B 163      52.348   1.509   4.906  1.00 52.19           H  
ATOM   4752 HD23 LEU B 163      52.403   0.821   3.265  1.00 52.19           H  
ATOM   4753  N   PRO B 164      53.112   0.236   8.968  1.00 57.69           N  
ATOM   4754  CA  PRO B 164      53.249  -0.091  10.390  1.00 55.85           C  
ATOM   4755  C   PRO B 164      54.551  -0.845  10.625  1.00 56.63           C  
ATOM   4756  O   PRO B 164      55.208  -0.680  11.650  1.00 52.31           O  
ATOM   4757  CB  PRO B 164      52.026  -0.957  10.655  1.00 54.51           C  
ATOM   4758  CG  PRO B 164      51.029  -0.419   9.687  1.00 50.24           C  
ATOM   4759  CD  PRO B 164      51.831  -0.262   8.438  1.00 55.97           C  
ATOM   4760  HA  PRO B 164      53.292   0.775  11.051  1.00 55.85           H  
ATOM   4761  HB2 PRO B 164      51.678  -0.843  11.682  1.00 54.51           H  
ATOM   4762  HB3 PRO B 164      52.238  -2.008  10.458  1.00 54.51           H  
ATOM   4763  HG2 PRO B 164      50.634   0.540  10.023  1.00 50.24           H  
ATOM   4764  HG3 PRO B 164      50.207  -1.120   9.540  1.00 50.24           H  
ATOM   4765  HD2 PRO B 164      51.957  -1.215   7.924  1.00 55.97           H  
ATOM   4766  HD3 PRO B 164      51.374   0.459   7.760  1.00 55.97           H  
ATOM   4767  N   SER B 165      54.900  -1.671   9.646  1.00 57.20           N  
ATOM   4768  CA  SER B 165      56.104  -2.481   9.669  1.00 58.33           C  
ATOM   4769  C   SER B 165      57.352  -1.685   9.987  1.00 59.65           C  
ATOM   4770  O   SER B 165      58.301  -2.204  10.572  1.00 65.94           O  
ATOM   4771  CB  SER B 165      56.291  -3.148   8.314  1.00 61.40           C  
ATOM   4772  OG  SER B 165      55.278  -4.104   8.100  1.00 76.05           O  
ATOM   4773  H   SER B 165      54.294  -1.739   8.841  1.00 57.20           H  
ATOM   4774  HA  SER B 165      55.970  -3.217  10.462  1.00 58.33           H  
ATOM   4775  HB2 SER B 165      57.263  -3.640   8.286  1.00 61.40           H  
ATOM   4776  HB3 SER B 165      56.244  -2.392   7.530  1.00 61.40           H  
ATOM   4777  HG  SER B 165      54.435  -3.645   8.126  1.00 76.05           H  
ATOM   4778  N   SER B 166      57.365  -0.430   9.575  1.00 56.21           N  
ATOM   4779  CA  SER B 166      58.517   0.409   9.815  1.00 58.77           C  
ATOM   4780  C   SER B 166      58.247   1.356  10.972  1.00 58.38           C  
ATOM   4781  O   SER B 166      59.078   2.198  11.320  1.00 57.81           O  
ATOM   4782  CB  SER B 166      58.850   1.195   8.547  1.00 57.98           C  
ATOM   4783  OG  SER B 166      59.166   0.305   7.495  1.00 60.82           O  
ATOM   4784  H   SER B 166      56.564  -0.054   9.089  1.00 56.21           H  
ATOM   4785  HA  SER B 166      59.369  -0.218  10.078  1.00 58.77           H  
ATOM   4786  HB2 SER B 166      59.704   1.845   8.739  1.00 57.98           H  
ATOM   4787  HB3 SER B 166      57.990   1.800   8.261  1.00 57.98           H  
ATOM   4788  HG  SER B 166      58.398  -0.252   7.345  1.00 60.82           H  
ATOM   4789  N   TYR B 167      57.076   1.219  11.568  1.00 56.35           N  
ATOM   4790  CA  TYR B 167      56.727   2.084  12.670  1.00 59.23           C  
ATOM   4791  C   TYR B 167      55.933   1.370  13.730  1.00 63.29           C  
ATOM   4792  O   TYR B 167      54.762   1.677  13.938  1.00 68.03           O  
ATOM   4793  CB  TYR B 167      55.936   3.286  12.166  1.00 52.53           C  
ATOM   4794  CG  TYR B 167      56.676   4.101  11.136  1.00 51.32           C  
ATOM   4795  CD1 TYR B 167      56.672   3.729   9.792  1.00 44.57           C  
ATOM   4796  CD2 TYR B 167      57.399   5.234  11.508  1.00 39.39           C  
ATOM   4797  CE1 TYR B 167      57.366   4.465   8.847  1.00 47.87           C  
ATOM   4798  CE2 TYR B 167      58.097   5.977  10.570  1.00 47.91           C  
ATOM   4799  CZ  TYR B 167      58.077   5.590   9.240  1.00 47.34           C  
ATOM   4800  OH  TYR B 167      58.760   6.332   8.303  1.00 55.20           O  
ATOM   4801  H   TYR B 167      56.427   0.512  11.254  1.00 56.35           H  
ATOM   4802  HA  TYR B 167      57.662   2.415  13.122  1.00 59.23           H  
ATOM   4803  HB2 TYR B 167      55.706   3.929  13.015  1.00 52.53           H  
ATOM   4804  HB3 TYR B 167      55.008   2.927  11.721  1.00 52.53           H  
ATOM   4805  HD1 TYR B 167      56.119   2.854   9.484  1.00 44.57           H  
ATOM   4806  HD2 TYR B 167      57.415   5.537  12.544  1.00 39.39           H  
ATOM   4807  HE1 TYR B 167      57.354   4.165   7.809  1.00 47.87           H  
ATOM   4808  HE2 TYR B 167      58.653   6.852  10.873  1.00 47.91           H  
ATOM   4809  HH  TYR B 167      58.217   6.699   7.601  1.00 55.20           H  
ATOM   4810  N   ARG B 168      56.564   0.412  14.398  1.00 67.76           N  
ATOM   4811  CA  ARG B 168      55.877  -0.308  15.453  1.00 71.98           C  
ATOM   4812  C   ARG B 168      55.599   0.692  16.586  1.00 72.75           C  
ATOM   4813  O   ARG B 168      56.226   1.760  16.666  1.00 71.49           O  
ATOM   4814  CB  ARG B 168      56.718  -1.499  15.932  1.00 73.92           C  
ATOM   4815  CG  ARG B 168      56.875  -2.594  14.865  1.00 83.10           C  
ATOM   4816  CD  ARG B 168      57.586  -3.837  15.414  1.00 90.11           C  
ATOM   4817  NE  ARG B 168      57.919  -4.809  14.370  1.00 90.89           N  
ATOM   4818  CZ  ARG B 168      58.569  -5.948  14.599  1.00 94.67           C  
ATOM   4819  NH1 ARG B 168      58.953  -6.252  15.835  1.00 97.42           N  
ATOM   4820  NH2 ARG B 168      58.843  -6.781  13.599  1.00 94.06           N1+
ATOM   4821  H   ARG B 168      57.522   0.185  14.172  1.00 67.76           H  
ATOM   4822  HA  ARG B 168      54.936  -0.723  15.093  1.00 71.98           H  
ATOM   4823  HB2 ARG B 168      56.236  -1.934  16.807  1.00 73.92           H  
ATOM   4824  HB3 ARG B 168      57.709  -1.136  16.205  1.00 73.92           H  
ATOM   4825  HG2 ARG B 168      57.457  -2.194  14.034  1.00 83.10           H  
ATOM   4826  HG3 ARG B 168      55.886  -2.883  14.510  1.00 83.10           H  
ATOM   4827  HD2 ARG B 168      56.933  -4.318  16.142  1.00 90.11           H  
ATOM   4828  HD3 ARG B 168      58.508  -3.523  15.904  1.00 90.11           H  
ATOM   4829  HE  ARG B 168      57.639  -4.603  13.422  1.00 90.89           H  
ATOM   4830 HH11 ARG B 168      59.451  -7.113  16.012  1.00 97.42           H  
ATOM   4831 HH12 ARG B 168      58.747  -5.622  16.597  1.00 97.42           H  
ATOM   4832 HH21 ARG B 168      58.553  -6.554  12.659  1.00 94.06           H  
ATOM   4833 HH22 ARG B 168      59.341  -7.641  13.780  1.00 94.06           H
[truncated: 492,969 more chars]
