# Supplementary material for: Variations of VEGFR2 Chemical Space: Stimulator and Inhibitory Peptides
Source: Int J Mol Sci. 2024 Jul 16;25(14):7787. doi: 10.3390/ijms25147787 (PMC11276785; doi:10.3390/ijms25147787)
Supplement: Supplementary file 1 [file ijms-25-07787-s001.zip › Supplimenal material - proteins- S1/protein stimulants S1/1jl9 EGF prepared for docking.pdb]

HEADER    SIGNALING PROTEIN                                   1JL9    
REMARK  99                                                                      
REMARK  99 MOE v2022.02 (Chemical Computing Group ULC) Sun Nov 26 20:04:51 2023 
SEQRES   1 A   44  ACE CYS PRO LEU SER HIS ASP GLY TYR CYS LEU HIS ASP
SEQRES   2 A   44  GLY VAL CYS MET TYR ILE GLU ALA LEU ASP LYS TYR ALA
SEQRES   3 A   44  CYS ASN CYS VAL VAL GLY TYR ILE GLY GLU ARG CYS GLN
SEQRES   4 A   44  TYR ARG ASP LEU NME
SEQRES   1 B   47  ACE CYS PRO LEU SER HIS ASP GLY TYR CYS LEU HIS ASP
SEQRES   2 B   47  GLY VAL CYS MET TYR ILE GLU ALA LEU ASP LYS TYR ALA
SEQRES   3 B   47  CYS ASN CYS VAL VAL GLY TYR ILE GLY GLU ARG CYS GLN
SEQRES   4 B   47  TYR ARG ASP LEU LYS TRP TRP NME
HELIX    1   1 GLU A   24  LEU A   26  5               Generated by MOE    3
HELIX    2   2 GLU B   24  LEU B   26  5               Generated by MOE    3
SHEET    1       VAL A  19  ILE A  23                  Generated by MOE
SHEET    2       LYS A  28  ASN A  32                  Generated by MOE
SHEET    3       TYR A  37  ILE A  38                  Generated by MOE
SHEET    4       TYR A  44  ARG A  45                  Generated by MOE
SHEET    5       VAL B  19  ILE B  23                  Generated by MOE
SHEET    6       LYS B  28  ASN B  32                  Generated by MOE
SHEET    7       TYR B  37  ILE B  38                  Generated by MOE
SHEET    8       TYR B  44  ARG B  45                  Generated by MOE
SSBOND   1 CYS A    6    CYS A   20                          1555   1555  2.03
SSBOND   2 CYS A   14    CYS A   31                          1555   1555  2.02
SSBOND   3 CYS A   33    CYS A   42                          1555   1555  2.02
SSBOND   4 CYS B    6    CYS B   20                          1555   1555  2.04
SSBOND   5 CYS B   14    CYS B   31                          1555   1555  2.03
SSBOND   6 CYS B   33    CYS B   42                          1555   1555  2.03
ATOM      1  CH3 ACE A   5      -7.518  41.524  18.381  1.00  0.00           C  
ATOM      2  C   ACE A   5      -6.098  41.521  18.950  1.00  0.00           C  
ATOM      3  O   ACE A   5      -5.741  42.391  19.742  1.00  0.00           O  
ATOM      4 HH31 ACE A   5      -8.095  42.362  18.772  1.00  0.00           H  
ATOM      5 HH32 ACE A   5      -7.457  41.600  17.295  1.00  0.00           H  
ATOM      6 HH33 ACE A   5      -8.004  40.588  18.653  1.00  0.00           H  
ATOM      7  N   CYS A   6      -5.303  40.555  18.550  1.00 21.03           N  
ATOM      8  CA  CYS A   6      -3.899  40.450  19.037  1.00 21.03           C  
ATOM      9  C   CYS A   6      -3.222  39.239  18.407  1.00 21.03           C  
ATOM     10  O   CYS A   6      -3.506  38.097  18.768  1.00 77.66           O  
ATOM     11  CB  CYS A   6      -3.877  40.313  20.559  1.00 77.66           C  
ATOM     12  SG  CYS A   6      -2.361  40.955  21.337  1.00 77.66           S  
ATOM     13  H   CYS A   6      -5.652  39.868  17.897  1.00 21.03           H  
ATOM     14  HA  CYS A   6      -3.361  41.355  18.753  1.00 21.03           H  
ATOM     15  HB2 CYS A   6      -3.970  39.256  20.810  1.00 77.66           H  
ATOM     16  HB3 CYS A   6      -4.729  40.859  20.965  1.00 77.66           H  
ATOM     17  N   PRO A   7      -2.301  39.479  17.463  1.00 11.95           N  
ATOM     18  CA  PRO A   7      -1.579  38.403  16.778  1.00 11.95           C  
ATOM     19  C   PRO A   7      -0.627  37.688  17.730  1.00 11.95           C  
ATOM     20  O   PRO A   7      -0.199  36.564  17.473  1.00 26.94           O  
ATOM     21  CB  PRO A   7      -0.835  39.132  15.669  1.00 26.94           C  
ATOM     22  CG  PRO A   7      -0.607  40.504  16.236  1.00 26.94           C  
ATOM     23  CD  PRO A   7      -1.861  40.809  17.006  1.00 26.94           C  
ATOM     24  HA  PRO A   7      -2.233  37.619  16.396  1.00 11.95           H  
ATOM     25  HB2 PRO A   7      -1.439  39.181  14.763  1.00 26.94           H  
ATOM     26  HB3 PRO A   7       0.112  38.640  15.448  1.00 26.94           H  
ATOM     27  HG2 PRO A   7      -0.459  41.231  15.437  1.00 26.94           H  
ATOM     28  HG3 PRO A   7       0.260  40.508  16.896  1.00 26.94           H  
ATOM     29  HD2 PRO A   7      -1.652  41.464  17.851  1.00 26.94           H  
ATOM     30  HD3 PRO A   7      -2.612  41.271  16.365  1.00 26.94           H  
ATOM     31  N   LEU A   8      -0.299  38.349  18.834  1.00  8.82           N  
ATOM     32  CA  LEU A   8       0.598  37.771  19.821  1.00  8.82           C  
ATOM     33  C   LEU A   8       0.149  36.353  20.183  1.00  8.82           C  
ATOM     34  O   LEU A   8      -1.029  36.103  20.446  1.00  2.00           O  
ATOM     35  CB  LEU A   8       0.639  38.652  21.070  1.00  2.00           C  
ATOM     36  CG  LEU A   8       1.319  40.022  20.976  1.00  2.00           C  
ATOM     37  CD1 LEU A   8       1.277  40.671  22.349  1.00  2.00           C  
ATOM     38  CD2 LEU A   8       2.756  39.895  20.486  1.00  2.00           C  
ATOM     39  H   LEU A   8      -0.680  39.271  18.991  1.00  8.82           H  
ATOM     40  HA  LEU A   8       1.600  37.717  19.396  1.00  8.82           H  
ATOM     41  HB2 LEU A   8       1.158  38.088  21.845  1.00  2.00           H  
ATOM     42  HB3 LEU A   8      -0.393  38.825  21.376  1.00  2.00           H  
ATOM     43  HG  LEU A   8       0.788  40.641  20.252  1.00  2.00           H  
ATOM     44 HD11 LEU A   8       0.240  40.783  22.666  1.00  2.00           H  
ATOM     45 HD12 LEU A   8       1.810  40.044  23.064  1.00  2.00           H  
ATOM     46 HD13 LEU A   8       1.750  41.652  22.302  1.00  2.00           H  
ATOM     47 HD21 LEU A   8       3.325  39.281  21.184  1.00  2.00           H  
ATOM     48 HD22 LEU A   8       2.764  39.428  19.501  1.00  2.00           H  
ATOM     49 HD23 LEU A   8       3.207  40.885  20.422  1.00  2.00           H  
ATOM     50  N   SER A   9       1.095  35.424  20.180  1.00  8.36           N  
ATOM     51  CA  SER A   9       0.789  34.044  20.493  1.00  8.36           C  
ATOM     52  C   SER A   9       0.410  33.850  21.959  1.00  8.36           C  
ATOM     53  O   SER A   9      -0.585  33.193  22.266  1.00 13.73           O  
ATOM     54  CB  SER A   9       1.980  33.155  20.136  1.00 13.73           C  
ATOM     55  OG  SER A   9       3.182  33.675  20.663  1.00 13.73           O  
ATOM     56  H   SER A   9       2.045  35.683  19.956  1.00  8.36           H  
ATOM     57  HA  SER A   9      -0.078  33.759  19.897  1.00  8.36           H  
ATOM     58  HB2 SER A   9       2.065  33.093  19.051  1.00 13.73           H  
ATOM     59  HB3 SER A   9       1.815  32.158  20.545  1.00 13.73           H  
ATOM     60  HG  SER A   9       3.892  33.082  20.406  1.00 13.73           H  
ATOM     61  N   HIS A  10       1.198  34.423  22.865  1.00 29.66           N  
ATOM     62  CA  HIS A  10       0.942  34.298  24.299  1.00 29.66           C  
ATOM     63  C   HIS A  10      -0.018  35.352  24.813  1.00 29.66           C  
ATOM     64  O   HIS A  10       0.120  36.533  24.509  1.00 23.01           O  
ATOM     65  CB  HIS A  10       2.246  34.397  25.082  1.00 23.01           C  
ATOM     66  CG  HIS A  10       3.062  33.148  25.049  1.00 23.01           C  
ATOM     67  CD2 HIS A  10       4.306  33.087  24.458  1.00 23.01           C  
ATOM     68  ND1 HIS A  10       2.808  31.906  25.523  1.00 23.01           N  
ATOM     69  NE2 HIS A  10       4.783  31.861  24.571  1.00 23.01           N  
ATOM     70  CE1 HIS A  10       3.894  31.125  25.214  1.00 23.01           C  
ATOM     71  H   HIS A  10       1.995  34.959  22.553  1.00 29.66           H  
ATOM     72  HA  HIS A  10       0.483  33.320  24.447  1.00 29.66           H  
ATOM     73  HB2 HIS A  10       2.007  34.625  26.121  1.00 23.01           H  
ATOM     74  HB3 HIS A  10       2.840  35.207  24.660  1.00 23.01           H  
ATOM     75  HD2 HIS A  10       4.811  33.912  23.978  1.00 23.01           H  
ATOM     76  HE2 HIS A  10       5.738  31.518  24.201  1.00 23.01           H  
ATOM     77  HE1 HIS A  10       3.997  30.146  25.441  1.00 23.01           H  
ATOM     78  N   ASP A  11      -0.988  34.913  25.606  1.00 16.62           N  
ATOM     79  CA  ASP A  11      -1.977  35.818  26.177  1.00 16.62           C  
ATOM     80  C   ASP A  11      -1.444  36.460  27.450  1.00 16.62           C  
ATOM     81  O   ASP A  11      -0.551  35.920  28.105  1.00 77.42           O  
ATOM     82  CB  ASP A  11      -3.274  35.064  26.490  1.00 77.42           C  
ATOM     83  CG  ASP A  11      -4.499  35.965  26.435  1.00 77.42           C  
ATOM     84  OD1 ASP A  11      -4.533  36.966  27.184  1.00 77.42           O  
ATOM     85  OD2 ASP A  11      -5.428  35.675  25.646  1.00 77.42           O1-
ATOM     86  H   ASP A  11      -1.042  33.927  25.819  1.00 16.62           H  
ATOM     87  HA  ASP A  11      -2.183  36.598  25.445  1.00 16.62           H  
ATOM     88  HB2 ASP A  11      -3.198  34.638  27.490  1.00 77.42           H  
ATOM     89  HB3 ASP A  11      -3.397  34.262  25.762  1.00 77.42           H  
ATOM     90  N   GLY A  12      -1.989  37.625  27.781  1.00 16.59           N  
ATOM     91  CA  GLY A  12      -1.573  38.309  28.987  1.00 16.59           C  
ATOM     92  C   GLY A  12      -0.986  39.697  28.844  1.00 16.59           C  
ATOM     93  O   GLY A  12      -0.569  40.283  29.845  1.00 49.13           O  
ATOM     94  H   GLY A  12      -2.697  38.035  27.189  1.00 16.59           H  
ATOM     95  HA2 GLY A  12      -0.821  37.686  29.471  1.00 16.59           H  
ATOM     96  HA3 GLY A  12      -2.447  38.391  29.633  1.00 16.59           H  
ATOM     97  N   TYR A  13      -0.935  40.236  27.629  1.00 18.10           N  
ATOM     98  CA  TYR A  13      -0.378  41.571  27.471  1.00 18.10           C  
ATOM     99  C   TYR A  13      -1.286  42.574  28.189  1.00 18.10           C  
ATOM    100  O   TYR A  13      -0.798  43.425  28.933  1.00  8.44           O  
ATOM    101  CB  TYR A  13      -0.224  41.929  25.987  1.00  8.44           C  
ATOM    102  CG  TYR A  13       0.407  43.288  25.752  1.00  8.44           C  
ATOM    103  CD1 TYR A  13       1.791  43.463  25.822  1.00  8.44           C  
ATOM    104  CD2 TYR A  13      -0.385  44.411  25.522  1.00  8.44           C  
ATOM    105  CE1 TYR A  13       2.364  44.725  25.678  1.00  8.44           C  
ATOM    106  CE2 TYR A  13       0.182  45.672  25.379  1.00  8.44           C  
ATOM    107  CZ  TYR A  13       1.552  45.822  25.462  1.00  8.44           C  
ATOM    108  OH  TYR A  13       2.095  47.076  25.353  1.00  8.44           O  
ATOM    109  H   TYR A  13      -1.278  39.726  26.828  1.00 18.10           H  
ATOM    110  HA  TYR A  13       0.617  41.604  27.914  1.00 18.10           H  
ATOM    111  HB2 TYR A  13      -1.212  41.924  25.527  1.00  8.44           H  
ATOM    112  HB3 TYR A  13       0.401  41.172  25.513  1.00  8.44           H  
ATOM    113  HD1 TYR A  13       2.427  42.607  25.990  1.00  8.44           H  
ATOM    114  HD2 TYR A  13      -1.457  44.300  25.454  1.00  8.44           H  
ATOM    115  HE1 TYR A  13       3.436  44.845  25.735  1.00  8.44           H  
ATOM    116  HE2 TYR A  13      -0.447  46.532  25.203  1.00  8.44           H  
ATOM    117  HH  TYR A  13       1.459  47.783  25.222  1.00  8.44           H  
ATOM    118  N   CYS A  14      -2.598  42.464  27.980  1.00  8.48           N  
ATOM    119  CA  CYS A  14      -3.562  43.346  28.648  1.00  8.48           C  
ATOM    120  C   CYS A  14      -4.183  42.572  29.792  1.00  8.48           C  
ATOM    121  O   CYS A  14      -4.986  41.671  29.553  1.00 32.52           O  
ATOM    122  CB  CYS A  14      -4.697  43.758  27.717  1.00 32.52           C  
ATOM    123  SG  CYS A  14      -4.166  44.311  26.083  1.00 32.52           S  
ATOM    124  H   CYS A  14      -2.937  41.755  27.345  1.00  8.48           H  
ATOM    125  HA  CYS A  14      -3.033  44.240  28.978  1.00  8.48           H  
ATOM    126  HB2 CYS A  14      -5.246  44.573  28.190  1.00 32.52           H  
ATOM    127  HB3 CYS A  14      -5.358  42.901  27.588  1.00 32.52           H  
ATOM    128  N   LEU A  15      -3.829  42.911  31.029  1.00 13.99           N  
ATOM    129  CA  LEU A  15      -4.393  42.206  32.171  1.00 13.99           C  
ATOM    130  C   LEU A  15      -5.870  42.557  32.310  1.00 13.99           C  
ATOM    131  O   LEU A  15      -6.368  43.458  31.634  1.00 11.23           O  
ATOM    132  CB  LEU A  15      -3.639  42.574  33.448  1.00 11.23           C  
ATOM    133  CG  LEU A  15      -2.168  42.926  33.238  1.00 11.23           C  
ATOM    134  CD1 LEU A  15      -1.830  44.173  34.019  1.00 11.23           C  
ATOM    135  CD2 LEU A  15      -1.303  41.792  33.697  1.00 11.23           C  
ATOM    136  H   LEU A  15      -3.167  43.660  31.176  1.00 13.99           H  
ATOM    137  HA  LEU A  15      -4.294  41.132  32.011  1.00 13.99           H  
ATOM    138  HB2 LEU A  15      -3.692  41.726  34.130  1.00 11.23           H  
ATOM    139  HB3 LEU A  15      -4.134  43.434  33.899  1.00 11.23           H  
ATOM    140  HG  LEU A  15      -1.989  43.104  32.178  1.00 11.23           H  
ATOM    141 HD11 LEU A  15      -2.457  44.997  33.677  1.00 11.23           H  
ATOM    142 HD12 LEU A  15      -2.008  43.997  35.080  1.00 11.23           H  
ATOM    143 HD13 LEU A  15      -0.781  44.426  33.864  1.00 11.23           H  
ATOM    144 HD21 LEU A  15      -1.477  41.608  34.757  1.00 11.23           H  
ATOM    145 HD22 LEU A  15      -1.548  40.895  33.128  1.00 11.23           H  
ATOM    146 HD23 LEU A  15      -0.255  42.048  33.540  1.00 11.23           H  
ATOM    147  N   HIS A  16      -6.562  41.819  33.173  1.00  6.94           N  
ATOM    148  CA  HIS A  16      -7.982  42.021  33.439  1.00  6.94           C  
ATOM    149  C   HIS A  16      -8.862  42.157  32.203  1.00  6.94           C  
ATOM    150  O   HIS A  16      -9.242  43.268  31.824  1.00 14.74           O  
ATOM    151  CB  HIS A  16      -8.158  43.235  34.338  1.00 14.74           C  
ATOM    152  CG  HIS A  16      -7.161  43.302  35.446  1.00 14.74           C  
ATOM    153  ND1 HIS A  16      -6.370  44.405  35.667  1.00 14.74           N  
ATOM    154  CD2 HIS A  16      -6.828  42.406  36.400  1.00 14.74           C  
ATOM    155  CE1 HIS A  16      -5.596  44.190  36.716  1.00 14.74           C  
ATOM    156  NE2 HIS A  16      -5.855  42.984  37.179  1.00 14.74           N  
ATOM    157  H   HIS A  16      -6.081  41.082  33.669  1.00  6.94           H  
ATOM    158  HA  HIS A  16      -8.323  41.109  33.929  1.00  6.94           H  
ATOM    159  HB2 HIS A  16      -9.157  43.200  34.774  1.00 14.74           H  
ATOM    160  HB3 HIS A  16      -8.058  44.133  33.729  1.00 14.74           H  
ATOM    161  HD1 HIS A  16      -6.380  45.308  35.074  1.00 14.74           H  
ATOM    162  HD2 HIS A  16      -7.248  41.419  36.527  1.00 14.74           H  
ATOM    163  HE1 HIS A  16      -4.875  44.883  37.124  1.00 14.74           H  
ATOM    164  N   ASP A  17      -9.174  41.019  31.582  1.00 51.58           N  
ATOM    165  CA  ASP A  17     -10.031  40.924  30.395  1.00 51.58           C  
ATOM    166  C   ASP A  17      -9.953  42.036  29.341  1.00 51.58           C  
ATOM    167  O   ASP A  17     -10.967  42.387  28.729  1.00 94.26           O  
ATOM    168  CB  ASP A  17     -11.489  40.767  30.833  1.00 94.26           C  
ATOM    169  CG  ASP A  17     -11.774  39.406  31.433  1.00 94.26           C  
ATOM    170  OD1 ASP A  17     -12.785  39.277  32.155  1.00 94.26           O  
ATOM    171  OD2 ASP A  17     -10.989  38.467  31.183  1.00 94.26           O1-
ATOM    172  H   ASP A  17      -8.793  40.161  31.955  1.00 51.58           H  
ATOM    173  HA  ASP A  17      -9.628  40.053  29.878  1.00 51.58           H  
ATOM    174  HB2 ASP A  17     -12.132  40.907  29.964  1.00 94.26           H  
ATOM    175  HB3 ASP A  17     -11.714  41.531  31.578  1.00 94.26           H  
ATOM    176  N   GLY A  18      -8.762  42.580  29.118  1.00 53.65           N  
ATOM    177  CA  GLY A  18      -8.616  43.632  28.128  1.00 53.65           C  
ATOM    178  C   GLY A  18      -8.074  43.091  26.821  1.00 53.65           C  
ATOM    179  O   GLY A  18      -7.263  42.168  26.822  1.00 19.75           O  
ATOM    180  H   GLY A  18      -7.957  42.261  29.638  1.00 53.65           H  
ATOM    181  HA2 GLY A  18      -7.929  44.387  28.511  1.00 53.65           H  
ATOM    182  HA3 GLY A  18      -9.590  44.086  27.947  1.00 53.65           H  
ATOM    183  N   VAL A  19      -8.516  43.659  25.704  1.00 57.26           N  
ATOM    184  CA  VAL A  19      -8.058  43.202  24.396  1.00 57.26           C  
ATOM    185  C   VAL A  19      -6.905  44.052  23.883  1.00 57.26           C  
ATOM    186  O   VAL A  19      -6.867  45.261  24.105  1.00 71.50           O  
ATOM    187  CB  VAL A  19      -9.215  43.209  23.363  1.00 71.50           C  
ATOM    188  CG1 VAL A  19      -9.088  44.398  22.416  1.00 71.50           C  
ATOM    189  CG2 VAL A  19      -9.209  41.903  22.583  1.00 71.50           C  
ATOM    190  H   VAL A  19      -9.179  44.419  25.761  1.00 57.26           H  
ATOM    191  HA  VAL A  19      -7.705  42.178  24.521  1.00 57.26           H  
ATOM    192  HB  VAL A  19     -10.162  43.304  23.894  1.00 71.50           H  
ATOM    193 HG11 VAL A  19      -9.107  45.324  22.991  1.00 71.50           H  
ATOM    194 HG12 VAL A  19      -8.147  44.329  21.870  1.00 71.50           H  
ATOM    195 HG13 VAL A  19      -9.919  44.391  21.711  1.00 71.50           H  
ATOM    196 HG21 VAL A  19      -8.264  41.803  22.049  1.00 71.50           H  
ATOM    197 HG22 VAL A  19      -9.327  41.067  23.273  1.00 71.50           H  
ATOM    198 HG23 VAL A  19     -10.032  41.903  21.868  1.00 71.50           H  
ATOM    199  N   CYS A  20      -5.968  43.411  23.193  1.00 15.45           N  
ATOM    200  CA  CYS A  20      -4.809  44.114  22.660  1.00 15.45           C  
ATOM    201  C   CYS A  20      -4.975  44.446  21.188  1.00 15.45           C  
ATOM    202  O   CYS A  20      -5.737  43.804  20.473  1.00 24.77           O  
ATOM    203  CB  CYS A  20      -3.546  43.280  22.859  1.00 24.77           C  
ATOM    204  SG  CYS A  20      -2.627  42.964  21.321  1.00 24.77           S  
ATOM    205  H   CYS A  20      -6.061  42.418  23.035  1.00 15.45           H  
ATOM    206  HA  CYS A  20      -4.719  45.052  23.208  1.00 15.45           H  
ATOM    207  HB2 CYS A  20      -3.832  42.321  23.292  1.00 24.77           H  
ATOM    208  HB3 CYS A  20      -2.889  43.810  23.549  1.00 24.77           H  
ATOM    209  N   MET A  21      -4.251  45.462  20.742  1.00 24.89           N  
ATOM    210  CA  MET A  21      -4.316  45.882  19.362  1.00 24.89           C  
ATOM    211  C   MET A  21      -2.975  46.431  18.917  1.00 24.89           C  
ATOM    212  O   MET A  21      -2.218  46.994  19.709  1.00 46.88           O  
ATOM    213  CB  MET A  21      -5.399  46.939  19.189  1.00 46.88           C  
ATOM    214  CG  MET A  21      -4.961  48.334  19.556  1.00 46.88           C  
ATOM    215  SD  MET A  21      -6.269  49.523  19.232  1.00 46.88           S  
ATOM    216  CE  MET A  21      -7.709  48.644  19.940  1.00 46.88           C  
ATOM    217  H   MET A  21      -3.641  45.953  21.380  1.00 24.89           H  
ATOM    218  HA  MET A  21      -4.563  45.019  18.743  1.00 24.89           H  
ATOM    219  HB2 MET A  21      -6.245  46.669  19.820  1.00 46.88           H  
ATOM    220  HB3 MET A  21      -5.711  46.942  18.145  1.00 46.88           H  
ATOM    221  HG2 MET A  21      -4.083  48.599  18.966  1.00 46.88           H  
ATOM    222  HG3 MET A  21      -4.708  48.361  20.616  1.00 46.88           H  
ATOM    223  HE1 MET A  21      -7.844  47.693  19.424  1.00 46.88           H  
ATOM    224  HE2 MET A  21      -7.537  48.461  21.001  1.00 46.88           H  
ATOM    225  HE3 MET A  21      -8.604  49.254  19.817  1.00 46.88           H  
ATOM    226  N   TYR A  22      -2.692  46.261  17.633  1.00 38.25           N  
ATOM    227  CA  TYR A  22      -1.443  46.717  17.055  1.00 38.25           C  
ATOM    228  C   TYR A  22      -1.638  48.021  16.293  1.00 38.25           C  
ATOM    229  O   TYR A  22      -2.497  48.119  15.420  1.00 16.70           O  
ATOM    230  CB  TYR A  22      -0.900  45.637  16.121  1.00 16.70           C  
ATOM    231  CG  TYR A  22       0.461  45.926  15.548  1.00 16.70           C  
ATOM    232  CD1 TYR A  22       0.657  45.960  14.170  1.00 16.70           C  
ATOM    233  CD2 TYR A  22       1.555  46.162  16.379  1.00 16.70           C  
ATOM    234  CE1 TYR A  22       1.907  46.222  13.630  1.00 16.70           C  
ATOM    235  CE2 TYR A  22       2.812  46.426  15.852  1.00 16.70           C  
ATOM    236  CZ  TYR A  22       2.982  46.455  14.473  1.00 16.70           C  
ATOM    237  OH  TYR A  22       4.221  46.719  13.934  1.00 16.70           O  
ATOM    238  H   TYR A  22      -3.367  45.800  17.040  1.00 38.25           H  
ATOM    239  HA  TYR A  22      -0.729  46.903  17.858  1.00 38.25           H  
ATOM    240  HB2 TYR A  22      -1.599  45.522  15.293  1.00 16.70           H  
ATOM    241  HB3 TYR A  22      -0.842  44.703  16.680  1.00 16.70           H  
ATOM    242  HD1 TYR A  22      -0.179  45.779  13.510  1.00 16.70           H  
ATOM    243  HD2 TYR A  22       1.423  46.139  17.451  1.00 16.70           H  
ATOM    244  HE1 TYR A  22       2.042  46.244  12.559  1.00 16.70           H  
ATOM    245  HE2 TYR A  22       3.651  46.607  16.508  1.00 16.70           H  
ATOM    246  HH  TYR A  22       4.261  47.495  13.371  1.00 16.70           H  
ATOM    247  N   ILE A  23      -0.846  49.028  16.647  1.00  6.82           N  
ATOM    248  CA  ILE A  23      -0.903  50.321  15.996  1.00  6.82           C  
ATOM    249  C   ILE A  23       0.247  50.334  15.000  1.00  6.82           C  
ATOM    250  O   ILE A  23       1.385  50.720  15.317  1.00  4.15           O  
ATOM    251  CB  ILE A  23      -0.747  51.453  17.014  1.00  4.15           C  
ATOM    252  CG1 ILE A  23      -2.094  51.763  17.663  1.00  4.15           C  
ATOM    253  CG2 ILE A  23      -0.253  52.701  16.326  1.00  4.15           C  
ATOM    254  CD1 ILE A  23      -2.952  50.550  17.961  1.00  4.15           C  
ATOM    255  H   ILE A  23      -0.182  48.887  17.395  1.00  6.82           H  
ATOM    256  HA  ILE A  23      -1.863  50.475  15.504  1.00  6.82           H  
ATOM    257  HB  ILE A  23      -0.032  51.136  17.773  1.00  4.15           H  
ATOM    258 HG12 ILE A  23      -2.652  52.416  16.991  1.00  4.15           H  
ATOM    259 HG13 ILE A  23      -1.906  52.284  18.602  1.00  4.15           H  
ATOM    260 HG21 ILE A  23       0.707  52.498  15.851  1.00  4.15           H  
ATOM    261 HG22 ILE A  23      -0.975  53.009  15.570  1.00  4.15           H  
ATOM    262 HG23 ILE A  23      -0.134  53.498  17.060  1.00  4.15           H  
ATOM    263 HD11 ILE A  23      -3.154  50.012  17.035  1.00  4.15           H  
ATOM    264 HD12 ILE A  23      -2.426  49.894  18.655  1.00  4.15           H  
ATOM    265 HD13 ILE A  23      -3.893  50.871  18.407  1.00  4.15           H  
ATOM    266  N   GLU A  24      -0.066  49.878  13.793  1.00 12.65           N  
ATOM    267  CA  GLU A  24       0.907  49.798  12.721  1.00 12.65           C  
ATOM    268  C   GLU A  24       1.728  51.071  12.599  1.00 12.65           C  
ATOM    269  O   GLU A  24       2.955  51.046  12.719  1.00100.00           O  
ATOM    270  CB  GLU A  24       0.200  49.518  11.392  1.00100.00           C  
ATOM    271  CG  GLU A  24      -0.744  48.321  11.421  1.00100.00           C  
ATOM    272  CD  GLU A  24      -2.024  48.593  12.192  1.00100.00           C  
ATOM    273  OE1 GLU A  24      -2.389  49.779  12.343  1.00100.00           O  
ATOM    274  OE2 GLU A  24      -2.663  47.619  12.649  1.00100.00           O1-
ATOM    275  H   GLU A  24      -1.014  49.577  13.616  1.00 12.65           H  
ATOM    276  HA  GLU A  24       1.588  48.982  12.961  1.00 12.65           H  
ATOM    277  HB2 GLU A  24       0.961  49.334  10.633  1.00100.00           H  
ATOM    278  HB3 GLU A  24      -0.378  50.401  11.120  1.00100.00           H  
ATOM    279  HG2 GLU A  24      -0.228  47.483  11.889  1.00100.00           H  
ATOM    280  HG3 GLU A  24      -1.005  48.060  10.396  1.00100.00           H  
ATOM    281  N   ALA A  25       1.040  52.185  12.376  1.00 35.08           N  
ATOM    282  CA  ALA A  25       1.695  53.475  12.200  1.00 35.08           C  
ATOM    283  C   ALA A  25       2.830  53.713  13.177  1.00 35.08           C  
ATOM    284  O   ALA A  25       3.752  54.468  12.884  1.00 24.76           O  
ATOM    285  CB  ALA A  25       0.674  54.603  12.308  1.00 24.76           C  
ATOM    286  H   ALA A  25       0.032  52.137  12.327  1.00 35.08           H  
ATOM    287  HA  ALA A  25       2.136  53.461  11.203  1.00 35.08           H  
ATOM    288  HB1 ALA A  25      -0.114  54.452  11.570  1.00 24.76           H  
ATOM    289  HB2 ALA A  25       0.240  54.606  13.308  1.00 24.76           H  
ATOM    290  HB3 ALA A  25       1.166  55.558  12.123  1.00 24.76           H  
ATOM    291  N   LEU A  26       2.773  53.065  14.334  1.00 18.74           N  
ATOM    292  CA  LEU A  26       3.807  53.263  15.333  1.00 18.74           C  
ATOM    293  C   LEU A  26       4.441  51.959  15.769  1.00 18.74           C  
ATOM    294  O   LEU A  26       5.343  51.956  16.606  1.00 26.37           O  
ATOM    295  CB  LEU A  26       3.218  53.991  16.545  1.00 26.37           C  
ATOM    296  CG  LEU A  26       2.638  55.384  16.271  1.00 26.37           C  
ATOM    297  CD1 LEU A  26       1.169  55.435  16.652  1.00 26.37           C  
ATOM    298  CD2 LEU A  26       3.418  56.415  17.057  1.00 26.37           C  
ATOM    299  H   LEU A  26       2.008  52.432  14.520  1.00 18.74           H  
ATOM    300  HA  LEU A  26       4.593  53.868  14.880  1.00 18.74           H  
ATOM    301  HB2 LEU A  26       4.009  54.098  17.287  1.00 26.37           H  
ATOM    302  HB3 LEU A  26       2.420  53.371  16.952  1.00 26.37           H  
ATOM    303  HG  LEU A  26       2.721  55.601  15.206  1.00 26.37           H  
ATOM    304 HD11 LEU A  26       0.618  54.693  16.074  1.00 26.37           H  
ATOM    305 HD12 LEU A  26       1.062  55.221  17.715  1.00 26.37           H  
ATOM    306 HD13 LEU A  26       0.773  56.428  16.440  1.00 26.37           H  
ATOM    307 HD21 LEU A  26       3.336  56.199  18.122  1.00 26.37           H  
ATOM    308 HD22 LEU A  26       4.466  56.382  16.760  1.00 26.37           H  
ATOM    309 HD23 LEU A  26       3.014  57.407  16.856  1.00 26.37           H  
ATOM    310  N   ASP A  27       3.982  50.850  15.202  1.00 34.51           N  
ATOM    311  CA  ASP A  27       4.541  49.555  15.567  1.00 34.51           C  
ATOM    312  C   ASP A  27       4.341  49.357  17.065  1.00 34.51           C  
ATOM    313  O   ASP A  27       5.065  48.599  17.713  1.00 64.04           O  
ATOM    314  CB  ASP A  27       6.034  49.528  15.241  1.00 64.04           C  
ATOM    315  CG  ASP A  27       6.400  48.439  14.252  1.00 64.04           C  
ATOM    316  OD1 ASP A  27       7.241  47.593  14.603  1.00 64.04           O  
ATOM    317  OD2 ASP A  27       5.852  48.433  13.128  1.00 64.04           O1-
ATOM    318  H   ASP A  27       3.243  50.904  14.516  1.00 34.51           H  
ATOM    319  HA  ASP A  27       4.045  48.760  15.010  1.00 34.51           H  
ATOM    320  HB2 ASP A  27       6.589  49.361  16.164  1.00 64.04           H  
ATOM    321  HB3 ASP A  27       6.315  50.492  14.817  1.00 64.04           H  
ATOM    322  N   LYS A  28       3.349  50.053  17.604  1.00 20.35           N  
ATOM    323  CA  LYS A  28       3.050  49.981  19.019  1.00 20.35           C  
ATOM    324  C   LYS A  28       1.795  49.171  19.294  1.00 20.35           C  
ATOM    325  O   LYS A  28       0.896  49.094  18.462  1.00 47.51           O  
ATOM    326  CB  LYS A  28       2.890  51.390  19.586  1.00 47.51           C  
ATOM    327  CG  LYS A  28       4.044  51.829  20.467  1.00 47.51           C  
ATOM    328  CD  LYS A  28       4.952  52.821  19.750  1.00 47.51           C  
ATOM    329  CE  LYS A  28       5.787  53.629  20.744  1.00 47.51           C  
ATOM    330  NZ  LYS A  28       7.227  53.742  20.350  1.00 47.51           N1+
ATOM    331  H   LYS A  28       2.788  50.649  17.012  1.00 20.35           H  
ATOM    332  HA  LYS A  28       3.883  49.476  19.508  1.00 20.35           H  
ATOM    333  HB2 LYS A  28       1.975  51.421  20.177  1.00 47.51           H  
ATOM    334  HB3 LYS A  28       2.808  52.089  18.753  1.00 47.51           H  
ATOM    335  HG2 LYS A  28       4.629  50.953  20.747  1.00 47.51           H  
ATOM    336  HG3 LYS A  28       3.644  52.301  21.365  1.00 47.51           H  
ATOM    337  HD2 LYS A  28       4.338  53.505  19.164  1.00 47.51           H  
ATOM    338  HD3 LYS A  28       5.621  52.274  19.086  1.00 47.51           H  
ATOM    339  HE2 LYS A  28       5.732  53.143  21.718  1.00 47.51           H  
ATOM    340  HE3 LYS A  28       5.367  54.632  20.814  1.00 47.51           H  
ATOM    341  HZ1 LYS A  28       7.631  52.819  20.281  1.00 47.51           H  
ATOM    342  HZ2 LYS A  28       7.296  54.207  19.456  1.00 47.51           H  
ATOM    343  HZ3 LYS A  28       7.726  54.276  21.047  1.00 47.51           H  
ATOM    344  N   TYR A  29       1.759  48.554  20.469  1.00 34.85           N  
ATOM    345  CA  TYR A  29       0.619  47.754  20.903  1.00 34.85           C  
ATOM    346  C   TYR A  29      -0.204  48.581  21.879  1.00 34.85           C  
ATOM    347  O   TYR A  29       0.342  49.305  22.711  1.00  8.66           O  
ATOM    348  CB  TYR A  29       1.090  46.491  21.624  1.00  8.66           C  
ATOM    349  CG  TYR A  29       1.519  45.390  20.705  1.00  8.66           C  
ATOM    350  CD1 TYR A  29       2.844  45.262  20.321  1.00  8.66           C  
ATOM    351  CD2 TYR A  29       0.596  44.483  20.203  1.00  8.66           C  
ATOM    352  CE1 TYR A  29       3.247  44.249  19.451  1.00  8.66           C  
ATOM    353  CE2 TYR A  29       0.987  43.471  19.334  1.00  8.66           C  
ATOM    354  CZ  TYR A  29       2.313  43.358  18.962  1.00  8.66           C  
ATOM    355  OH  TYR A  29       2.692  42.345  18.112  1.00  8.66           O  
ATOM    356  H   TYR A  29       2.553  48.642  21.087  1.00 34.85           H  
ATOM    357  HA  TYR A  29       0.032  47.469  20.030  1.00 34.85           H  
ATOM    358  HB2 TYR A  29       0.270  46.123  22.241  1.00  8.66           H  
ATOM    359  HB3 TYR A  29       1.934  46.755  22.261  1.00  8.66           H  
ATOM    360  HD1 TYR A  29       3.577  45.958  20.702  1.00  8.66           H  
ATOM    361  HD2 TYR A  29      -0.441  44.565  20.492  1.00  8.66           H  
ATOM    362  HE1 TYR A  29       4.284  44.162  19.162  1.00  8.66           H  
ATOM    363  HE2 TYR A  29       0.256  42.775  18.950  1.00  8.66           H  
ATOM    364  HH  TYR A  29       1.981  41.767  17.827  1.00  8.66           H  
ATOM    365  N   ALA A  30      -1.518  48.483  21.783  1.00  2.00           N  
ATOM    366  CA  ALA A  30      -2.375  49.214  22.700  1.00  2.00           C  
ATOM    367  C   ALA A  30      -3.285  48.171  23.300  1.00  2.00           C  
ATOM    368  O   ALA A  30      -3.273  47.025  22.864  1.00 26.57           O  
ATOM    369  CB  ALA A  30      -3.180  50.267  21.961  1.00 26.57           C  
ATOM    370  H   ALA A  30      -1.928  47.898  21.069  1.00  2.00           H  
ATOM    371  HA  ALA A  30      -1.801  49.743  23.461  1.00  2.00           H  
ATOM    372  HB1 ALA A  30      -2.502  50.990  21.506  1.00 26.57           H  
ATOM    373  HB2 ALA A  30      -3.776  49.789  21.184  1.00 26.57           H  
ATOM    374  HB3 ALA A  30      -3.840  50.778  22.662  1.00 26.57           H  
ATOM    375  N   CYS A  31      -4.065  48.560  24.300  1.00 20.64           N  
ATOM    376  CA  CYS A  31      -4.969  47.631  24.957  1.00 20.64           C  
ATOM    377  C   CYS A  31      -6.363  48.225  25.060  1.00 20.64           C  
ATOM    378  O   CYS A  31      -6.533  49.436  25.184  1.00  2.00           O  
ATOM    379  CB  CYS A  31      -4.453  47.299  26.368  1.00  2.00           C  
ATOM    380  SG  CYS A  31      -3.155  46.017  26.471  1.00  2.00           S  
ATOM    381  H   CYS A  31      -4.030  49.520  24.611  1.00 20.64           H  
ATOM    382  HA  CYS A  31      -5.013  46.720  24.361  1.00 20.64           H  
ATOM    383  HB2 CYS A  31      -5.302  46.961  26.962  1.00  2.00           H  
ATOM    384  HB3 CYS A  31      -4.050  48.216  26.799  1.00  2.00           H  
ATOM    385  N   ASN A  32      -7.368  47.370  24.970  1.00 10.44           N  
ATOM    386  CA  ASN A  32      -8.732  47.829  25.127  1.00 10.44           C  
ATOM    387  C   ASN A  32      -9.251  47.275  26.461  1.00 10.44           C  
ATOM    388  O   ASN A  32     -10.056  46.343  26.497  1.00 79.43           O  
ATOM    389  CB  ASN A  32      -9.610  47.359  23.974  1.00 79.43           C  
ATOM    390  CG  ASN A  32     -10.629  48.400  23.574  1.00 79.43           C  
ATOM    391  OD1 ASN A  32     -11.265  49.025  24.429  1.00 79.43           O  
ATOM    392  ND2 ASN A  32     -10.788  48.602  22.272  1.00 79.43           N  
ATOM    393  H   ASN A  32      -7.183  46.393  24.791  1.00 10.44           H  
ATOM    394  HA  ASN A  32      -8.763  48.919  25.123  1.00 10.44           H  
ATOM    395  HB2 ASN A  32     -10.134  46.453  24.278  1.00 79.43           H  
ATOM    396  HB3 ASN A  32      -8.975  47.141  23.115  1.00 79.43           H  
ATOM    397 HD21 ASN A  32     -10.246  48.067  21.608  1.00 79.43           H  
ATOM    398 HD22 ASN A  32     -11.451  49.290  21.945  1.00 79.43           H  
ATOM    399  N   CYS A  33      -8.762  47.858  27.554  1.00 45.52           N  
ATOM    400  CA  CYS A  33      -9.147  47.454  28.903  1.00 45.52           C  
ATOM    401  C   CYS A  33     -10.642  47.352  29.035  1.00 45.52           C  
ATOM    402  O   CYS A  33     -11.385  47.844  28.188  1.00 21.46           O  
ATOM    403  CB  CYS A  33      -8.674  48.474  29.928  1.00 21.46           C  
ATOM    404  SG  CYS A  33      -6.890  48.742  29.917  1.00 21.46           S  
ATOM    405  H   CYS A  33      -8.097  48.611  27.445  1.00 45.52           H  
ATOM    406  HA  CYS A  33      -8.684  46.484  29.082  1.00 45.52           H  
ATOM    407  HB2 CYS A  33      -8.963  48.125  30.919  1.00 21.46           H  
ATOM    408  HB3 CYS A  33      -9.166  49.424  29.720  1.00 21.46           H  
ATOM    409  N   VAL A  34     -11.075  46.722  30.120  1.00 10.80           N  
ATOM    410  CA  VAL A  34     -12.490  46.582  30.397  1.00 10.80           C  
ATOM    411  C   VAL A  34     -12.840  47.752  31.307  1.00 10.80           C  
ATOM    412  O   VAL A  34     -11.962  48.330  31.951  1.00 38.54           O  
ATOM    413  CB  VAL A  34     -12.777  45.252  31.100  1.00 38.54           C  
ATOM    414  CG1 VAL A  34     -13.098  44.189  30.068  1.00 38.54           C  
ATOM    415  CG2 VAL A  34     -11.567  44.832  31.923  1.00 38.54           C  
ATOM    416  H   VAL A  34     -10.404  46.332  30.766  1.00 10.80           H  
ATOM    417  HA  VAL A  34     -13.082  46.586  29.482  1.00 10.80           H  
ATOM    418  HB  VAL A  34     -13.632  45.373  31.765  1.00 38.54           H  
ATOM    419 HG11 VAL A  34     -13.971  44.494  29.491  1.00 38.54           H  
ATOM    420 HG12 VAL A  34     -12.247  44.063  29.399  1.00 38.54           H  
ATOM    421 HG13 VAL A  34     -13.307  43.245  30.572  1.00 38.54           H  
ATOM    422 HG21 VAL A  34     -10.706  44.709  31.266  1.00 38.54           H  
ATOM    423 HG22 VAL A  34     -11.350  45.598  32.667  1.00 38.54           H  
ATOM    424 HG23 VAL A  34     -11.779  43.888  32.425  1.00 38.54           H  
ATOM    425  N   VAL A  35     -14.115  48.115  31.352  1.00 41.06           N  
ATOM    426  CA  VAL A  35     -14.539  49.233  32.183  1.00 41.06           C  
ATOM    427  C   VAL A  35     -14.021  49.116  33.618  1.00 41.06           C  
ATOM    428  O   VAL A  35     -14.049  48.042  34.226  1.00 49.89           O  
ATOM    429  CB  VAL A  35     -16.089  49.367  32.187  1.00 49.89           C  
ATOM    430  CG1 VAL A  35     -16.710  48.325  33.100  1.00 49.89           C  
ATOM    431  CG2 VAL A  35     -16.485  50.766  32.621  1.00 49.89           C  
ATOM    432  H   VAL A  35     -14.798  47.611  30.805  1.00 41.06           H  
ATOM    433  HA  VAL A  35     -14.105  50.132  31.745  1.00 41.06           H  
ATOM    434  HB  VAL A  35     -16.461  49.196  31.177  1.00 49.89           H  
ATOM    435 HG11 VAL A  35     -16.428  47.329  32.759  1.00 49.89           H  
ATOM    436 HG12 VAL A  35     -16.352  48.475  34.119  1.00 49.89           H  
ATOM    437 HG13 VAL A  35     -17.795  48.423  33.078  1.00 49.89           H  
ATOM    438 HG21 VAL A  35     -16.118  50.951  33.631  1.00 49.89           H  
ATOM    439 HG22 VAL A  35     -16.050  51.495  31.938  1.00 49.89           H  
ATOM    440 HG23 VAL A  35     -17.571  50.857  32.606  1.00 49.89           H  
ATOM    441  N   GLY A  36     -13.530  50.232  34.145  1.00 17.60           N  
ATOM    442  CA  GLY A  36     -13.015  50.244  35.497  1.00 17.60           C  
ATOM    443  C   GLY A  36     -11.518  50.040  35.554  1.00 17.60           C  
ATOM    444  O   GLY A  36     -10.913  50.161  36.616  1.00 26.62           O  
ATOM    445  H   GLY A  36     -13.516  51.080  33.597  1.00 17.60           H  
ATOM    446  HA2 GLY A  36     -13.497  49.445  36.061  1.00 17.60           H  
ATOM    447  HA3 GLY A  36     -13.253  51.205  35.952  1.00 17.60           H  
ATOM    448  N   TYR A  37     -10.908  49.729  34.417  1.00 17.88           N  
ATOM    449  CA  TYR A  37      -9.472  49.514  34.395  1.00 17.88           C  
ATOM    450  C   TYR A  37      -8.715  50.575  33.612  1.00 17.88           C  
ATOM    451  O   TYR A  37      -9.003  50.850  32.454  1.00 20.08           O  
ATOM    452  CB  TYR A  37      -9.168  48.125  33.864  1.00 20.08           C  
ATOM    453  CG  TYR A  37      -9.455  47.065  34.892  1.00 20.08           C  
ATOM    454  CD1 TYR A  37     -10.699  46.451  34.955  1.00 20.08           C  
ATOM    455  CD2 TYR A  37      -8.493  46.701  35.830  1.00 20.08           C  
ATOM    456  CE1 TYR A  37     -10.981  45.503  35.927  1.00 20.08           C  
ATOM    457  CE2 TYR A  37      -8.761  45.752  36.809  1.00 20.08           C  
ATOM    458  CZ  TYR A  37     -10.007  45.158  36.852  1.00 20.08           C  
ATOM    459  OH  TYR A  37     -10.286  44.224  37.824  1.00 20.08           O  
ATOM    460  H   TYR A  37     -11.444  49.642  33.565  1.00 17.88           H  
ATOM    461  HA  TYR A  37      -9.120  49.598  35.423  1.00 17.88           H  
ATOM    462  HB2 TYR A  37      -8.115  48.074  33.588  1.00 20.08           H  
ATOM    463  HB3 TYR A  37      -9.784  47.940  32.984  1.00 20.08           H  
ATOM    464  HD1 TYR A  37     -11.459  46.716  34.235  1.00 20.08           H  
ATOM    465  HD2 TYR A  37      -7.519  47.166  35.796  1.00 20.08           H  
ATOM    466  HE1 TYR A  37     -11.954  45.036  35.963  1.00 20.08           H  
ATOM    467  HE2 TYR A  37      -8.003  45.482  37.529  1.00 20.08           H  
ATOM    468  HH  TYR A  37      -9.565  44.042  38.431  1.00 20.08           H  
ATOM    469  N   ILE A  38      -7.740  51.160  34.292  1.00  2.00           N  
ATOM    470  CA  ILE A  38      -6.892  52.224  33.792  1.00  2.00           C  
ATOM    471  C   ILE A  38      -5.480  51.643  33.620  1.00  2.00           C  
ATOM    472  O   ILE A  38      -5.183  50.584  34.162  1.00  7.33           O  
ATOM    473  CB  ILE A  38      -6.947  53.402  34.834  1.00  7.33           C  
ATOM    474  CG1 ILE A  38      -7.936  54.462  34.368  1.00  7.33           C  
ATOM    475  CG2 ILE A  38      -5.592  54.017  35.066  1.00  7.33           C  
ATOM    476  CD1 ILE A  38      -8.799  54.033  33.192  1.00  7.33           C  
ATOM    477  H   ILE A  38      -7.574  50.839  35.235  1.00  2.00           H  
ATOM    478  HA  ILE A  38      -7.214  52.616  32.827  1.00  2.00           H  
ATOM    479  HB  ILE A  38      -7.280  52.986  35.785  1.00  7.33           H  
ATOM    480 HG12 ILE A  38      -7.374  55.349  34.075  1.00  7.33           H  
ATOM    481 HG13 ILE A  38      -8.593  54.708  35.203  1.00  7.33           H  
ATOM    482 HG21 ILE A  38      -4.899  53.250  35.412  1.00  7.33           H  
ATOM    483 HG22 ILE A  38      -5.223  54.446  34.134  1.00  7.33           H  
ATOM    484 HG23 ILE A  38      -5.673  54.801  35.819  1.00  7.33           H  
ATOM    485 HD11 ILE A  38      -8.160  53.782  32.345  1.00  7.33           H  
ATOM    486 HD12 ILE A  38      -9.389  53.160  33.473  1.00  7.33           H  
ATOM    487 HD13 ILE A  38      -9.467  54.849  32.915  1.00  7.33           H  
ATOM    488  N   GLY A  39      -4.623  52.308  32.850  1.00  2.00           N  
ATOM    489  CA  GLY A  39      -3.270  51.806  32.668  1.00  2.00           C  
ATOM    490  C   GLY A  39      -2.896  51.355  31.261  1.00  2.00           C  
ATOM    491  O   GLY A  39      -3.753  50.986  30.464  1.00  2.01           O  
ATOM    492  H   GLY A  39      -4.912  53.161  32.392  1.00  2.00           H  
ATOM    493  HA2 GLY A  39      -3.141  50.953  33.335  1.00  2.00           H  
ATOM    494  HA3 GLY A  39      -2.581  52.600  32.956  1.00  2.00           H  
ATOM    495  N   GLU A  40      -1.600  51.378  30.958  1.00  8.49           N  
ATOM    496  CA  GLU A  40      -1.102  50.973  29.647  1.00  8.49           C  
ATOM    497  C   GLU A  40      -1.539  49.549  29.318  1.00  8.49           C  
ATOM    498  O   GLU A  40      -1.952  49.266  28.192  1.00 64.75           O  
ATOM    499  CB  GLU A  40       0.428  51.069  29.613  1.00 64.75           C  
ATOM    500  CG  GLU A  40       1.028  51.023  28.216  1.00 64.75           C  
ATOM    501  CD  GLU A  40       2.550  51.003  28.226  1.00 64.75           C  
ATOM    502  OE1 GLU A  40       3.156  50.586  27.214  1.00 64.75           O  
ATOM    503  OE2 GLU A  40       3.144  51.404  29.248  1.00 64.75           O1-
ATOM    504  H   GLU A  40      -0.940  51.686  31.658  1.00  8.49           H  
ATOM    505  HA  GLU A  40      -1.521  51.646  28.899  1.00  8.49           H  
ATOM    506  HB2 GLU A  40       0.835  50.236  30.187  1.00 64.75           H  
ATOM    507  HB3 GLU A  40       0.721  52.009  30.080  1.00 64.75           H  
ATOM    508  HG2 GLU A  40       0.695  51.903  27.665  1.00 64.75           H  
ATOM    509  HG3 GLU A  40       0.672  50.124  27.714  1.00 64.75           H  
ATOM    510  N   ARG A  41      -1.455  48.663  30.310  1.00  2.15           N  
ATOM    511  CA  ARG A  41      -1.826  47.268  30.123  1.00  2.15           C  
ATOM    512  C   ARG A  41      -2.962  46.849  31.040  1.00  2.15           C  
ATOM    513  O   ARG A  41      -3.131  45.664  31.336  1.00  2.00           O  
ATOM    514  CB  ARG A  41      -0.611  46.373  30.346  1.00  2.00           C  
ATOM    515  CG  ARG A  41       0.662  46.910  29.710  1.00  2.00           C  
ATOM    516  CD  ARG A  41       1.814  45.947  29.884  1.00  2.00           C  
ATOM    517  NE  ARG A  41       1.328  44.590  30.065  1.00  2.00           N  
ATOM    518  CZ  ARG A  41       2.087  43.581  30.467  1.00  2.00           C  
ATOM    519  NH1 ARG A  41       3.372  43.789  30.727  1.00  2.00           N  
ATOM    520  NH2 ARG A  41       1.566  42.367  30.616  1.00  2.00           N1+
ATOM    521  H   ARG A  41      -1.125  48.967  31.215  1.00  2.15           H  
ATOM    522  HA  ARG A  41      -2.180  47.156  29.098  1.00  2.15           H  
ATOM    523  HB2 ARG A  41      -0.822  45.392  29.920  1.00  2.00           H  
ATOM    524  HB3 ARG A  41      -0.446  46.276  31.419  1.00  2.00           H  
ATOM    525  HG2 ARG A  41       0.920  47.860  30.179  1.00  2.00           H  
ATOM    526  HG3 ARG A  41       0.488  47.066  28.645  1.00  2.00           H  
ATOM    527  HD2 ARG A  41       2.395  46.239  30.759  1.00  2.00           H  
ATOM    528  HD3 ARG A  41       2.448  45.984  28.998  1.00  2.00           H  
ATOM    529  HE  ARG A  41       0.354  44.405  29.873  1.00  2.00           H  
ATOM    530 HH11 ARG A  41       3.767  44.711  30.614  1.00  2.00           H  
ATOM    531 HH12 ARG A  41       3.954  43.025  31.038  1.00  2.00           H  
ATOM    532 HH21 ARG A  41       2.148  41.602  30.927  1.00  2.00           H  
ATOM    533 HH22 ARG A  41       0.588  42.209  30.418  1.00  2.00           H  
ATOM    534  N   CYS A  42      -3.737  47.838  31.478  1.00  3.90           N  
ATOM    535  CA  CYS A  42      -4.893  47.627  32.355  1.00  3.90           C  
ATOM    536  C   CYS A  42      -4.590  47.173  33.776  1.00  3.90           C  
ATOM    537  O   CYS A  42      -5.436  46.538  34.391  1.00 11.78           O  
ATOM    538  CB  CYS A  42      -5.843  46.604  31.736  1.00 11.78           C  
ATOM    539  SG  CYS A  42      -6.164  46.854  29.974  1.00 11.78           S  
ATOM    540  H   CYS A  42      -3.518  48.782  31.192  1.00  3.90           H  
ATOM    541  HA  CYS A  42      -5.333  48.620  32.439  1.00  3.90           H  
ATOM    542  HB2 CYS A  42      -6.794  46.657  32.267  1.00 11.78           H  
ATOM    543  HB3 CYS A  42      -5.409  45.613  31.866  1.00 11.78           H  
ATOM    544  N   GLN A  43      -3.413  47.498  34.303  1.00  6.92           N  
ATOM    545  CA  GLN A  43      -3.047  47.079  35.652  1.00  6.92           C  
ATOM    546  C   GLN A  43      -3.871  47.675  36.804  1.00  6.92           C  
ATOM    547  O   GLN A  43      -4.176  46.977  37.773  1.00 16.94           O  
ATOM    548  CB  GLN A  43      -1.574  47.377  35.900  1.00 16.94           C  
ATOM    549  CG  GLN A  43      -0.730  47.334  34.662  1.00 16.94           C  
ATOM    550  CD  GLN A  43      -0.432  48.713  34.144  1.00 16.94           C  
ATOM    551  OE1 GLN A  43      -1.323  49.548  34.043  1.00 16.94           O  
ATOM    552  NE2 GLN A  43       0.824  48.967  33.815  1.00 16.94           N  
ATOM    553  H   GLN A  43      -2.761  48.045  33.760  1.00  6.92           H  
ATOM    554  HA  GLN A  43      -3.268  46.012  35.667  1.00  6.92           H  
ATOM    555  HB2 GLN A  43      -1.188  46.640  36.604  1.00 16.94           H  
ATOM    556  HB3 GLN A  43      -1.494  48.373  36.336  1.00 16.94           H  
ATOM    557  HG2 GLN A  43      -1.261  46.774  33.892  1.00 16.94           H  
ATOM    558  HG3 GLN A  43       0.210  46.833  34.893  1.00 16.94           H  
ATOM    559 HE21 GLN A  43       1.527  48.249  33.914  1.00 16.94           H  
ATOM    560 HE22 GLN A  43       1.080  49.879  33.465  1.00 16.94           H  
ATOM    561  N   TYR A  44      -4.243  48.946  36.687  1.00  9.53           N  
ATOM    562  CA  TYR A  44      -4.996  49.645  37.726  1.00  9.53           C  
ATOM    563  C   TYR A  44      -6.513  49.609  37.658  1.00  9.53           C  
ATOM    564  O   TYR A  44      -7.105  49.900  36.631  1.00 11.57           O  
ATOM    565  CB  TYR A  44      -4.587  51.107  37.758  1.00 11.57           C  
ATOM    566  CG  TYR A  44      -3.126  51.319  37.504  1.00 11.57           C  
ATOM    567  CD1 TYR A  44      -2.174  50.427  38.004  1.00 11.57           C  
ATOM    568  CD2 TYR A  44      -2.681  52.424  36.783  1.00 11.57           C  
ATOM    569  CE1 TYR A  44      -0.816  50.636  37.792  1.00 11.57           C  
ATOM    570  CE2 TYR A  44      -1.326  52.641  36.565  1.00 11.57           C  
ATOM    571  CZ  TYR A  44      -0.403  51.746  37.072  1.00 11.57           C  
ATOM    572  OH  TYR A  44       0.937  51.956  36.865  1.00 11.57           O  
ATOM    573  H   TYR A  44      -3.995  49.448  35.847  1.00  9.53           H  
ATOM    574  HA  TYR A  44      -4.735  49.083  38.623  1.00  9.53           H  
ATOM    575  HB2 TYR A  44      -4.830  51.513  38.740  1.00 11.57           H  
ATOM    576  HB3 TYR A  44      -5.152  51.641  36.994  1.00 11.57           H  
ATOM    577  HD1 TYR A  44      -2.498  49.562  38.564  1.00 11.57           H  
ATOM    578  HD2 TYR A  44      -3.401  53.124  36.386  1.00 11.57           H  
ATOM    579  HE1 TYR A  44      -0.090  49.940  38.185  1.00 11.57           H  
ATOM    580  HE2 TYR A  44      -0.997  53.503  36.003  1.00 11.57           H  
ATOM    581  HH  TYR A  44       1.516  51.292  37.247  1.00 11.57           H  
ATOM    582  N   ARG A  45      -7.141  49.285  38.785  1.00 14.33           N  
ATOM    583  CA  ARG A  45      -8.592  49.272  38.881  1.00 14.33           C  
ATOM    584  C   ARG A  45      -9.000  50.633  39.439  1.00 14.33           C  
ATOM    585  O   ARG A  45      -8.560  51.033  40.516  1.00 58.98           O  
ATOM    586  CB  ARG A  45      -9.055  48.169  39.826  1.00 58.98           C  
ATOM    587  CG  ARG A  45     -10.484  48.322  40.308  1.00 58.98           C  
ATOM    588  CD  ARG A  45     -11.449  47.660  39.349  1.00 58.98           C  
ATOM    589  NE  ARG A  45     -12.577  48.526  39.028  1.00 58.98           N  
ATOM    590  CZ  ARG A  45     -13.823  48.325  39.451  1.00 58.98           C  
ATOM    591  NH1 ARG A  45     -14.108  47.277  40.218  1.00 58.98           N  
ATOM    592  NH2 ARG A  45     -14.788  49.168  39.101  1.00 58.98           N1+
ATOM    593  H   ARG A  45      -6.594  49.041  39.598  1.00 14.33           H  
ATOM    594  HA  ARG A  45      -9.044  49.085  37.907  1.00 14.33           H  
ATOM    595  HB2 ARG A  45      -8.399  48.167  40.697  1.00 58.98           H  
ATOM    596  HB3 ARG A  45      -8.970  47.215  39.305  1.00 58.98           H  
ATOM    597  HG2 ARG A  45     -10.725  49.383  40.382  1.00 58.98           H  
ATOM    598  HG3 ARG A  45     -10.581  47.858  41.290  1.00 58.98           H  
ATOM    599  HD2 ARG A  45     -11.826  46.744  39.805  1.00 58.98           H  
ATOM    600  HD3 ARG A  45     -10.919  47.416  38.428  1.00 58.98           H  
ATOM    601  HE  ARG A  45     -12.401  49.332  38.446  1.00 58.98           H  
ATOM    602 HH11 ARG A  45     -15.056  47.124  40.532  1.00 58.98           H  
ATOM    603 HH12 ARG A  45     -13.377  46.634  40.486  1.00 58.98           H  
ATOM    604 HH21 ARG A  45     -14.575  49.965  38.518  1.00 58.98           H  
ATOM    605 HH22 ARG A  45     -15.734  49.012  39.417  1.00 58.98           H  
ATOM    606  N   ASP A  46      -9.841  51.353  38.711  1.00 22.71           N  
ATOM    607  CA  ASP A  46     -10.278  52.672  39.170  1.00 22.71           C  
ATOM    608  C   ASP A  46     -11.604  52.638  39.928  1.00 22.71           C  
ATOM    609  O   ASP A  46     -12.671  52.545  39.326  1.00 53.87           O  
ATOM    610  CB  ASP A  46     -10.405  53.629  37.986  1.00 53.87           C  
ATOM    611  CG  ASP A  46     -10.509  55.080  38.422  1.00 53.87           C  
ATOM    612  OD1 ASP A  46     -11.199  55.873  37.746  1.00 53.87           O  
ATOM    613  OD2 ASP A  46      -9.895  55.429  39.450  1.00 53.87           O1-
ATOM    614  H   ASP A  46     -10.183  50.989  37.833  1.00 22.71           H  
ATOM    615  HA  ASP A  46      -9.513  53.020  39.864  1.00 22.71           H  
ATOM    616  HB2 ASP A  46     -11.299  53.369  37.420  1.00 53.87           H  
ATOM    617  HB3 ASP A  46      -9.527  53.517  37.350  1.00 53.87           H  
ATOM    618  N   LEU A  47     -11.523  52.694  41.254  1.00 53.86           N  
ATOM    619  CA  LEU A  47     -12.718  52.693  42.093  1.00 53.86           C  
ATOM    620  C   LEU A  47     -13.135  54.154  42.278  1.00 53.86           C  
ATOM    621  O   LEU A  47     -12.227  54.972  42.527  1.00 19.76           O  
ATOM    622  CB  LEU A  47     -12.414  52.072  43.457  1.00 19.76           C  
ATOM    623  CG  LEU A  47     -11.749  50.696  43.450  1.00 19.76           C  
ATOM    624  CD1 LEU A  47     -10.961  50.480  44.714  1.00 19.76           C  
ATOM    625  CD2 LEU A  47     -12.821  49.646  43.314  1.00 19.76           C  
ATOM    626  H   LEU A  47     -10.614  52.738  41.691  1.00 53.86           H  
ATOM    627  HA  LEU A  47     -13.511  52.108  41.626  1.00 53.86           H  
ATOM    628  HB2 LEU A  47     -13.357  51.981  43.996  1.00 19.76           H  
ATOM    629  HB3 LEU A  47     -11.754  52.755  43.992  1.00 19.76           H  
ATOM    630  HG  LEU A  47     -11.056  50.629  42.611  1.00 19.76           H  
ATOM    631 HD11 LEU A  47     -10.191  51.247  44.797  1.00 19.76           H  
ATOM    632 HD12 LEU A  47     -11.629  50.541  45.573  1.00 19.76           H  
ATOM    633 HD13 LEU A  47     -10.493  49.496  44.687  1.00 19.76           H  
ATOM    634 HD21 LEU A  47     -13.510  49.719  44.156  1.00 19.76           H  
ATOM    635 HD22 LEU A  47     -13.367  49.802  42.383  1.00 19.76           H  
ATOM    636 HD23 LEU A  47     -12.362  48.657  43.304  1.00 19.76           H  
ATOM    637  N   NME A  48     -14.433  54.431  42.158  1.00  0.00           N  
ATOM    638  CH3 NME A  48     -14.956  55.773  42.310  1.00  0.00           C  
ATOM    639  H   NME A  48     -15.075  53.679  41.953  1.00  0.00           H  
ATOM    640 HH31 NME A  48     -16.045  55.738  42.348  1.00  0.00           H  
ATOM    641 HH32 NME A  48     -14.575  56.210  43.233  1.00  0.00           H  
ATOM    642 HH33 NME A  48     -14.642  56.384  41.463  1.00  0.00           H  
TER     643      NME A  48 
ATOM    644  CH3 ACE B   5      -7.884  47.817  58.412  1.00  0.00           C  
ATOM    645  C   ACE B   5      -8.629  47.284  57.187  1.00  0.00           C  
ATOM    646  O   ACE B   5      -8.136  47.384  56.064  1.00  0.00           O  
ATOM    647 HH31 ACE B   5      -6.928  48.259  58.129  1.00  0.00           H  
ATOM    648 HH32 ACE B   5      -8.504  48.572  58.896  1.00  0.00           H  
ATOM    649 HH33 ACE B   5      -7.713  46.991  59.102  1.00  0.00           H  
ATOM    650  N   CYS B   6      -9.798  46.727  57.402  1.00 36.81           N  
ATOM    651  CA  CYS B   6     -10.615  46.172  56.284  1.00 36.81           C  
ATOM    652  C   CYS B   6     -11.940  45.568  56.738  1.00 36.81           C  
ATOM    653  O   CYS B   6     -11.965  44.563  57.448  1.00 52.52           O  
ATOM    654  CB  CYS B   6      -9.819  45.116  55.494  1.00 52.52           C  
ATOM    655  SG  CYS B   6      -9.251  43.625  56.387  1.00 52.52           S  
ATOM    656  H   CYS B   6     -10.152  46.673  58.346  1.00 36.81           H  
ATOM    657  HA  CYS B   6     -10.850  47.022  55.644  1.00 36.81           H  
ATOM    658  HB2 CYS B   6      -8.934  45.610  55.093  1.00 52.52           H  
ATOM    659  HB3 CYS B   6     -10.452  44.780  54.672  1.00 52.52           H  
ATOM    660  N   PRO B   7     -13.060  46.203  56.367  1.00 39.01           N  
ATOM    661  CA  PRO B   7     -14.424  45.773  56.691  1.00 39.01           C  
ATOM    662  C   PRO B   7     -14.643  44.255  56.605  1.00 39.01           C  
ATOM    663  O   PRO B   7     -14.756  43.686  55.512  1.00 43.03           O  
ATOM    664  CB  PRO B   7     -15.279  46.527  55.686  1.00 43.03           C  
ATOM    665  CG  PRO B   7     -14.516  47.795  55.450  1.00 43.03           C  
ATOM    666  CD  PRO B   7     -13.055  47.480  55.624  1.00 43.03           C  
ATOM    667  HA  PRO B   7     -14.673  45.993  57.729  1.00 39.01           H  
ATOM    668  HB2 PRO B   7     -16.266  46.738  56.097  1.00 43.03           H  
ATOM    669  HB3 PRO B   7     -15.384  45.959  54.762  1.00 43.03           H  
ATOM    670  HG2 PRO B   7     -14.822  48.554  56.170  1.00 43.03           H  
ATOM    671  HG3 PRO B   7     -14.701  48.158  54.439  1.00 43.03           H  
ATOM    672  HD2 PRO B   7     -12.564  47.366  54.658  1.00 43.03           H  
ATOM    673  HD3 PRO B   7     -12.554  48.261  56.196  1.00 43.03           H  
ATOM    674  N   LEU B   8     -14.719  43.622  57.771  1.00 86.89           N  
ATOM    675  CA  LEU B   8     -14.914  42.181  57.887  1.00 86.89           C  
ATOM    676  C   LEU B   8     -16.314  41.727  57.479  1.00 86.89           C  
ATOM    677  O   LEU B   8     -16.606  40.529  57.482  1.00 69.29           O  
ATOM    678  CB  LEU B   8     -14.649  41.745  59.331  1.00 69.29           C  
ATOM    679  CG  LEU B   8     -13.718  40.556  59.566  1.00 69.29           C  
ATOM    680  CD1 LEU B   8     -14.133  39.386  58.688  1.00 69.29           C  
ATOM    681  CD2 LEU B   8     -12.290  40.973  59.273  1.00 69.29           C  
ATOM    682  H   LEU B   8     -14.638  44.165  58.619  1.00 86.89           H  
ATOM    683  HA  LEU B   8     -14.210  41.713  57.199  1.00 86.89           H  
ATOM    684  HB2 LEU B   8     -15.612  41.494  59.775  1.00 69.29           H  
ATOM    685  HB3 LEU B   8     -14.220  42.600  59.853  1.00 69.29           H  
ATOM    686  HG  LEU B   8     -13.785  40.237  60.606  1.00 69.29           H  
ATOM    687 HD11 LEU B   8     -15.156  39.097  58.928  1.00 69.29           H  
ATOM    688 HD12 LEU B   8     -14.074  39.680  57.640  1.00 69.29           H  
ATOM    689 HD13 LEU B   8     -13.466  38.543  58.867  1.00 69.29           H  
ATOM    690 HD21 LEU B   8     -12.211  41.294  58.234  1.00 69.29           H  
ATOM    691 HD22 LEU B   8     -12.010  41.796  59.930  1.00 69.29           H  
ATOM    692 HD23 LEU B   8     -11.623  40.128  59.444  1.00 69.29           H  
ATOM    693  N   SER B   9     -17.176  42.680  57.133  1.00100.00           N  
ATOM    694  CA  SER B   9     -18.549  42.369  56.739  1.00100.00           C  
ATOM    695  C   SER B   9     -18.858  42.778  55.304  1.00100.00           C  
ATOM    696  O   SER B   9     -19.783  42.248  54.686  1.00100.00           O  
ATOM    697  CB  SER B   9     -19.537  43.062  57.684  1.00100.00           C  
ATOM    698  OG  SER B   9     -20.401  43.936  56.975  1.00100.00           O  
ATOM    699  H   SER B   9     -16.874  43.644  57.143  1.00100.00           H  
ATOM    700  HA  SER B   9     -18.656  41.286  56.804  1.00100.00           H  
ATOM    701  HB2 SER B   9     -18.978  43.637  58.423  1.00100.00           H  
ATOM    702  HB3 SER B   9     -20.135  42.304  58.190  1.00100.00           H  
ATOM    703  HG  SER B   9     -20.888  43.409  56.338  1.00100.00           H  
ATOM    704  N   HIS B  10     -18.084  43.726  54.786  1.00 93.98           N  
ATOM    705  CA  HIS B  10     -18.273  44.224  53.430  1.00 93.98           C  
ATOM    706  C   HIS B  10     -18.461  43.091  52.426  1.00 93.98           C  
ATOM    707  O   HIS B  10     -19.323  43.169  51.548  1.00100.00           O  
ATOM    708  CB  HIS B  10     -17.076  45.081  53.021  1.00100.00           C  
ATOM    709  CG  HIS B  10     -17.332  45.946  51.827  1.00100.00           C  
ATOM    710  ND1 HIS B  10     -17.256  47.321  51.875  1.00100.00           N  
ATOM    711  CD2 HIS B  10     -17.657  45.630  50.552  1.00100.00           C  
ATOM    712  CE1 HIS B  10     -17.524  47.816  50.679  1.00100.00           C  
ATOM    713  NE2 HIS B  10     -17.771  46.811  49.858  1.00100.00           N  
ATOM    714  H   HIS B  10     -17.341  44.113  55.350  1.00 93.98           H  
ATOM    715  HA  HIS B  10     -19.181  44.826  53.424  1.00 93.98           H  
ATOM    716  HB2 HIS B  10     -16.241  44.419  52.793  1.00100.00           H  
ATOM    717  HB3 HIS B  10     -16.811  45.724  53.860  1.00100.00           H  
ATOM    718  HD1 HIS B  10     -17.015  47.903  52.752  1.00100.00           H  
ATOM    719  HD2 HIS B  10     -17.800  44.636  50.154  1.00100.00           H  
ATOM    720  HE1 HIS B  10     -17.539  48.864  50.418  1.00100.00           H  
ATOM    721  N   ASP B  11     -17.654  42.041  52.567  1.00 99.91           N  
ATOM    722  CA  ASP B  11     -17.715  40.883  51.675  1.00 99.91           C  
ATOM    723  C   ASP B  11     -17.496  41.319  50.229  1.00 99.91           C  
ATOM    724  O   ASP B  11     -18.450  41.498  49.471  1.00100.00           O  
ATOM    725  CB  ASP B  11     -19.068  40.177  51.813  1.00100.00           C  
ATOM    726  CG  ASP B  11     -19.186  39.379  53.104  1.00100.00           C  
ATOM    727  OD1 ASP B  11     -19.915  38.362  53.110  1.00100.00           O  
ATOM    728  OD2 ASP B  11     -18.550  39.767  54.110  1.00100.00           O1-
ATOM    729  H   ASP B  11     -16.976  42.044  53.316  1.00 99.91           H  
ATOM    730  HA  ASP B  11     -16.926  40.186  51.955  1.00 99.91           H  
ATOM    731  HB2 ASP B  11     -19.194  39.497  50.970  1.00100.00           H  
ATOM    732  HB3 ASP B  11     -19.857  40.929  51.795  1.00100.00           H  
ATOM    733  N   GLY B  12     -16.228  41.479  49.859  1.00 49.03           N  
ATOM    734  CA  GLY B  12     -15.873  41.914  48.519  1.00 49.03           C  
ATOM    735  C   GLY B  12     -15.194  43.272  48.589  1.00 49.03           C  
ATOM    736  O   GLY B  12     -15.168  44.038  47.624  1.00 70.32           O  
ATOM    737  H   GLY B  12     -15.493  41.293  50.527  1.00 49.03           H  
ATOM    738  HA2 GLY B  12     -16.775  41.990  47.911  1.00 49.03           H  
ATOM    739  HA3 GLY B  12     -15.192  41.190  48.071  1.00 49.03           H  
ATOM    740  N   TYR B  13     -14.646  43.568  49.762  1.00 46.29           N  
ATOM    741  CA  TYR B  13     -13.959  44.821  50.013  1.00 46.29           C  
ATOM    742  C   TYR B  13     -12.591  44.778  49.348  1.00 46.29           C  
ATOM    743  O   TYR B  13     -12.222  45.699  48.626  1.00 27.82           O  
ATOM    744  CB  TYR B  13     -13.818  45.024  51.515  1.00 27.82           C  
ATOM    745  CG  TYR B  13     -13.083  46.272  51.889  1.00 27.82           C  
ATOM    746  CD1 TYR B  13     -11.749  46.221  52.267  1.00 27.82           C  
ATOM    747  CD2 TYR B  13     -13.718  47.507  51.873  1.00 27.82           C  
ATOM    748  CE1 TYR B  13     -11.062  47.367  52.620  1.00 27.82           C  
ATOM    749  CE2 TYR B  13     -13.039  48.660  52.225  1.00 27.82           C  
ATOM    750  CZ  TYR B  13     -11.710  48.581  52.596  1.00 27.82           C  
ATOM    751  OH  TYR B  13     -11.024  49.717  52.939  1.00 27.82           O  
ATOM    752  H   TYR B  13     -14.710  42.893  50.510  1.00 46.29           H  
ATOM    753  HA  TYR B  13     -14.528  45.654  49.599  1.00 46.29           H  
ATOM    754  HB2 TYR B  13     -13.279  44.171  51.928  1.00 27.82           H  
ATOM    755  HB3 TYR B  13     -14.816  45.069  51.951  1.00 27.82           H  
ATOM    756  HD1 TYR B  13     -11.239  45.269  52.286  1.00 27.82           H  
ATOM    757  HD2 TYR B  13     -14.756  47.568  51.582  1.00 27.82           H  
ATOM    758  HE1 TYR B  13     -10.024  47.310  52.913  1.00 27.82           H  
ATOM    759  HE2 TYR B  13     -13.544  49.615  52.210  1.00 27.82           H  
ATOM    760  HH  TYR B  13     -10.106  49.578  53.184  1.00 27.82           H  
ATOM    761  N   CYS B  14     -11.833  43.714  49.605  1.00 18.25           N  
ATOM    762  CA  CYS B  14     -10.522  43.553  48.979  1.00 18.25           C  
ATOM    763  C   CYS B  14     -10.867  43.088  47.574  1.00 18.25           C  
ATOM    764  O   CYS B  14     -11.740  42.240  47.402  1.00 24.51           O  
ATOM    765  CB  CYS B  14      -9.689  42.460  49.661  1.00 24.51           C  
ATOM    766  SG  CYS B  14      -9.374  42.644  51.443  1.00 24.51           S  
ATOM    767  H   CYS B  14     -12.169  43.007  50.243  1.00 18.25           H  
ATOM    768  HA  CYS B  14      -9.935  44.470  49.031  1.00 18.25           H  
ATOM    769  HB2 CYS B  14      -8.722  42.424  49.159  1.00 24.51           H  
ATOM    770  HB3 CYS B  14     -10.209  41.513  49.516  1.00 24.51           H  
ATOM    771  N   LEU B  15     -10.195  43.628  46.570  1.00 27.05           N  
ATOM    772  CA  LEU B  15     -10.494  43.237  45.208  1.00 27.05           C  
ATOM    773  C   LEU B  15      -9.624  42.056  44.791  1.00 27.05           C  
ATOM    774  O   LEU B  15      -8.916  41.468  45.617  1.00 16.19           O  
ATOM    775  CB  LEU B  15     -10.251  44.419  44.259  1.00 16.19           C  
ATOM    776  CG  LEU B  15     -11.146  45.665  44.249  1.00 16.19           C  
ATOM    777  CD1 LEU B  15     -11.986  45.762  45.499  1.00 16.19           C  
ATOM    778  CD2 LEU B  15     -10.261  46.884  44.134  1.00 16.19           C  
ATOM    779  H   LEU B  15      -9.475  44.312  46.753  1.00 27.05           H  
ATOM    780  HA  LEU B  15     -11.541  42.940  45.153  1.00 27.05           H  
ATOM    781  HB2 LEU B  15     -10.290  44.010  43.249  1.00 16.19           H  
ATOM    782  HB3 LEU B  15      -9.242  44.773  44.468  1.00 16.19           H  
ATOM    783  HG  LEU B  15     -11.829  45.599  43.402  1.00 16.19           H  
ATOM    784 HD11 LEU B  15     -12.615  44.876  45.584  1.00 16.19           H  
ATOM    785 HD12 LEU B  15     -11.334  45.830  46.370  1.00 16.19           H  
ATOM    786 HD13 LEU B  15     -12.615  46.650  45.446  1.00 16.19           H  
ATOM    787 HD21 LEU B  15      -9.588  46.927  44.991  1.00 16.19           H  
ATOM    788 HD22 LEU B  15      -9.677  46.823  43.216  1.00 16.19           H  
ATOM    789 HD23 LEU B  15     -10.879  47.781  44.113  1.00 16.19           H  
ATOM    790  N   HIS B  16      -9.716  41.715  43.505  1.00  9.51           N  
ATOM    791  CA  HIS B  16      -8.943  40.652  42.876  1.00  9.51           C  
ATOM    792  C   HIS B  16      -8.614  39.484  43.778  1.00  9.51           C  
ATOM    793  O   HIS B  16      -7.464  39.329  44.193  1.00 11.88           O  
ATOM    794  CB  HIS B  16      -7.642  41.230  42.307  1.00 11.88           C  
ATOM    795  CG  HIS B  16      -7.856  42.390  41.392  1.00 11.88           C  
ATOM    796  ND1 HIS B  16      -7.440  43.666  41.698  1.00 11.88           N  
ATOM    797  CD2 HIS B  16      -8.477  42.471  40.195  1.00 11.88           C  
ATOM    798  CE1 HIS B  16      -7.801  44.485  40.728  1.00 11.88           C  
ATOM    799  NE2 HIS B  16      -8.432  43.785  39.805  1.00 11.88           N  
ATOM    800  H   HIS B  16     -10.366  42.229  42.927  1.00  9.51           H  
ATOM    801  HA  HIS B  16      -9.584  40.252  42.090  1.00  9.51           H  
ATOM    802  HB2 HIS B  16      -7.128  40.444  41.753  1.00 11.88           H  
ATOM    803  HB3 HIS B  16      -7.017  41.557  43.138  1.00 11.88           H  
ATOM    804  HD1 HIS B  16      -6.903  43.952  42.591  1.00 11.88           H  
ATOM    805  HD2 HIS B  16      -8.925  41.654  39.648  1.00 11.88           H  
ATOM    806  HE1 HIS B  16      -7.612  45.548  40.695  1.00 11.88           H  
ATOM    807  N   ASP B  17      -9.634  38.673  44.065  1.00 41.38           N  
ATOM    808  CA  ASP B  17      -9.527  37.478  44.905  1.00 41.38           C  
ATOM    809  C   ASP B  17      -8.662  37.604  46.151  1.00 41.38           C  
ATOM    810  O   ASP B  17      -7.917  36.686  46.487  1.00 34.62           O  
ATOM    811  CB  ASP B  17      -9.026  36.309  44.066  1.00 34.62           C  
ATOM    812  CG  ASP B  17      -9.833  36.120  42.810  1.00 34.62           C  
ATOM    813  OD1 ASP B  17      -9.302  35.514  41.857  1.00 34.62           O  
ATOM    814  OD2 ASP B  17     -10.996  36.577  42.775  1.00 34.62           O1-
ATOM    815  H   ASP B  17     -10.539  38.898  43.678  1.00 41.38           H  
ATOM    816  HA  ASP B  17     -10.538  37.317  45.280  1.00 41.38           H  
ATOM    817  HB2 ASP B  17      -9.087  35.398  44.662  1.00 34.62           H  
ATOM    818  HB3 ASP B  17      -7.988  36.495  43.791  1.00 34.62           H  
ATOM    819  N   GLY B  18      -8.771  38.735  46.838  1.00 34.77           N  
ATOM    820  CA  GLY B  18      -7.992  38.938  48.044  1.00 34.77           C  
ATOM    821  C   GLY B  18      -8.881  38.635  49.222  1.00 34.77           C  
ATOM    822  O   GLY B  18     -10.083  38.454  49.045  1.00 76.49           O  
ATOM    823  H   GLY B  18      -9.400  39.458  46.519  1.00 34.77           H  
ATOM    824  HA2 GLY B  18      -7.649  39.971  48.094  1.00 34.77           H  
ATOM    825  HA3 GLY B  18      -7.132  38.269  48.047  1.00 34.77           H  
ATOM    826  N   VAL B  19      -8.318  38.574  50.419  1.00 23.58           N  
ATOM    827  CA  VAL B  19      -9.140  38.275  51.582  1.00 23.58           C  
ATOM    828  C   VAL B  19      -8.761  39.101  52.800  1.00 23.58           C  
ATOM    829  O   VAL B  19      -7.603  39.136  53.200  1.00 11.32           O  
ATOM    830  CB  VAL B  19      -9.078  36.762  51.934  1.00 11.32           C  
ATOM    831  CG1 VAL B  19      -7.660  36.344  52.282  1.00 11.32           C  
ATOM    832  CG2 VAL B  19     -10.018  36.473  53.073  1.00 11.32           C  
ATOM    833  H   VAL B  19      -7.326  38.734  50.524  1.00 23.58           H  
ATOM    834  HA  VAL B  19     -10.161  38.543  51.309  1.00 23.58           H  
ATOM    835  HB  VAL B  19      -9.386  36.182  51.064  1.00 11.32           H  
ATOM    836 HG11 VAL B  19      -7.003  36.548  51.436  1.00 11.32           H  
ATOM    837 HG12 VAL B  19      -7.319  36.906  53.151  1.00 11.32           H  
ATOM    838 HG13 VAL B  19      -7.641  35.278  52.508  1.00 11.32           H  
ATOM    839 HG21 VAL B  19      -9.717  37.049  53.948  1.00 11.32           H  
ATOM    840 HG22 VAL B  19     -11.032  36.751  52.787  1.00 11.32           H  
ATOM    841 HG23 VAL B  19      -9.986  35.409  53.310  1.00 11.32           H  
ATOM    842  N   CYS B  20      -9.755  39.777  53.371  1.00 17.07           N  
ATOM    843  CA  CYS B  20      -9.560  40.617  54.548  1.00 17.07           C  
ATOM    844  C   CYS B  20      -9.376  39.747  55.789  1.00 17.07           C  
ATOM    845  O   CYS B  20     -10.181  38.861  56.069  1.00 30.71           O  
ATOM    846  CB  CYS B  20     -10.756  41.552  54.724  1.00 30.71           C  
ATOM    847  SG  CYS B  20     -10.840  42.352  56.352  1.00 30.71           S  
ATOM    848  H   CYS B  20     -10.681  39.706  52.974  1.00 17.07           H  
ATOM    849  HA  CYS B  20      -8.662  41.219  54.411  1.00 17.07           H  
ATOM    850  HB2 CYS B  20     -11.668  40.972  54.580  1.00 30.71           H  
ATOM    851  HB3 CYS B  20     -10.697  42.330  53.963  1.00 30.71           H  
ATOM    852  N   MET B  21      -8.305  40.012  56.528  1.00 15.43           N  
ATOM    853  CA  MET B  21      -7.980  39.230  57.713  1.00 15.43           C  
ATOM    854  C   MET B  21      -6.987  39.975  58.601  1.00 15.43           C  
ATOM    855  O   MET B  21      -6.638  41.118  58.311  1.00  3.14           O  
ATOM    856  CB  MET B  21      -7.364  37.904  57.276  1.00  3.14           C  
ATOM    857  CG  MET B  21      -5.953  38.039  56.725  1.00  3.14           C  
ATOM    858  SD  MET B  21      -5.303  36.465  56.137  1.00  3.14           S  
ATOM    859  CE  MET B  21      -3.699  36.476  56.764  1.00  3.14           C  
ATOM    860  H   MET B  21      -7.700  40.776  56.261  1.00 15.43           H  
ATOM    861  HA  MET B  21      -8.893  39.058  58.282  1.00 15.43           H  
ATOM    862  HB2 MET B  21      -7.996  37.469  56.502  1.00  3.14           H  
ATOM    863  HB3 MET B  21      -7.335  37.237  58.138  1.00  3.14           H  
ATOM    864  HG2 MET B  21      -5.302  38.416  57.514  1.00  3.14           H  
ATOM    865  HG3 MET B  21      -5.965  38.746  55.896  1.00  3.14           H  
ATOM    866  HE1 MET B  21      -3.159  37.335  56.365  1.00  3.14           H  
ATOM    867  HE2 MET B  21      -3.734  36.542  57.851  1.00  3.14           H  
ATOM    868  HE3 MET B  21      -3.189  35.558  56.472  1.00  3.14           H  
ATOM    869  N   TYR B  22      -6.528  39.332  59.676  1.00 12.00           N  
ATOM    870  CA  TYR B  22      -5.551  39.955  60.568  1.00 12.00           C  
ATOM    871  C   TYR B  22      -4.136  39.515  60.186  1.00 12.00           C  
ATOM    872  O   TYR B  22      -3.743  38.368  60.415  1.00 30.84           O  
ATOM    873  CB  TYR B  22      -5.823  39.589  62.037  1.00 30.84           C  
ATOM    874  CG  TYR B  22      -4.843  40.228  63.018  1.00 30.84           C  
ATOM    875  CD1 TYR B  22      -5.150  41.426  63.670  1.00 30.84           C  
ATOM    876  CD2 TYR B  22      -3.592  39.651  63.262  1.00 30.84           C  
ATOM    877  CE1 TYR B  22      -4.233  42.035  64.536  1.00 30.84           C  
ATOM    878  CE2 TYR B  22      -2.671  40.250  64.123  1.00 30.84           C  
ATOM    879  CZ  TYR B  22      -2.998  41.439  64.754  1.00 30.84           C  
ATOM    880  OH  TYR B  22      -2.089  42.029  65.604  1.00 30.84           O  
ATOM    881  H   TYR B  22      -6.861  38.400  59.877  1.00 12.00           H  
ATOM    882  HA  TYR B  22      -5.642  41.036  60.460  1.00 12.00           H  
ATOM    883  HB2 TYR B  22      -5.757  38.506  62.140  1.00 30.84           H  
ATOM    884  HB3 TYR B  22      -6.830  39.917  62.293  1.00 30.84           H  
ATOM    885  HD1 TYR B  22      -6.111  41.890  63.503  1.00 30.84           H  
ATOM    886  HD2 TYR B  22      -3.334  38.723  62.774  1.00 30.84           H  
ATOM    887  HE1 TYR B  22      -4.485  42.961  65.031  1.00 30.84           H  
ATOM    888  HE2 TYR B  22      -1.710  39.789  64.296  1.00 30.84           H  
ATOM    889  HH  TYR B  22      -1.260  41.556  65.703  1.00 30.84           H  
ATOM    890  N   ILE B  23      -3.377  40.435  59.600  1.00 24.71           N  
ATOM    891  CA  ILE B  23      -2.011  40.135  59.187  1.00 24.71           C  
ATOM    892  C   ILE B  23      -1.078  40.487  60.335  1.00 24.71           C  
ATOM    893  O   ILE B  23      -0.753  41.655  60.557  1.00 27.13           O  
ATOM    894  CB  ILE B  23      -1.607  40.934  57.908  1.00 27.13           C  
ATOM    895  CG1 ILE B  23      -2.644  40.718  56.805  1.00 27.13           C  
ATOM    896  CG2 ILE B  23      -0.261  40.460  57.387  1.00 27.13           C  
ATOM    897  CD1 ILE B  23      -3.040  41.986  56.085  1.00 27.13           C  
ATOM    898  H   ILE B  23      -3.753  41.358  59.438  1.00 24.71           H  
ATOM    899  HA  ILE B  23      -1.939  39.075  58.942  1.00 24.71           H  
ATOM    900  HB  ILE B  23      -1.551  41.989  58.176  1.00 27.13           H  
ATOM    901 HG12 ILE B  23      -3.538  40.284  57.253  1.00 27.13           H  
ATOM    902 HG13 ILE B  23      -2.230  40.023  56.075  1.00 27.13           H  
ATOM    903 HG21 ILE B  23       0.496  40.595  58.160  1.00 27.13           H  
ATOM    904 HG22 ILE B  23      -0.325  39.405  57.122  1.00 27.13           H  
ATOM    905 HG23 ILE B  23       0.012  41.040  56.506  1.00 27.13           H  
ATOM    906 HD11 ILE B  23      -3.457  42.695  56.800  1.00 27.13           H  
ATOM    907 HD12 ILE B  23      -2.162  42.424  55.610  1.00 27.13           H  
ATOM    908 HD13 ILE B  23      -3.786  41.754  55.325  1.00 27.13           H  
ATOM    909  N   GLU B  24      -0.665  39.458  61.069  1.00 57.11           N  
ATOM    910  CA  GLU B  24       0.221  39.621  62.214  1.00 57.11           C  
ATOM    911  C   GLU B  24       1.481  40.410  61.888  1.00 57.11           C  
ATOM    912  O   GLU B  24       1.845  41.332  62.616  1.00100.00           O  
ATOM    913  CB  GLU B  24       0.609  38.253  62.774  1.00100.00           C  
ATOM    914  CG  GLU B  24       0.754  38.228  64.287  1.00100.00           C  
ATOM    915  CD  GLU B  24       1.994  38.958  64.768  1.00100.00           C  
ATOM    916  OE1 GLU B  24       3.040  38.868  64.086  1.00100.00           O  
ATOM    917  OE2 GLU B  24       1.920  39.620  65.827  1.00100.00           O1-
ATOM    918  H   GLU B  24      -0.977  38.529  60.824  1.00 57.11           H  
ATOM    919  HA  GLU B  24      -0.334  40.194  62.957  1.00 57.11           H  
ATOM    920  HB2 GLU B  24       1.561  37.958  62.333  1.00100.00           H  
ATOM    921  HB3 GLU B  24      -0.160  37.535  62.491  1.00100.00           H  
ATOM    922  HG2 GLU B  24       0.811  37.190  64.615  1.00100.00           H  
ATOM    923  HG3 GLU B  24      -0.123  38.701  64.729  1.00100.00           H  
ATOM    924  N   ALA B  25       2.153  40.039  60.804  1.00 56.89           N  
ATOM    925  CA  ALA B  25       3.375  40.726  60.400  1.00 56.89           C  
ATOM    926  C   ALA B  25       3.109  42.225  60.316  1.00 56.89           C  
ATOM    927  O   ALA B  25       4.021  43.039  60.466  1.00 90.77           O  
ATOM    928  CB  ALA B  25       3.854  40.196  59.055  1.00 90.77           C  
ATOM    929  H   ALA B  25       1.812  39.267  60.249  1.00 56.89           H  
ATOM    930  HA  ALA B  25       4.155  40.542  61.139  1.00 56.89           H  
ATOM    931  HB1 ALA B  25       4.048  39.126  59.134  1.00 90.77           H  
ATOM    932  HB2 ALA B  25       3.086  40.371  58.301  1.00 90.77           H  
ATOM    933  HB3 ALA B  25       4.770  40.711  58.767  1.00 90.77           H  
ATOM    934  N   LEU B  26       1.850  42.578  60.080  1.00 39.64           N  
ATOM    935  CA  LEU B  26       1.441  43.974  59.982  1.00 39.64           C  
ATOM    936  C   LEU B  26       0.644  44.347  61.222  1.00 39.64           C  
ATOM    937  O   LEU B  26       0.183  45.481  61.354  1.00 39.05           O  
ATOM    938  CB  LEU B  26       0.576  44.194  58.739  1.00 39.05           C  
ATOM    939  CG  LEU B  26       1.185  45.024  57.610  1.00 39.05           C  
ATOM    940  CD1 LEU B  26       1.873  44.106  56.608  1.00 39.05           C  
ATOM    941  CD2 LEU B  26       0.085  45.836  56.946  1.00 39.05           C  
ATOM    942  H   LEU B  26       1.154  41.856  59.965  1.00 39.64           H  
ATOM    943  HA  LEU B  26       2.331  44.599  59.905  1.00 39.64           H  
ATOM    944  HB2 LEU B  26      -0.338  44.694  59.059  1.00 39.05           H  
ATOM    945  HB3 LEU B  26       0.331  43.213  58.331  1.00 39.05           H  
ATOM    946  HG  LEU B  26       1.935  45.708  58.008  1.00 39.05           H  
ATOM    947 HD11 LEU B  26       2.664  43.548  57.110  1.00 39.05           H  
ATOM    948 HD12 LEU B  26       1.144  43.410  56.193  1.00 39.05           H  
ATOM    949 HD13 LEU B  26       2.303  44.703  55.804  1.00 39.05           H  
ATOM    950 HD21 LEU B  26      -0.672  45.162  56.544  1.00 39.05           H  
ATOM    951 HD22 LEU B  26      -0.372  46.498  57.681  1.00 39.05           H  
ATOM    952 HD23 LEU B  26       0.510  46.430  56.137  1.00 39.05           H  
ATOM    953  N   ASP B  27       0.485  43.378  62.119  1.00 33.28           N  
ATOM    954  CA  ASP B  27      -0.250  43.572  63.363  1.00 33.28           C  
ATOM    955  C   ASP B  27      -1.486  44.432  63.136  1.00 33.28           C  
ATOM    956  O   ASP B  27      -1.778  45.345  63.911  1.00 72.56           O  
ATOM    957  CB  ASP B  27       0.656  44.220  64.413  1.00 72.56           C  
ATOM    958  CG  ASP B  27       1.330  43.197  65.315  1.00 72.56           C  
ATOM    959  OD1 ASP B  27       2.580  43.146  65.329  1.00 72.56           O  
ATOM    960  OD2 ASP B  27       0.610  42.445  66.009  1.00 72.56           O1-
ATOM    961  H   ASP B  27       0.889  42.472  61.931  1.00 33.28           H  
ATOM    962  HA  ASP B  27      -0.575  42.596  63.724  1.00 33.28           H  
ATOM    963  HB2 ASP B  27       0.054  44.887  65.030  1.00 72.56           H  
ATOM    964  HB3 ASP B  27       1.427  44.796  63.901  1.00 72.56           H  
ATOM    965  N   LYS B  28      -2.209  44.133  62.061  1.00 40.23           N  
ATOM    966  CA  LYS B  28      -3.413  44.880  61.727  1.00 40.23           C  
ATOM    967  C   LYS B  28      -4.409  44.027  60.968  1.00 40.23           C  
ATOM    968  O   LYS B  28      -4.125  42.889  60.595  1.00 88.13           O  
ATOM    969  CB  LYS B  28      -3.064  46.094  60.864  1.00 88.13           C  
ATOM    970  CG  LYS B  28      -2.327  47.199  61.588  1.00 88.13           C  
ATOM    971  CD  LYS B  28      -2.198  48.435  60.707  1.00 88.13           C  
ATOM    972  CE  LYS B  28      -1.283  48.185  59.513  1.00 88.13           C  
ATOM    973  NZ  LYS B  28      -1.247  49.352  58.582  1.00 88.13           N1+
ATOM    974  H   LYS B  28      -1.917  43.372  61.464  1.00 40.23           H  
ATOM    975  HA  LYS B  28      -3.861  45.198  62.668  1.00 40.23           H  
ATOM    976  HB2 LYS B  28      -3.992  46.508  60.470  1.00 88.13           H  
ATOM    977  HB3 LYS B  28      -2.439  45.754  60.038  1.00 88.13           H  
ATOM    978  HG2 LYS B  28      -1.331  46.847  61.857  1.00 88.13           H  
ATOM    979  HG3 LYS B  28      -2.876  47.461  62.492  1.00 88.13           H  
ATOM    980  HD2 LYS B  28      -1.787  49.251  61.302  1.00 88.13           H  
ATOM    981  HD3 LYS B  28      -3.187  48.713  60.342  1.00 88.13           H  
ATOM    982  HE2 LYS B  28      -1.644  47.312  58.969  1.00 88.13           H  
ATOM    983  HE3 LYS B  28      -0.274  47.994  59.877  1.00 88.13           H  
ATOM    984  HZ1 LYS B  28      -2.179  49.538  58.239  1.00 88.13           H  
ATOM    985  HZ2 LYS B  28      -0.901  50.164  59.073  1.00 88.13           H  
ATOM    986  HZ3 LYS B  28      -0.637  49.144  57.805  1.00 88.13           H  
ATOM    987  N   TYR B  29      -5.586  44.600  60.752  1.00 28.63           N  
ATOM    988  CA  TYR B  29      -6.645  43.937  60.006  1.00 28.63           C  
ATOM    989  C   TYR B  29      -6.627  44.591  58.631  1.00 28.63           C  
ATOM    990  O   TYR B  29      -7.215  45.653  58.420  1.00 71.80           O  
ATOM    991  CB  TYR B  29      -8.003  44.154  60.678  1.00 71.80           C  
ATOM    992  CG  TYR B  29      -8.492  42.959  61.469  1.00 71.80           C  
ATOM    993  CD1 TYR B  29      -9.288  41.982  60.875  1.00 71.80           C  
ATOM    994  CD2 TYR B  29      -8.157  42.806  62.814  1.00 71.80           C  
ATOM    995  CE1 TYR B  29      -9.739  40.880  61.602  1.00 71.80           C  
ATOM    996  CE2 TYR B  29      -8.603  41.708  63.552  1.00 71.80           C  
ATOM    997  CZ  TYR B  29      -9.393  40.749  62.940  1.00 71.80           C  
ATOM    998  OH  TYR B  29      -9.833  39.662  63.664  1.00 71.80           O  
ATOM    999  H   TYR B  29      -5.752  45.527  61.117  1.00 28.63           H  
ATOM   1000  HA  TYR B  29      -6.490  42.859  59.955  1.00 28.63           H  
ATOM   1001  HB2 TYR B  29      -8.737  44.378  59.904  1.00 71.80           H  
ATOM   1002  HB3 TYR B  29      -7.919  45.004  61.356  1.00 71.80           H  
ATOM   1003  HD1 TYR B  29      -9.560  42.079  59.834  1.00 71.80           H  
ATOM   1004  HD2 TYR B  29      -7.540  43.551  63.294  1.00 71.80           H  
ATOM   1005  HE1 TYR B  29     -10.355  40.132  61.126  1.00 71.80           H  
ATOM   1006  HE2 TYR B  29      -8.334  41.607  64.593  1.00 71.80           H  
ATOM   1007  HH  TYR B  29     -10.375  39.040  63.173  1.00 71.80           H  
ATOM   1008  N   ALA B  30      -5.931  43.952  57.700  1.00 66.14           N  
ATOM   1009  CA  ALA B  30      -5.809  44.481  56.356  1.00 66.14           C  
ATOM   1010  C   ALA B  30      -6.118  43.430  55.298  1.00 66.14           C  
ATOM   1011  O   ALA B  30      -6.456  42.289  55.620  1.00 35.55           O  
ATOM   1012  CB  ALA B  30      -4.409  45.028  56.158  1.00 35.55           C  
ATOM   1013  H   ALA B  30      -5.477  43.080  57.932  1.00 66.14           H  
ATOM   1014  HA  ALA B  30      -6.541  45.280  56.239  1.00 66.14           H  
ATOM   1015  HB1 ALA B  30      -4.214  45.804  56.898  1.00 35.55           H  
ATOM   1016  HB2 ALA B  30      -3.684  44.223  56.277  1.00 35.55           H  
ATOM   1017  HB3 ALA B  30      -4.322  45.450  55.157  1.00 35.55           H  
ATOM   1018  N   CYS B  31      -5.996  43.833  54.035  1.00 13.55           N  
ATOM   1019  CA  CYS B  31      -6.265  42.957  52.909  1.00 13.55           C  
ATOM   1020  C   CYS B  31      -5.070  42.082  52.623  1.00 13.55           C  
ATOM   1021  O   CYS B  31      -3.953  42.571  52.503  1.00 15.23           O  
ATOM   1022  CB  CYS B  31      -6.582  43.789  51.676  1.00 15.23           C  
ATOM   1023  SG  CYS B  31      -8.304  44.359  51.609  1.00 15.23           S  
ATOM   1024  H   CYS B  31      -5.706  44.783  53.854  1.00 13.55           H  
ATOM   1025  HA  CYS B  31      -7.117  42.325  53.158  1.00 13.55           H  
ATOM   1026  HB2 CYS B  31      -6.384  43.184  50.791  1.00 15.23           H  
ATOM   1027  HB3 CYS B  31      -5.929  44.662  51.672  1.00 15.23           H  
ATOM   1028  N   ASN B  32      -5.304  40.782  52.525  1.00 11.31           N  
ATOM   1029  CA  ASN B  32      -4.235  39.839  52.221  1.00 11.31           C  
ATOM   1030  C   ASN B  32      -4.395  39.473  50.747  1.00 11.31           C  
ATOM   1031  O   ASN B  32      -4.989  38.444  50.426  1.00  2.44           O  
ATOM   1032  CB  ASN B  32      -4.374  38.582  53.080  1.00  2.44           C  
ATOM   1033  CG  ASN B  32      -3.200  37.661  52.935  1.00  2.44           C  
ATOM   1034  OD1 ASN B  32      -2.282  37.945  52.182  1.00  2.44           O  
ATOM   1035  ND2 ASN B  32      -3.217  36.550  53.656  1.00  2.44           N  
ATOM   1036  H   ASN B  32      -6.243  40.437  52.664  1.00 11.31           H  
ATOM   1037  HA  ASN B  32      -3.257  40.276  52.426  1.00 11.31           H  
ATOM   1038  HB2 ASN B  32      -5.276  38.050  52.779  1.00  2.44           H  
ATOM   1039  HB3 ASN B  32      -4.459  38.879  54.125  1.00  2.44           H  
ATOM   1040 HD21 ASN B  32      -3.998  36.356  54.266  1.00  2.44           H  
ATOM   1041 HD22 ASN B  32      -2.449  35.897  53.596  1.00  2.44           H  
ATOM   1042  N   CYS B  33      -3.883  40.326  49.860  1.00 44.04           N  
ATOM   1043  CA  CYS B  33      -3.994  40.110  48.420  1.00 44.04           C  
ATOM   1044  C   CYS B  33      -3.198  38.917  47.914  1.00 44.04           C  
ATOM   1045  O   CYS B  33      -2.336  38.384  48.614  1.00 11.11           O  
ATOM   1046  CB  CYS B  33      -3.539  41.350  47.655  1.00 11.11           C  
ATOM   1047  SG  CYS B  33      -3.985  42.944  48.401  1.00 11.11           S  
ATOM   1048  H   CYS B  33      -3.402  41.149  50.195  1.00 44.04           H  
ATOM   1049  HA  CYS B  33      -5.049  39.903  48.241  1.00 44.04           H  
ATOM   1050  HB2 CYS B  33      -3.982  41.311  46.660  1.00 11.11           H  
ATOM   1051  HB3 CYS B  33      -2.453  41.312  47.571  1.00 11.11           H  
ATOM   1052  N   VAL B  34      -3.486  38.513  46.682  1.00 17.00           N  
ATOM   1053  CA  VAL B  34      -2.797  37.384  46.072  1.00 17.00           C  
ATOM   1054  C   VAL B  34      -1.528  37.906  45.394  1.00 17.00           C  
ATOM   1055  O   VAL B  34      -1.533  39.001  44.828  1.00 19.78           O  
ATOM   1056  CB  VAL B  34      -3.736  36.669  45.051  1.00 19.78           C  
ATOM   1057  CG1 VAL B  34      -4.922  37.563  44.729  1.00 19.78           C  
ATOM   1058  CG2 VAL B  34      -2.981  36.291  43.795  1.00 19.78           C  
ATOM   1059  H   VAL B  34      -4.198  38.999  46.157  1.00 17.00           H  
ATOM   1060  HA  VAL B  34      -2.523  36.650  46.829  1.00 17.00           H  
ATOM   1061  HB  VAL B  34      -4.106  35.747  45.499  1.00 19.78           H  
ATOM   1062 HG11 VAL B  34      -5.466  37.789  45.646  1.00 19.78           H  
ATOM   1063 HG12 VAL B  34      -4.567  38.490  44.279  1.00 19.78           H  
ATOM   1064 HG13 VAL B  34      -5.584  37.051  44.031  1.00 19.78           H  
ATOM   1065 HG21 VAL B  34      -2.595  37.192  43.318  1.00 19.78           H  
ATOM   1066 HG22 VAL B  34      -2.152  35.633  44.054  1.00 19.78           H  
ATOM   1067 HG23 VAL B  34      -3.653  35.776  43.108  1.00 19.78           H  
ATOM   1068  N   VAL B  35      -0.442  37.136  45.472  1.00 10.82           N  
ATOM   1069  CA  VAL B  35       0.831  37.539  44.864  1.00 10.82           C  
ATOM   1070  C   VAL B  35       0.637  38.381  43.613  1.00 10.82           C  
ATOM   1071  O   VAL B  35      -0.016  37.957  42.663  1.00 29.46           O  
ATOM   1072  CB  VAL B  35       1.700  36.328  44.477  1.00 29.46           C  
ATOM   1073  CG1 VAL B  35       2.645  35.991  45.604  1.00 29.46           C  
ATOM   1074  CG2 VAL B  35       0.825  35.141  44.136  1.00 29.46           C  
ATOM   1075  H   VAL B  35      -0.497  36.254  45.961  1.00 10.82           H  
ATOM   1076  HA  VAL B  35       1.332  38.129  45.631  1.00 10.82           H  
ATOM   1077  HB  VAL B  35       2.289  36.580  43.595  1.00 29.46           H  
ATOM   1078 HG11 VAL B  35       3.280  36.851  45.815  1.00 29.46           H  
ATOM   1079 HG12 VAL B  35       2.071  35.736  46.495  1.00 29.46           H  
ATOM   1080 HG13 VAL B  35       3.266  35.143  45.316  1.00 29.46           H  
ATOM   1081 HG21 VAL B  35       0.226  34.870  45.005  1.00 29.46           H  
ATOM   1082 HG22 VAL B  35       0.167  35.401  43.307  1.00 29.46           H  
ATOM   1083 HG23 VAL B  35       1.453  34.297  43.850  1.00 29.46           H  
ATOM   1084  N   GLY B  36       1.203  39.582  43.622  1.00  2.10           N  
ATOM   1085  CA  GLY B  36       1.080  40.456  42.474  1.00  2.10           C  
ATOM   1086  C   GLY B  36       0.379  41.777  42.724  1.00  2.10           C  
ATOM   1087  O   GLY B  36       0.882  42.824  42.312  1.00  4.80           O  
ATOM   1088  H   GLY B  36       1.722  39.887  44.433  1.00  2.10           H  
ATOM   1089  HA2 GLY B  36       0.523  39.922  41.705  1.00  2.10           H  
ATOM   1090  HA3 GLY B  36       2.084  40.674  42.110  1.00  2.10           H  
ATOM   1091  N   TYR B  37      -0.774  41.742  43.389  1.00  2.13           N  
ATOM   1092  CA  TYR B  37      -1.533  42.965  43.656  1.00  2.13           C  
ATOM   1093  C   TYR B  37      -1.052  43.756  44.841  1.00  2.13           C  
ATOM   1094  O   TYR B  37      -0.490  43.208  45.782  1.00  8.32           O  
ATOM   1095  CB  TYR B  37      -3.013  42.654  43.850  1.00  8.32           C  
ATOM   1096  CG  TYR B  37      -3.660  42.197  42.580  1.00  8.32           C  
ATOM   1097  CD1 TYR B  37      -3.579  40.868  42.183  1.00  8.32           C  
ATOM   1098  CD2 TYR B  37      -4.294  43.103  41.736  1.00  8.32           C  
ATOM   1099  CE1 TYR B  37      -4.106  40.453  40.977  1.00  8.32           C  
ATOM   1100  CE2 TYR B  37      -4.825  42.701  40.526  1.00  8.32           C  
ATOM   1101  CZ  TYR B  37      -4.727  41.377  40.151  1.00  8.32           C  
ATOM   1102  OH  TYR B  37      -5.247  40.990  38.945  1.00  8.32           O  
ATOM   1103  H   TYR B  37      -1.131  40.855  43.715  1.00  2.13           H  
ATOM   1104  HA  TYR B  37      -1.374  43.584  42.773  1.00  2.13           H  
ATOM   1105  HB2 TYR B  37      -3.519  43.554  44.199  1.00  8.32           H  
ATOM   1106  HB3 TYR B  37      -3.112  41.868  44.599  1.00  8.32           H  
ATOM   1107  HD1 TYR B  37      -3.096  40.149  42.828  1.00  8.32           H  
ATOM   1108  HD2 TYR B  37      -4.372  44.139  42.032  1.00  8.32           H  
ATOM   1109  HE1 TYR B  37      -4.035  39.417  40.679  1.00  8.32           H  
ATOM   1110  HE2 TYR B  37      -5.312  43.416  39.880  1.00  8.32           H  
ATOM   1111  HH  TYR B  37      -5.654  41.693  38.434  1.00  8.32           H  
ATOM   1112  N   ILE B  38      -1.272  45.062  44.781  1.00  2.00           N  
ATOM   1113  CA  ILE B  38      -0.887  45.940  45.869  1.00  2.00           C  
ATOM   1114  C   ILE B  38      -1.947  47.006  46.043  1.00  2.00           C  
ATOM   1115  O   ILE B  38      -2.846  47.141  45.211  1.00 11.36           O  
ATOM   1116  CB  ILE B  38       0.489  46.596  45.633  1.00 11.36           C  
ATOM   1117  CG1 ILE B  38       0.450  47.503  44.405  1.00 11.36           C  
ATOM   1118  CG2 ILE B  38       1.546  45.519  45.459  1.00 11.36           C  
ATOM   1119  CD1 ILE B  38       1.816  48.105  44.042  1.00 11.36           C  
ATOM   1120  H   ILE B  38      -1.716  45.453  43.962  1.00  2.00           H  
ATOM   1121  HA  ILE B  38      -0.802  45.338  46.774  1.00  2.00           H  
ATOM   1122  HB  ILE B  38       0.740  47.208  46.500  1.00 11.36           H  
ATOM   1123 HG12 ILE B  38      -0.245  48.319  44.601  1.00 11.36           H  
ATOM   1124 HG13 ILE B  38       0.094  46.919  43.556  1.00 11.36           H  
ATOM   1125 HG21 ILE B  38       1.578  44.894  46.351  1.00 11.36           H  
ATOM   1126 HG22 ILE B  38       1.299  44.904  44.593  1.00 11.36           H  
ATOM   1127 HG23 ILE B  38       2.519  45.986  45.308  1.00 11.36           H  
ATOM   1128 HD11 ILE B  38       2.188  48.694  44.881  1.00 11.36           H  
ATOM   1129 HD12 ILE B  38       2.520  47.302  43.821  1.00 11.36           H  
ATOM   1130 HD13 ILE B  38       1.710  48.746  43.167  1.00 11.36           H  
ATOM   1131  N   GLY B  39      -1.847  47.748  47.140  1.00  7.96           N  
ATOM   1132  CA  GLY B  39      -2.825  48.778  47.424  1.00  7.96           C  
ATOM   1133  C   GLY B  39      -3.734  48.376  48.570  1.00  7.96           C  
ATOM   1134  O   GLY B  39      -3.846  47.203  48.920  1.00 10.09           O  
ATOM   1135  H   GLY B  39      -1.083  47.593  47.782  1.00  7.96           H  
ATOM   1136  HA2 GLY B  39      -3.430  48.948  46.534  1.00  7.96           H  
ATOM   1137  HA3 GLY B  39      -2.304  49.698  47.690  1.00  7.96           H  
ATOM   1138  N   GLU B  40      -4.388  49.367  49.157  1.00 10.60           N  
ATOM   1139  CA  GLU B  40      -5.302  49.172  50.283  1.00 10.60           C  
ATOM   1140  C   GLU B  40      -6.274  48.005  50.093  1.00 10.60           C  
ATOM   1141  O   GLU B  40      -6.463  47.188  50.996  1.00 75.76           O  
ATOM   1142  CB  GLU B  40      -6.080  50.468  50.518  1.00 75.76           C  
ATOM   1143  CG  GLU B  40      -5.201  51.728  50.506  1.00 75.76           C  
ATOM   1144  CD  GLU B  40      -4.705  52.117  49.111  1.00 75.76           C  
ATOM   1145  OE1 GLU B  40      -5.536  52.554  48.286  1.00 75.76           O  
ATOM   1146  OE2 GLU B  40      -3.485  51.991  48.843  1.00 75.76           O1-
ATOM   1147  H   GLU B  40      -4.249  50.305  48.810  1.00 10.60           H  
ATOM   1148  HA  GLU B  40      -4.694  48.916  51.151  1.00 10.60           H  
ATOM   1149  HB2 GLU B  40      -6.573  50.402  51.488  1.00 75.76           H  
ATOM   1150  HB3 GLU B  40      -6.831  50.565  49.734  1.00 75.76           H  
ATOM   1151  HG2 GLU B  40      -4.334  51.549  51.142  1.00 75.76           H  
ATOM   1152  HG3 GLU B  40      -5.782  52.557  50.909  1.00 75.76           H  
ATOM   1153  N   ARG B  41      -6.890  47.936  48.917  1.00 28.06           N  
ATOM   1154  CA  ARG B  41      -7.844  46.880  48.604  1.00 28.06           C  
ATOM   1155  C   ARG B  41      -7.365  46.067  47.406  1.00 28.06           C  
ATOM   1156  O   ARG B  41      -8.146  45.381  46.745  1.00  9.86           O  
ATOM   1157  CB  ARG B  41      -9.207  47.496  48.305  1.00  9.86           C  
ATOM   1158  CG  ARG B  41      -9.535  48.662  49.206  1.00  9.86           C  
ATOM   1159  CD  ARG B  41     -10.838  49.333  48.826  1.00  9.86           C  
ATOM   1160  NE  ARG B  41     -11.801  48.378  48.290  1.00  9.86           N  
ATOM   1161  CZ  ARG B  41     -13.065  48.674  48.002  1.00  9.86           C  
ATOM   1162  NH1 ARG B  41     -13.523  49.905  48.199  1.00  9.86           N  
ATOM   1163  NH2 ARG B  41     -13.871  47.735  47.520  1.00  9.86           N1+
ATOM   1164  H   ARG B  41      -6.690  48.638  48.218  1.00 28.06           H  
ATOM   1165  HA  ARG B  41      -7.928  46.213  49.462  1.00 28.06           H  
ATOM   1166  HB2 ARG B  41      -9.971  46.730  48.436  1.00  9.86           H  
ATOM   1167  HB3 ARG B  41      -9.213  47.843  47.272  1.00  9.86           H  
ATOM   1168  HG2 ARG B  41      -8.731  49.395  49.138  1.00  9.86           H  
ATOM   1169  HG3 ARG B  41      -9.612  48.301  50.232  1.00  9.86           H  
ATOM   1170  HD2 ARG B  41     -10.637  50.093  48.071  1.00  9.86           H  
ATOM   1171  HD3 ARG B  41     -11.264  49.805  49.712  1.00  9.86           H  
ATOM   1172  HE  ARG B  41     -11.488  47.432  48.127  1.00  9.86           H  
ATOM   1173 HH11 ARG B  41     -14.484  50.127  47.982  1.00  9.86           H  
ATOM   1174 HH12 ARG B  41     -12.910  50.619  48.566  1.00  9.86           H  
ATOM   1175 HH21 ARG B  41     -13.523  46.799  47.370  1.00  9.86           H  
ATOM   1176 HH22 ARG B  41     -14.832  47.957  47.303  1.00  9.86           H  
ATOM   1177  N   CYS B  42      -6.069  46.155  47.130  1.00 46.10           N  
ATOM   1178  CA  CYS B  42      -5.458  45.438  46.014  1.00 46.10           C  
ATOM   1179  C   CYS B  42      -5.932  45.912  44.642  1.00 46.10           C  
ATOM   1180  O   CYS B  42      -5.928  45.135  43.693  1.00  7.58           O  
ATOM   1181  CB  CYS B  42      -5.746  43.935  46.127  1.00  7.58           C  
ATOM   1182  SG  CYS B  42      -5.901  43.257  47.808  1.00  7.58           S  
ATOM   1183  H   CYS B  42      -5.485  46.738  47.712  1.00 46.10           H  
ATOM   1184  HA  CYS B  42      -4.390  45.645  46.085  1.00 46.10           H  
ATOM   1185  HB2 CYS B  42      -4.933  43.405  45.631  1.00  7.58           H  
ATOM   1186  HB3 CYS B  42      -6.682  43.738  45.604  1.00  7.58           H  
ATOM   1187  N   GLN B  43      -6.334  47.173  44.525  1.00 10.88           N  
ATOM   1188  CA  GLN B  43      -6.828  47.681  43.250  1.00 10.88           C  
ATOM   1189  C   GLN B  43      -5.763  47.757  42.167  1.00 10.88           C  
ATOM   1190  O   GLN B  43      -6.060  47.634  40.983  1.00 17.99           O  
ATOM   1191  CB  GLN B  43      -7.446  49.070  43.423  1.00 17.99           C  
ATOM   1192  CG  GLN B  43      -7.783  49.444  44.843  1.00 17.99           C  
ATOM   1193  CD  GLN B  43      -6.603  50.017  45.579  1.00 17.99           C  
ATOM   1194  OE1 GLN B  43      -5.555  49.383  45.684  1.00 17.99           O  
ATOM   1195  NE2 GLN B  43      -6.765  51.226  46.098  1.00 17.99           N  
ATOM   1196  H   GLN B  43      -6.297  47.786  45.327  1.00 10.88           H  
ATOM   1197  HA  GLN B  43      -7.579  46.961  42.925  1.00 10.88           H  
ATOM   1198  HB2 GLN B  43      -8.364  49.107  42.836  1.00 17.99           H  
ATOM   1199  HB3 GLN B  43      -6.739  49.805  43.038  1.00 17.99           H  
ATOM   1200  HG2 GLN B  43      -8.124  48.552  45.369  1.00 17.99           H  
ATOM   1201  HG3 GLN B  43      -8.582  50.186  44.830  1.00 17.99           H  
ATOM   1202 HE21 GLN B  43      -6.009  51.663  46.605  1.00 17.99           H  
ATOM   1203 HE22 GLN B  43      -7.645  51.710  45.987  1.00 17.99           H  
ATOM   1204  N   TYR B  44      -4.518  47.952  42.573  1.00  2.00           N  
ATOM   1205  CA  TYR B  44      -3.440  48.064  41.615  1.00  2.00           C  
ATOM   1206  C   TYR B  44      -2.679  46.772  41.406  1.00  2.00           C  
ATOM   1207  O   TYR B  44      -2.673  45.885  42.250  1.00 25.73           O  
ATOM   1208  CB  TYR B  44      -2.480  49.163  42.053  1.00 25.73           C  
ATOM   1209  CG  TYR B  44      -3.194  50.427  42.467  1.00 25.73           C  
ATOM   1210  CD1 TYR B  44      -4.230  50.948  41.691  1.00 25.73           C  
ATOM   1211  CD2 TYR B  44      -2.853  51.093  43.643  1.00 25.73           C  
ATOM   1212  CE1 TYR B  44      -4.911  52.100  42.072  1.00 25.73           C  
ATOM   1213  CE2 TYR B  44      -3.527  52.250  44.035  1.00 25.73           C  
ATOM   1214  CZ  TYR B  44      -4.555  52.744  43.243  1.00 25.73           C  
ATOM   1215  OH  TYR B  44      -5.233  53.878  43.621  1.00 25.73           O  
ATOM   1216  H   TYR B  44      -4.319  48.023  43.561  1.00  2.00           H  
ATOM   1217  HA  TYR B  44      -3.897  48.311  40.657  1.00  2.00           H  
ATOM   1218  HB2 TYR B  44      -1.813  49.395  41.223  1.00 25.73           H  
ATOM   1219  HB3 TYR B  44      -1.896  48.799  42.898  1.00 25.73           H  
ATOM   1220  HD1 TYR B  44      -4.509  50.447  40.776  1.00 25.73           H  
ATOM   1221  HD2 TYR B  44      -2.055  50.708  44.260  1.00 25.73           H  
ATOM   1222  HE1 TYR B  44      -5.711  52.488  41.459  1.00 25.73           H  
ATOM   1223  HE2 TYR B  44      -3.251  52.758  44.948  1.00 25.73           H  
ATOM   1224  HH  TYR B  44      -4.938  54.272  44.445  1.00 25.73           H  
ATOM   1225  N   ARG B  45      -2.021  46.680  40.260  1.00 10.99           N  
ATOM   1226  CA  ARG B  45      -1.242  45.505  39.921  1.00 10.99           C  
ATOM   1227  C   ARG B  45       0.223  45.857  39.736  1.00 10.99           C  
ATOM   1228  O   ARG B  45       0.546  46.868  39.109  1.00 17.13           O  
ATOM   1229  CB  ARG B  45      -1.766  44.893  38.638  1.00 17.13           C  
ATOM   1230  CG  ARG B  45      -1.814  43.399  38.685  1.00 17.13           C  
ATOM   1231  CD  ARG B  45      -0.477  42.788  38.342  1.00 17.13           C  
ATOM   1232  NE  ARG B  45      -0.625  41.349  38.201  1.00 17.13           N  
ATOM   1233  CZ  ARG B  45       0.373  40.480  38.309  1.00 17.13           C  
ATOM   1234  NH1 ARG B  45       1.610  40.901  38.563  1.00 17.13           N  
ATOM   1235  NH2 ARG B  45       0.124  39.184  38.176  1.00 17.13           N1+
ATOM   1236  H   ARG B  45      -2.063  47.448  39.606  1.00 10.99           H  
ATOM   1237  HA  ARG B  45      -1.333  44.793  40.741  1.00 10.99           H  
ATOM   1238  HB2 ARG B  45      -1.115  45.195  37.817  1.00 17.13           H  
ATOM   1239  HB3 ARG B  45      -2.774  45.268  38.460  1.00 17.13           H  
ATOM   1240  HG2 ARG B  45      -2.558  43.047  37.970  1.00 17.13           H  
ATOM   1241  HG3 ARG B  45      -2.099  43.086  39.690  1.00 17.13           H  
ATOM   1242  HD2 ARG B  45       0.236  43.004  39.138  1.00 17.13           H  
ATOM   1243  HD3 ARG B  45      -0.114  43.210  37.405  1.00 17.13           H  
ATOM   1244  HE  ARG B  45      -1.548  40.986  38.008  1.00 17.13           H  
ATOM   1245 HH11 ARG B  45       1.797  41.888  38.664  1.00 17.13           H  
ATOM   1246 HH12 ARG B  45       2.362  40.233  38.655  1.00 17.13           H  
ATOM   1247 HH21 ARG B  45       0.874  38.514  38.267  1.00 17.13           H  
ATOM   1248 HH22 ARG B  45      -0.816  38.867  37.983  1.00 17.13           H  
ATOM   1249  N   ASP B  46       1.113  45.035  40.282  1.00 19.16           N  
ATOM   1250  CA  ASP B  46       2.542  45.289  40.141  1.00 19.16           C  
ATOM   1251  C   ASP B  46       3.164  44.389  39.075  1.00 19.16           C  
ATOM   1252  O   ASP B  46       3.435  43.209  39.322  1.00 40.38           O  
ATOM   1253  CB  ASP B  46       3.255  45.069  41.467  1.00 40.38           C  
ATOM   1254  CG  ASP B  46       4.675  45.579  41.448  1.00 40.38           C  
ATOM   1255  OD1 ASP B  46       5.358  45.467  42.481  1.00 40.38           O  
ATOM   1256  OD2 ASP B  46       5.104  46.095  40.391  1.00 40.38           O1-
ATOM   1257  H   ASP B  46       0.797  44.227  40.799  1.00 19.16           H  
ATOM   1258  HA  ASP B  46       2.661  46.327  39.832  1.00 19.16           H  
ATOM   1259  HB2 ASP B  46       3.270  44.001  41.684  1.00 40.38           H  
ATOM   1260  HB3 ASP B  46       2.706  45.591  42.251  1.00 40.38           H  
ATOM   1261  N   LEU B  47       3.400  44.957  37.894  1.00 34.23           N  
ATOM   1262  CA  LEU B  47       3.976  44.201  36.788  1.00 34.23           C  
ATOM   1263  C   LEU B  47       5.467  43.918  36.947  1.00 34.23           C  
ATOM   1264  O   LEU B  47       6.082  43.299  36.088  1.00 21.63           O  
ATOM   1265  CB  LEU B  47       3.711  44.919  35.466  1.00 21.63           C  
ATOM   1266  CG  LEU B  47       2.282  44.742  34.938  1.00 21.63           C  
ATOM   1267  CD1 LEU B  47       2.019  45.756  33.852  1.00 21.63           C  
ATOM   1268  CD2 LEU B  47       2.089  43.323  34.419  1.00 21.63           C  
ATOM   1269  H   LEU B  47       3.175  45.933  37.761  1.00 34.23           H  
ATOM   1270  HA  LEU B  47       3.482  43.230  36.791  1.00 34.23           H  
ATOM   1271  HB2 LEU B  47       4.403  44.530  34.719  1.00 21.63           H  
ATOM   1272  HB3 LEU B  47       3.894  45.984  35.611  1.00 21.63           H  
ATOM   1273  HG  LEU B  47       1.570  44.905  35.747  1.00 21.63           H  
ATOM   1274 HD11 LEU B  47       2.140  46.761  34.256  1.00 21.63           H  
ATOM   1275 HD12 LEU B  47       2.725  45.605  33.035  1.00 21.63           H  
ATOM   1276 HD13 LEU B  47       1.002  45.634  33.480  1.00 21.63           H  
ATOM   1277 HD21 LEU B  47       2.791  43.134  33.607  1.00 21.63           H  
ATOM   1278 HD22 LEU B  47       2.268  42.613  35.227  1.00 21.63           H  
ATOM   1279 HD23 LEU B  47       1.069  43.206  34.052  1.00 21.63           H  
ATOM   1280  N   LYS B  48       6.051  44.377  38.052  1.00 42.24           N  
ATOM   1281  CA  LYS B  48       7.465  44.122  38.328  1.00 42.24           C  
ATOM   1282  C   LYS B  48       7.605  42.981  39.340  1.00 42.24           C  
ATOM   1283  O   LYS B  48       8.706  42.479  39.566  1.00 96.77           O  
ATOM   1284  CB  LYS B  48       8.161  45.371  38.875  1.00 96.77           C  
ATOM   1285  CG  LYS B  48       9.524  45.619  38.236  1.00 96.77           C  
ATOM   1286  CD  LYS B  48      10.635  45.607  39.283  1.00 96.77           C  
ATOM   1287  CE  LYS B  48      11.826  44.757  38.841  1.00 96.77           C  
ATOM   1288  NZ  LYS B  48      12.584  44.162  39.985  1.00 96.77           N1+
ATOM   1289  H   LYS B  48       5.507  44.912  38.713  1.00 42.24           H  
ATOM   1290  HA  LYS B  48       7.942  43.844  37.388  1.00 42.24           H  
ATOM   1291  HB2 LYS B  48       8.297  45.251  39.950  1.00 96.77           H  
ATOM   1292  HB3 LYS B  48       7.525  46.235  38.684  1.00 96.77           H  
ATOM   1293  HG2 LYS B  48       9.513  46.590  37.740  1.00 96.77           H  
ATOM   1294  HG3 LYS B  48       9.720  44.838  37.501  1.00 96.77           H  
ATOM   1295  HD2 LYS B  48      10.238  45.201  40.213  1.00 96.77           H  
ATOM   1296  HD3 LYS B  48      10.974  46.630  39.449  1.00 96.77           H  
ATOM   1297  HE2 LYS B  48      12.505  45.386  38.265  1.00 96.77           H  
ATOM   1298  HE3 LYS B  48      11.458  43.947  38.211  1.00 96.77           H  
ATOM   1299  HZ1 LYS B  48      12.932  44.901  40.579  1.00 96.77           H  
ATOM   1300  HZ2 LYS B  48      11.972  43.561  40.518  1.00 96.77           H  
ATOM   1301  HZ3 LYS B  48      13.360  43.622  39.630  1.00 96.77           H  
ATOM   1302  N   TRP B  49       6.483  42.564  39.920  1.00 41.70           N  
ATOM   1303  CA  TRP B  49       6.452  41.490  40.915  1.00 41.70           C  
ATOM   1304  C   TRP B  49       5.722  40.258  40.369  1.00 41.70           C  
ATOM   1305  O   TRP B  49       4.513  40.295  40.126  1.00 33.40           O  
ATOM   1306  CB  TRP B  49       5.760  42.007  42.179  1.00 33.40           C  
ATOM   1307  CG  TRP B  49       5.575  41.013  43.279  1.00 33.40           C  
ATOM   1308  CD1 TRP B  49       6.360  39.928  43.560  1.00 33.40           C  
ATOM   1309  CD2 TRP B  49       4.532  41.020  44.263  1.00 33.40           C  
ATOM   1310  NE1 TRP B  49       5.870  39.263  44.661  1.00 33.40           N  
ATOM   1311  CE2 TRP B  49       4.751  39.912  45.112  1.00 33.40           C  
ATOM   1312  CE3 TRP B  49       3.436  41.858  44.512  1.00 33.40           C  
ATOM   1313  CZ2 TRP B  49       3.912  39.619  46.188  1.00 33.40           C  
ATOM   1314  CZ3 TRP B  49       2.603  41.567  45.586  1.00 33.40           C  
ATOM   1315  CH2 TRP B  49       2.845  40.454  46.409  1.00 33.40           C  
ATOM   1316  H   TRP B  49       5.613  43.008  39.663  1.00 41.70           H  
ATOM   1317  HA  TRP B  49       7.473  41.189  41.151  1.00 41.70           H  
ATOM   1318  HB2 TRP B  49       4.775  42.375  41.893  1.00 33.40           H  
ATOM   1319  HB3 TRP B  49       6.355  42.831  42.571  1.00 33.40           H  
ATOM   1320  HD1 TRP B  49       7.236  39.636  43.000  1.00 33.40           H  
ATOM   1321  HE1 TRP B  49       6.271  38.431  45.070  1.00 33.40           H  
ATOM   1322  HE3 TRP B  49       3.243  42.713  43.881  1.00 33.40           H  
ATOM   1323  HZ2 TRP B  49       4.096  38.766  46.824  1.00 33.40           H  
ATOM   1324  HZ3 TRP B  49       1.757  42.206  45.791  1.00 33.40           H  
ATOM   1325  HH2 TRP B  49       2.177  40.251  47.233  1.00 33.40           H  
ATOM   1326  N   TRP B  50       6.466  39.169  40.180  1.00100.00           N  
ATOM   1327  CA  TRP B  50       5.914  37.928  39.637  1.00100.00           C  
ATOM   1328  C   TRP B  50       6.336  36.691  40.433  1.00100.00           C  
ATOM   1329  O   TRP B  50       7.562  36.476  40.560  1.00 45.54           O  
ATOM   1330  CB  TRP B  50       6.364  37.766  38.177  1.00 45.54           C  
ATOM   1331  CG  TRP B  50       5.777  38.793  37.260  1.00 45.54           C  
ATOM   1332  CD1 TRP B  50       6.344  39.979  36.880  1.00 45.54           C  
ATOM   1333  CD2 TRP B  50       4.473  38.765  36.667  1.00 45.54           C  
ATOM   1334  NE1 TRP B  50       5.469  40.691  36.094  1.00 45.54           N  
ATOM   1335  CE2 TRP B  50       4.312  39.968  35.947  1.00 45.54           C  
ATOM   1336  CE3 TRP B  50       3.421  37.838  36.677  1.00 45.54           C  
ATOM   1337  CZ2 TRP B  50       3.140  40.272  35.241  1.00 45.54           C  
ATOM   1338  CZ3 TRP B  50       2.256  38.137  35.977  1.00 45.54           C  
ATOM   1339  CH2 TRP B  50       2.126  39.347  35.269  1.00 45.54           C  
ATOM   1340  H   TRP B  50       7.446  39.202  40.420  1.00100.00           H  
ATOM   1341  HA  TRP B  50       4.829  38.003  39.705  1.00100.00           H  
ATOM   1342  HB2 TRP B  50       6.062  36.778  37.829  1.00 45.54           H  
ATOM   1343  HB3 TRP B  50       7.450  37.848  38.138  1.00 45.54           H  
ATOM   1344  HD1 TRP B  50       7.335  40.308  37.157  1.00 45.54           H  
ATOM   1345  HE1 TRP B  50       5.649  41.599  35.690  1.00 45.54           H  
ATOM   1346  HE3 TRP B  50       3.513  36.908  37.219  1.00 45.54           H  
ATOM   1347  HZ2 TRP B  50       3.038  41.199  34.696  1.00 45.54           H  
ATOM   1348  HZ3 TRP B  50       1.439  37.430  35.977  1.00 45.54           H  
ATOM   1349  HH2 TRP B  50       1.209  39.552  34.737  1.00 45.54           H  
ATOM   1350  N   NME B  51       5.361  35.933  40.933  1.00  0.00           N  
ATOM   1351  CH3 NME B  51       5.627  34.737  41.704  1.00  0.00           C  
ATOM   1352  H   NME B  51       4.402  36.202  40.768  1.00  0.00           H  
ATOM   1353 HH31 NME B  51       6.698  34.659  41.898  1.00  0.00           H  
ATOM   1354 HH32 NME B  51       5.296  33.861  41.145  1.00  0.00           H  
ATOM   1355 HH33 NME B  51       5.090  34.787  42.651  1.00  0.00           H  
TER    1356      NME B  51 
CONECT    1    4    5    6    2
CONECT    2    1    3    3
CONECT    3    2    2
CONECT    4    1
CONECT    5    1
CONECT    6    1
CONECT   12  204
CONECT  123  380
CONECT  204   12
CONECT  380  123
CONECT  404  539
CONECT  539  404
CONECT  637  638  639
CONECT  638  637  640  641  642
CONECT  639  637
CONECT  640  638
CONECT  641  638
CONECT  642  638
CONECT  644  647  648  649  645
CONECT  645  644  646  646
CONECT  646  645  645
CONECT  647  644
CONECT  648  644
CONECT  649  644
CONECT  655  847
CONECT  766 1023
CONECT  847  655
CONECT 1023  766
CONECT 1047 1182
CONECT 1182 1047
CONECT 1350 1351 1352
CONECT 1351 1350 1353 1355 1354
CONECT 1352 1350
CONECT 1353 1351
CONECT 1354 1351
CONECT 1355 1351
END
