# Supplementary material for: Variations of VEGFR2 Chemical Space: Stimulator and Inhibitory Peptides
Source: Int J Mol Sci. 2024 Jul 16;25(14):7787. doi: 10.3390/ijms25147787 (PMC11276785; doi:10.3390/ijms25147787)
Supplement: Supplementary file 1 [file ijms-25-07787-s001.zip › Supplimenal material - proteins- S1/protein stimulants S1/1pdg PDGF8 prepared for docking.pdb]

HEADER    GROWTH FACTOR                                       1PDG    
REMARK  99                                                                      
REMARK  99 MOE v2022.02 (Chemical Computing Group ULC) Sun Nov 26 20:09:20 2023 
SEQRES   1 A   91  ACE GLU PRO ALA MET ILE ALA GLU CYS LYS THR ARG THR
SEQRES   2 A   91  GLU VAL PHE GLU ILE SER ARG NME ACE PHE LEU VAL TRP
SEQRES   3 A   91  PRO PRO CYS VAL GLU VAL GLN ARG CYS SER GLY CYS CYS
SEQRES   4 A   91  ASN ASN ARG ASN VAL GLN CYS ARG PRO THR GLN VAL GLN
SEQRES   5 A   91  LEU ARG PRO VAL GLN VAL ARG LYS ILE GLU ILE VAL ARG
SEQRES   6 A   91  LYS LYS PRO ILE PHE LYS LYS ALA THR VAL THR LEU GLU
SEQRES   7 A   91  ASP HIS LEU ALA CYS LYS CYS GLU THR VAL ALA ALA NME
SEQRES   1 B   87  ACE ILE ALA GLU PRO ALA MET ILE ALA GLU CYS LYS THR
SEQRES   2 B   87  ARG THR GLU VAL PHE GLU ILE SER NME ACE LEU VAL TRP
SEQRES   3 B   87  PRO PRO CYS VAL GLU VAL GLN ARG CYS SER GLY CYS CYS
SEQRES   4 B   87  ASN ASN ARG ASN VAL GLN CYS ARG PRO THR GLN VAL GLN
SEQRES   5 B   87  LEU ARG PRO VAL GLN VAL ARG LYS ILE GLU ILE VAL ARG
SEQRES   6 B   87  LYS LYS PRO ILE PHE LYS LYS ALA THR VAL THR LEU GLU
SEQRES   7 B   87  ASP HIS LEU ALA CYS LYS CYS GLU NME
SHEET    1       LYS A  17  GLU A  24                  Generated by MOE
SHEET    2       VAL A  39  TRP A  40                  Generated by MOE
SHEET    3       CYS A  43  SER A  50                  Generated by MOE
SHEET    4       VAL A  58  PRO A  62                  Generated by MOE
SHEET    5       VAL A  65  PRO A  69                  Generated by MOE
SHEET    6       VAL A  70  GLN A  71                  Generated by MOE
SHEET    7       VAL A  72  VAL A  78                  Generated by MOE
SHEET    8       LYS A  81  HIS A  94                  Generated by MOE
SHEET    9       CYS A  97  THR A 101                  Generated by MOE
SHEET   10       GLU B   9  PRO B  10                  Generated by MOE
SHEET   11       LYS B  17  VAL B  22                  Generated by MOE
SHEET   12       GLU B  45  SER B  50                  Generated by MOE
SHEET   13       CYS B  60  PRO B  62                  Generated by MOE
SHEET   14       VAL B  65  LYS B  74                  Generated by MOE
SHEET   15       ILE B  77  VAL B  78                  Generated by MOE
SHEET   16       LYS B  81  PRO B  82                  Generated by MOE
SHEET   17       LYS B  85  HIS B  94                  Generated by MOE
SHEET   18       CYS B  97  CYS B  99                  Generated by MOE
SSBOND   1 CYS A   16    CYS A   60                          1555   1555  1.98
SSBOND   2 CYS A   43    CYS B   52                          1555   1555  2.07
SSBOND   3 CYS A   49    CYS A   97                          1555   1555  1.83
SSBOND   4 CYS A   52    CYS B   43                          1555   1555  1.92
SSBOND   5 CYS A   53    CYS A   99                          1555   1555  1.94
SSBOND   6 CYS B   16    CYS B   60                          1555   1555  2.05
SSBOND   7 CYS B   49    CYS B   97                          1555   1555  2.03
SSBOND   8 CYS B   53    CYS B   99                          1555   1555  2.02
ATOM      1  CH3 ACE A   8      50.783  22.590  43.456  1.00  0.00           C  
ATOM      2  C   ACE A   8      49.876  21.478  43.987  1.00  0.00           C  
ATOM      3  O   ACE A   8      49.017  21.725  44.832  1.00  0.00           O  
ATOM      4 HH31 ACE A   8      50.546  23.546  43.922  1.00  0.00           H  
ATOM      5 HH32 ACE A   8      51.819  22.327  43.670  1.00  0.00           H  
ATOM      6 HH33 ACE A   8      50.644  22.666  42.377  1.00  0.00           H  
ATOM      7  N   GLU A   9      50.067  20.275  43.498  1.00  5.75           N  
ATOM      8  CA  GLU A   9      49.242  19.112  43.942  1.00  9.78           C  
ATOM      9  C   GLU A   9      49.624  17.805  43.252  1.00 10.80           C  
ATOM     10  O   GLU A   9      49.656  17.594  41.988  1.00 11.66           O  
ATOM     11  CB  GLU A   9      47.729  19.330  43.754  1.00 11.74           C  
ATOM     12  CG  GLU A   9      47.107  18.922  42.419  1.00 15.13           C  
ATOM     13  CD  GLU A   9      47.724  19.456  41.152  1.00 17.71           C  
ATOM     14  OE1 GLU A   9      48.327  20.577  41.279  1.00 19.07           O  
ATOM     15  OE2 GLU A   9      47.649  18.952  40.022  1.00 18.66           O1-
ATOM     16  H   GLU A   9      50.788  20.133  42.806  1.00  5.75           H  
ATOM     17  HA  GLU A   9      49.462  19.034  45.007  1.00  9.78           H  
ATOM     18  HB2 GLU A   9      47.535  20.394  43.890  1.00 11.74           H  
ATOM     19  HB3 GLU A   9      47.220  18.765  44.535  1.00 11.74           H  
ATOM     20  HG2 GLU A   9      46.067  19.248  42.434  1.00 15.13           H  
ATOM     21  HG3 GLU A   9      47.146  17.834  42.364  1.00 15.13           H  
ATOM     22  N   PRO A  10      49.924  16.830  44.100  1.00 10.55           N  
ATOM     23  CA  PRO A  10      50.296  15.470  43.692  1.00  9.91           C  
ATOM     24  C   PRO A  10      49.016  14.704  43.367  1.00  9.49           C  
ATOM     25  O   PRO A  10      47.947  15.283  43.098  1.00  9.64           O  
ATOM     26  CB  PRO A  10      50.987  14.886  44.894  1.00 10.73           C  
ATOM     27  CG  PRO A  10      51.199  16.043  45.863  1.00 11.10           C  
ATOM     28  CD  PRO A  10      49.970  16.941  45.568  1.00 10.98           C  
ATOM     29  HA  PRO A  10      50.939  15.433  42.813  1.00  9.91           H  
ATOM     30  HB2 PRO A  10      51.945  14.453  44.606  1.00 10.73           H  
ATOM     31  HB3 PRO A  10      50.364  14.118  45.352  1.00 10.73           H  
ATOM     32  HG2 PRO A  10      52.132  16.568  45.655  1.00 11.10           H  
ATOM     33  HG3 PRO A  10      51.199  15.698  46.897  1.00 11.10           H  
ATOM     34  HD2 PRO A  10      49.064  16.553  46.032  1.00 10.98           H  
ATOM     35  HD3 PRO A  10      50.132  17.969  45.892  1.00 10.98           H  
ATOM     36  N   ALA A  11      49.185  13.390  43.418  1.00  8.61           N  
ATOM     37  CA  ALA A  11      48.094  12.456  43.052  1.00  7.06           C  
ATOM     38  C   ALA A  11      47.124  12.295  44.204  1.00  5.51           C  
ATOM     39  O   ALA A  11      47.536  12.096  45.355  1.00  5.05           O  
ATOM     40  CB  ALA A  11      48.673  11.107  42.642  1.00  7.37           C  
ATOM     41  H   ALA A  11      50.076  13.017  43.713  1.00  8.61           H  
ATOM     42  HA  ALA A  11      47.548  12.870  42.204  1.00  7.06           H  
ATOM     43  HB1 ALA A  11      49.347  11.243  41.796  1.00  7.37           H  
ATOM     44  HB2 ALA A  11      49.223  10.678  43.480  1.00  7.37           H  
ATOM     45  HB3 ALA A  11      47.863  10.436  42.357  1.00  7.37           H  
ATOM     46  N   MET A  12      45.875  12.323  43.839  1.00  4.56           N  
ATOM     47  CA  MET A  12      44.778  12.138  44.800  1.00  4.84           C  
ATOM     48  C   MET A  12      43.965  10.923  44.320  1.00  3.22           C  
ATOM     49  O   MET A  12      43.938  10.629  43.121  1.00  3.15           O  
ATOM     50  CB  MET A  12      43.960  13.379  45.062  1.00  6.62           C  
ATOM     51  CG  MET A  12      43.957  14.358  43.939  1.00  8.66           C  
ATOM     52  SD  MET A  12      42.255  14.934  43.652  1.00 11.01           S  
ATOM     53  CE  MET A  12      42.259  15.094  41.831  1.00  9.55           C  
ATOM     54  H   MET A  12      45.653  12.477  42.866  1.00  4.56           H  
ATOM     55  HA  MET A  12      45.184  11.940  45.792  1.00  4.84           H  
ATOM     56  HB2 MET A  12      44.363  13.874  45.946  1.00  6.62           H  
ATOM     57  HB3 MET A  12      42.931  13.076  45.254  1.00  6.62           H  
ATOM     58  HG2 MET A  12      44.337  13.879  43.037  1.00  8.66           H  
ATOM     59  HG3 MET A  12      44.591  15.207  44.194  1.00  8.66           H  
ATOM     60  HE1 MET A  12      43.022  15.813  41.531  1.00  9.55           H  
ATOM     61  HE2 MET A  12      42.476  14.125  41.382  1.00  9.55           H  
ATOM     62  HE3 MET A  12      41.282  15.440  41.495  1.00  9.55           H  
ATOM     63  N   ILE A  13      43.382  10.258  45.259  1.00  2.00           N  
ATOM     64  CA  ILE A  13      42.563   9.086  45.090  1.00  2.00           C  
ATOM     65  C   ILE A  13      41.366   9.330  44.183  1.00  2.00           C  
ATOM     66  O   ILE A  13      40.817  10.442  44.065  1.00  2.00           O  
ATOM     67  CB  ILE A  13      42.111   8.761  46.561  1.00  2.00           C  
ATOM     68  CG1 ILE A  13      41.968   7.240  46.751  1.00  2.00           C  
ATOM     69  CG2 ILE A  13      40.831   9.535  46.969  1.00  2.00           C  
ATOM     70  CD1 ILE A  13      41.673   6.914  48.277  1.00  2.00           C  
ATOM     71  H   ILE A  13      43.513  10.591  46.203  1.00  2.00           H  
ATOM     72  HA  ILE A  13      43.100   8.271  44.605  1.00  2.00           H  
ATOM     73  HB  ILE A  13      42.890   9.109  47.239  1.00  2.00           H  
ATOM     74 HG12 ILE A  13      42.893   6.749  46.448  1.00  2.00           H  
ATOM     75 HG13 ILE A  13      41.145   6.874  46.137  1.00  2.00           H  
ATOM     76 HG21 ILE A  13      41.004  10.606  46.860  1.00  2.00           H  
ATOM     77 HG22 ILE A  13      40.004   9.233  46.327  1.00  2.00           H  
ATOM     78 HG23 ILE A  13      40.586   9.310  48.007  1.00  2.00           H  
ATOM     79 HD11 ILE A  13      42.496   7.279  48.892  1.00  2.00           H  
ATOM     80 HD12 ILE A  13      40.747   7.403  48.581  1.00  2.00           H  
ATOM     81 HD13 ILE A  13      41.574   5.836  48.406  1.00  2.00           H  
ATOM     82  N   ALA A  14      40.879   8.247  43.578  1.00  2.00           N  
ATOM     83  CA  ALA A  14      39.715   8.183  42.721  1.00  2.00           C  
ATOM     84  C   ALA A  14      38.489   7.803  43.566  1.00  2.00           C  
ATOM     85  O   ALA A  14      38.274   6.619  43.755  1.00  2.00           O  
ATOM     86  CB  ALA A  14      39.848   7.118  41.632  1.00  2.00           C  
ATOM     87  H   ALA A  14      41.374   7.381  43.734  1.00  2.00           H  
ATOM     88  HA  ALA A  14      39.613   9.162  42.253  1.00  2.00           H  
ATOM     89  HB1 ALA A  14      40.729   7.327  41.025  1.00  2.00           H  
ATOM     90  HB2 ALA A  14      39.950   6.136  42.094  1.00  2.00           H  
ATOM     91  HB3 ALA A  14      38.960   7.131  41.000  1.00  2.00           H  
ATOM     92  N   GLU A  15      37.821   8.811  44.059  1.00  2.00           N  
ATOM     93  CA  GLU A  15      36.592   8.657  44.877  1.00  2.00           C  
ATOM     94  C   GLU A  15      35.951   7.351  44.455  1.00  2.00           C  
ATOM     95  O   GLU A  15      36.094   7.086  43.212  1.00  2.00           O  
ATOM     96  CB  GLU A  15      35.670   9.819  44.562  1.00  2.00           C  
ATOM     97  CG  GLU A  15      35.477  10.287  43.154  1.00  2.00           C  
ATOM     98  CD  GLU A  15      36.588  10.975  42.460  1.00  2.00           C  
ATOM     99  OE1 GLU A  15      37.695  11.044  43.080  1.00  2.00           O  
ATOM    100  OE2 GLU A  15      36.549  11.523  41.349  1.00  2.00           O1-
ATOM    101  H   GLU A  15      38.158   9.745  43.874  1.00  2.00           H  
ATOM    102  HA  GLU A  15      36.802   8.649  45.947  1.00  2.00           H  
ATOM    103  HB2 GLU A  15      36.045  10.674  45.125  1.00  2.00           H  
ATOM    104  HB3 GLU A  15      34.684   9.543  44.935  1.00  2.00           H  
ATOM    105  HG2 GLU A  15      34.632  10.975  43.161  1.00  2.00           H  
ATOM    106  HG3 GLU A  15      35.226   9.409  42.559  1.00  2.00           H  
ATOM    107  N   CYS A  16      35.394   6.556  45.357  1.00  2.00           N  
ATOM    108  CA  CYS A  16      34.758   5.290  44.958  1.00  2.00           C  
ATOM    109  C   CYS A  16      33.325   5.534  44.516  1.00  2.00           C  
ATOM    110  O   CYS A  16      32.504   5.385  45.449  1.00  2.00           O  
ATOM    111  CB  CYS A  16      34.649   4.296  46.118  1.00  2.00           C  
ATOM    112  SG  CYS A  16      33.327   3.035  45.875  1.00  2.00           S  
ATOM    113  H   CYS A  16      35.406   6.822  46.331  1.00  2.00           H  
ATOM    114  HA  CYS A  16      35.386   4.889  44.162  1.00  2.00           H  
ATOM    115  HB2 CYS A  16      34.434   4.852  47.031  1.00  2.00           H  
ATOM    116  HB3 CYS A  16      35.604   3.781  46.223  1.00  2.00           H  
ATOM    117  N   LYS A  17      33.036   5.795  43.290  1.00  2.00           N  
ATOM    118  CA  LYS A  17      31.607   6.001  42.847  1.00  2.00           C  
ATOM    119  C   LYS A  17      31.459   5.202  41.590  1.00  2.00           C  
ATOM    120  O   LYS A  17      32.320   4.313  41.396  1.00  2.00           O  
ATOM    121  CB  LYS A  17      31.483   7.494  42.674  1.00  2.00           C  
ATOM    122  CG  LYS A  17      32.372   8.055  41.604  1.00  2.00           C  
ATOM    123  CD  LYS A  17      32.643   9.512  41.648  1.00  2.00           C  
ATOM    124  CE  LYS A  17      33.124  10.124  40.334  1.00  2.00           C  
ATOM    125  NZ  LYS A  17      32.916  11.591  40.326  1.00  2.00           N1+
ATOM    126  H   LYS A  17      33.780   5.864  42.610  1.00  2.00           H  
ATOM    127  HA  LYS A  17      30.821   5.672  43.527  1.00  2.00           H  
ATOM    128  HB2 LYS A  17      31.739   7.972  43.619  1.00  2.00           H  
ATOM    129  HB3 LYS A  17      30.449   7.726  42.418  1.00  2.00           H  
ATOM    130  HG2 LYS A  17      31.907   7.836  40.643  1.00  2.00           H  
ATOM    131  HG3 LYS A  17      33.331   7.540  41.670  1.00  2.00           H  
ATOM    132  HD2 LYS A  17      33.409   9.690  42.403  1.00  2.00           H  
ATOM    133  HD3 LYS A  17      31.722  10.018  41.938  1.00  2.00           H  
ATOM    134  HE2 LYS A  17      32.567   9.680  39.509  1.00  2.00           H  
ATOM    135  HE3 LYS A  17      34.186   9.914  40.210  1.00  2.00           H  
ATOM    136  HZ1 LYS A  17      31.933  11.792  40.440  1.00  2.00           H  
ATOM    137  HZ2 LYS A  17      33.436  12.009  41.085  1.00  2.00           H  
ATOM    138  HZ3 LYS A  17      33.238  11.972  39.448  1.00  2.00           H  
ATOM    139  N   THR A  18      30.566   5.409  40.678  1.00  2.00           N  
ATOM    140  CA  THR A  18      30.353   4.728  39.432  1.00  2.00           C  
ATOM    141  C   THR A  18      30.677   5.530  38.177  1.00  2.00           C  
ATOM    142  O   THR A  18      29.987   6.495  37.859  1.00  2.00           O  
ATOM    143  CB  THR A  18      28.818   4.361  39.250  1.00  2.00           C  
ATOM    144  OG1 THR A  18      28.184   5.636  39.065  1.00  2.00           O  
ATOM    145  CG2 THR A  18      28.268   3.576  40.397  1.00  2.00           C  
ATOM    146  H   THR A  18      29.922   6.163  40.871  1.00  2.00           H  
ATOM    147  HA  THR A  18      31.025   3.873  39.510  1.00  2.00           H  
ATOM    148  HB  THR A  18      28.642   3.695  38.405  1.00  2.00           H  
ATOM    149 HG21 THR A  18      28.806   2.632  40.482  1.00  2.00           H  
ATOM    150 HG22 THR A  18      28.387   4.147  41.318  1.00  2.00           H  
ATOM    151 HG23 THR A  18      27.210   3.377  40.227  1.00  2.00           H  
ATOM    152  HG1 THR A  18      28.550   6.030  38.270  1.00  2.00           H  
ATOM    153  N   ARG A  19      31.568   5.044  37.381  1.00  2.00           N  
ATOM    154  CA  ARG A  19      32.063   5.572  36.126  1.00  2.00           C  
ATOM    155  C   ARG A  19      31.688   4.554  35.022  1.00  2.00           C  
ATOM    156  O   ARG A  19      31.922   3.359  35.266  1.00  2.00           O  
ATOM    157  CB  ARG A  19      33.580   5.679  36.093  1.00  2.00           C  
ATOM    158  CG  ARG A  19      34.411   5.780  37.326  1.00  2.00           C  
ATOM    159  CD  ARG A  19      35.458   6.786  37.176  1.00  2.00           C  
ATOM    160  NE  ARG A  19      36.409   6.967  38.208  1.00  2.00           N  
ATOM    161  CZ  ARG A  19      36.124   6.765  39.487  1.00  2.00           C  
ATOM    162  NH1 ARG A  19      34.886   6.350  39.691  1.00  2.00           N  
ATOM    163  NH2 ARG A  19      37.005   6.938  40.455  1.00  2.00           N1+
ATOM    164  H   ARG A  19      31.980   4.170  37.675  1.00  2.00           H  
ATOM    165  HA  ARG A  19      31.632   6.564  35.989  1.00  2.00           H  
ATOM    166  HB2 ARG A  19      33.806   6.568  35.504  1.00  2.00           H  
ATOM    167  HB3 ARG A  19      33.933   4.793  35.564  1.00  2.00           H  
ATOM    168  HG2 ARG A  19      34.873   4.813  37.524  1.00  2.00           H  
ATOM    169  HG3 ARG A  19      33.771   6.055  38.164  1.00  2.00           H  
ATOM    170  HD2 ARG A  19      34.958   7.744  37.035  1.00  2.00           H  
ATOM    171  HD3 ARG A  19      36.015   6.531  36.274  1.00  2.00           H  
ATOM    172  HE  ARG A  19      37.343   7.262  37.960  1.00  2.00           H  
ATOM    173 HH11 ARG A  19      34.256   6.236  38.910  1.00  2.00           H  
ATOM    174 HH12 ARG A  19      34.570   6.147  40.628  1.00  2.00           H  
ATOM    175 HH21 ARG A  19      36.746   6.751  41.413  1.00  2.00           H  
ATOM    176 HH22 ARG A  19      37.938   7.258  40.237  1.00  2.00           H  
ATOM    177  N   THR A  20      31.290   5.044  33.874  1.00  2.00           N  
ATOM    178  CA  THR A  20      30.905   4.179  32.771  1.00  2.00           C  
ATOM    179  C   THR A  20      32.111   3.408  32.246  1.00  2.00           C  
ATOM    180  O   THR A  20      33.240   3.832  32.406  1.00  2.00           O  
ATOM    181  CB  THR A  20      30.144   4.885  31.607  1.00  2.00           C  
ATOM    182  OG1 THR A  20      31.133   5.207  30.627  1.00  2.00           O  
ATOM    183  CG2 THR A  20      29.276   6.044  32.033  1.00  2.00           C  
ATOM    184  H   THR A  20      31.250   6.046  33.753  1.00  2.00           H  
ATOM    185  HA  THR A  20      30.179   3.486  33.195  1.00  2.00           H  
ATOM    186  HB  THR A  20      29.395   4.216  31.183  1.00  2.00           H  
ATOM    187 HG21 THR A  20      28.538   5.698  32.757  1.00  2.00           H  
ATOM    188 HG22 THR A  20      29.897   6.815  32.488  1.00  2.00           H  
ATOM    189 HG23 THR A  20      28.766   6.455  31.162  1.00  2.00           H  
ATOM    190  HG1 THR A  20      30.686   5.637  29.894  1.00  2.00           H  
ATOM    191  N   GLU A  21      31.790   2.254  31.714  1.00  2.00           N  
ATOM    192  CA  GLU A  21      32.762   1.329  31.148  1.00  2.00           C  
ATOM    193  C   GLU A  21      32.171   0.803  29.846  1.00  2.00           C  
ATOM    194  O   GLU A  21      30.949   0.992  29.657  1.00  2.02           O  
ATOM    195  CB  GLU A  21      33.071   0.147  32.026  1.00  2.52           C  
ATOM    196  CG  GLU A  21      32.854   0.132  33.498  1.00  4.82           C  
ATOM    197  CD  GLU A  21      33.764  -0.518  34.486  1.00  5.81           C  
ATOM    198  OE1 GLU A  21      33.841  -1.776  34.482  1.00  5.85           O  
ATOM    199  OE2 GLU A  21      34.329   0.187  35.349  1.00  6.27           O1-
ATOM    200  H   GLU A  21      30.815   1.992  31.696  1.00  2.00           H  
ATOM    201  HA  GLU A  21      33.697   1.874  31.019  1.00  2.00           H  
ATOM    202  HB2 GLU A  21      34.131  -0.062  31.880  1.00  2.52           H  
ATOM    203  HB3 GLU A  21      32.480  -0.679  31.630  1.00  2.52           H  
ATOM    204  HG2 GLU A  21      31.881  -0.337  33.645  1.00  4.82           H  
ATOM    205  HG3 GLU A  21      32.801   1.179  33.796  1.00  4.82           H  
ATOM    206  N   VAL A  22      32.998   0.284  28.978  1.00  2.00           N  
ATOM    207  CA  VAL A  22      32.441  -0.340  27.736  1.00  2.00           C  
ATOM    208  C   VAL A  22      32.556  -1.836  28.033  1.00  2.98           C  
ATOM    209  O   VAL A  22      33.496  -2.184  28.734  1.00  3.30           O  
ATOM    210  CB  VAL A  22      33.145   0.189  26.535  1.00  2.00           C  
ATOM    211  CG1 VAL A  22      33.928   1.462  26.790  1.00  2.00           C  
ATOM    212  CG2 VAL A  22      33.992  -0.869  25.849  1.00  2.02           C  
ATOM    213  H   VAL A  22      33.994   0.303  29.142  1.00  2.00           H  
ATOM    214  HA  VAL A  22      31.405  -0.108  27.491  1.00  2.00           H  
ATOM    215  HB  VAL A  22      32.350   0.469  25.844  1.00  2.00           H  
ATOM    216 HG11 VAL A  22      33.269   2.213  27.225  1.00  2.00           H  
ATOM    217 HG12 VAL A  22      34.746   1.253  27.480  1.00  2.00           H  
ATOM    218 HG13 VAL A  22      34.332   1.835  25.849  1.00  2.00           H  
ATOM    219 HG21 VAL A  22      34.800  -1.175  26.514  1.00  2.02           H  
ATOM    220 HG22 VAL A  22      33.371  -1.733  25.611  1.00  2.02           H  
ATOM    221 HG23 VAL A  22      34.412  -0.459  24.931  1.00  2.02           H  
ATOM    222  N   PHE A  23      31.605  -2.600  27.655  1.00  5.57           N  
ATOM    223  CA  PHE A  23      31.436  -4.035  27.944  1.00  8.52           C  
ATOM    224  C   PHE A  23      31.216  -4.738  26.627  1.00 12.45           C  
ATOM    225  O   PHE A  23      30.208  -4.394  25.962  1.00 13.35           O  
ATOM    226  CB  PHE A  23      30.214  -4.147  28.884  1.00  7.41           C  
ATOM    227  CG  PHE A  23      29.334  -5.317  28.717  1.00  7.13           C  
ATOM    228  CD1 PHE A  23      28.302  -5.320  27.782  1.00  7.42           C  
ATOM    229  CD2 PHE A  23      29.530  -6.464  29.487  1.00  7.44           C  
ATOM    230  CE1 PHE A  23      27.483  -6.429  27.582  1.00  7.50           C  
ATOM    231  CE2 PHE A  23      28.731  -7.607  29.327  1.00  7.50           C  
ATOM    232  CZ  PHE A  23      27.708  -7.579  28.359  1.00  7.51           C  
ATOM    233  H   PHE A  23      30.885  -2.170  27.092  1.00  5.57           H  
ATOM    234  HA  PHE A  23      32.299  -4.492  28.428  1.00  8.52           H  
ATOM    235  HB2 PHE A  23      29.604  -3.256  28.735  1.00  7.41           H  
ATOM    236  HB3 PHE A  23      30.589  -4.164  29.907  1.00  7.41           H  
ATOM    237  HD1 PHE A  23      28.131  -4.432  27.192  1.00  7.42           H  
ATOM    238  HD2 PHE A  23      30.318  -6.473  30.226  1.00  7.44           H  
ATOM    239  HE1 PHE A  23      26.693  -6.406  26.846  1.00  7.50           H  
ATOM    240  HE2 PHE A  23      28.897  -8.487  29.931  1.00  7.50           H  
ATOM    241  HZ  PHE A  23      27.089  -8.452  28.212  1.00  7.51           H  
ATOM    242  N   GLU A  24      32.090  -5.630  26.227  1.00 17.31           N  
ATOM    243  CA  GLU A  24      32.001  -6.338  24.918  1.00 21.13           C  
ATOM    244  C   GLU A  24      30.852  -7.316  24.851  1.00 22.29           C  
ATOM    245  O   GLU A  24      30.486  -7.854  25.932  1.00 22.51           O  
ATOM    246  CB  GLU A  24      33.326  -7.146  24.705  1.00 22.69           C  
ATOM    247  CG  GLU A  24      33.690  -7.391  23.257  1.00 25.43           C  
ATOM    248  CD  GLU A  24      35.040  -7.824  22.845  1.00 27.36           C  
ATOM    249  OE1 GLU A  24      35.833  -8.525  23.481  1.00 28.45           O  
ATOM    250  OE2 GLU A  24      35.353  -7.436  21.653  1.00 28.17           O1-
ATOM    251  H   GLU A  24      32.864  -5.849  26.838  1.00 17.31           H  
ATOM    252  HA  GLU A  24      31.842  -5.581  24.150  1.00 21.13           H  
ATOM    253  HB2 GLU A  24      33.217  -8.113  25.196  1.00 22.69           H  
ATOM    254  HB3 GLU A  24      34.141  -6.592  25.171  1.00 22.69           H  
ATOM    255  HG2 GLU A  24      33.498  -6.455  22.733  1.00 25.43           H  
ATOM    256  HG3 GLU A  24      33.003  -8.156  22.896  1.00 25.43           H  
ATOM    257  N   ILE A  25      30.261  -7.555  23.668  1.00 23.55           N  
ATOM    258  CA  ILE A  25      29.201  -8.538  23.547  1.00 25.18           C  
ATOM    259  C   ILE A  25      29.634  -9.834  22.831  1.00 28.25           C  
ATOM    260  O   ILE A  25      30.051  -9.963  21.685  1.00 27.42           O  
ATOM    261  CB  ILE A  25      27.791  -8.110  23.156  1.00 23.88           C  
ATOM    262  CG1 ILE A  25      27.253  -6.827  23.812  1.00 22.97           C  
ATOM    263  CG2 ILE A  25      26.812  -9.313  23.489  1.00 23.94           C  
ATOM    264  CD1 ILE A  25      25.726  -6.571  23.520  1.00 21.78           C  
ATOM    265  H   ILE A  25      30.559  -7.042  22.851  1.00 23.55           H  
ATOM    266  HA  ILE A  25      29.057  -8.735  24.609  1.00 25.18           H  
ATOM    267  HB  ILE A  25      27.841  -7.866  22.095  1.00 23.88           H  
ATOM    268 HG12 ILE A  25      27.824  -5.979  23.434  1.00 22.97           H  
ATOM    269 HG13 ILE A  25      27.391  -6.906  24.890  1.00 22.97           H  
ATOM    270 HG21 ILE A  25      27.146 -10.209  22.966  1.00 23.94           H  
ATOM    271 HG22 ILE A  25      26.815  -9.497  24.563  1.00 23.94           H  
ATOM    272 HG23 ILE A  25      25.802  -9.060  23.167  1.00 23.94           H  
ATOM    273 HD11 ILE A  25      25.571  -6.489  22.444  1.00 21.78           H  
ATOM    274 HD12 ILE A  25      25.137  -7.401  23.910  1.00 21.78           H  
ATOM    275 HD13 ILE A  25      25.414  -5.645  24.003  1.00 21.78           H  
ATOM    276  N   SER A  26      29.473 -10.883  23.632  1.00 32.89           N  
ATOM    277  CA  SER A  26      29.818 -12.274  23.441  1.00 36.92           C  
ATOM    278  C   SER A  26      28.672 -13.185  22.988  1.00 39.67           C  
ATOM    279  O   SER A  26      27.893 -13.809  23.745  1.00 39.64           O  
ATOM    280  CB  SER A  26      30.436 -12.839  24.751  1.00 36.80           C  
ATOM    281  OG  SER A  26      31.858 -12.842  24.714  1.00 36.66           O  
ATOM    282  H   SER A  26      29.038 -10.674  24.519  1.00 32.89           H  
ATOM    283  HA  SER A  26      30.532 -12.279  22.618  1.00 36.92           H  
ATOM    284  HB2 SER A  26      30.086 -13.862  24.892  1.00 36.80           H  
ATOM    285  HB3 SER A  26      30.108 -12.224  25.589  1.00 36.80           H  
ATOM    286  HG  SER A  26      32.169 -13.207  25.546  1.00 36.66           H  
ATOM    287  N   ARG A  27      28.633 -13.309  21.678  1.00 43.02           N  
ATOM    288  CA  ARG A  27      27.694 -14.069  20.868  1.00 46.00           C  
ATOM    289  C   ARG A  27      26.543 -14.712  21.587  1.00 46.67           C  
ATOM    290  O   ARG A  27      25.362 -14.204  21.555  1.00 47.12           O  
ATOM    291  CB  ARG A  27      28.468 -15.034  19.913  1.00 47.38           C  
ATOM    292  CG  ARG A  27      29.517 -14.209  19.134  1.00 49.29           C  
ATOM    293  CD  ARG A  27      30.284 -14.910  18.111  1.00 50.81           C  
ATOM    294  NE  ARG A  27      30.852 -16.181  18.551  1.00 52.36           N  
ATOM    295  CZ  ARG A  27      30.453 -17.364  18.050  1.00 53.26           C  
ATOM    296  NH1 ARG A  27      29.542 -17.445  17.071  1.00 53.51           N  
ATOM    297  NH2 ARG A  27      30.951 -18.492  18.574  1.00 53.55           N1+
ATOM    298  H   ARG A  27      29.349 -12.811  21.169  1.00 43.02           H  
ATOM    299  HA  ARG A  27      27.165 -13.329  20.268  1.00 46.00           H  
ATOM    300  HB2 ARG A  27      27.772 -15.498  19.215  1.00 47.38           H  
ATOM    301  HB3 ARG A  27      28.967 -15.808  20.496  1.00 47.38           H  
ATOM    302  HG2 ARG A  27      30.225 -13.809  19.859  1.00 49.29           H  
ATOM    303  HG3 ARG A  27      28.993 -13.387  18.646  1.00 49.29           H  
ATOM    304  HD2 ARG A  27      31.101 -14.262  17.794  1.00 50.81           H  
ATOM    305  HD3 ARG A  27      29.626 -15.105  17.265  1.00 50.81           H  
ATOM    306  HE  ARG A  27      31.572 -16.172  19.259  1.00 52.36           H  
ATOM    307 HH11 ARG A  27      29.239 -18.349  16.737  1.00 53.51           H  
ATOM    308 HH12 ARG A  27      29.158 -16.602  16.667  1.00 53.51           H  
ATOM    309 HH21 ARG A  27      31.638 -18.445  19.313  1.00 53.55           H  
ATOM    310 HH22 ARG A  27      30.639 -19.389  18.230  1.00 53.55           H  
ATOM    311  N   NME A  28      26.801 -15.833  22.260  1.00  0.00           N  
ATOM    312  CH3 NME A  28      25.779 -16.549  22.994  1.00  0.00           C  
ATOM    313  H   NME A  28      27.744 -16.196  22.257  1.00  0.00           H  
ATOM    314 HH31 NME A  28      26.112 -17.571  23.179  1.00  0.00           H  
ATOM    315 HH32 NME A  28      25.597 -16.050  23.946  1.00  0.00           H  
ATOM    316 HH33 NME A  28      24.858 -16.568  22.411  1.00  0.00           H  
ATOM    317  CH3 ACE A  36      31.141 -15.833  12.641  1.00  0.00           C  
ATOM    318  C   ACE A  36      29.679 -15.578  13.011  1.00  0.00           C  
ATOM    319  O   ACE A  36      28.823 -16.435  12.799  1.00  0.00           O  
ATOM    320 HH31 ACE A  36      31.268 -16.821  12.199  1.00  0.00           H  
ATOM    321 HH32 ACE A  36      31.459 -15.072  11.928  1.00  0.00           H  
ATOM    322 HH33 ACE A  36      31.747 -15.758  13.545  1.00  0.00           H  
ATOM    323  N   PHE A  37      29.401 -14.415  13.554  1.00  5.96           N  
ATOM    324  CA  PHE A  37      28.000 -14.052  13.958  1.00 10.32           C  
ATOM    325  C   PHE A  37      28.055 -12.656  14.541  1.00 10.51           C  
ATOM    326  O   PHE A  37      27.686 -12.488  15.721  1.00 10.82           O  
ATOM    327  CB  PHE A  37      27.405 -15.139  14.894  1.00 14.08           C  
ATOM    328  CG  PHE A  37      27.654 -16.491  14.238  1.00 18.12           C  
ATOM    329  CD1 PHE A  37      28.949 -17.051  14.352  1.00 19.28           C  
ATOM    330  CD2 PHE A  37      26.728 -17.013  13.328  1.00 19.17           C  
ATOM    331  CE1 PHE A  37      29.261 -18.222  13.661  1.00 20.49           C  
ATOM    332  CE2 PHE A  37      27.026 -18.199  12.628  1.00 20.02           C  
ATOM    333  CZ  PHE A  37      28.296 -18.797  12.800  1.00 20.53           C  
ATOM    334  H   PHE A  37      30.146 -13.750  13.704  1.00  5.96           H  
ATOM    335  HA  PHE A  37      27.312 -14.029  13.113  1.00 10.32           H  
ATOM    336  HB2 PHE A  37      26.334 -14.977  15.019  1.00 14.08           H  
ATOM    337  HB3 PHE A  37      27.895 -15.101  15.867  1.00 14.08           H  
ATOM    338  HD1 PHE A  37      29.693 -16.573  14.972  1.00 19.28           H  
ATOM    339  HD2 PHE A  37      25.788 -16.508  13.163  1.00 19.17           H  
ATOM    340  HE1 PHE A  37      30.229 -18.685  13.782  1.00 20.49           H  
ATOM    341  HE2 PHE A  37      26.295 -18.645  11.970  1.00 20.02           H  
ATOM    342  HZ  PHE A  37      28.533 -19.706  12.267  1.00 20.53           H  
ATOM    343  N   LEU A  38      28.633 -11.770  13.738  1.00 10.32           N  
ATOM    344  CA  LEU A  38      28.786 -10.355  14.179  1.00 11.27           C  
ATOM    345  C   LEU A  38      27.461 -10.006  14.872  1.00 11.59           C  
ATOM    346  O   LEU A  38      26.434 -10.506  14.389  1.00 11.93           O  
ATOM    347  CB  LEU A  38      29.141  -9.522  12.976  1.00 11.63           C  
ATOM    348  CG  LEU A  38      28.699 -10.012  11.602  1.00 12.28           C  
ATOM    349  CD1 LEU A  38      29.244 -11.429  11.345  1.00 12.57           C  
ATOM    350  CD2 LEU A  38      27.190 -10.030  11.501  1.00 11.93           C  
ATOM    351  H   LEU A  38      28.969 -12.055  12.829  1.00 10.32           H  
ATOM    352  HA  LEU A  38      29.591 -10.168  14.889  1.00 11.27           H  
ATOM    353  HB2 LEU A  38      30.227  -9.434  12.953  1.00 11.63           H  
ATOM    354  HB3 LEU A  38      28.700  -8.536  13.124  1.00 11.63           H  
ATOM    355  HG  LEU A  38      29.096  -9.327  10.853  1.00 12.28           H  
ATOM    356 HD11 LEU A  38      30.332 -11.416  11.406  1.00 12.57           H  
ATOM    357 HD12 LEU A  38      28.846 -12.113  12.095  1.00 12.57           H  
ATOM    358 HD13 LEU A  38      28.939 -11.761  10.352  1.00 12.57           H  
ATOM    359 HD21 LEU A  38      26.784 -10.713  12.247  1.00 11.93           H  
ATOM    360 HD22 LEU A  38      26.802  -9.027  11.678  1.00 11.93           H  
ATOM    361 HD23 LEU A  38      26.896 -10.363  10.506  1.00 11.93           H  
ATOM    362  N   VAL A  39      27.569  -9.308  15.964  1.00 11.53           N  
ATOM    363  CA  VAL A  39      26.396  -8.927  16.803  1.00 11.86           C  
ATOM    364  C   VAL A  39      26.416  -7.407  16.941  1.00 12.51           C  
ATOM    365  O   VAL A  39      27.141  -7.007  17.903  1.00 13.63           O  
ATOM    366  CB  VAL A  39      26.735  -9.590  18.181  1.00 11.65           C  
ATOM    367  CG1 VAL A  39      25.575  -9.879  19.090  1.00 11.67           C  
ATOM    368  CG2 VAL A  39      27.630 -10.791  17.982  1.00 11.90           C  
ATOM    369  H   VAL A  39      28.489  -9.010  16.257  1.00 11.53           H  
ATOM    370  HA  VAL A  39      25.424  -9.230  16.413  1.00 11.86           H  
ATOM    371  HB  VAL A  39      27.275  -8.822  18.734  1.00 11.65           H  
ATOM    372 HG11 VAL A  39      24.992  -8.970  19.235  1.00 11.67           H  
ATOM    373 HG12 VAL A  39      24.945 -10.647  18.642  1.00 11.67           H  
ATOM    374 HG13 VAL A  39      25.946 -10.230  20.053  1.00 11.67           H  
ATOM    375 HG21 VAL A  39      27.090 -11.559  17.429  1.00 11.90           H  
ATOM    376 HG22 VAL A  39      28.516 -10.495  17.421  1.00 11.90           H  
ATOM    377 HG23 VAL A  39      27.930 -11.186  18.953  1.00 11.90           H  
ATOM    378  N   TRP A  40      25.827  -6.612  16.102  1.00 12.67           N  
ATOM    379  CA  TRP A  40      25.982  -5.111  16.239  1.00 13.31           C  
ATOM    380  C   TRP A  40      24.955  -4.624  17.225  1.00 12.22           C  
ATOM    381  O   TRP A  40      23.802  -5.035  17.031  1.00 13.18           O  
ATOM    382  CB  TRP A  40      25.882  -4.496  14.853  1.00 15.07           C  
ATOM    383  CG  TRP A  40      26.922  -3.473  14.532  1.00 17.17           C  
ATOM    384  CD1 TRP A  40      28.237  -3.664  14.138  1.00 17.66           C  
ATOM    385  CD2 TRP A  40      26.736  -2.050  14.609  1.00 17.76           C  
ATOM    386  NE1 TRP A  40      28.877  -2.454  13.969  1.00 17.96           N  
ATOM    387  CE2 TRP A  40      27.965  -1.450  14.215  1.00 18.26           C  
ATOM    388  CE3 TRP A  40      25.655  -1.264  14.983  1.00 17.60           C  
ATOM    389  CZ2 TRP A  40      28.132  -0.072  14.158  1.00 18.25           C  
ATOM    390  CZ3 TRP A  40      25.814   0.103  14.893  1.00 18.54           C  
ATOM    391  CH2 TRP A  40      27.029   0.702  14.492  1.00 18.58           C  
ATOM    392  H   TRP A  40      25.264  -6.994  15.356  1.00 12.67           H  
ATOM    393  HA  TRP A  40      26.952  -4.812  16.635  1.00 13.31           H  
ATOM    394  HB2 TRP A  40      24.905  -4.022  14.765  1.00 15.07           H  
ATOM    395  HB3 TRP A  40      25.963  -5.300  14.121  1.00 15.07           H  
ATOM    396  HD1 TRP A  40      28.698  -4.629  13.984  1.00 17.66           H  
ATOM    397  HE1 TRP A  40      29.845  -2.326  13.710  1.00 17.96           H  
ATOM    398  HE3 TRP A  40      24.731  -1.703  15.329  1.00 17.60           H  
ATOM    399  HZ2 TRP A  40      29.072   0.374  13.869  1.00 18.25           H  
ATOM    400  HZ3 TRP A  40      24.977   0.740  15.139  1.00 18.54           H  
ATOM    401  HH2 TRP A  40      27.101   1.779  14.445  1.00 18.58           H  
ATOM    402  N   PRO A  41      25.260  -3.863  18.247  1.00 11.13           N  
ATOM    403  CA  PRO A  41      26.555  -3.327  18.602  1.00 10.27           C  
ATOM    404  C   PRO A  41      27.531  -4.333  19.193  1.00  8.68           C  
ATOM    405  O   PRO A  41      27.135  -5.107  20.070  1.00  9.04           O  
ATOM    406  CB  PRO A  41      26.234  -2.244  19.664  1.00 10.55           C  
ATOM    407  CG  PRO A  41      24.759  -2.206  19.842  1.00 10.58           C  
ATOM    408  CD  PRO A  41      24.223  -3.495  19.243  1.00 10.92           C  
ATOM    409  HA  PRO A  41      27.055  -2.965  17.704  1.00 10.27           H  
ATOM    410  HB2 PRO A  41      26.592  -1.272  19.323  1.00 10.55           H  
ATOM    411  HB3 PRO A  41      26.715  -2.497  20.609  1.00 10.55           H  
ATOM    412  HG2 PRO A  41      24.338  -1.345  19.322  1.00 10.58           H  
ATOM    413  HG3 PRO A  41      24.508  -2.149  20.901  1.00 10.58           H  
ATOM    414  HD2 PRO A  41      24.121  -4.268  20.005  1.00 10.92           H  
ATOM    415  HD3 PRO A  41      23.259  -3.331  18.761  1.00 10.92           H  
ATOM    416  N   PRO A  42      28.771  -4.256  18.750  1.00  7.30           N  
ATOM    417  CA  PRO A  42      29.844  -5.086  19.265  1.00  7.85           C  
ATOM    418  C   PRO A  42      30.019  -4.818  20.759  1.00  9.40           C  
ATOM    419  O   PRO A  42      30.562  -5.678  21.502  1.00 10.30           O  
ATOM    420  CB  PRO A  42      31.089  -4.636  18.513  1.00  7.33           C  
ATOM    421  CG  PRO A  42      30.627  -3.761  17.405  1.00  6.98           C  
ATOM    422  CD  PRO A  42      29.256  -3.283  17.757  1.00  6.88           C  
ATOM    423  HA  PRO A  42      29.647  -6.150  19.133  1.00  7.85           H  
ATOM    424  HB2 PRO A  42      31.619  -5.500  18.113  1.00  7.33           H  
ATOM    425  HB3 PRO A  42      31.750  -4.081  19.179  1.00  7.33           H  
ATOM    426  HG2 PRO A  42      30.597  -4.325  16.472  1.00  6.98           H  
ATOM    427  HG3 PRO A  42      31.301  -2.912  17.295  1.00  6.98           H  
ATOM    428  HD2 PRO A  42      29.295  -2.282  18.186  1.00  6.88           H  
ATOM    429  HD3 PRO A  42      28.612  -3.277  16.877  1.00  6.88           H  
ATOM    430  N   CYS A  43      29.682  -3.593  21.182  1.00 10.35           N  
ATOM    431  CA  CYS A  43      29.790  -3.203  22.582  1.00 10.82           C  
ATOM    432  C   CYS A  43      29.154  -1.875  22.940  1.00  8.33           C  
ATOM    433  O   CYS A  43      29.527  -0.802  22.495  1.00  7.73           O  
ATOM    434  CB  CYS A  43      31.225  -3.240  23.099  1.00 14.89           C  
ATOM    435  SG  CYS A  43      32.461  -3.057  21.792  1.00 20.71           S  
ATOM    436  H   CYS A  43      29.343  -2.919  20.511  1.00 10.35           H  
ATOM    437  HA  CYS A  43      29.204  -3.970  23.088  1.00 10.82           H  
ATOM    438  HB2 CYS A  43      31.388  -4.195  23.598  1.00 14.89           H  
ATOM    439  HB3 CYS A  43      31.356  -2.429  23.815  1.00 14.89           H  
ATOM    440  N   VAL A  44      28.323  -1.965  23.931  1.00  6.08           N  
ATOM    441  CA  VAL A  44      27.535  -0.963  24.612  1.00  4.31           C  
ATOM    442  C   VAL A  44      28.236  -0.402  25.827  1.00  3.64           C  
ATOM    443  O   VAL A  44      29.146  -1.088  26.368  1.00  4.11           O  
ATOM    444  CB  VAL A  44      26.251  -1.774  25.037  1.00  4.22           C  
ATOM    445  CG1 VAL A  44      25.355  -1.866  23.803  1.00  5.40           C  
ATOM    446  CG2 VAL A  44      26.545  -3.167  25.541  1.00  3.20           C  
ATOM    447  H   VAL A  44      28.205  -2.901  24.291  1.00  6.08           H  
ATOM    448  HA  VAL A  44      27.332  -0.094  23.986  1.00  4.31           H  
ATOM    449  HB  VAL A  44      25.779  -1.250  25.868  1.00  4.22           H  
ATOM    450 HG11 VAL A  44      25.103  -0.862  23.461  1.00  5.40           H  
ATOM    451 HG12 VAL A  44      25.882  -2.398  23.011  1.00  5.40           H  
ATOM    452 HG13 VAL A  44      24.441  -2.404  24.057  1.00  5.40           H  
ATOM    453 HG21 VAL A  44      27.022  -3.746  24.750  1.00  3.20           H  
ATOM    454 HG22 VAL A  44      27.212  -3.109  26.401  1.00  3.20           H  
ATOM    455 HG23 VAL A  44      25.614  -3.651  25.835  1.00  3.20           H  
ATOM    456  N   GLU A  45      27.869   0.777  26.303  1.00  2.38           N  
ATOM    457  CA  GLU A  45      28.483   1.280  27.563  1.00  2.00           C  
ATOM    458  C   GLU A  45      27.409   0.991  28.656  1.00  2.00           C  
ATOM    459  O   GLU A  45      26.237   1.289  28.414  1.00  2.00           O  
ATOM    460  CB  GLU A  45      28.758   2.684  27.662  1.00  2.00           C  
ATOM    461  CG  GLU A  45      29.625   3.672  27.004  1.00  3.80           C  
ATOM    462  CD  GLU A  45      28.872   4.909  26.562  1.00  5.47           C  
ATOM    463  OE1 GLU A  45      27.613   4.730  26.679  1.00  6.31           O  
ATOM    464  OE2 GLU A  45      29.341   5.913  26.067  1.00  6.45           O1-
ATOM    465  H   GLU A  45      27.179   1.331  25.816  1.00  2.38           H  
ATOM    466  HA  GLU A  45      29.455   0.793  27.644  1.00  2.00           H  
ATOM    467  HB2 GLU A  45      29.052   2.784  28.707  1.00  2.00           H  
ATOM    468  HB3 GLU A  45      27.769   3.119  27.519  1.00  2.00           H  
ATOM    469  HG2 GLU A  45      30.079   3.209  26.128  1.00  3.80           H  
ATOM    470  HG3 GLU A  45      30.406   3.971  27.703  1.00  3.80           H  
ATOM    471  N   VAL A  46      27.864   0.401  29.710  1.00  2.00           N  
ATOM    472  CA  VAL A  46      27.081   0.077  30.912  1.00  2.00           C  
ATOM    473  C   VAL A  46      27.780   0.828  32.064  1.00  2.00           C  
ATOM    474  O   VAL A  46      29.012   1.069  31.899  1.00  2.00           O  
ATOM    475  CB  VAL A  46      27.029  -1.438  31.197  1.00  2.00           C  
ATOM    476  CG1 VAL A  46      26.328  -2.227  30.110  1.00  2.00           C  
ATOM    477  CG2 VAL A  46      28.338  -2.070  31.581  1.00  2.00           C  
ATOM    478  H   VAL A  46      28.840   0.140  29.709  1.00  2.00           H  
ATOM    479  HA  VAL A  46      26.041   0.378  30.787  1.00  2.00           H  
ATOM    480  HB  VAL A  46      26.415  -1.495  32.096  1.00  2.00           H  
ATOM    481 HG11 VAL A  46      25.344  -1.796  29.925  1.00  2.00           H  
ATOM    482 HG12 VAL A  46      26.919  -2.189  29.195  1.00  2.00           H  
ATOM    483 HG13 VAL A  46      26.217  -3.264  30.428  1.00  2.00           H  
ATOM    484 HG21 VAL A  46      29.015  -2.052  30.727  1.00  2.00           H  
ATOM    485 HG22 VAL A  46      28.781  -1.514  32.407  1.00  2.00           H  
ATOM    486 HG23 VAL A  46      28.167  -3.102  31.887  1.00  2.00           H  
ATOM    487  N   GLN A  47      27.100   1.057  33.169  1.00  2.00           N  
ATOM    488  CA  GLN A  47      27.750   1.758  34.291  1.00  2.00           C  
ATOM    489  C   GLN A  47      28.153   0.888  35.443  1.00  2.00           C  
ATOM    490  O   GLN A  47      27.289   0.431  36.176  1.00  2.00           O  
ATOM    491  CB  GLN A  47      26.923   2.933  34.725  1.00  2.00           C  
ATOM    492  CG  GLN A  47      27.375   4.237  33.983  1.00  2.00           C  
ATOM    493  CD  GLN A  47      27.314   5.318  35.055  1.00  3.03           C  
ATOM    494  NE2 GLN A  47      26.550   5.128  36.032  1.00  3.86           N  
ATOM    495  OE1 GLN A  47      28.179   6.284  34.961  1.00  3.44           O  
ATOM    496  H   GLN A  47      26.140   0.754  33.247  1.00  2.00           H  
ATOM    497  HA  GLN A  47      28.702   2.118  33.901  1.00  2.00           H  
ATOM    498  HB2 GLN A  47      27.040   3.075  35.799  1.00  2.00           H  
ATOM    499  HB3 GLN A  47      25.876   2.737  34.496  1.00  2.00           H  
ATOM    500  HG2 GLN A  47      26.697   4.469  33.161  1.00  2.00           H  
ATOM    501  HG3 GLN A  47      28.389   4.131  33.598  1.00  2.00           H  
ATOM    502 HE21 GLN A  47      26.580   5.752  36.825  1.00  3.86           H  
ATOM    503 HE22 GLN A  47      25.905   4.351  36.025  1.00  3.86           H  
ATOM    504  N   ARG A  48      29.393   0.792  35.769  1.00  2.00           N  
ATOM    505  CA  ARG A  48      30.092   0.080  36.765  1.00  2.00           C  
ATOM    506  C   ARG A  48      30.802   0.873  37.850  1.00  2.00           C  
ATOM    507  O   ARG A  48      31.487   1.830  37.540  1.00  2.00           O  
ATOM    508  CB  ARG A  48      31.263  -0.676  36.054  1.00  2.00           C  
ATOM    509  CG  ARG A  48      31.204  -2.167  36.195  1.00  2.00           C  
ATOM    510  CD  ARG A  48      29.872  -2.740  36.435  1.00  2.00           C  
ATOM    511  NE  ARG A  48      29.108  -3.022  35.206  1.00  2.00           N  
ATOM    512  CZ  ARG A  48      28.662  -4.287  35.063  1.00  2.00           C  
ATOM    513  NH1 ARG A  48      29.068  -5.243  35.924  1.00  2.00           N  
ATOM    514  NH2 ARG A  48      27.597  -4.492  34.285  1.00  2.00           N1+
ATOM    515  H   ARG A  48      29.999   1.349  35.183  1.00  2.00           H  
ATOM    516  HA  ARG A  48      29.313  -0.509  37.249  1.00  2.00           H  
ATOM    517  HB2 ARG A  48      32.204  -0.329  36.481  1.00  2.00           H  
ATOM    518  HB3 ARG A  48      31.234  -0.431  34.992  1.00  2.00           H  
ATOM    519  HG2 ARG A  48      31.844  -2.448  37.032  1.00  2.00           H  
ATOM    520  HG3 ARG A  48      31.594  -2.604  35.276  1.00  2.00           H  
ATOM    521  HD2 ARG A  48      29.300  -2.036  37.040  1.00  2.00           H  
ATOM    522  HD3 ARG A  48      29.995  -3.674  36.984  1.00  2.00           H  
ATOM    523  HE  ARG A  48      28.929  -2.310  34.512  1.00  2.00           H  
ATOM    524 HH11 ARG A  48      29.874  -5.084  36.511  1.00  2.00           H  
ATOM    525 HH12 ARG A  48      28.566  -6.117  35.981  1.00  2.00           H  
ATOM    526 HH21 ARG A  48      27.092  -5.365  34.340  1.00  2.00           H  
ATOM    527 HH22 ARG A  48      27.296  -3.774  33.642  1.00  2.00           H  
ATOM    528  N   CYS A  49      30.862   0.294  39.029  1.00  2.00           N  
ATOM    529  CA  CYS A  49      31.463   0.747  40.258  1.00  2.00           C  
ATOM    530  C   CYS A  49      32.981   0.555  40.343  1.00  2.00           C  
ATOM    531  O   CYS A  49      33.375  -0.601  40.610  1.00  2.00           O  
ATOM    532  CB  CYS A  49      30.926  -0.101  41.426  1.00  2.00           C  
ATOM    533  SG  CYS A  49      29.579   0.477  42.308  1.00  2.00           S  
ATOM    534  H   CYS A  49      30.417  -0.611  39.082  1.00  2.00           H  
ATOM    535  HA  CYS A  49      31.222   1.809  40.300  1.00  2.00           H  
ATOM    536  HB2 CYS A  49      31.744  -0.226  42.135  1.00  2.00           H  
ATOM    537  HB3 CYS A  49      30.649  -1.072  41.017  1.00  2.00           H  
ATOM    538  N   SER A  50      33.728   1.622  40.336  1.00  2.00           N  
ATOM    539  CA  SER A  50      35.187   1.596  40.358  1.00  2.00           C  
ATOM    540  C   SER A  50      35.734   2.643  41.307  1.00  2.00           C  
ATOM    541  O   SER A  50      35.207   3.760  41.248  1.00  2.00           O  
ATOM    542  CB  SER A  50      35.632   2.018  38.933  1.00  2.00           C  
ATOM    543  OG  SER A  50      35.443   3.395  38.732  1.00  2.00           O  
ATOM    544  H   SER A  50      33.270   2.522  40.314  1.00  2.00           H  
ATOM    545  HA  SER A  50      35.540   0.612  40.666  1.00  2.00           H  
ATOM    546  HB2 SER A  50      35.044   1.467  38.199  1.00  2.00           H  
ATOM    547  HB3 SER A  50      36.688   1.781  38.805  1.00  2.00           H  
ATOM    548  HG  SER A  50      35.079   3.759  39.542  1.00  2.00           H  
ATOM    549  N   GLY A  51      36.808   2.349  41.987  1.00  2.00           N  
ATOM    550  CA  GLY A  51      37.418   3.352  42.899  1.00  2.00           C  
ATOM    551  C   GLY A  51      38.156   2.673  44.029  1.00  2.00           C  
ATOM    552  O   GLY A  51      38.251   1.424  43.953  1.00  2.24           O  
ATOM    553  H   GLY A  51      37.227   1.435  41.893  1.00  2.00           H  
ATOM    554  HA2 GLY A  51      36.631   3.982  43.314  1.00  2.00           H  
ATOM    555  HA3 GLY A  51      38.118   3.968  42.335  1.00  2.00           H  
ATOM    556  N   CYS A  52      38.645   3.405  45.018  1.00  2.00           N  
ATOM    557  CA  CYS A  52      39.349   2.793  46.131  1.00  2.00           C  
ATOM    558  C   CYS A  52      38.917   3.210  47.510  1.00  2.92           C  
ATOM    559  O   CYS A  52      38.204   4.193  47.623  1.00  2.80           O  
ATOM    560  CB  CYS A  52      40.822   3.363  46.106  1.00  2.12           C  
ATOM    561  SG  CYS A  52      41.563   2.769  44.659  1.00  3.22           S  
ATOM    562  H   CYS A  52      38.526   4.408  44.998  1.00  2.00           H  
ATOM    563  HA  CYS A  52      39.187   1.724  45.995  1.00  2.00           H  
ATOM    564  HB2 CYS A  52      41.374   3.016  46.980  1.00  2.12           H  
ATOM    565  HB3 CYS A  52      40.803   4.453  46.098  1.00  2.12           H  
ATOM    566  N   CYS A  53      39.641   2.579  48.473  1.00  4.55           N  
ATOM    567  CA  CYS A  53      39.437   2.951  49.882  1.00  6.60           C  
ATOM    568  C   CYS A  53      40.677   3.084  50.728  1.00  8.63           C  
ATOM    569  O   CYS A  53      41.819   3.168  50.285  1.00  8.16           O  
ATOM    570  CB  CYS A  53      38.335   2.074  50.491  1.00  5.67           C  
ATOM    571  SG  CYS A  53      37.023   1.690  49.357  1.00  4.22           S  
ATOM    572  H   CYS A  53      40.310   1.864  48.224  1.00  4.55           H  
ATOM    573  HA  CYS A  53      39.095   3.986  49.881  1.00  6.60           H  
ATOM    574  HB2 CYS A  53      37.909   2.600  51.345  1.00  5.67           H  
ATOM    575  HB3 CYS A  53      38.785   1.140  50.827  1.00  5.67           H  
ATOM    576  N   ASN A  54      40.442   3.183  52.039  1.00 12.46           N  
ATOM    577  CA  ASN A  54      41.469   3.369  53.036  1.00 17.11           C  
ATOM    578  C   ASN A  54      42.202   2.088  53.390  1.00 19.98           C  
ATOM    579  O   ASN A  54      43.454   2.170  53.428  1.00 20.93           O  
ATOM    580  CB  ASN A  54      40.936   4.068  54.293  1.00 18.11           C  
ATOM    581  CG  ASN A  54      39.775   3.242  54.864  1.00 18.95           C  
ATOM    582  OD1 ASN A  54      38.793   3.085  54.109  1.00 19.36           O  
ATOM    583  ND2 ASN A  54      39.958   2.788  56.089  1.00 18.98           N  
ATOM    584  H   ASN A  54      39.484   3.124  52.353  1.00 12.46           H  
ATOM    585  HA  ASN A  54      42.204   4.029  52.574  1.00 17.11           H  
ATOM    586  HB2 ASN A  54      40.583   5.066  54.035  1.00 18.11           H  
ATOM    587  HB3 ASN A  54      41.731   4.144  55.035  1.00 18.11           H  
ATOM    588 HD21 ASN A  54      40.814   2.998  56.583  1.00 18.98           H  
ATOM    589 HD22 ASN A  54      39.242   2.230  56.533  1.00 18.98           H  
ATOM    590  N   ASN A  55      41.469   1.054  53.754  1.00 23.36           N  
ATOM    591  CA  ASN A  55      42.200  -0.205  54.170  1.00 26.69           C  
ATOM    592  C   ASN A  55      42.441  -1.051  52.931  1.00 27.27           C  
ATOM    593  O   ASN A  55      41.965  -0.699  51.832  1.00 27.30           O  
ATOM    594  CB  ASN A  55      41.540  -0.838  55.365  1.00 29.02           C  
ATOM    595  CG  ASN A  55      41.446   0.068  56.593  1.00 31.14           C  
ATOM    596  OD1 ASN A  55      42.373   0.883  56.857  1.00 32.19           O  
ATOM    597  ND2 ASN A  55      40.347  -0.059  57.358  1.00 31.68           N  
ATOM    598  H   ASN A  55      40.460   1.100  53.755  1.00 23.36           H  
ATOM    599  HA  ASN A  55      43.200  -0.014  54.558  1.00 26.69           H  
ATOM    600  HB2 ASN A  55      42.112  -1.725  55.639  1.00 29.02           H  
ATOM    601  HB3 ASN A  55      40.529  -1.131  55.080  1.00 29.02           H  
ATOM    602 HD21 ASN A  55      40.238   0.512  58.184  1.00 31.68           H  
ATOM    603 HD22 ASN A  55      39.631  -0.725  57.107  1.00 31.68           H  
ATOM    604  N   ARG A  56      43.247  -2.091  53.108  1.00 27.95           N  
ATOM    605  CA  ARG A  56      43.579  -2.996  51.973  1.00 28.49           C  
ATOM    606  C   ARG A  56      42.396  -3.960  51.812  1.00 26.76           C  
ATOM    607  O   ARG A  56      42.263  -4.607  50.751  1.00 26.79           O  
ATOM    608  CB  ARG A  56      44.872  -3.780  52.154  1.00 30.80           C  
ATOM    609  CG  ARG A  56      45.140  -4.904  51.148  1.00 32.83           C  
ATOM    610  CD  ARG A  56      46.487  -4.889  50.566  1.00 34.56           C  
ATOM    611  NE  ARG A  56      47.596  -5.368  51.308  1.00 36.31           N  
ATOM    612  CZ  ARG A  56      47.957  -5.190  52.571  1.00 37.53           C  
ATOM    613  NH1 ARG A  56      47.227  -4.515  53.479  1.00 37.92           N  
ATOM    614  NH2 ARG A  56      49.179  -5.611  52.978  1.00 37.95           N1+
ATOM    615  H   ARG A  56      43.639  -2.270  54.021  1.00 27.95           H  
ATOM    616  HA  ARG A  56      43.745  -2.384  51.086  1.00 28.49           H  
ATOM    617  HB2 ARG A  56      44.852  -4.225  53.149  1.00 30.80           H  
ATOM    618  HB3 ARG A  56      45.699  -3.073  52.088  1.00 30.80           H  
ATOM    619  HG2 ARG A  56      44.417  -4.815  50.337  1.00 32.83           H  
ATOM    620  HG3 ARG A  56      44.999  -5.858  51.657  1.00 32.83           H  
ATOM    621  HD2 ARG A  56      46.706  -3.852  50.311  1.00 34.56           H  
ATOM    622  HD3 ARG A  56      46.440  -5.485  49.654  1.00 34.56           H  
ATOM    623  HE  ARG A  56      48.226  -5.952  50.777  1.00 36.31           H  
ATOM    624 HH11 ARG A  56      47.599  -4.349  54.403  1.00 37.92           H  
ATOM    625 HH12 ARG A  56      46.308  -4.175  53.236  1.00 37.92           H  
ATOM    626 HH21 ARG A  56      49.774  -6.123  52.343  1.00 37.95           H  
ATOM    627 HH22 ARG A  56      49.495  -5.413  53.917  1.00 37.95           H  
ATOM    628  N   ASN A  57      41.619  -4.018  52.904  1.00 24.09           N  
ATOM    629  CA  ASN A  57      40.438  -4.909  52.827  1.00 21.79           C  
ATOM    630  C   ASN A  57      39.165  -4.135  53.064  1.00 19.33           C  
ATOM    631  O   ASN A  57      38.306  -4.484  53.881  1.00 19.66           O  
ATOM    632  CB  ASN A  57      40.680  -6.216  53.466  1.00 23.04           C  
ATOM    633  CG  ASN A  57      40.728  -6.305  54.966  1.00 24.31           C  
ATOM    634  OD1 ASN A  57      41.283  -7.348  55.424  1.00 25.22           O  
ATOM    635  ND2 ASN A  57      40.175  -5.346  55.711  1.00 24.14           N  
ATOM    636  H   ASN A  57      41.828  -3.483  53.735  1.00 24.09           H  
ATOM    637  HA  ASN A  57      40.253  -5.269  51.815  1.00 21.79           H  
ATOM    638  HB2 ASN A  57      41.639  -6.578  53.095  1.00 23.04           H  
ATOM    639  HB3 ASN A  57      39.886  -6.884  53.133  1.00 23.04           H  
ATOM    640 HD21 ASN A  57      40.180  -5.423  56.718  1.00 24.14           H  
ATOM    641 HD22 ASN A  57      39.751  -4.543  55.268  1.00 24.14           H  
ATOM    642  N   VAL A  58      39.031  -3.067  52.293  1.00 15.79           N  
ATOM    643  CA  VAL A  58      37.851  -2.203  52.199  1.00 11.87           C  
ATOM    644  C   VAL A  58      37.705  -2.068  50.661  1.00  9.23           C  
ATOM    645  O   VAL A  58      38.701  -1.643  50.059  1.00  9.41           O  
ATOM    646  CB  VAL A  58      37.874  -0.848  52.847  1.00 12.02           C  
ATOM    647  CG1 VAL A  58      36.617  -0.664  53.716  1.00 12.28           C  
ATOM    648  CG2 VAL A  58      39.112  -0.453  53.612  1.00 11.91           C  
ATOM    649  H   VAL A  58      39.820  -2.824  51.712  1.00 15.79           H  
ATOM    650  HA  VAL A  58      37.032  -2.654  52.759  1.00 11.87           H  
ATOM    651  HB  VAL A  58      37.889  -0.161  52.001  1.00 12.02           H  
ATOM    652 HG11 VAL A  58      35.728  -0.847  53.112  1.00 12.28           H  
ATOM    653 HG12 VAL A  58      36.644  -1.369  54.547  1.00 12.28           H  
ATOM    654 HG13 VAL A  58      36.589   0.354  54.104  1.00 12.28           H  
ATOM    655 HG21 VAL A  58      39.208  -1.082  54.497  1.00 11.91           H  
ATOM    656 HG22 VAL A  58      39.988  -0.583  52.977  1.00 11.91           H  
ATOM    657 HG23 VAL A  58      39.034   0.591  53.915  1.00 11.91           H  
ATOM    658  N   GLN A  59      36.591  -2.485  50.187  1.00  6.49           N  
ATOM    659  CA  GLN A  59      36.515  -2.519  48.666  1.00  4.85           C  
ATOM    660  C   GLN A  59      35.341  -1.709  48.210  1.00  4.01           C  
ATOM    661  O   GLN A  59      34.333  -1.585  48.924  1.00  4.29           O  
ATOM    662  CB  GLN A  59      36.586  -3.965  48.348  1.00  4.95           C  
ATOM    663  CG  GLN A  59      37.449  -4.512  47.233  1.00  5.24           C  
ATOM    664  CD  GLN A  59      36.705  -5.813  46.831  1.00  6.16           C  
ATOM    665  NE2 GLN A  59      36.071  -5.896  45.788  1.00  6.39           N  
ATOM    666  OE1 GLN A  59      36.650  -6.669  47.858  1.00  6.27           O  
ATOM    667  H   GLN A  59      35.822  -2.770  50.776  1.00  6.49           H  
ATOM    668  HA  GLN A  59      37.317  -2.037  48.106  1.00  4.85           H  
ATOM    669  HB2 GLN A  59      35.566  -4.275  48.121  1.00  4.95           H  
ATOM    670  HB3 GLN A  59      36.921  -4.459  49.260  1.00  4.95           H  
ATOM    671  HG2 GLN A  59      38.457  -4.729  47.587  1.00  5.24           H  
ATOM    672  HG3 GLN A  59      37.500  -3.814  46.397  1.00  5.24           H  
ATOM    673 HE21 GLN A  59      35.434  -6.666  45.644  1.00  6.39           H  
ATOM    674 HE22 GLN A  59      36.185  -5.194  45.071  1.00  6.39           H  
ATOM    675  N   CYS A  60      35.461  -1.128  47.026  1.00  2.63           N  
ATOM    676  CA  CYS A  60      34.411  -0.262  46.422  1.00  2.00           C  
ATOM    677  C   CYS A  60      33.438  -1.191  45.717  1.00  2.00           C  
ATOM    678  O   CYS A  60      33.808  -1.607  44.613  1.00  2.00           O  
ATOM    679  CB  CYS A  60      35.100   0.640  45.428  1.00  2.00           C  
ATOM    680  SG  CYS A  60      34.105   1.803  44.539  1.00  2.00           S  
ATOM    681  H   CYS A  60      36.312  -1.281  46.504  1.00  2.63           H  
ATOM    682  HA  CYS A  60      33.879   0.346  47.154  1.00  2.00           H  
ATOM    683  HB2 CYS A  60      35.588   0.000  44.692  1.00  2.00           H  
ATOM    684  HB3 CYS A  60      35.854   1.207  45.973  1.00  2.00           H  
ATOM    685  N   ARG A  61      32.351  -1.515  46.359  1.00  2.00           N  
ATOM    686  CA  ARG A  61      31.378  -2.518  45.877  1.00  2.00           C  
ATOM    687  C   ARG A  61      29.984  -1.974  45.705  1.00  2.00           C  
ATOM    688  O   ARG A  61      29.596  -1.165  46.569  1.00  2.00           O  
ATOM    689  CB  ARG A  61      31.297  -3.622  46.998  1.00  2.00           C  
ATOM    690  CG  ARG A  61      32.463  -4.572  46.997  1.00  2.00           C  
ATOM    691  CD  ARG A  61      32.340  -5.677  47.934  1.00  2.00           C  
ATOM    692  NE  ARG A  61      31.278  -5.466  48.915  1.00  2.00           N  
ATOM    693  CZ  ARG A  61      30.972  -6.473  49.757  1.00  2.00           C  
ATOM    694  NH1 ARG A  61      31.725  -7.565  49.681  1.00  2.00           N  
ATOM    695  NH2 ARG A  61      30.014  -6.374  50.647  1.00  2.00           N1+
ATOM    696  H   ARG A  61      32.162  -1.054  47.237  1.00  2.00           H  
ATOM    697  HA  ARG A  61      31.714  -2.875  44.904  1.00  2.00           H  
ATOM    698  HB2 ARG A  61      30.384  -4.198  46.848  1.00  2.00           H  
ATOM    699  HB3 ARG A  61      31.259  -3.126  47.968  1.00  2.00           H  
ATOM    700  HG2 ARG A  61      33.361  -4.009  47.250  1.00  2.00           H  
ATOM    701  HG3 ARG A  61      32.564  -4.986  45.994  1.00  2.00           H  
ATOM    702  HD2 ARG A  61      33.286  -5.793  48.463  1.00  2.00           H  
ATOM    703  HD3 ARG A  61      32.123  -6.587  47.374  1.00  2.00           H  
ATOM    704  HE  ARG A  61      30.785  -4.586  48.961  1.00  2.00           H  
ATOM    705 HH11 ARG A  61      32.459  -7.625  48.990  1.00  2.00           H  
ATOM    706 HH12 ARG A  61      31.564  -8.335  50.315  1.00  2.00           H  
ATOM    707 HH21 ARG A  61      29.840  -7.135  51.288  1.00  2.00           H  
ATOM    708 HH22 ARG A  61      29.451  -5.537  50.692  1.00  2.00           H  
ATOM    709  N   PRO A  62      29.205  -2.526  44.808  1.00  2.00           N  
ATOM    710  CA  PRO A  62      27.854  -2.063  44.545  1.00  2.00           C  
ATOM    711  C   PRO A  62      26.944  -2.208  45.728  1.00  2.00           C  
ATOM    712  O   PRO A  62      27.100  -3.043  46.599  1.00  2.00           O  
ATOM    713  CB  PRO A  62      27.383  -2.755  43.297  1.00  2.00           C  
ATOM    714  CG  PRO A  62      28.308  -3.894  43.108  1.00  2.00           C  
ATOM    715  CD  PRO A  62      29.605  -3.521  43.825  1.00  2.00           C  
ATOM    716  HA  PRO A  62      27.842  -0.987  44.374  1.00  2.00           H  
ATOM    717  HB2 PRO A  62      27.432  -2.078  42.444  1.00  2.00           H  
ATOM    718  HB3 PRO A  62      26.360  -3.111  43.421  1.00  2.00           H  
ATOM    719  HG2 PRO A  62      28.497  -4.054  42.046  1.00  2.00           H  
ATOM    720  HG3 PRO A  62      27.884  -4.800  43.542  1.00  2.00           H  
ATOM    721  HD2 PRO A  62      30.039  -4.393  44.314  1.00  2.00           H  
ATOM    722  HD3 PRO A  62      30.326  -3.101  43.123  1.00  2.00           H  
ATOM    723  N   THR A  63      25.952  -1.335  45.723  1.00  2.00           N  
ATOM    724  CA  THR A  63      24.952  -1.194  46.803  1.00  2.00           C  
ATOM    725  C   THR A  63      23.577  -1.299  46.226  1.00  2.00           C  
ATOM    726  O   THR A  63      22.585  -1.567  46.915  1.00  2.00           O  
ATOM    727  CB  THR A  63      25.295   0.054  47.674  1.00  2.00           C  
ATOM    728  OG1 THR A  63      26.366  -0.427  48.544  1.00  2.00           O  
ATOM    729  CG2 THR A  63      24.209   0.703  48.489  1.00  2.00           C  
ATOM    730  H   THR A  63      25.871  -0.721  44.925  1.00  2.00           H  
ATOM    731  HA  THR A  63      24.982  -2.012  47.523  1.00  2.00           H  
ATOM    732  HB  THR A  63      25.539   0.872  46.996  1.00  2.00           H  
ATOM    733 HG21 THR A  63      23.388   0.995  47.834  1.00  2.00           H  
ATOM    734 HG22 THR A  63      23.845  -0.002  49.236  1.00  2.00           H  
ATOM    735 HG23 THR A  63      24.608   1.587  48.987  1.00  2.00           H  
ATOM    736  HG1 THR A  63      27.079  -0.738  47.982  1.00  2.00           H  
ATOM    737  N   GLN A  64      23.493  -1.199  44.912  1.00  2.00           N  
ATOM    738  CA  GLN A  64      22.216  -1.419  44.190  1.00  2.00           C  
ATOM    739  C   GLN A  64      22.600  -1.518  42.721  1.00  2.00           C  
ATOM    740  O   GLN A  64      23.537  -0.820  42.324  1.00  2.00           O  
ATOM    741  CB  GLN A  64      21.128  -0.472  44.514  1.00  2.00           C  
ATOM    742  CG  GLN A  64      21.653   0.893  44.899  1.00  2.00           C  
ATOM    743  CD  GLN A  64      20.553   1.765  45.445  1.00  2.00           C  
ATOM    744  OE1 GLN A  64      20.653   2.246  46.582  1.00  2.13           O  
ATOM    745  NE2 GLN A  64      19.534   1.868  44.574  1.00  2.00           N  
ATOM    746  H   GLN A  64      24.322  -0.966  44.384  1.00  2.00           H  
ATOM    747  HA  GLN A  64      21.736  -2.340  44.520  1.00  2.00           H  
ATOM    748  HB2 GLN A  64      20.550  -0.873  45.347  1.00  2.00           H  
ATOM    749  HB3 GLN A  64      20.483  -0.367  43.641  1.00  2.00           H  
ATOM    750  HG2 GLN A  64      22.081   1.371  44.018  1.00  2.00           H  
ATOM    751  HG3 GLN A  64      22.425   0.776  45.660  1.00  2.00           H  
ATOM    752 HE21 GLN A  64      18.709   2.396  44.822  1.00  2.00           H  
ATOM    753 HE22 GLN A  64      19.593   1.417  43.672  1.00  2.00           H  
ATOM    754  N   VAL A  65      22.051  -2.542  42.105  1.00  2.00           N  
ATOM    755  CA  VAL A  65      22.241  -2.834  40.682  1.00  2.00           C  
ATOM    756  C   VAL A  65      20.818  -2.731  40.095  1.00  2.00           C  
ATOM    757  O   VAL A  65      19.831  -2.670  40.856  1.00  2.00           O  
ATOM    758  CB  VAL A  65      22.993  -4.121  40.439  1.00  2.00           C  
ATOM    759  CG1 VAL A  65      24.158  -4.376  41.380  1.00  2.00           C  
ATOM    760  CG2 VAL A  65      22.094  -5.334  40.377  1.00  2.00           C  
ATOM    761  H   VAL A  65      21.465  -3.163  42.644  1.00  2.00           H  
ATOM    762  HA  VAL A  65      22.902  -2.135  40.169  1.00  2.00           H  
ATOM    763  HB  VAL A  65      23.428  -3.963  39.452  1.00  2.00           H  
ATOM    764 HG11 VAL A  65      24.822  -3.512  41.378  1.00  2.00           H  
ATOM    765 HG12 VAL A  65      23.780  -4.542  42.389  1.00  2.00           H  
ATOM    766 HG13 VAL A  65      24.707  -5.257  41.048  1.00  2.00           H  
ATOM    767 HG21 VAL A  65      21.650  -5.507  41.357  1.00  2.00           H  
ATOM    768 HG22 VAL A  65      21.305  -5.164  39.645  1.00  2.00           H  
ATOM    769 HG23 VAL A  65      22.679  -6.206  40.084  1.00  2.00           H  
ATOM    770  N   GLN A  66      20.776  -2.532  38.828  1.00  2.35           N  
ATOM    771  CA  GLN A  66      19.501  -2.337  38.055  1.00  3.92           C  
ATOM    772  C   GLN A  66      19.714  -3.204  36.810  1.00  4.45           C  
ATOM    773  O   GLN A  66      20.880  -3.177  36.300  1.00  6.14           O  
ATOM    774  CB  GLN A  66      19.407  -0.860  37.763  1.00  5.44           C  
ATOM    775  CG  GLN A  66      18.530  -0.495  36.576  1.00  7.92           C  
ATOM    776  CD  GLN A  66      17.157  -0.157  37.164  1.00 10.28           C  
ATOM    777  OE1 GLN A  66      16.513  -1.044  37.738  1.00 11.29           O  
ATOM    778  NE2 GLN A  66      16.888   1.153  37.114  1.00 11.28           N  
ATOM    779  H   GLN A  66      21.649  -2.505  38.321  1.00  2.35           H  
ATOM    780  HA  GLN A  66      18.572  -2.622  38.549  1.00  3.92           H  
ATOM    781  HB2 GLN A  66      20.413  -0.489  37.567  1.00  5.44           H  
ATOM    782  HB3 GLN A  66      19.003  -0.366  38.647  1.00  5.44           H  
ATOM    783  HG2 GLN A  66      18.452  -1.337  35.888  1.00  7.92           H  
ATOM    784  HG3 GLN A  66      18.941   0.367  36.050  1.00  7.92           H  
ATOM    785 HE21 GLN A  66      17.500   1.775  36.606  1.00 11.28           H  
ATOM    786 HE22 GLN A  66      16.073   1.519  37.584  1.00 11.28           H  
ATOM    787  N   LEU A  67      18.746  -3.973  36.405  1.00  3.01           N  
ATOM    788  CA  LEU A  67      18.943  -4.971  35.302  1.00  2.00           C  
ATOM    789  C   LEU A  67      18.097  -4.498  34.133  1.00  2.00           C  
ATOM    790  O   LEU A  67      16.866  -4.598  34.112  1.00  2.00           O  
ATOM    791  CB  LEU A  67      18.609  -6.266  35.920  1.00  2.00           C  
ATOM    792  CG  LEU A  67      19.104  -7.626  35.806  1.00  2.00           C  
ATOM    793  CD1 LEU A  67      20.576  -7.846  36.074  1.00  2.00           C  
ATOM    794  CD2 LEU A  67      18.306  -8.471  36.858  1.00  2.00           C  
ATOM    795  H   LEU A  67      17.840  -3.896  36.844  1.00  3.01           H  
ATOM    796  HA  LEU A  67      19.943  -5.078  34.882  1.00  2.00           H  
ATOM    797  HB2 LEU A  67      17.551  -6.377  35.684  1.00  2.00           H  
ATOM    798  HB3 LEU A  67      18.724  -6.059  36.984  1.00  2.00           H  
ATOM    799  HG  LEU A  67      18.965  -7.910  34.763  1.00  2.00           H  
ATOM    800 HD11 LEU A  67      21.165  -7.220  35.403  1.00  2.00           H  
ATOM    801 HD12 LEU A  67      20.800  -7.582  37.108  1.00  2.00           H  
ATOM    802 HD13 LEU A  67      20.824  -8.894  35.904  1.00  2.00           H  
ATOM    803 HD21 LEU A  67      18.521  -8.100  37.860  1.00  2.00           H  
ATOM    804 HD22 LEU A  67      17.238  -8.384  36.659  1.00  2.00           H  
ATOM    805 HD23 LEU A  67      18.605  -9.517  36.786  1.00  2.00           H  
ATOM    806  N   ARG A  68      18.810  -4.017  33.160  1.00  2.00           N  
ATOM    807  CA  ARG A  68      18.290  -3.408  31.934  1.00  2.00           C  
ATOM    808  C   ARG A  68      18.560  -4.253  30.723  1.00  2.33           C  
ATOM    809  O   ARG A  68      19.750  -4.508  30.477  1.00  3.52           O  
ATOM    810  CB  ARG A  68      19.046  -2.050  31.825  1.00  2.00           C  
ATOM    811  CG  ARG A  68      19.460  -1.545  30.492  1.00  2.00           C  
ATOM    812  CD  ARG A  68      19.845  -0.109  30.547  1.00  2.00           C  
ATOM    813  NE  ARG A  68      21.241   0.066  30.839  1.00  2.00           N  
ATOM    814  CZ  ARG A  68      22.198   0.177  29.898  1.00  2.00           C  
ATOM    815  NH1 ARG A  68      21.840   0.224  28.607  1.00  2.00           N  
ATOM    816  NH2 ARG A  68      23.496   0.138  30.257  1.00  2.00           N1+
ATOM    817  H   ARG A  68      19.814  -4.068  33.258  1.00  2.00           H  
ATOM    818  HA  ARG A  68      17.207  -3.294  31.976  1.00  2.00           H  
ATOM    819  HB2 ARG A  68      19.952  -2.144  32.423  1.00  2.00           H  
ATOM    820  HB3 ARG A  68      18.398  -1.291  32.263  1.00  2.00           H  
ATOM    821  HG2 ARG A  68      18.630  -1.662  29.796  1.00  2.00           H  
ATOM    822  HG3 ARG A  68      20.313  -2.127  30.142  1.00  2.00           H  
ATOM    823  HD2 ARG A  68      19.259   0.382  31.324  1.00  2.00           H  
ATOM    824  HD3 ARG A  68      19.627   0.350  29.583  1.00  2.00           H  
ATOM    825  HE  ARG A  68      21.521   0.108  31.808  1.00  2.00           H  
ATOM    826 HH11 ARG A  68      22.548   0.231  27.887  1.00  2.00           H  
ATOM    827 HH12 ARG A  68      20.862   0.253  28.355  1.00  2.00           H  
ATOM    828 HH21 ARG A  68      23.749   0.103  31.234  1.00  2.00           H  
ATOM    829 HH22 ARG A  68      24.216   0.144  29.549  1.00  2.00           H  
ATOM    830  N   PRO A  69      17.535  -4.631  29.982  1.00  2.88           N  
ATOM    831  CA  PRO A  69      17.635  -5.381  28.729  1.00  2.88           C  
ATOM    832  C   PRO A  69      17.970  -4.429  27.567  1.00  3.02           C  
ATOM    833  O   PRO A  69      17.567  -3.259  27.651  1.00  2.93           O  
ATOM    834  CB  PRO A  69      16.177  -5.822  28.419  1.00  2.93           C  
ATOM    835  CG  PRO A  69      15.406  -5.542  29.673  1.00  3.05           C  
ATOM    836  CD  PRO A  69      16.114  -4.333  30.305  1.00  3.01           C  
ATOM    837  HA  PRO A  69      18.375  -6.176  28.821  1.00  2.88           H  
ATOM    838  HB2 PRO A  69      16.142  -6.885  28.178  1.00  2.93           H  
ATOM    839  HB3 PRO A  69      15.773  -5.247  27.586  1.00  2.93           H  
ATOM    840  HG2 PRO A  69      15.439  -6.400  30.344  1.00  3.05           H  
ATOM    841  HG3 PRO A  69      14.369  -5.302  29.441  1.00  3.05           H  
ATOM    842  HD2 PRO A  69      15.789  -3.397  29.851  1.00  3.01           H  
ATOM    843  HD3 PRO A  69      15.949  -4.291  31.382  1.00  3.01           H  
ATOM    844  N   VAL A  70      18.575  -4.948  26.534  1.00  3.65           N  
ATOM    845  CA  VAL A  70      18.869  -4.197  25.321  1.00  4.90           C  
ATOM    846  C   VAL A  70      18.711  -5.162  24.119  1.00  7.02           C  
ATOM    847  O   VAL A  70      18.930  -6.363  24.318  1.00  8.83           O  
ATOM    848  CB  VAL A  70      20.212  -3.497  25.209  1.00  3.80           C  
ATOM    849  CG1 VAL A  70      20.263  -2.233  26.001  1.00  4.24           C  
ATOM    850  CG2 VAL A  70      21.402  -4.384  25.365  1.00  3.20           C  
ATOM    851  H   VAL A  70      18.853  -5.918  26.578  1.00  3.65           H  
ATOM    852  HA  VAL A  70      18.160  -3.370  25.341  1.00  4.90           H  
ATOM    853  HB  VAL A  70      20.290  -3.190  24.166  1.00  3.80           H  
ATOM    854 HG11 VAL A  70      19.432  -1.590  25.712  1.00  4.24           H  
ATOM    855 HG12 VAL A  70      20.190  -2.467  27.063  1.00  4.24           H  
ATOM    856 HG13 VAL A  70      21.205  -1.720  25.806  1.00  4.24           H  
ATOM    857 HG21 VAL A  70      21.440  -4.764  26.386  1.00  3.20           H  
ATOM    858 HG22 VAL A  70      21.326  -5.219  24.669  1.00  3.20           H  
ATOM    859 HG23 VAL A  70      22.308  -3.816  25.154  1.00  3.20           H  
ATOM    860  N   GLN A  71      18.439  -4.573  22.983  1.00  8.06           N  
ATOM    861  CA  GLN A  71      18.246  -5.234  21.721  1.00  8.31           C  
ATOM    862  C   GLN A  71      19.505  -5.207  20.863  1.00  8.43           C  
ATOM    863  O   GLN A  71      20.005  -4.158  20.509  1.00  7.49           O  
ATOM    864  CB  GLN A  71      17.128  -4.522  20.917  1.00  9.56           C  
ATOM    865  CG  GLN A  71      15.738  -4.972  21.328  1.00 11.72           C  
ATOM    866  CD  GLN A  71      14.609  -4.182  20.737  1.00 13.14           C  
ATOM    867  NE2 GLN A  71      13.471  -4.089  21.226  1.00 14.12           N  
ATOM    868  OE1 GLN A  71      14.870  -3.504  19.616  1.00 14.12           O  
ATOM    869  H   GLN A  71      18.358  -3.566  22.993  1.00  8.06           H  
ATOM    870  HA  GLN A  71      17.982  -6.267  21.946  1.00  8.31           H  
ATOM    871  HB2 GLN A  71      17.267  -4.740  19.858  1.00  9.56           H  
ATOM    872  HB3 GLN A  71      17.210  -3.448  21.081  1.00  9.56           H  
ATOM    873  HG2 GLN A  71      15.668  -4.900  22.413  1.00 11.72           H  
ATOM    874  HG3 GLN A  71      15.617  -6.012  21.024  1.00 11.72           H  
ATOM    875 HE21 GLN A  71      12.774  -3.513  20.777  1.00 14.12           H  
ATOM    876 HE22 GLN A  71      13.243  -4.590  22.073  1.00 14.12           H  
ATOM    877  N   VAL A  72      19.888  -6.383  20.423  1.00 10.10           N  
ATOM    878  CA  VAL A  72      20.976  -6.608  19.477  1.00 12.12           C  
ATOM    879  C   VAL A  72      20.511  -7.420  18.251  1.00 14.48           C  
ATOM    880  O   VAL A  72      19.759  -8.401  18.364  1.00 14.86           O  
ATOM    881  CB  VAL A  72      22.208  -7.186  20.187  1.00 10.95           C  
ATOM    882  CG1 VAL A  72      22.624  -6.340  21.366  1.00 10.80           C  
ATOM    883  CG2 VAL A  72      22.089  -8.647  20.551  1.00 10.16           C  
ATOM    884  H   VAL A  72      19.392  -7.194  20.765  1.00 10.10           H  
ATOM    885  HA  VAL A  72      21.290  -5.646  19.071  1.00 12.12           H  
ATOM    886  HB  VAL A  72      23.008  -7.146  19.448  1.00 10.95           H  
ATOM    887 HG11 VAL A  72      22.784  -5.313  21.038  1.00 10.80           H  
ATOM    888 HG12 VAL A  72      21.840  -6.362  22.123  1.00 10.80           H  
ATOM    889 HG13 VAL A  72      23.548  -6.735  21.788  1.00 10.80           H  
ATOM    890 HG21 VAL A  72      21.301  -8.773  21.294  1.00 10.16           H  
ATOM    891 HG22 VAL A  72      21.844  -9.225  19.660  1.00 10.16           H  
ATOM    892 HG23 VAL A  72      23.036  -8.997  20.962  1.00 10.16           H  
ATOM    893  N   ARG A  73      21.003  -7.024  17.091  1.00 17.14           N  
ATOM    894  CA  ARG A  73      20.822  -7.671  15.806  1.00 19.80           C  
ATOM    895  C   ARG A  73      21.934  -8.752  15.680  1.00 20.12           C  
ATOM    896  O   ARG A  73      23.093  -8.371  15.586  1.00 19.56           O  
ATOM    897  CB  ARG A  73      21.010  -6.773  14.591  1.00 21.90           C  
ATOM    898  CG  ARG A  73      19.850  -5.908  14.171  1.00 25.30           C  
ATOM    899  CD  ARG A  73      20.135  -5.300  12.831  1.00 28.72           C  
ATOM    900  NE  ARG A  73      19.421  -4.064  12.582  1.00 32.27           N  
ATOM    901  CZ  ARG A  73      19.762  -2.815  12.886  1.00 33.79           C  
ATOM    902  NH1 ARG A  73      20.895  -2.472  13.517  1.00 34.62           N  
ATOM    903  NH2 ARG A  73      18.904  -1.811  12.580  1.00 34.26           N1+
ATOM    904  H   ARG A  73      21.563  -6.184  17.100  1.00 17.14           H  
ATOM    905  HA  ARG A  73      19.795  -8.035  15.798  1.00 19.80           H  
ATOM    906  HB2 ARG A  73      21.259  -7.416  13.747  1.00 21.90           H  
ATOM    907  HB3 ARG A  73      21.849  -6.111  14.803  1.00 21.90           H  
ATOM    908  HG2 ARG A  73      19.704  -5.116  14.905  1.00 25.30           H  
ATOM    909  HG3 ARG A  73      18.948  -6.516  14.109  1.00 25.30           H  
ATOM    910  HD2 ARG A  73      19.855  -6.019  12.061  1.00 28.72           H  
ATOM    911  HD3 ARG A  73      21.204  -5.097  12.767  1.00 28.72           H  
ATOM    912  HE  ARG A  73      18.535  -4.166  12.108  1.00 32.27           H  
ATOM    913 HH11 ARG A  73      21.075  -1.504  13.741  1.00 34.62           H  
ATOM    914 HH12 ARG A  73      21.568  -3.182  13.768  1.00 34.62           H  
ATOM    915 HH21 ARG A  73      18.037  -2.015  12.105  1.00 34.26           H  
ATOM    916 HH22 ARG A  73      19.132  -0.859  12.827  1.00 34.26           H  
ATOM    917  N   LYS A  74      21.504  -9.976  15.713  1.00 21.57           N  
ATOM    918  CA  LYS A  74      22.399 -11.135  15.609  1.00 23.48           C  
ATOM    919  C   LYS A  74      22.550 -11.515  14.147  1.00 25.02           C  
ATOM    920  O   LYS A  74      21.796 -12.418  13.710  1.00 25.57           O  
ATOM    921  CB  LYS A  74      21.779 -12.323  16.379  1.00 23.51           C  
ATOM    922  CG  LYS A  74      22.757 -13.462  16.510  1.00 24.58           C  
ATOM    923  CD  LYS A  74      22.177 -14.837  16.680  1.00 25.62           C  
ATOM    924  CE  LYS A  74      22.933 -15.921  15.924  1.00 26.41           C  
ATOM    925  NZ  LYS A  74      24.409 -15.939  16.186  1.00 26.39           N1+
ATOM    926  H   LYS A  74      20.512 -10.138  15.814  1.00 21.57           H  
ATOM    927  HA  LYS A  74      23.374 -10.890  16.030  1.00 23.48           H  
ATOM    928  HB2 LYS A  74      20.897 -12.672  15.842  1.00 23.51           H  
ATOM    929  HB3 LYS A  74      21.489 -11.988  17.375  1.00 23.51           H  
ATOM    930  HG2 LYS A  74      23.385 -13.259  17.378  1.00 24.58           H  
ATOM    931  HG3 LYS A  74      23.373 -13.473  15.611  1.00 24.58           H  
ATOM    932  HD2 LYS A  74      21.148 -14.822  16.322  1.00 25.62           H  
ATOM    933  HD3 LYS A  74      22.189 -15.086  17.741  1.00 25.62           H  
ATOM    934  HE2 LYS A  74      22.777 -15.765  14.857  1.00 26.41           H  
ATOM    935  HE3 LYS A  74      22.523 -16.889  16.213  1.00 26.41           H  
ATOM    936  HZ1 LYS A  74      24.808 -15.049  15.924  1.00 26.39           H  
ATOM    937  HZ2 LYS A  74      24.575 -16.106  17.168  1.00 26.39           H  
ATOM    938  HZ3 LYS A  74      24.838 -16.674  15.642  1.00 26.39           H  
ATOM    939  N   ILE A  75      23.444 -10.859  13.415  1.00 26.70           N  
ATOM    940  CA  ILE A  75      23.619 -11.092  11.994  1.00 28.59           C  
ATOM    941  C   ILE A  75      24.289 -12.415  11.632  1.00 29.79           C  
ATOM    942  O   ILE A  75      25.541 -12.462  11.597  1.00 30.48           O  
ATOM    943  CB  ILE A  75      24.368  -9.958  11.213  1.00 28.61           C  
ATOM    944  CG1 ILE A  75      24.567  -8.671  12.017  1.00 29.02           C  
ATOM    945  CG2 ILE A  75      23.710  -9.682   9.828  1.00 28.82           C  
ATOM    946  CD1 ILE A  75      25.406  -7.596  11.199  1.00 29.23           C  
ATOM    947  H   ILE A  75      24.026 -10.169  13.867  1.00 26.70           H  
ATOM    948  HA  ILE A  75      22.577 -11.115  11.674  1.00 28.59           H  
ATOM    949  HB  ILE A  75      25.373 -10.342  11.037  1.00 28.61           H  
ATOM    950 HG12 ILE A  75      25.098  -8.908  12.939  1.00 29.02           H  
ATOM    951 HG13 ILE A  75      23.591  -8.250  12.258  1.00 29.02           H  
ATOM    952 HG21 ILE A  75      23.664 -10.609   9.256  1.00 28.82           H  
ATOM    953 HG22 ILE A  75      22.701  -9.296   9.975  1.00 28.82           H  
ATOM    954 HG23 ILE A  75      24.304  -8.948   9.283  1.00 28.82           H  
ATOM    955 HD11 ILE A  75      26.384  -8.009  10.953  1.00 29.23           H  
ATOM    956 HD12 ILE A  75      24.877  -7.345  10.280  1.00 29.23           H  
ATOM    957 HD13 ILE A  75      25.532  -6.697  11.803  1.00 29.23           H  
ATOM    958  N   GLU A  76      23.516 -13.350  11.165  1.00 31.15           N  
ATOM    959  CA  GLU A  76      24.028 -14.664  10.726  1.00 32.97           C  
ATOM    960  C   GLU A  76      24.031 -14.705   9.215  1.00 34.55           C  
ATOM    961  O   GLU A  76      22.918 -14.469   8.676  1.00 34.84           O  
ATOM    962  CB  GLU A  76      23.000 -15.736  11.188  1.00 33.15           C  
ATOM    963  CG  GLU A  76      22.483 -15.575  12.607  1.00 33.54           C  
ATOM    964  CD  GLU A  76      21.426 -16.483  13.138  1.00 33.53           C  
ATOM    965  OE1 GLU A  76      20.227 -16.350  12.893  1.00 33.34           O  
ATOM    966  OE2 GLU A  76      21.899 -17.362  13.917  1.00 33.26           O1-
ATOM    967  H   GLU A  76      22.524 -13.170  11.100  1.00 31.15           H  
ATOM    968  HA  GLU A  76      25.026 -14.836  11.128  1.00 32.97           H  
ATOM    969  HB2 GLU A  76      23.477 -16.713  11.113  1.00 33.15           H  
ATOM    970  HB3 GLU A  76      22.146 -15.696  10.512  1.00 33.15           H  
ATOM    971  HG2 GLU A  76      22.090 -14.561  12.682  1.00 33.54           H  
ATOM    972  HG3 GLU A  76      23.344 -15.680  13.266  1.00 33.54           H  
ATOM    973  N   ILE A  77      25.148 -14.963   8.565  1.00 36.49           N  
ATOM    974  CA  ILE A  77      25.139 -15.089   7.078  1.00 38.51           C  
ATOM    975  C   ILE A  77      24.861 -16.541   6.661  1.00 39.80           C  
ATOM    976  O   ILE A  77      25.553 -17.518   6.994  1.00 40.11           O  
ATOM    977  CB  ILE A  77      26.333 -14.415   6.377  1.00 38.31           C  
ATOM    978  CG1 ILE A  77      26.017 -12.899   6.211  1.00 38.24           C  
ATOM    979  CG2 ILE A  77      26.717 -15.081   5.018  1.00 37.97           C  
ATOM    980  CD1 ILE A  77      26.861 -12.222   5.091  1.00 38.64           C  
ATOM    981  H   ILE A  77      26.013 -15.076   9.075  1.00 36.49           H  
ATOM    982  HA  ILE A  77      24.303 -14.500   6.702  1.00 38.51           H  
ATOM    983  HB  ILE A  77      27.214 -14.546   7.005  1.00 38.31           H  
ATOM    984 HG12 ILE A  77      26.224 -12.395   7.155  1.00 38.24           H  
ATOM    985 HG13 ILE A  77      24.961 -12.789   5.965  1.00 38.24           H  
ATOM    986 HG21 ILE A  77      26.946 -16.134   5.181  1.00 37.97           H  
ATOM    987 HG22 ILE A  77      25.882 -14.994   4.322  1.00 37.97           H  
ATOM    988 HG23 ILE A  77      27.591 -14.580   4.602  1.00 37.97           H  
ATOM    989 HD11 ILE A  77      27.921 -12.324   5.323  1.00 38.64           H  
ATOM    990 HD12 ILE A  77      26.650 -12.703   4.136  1.00 38.64           H  
ATOM    991 HD13 ILE A  77      26.602 -11.165   5.030  1.00 38.64           H  
ATOM    992  N   VAL A  78      23.773 -16.658   5.885  1.00 41.07           N  
ATOM    993  CA  VAL A  78      23.204 -17.940   5.496  1.00 41.69           C  
ATOM    994  C   VAL A  78      23.077 -18.219   4.021  1.00 42.82           C  
ATOM    995  O   VAL A  78      22.233 -17.660   3.304  1.00 42.87           O  
ATOM    996  CB  VAL A  78      21.881 -18.100   6.317  1.00 40.84           C  
ATOM    997  CG1 VAL A  78      20.670 -18.369   5.466  1.00 40.35           C  
ATOM    998  CG2 VAL A  78      22.093 -19.112   7.427  1.00 40.32           C  
ATOM    999  H   VAL A  78      23.326 -15.815   5.554  1.00 41.07           H  
ATOM   1000  HA  VAL A  78      23.917 -18.726   5.744  1.00 41.69           H  
ATOM   1001  HB  VAL A  78      21.649 -17.141   6.779  1.00 40.84           H  
ATOM   1002 HG11 VAL A  78      20.555 -17.569   4.735  1.00 40.35           H  
ATOM   1003 HG12 VAL A  78      20.794 -19.320   4.948  1.00 40.35           H  
ATOM   1004 HG13 VAL A  78      19.784 -18.413   6.099  1.00 40.35           H  
ATOM   1005 HG21 VAL A  78      22.328 -20.084   6.993  1.00 40.32           H  
ATOM   1006 HG22 VAL A  78      22.919 -18.788   8.061  1.00 40.32           H  
ATOM   1007 HG23 VAL A  78      21.185 -19.191   8.025  1.00 40.32           H  
ATOM   1008  N   ARG A  79      23.819 -19.243   3.605  1.00 44.02           N  
ATOM   1009  CA  ARG A  79      23.913 -19.819   2.279  1.00 44.90           C  
ATOM   1010  C   ARG A  79      24.722 -18.865   1.371  1.00 45.25           C  
ATOM   1011  O   ARG A  79      25.884 -19.125   1.024  1.00 45.15           O  
ATOM   1012  CB  ARG A  79      22.633 -20.237   1.581  1.00 44.93           C  
ATOM   1013  CG  ARG A  79      21.594 -21.059   2.280  1.00 44.77           C  
ATOM   1014  CD  ARG A  79      21.748 -22.522   2.225  1.00 44.68           C  
ATOM   1015  NE  ARG A  79      20.752 -23.243   2.986  1.00 45.07           N  
ATOM   1016  CZ  ARG A  79      19.727 -23.970   2.563  1.00 45.38           C  
ATOM   1017  NH1 ARG A  79      19.428 -24.164   1.268  1.00 45.26           N  
ATOM   1018  NH2 ARG A  79      18.941 -24.615   3.458  1.00 45.08           N1+
ATOM   1019  H   ARG A  79      24.396 -19.678   4.311  1.00 44.02           H  
ATOM   1020  HA  ARG A  79      24.411 -20.774   2.450  1.00 44.90           H  
ATOM   1021  HB2 ARG A  79      22.934 -20.805   0.701  1.00 44.93           H  
ATOM   1022  HB3 ARG A  79      22.139 -19.317   1.268  1.00 44.93           H  
ATOM   1023  HG2 ARG A  79      20.629 -20.814   1.837  1.00 44.77           H  
ATOM   1024  HG3 ARG A  79      21.597 -20.768   3.330  1.00 44.77           H  
ATOM   1025  HD2 ARG A  79      22.732 -22.779   2.617  1.00 44.68           H  
ATOM   1026  HD3 ARG A  79      21.678 -22.836   1.184  1.00 44.68           H  
ATOM   1027  HE  ARG A  79      20.852 -23.184   3.989  1.00 45.07           H  
ATOM   1028 HH11 ARG A  79      19.976 -23.712   0.550  1.00 45.26           H  
ATOM   1029 HH12 ARG A  79      18.656 -24.762   1.012  1.00 45.26           H  
ATOM   1030 HH21 ARG A  79      18.183 -25.200   3.135  1.00 45.08           H  
ATOM   1031 HH22 ARG A  79      19.113 -24.511   4.448  1.00 45.08           H  
ATOM   1032  N   LYS A  80      24.034 -17.781   1.042  1.00 45.54           N  
ATOM   1033  CA  LYS A  80      24.623 -16.708   0.222  1.00 45.73           C  
ATOM   1034  C   LYS A  80      24.070 -15.359   0.655  1.00 44.95           C  
ATOM   1035  O   LYS A  80      24.334 -14.302   0.039  1.00 44.95           O  
ATOM   1036  CB  LYS A  80      24.446 -16.996  -1.259  1.00 46.77           C  
ATOM   1037  CG  LYS A  80      25.436 -18.000  -1.872  1.00 48.04           C  
ATOM   1038  CD  LYS A  80      24.881 -19.411  -2.018  1.00 48.85           C  
ATOM   1039  CE  LYS A  80      24.337 -19.762  -3.398  1.00 48.75           C  
ATOM   1040  NZ  LYS A  80      23.609 -21.064  -3.411  1.00 48.01           N1+
ATOM   1041  H   LYS A  80      23.081 -17.688   1.362  1.00 45.54           H  
ATOM   1042  HA  LYS A  80      25.700 -16.670   0.386  1.00 45.73           H  
ATOM   1043  HB2 LYS A  80      24.550 -16.054  -1.797  1.00 46.77           H  
ATOM   1044  HB3 LYS A  80      23.440 -17.388  -1.405  1.00 46.77           H  
ATOM   1045  HG2 LYS A  80      26.318 -18.044  -1.234  1.00 48.04           H  
ATOM   1046  HG3 LYS A  80      25.720 -17.640  -2.861  1.00 48.04           H  
ATOM   1047  HD2 LYS A  80      24.072 -19.530  -1.298  1.00 48.85           H  
ATOM   1048  HD3 LYS A  80      25.682 -20.113  -1.784  1.00 48.85           H  
ATOM   1049  HE2 LYS A  80      25.171 -19.821  -4.098  1.00 48.75           H  
ATOM   1050  HE3 LYS A  80      23.652 -18.975  -3.714  1.00 48.75           H  
ATOM   1051  HZ1 LYS A  80      24.234 -21.802  -3.120  1.00 48.01           H  
ATOM   1052  HZ2 LYS A  80      22.824 -21.017  -2.777  1.00 48.01           H  
ATOM   1053  HZ3 LYS A  80      23.276 -21.254  -4.345  1.00 48.01           H  
ATOM   1054  N   LYS A  81      23.325 -15.384   1.770  1.00 43.79           N  
ATOM   1055  CA  LYS A  81      22.618 -14.212   2.300  1.00 42.03           C  
ATOM   1056  C   LYS A  81      22.543 -14.075   3.821  1.00 39.78           C  
ATOM   1057  O   LYS A  81      22.260 -15.020   4.583  1.00 39.51           O  
ATOM   1058  CB  LYS A  81      21.172 -14.156   1.748  1.00 42.34           C  
ATOM   1059  CG  LYS A  81      21.013 -14.266   0.234  1.00 41.96           C  
ATOM   1060  CD  LYS A  81      19.562 -14.171  -0.188  1.00 41.88           C  
ATOM   1061  CE  LYS A  81      18.651 -15.205   0.416  1.00 41.99           C  
ATOM   1062  NZ  LYS A  81      18.445 -16.404  -0.450  1.00 41.59           N1+
ATOM   1063  H   LYS A  81      23.246 -16.257   2.272  1.00 43.79           H  
ATOM   1064  HA  LYS A  81      23.236 -13.382   1.958  1.00 42.03           H  
ATOM   1065  HB2 LYS A  81      20.736 -13.206   2.058  1.00 42.34           H  
ATOM   1066  HB3 LYS A  81      20.614 -14.976   2.199  1.00 42.34           H  
ATOM   1067  HG2 LYS A  81      21.414 -15.225  -0.094  1.00 41.96           H  
ATOM   1068  HG3 LYS A  81      21.571 -13.458  -0.239  1.00 41.96           H  
ATOM   1069  HD2 LYS A  81      19.518 -14.275  -1.272  1.00 41.88           H  
ATOM   1070  HD3 LYS A  81      19.191 -13.187   0.098  1.00 41.88           H  
ATOM   1071  HE2 LYS A  81      17.681 -14.743   0.600  1.00 41.99           H  
ATOM   1072  HE3 LYS A  81      19.083 -15.534   1.361  1.00 41.99           H  
ATOM   1073  HZ1 LYS A  81      18.045 -16.118  -1.332  1.00 41.59           H  
ATOM   1074  HZ2 LYS A  81      19.333 -16.857  -0.614  1.00 41.59           H  
ATOM   1075  HZ3 LYS A  81      17.818 -17.048   0.011  1.00 41.59           H  
ATOM   1076  N   PRO A  82      22.645 -12.817   4.258  1.00 37.53           N  
ATOM   1077  CA  PRO A  82      22.622 -12.435   5.665  1.00 35.96           C  
ATOM   1078  C   PRO A  82      21.260 -12.085   6.240  1.00 34.02           C  
ATOM   1079  O   PRO A  82      20.548 -11.215   5.699  1.00 34.09           O  
ATOM   1080  CB  PRO A  82      23.475 -11.130   5.651  1.00 36.47           C  
ATOM   1081  CG  PRO A  82      22.945 -10.484   4.368  1.00 36.97           C  
ATOM   1082  CD  PRO A  82      22.934 -11.647   3.381  1.00 37.09           C  
ATOM   1083  HA  PRO A  82      22.966 -13.267   6.280  1.00 35.96           H  
ATOM   1084  HB2 PRO A  82      24.542 -11.344   5.586  1.00 36.47           H  
ATOM   1085  HB3 PRO A  82      23.281 -10.510   6.526  1.00 36.47           H  
ATOM   1086  HG2 PRO A  82      23.606  -9.687   4.028  1.00 36.97           H  
ATOM   1087  HG3 PRO A  82      21.941 -10.085   4.515  1.00 36.97           H  
ATOM   1088  HD2 PRO A  82      22.156 -11.517   2.629  1.00 37.09           H  
ATOM   1089  HD3 PRO A  82      23.901 -11.754   2.889  1.00 37.09           H  
ATOM   1090  N   ILE A  83      20.961 -12.656   7.393  1.00 31.31           N  
ATOM   1091  CA  ILE A  83      19.716 -12.462   8.136  1.00 28.55           C  
ATOM   1092  C   ILE A  83      19.896 -11.505   9.305  1.00 27.03           C  
ATOM   1093  O   ILE A  83      20.996 -11.429   9.879  1.00 27.14           O  
ATOM   1094  CB  ILE A  83      19.212 -13.862   8.661  1.00 28.04           C  
ATOM   1095  CG1 ILE A  83      19.439 -14.914   7.573  1.00 27.38           C  
ATOM   1096  CG2 ILE A  83      17.750 -13.796   9.154  1.00 28.35           C  
ATOM   1097  CD1 ILE A  83      20.860 -15.494   7.526  1.00 26.92           C  
ATOM   1098  H   ILE A  83      21.648 -13.278   7.795  1.00 31.31           H  
ATOM   1099  HA  ILE A  83      18.980 -12.019   7.465  1.00 28.55           H  
ATOM   1100  HB  ILE A  83      19.791 -14.155   9.537  1.00 28.04           H  
ATOM   1101 HG12 ILE A  83      19.228 -14.454   6.607  1.00 27.38           H  
ATOM   1102 HG13 ILE A  83      18.743 -15.735   7.744  1.00 27.38           H  
ATOM   1103 HG21 ILE A  83      17.669 -13.061   9.955  1.00 28.35           H  
ATOM   1104 HG22 ILE A  83      17.101 -13.506   8.328  1.00 28.35           H  
ATOM   1105 HG23 ILE A  83      17.448 -14.774   9.527  1.00 28.35           H  
ATOM   1106 HD11 ILE A  83      21.575 -14.689   7.355  1.00 26.92           H  
ATOM   1107 HD12 ILE A  83      21.084 -15.984   8.474  1.00 26.92           H  
ATOM   1108 HD13 ILE A  83      20.929 -16.220   6.716  1.00 26.92           H  
ATOM   1109  N   PHE A  84      18.847 -10.782   9.659  1.00 25.29           N  
ATOM   1110  CA  PHE A  84      19.013  -9.806  10.764  1.00 24.50           C  
ATOM   1111  C   PHE A  84      18.215 -10.124  11.994  1.00 24.01           C  
ATOM   1112  O   PHE A  84      17.486  -9.279  12.592  1.00 23.97           O  
ATOM   1113  CB  PHE A  84      19.002  -8.391  10.228  1.00 24.64           C  
ATOM   1114  CG  PHE A  84      20.175  -8.066   9.345  1.00 24.62           C  
ATOM   1115  CD1 PHE A  84      20.386  -8.738   8.161  1.00 24.99           C  
ATOM   1116  CD2 PHE A  84      21.077  -7.083   9.725  1.00 25.06           C  
ATOM   1117  CE1 PHE A  84      21.495  -8.469   7.349  1.00 25.34           C  
ATOM   1118  CE2 PHE A  84      22.169  -6.768   8.940  1.00 25.36           C  
ATOM   1119  CZ  PHE A  84      22.376  -7.456   7.743  1.00 25.40           C  
ATOM   1120  H   PHE A  84      17.959 -10.891   9.191  1.00 25.29           H  
ATOM   1121  HA  PHE A  84      20.011  -9.906  11.192  1.00 24.50           H  
ATOM   1122  HB2 PHE A  84      19.008  -7.703  11.074  1.00 24.64           H  
ATOM   1123  HB3 PHE A  84      18.088  -8.249   9.651  1.00 24.64           H  
ATOM   1124  HD1 PHE A  84      19.678  -9.492   7.851  1.00 24.99           H  
ATOM   1125  HD2 PHE A  84      20.922  -6.553  10.653  1.00 25.06           H  
ATOM   1126  HE1 PHE A  84      21.666  -9.029   6.442  1.00 25.34           H  
ATOM   1127  HE2 PHE A  84      22.857  -5.996   9.250  1.00 25.36           H  
ATOM   1128  HZ  PHE A  84      23.220  -7.205   7.118  1.00 25.40           H  
ATOM   1129  N   LYS A  85      18.478 -11.322  12.515  1.00 22.95           N  
ATOM   1130  CA  LYS A  85      17.848 -11.832  13.743  1.00 21.70           C  
ATOM   1131  C   LYS A  85      17.887 -10.829  14.884  1.00 19.23           C  
ATOM   1132  O   LYS A  85      19.011 -10.414  15.271  1.00 19.70           O  
ATOM   1133  CB  LYS A  85      18.569 -13.120  14.210  1.00 23.08           C  
ATOM   1134  CG  LYS A  85      17.746 -14.394  13.917  1.00 24.46           C  
ATOM   1135  CD  LYS A  85      18.273 -15.565  14.726  1.00 25.62           C  
ATOM   1136  CE  LYS A  85      17.906 -15.451  16.201  1.00 26.60           C  
ATOM   1137  NZ  LYS A  85      19.070 -15.905  17.053  1.00 27.36           N1+
ATOM   1138  H   LYS A  85      19.146 -11.912  12.041  1.00 22.95           H  
ATOM   1139  HA  LYS A  85      16.805 -12.030  13.496  1.00 21.70           H  
ATOM   1140  HB2 LYS A  85      18.742 -13.054  15.284  1.00 23.08           H  
ATOM   1141  HB3 LYS A  85      19.525 -13.194  13.692  1.00 23.08           H  
ATOM   1142  HG2 LYS A  85      17.817 -14.631  12.855  1.00 24.46           H  
ATOM   1143  HG3 LYS A  85      16.703 -14.216  14.181  1.00 24.46           H  
ATOM   1144  HD2 LYS A  85      19.359 -15.596  14.635  1.00 25.62           H  
ATOM   1145  HD3 LYS A  85      17.849 -16.487  14.328  1.00 25.62           H  
ATOM   1146  HE2 LYS A  85      17.039 -16.078  16.408  1.00 26.60           H  
ATOM   1147  HE3 LYS A  85      17.668 -14.414  16.436  1.00 26.60           H  
ATOM   1148  HZ1 LYS A  85      19.291 -16.866  16.836  1.00 27.36           H  
ATOM   1149  HZ2 LYS A  85      19.874 -15.323  16.863  1.00 27.36           H  
ATOM   1150  HZ3 LYS A  85      18.823 -15.829  18.029  1.00 27.36           H  
ATOM   1151  N   LYS A  86      16.743 -10.533  15.478  1.00 15.43           N  
ATOM   1152  CA  LYS A  86      16.689  -9.602  16.623  1.00 12.15           C  
ATOM   1153  C   LYS A  86      16.900 -10.311  17.956  1.00  9.94           C  
ATOM   1154  O   LYS A  86      16.206 -11.311  18.210  1.00 10.20           O  
ATOM   1155  CB  LYS A  86      15.331  -8.905  16.691  1.00 11.80           C  
ATOM   1156  CG  LYS A  86      15.053  -8.247  18.038  1.00 11.75           C  
ATOM   1157  CD  LYS A  86      13.804  -7.416  18.040  1.00 12.19           C  
ATOM   1158  CE  LYS A  86      13.766  -6.337  16.993  1.00 12.98           C  
ATOM   1159  NZ  LYS A  86      14.811  -6.488  15.928  1.00 12.93           N1+
ATOM   1160  H   LYS A  86      15.888 -10.953  15.141  1.00 15.43           H  
ATOM   1161  HA  LYS A  86      17.492  -8.883  16.462  1.00 12.15           H  
ATOM   1162  HB2 LYS A  86      14.553  -9.645  16.501  1.00 11.80           H  
ATOM   1163  HB3 LYS A  86      15.298  -8.137  15.918  1.00 11.80           H  
ATOM   1164  HG2 LYS A  86      15.897  -7.605  18.292  1.00 11.75           H  
ATOM   1165  HG3 LYS A  86      14.951  -9.028  18.791  1.00 11.75           H  
ATOM   1166  HD2 LYS A  86      13.712  -6.944  19.018  1.00 12.19           H  
ATOM   1167  HD3 LYS A  86      12.955  -8.079  17.875  1.00 12.19           H  
ATOM   1168  HE2 LYS A  86      13.914  -5.376  17.485  1.00 12.98           H  
ATOM   1169  HE3 LYS A  86      12.786  -6.355  16.517  1.00 12.98           H  
ATOM   1170  HZ1 LYS A  86      15.728  -6.474  16.352  1.00 12.93           H  
ATOM   1171  HZ2 LYS A  86      14.676  -7.365  15.446  1.00 12.93           H  
ATOM   1172  HZ3 LYS A  86      14.733  -5.727  15.269  1.00 12.93           H  
ATOM   1173  N   ALA A  87      17.717  -9.764  18.840  1.00  6.97           N  
ATOM   1174  CA  ALA A  87      17.937 -10.366  20.147  1.00  4.71           C  
ATOM   1175  C   ALA A  87      18.344  -9.396  21.241  1.00  3.97           C  
ATOM   1176  O   ALA A  87      19.118  -8.455  21.120  1.00  3.85           O  
ATOM   1177  CB  ALA A  87      18.795 -11.599  20.028  1.00  3.42           C  
ATOM   1178  H   ALA A  87      18.199  -8.909  18.603  1.00  6.97           H  
ATOM   1179  HA  ALA A  87      16.964 -10.698  20.510  1.00  4.71           H  
ATOM   1180  HB1 ALA A  87      18.335 -12.295  19.327  1.00  3.42           H  
ATOM   1181  HB2 ALA A  87      19.785 -11.319  19.667  1.00  3.42           H  
ATOM   1182  HB3 ALA A  87      18.886 -12.074  21.005  1.00  3.42           H  
ATOM   1183  N   THR A  88      17.800  -9.627  22.428  1.00  3.16           N  
ATOM   1184  CA  THR A  88      17.855  -9.051  23.691  1.00  2.00           C  
ATOM   1185  C   THR A  88      18.889  -9.687  24.652  1.00  2.00           C  
ATOM   1186  O   THR A  88      18.537 -10.709  25.269  1.00  2.00           O  
ATOM   1187  CB  THR A  88      16.515  -9.154  24.591  1.00  2.00           C  
ATOM   1188  OG1 THR A  88      15.313  -8.882  23.870  1.00  2.00           O  
ATOM   1189  CG2 THR A  88      16.722  -8.259  25.825  1.00  2.00           C  
ATOM   1190  H   THR A  88      17.187 -10.429  22.409  1.00  3.16           H  
ATOM   1191  HA  THR A  88      18.085  -8.031  23.384  1.00  2.00           H  
ATOM   1192  HB  THR A  88      16.366 -10.185  24.911  1.00  2.00           H  
ATOM   1193 HG21 THR A  88      17.598  -8.599  26.377  1.00  2.00           H  
ATOM   1194 HG22 THR A  88      16.871  -7.228  25.505  1.00  2.00           H  
ATOM   1195 HG23 THR A  88      15.843  -8.316  26.467  1.00  2.00           H  
ATOM   1196  HG1 THR A  88      14.578  -8.994  24.478  1.00  2.00           H  
ATOM   1197  N   VAL A  89      19.996  -9.058  24.804  1.00  2.00           N  
ATOM   1198  CA  VAL A  89      21.026  -9.437  25.802  1.00  2.00           C  
ATOM   1199  C   VAL A  89      20.489  -8.656  27.020  1.00  2.00           C  
ATOM   1200  O   VAL A  89      19.626  -7.809  26.677  1.00  2.00           O  
ATOM   1201  CB  VAL A  89      22.406  -8.947  25.375  1.00  2.00           C  
ATOM   1202  CG1 VAL A  89      22.406  -7.704  24.493  1.00  2.00           C  
ATOM   1203  CG2 VAL A  89      23.263  -8.589  26.583  1.00  2.00           C  
ATOM   1204  H   VAL A  89      20.177  -8.260  24.211  1.00  2.00           H  
ATOM   1205  HA  VAL A  89      21.162 -10.506  25.963  1.00  2.00           H  
ATOM   1206  HB  VAL A  89      22.801  -9.788  24.805  1.00  2.00           H  
ATOM   1207 HG11 VAL A  89      21.781  -7.880  23.618  1.00  2.00           H  
ATOM   1208 HG12 VAL A  89      22.012  -6.858  25.057  1.00  2.00           H  
ATOM   1209 HG13 VAL A  89      23.425  -7.485  24.174  1.00  2.00           H  
ATOM   1210 HG21 VAL A  89      22.816  -7.744  27.108  1.00  2.00           H  
ATOM   1211 HG22 VAL A  89      23.320  -9.445  27.255  1.00  2.00           H  
ATOM   1212 HG23 VAL A  89      24.266  -8.321  26.250  1.00  2.00           H  
ATOM   1213  N   THR A  90      20.903  -8.920  28.211  1.00  2.00           N  
ATOM   1214  CA  THR A  90      20.455  -8.150  29.365  1.00  2.00           C  
ATOM   1215  C   THR A  90      21.665  -7.809  30.248  1.00  2.00           C  
ATOM   1216  O   THR A  90      22.205  -8.696  30.884  1.00  2.00           O  
ATOM   1217  CB  THR A  90      19.291  -8.692  30.233  1.00  2.00           C  
ATOM   1218  OG1 THR A  90      19.412  -7.916  31.487  1.00  2.00           O  
ATOM   1219  CG2 THR A  90      19.311 -10.176  30.630  1.00  2.00           C  
ATOM   1220  H   THR A  90      21.554  -9.680  28.349  1.00  2.00           H  
ATOM   1221  HA  THR A  90      19.996  -7.274  28.907  1.00  2.00           H  
ATOM   1222  HB  THR A  90      18.379  -8.593  29.644  1.00  2.00           H  
ATOM   1223 HG21 THR A  90      19.331 -10.792  29.731  1.00  2.00           H  
ATOM   1224 HG22 THR A  90      20.198 -10.380  31.230  1.00  2.00           H  
ATOM   1225 HG23 THR A  90      18.418 -10.409  31.210  1.00  2.00           H  
ATOM   1226  HG1 THR A  90      20.267  -8.120  31.873  1.00  2.00           H  
ATOM   1227  N   LEU A  91      21.994  -6.547  30.295  1.00  2.00           N  
ATOM   1228  CA  LEU A  91      23.038  -5.803  30.903  1.00  2.00           C  
ATOM   1229  C   LEU A  91      22.791  -5.561  32.385  1.00  2.00           C  
ATOM   1230  O   LEU A  91      21.643  -5.691  32.777  1.00  2.00           O  
ATOM   1231  CB  LEU A  91      23.086  -4.393  30.234  1.00  2.00           C  
ATOM   1232  CG  LEU A  91      23.438  -4.223  28.802  1.00  2.00           C  
ATOM   1233  CD1 LEU A  91      23.292  -2.804  28.300  1.00  2.00           C  
ATOM   1234  CD2 LEU A  91      24.890  -4.637  28.563  1.00  2.00           C  
ATOM   1235  H   LEU A  91      21.355  -5.962  29.776  1.00  2.00           H  
ATOM   1236  HA  LEU A  91      23.958  -6.374  30.779  1.00  2.00           H  
ATOM   1237  HB2 LEU A  91      23.812  -3.809  30.800  1.00  2.00           H  
ATOM   1238  HB3 LEU A  91      22.094  -3.960  30.360  1.00  2.00           H  
ATOM   1239  HG  LEU A  91      22.735  -4.854  28.258  1.00  2.00           H  
ATOM   1240 HD11 LEU A  91      22.272  -2.461  28.473  1.00  2.00           H  
ATOM   1241 HD12 LEU A  91      23.988  -2.157  28.833  1.00  2.00           H  
ATOM   1242 HD13 LEU A  91      23.510  -2.772  27.233  1.00  2.00           H  
ATOM   1243 HD21 LEU A  91      25.553  -3.979  29.125  1.00  2.00           H  
ATOM   1244 HD22 LEU A  91      25.034  -5.666  28.893  1.00  2.00           H  
ATOM   1245 HD23 LEU A  91      25.119  -4.561  27.500  1.00  2.00           H  
ATOM   1246  N   GLU A  92      23.805  -5.153  33.109  1.00  2.00           N  
ATOM   1247  CA  GLU A  92      23.618  -4.862  34.541  1.00  2.00           C  
ATOM   1248  C   GLU A  92      24.331  -3.567  34.909  1.00  2.00           C  
ATOM   1249  O   GLU A  92      25.557  -3.576  34.972  1.00  2.00           O  
ATOM   1250  CB  GLU A  92      24.135  -5.881  35.496  1.00  2.42           C  
ATOM   1251  CG  GLU A  92      24.706  -5.532  36.871  1.00  4.52           C  
ATOM   1252  CD  GLU A  92      25.541  -6.684  37.430  1.00  6.30           C  
ATOM   1253  OE1 GLU A  92      24.810  -7.724  37.445  1.00  7.19           O  
ATOM   1254  OE2 GLU A  92      26.744  -6.649  37.713  1.00  6.76           O1-
ATOM   1255  H   GLU A  92      24.714  -5.038  32.685  1.00  2.00           H  
ATOM   1256  HA  GLU A  92      22.533  -4.825  34.644  1.00  2.00           H  
ATOM   1257  HB2 GLU A  92      24.929  -6.409  34.968  1.00  2.42           H  
ATOM   1258  HB3 GLU A  92      23.306  -6.564  35.682  1.00  2.42           H  
ATOM   1259  HG2 GLU A  92      23.884  -5.324  37.555  1.00  4.52           H  
ATOM   1260  HG3 GLU A  92      25.336  -4.647  36.780  1.00  4.52           H  
ATOM   1261  N   ASP A  93      23.501  -2.598  35.180  1.00  2.00           N  
ATOM   1262  CA  ASP A  93      23.942  -1.272  35.609  1.00  2.00           C  
ATOM   1263  C   ASP A  93      24.083  -1.379  37.146  1.00  2.00           C  
ATOM   1264  O   ASP A  93      23.368  -2.150  37.783  1.00  2.00           O  
ATOM   1265  CB  ASP A  93      23.005  -0.187  35.177  1.00  2.00           C  
ATOM   1266  CG  ASP A  93      23.133   0.207  33.733  1.00  2.00           C  
ATOM   1267  OD1 ASP A  93      24.261   0.319  33.235  1.00  2.00           O  
ATOM   1268  OD2 ASP A  93      22.080   0.399  33.113  1.00  2.00           O1-
ATOM   1269  H   ASP A  93      22.510  -2.771  35.089  1.00  2.00           H  
ATOM   1270  HA  ASP A  93      24.886  -0.988  35.144  1.00  2.00           H  
ATOM   1271  HB2 ASP A  93      23.199   0.694  35.789  1.00  2.00           H  
ATOM   1272  HB3 ASP A  93      21.985  -0.530  35.347  1.00  2.00           H  
ATOM   1273  N   HIS A  94      24.981  -0.602  37.612  1.00  2.00           N  
ATOM   1274  CA  HIS A  94      25.431  -0.427  38.990  1.00  2.00           C  
ATOM   1275  C   HIS A  94      24.974   0.979  39.373  1.00  2.00           C  
ATOM   1276  O   HIS A  94      25.463   1.915  38.728  1.00  2.00           O  
ATOM   1277  CB  HIS A  94      26.973  -0.366  38.973  1.00  2.00           C  
ATOM   1278  CG  HIS A  94      27.700  -1.556  39.458  1.00  2.00           C  
ATOM   1279  ND1 HIS A  94      28.896  -1.493  40.129  1.00  2.00           N  
ATOM   1280  CD2 HIS A  94      27.405  -2.867  39.400  1.00  2.00           C  
ATOM   1281  CE1 HIS A  94      29.274  -2.695  40.486  1.00  2.00           C  
ATOM   1282  NE2 HIS A  94      28.381  -3.544  40.042  1.00  2.00           N  
ATOM   1283  H   HIS A  94      25.449  -0.024  36.928  1.00  2.00           H  
ATOM   1284  HA  HIS A  94      25.064  -1.214  39.649  1.00  2.00           H  
ATOM   1285  HB2 HIS A  94      27.275   0.478  39.593  1.00  2.00           H  
ATOM   1286  HB3 HIS A  94      27.283  -0.189  37.943  1.00  2.00           H  
ATOM   1287  HD2 HIS A  94      26.539  -3.302  38.923  1.00  2.00           H  
ATOM   1288  HE2 HIS A  94      28.417  -4.546  40.161  1.00  2.00           H  
ATOM   1289  HE1 HIS A  94      30.163  -2.942  41.047  1.00  2.00           H  
ATOM   1290  N   LEU A  95      24.087   1.107  40.306  1.00  2.00           N  
ATOM   1291  CA  LEU A  95      23.509   2.412  40.651  1.00  2.00           C  
ATOM   1292  C   LEU A  95      24.113   3.046  41.865  1.00  2.00           C  
ATOM   1293  O   LEU A  95      24.011   4.272  42.011  1.00  2.00           O  
ATOM   1294  CB  LEU A  95      21.971   2.256  40.687  1.00  2.00           C  
ATOM   1295  CG  LEU A  95      21.128   2.436  39.452  1.00  2.00           C  
ATOM   1296  CD1 LEU A  95      21.864   1.993  38.209  1.00  2.00           C  
ATOM   1297  CD2 LEU A  95      19.810   1.714  39.628  1.00  2.00           C  
ATOM   1298  H   LEU A  95      23.784   0.287  40.811  1.00  2.00           H  
ATOM   1299  HA  LEU A  95      23.763   3.140  39.880  1.00  2.00           H  
ATOM   1300  HB2 LEU A  95      21.606   2.980  41.415  1.00  2.00           H  
ATOM   1301  HB3 LEU A  95      21.774   1.247  41.048  1.00  2.00           H  
ATOM   1302  HG  LEU A  95      20.918   3.497  39.316  1.00  2.00           H  
ATOM   1303 HD11 LEU A  95      22.786   2.566  38.109  1.00  2.00           H  
ATOM   1304 HD12 LEU A  95      22.102   0.932  38.287  1.00  2.00           H  
ATOM   1305 HD13 LEU A  95      21.235   2.161  37.335  1.00  2.00           H  
ATOM   1306 HD21 LEU A  95      19.995   0.649  39.766  1.00  2.00           H  
ATOM   1307 HD22 LEU A  95      19.293   2.109  40.503  1.00  2.00           H  
ATOM   1308 HD23 LEU A  95      19.192   1.864  38.743  1.00  2.00           H  
ATOM   1309  N   ALA A  96      24.741   2.316  42.703  1.00  2.00           N  
ATOM   1310  CA  ALA A  96      25.270   2.966  43.947  1.00  2.00           C  
ATOM   1311  C   ALA A  96      26.557   2.319  44.299  1.00  2.00           C  
ATOM   1312  O   ALA A  96      26.963   1.372  43.579  1.00  2.00           O  
ATOM   1313  CB  ALA A  96      24.140   2.801  44.892  1.00  2.00           C  
ATOM   1314  H   ALA A  96      24.878   1.330  42.533  1.00  2.00           H  
ATOM   1315  HA  ALA A  96      25.536   4.022  43.898  1.00  2.00           H  
ATOM   1316  HB1 ALA A  96      23.286   3.381  44.542  1.00  2.00           H  
ATOM   1317  HB2 ALA A  96      23.865   1.748  44.949  1.00  2.00           H  
ATOM   1318  HB3 ALA A  96      24.438   3.153  45.880  1.00  2.00           H  
ATOM   1319  N   CYS A  97      27.228   2.836  45.317  1.00  2.00           N  
ATOM   1320  CA  CYS A  97      28.532   2.219  45.683  1.00  2.00           C  
ATOM   1321  C   CYS A  97      28.953   2.730  47.060  1.00  2.00           C  
ATOM   1322  O   CYS A  97      28.829   3.950  47.291  1.00  2.66           O  
ATOM   1323  CB  CYS A  97      29.566   2.480  44.655  1.00  2.00           C  
ATOM   1324  SG  CYS A  97      29.585   2.175  42.999  1.00  2.00           S  
ATOM   1325  H   CYS A  97      26.865   3.626  45.830  1.00  2.00           H  
ATOM   1326  HA  CYS A  97      28.418   1.136  45.728  1.00  2.00           H  
ATOM   1327  HB2 CYS A  97      30.442   1.950  45.027  1.00  2.00           H  
ATOM   1328  HB3 CYS A  97      29.735   3.555  44.723  1.00  2.00           H  
ATOM   1329  N   LYS A  98      29.470   1.843  47.876  1.00  2.79           N  
ATOM   1330  CA  LYS A  98      29.953   2.331  49.177  1.00  5.56           C  
ATOM   1331  C   LYS A  98      30.991   1.368  49.689  1.00  5.21           C  
ATOM   1332  O   LYS A  98      30.740   0.173  49.843  1.00  5.18           O  
ATOM   1333  CB  LYS A  98      28.851   2.685  50.125  1.00  9.28           C  
ATOM   1334  CG  LYS A  98      29.137   3.914  51.025  1.00 13.97           C  
ATOM   1335  CD  LYS A  98      28.183   5.099  50.728  1.00 16.52           C  
ATOM   1336  CE  LYS A  98      27.936   6.000  51.944  1.00 17.43           C  
ATOM   1337  NZ  LYS A  98      26.976   5.384  52.953  1.00 17.51           N1+
ATOM   1338  H   LYS A  98      29.534   0.867  47.622  1.00  2.79           H  
ATOM   1339  HA  LYS A  98      30.446   3.296  49.060  1.00  5.56           H  
ATOM   1340  HB2 LYS A  98      28.671   1.826  50.771  1.00  9.28           H  
ATOM   1341  HB3 LYS A  98      27.955   2.894  49.540  1.00  9.28           H  
ATOM   1342  HG2 LYS A  98      30.163   4.240  50.856  1.00 13.97           H  
ATOM   1343  HG3 LYS A  98      29.016   3.620  52.068  1.00 13.97           H  
ATOM   1344  HD2 LYS A  98      27.226   4.697  50.395  1.00 16.52           H  
ATOM   1345  HD3 LYS A  98      28.620   5.703  49.933  1.00 16.52           H  
ATOM   1346  HE2 LYS A  98      27.517   6.945  51.597  1.00 17.43           H  
ATOM   1347  HE3 LYS A  98      28.889   6.185  52.439  1.00 17.43           H  
ATOM   1348  HZ1 LYS A  98      26.087   5.207  52.507  1.00 17.51           H  
ATOM   1349  HZ2 LYS A  98      27.360   4.515  53.296  1.00 17.51           H  
ATOM   1350  HZ3 LYS A  98      26.844   6.022  53.725  1.00 17.51           H  
ATOM   1351  N   CYS A  99      32.193   1.936  49.859  1.00  4.95           N  
ATOM   1352  CA  CYS A  99      33.359   1.213  50.346  1.00  3.97           C  
ATOM   1353  C   CYS A  99      32.863   0.294  51.489  1.00  4.66           C  
ATOM   1354  O   CYS A  99      32.374   0.793  52.480  1.00  4.91           O  
ATOM   1355  CB  CYS A  99      34.481   2.051  50.882  1.00  2.83           C  
ATOM   1356  SG  CYS A  99      35.458   2.806  49.593  1.00  2.00           S  
ATOM   1357  H   CYS A  99      32.295   2.916  49.638  1.00  4.95           H  
ATOM   1358  HA  CYS A  99      33.780   0.691  49.487  1.00  3.97           H  
ATOM   1359  HB2 CYS A  99      35.131   1.418  51.486  1.00  2.83           H  
ATOM   1360  HB3 CYS A  99      34.060   2.839  51.506  1.00  2.83           H  
ATOM   1361  N   GLU A 100      33.089  -0.971  51.217  1.00  5.15           N  
ATOM   1362  CA  GLU A 100      32.719  -2.034  52.100  1.00  4.90           C  
ATOM   1363  C   GLU A 100      33.884  -2.782  52.688  1.00  6.58           C  
ATOM   1364  O   GLU A 100      35.046  -2.779  52.296  1.00  5.42           O  
ATOM   1365  CB  GLU A 100      31.656  -2.919  51.493  1.00  3.46           C  
ATOM   1366  CG  GLU A 100      30.244  -2.283  51.569  1.00  2.15           C  
ATOM   1367  CD  GLU A 100      29.278  -2.786  50.558  1.00  2.00           C  
ATOM   1368  OE1 GLU A 100      29.867  -3.295  49.564  1.00  2.00           O  
ATOM   1369  OE2 GLU A 100      28.070  -2.717  50.663  1.00  2.00           O1-
ATOM   1370  H   GLU A 100      33.544  -1.204  50.346  1.00  5.15           H  
ATOM   1371  HA  GLU A 100      32.263  -1.563  52.970  1.00  4.90           H  
ATOM   1372  HB2 GLU A 100      31.642  -3.868  52.029  1.00  3.46           H  
ATOM   1373  HB3 GLU A 100      31.904  -3.097  50.447  1.00  3.46           H  
ATOM   1374  HG2 GLU A 100      30.349  -1.207  51.431  1.00  2.15           H  
ATOM   1375  HG3 GLU A 100      29.834  -2.484  52.559  1.00  2.15           H  
ATOM   1376  N   THR A 101      33.539  -3.278  53.837  1.00 10.28           N  
ATOM   1377  CA  THR A 101      34.294  -4.077  54.812  1.00 14.05           C  
ATOM   1378  C   THR A 101      34.252  -5.512  54.305  1.00 15.14           C  
ATOM   1379  O   THR A 101      33.176  -6.042  53.910  1.00 15.12           O  
ATOM   1380  CB  THR A 101      33.674  -3.811  56.240  1.00 15.37           C  
ATOM   1381  OG1 THR A 101      32.218  -4.139  56.210  1.00 16.20           O  
ATOM   1382  CG2 THR A 101      33.817  -2.303  56.656  1.00 15.65           C  
ATOM   1383  H   THR A 101      32.586  -3.080  54.108  1.00 10.28           H  
ATOM   1384  HA  THR A 101      35.347  -3.817  54.916  1.00 14.05           H  
ATOM   1385  HB  THR A 101      34.209  -4.433  56.957  1.00 15.37           H  
ATOM   1386 HG21 THR A 101      34.871  -2.027  56.665  1.00 15.65           H  
ATOM   1387 HG22 THR A 101      33.283  -1.677  55.941  1.00 15.65           H  
ATOM   1388 HG23 THR A 101      33.395  -2.159  57.651  1.00 15.65           H  
ATOM   1389  HG1 THR A 101      32.133  -5.062  55.958  1.00 16.20           H  
ATOM   1390  N   VAL A 102      35.443  -6.036  54.073  1.00 16.73           N  
ATOM   1391  CA  VAL A 102      35.544  -7.378  53.467  1.00 19.17           C  
ATOM   1392  C   VAL A 102      36.871  -8.030  53.766  1.00 21.41           C  
ATOM   1393  O   VAL A 102      37.891  -7.614  53.155  1.00 22.51           O  
ATOM   1394  CB  VAL A 102      35.278  -7.221  51.948  1.00 18.84           C  
ATOM   1395  CG1 VAL A 102      35.530  -5.815  51.456  1.00 19.08           C  
ATOM   1396  CG2 VAL A 102      36.111  -8.181  51.090  1.00 18.95           C  
ATOM   1397  H   VAL A 102      36.279  -5.521  54.309  1.00 16.73           H  
ATOM   1398  HA  VAL A 102      34.801  -8.049  53.898  1.00 19.17           H  
ATOM   1399  HB  VAL A 102      34.222  -7.465  51.834  1.00 18.84           H  
ATOM   1400 HG11 VAL A 102      34.932  -5.114  52.038  1.00 19.08           H  
ATOM   1401 HG12 VAL A 102      36.587  -5.574  51.571  1.00 19.08           H  
ATOM   1402 HG13 VAL A 102      35.253  -5.743  50.404  1.00 19.08           H  
ATOM   1403 HG21 VAL A 102      37.169  -7.942  51.200  1.00 18.95           H  
ATOM   1404 HG22 VAL A 102      35.935  -9.206  51.416  1.00 18.95           H  
ATOM   1405 HG23 VAL A 102      35.822  -8.078  50.044  1.00 18.95           H  
ATOM   1406  N   ALA A 103      36.840  -9.072  54.599  1.00 22.99           N  
ATOM   1407  CA  ALA A 103      38.120  -9.829  54.823  1.00 23.93           C  
ATOM   1408  C   ALA A 103      38.569 -10.152  53.372  1.00 24.00           C  
ATOM   1409  O   ALA A 103      37.800 -10.730  52.598  1.00 22.68           O  
ATOM   1410  CB  ALA A 103      37.914 -11.041  55.678  1.00 24.52           C  
ATOM   1411  H   ALA A 103      35.985  -9.343  55.064  1.00 22.99           H  
ATOM   1412  HA  ALA A 103      38.876  -9.273  55.377  1.00 23.93           H  
ATOM   1413  HB1 ALA A 103      37.573 -10.734  56.667  1.00 24.52           H  
ATOM   1414  HB2 ALA A 103      37.165 -11.686  55.219  1.00 24.52           H  
ATOM   1415  HB3 ALA A 103      38.854 -11.585  55.770  1.00 24.52           H  
ATOM   1416  N   ALA A 104      39.711  -9.557  53.077  1.00 25.28           N  
ATOM   1417  CA  ALA A 104      40.260  -9.663  51.714  1.00 27.53           C  
ATOM   1418  C   ALA A 104      41.762  -9.403  51.666  1.00 28.72           C  
ATOM   1419  O   ALA A 104      42.106  -8.211  51.922  1.00 29.28           O  
ATOM   1420  CB  ALA A 104      39.500  -8.687  50.801  1.00 27.41           C  
ATOM   1421  H   ALA A 104      40.206  -9.031  53.783  1.00 25.28           H  
ATOM   1422  HA  ALA A 104      40.123 -10.686  51.364  1.00 27.53           H  
ATOM   1423  HB1 ALA A 104      38.438  -8.930  50.814  1.00 27.41           H  
ATOM   1424  HB2 ALA A 104      39.644  -7.668  51.159  1.00 27.41           H  
ATOM   1425  HB3 ALA A 104      39.880  -8.771  49.783  1.00 27.41           H  
ATOM   1426  N   NME A 105      42.545 -10.438  51.365  1.00  0.00           N  
ATOM   1427  CH3 NME A 105      43.986 -10.323  51.287  1.00  0.00           C  
ATOM   1428  H   NME A 105      42.118 -11.336  51.184  1.00  0.00           H  
ATOM   1429 HH31 NME A 105      44.267  -9.269  51.268  1.00  0.00           H  
ATOM   1430 HH32 NME A 105      44.437 -10.802  52.156  1.00  0.00           H  
ATOM   1431 HH33 NME A 105      44.342 -10.810  50.379  1.00  0.00           H  
TER    1432      NME A 105 
ATOM   1433  CH3 ACE B   6       7.117  -1.222  25.803  1.00  0.00           C  
ATOM   1434  C   ACE B   6       7.960  -1.755  26.963  1.00  0.00           C  
ATOM   1435  O   ACE B   6       7.420  -2.188  27.980  1.00  0.00           O  
ATOM   1436 HH31 ACE B   6       6.052  -1.293  26.027  1.00  0.00           H  
ATOM   1437 HH32 ACE B   6       7.384  -0.180  25.629  1.00  0.00           H  
ATOM   1438 HH33 ACE B   6       7.341  -1.808  24.912  1.00  0.00           H  
ATOM   1439  N   ILE B   7       9.264  -1.722  26.810  1.00 45.29           N  
ATOM   1440  CA  ILE B   7      10.167  -2.204  27.851  1.00 45.23           C  
ATOM   1441  C   ILE B   7      11.628  -2.059  27.434  1.00 44.07           C  
ATOM   1442  O   ILE B   7      12.248  -1.030  27.766  1.00 44.44           O  
ATOM   1443  CB  ILE B   7       9.841  -3.677  28.323  1.00 46.12           C  
ATOM   1444  CG1 ILE B   7       9.305  -4.508  27.127  1.00 46.42           C  
ATOM   1445  CG2 ILE B   7       8.912  -3.683  29.575  1.00 46.11           C  
ATOM   1446  CD1 ILE B   7       9.043  -6.019  27.374  1.00 46.31           C  
ATOM   1447  H   ILE B   7       9.651  -1.355  25.952  1.00 45.29           H  
ATOM   1448  HA  ILE B   7      10.000  -1.565  28.718  1.00 45.23           H  
ATOM   1449  HB  ILE B   7      10.757  -4.166  28.655  1.00 46.12           H  
ATOM   1450 HG12 ILE B   7      10.033  -4.429  26.320  1.00 46.42           H  
ATOM   1451 HG13 ILE B   7       8.363  -4.059  26.812  1.00 46.42           H  
ATOM   1452 HG21 ILE B   7       9.392  -3.135  30.386  1.00 46.11           H  
ATOM   1453 HG22 ILE B   7       7.964  -3.207  29.326  1.00 46.11           H  
ATOM   1454 HG23 ILE B   7       8.731  -4.711  29.888  1.00 46.11           H  
ATOM   1455 HD11 ILE B   7       9.968  -6.501  27.692  1.00 46.31           H  
ATOM   1456 HD12 ILE B   7       8.287  -6.134  28.151  1.00 46.31           H  
ATOM   1457 HD13 ILE B   7       8.690  -6.482  26.452  1.00 46.31           H  
ATOM   1458  N   ALA B   8      12.128  -3.056  26.717  1.00 42.21           N  
ATOM   1459  CA  ALA B   8      13.526  -3.074  26.293  1.00 40.35           C  
ATOM   1460  C   ALA B   8      13.784  -2.209  25.068  1.00 38.63           C  
ATOM   1461  O   ALA B   8      13.191  -2.392  24.015  1.00 38.28           O  
ATOM   1462  CB  ALA B   8      14.051  -4.490  26.147  1.00 40.48           C  
ATOM   1463  H   ALA B   8      11.526  -3.824  26.457  1.00 42.21           H  
ATOM   1464  HA  ALA B   8      14.104  -2.612  27.093  1.00 40.35           H  
ATOM   1465  HB1 ALA B   8      13.915  -5.027  27.086  1.00 40.48           H  
ATOM   1466  HB2 ALA B   8      13.504  -5.000  25.354  1.00 40.48           H  
ATOM   1467  HB3 ALA B   8      15.111  -4.460  25.896  1.00 40.48           H  
ATOM   1468  N   GLU B   9      14.707  -1.293  25.255  1.00 37.00           N  
ATOM   1469  CA  GLU B   9      15.216  -0.326  24.293  1.00 35.64           C  
ATOM   1470  C   GLU B   9      16.419  -0.932  23.566  1.00 33.62           C  
ATOM   1471  O   GLU B   9      17.060  -1.848  24.114  1.00 33.79           O  
ATOM   1472  CB  GLU B   9      15.738   0.928  25.004  1.00 37.10           C  
ATOM   1473  CG  GLU B   9      15.597   1.013  26.535  1.00 38.65           C  
ATOM   1474  CD  GLU B   9      16.861   0.768  27.312  1.00 39.61           C  
ATOM   1475  OE1 GLU B   9      17.643  -0.134  27.044  1.00 40.21           O  
ATOM   1476  OE2 GLU B   9      17.080   1.614  28.214  1.00 39.99           O1-
ATOM   1477  H   GLU B   9      15.113  -1.255  26.179  1.00 37.00           H  
ATOM   1478  HA  GLU B   9      14.403  -0.072  23.613  1.00 35.64           H  
ATOM   1479  HB2 GLU B   9      15.207   1.782  24.583  1.00 37.10           H  
ATOM   1480  HB3 GLU B   9      16.800   1.011  24.773  1.00 37.10           H  
ATOM   1481  HG2 GLU B   9      14.861   0.272  26.847  1.00 38.65           H  
ATOM   1482  HG3 GLU B   9      15.236   2.011  26.785  1.00 38.65           H  
ATOM   1483  N   PRO B  10      16.711  -0.406  22.395  1.00 31.55           N  
ATOM   1484  CA  PRO B  10      17.803  -0.919  21.553  1.00 30.09           C  
ATOM   1485  C   PRO B  10      19.158  -0.537  22.094  1.00 28.64           C  
ATOM   1486  O   PRO B  10      19.267   0.394  22.895  1.00 28.64           O  
ATOM   1487  CB  PRO B  10      17.464  -0.387  20.170  1.00 30.31           C  
ATOM   1488  CG  PRO B  10      16.687   0.874  20.402  1.00 30.64           C  
ATOM   1489  CD  PRO B  10      15.974   0.681  21.732  1.00 31.27           C  
ATOM   1490  HA  PRO B  10      17.879  -2.006  21.529  1.00 30.09           H  
ATOM   1491  HB2 PRO B  10      16.860  -1.110  19.622  1.00 30.31           H  
ATOM   1492  HB3 PRO B  10      18.375  -0.175  19.610  1.00 30.31           H  
ATOM   1493  HG2 PRO B  10      15.963   1.027  19.602  1.00 30.64           H  
ATOM   1494  HG3 PRO B  10      17.359   1.731  20.452  1.00 30.64           H  
ATOM   1495  HD2 PRO B  10      16.016   1.593  22.327  1.00 31.27           H  
ATOM   1496  HD3 PRO B  10      14.933   0.399  21.573  1.00 31.27           H  
ATOM   1497  N   ALA B  11      20.176  -1.290  21.737  1.00 27.45           N  
ATOM   1498  CA  ALA B  11      21.558  -1.171  22.151  1.00 26.21           C  
ATOM   1499  C   ALA B  11      22.218  -0.060  21.322  1.00 25.74           C  
ATOM   1500  O   ALA B  11      21.905   0.029  20.154  1.00 25.23           O  
ATOM   1501  CB  ALA B  11      22.385  -2.410  21.893  1.00 26.32           C  
ATOM   1502  H   ALA B  11      19.968  -2.043  21.096  1.00 27.45           H  
ATOM   1503  HA  ALA B  11      21.534  -0.979  23.224  1.00 26.21           H  
ATOM   1504  HB1 ALA B  11      21.938  -3.259  22.409  1.00 26.32           H  
ATOM   1505  HB2 ALA B  11      22.415  -2.610  20.822  1.00 26.32           H  
ATOM   1506  HB3 ALA B  11      23.399  -2.254  22.262  1.00 26.32           H  
ATOM   1507  N   MET B  12      23.129   0.595  21.976  1.00 26.31           N  
ATOM   1508  CA  MET B  12      23.809   1.778  21.352  1.00 26.96           C  
ATOM   1509  C   MET B  12      25.295   1.523  21.484  1.00 25.66           C  
ATOM   1510  O   MET B  12      25.751   1.193  22.582  1.00 25.64           O  
ATOM   1511  CB  MET B  12      23.294   3.003  22.088  1.00 29.47           C  
ATOM   1512  CG  MET B  12      23.157   4.272  21.338  1.00 31.85           C  
ATOM   1513  SD  MET B  12      22.402   3.940  19.706  1.00 35.07           S  
ATOM   1514  CE  MET B  12      20.639   3.885  20.235  1.00 34.58           C  
ATOM   1515  H   MET B  12      23.381   0.306  22.910  1.00 26.31           H  
ATOM   1516  HA  MET B  12      23.606   1.939  20.293  1.00 26.96           H  
ATOM   1517  HB2 MET B  12      23.977   3.191  22.917  1.00 29.47           H  
ATOM   1518  HB3 MET B  12      22.308   2.752  22.479  1.00 29.47           H  
ATOM   1519  HG2 MET B  12      24.141   4.719  21.198  1.00 31.85           H  
ATOM   1520  HG3 MET B  12      22.522   4.958  21.899  1.00 31.85           H  
ATOM   1521  HE1 MET B  12      20.505   3.091  20.970  1.00 34.58           H  
ATOM   1522  HE2 MET B  12      20.363   4.841  20.679  1.00 34.58           H  
ATOM   1523  HE3 MET B  12      20.006   3.690  19.369  1.00 34.58           H  
ATOM   1524  N   ILE B  13      26.005   1.605  20.386  1.00 24.60           N  
ATOM   1525  CA  ILE B  13      27.443   1.399  20.286  1.00 23.20           C  
ATOM   1526  C   ILE B  13      28.164   2.230  21.366  1.00 22.83           C  
ATOM   1527  O   ILE B  13      27.754   3.385  21.600  1.00 23.38           O  
ATOM   1528  CB  ILE B  13      28.030   1.903  18.897  1.00 22.48           C  
ATOM   1529  CG1 ILE B  13      29.425   1.324  18.680  1.00 22.22           C  
ATOM   1530  CG2 ILE B  13      28.077   3.464  18.862  1.00 21.94           C  
ATOM   1531  CD1 ILE B  13      29.581  -0.098  18.124  1.00 22.21           C  
ATOM   1532  H   ILE B  13      25.512   1.831  19.534  1.00 24.60           H  
ATOM   1533  HA  ILE B  13      27.605   0.327  20.398  1.00 23.20           H  
ATOM   1534  HB  ILE B  13      27.378   1.560  18.094  1.00 22.48           H  
ATOM   1535 HG12 ILE B  13      29.928   1.342  19.647  1.00 22.22           H  
ATOM   1536 HG13 ILE B  13      29.940   1.992  17.989  1.00 22.22           H  
ATOM   1537 HG21 ILE B  13      27.072   3.861  19.002  1.00 21.94           H  
ATOM   1538 HG22 ILE B  13      28.725   3.826  19.660  1.00 21.94           H  
ATOM   1539 HG23 ILE B  13      28.467   3.794  17.899  1.00 21.94           H  
ATOM   1540 HD11 ILE B  13      29.079  -0.804  18.786  1.00 22.21           H  
ATOM   1541 HD12 ILE B  13      29.135  -0.151  17.131  1.00 22.21           H  
ATOM   1542 HD13 ILE B  13      30.640  -0.349  18.061  1.00 22.21           H  
ATOM   1543  N   ALA B  14      29.238   1.652  21.849  1.00 21.39           N  
ATOM   1544  CA  ALA B  14      30.127   2.346  22.805  1.00 19.83           C  
ATOM   1545  C   ALA B  14      31.066   3.166  21.908  1.00 19.33           C  
ATOM   1546  O   ALA B  14      32.148   2.675  21.589  1.00 18.65           O  
ATOM   1547  CB  ALA B  14      30.878   1.313  23.598  1.00 19.77           C  
ATOM   1548  H   ALA B  14      29.463   0.710  21.561  1.00 21.39           H  
ATOM   1549  HA  ALA B  14      29.607   2.981  23.522  1.00 19.83           H  
ATOM   1550  HB1 ALA B  14      30.175   0.729  24.192  1.00 19.77           H  
ATOM   1551  HB2 ALA B  14      31.415   0.653  22.917  1.00 19.77           H  
ATOM   1552  HB3 ALA B  14      31.588   1.809  24.260  1.00 19.77           H  
ATOM   1553  N   GLU B  15      30.531   4.262  21.427  1.00 19.93           N  
ATOM   1554  CA  GLU B  15      31.269   5.159  20.502  1.00 21.24           C  
ATOM   1555  C   GLU B  15      32.675   5.337  21.035  1.00 21.07           C  
ATOM   1556  O   GLU B  15      32.748   5.551  22.282  1.00 22.54           O  
ATOM   1557  CB  GLU B  15      30.629   6.536  20.511  1.00 23.12           C  
ATOM   1558  CG  GLU B  15      31.311   7.580  19.613  1.00 26.11           C  
ATOM   1559  CD  GLU B  15      31.713   8.836  20.349  1.00 27.73           C  
ATOM   1560  OE1 GLU B  15      31.168   9.203  21.384  1.00 28.03           O  
ATOM   1561  OE2 GLU B  15      32.691   9.387  19.759  1.00 28.71           O1-
ATOM   1562  H   GLU B  15      29.587   4.504  21.694  1.00 19.93           H  
ATOM   1563  HA  GLU B  15      31.259   4.730  19.500  1.00 21.24           H  
ATOM   1564  HB2 GLU B  15      30.646   6.909  21.535  1.00 23.12           H  
ATOM   1565  HB3 GLU B  15      29.596   6.430  20.180  1.00 23.12           H  
ATOM   1566  HG2 GLU B  15      30.620   7.853  18.815  1.00 26.11           H  
ATOM   1567  HG3 GLU B  15      32.206   7.132  19.181  1.00 26.11           H  
ATOM   1568  N   CYS B  16      33.703   5.319  20.220  1.00 19.52           N  
ATOM   1569  CA  CYS B  16      35.098   5.363  20.693  1.00 17.38           C  
ATOM   1570  C   CYS B  16      35.683   6.725  20.995  1.00 15.03           C  
ATOM   1571  O   CYS B  16      36.059   7.441  20.050  1.00 14.38           O  
ATOM   1572  CB  CYS B  16      35.995   4.649  19.664  1.00 18.56           C  
ATOM   1573  SG  CYS B  16      37.740   5.144  19.733  1.00 19.32           S  
ATOM   1574  H   CYS B  16      33.531   5.273  19.226  1.00 19.52           H  
ATOM   1575  HA  CYS B  16      35.071   4.864  21.661  1.00 17.38           H  
ATOM   1576  HB2 CYS B  16      35.615   4.871  18.667  1.00 18.56           H  
ATOM   1577  HB3 CYS B  16      35.936   3.576  19.845  1.00 18.56           H  
ATOM   1578  N   LYS B  17      35.838   7.009  22.285  1.00 12.22           N  
ATOM   1579  CA  LYS B  17      36.444   8.264  22.748  1.00  9.96           C  
ATOM   1580  C   LYS B  17      37.194   8.097  24.051  1.00  9.10           C  
ATOM   1581  O   LYS B  17      37.608   6.956  24.407  1.00 10.14           O  
ATOM   1582  CB  LYS B  17      35.554   9.458  22.657  1.00  8.79           C  
ATOM   1583  CG  LYS B  17      34.074   9.257  22.851  1.00  8.06           C  
ATOM   1584  CD  LYS B  17      33.798   9.108  24.331  1.00  8.45           C  
ATOM   1585  CE  LYS B  17      32.368   9.159  24.730  1.00  9.03           C  
ATOM   1586  NZ  LYS B  17      31.588  10.129  23.925  1.00  9.84           N1+
ATOM   1587  H   LYS B  17      35.527   6.337  22.972  1.00 12.22           H  
ATOM   1588  HA  LYS B  17      37.216   8.512  22.019  1.00  9.96           H  
ATOM   1589  HB2 LYS B  17      35.695   9.892  21.667  1.00  8.79           H  
ATOM   1590  HB3 LYS B  17      35.886  10.168  23.415  1.00  8.79           H  
ATOM   1591  HG2 LYS B  17      33.753   8.358  22.325  1.00  8.06           H  
ATOM   1592  HG3 LYS B  17      33.532  10.119  22.461  1.00  8.06           H  
ATOM   1593  HD2 LYS B  17      34.319   9.912  24.851  1.00  8.45           H  
ATOM   1594  HD3 LYS B  17      34.201   8.147  24.651  1.00  8.45           H  
ATOM   1595  HE2 LYS B  17      32.308   9.448  25.779  1.00  9.03           H  
ATOM   1596  HE3 LYS B  17      31.933   8.168  24.600  1.00  9.03           H  
ATOM   1597  HZ1 LYS B  17      31.981  11.053  24.037  1.00  9.84           H  
ATOM   1598  HZ2 LYS B  17      31.623   9.864  22.951  1.00  9.84           H  
ATOM   1599  HZ3 LYS B  17      30.628  10.132  24.239  1.00  9.84           H  
ATOM   1600  N   THR B  18      37.569   9.169  24.692  1.00  6.91           N  
ATOM   1601  CA  THR B  18      38.342   9.180  25.967  1.00  4.69           C  
ATOM   1602  C   THR B  18      37.411   8.835  27.106  1.00  3.56           C  
ATOM   1603  O   THR B  18      36.344   9.522  27.203  1.00  4.11           O  
ATOM   1604  CB  THR B  18      38.909  10.652  26.063  1.00  4.64           C  
ATOM   1605  OG1 THR B  18      40.306  10.626  26.353  1.00  4.45           O  
ATOM   1606  CG2 THR B  18      38.127  11.586  27.007  1.00  5.30           C  
ATOM   1607  H   THR B  18      37.316  10.062  24.294  1.00  6.91           H  
ATOM   1608  HA  THR B  18      39.153   8.453  26.009  1.00  4.69           H  
ATOM   1609  HB  THR B  18      38.762  11.099  25.080  1.00  4.64           H  
ATOM   1610 HG21 THR B  18      37.078  11.604  26.713  1.00  5.30           H  
ATOM   1611 HG22 THR B  18      38.211  11.221  28.031  1.00  5.30           H  
ATOM   1612 HG23 THR B  18      38.539  12.593  26.945  1.00  5.30           H  
ATOM   1613  HG1 THR B  18      40.447  11.141  27.151  1.00  4.45           H  
ATOM   1614  N   ARG B  19      37.693   7.873  27.940  1.00  2.00           N  
ATOM   1615  CA  ARG B  19      36.711   7.556  29.051  1.00  2.00           C  
ATOM   1616  C   ARG B  19      37.460   7.443  30.335  1.00  2.00           C  
ATOM   1617  O   ARG B  19      38.691   7.173  30.154  1.00  2.58           O  
ATOM   1618  CB  ARG B  19      35.942   6.306  28.652  1.00  2.00           C  
ATOM   1619  CG  ARG B  19      34.562   6.571  28.090  1.00  2.00           C  
ATOM   1620  CD  ARG B  19      33.620   5.467  28.408  1.00  2.00           C  
ATOM   1621  NE  ARG B  19      32.644   5.360  27.312  1.00  2.00           N  
ATOM   1622  CZ  ARG B  19      33.151   4.967  26.135  1.00  2.00           C  
ATOM   1623  NH1 ARG B  19      34.359   4.437  26.126  1.00  2.00           N  
ATOM   1624  NH2 ARG B  19      32.675   5.532  25.045  1.00  2.00           N1+
ATOM   1625  H   ARG B  19      38.551   7.348  27.847  1.00  2.00           H  
ATOM   1626  HA  ARG B  19      35.974   8.344  29.204  1.00  2.00           H  
ATOM   1627  HB2 ARG B  19      35.835   5.676  29.535  1.00  2.00           H  
ATOM   1628  HB3 ARG B  19      36.522   5.776  27.896  1.00  2.00           H  
ATOM   1629  HG2 ARG B  19      34.635   6.673  27.007  1.00  2.00           H  
ATOM   1630  HG3 ARG B  19      34.178   7.497  28.517  1.00  2.00           H  
ATOM   1631  HD2 ARG B  19      33.102   5.683  29.343  1.00  2.00           H  
ATOM   1632  HD3 ARG B  19      34.169   4.531  28.505  1.00  2.00           H  
ATOM   1633  HE  ARG B  19      31.664   5.568  27.437  1.00  2.00           H  
ATOM   1634 HH11 ARG B  19      34.917   4.465  25.284  1.00  2.00           H  
ATOM   1635 HH12 ARG B  19      34.726   4.003  26.961  1.00  2.00           H  
ATOM   1636 HH21 ARG B  19      31.750   5.938  25.049  1.00  2.00           H  
ATOM   1637 HH22 ARG B  19      33.234   5.559  24.205  1.00  2.00           H  
ATOM   1638  N   THR B  20      36.911   7.590  31.527  1.00  2.00           N  
ATOM   1639  CA  THR B  20      37.784   7.489  32.721  1.00  2.00           C  
ATOM   1640  C   THR B  20      37.949   6.048  33.170  1.00  2.78           C  
ATOM   1641  O   THR B  20      36.956   5.289  33.148  1.00  2.79           O  
ATOM   1642  CB  THR B  20      37.336   8.348  33.940  1.00  2.00           C  
ATOM   1643  OG1 THR B  20      37.034   9.648  33.403  1.00  2.00           O  
ATOM   1644  CG2 THR B  20      38.378   8.345  35.046  1.00  2.00           C  
ATOM   1645  H   THR B  20      35.921   7.767  31.623  1.00  2.00           H  
ATOM   1646  HA  THR B  20      38.736   7.897  32.382  1.00  2.00           H  
ATOM   1647  HB  THR B  20      36.453   7.943  34.435  1.00  2.00           H  
ATOM   1648 HG21 THR B  20      38.527   7.326  35.402  1.00  2.00           H  
ATOM   1649 HG22 THR B  20      39.319   8.736  34.660  1.00  2.00           H  
ATOM   1650 HG23 THR B  20      38.035   8.971  35.870  1.00  2.00           H  
ATOM   1651  HG1 THR B  20      36.317   9.543  32.773  1.00  2.00           H  
ATOM   1652  N   GLU B  21      39.139   5.745  33.599  1.00  4.87           N  
ATOM   1653  CA  GLU B  21      39.494   4.368  34.018  1.00  8.54           C  
ATOM   1654  C   GLU B  21      40.154   4.435  35.380  1.00  9.90           C  
ATOM   1655  O   GLU B  21      40.800   5.482  35.580  1.00 11.04           O  
ATOM   1656  CB  GLU B  21      40.538   3.795  33.053  1.00 10.05           C  
ATOM   1657  CG  GLU B  21      40.385   3.879  31.552  1.00 11.84           C  
ATOM   1658  CD  GLU B  21      40.218   2.580  30.811  1.00 13.10           C  
ATOM   1659  OE1 GLU B  21      40.662   1.656  31.557  1.00 13.76           O  
ATOM   1660  OE2 GLU B  21      39.748   2.427  29.666  1.00 12.89           O1-
ATOM   1661  H   GLU B  21      39.842   6.469  33.648  1.00  4.87           H  
ATOM   1662  HA  GLU B  21      38.594   3.753  34.032  1.00  8.54           H  
ATOM   1663  HB2 GLU B  21      40.621   2.734  33.291  1.00 10.05           H  
ATOM   1664  HB3 GLU B  21      41.477   4.295  33.291  1.00 10.05           H  
ATOM   1665  HG2 GLU B  21      41.274   4.371  31.157  1.00 11.84           H  
ATOM   1666  HG3 GLU B  21      39.508   4.492  31.344  1.00 11.84           H  
ATOM   1667  N   VAL B  22      40.083   3.439  36.237  1.00 11.29           N  
ATOM   1668  CA  VAL B  22      40.740   3.566  37.559  1.00 13.21           C  
ATOM   1669  C   VAL B  22      41.999   2.731  37.605  1.00 15.30           C  
ATOM   1670  O   VAL B  22      41.876   1.500  37.739  1.00 15.80           O  
ATOM   1671  CB  VAL B  22      39.729   3.216  38.661  1.00 12.93           C  
ATOM   1672  CG1 VAL B  22      40.416   3.088  40.009  1.00 12.84           C  
ATOM   1673  CG2 VAL B  22      38.577   4.195  38.732  1.00 12.90           C  
ATOM   1674  H   VAL B  22      39.584   2.594  35.996  1.00 11.29           H  
ATOM   1675  HA  VAL B  22      41.059   4.594  37.730  1.00 13.21           H  
ATOM   1676  HB  VAL B  22      39.301   2.249  38.395  1.00 12.93           H  
ATOM   1677 HG11 VAL B  22      41.205   2.338  39.945  1.00 12.84           H  
ATOM   1678 HG12 VAL B  22      40.849   4.048  40.289  1.00 12.84           H  
ATOM   1679 HG13 VAL B  22      39.687   2.785  40.761  1.00 12.84           H  
ATOM   1680 HG21 VAL B  22      38.955   5.183  38.996  1.00 12.90           H  
ATOM   1681 HG22 VAL B  22      38.081   4.243  37.763  1.00 12.90           H  
ATOM   1682 HG23 VAL B  22      37.865   3.864  39.488  1.00 12.90           H  
ATOM   1683  N   PHE B  23      43.136   3.351  37.666  1.00 18.22           N  
ATOM   1684  CA  PHE B  23      44.471   2.729  37.646  1.00 20.98           C  
ATOM   1685  C   PHE B  23      45.195   2.597  38.960  1.00 23.07           C  
ATOM   1686  O   PHE B  23      45.832   3.566  39.426  1.00 23.47           O  
ATOM   1687  CB  PHE B  23      45.291   3.509  36.598  1.00 20.98           C  
ATOM   1688  CG  PHE B  23      46.754   3.626  36.732  1.00 21.12           C  
ATOM   1689  CD1 PHE B  23      47.566   2.487  36.675  1.00 21.38           C  
ATOM   1690  CD2 PHE B  23      47.352   4.895  36.843  1.00 21.08           C  
ATOM   1691  CE1 PHE B  23      48.959   2.608  36.794  1.00 21.81           C  
ATOM   1692  CE2 PHE B  23      48.732   5.026  36.951  1.00 21.21           C  
ATOM   1693  CZ  PHE B  23      49.542   3.896  36.928  1.00 21.52           C  
ATOM   1694  H   PHE B  23      43.103   4.358  37.734  1.00 18.22           H  
ATOM   1695  HA  PHE B  23      44.338   1.678  37.388  1.00 20.98           H  
ATOM   1696  HB2 PHE B  23      44.896   4.525  36.585  1.00 20.98           H  
ATOM   1697  HB3 PHE B  23      45.102   3.033  35.636  1.00 20.98           H  
ATOM   1698  HD1 PHE B  23      47.119   1.513  36.539  1.00 21.38           H  
ATOM   1699  HD2 PHE B  23      46.731   5.779  36.844  1.00 21.08           H  
ATOM   1700  HE1 PHE B  23      49.584   1.727  36.784  1.00 21.81           H  
ATOM   1701  HE2 PHE B  23      49.175   6.006  37.053  1.00 21.21           H  
ATOM   1702  HZ  PHE B  23      50.614   3.998  37.012  1.00 21.52           H  
ATOM   1703  N   GLU B  24      45.224   1.410  39.516  1.00 25.69           N  
ATOM   1704  CA  GLU B  24      45.908   1.063  40.784  1.00 28.42           C  
ATOM   1705  C   GLU B  24      47.410   1.128  40.636  1.00 29.97           C  
ATOM   1706  O   GLU B  24      47.927   0.612  39.599  1.00 31.03           O  
ATOM   1707  CB  GLU B  24      45.531  -0.406  41.070  1.00 29.23           C  
ATOM   1708  CG  GLU B  24      45.140  -0.878  42.422  1.00 31.41           C  
ATOM   1709  CD  GLU B  24      43.727  -0.757  42.921  1.00 32.72           C  
ATOM   1710  OE1 GLU B  24      42.748  -0.553  42.200  1.00 32.88           O  
ATOM   1711  OE2 GLU B  24      43.655  -0.896  44.206  1.00 32.95           O1-
ATOM   1712  H   GLU B  24      44.737   0.666  39.038  1.00 25.69           H  
ATOM   1713  HA  GLU B  24      45.612   1.755  41.572  1.00 28.42           H  
ATOM   1714  HB2 GLU B  24      46.395  -1.003  40.779  1.00 29.23           H  
ATOM   1715  HB3 GLU B  24      44.692  -0.637  40.414  1.00 29.23           H  
ATOM   1716  HG2 GLU B  24      45.763  -0.332  43.130  1.00 31.41           H  
ATOM   1717  HG3 GLU B  24      45.390  -1.938  42.461  1.00 31.41           H  
ATOM   1718  N   ILE B  25      48.175   1.728  41.537  1.00 31.44           N  
ATOM   1719  CA  ILE B  25      49.633   1.779  41.415  1.00 33.01           C  
ATOM   1720  C   ILE B  25      50.347   0.621  42.147  1.00 35.11           C  
ATOM   1721  O   ILE B  25      50.020   0.117  43.250  1.00 34.89           O  
ATOM   1722  CB  ILE B  25      50.324   3.122  41.729  1.00 32.26           C  
ATOM   1723  CG1 ILE B  25      49.449   4.374  41.630  1.00 31.97           C  
ATOM   1724  CG2 ILE B  25      51.634   3.349  40.883  1.00 32.02           C  
ATOM   1725  CD1 ILE B  25      50.034   5.507  42.582  1.00 31.90           C  
ATOM   1726  H   ILE B  25      47.737   2.165  42.335  1.00 31.44           H  
ATOM   1727  HA  ILE B  25      49.754   1.657  40.339  1.00 33.01           H  
ATOM   1728  HB  ILE B  25      50.571   3.002  42.784  1.00 32.26           H  
ATOM   1729 HG12 ILE B  25      48.432   4.131  41.937  1.00 31.97           H  
ATOM   1730 HG13 ILE B  25      49.442   4.732  40.601  1.00 31.97           H  
ATOM   1731 HG21 ILE B  25      52.295   2.490  40.998  1.00 32.02           H  
ATOM   1732 HG22 ILE B  25      51.372   3.467  39.832  1.00 32.02           H  
ATOM   1733 HG23 ILE B  25      52.142   4.247  41.234  1.00 32.02           H  
ATOM   1734 HD11 ILE B  25      50.041   5.149  43.611  1.00 31.90           H  
ATOM   1735 HD12 ILE B  25      51.051   5.750  42.275  1.00 31.90           H  
ATOM   1736 HD13 ILE B  25      49.411   6.398  42.511  1.00 31.90           H  
ATOM   1737  N   SER B  26      51.464   0.248  41.482  1.00 36.92           N  
ATOM   1738  CA  SER B  26      52.399  -0.799  41.917  1.00 37.50           C  
ATOM   1739  C   SER B  26      53.848  -0.284  41.790  1.00 37.64           C  
ATOM   1740  O   SER B  26      54.590  -0.645  40.856  1.00 37.79           O  
ATOM   1741  CB  SER B  26      52.230  -2.142  41.236  1.00 37.20           C  
ATOM   1742  OG  SER B  26      52.251  -2.164  39.840  1.00 36.40           O  
ATOM   1743  H   SER B  26      51.672   0.727  40.618  1.00 36.92           H  
ATOM   1744  HA  SER B  26      52.158  -1.001  42.961  1.00 37.50           H  
ATOM   1745  HB2 SER B  26      51.271  -2.551  41.555  1.00 37.20           H  
ATOM   1746  HB3 SER B  26      53.035  -2.789  41.585  1.00 37.20           H  
ATOM   1747  HG  SER B  26      53.109  -1.838  39.557  1.00 36.40           H  
ATOM   1748  N   NME B  27      54.271   0.565  42.725  1.00  0.00           N  
ATOM   1749  CH3 NME B  27      55.609   1.121  42.720  1.00  0.00           C  
ATOM   1750  H   NME B  27      53.636   0.831  43.465  1.00  0.00           H  
ATOM   1751 HH31 NME B  27      55.551   2.210  42.718  1.00  0.00           H  
ATOM   1752 HH32 NME B  27      56.145   0.788  43.608  1.00  0.00           H  
ATOM   1753 HH33 NME B  27      56.139   0.785  41.828  1.00  0.00           H  
ATOM   1754  CH3 ACE B  37      53.420  -3.208  50.298  1.00  0.00           C  
ATOM   1755  C   ACE B  37      52.226  -2.272  50.101  1.00  0.00           C  
ATOM   1756  O   ACE B  37      51.078  -2.713  50.120  1.00  0.00           O  
ATOM   1757 HH31 ACE B  37      53.092  -4.237  50.445  1.00  0.00           H  
ATOM   1758 HH32 ACE B  37      54.057  -3.151  49.415  1.00  0.00           H  
ATOM   1759 HH33 ACE B  37      53.981  -2.877  51.173  1.00  0.00           H  
ATOM   1760  N   LEU B  38      52.496  -1.001  49.914  1.00  3.58           N  
ATOM   1761  CA  LEU B  38      51.438  -0.019  49.715  1.00  6.00           C  
ATOM   1762  C   LEU B  38      51.884   1.445  49.506  1.00  7.11           C  
ATOM   1763  O   LEU B  38      52.818   2.067  50.064  1.00  6.29           O  
ATOM   1764  CB  LEU B  38      50.440  -0.161  50.903  1.00  6.12           C  
ATOM   1765  CG  LEU B  38      50.138   1.159  51.615  1.00  6.55           C  
ATOM   1766  CD1 LEU B  38      49.080   0.967  52.672  1.00  7.23           C  
ATOM   1767  CD2 LEU B  38      51.429   1.690  52.274  1.00  6.33           C  
ATOM   1768  H   LEU B  38      53.459  -0.697  49.908  1.00  3.58           H  
ATOM   1769  HA  LEU B  38      50.969  -0.248  48.758  1.00  6.00           H  
ATOM   1770  HB2 LEU B  38      50.866  -0.854  51.629  1.00  6.12           H  
ATOM   1771  HB3 LEU B  38      49.504  -0.567  50.519  1.00  6.12           H  
ATOM   1772  HG  LEU B  38      49.770   1.875  50.881  1.00  6.55           H  
ATOM   1773 HD11 LEU B  38      48.168   0.589  52.209  1.00  7.23           H  
ATOM   1774 HD12 LEU B  38      49.434   0.252  53.415  1.00  7.23           H  
ATOM   1775 HD13 LEU B  38      48.873   1.921  53.156  1.00  7.23           H  
ATOM   1776 HD21 LEU B  38      51.788   0.966  53.006  1.00  6.33           H  
ATOM   1777 HD22 LEU B  38      52.191   1.842  51.510  1.00  6.33           H  
ATOM   1778 HD23 LEU B  38      51.220   2.637  52.772  1.00  6.33           H  
ATOM   1779  N   VAL B  39      50.982   2.043  48.688  1.00  7.90           N  
ATOM   1780  CA  VAL B  39      51.115   3.488  48.358  1.00  8.57           C  
ATOM   1781  C   VAL B  39      49.948   4.181  49.060  1.00  8.73           C  
ATOM   1782  O   VAL B  39      49.437   3.643  50.081  1.00  9.14           O  
ATOM   1783  CB  VAL B  39      51.312   3.683  46.867  1.00  8.70           C  
ATOM   1784  CG1 VAL B  39      52.461   4.647  46.545  1.00  8.69           C  
ATOM   1785  CG2 VAL B  39      51.589   2.387  46.106  1.00  8.72           C  
ATOM   1786  H   VAL B  39      50.218   1.506  48.302  1.00  7.90           H  
ATOM   1787  HA  VAL B  39      52.016   3.973  48.734  1.00  8.57           H  
ATOM   1788  HB  VAL B  39      50.359   4.098  46.539  1.00  8.70           H  
ATOM   1789 HG11 VAL B  39      52.294   5.595  47.057  1.00  8.69           H  
ATOM   1790 HG12 VAL B  39      53.403   4.214  46.880  1.00  8.69           H  
ATOM   1791 HG13 VAL B  39      52.502   4.817  45.469  1.00  8.69           H  
ATOM   1792 HG21 VAL B  39      52.542   1.971  46.432  1.00  8.72           H  
ATOM   1793 HG22 VAL B  39      50.792   1.671  46.306  1.00  8.72           H  
ATOM   1794 HG23 VAL B  39      51.631   2.595  45.037  1.00  8.72           H  
ATOM   1795  N   TRP B  40      49.656   5.380  48.652  1.00  8.49           N  
ATOM   1796  CA  TRP B  40      48.602   6.282  49.049  1.00  7.25           C  
ATOM   1797  C   TRP B  40      48.872   7.636  48.340  1.00  5.87           C  
ATOM   1798  O   TRP B  40      49.879   8.258  48.685  1.00  6.30           O  
ATOM   1799  CB  TRP B  40      48.318   6.552  50.529  1.00  6.97           C  
ATOM   1800  CG  TRP B  40      46.828   6.609  50.747  1.00  6.99           C  
ATOM   1801  CD1 TRP B  40      45.992   5.552  50.995  1.00  7.00           C  
ATOM   1802  CD2 TRP B  40      45.992   7.747  50.568  1.00  7.10           C  
ATOM   1803  NE1 TRP B  40      44.676   5.980  51.031  1.00  6.73           N  
ATOM   1804  CE2 TRP B  40      44.653   7.314  50.783  1.00  7.05           C  
ATOM   1805  CE3 TRP B  40      46.249   9.080  50.283  1.00  7.33           C  
ATOM   1806  CZ2 TRP B  40      43.569   8.174  50.706  1.00  7.44           C  
ATOM   1807  CZ3 TRP B  40      45.163   9.963  50.245  1.00  7.94           C  
ATOM   1808  CH2 TRP B  40      43.853   9.519  50.442  1.00  7.97           C  
ATOM   1809  H   TRP B  40      50.270   5.741  47.936  1.00  8.49           H  
ATOM   1810  HA  TRP B  40      47.698   5.749  48.754  1.00  7.25           H  
ATOM   1811  HB2 TRP B  40      48.765   7.503  50.818  1.00  6.97           H  
ATOM   1812  HB3 TRP B  40      48.744   5.751  51.134  1.00  6.97           H  
ATOM   1813  HD1 TRP B  40      46.314   4.531  51.141  1.00  7.00           H  
ATOM   1814  HE1 TRP B  40      43.870   5.398  51.211  1.00  6.73           H  
ATOM   1815  HE3 TRP B  40      47.255   9.426  50.096  1.00  7.33           H  
ATOM   1816  HZ2 TRP B  40      42.556   7.824  50.843  1.00  7.44           H  
ATOM   1817  HZ3 TRP B  40      45.342  11.012  50.059  1.00  7.94           H  
ATOM   1818  HH2 TRP B  40      43.041  10.229  50.389  1.00  7.97           H  
ATOM   1819  N   PRO B  41      48.091   7.966  47.347  1.00  4.45           N  
ATOM   1820  CA  PRO B  41      46.960   7.250  46.783  1.00  3.76           C  
ATOM   1821  C   PRO B  41      47.231   5.995  45.952  1.00  2.72           C  
ATOM   1822  O   PRO B  41      47.978   6.078  44.966  1.00  2.00           O  
ATOM   1823  CB  PRO B  41      46.447   8.307  45.737  1.00  3.85           C  
ATOM   1824  CG  PRO B  41      47.778   8.900  45.282  1.00  3.87           C  
ATOM   1825  CD  PRO B  41      48.401   9.248  46.635  1.00  3.86           C  
ATOM   1826  HA  PRO B  41      46.330   6.906  47.603  1.00  3.76           H  
ATOM   1827  HB2 PRO B  41      45.808   9.058  46.201  1.00  3.85           H  
ATOM   1828  HB3 PRO B  41      45.913   7.834  44.913  1.00  3.85           H  
ATOM   1829  HG2 PRO B  41      47.634   9.787  44.665  1.00  3.87           H  
ATOM   1830  HG3 PRO B  41      48.379   8.172  44.737  1.00  3.87           H  
ATOM   1831  HD2 PRO B  41      49.473   9.430  46.561  1.00  3.86           H  
ATOM   1832  HD3 PRO B  41      47.919  10.106  47.103  1.00  3.86           H  
ATOM   1833  N   PRO B  42      46.518   4.903  46.275  1.00  2.00           N  
ATOM   1834  CA  PRO B  42      46.675   3.618  45.596  1.00  2.00           C  
ATOM   1835  C   PRO B  42      46.642   3.772  44.098  1.00  3.27           C  
ATOM   1836  O   PRO B  42      47.632   3.950  43.365  1.00  4.78           O  
ATOM   1837  CB  PRO B  42      45.489   2.792  46.124  1.00  2.00           C  
ATOM   1838  CG  PRO B  42      45.492   3.221  47.566  1.00  2.00           C  
ATOM   1839  CD  PRO B  42      45.684   4.749  47.479  1.00  2.00           C  
ATOM   1840  HA  PRO B  42      47.636   3.144  45.795  1.00  2.00           H  
ATOM   1841  HB2 PRO B  42      45.664   1.721  46.020  1.00  2.00           H  
ATOM   1842  HB3 PRO B  42      44.557   3.058  45.625  1.00  2.00           H  
ATOM   1843  HG2 PRO B  42      46.313   2.754  48.111  1.00  2.00           H  
ATOM   1844  HG3 PRO B  42      44.547   2.973  48.050  1.00  2.00           H  
ATOM   1845  HD2 PRO B  42      44.728   5.259  47.363  1.00  2.00           H  
ATOM   1846  HD3 PRO B  42      46.195   5.132  48.363  1.00  2.00           H  
ATOM   1847  N   CYS B  43      45.500   3.585  43.586  1.00  4.04           N  
ATOM   1848  CA  CYS B  43      44.963   3.739  42.226  1.00  4.42           C  
ATOM   1849  C   CYS B  43      44.766   5.263  41.996  1.00  4.64           C  
ATOM   1850  O   CYS B  43      44.947   6.075  42.959  1.00  5.30           O  
ATOM   1851  CB  CYS B  43      43.516   3.126  42.456  1.00  4.02           C  
ATOM   1852  SG  CYS B  43      43.309   3.507  44.344  1.00  4.23           S  
ATOM   1853  H   CYS B  43      44.813   3.262  44.252  1.00  4.04           H  
ATOM   1854  HA  CYS B  43      45.553   3.309  41.417  1.00  4.42           H  
ATOM   1855  HB2 CYS B  43      43.490   2.056  42.251  1.00  4.02           H  
ATOM   1856  HB3 CYS B  43      42.760   3.630  41.854  1.00  4.02           H  
ATOM   1857  N   VAL B  44      44.352   5.603  40.783  1.00  3.03           N  
ATOM   1858  CA  VAL B  44      44.215   7.102  40.516  1.00  2.00           C  
ATOM   1859  C   VAL B  44      43.488   7.127  39.209  1.00  2.00           C  
ATOM   1860  O   VAL B  44      43.411   6.037  38.621  1.00  2.00           O  
ATOM   1861  CB  VAL B  44      45.639   7.606  40.742  1.00  2.00           C  
ATOM   1862  CG1 VAL B  44      46.592   7.432  39.580  1.00  2.00           C  
ATOM   1863  CG2 VAL B  44      45.751   8.970  41.374  1.00  2.00           C  
ATOM   1864  H   VAL B  44      44.140   4.912  40.077  1.00  3.03           H  
ATOM   1865  HA  VAL B  44      43.629   7.795  41.119  1.00  2.00           H  
ATOM   1866  HB  VAL B  44      45.987   6.904  41.500  1.00  2.00           H  
ATOM   1867 HG11 VAL B  44      46.548   6.402  39.225  1.00  2.00           H  
ATOM   1868 HG12 VAL B  44      46.308   8.107  38.773  1.00  2.00           H  
ATOM   1869 HG13 VAL B  44      47.607   7.662  39.905  1.00  2.00           H  
ATOM   1870 HG21 VAL B  44      45.416   9.727  40.665  1.00  2.00           H  
ATOM   1871 HG22 VAL B  44      45.128   9.009  42.268  1.00  2.00           H  
ATOM   1872 HG23 VAL B  44      46.789   9.160  41.646  1.00  2.00           H  
ATOM   1873  N   GLU B  45      42.799   8.167  38.861  1.00  2.00           N  
ATOM   1874  CA  GLU B  45      41.981   8.306  37.659  1.00  2.00           C  
ATOM   1875  C   GLU B  45      42.809   8.698  36.462  1.00  2.12           C  
ATOM   1876  O   GLU B  45      43.499   9.746  36.552  1.00  3.61           O  
ATOM   1877  CB  GLU B  45      40.916   9.407  37.843  1.00  2.00           C  
ATOM   1878  CG  GLU B  45      39.768   9.144  38.743  1.00  2.00           C  
ATOM   1879  CD  GLU B  45      38.854  10.189  39.232  1.00  2.00           C  
ATOM   1880  OE2 GLU B  45      38.987  11.020  40.135  1.00  2.00           O  
ATOM   1881  OE1 GLU B  45      37.747  10.127  38.625  1.00  2.00           O  
ATOM   1882  H   GLU B  45      42.831   8.962  39.483  1.00  2.00           H  
ATOM   1883  HA  GLU B  45      41.517   7.333  37.495  1.00  2.00           H  
ATOM   1884  HB2 GLU B  45      40.507   9.626  36.857  1.00  2.00           H  
ATOM   1885  HB3 GLU B  45      41.429  10.289  38.227  1.00  2.00           H  
ATOM   1886  HG2 GLU B  45      40.190   8.679  39.634  1.00  2.00           H  
ATOM   1887  HG3 GLU B  45      39.140   8.423  38.220  1.00  2.00           H  
ATOM   1888  HE2 GLU B  45      38.214  11.564  40.303  1.00  2.00           H  
ATOM   1889  N   VAL B  46      42.786   7.973  35.379  1.00  2.59           N  
ATOM   1890  CA  VAL B  46      43.552   8.276  34.173  1.00  3.32           C  
ATOM   1891  C   VAL B  46      42.716   7.894  32.948  1.00  4.93           C  
ATOM   1892  O   VAL B  46      42.123   6.828  32.958  1.00  5.19           O  
ATOM   1893  CB  VAL B  46      44.935   7.635  34.161  1.00  2.64           C  
ATOM   1894  CG1 VAL B  46      45.062   6.478  35.136  1.00  2.80           C  
ATOM   1895  CG2 VAL B  46      45.292   7.176  32.744  1.00  2.32           C  
ATOM   1896  H   VAL B  46      42.201   7.149  35.374  1.00  2.59           H  
ATOM   1897  HA  VAL B  46      43.751   9.347  34.151  1.00  3.32           H  
ATOM   1898  HB  VAL B  46      45.639   8.400  34.489  1.00  2.64           H  
ATOM   1899 HG11 VAL B  46      44.820   6.822  36.142  1.00  2.80           H  
ATOM   1900 HG12 VAL B  46      44.373   5.683  34.849  1.00  2.80           H  
ATOM   1901 HG13 VAL B  46      46.083   6.098  35.118  1.00  2.80           H  
ATOM   1902 HG21 VAL B  46      44.585   6.412  32.421  1.00  2.32           H  
ATOM   1903 HG22 VAL B  46      45.244   8.026  32.064  1.00  2.32           H  
ATOM   1904 HG23 VAL B  46      46.301   6.763  32.739  1.00  2.32           H  
ATOM   1905  N   GLN B  47      42.801   8.735  31.946  1.00  7.03           N  
ATOM   1906  CA  GLN B  47      42.074   8.625  30.684  1.00  8.82           C  
ATOM   1907  C   GLN B  47      42.590   7.528  29.793  1.00  9.12           C  
ATOM   1908  O   GLN B  47      43.794   7.185  29.917  1.00  9.90           O  
ATOM   1909  CB  GLN B  47      42.055   9.982  29.965  1.00 10.34           C  
ATOM   1910  CG  GLN B  47      40.711  10.681  30.182  1.00 12.93           C  
ATOM   1911  CD  GLN B  47      40.727  12.094  29.673  1.00 14.74           C  
ATOM   1912  OE1 GLN B  47      40.060  12.532  28.735  1.00 15.20           O  
ATOM   1913  NE2 GLN B  47      41.608  12.839  30.375  1.00 16.10           N  
ATOM   1914  H   GLN B  47      43.421   9.525  32.056  1.00  7.03           H  
ATOM   1915  HA  GLN B  47      41.050   8.341  30.927  1.00  8.82           H  
ATOM   1916  HB2 GLN B  47      42.210   9.825  28.898  1.00 10.34           H  
ATOM   1917  HB3 GLN B  47      42.854  10.609  30.360  1.00 10.34           H  
ATOM   1918  HG2 GLN B  47      40.488  10.693  31.249  1.00 12.93           H  
ATOM   1919  HG3 GLN B  47      39.935  10.125  29.655  1.00 12.93           H  
ATOM   1920 HE21 GLN B  47      41.748  13.811  30.140  1.00 16.10           H  
ATOM   1921 HE22 GLN B  47      42.127  12.424  31.135  1.00 16.10           H  
ATOM   1922  N   ARG B  48      41.766   6.957  28.967  1.00  9.61           N  
ATOM   1923  CA  ARG B  48      42.194   5.842  28.105  1.00 11.67           C  
ATOM   1924  C   ARG B  48      41.084   5.593  27.080  1.00 12.52           C  
ATOM   1925  O   ARG B  48      39.891   5.805  27.399  1.00 13.35           O  
ATOM   1926  CB  ARG B  48      42.480   4.584  28.896  1.00 12.84           C  
ATOM   1927  CG  ARG B  48      43.607   4.441  29.835  1.00 14.83           C  
ATOM   1928  CD  ARG B  48      44.942   4.129  29.326  1.00 16.74           C  
ATOM   1929  NE  ARG B  48      45.992   3.924  30.300  1.00 18.82           N  
ATOM   1930  CZ  ARG B  48      45.914   3.227  31.438  1.00 20.55           C  
ATOM   1931  NH1 ARG B  48      44.797   2.670  31.943  1.00 21.04           N  
ATOM   1932  NH2 ARG B  48      47.030   2.934  32.148  1.00 21.36           N1+
ATOM   1933  H   ARG B  48      40.812   7.284  28.915  1.00  9.61           H  
ATOM   1934  HA  ARG B  48      43.127   6.110  27.610  1.00 11.67           H  
ATOM   1935  HB2 ARG B  48      42.608   3.793  28.157  1.00 12.84           H  
ATOM   1936  HB3 ARG B  48      41.581   4.392  29.482  1.00 12.84           H  
ATOM   1937  HG2 ARG B  48      43.340   3.645  30.530  1.00 14.83           H  
ATOM   1938  HG3 ARG B  48      43.688   5.383  30.377  1.00 14.83           H  
ATOM   1939  HD2 ARG B  48      45.248   4.954  28.683  1.00 16.74           H  
ATOM   1940  HD3 ARG B  48      44.862   3.217  28.734  1.00 16.74           H  
ATOM   1941  HE  ARG B  48      46.883   4.355  30.098  1.00 18.82           H  
ATOM   1942 HH11 ARG B  48      43.907   2.824  31.491  1.00 21.04           H  
ATOM   1943 HH12 ARG B  48      44.849   2.098  32.774  1.00 21.04           H  
ATOM   1944 HH21 ARG B  48      46.967   2.349  32.969  1.00 21.36           H  
ATOM   1945 HH22 ARG B  48      47.925   3.301  31.857  1.00 21.36           H  
ATOM   1946  N   CYS B  49      41.522   5.250  25.878  1.00 12.38           N  
ATOM   1947  CA  CYS B  49      40.557   4.974  24.779  1.00 11.62           C  
ATOM   1948  C   CYS B  49      39.927   3.647  25.193  1.00 12.49           C  
ATOM   1949  O   CYS B  49      40.649   2.796  25.738  1.00 12.14           O  
ATOM   1950  CB  CYS B  49      41.299   4.933  23.482  1.00 11.02           C  
ATOM   1951  SG  CYS B  49      42.203   6.465  23.170  1.00 10.89           S  
ATOM   1952  H   CYS B  49      42.515   5.175  25.707  1.00 12.38           H  
ATOM   1953  HA  CYS B  49      39.783   5.726  24.629  1.00 11.62           H  
ATOM   1954  HB2 CYS B  49      40.585   4.775  22.673  1.00 11.02           H  
ATOM   1955  HB3 CYS B  49      42.008   4.105  23.508  1.00 11.02           H  
ATOM   1956  N   SER B  50      38.644   3.625  25.104  1.00 13.92           N  
ATOM   1957  CA  SER B  50      37.757   2.504  25.478  1.00 15.76           C  
ATOM   1958  C   SER B  50      36.699   2.588  24.373  1.00 17.28           C  
ATOM   1959  O   SER B  50      36.488   3.767  23.948  1.00 17.29           O  
ATOM   1960  CB  SER B  50      37.119   2.738  26.830  1.00 16.48           C  
ATOM   1961  OG  SER B  50      37.953   3.142  27.930  1.00 16.69           O  
ATOM   1962  H   SER B  50      38.199   4.456  24.743  1.00 13.92           H  
ATOM   1963  HA  SER B  50      38.265   1.543  25.558  1.00 15.76           H  
ATOM   1964  HB2 SER B  50      36.634   1.806  27.121  1.00 16.48           H  
ATOM   1965  HB3 SER B  50      36.365   3.514  26.698  1.00 16.48           H  
ATOM   1966  HG  SER B  50      38.621   2.463  28.053  1.00 16.69           H  
ATOM   1967  N   GLY B  51      36.214   1.488  23.848  1.00 19.31           N  
ATOM   1968  CA  GLY B  51      35.201   1.653  22.750  1.00 21.92           C  
ATOM   1969  C   GLY B  51      35.442   0.699  21.599  1.00 23.71           C  
ATOM   1970  O   GLY B  51      36.454  -0.024  21.545  1.00 24.44           O  
ATOM   1971  H   GLY B  51      36.507   0.575  24.166  1.00 19.31           H  
ATOM   1972  HA2 GLY B  51      35.253   2.675  22.375  1.00 21.92           H  
ATOM   1973  HA3 GLY B  51      34.208   1.466  23.158  1.00 21.92           H  
ATOM   1974  N   CYS B  52      34.487   0.712  20.662  1.00 24.49           N  
ATOM   1975  CA  CYS B  52      34.422  -0.201  19.543  1.00 25.04           C  
ATOM   1976  C   CYS B  52      34.343   0.459  18.164  1.00 26.84           C  
ATOM   1977  O   CYS B  52      33.709   1.492  17.936  1.00 26.93           O  
ATOM   1978  CB  CYS B  52      33.133  -1.041  19.682  1.00 23.87           C  
ATOM   1979  SG  CYS B  52      32.414  -1.032  21.359  1.00 22.79           S  
ATOM   1980  H   CYS B  52      33.760   1.409  20.742  1.00 24.49           H  
ATOM   1981  HA  CYS B  52      35.349  -0.773  19.584  1.00 25.04           H  
ATOM   1982  HB2 CYS B  52      33.366  -2.072  19.415  1.00 23.87           H  
ATOM   1983  HB3 CYS B  52      32.390  -0.645  18.989  1.00 23.87           H  
ATOM   1984  N   CYS B  53      34.902  -0.317  17.227  1.00 28.68           N  
ATOM   1985  CA  CYS B  53      34.923   0.018  15.810  1.00 30.27           C  
ATOM   1986  C   CYS B  53      34.063  -0.977  15.012  1.00 32.75           C  
ATOM   1987  O   CYS B  53      34.084  -2.195  15.225  1.00 32.54           O  
ATOM   1988  CB  CYS B  53      36.340   0.031  15.272  1.00 28.89           C  
ATOM   1989  SG  CYS B  53      37.384   1.288  15.976  1.00 27.89           S  
ATOM   1990  H   CYS B  53      35.333  -1.183  17.519  1.00 28.68           H  
ATOM   1991  HA  CYS B  53      34.506   1.019  15.695  1.00 30.27           H  
ATOM   1992  HB2 CYS B  53      36.294   0.191  14.195  1.00 28.89           H  
ATOM   1993  HB3 CYS B  53      36.791  -0.940  15.476  1.00 28.89           H  
ATOM   1994  N   ASN B  54      33.363  -0.368  14.079  1.00 35.90           N  
ATOM   1995  CA  ASN B  54      32.469  -1.068  13.125  1.00 39.00           C  
ATOM   1996  C   ASN B  54      33.178  -2.276  12.548  1.00 40.86           C  
ATOM   1997  O   ASN B  54      33.197  -3.348  13.211  1.00 41.29           O  
ATOM   1998  CB  ASN B  54      31.999  -0.001  12.121  1.00 39.47           C  
ATOM   1999  CG  ASN B  54      31.289   1.116  12.901  1.00 40.18           C  
ATOM   2000  OD1 ASN B  54      31.217   1.038  14.146  1.00 40.15           O  
ATOM   2001  ND2 ASN B  54      30.749   2.090  12.166  1.00 40.54           N  
ATOM   2002  H   ASN B  54      33.439   0.637  14.008  1.00 35.90           H  
ATOM   2003  HA  ASN B  54      31.576  -1.497  13.580  1.00 39.00           H  
ATOM   2004  HB2 ASN B  54      31.308  -0.447  11.405  1.00 39.47           H  
ATOM   2005  HB3 ASN B  54      32.858   0.409  11.590  1.00 39.47           H  
ATOM   2006 HD21 ASN B  54      30.237   2.836  12.614  1.00 40.54           H  
ATOM   2007 HD22 ASN B  54      30.852   2.081  11.161  1.00 40.54           H  
ATOM   2008  N   ASN B  55      33.794  -2.098  11.390  1.00 42.81           N  
ATOM   2009  CA  ASN B  55      34.578  -3.230  10.802  1.00 44.82           C  
ATOM   2010  C   ASN B  55      35.448  -3.757  11.966  1.00 45.97           C  
ATOM   2011  O   ASN B  55      36.356  -3.093  12.503  1.00 45.85           O  
ATOM   2012  CB  ASN B  55      35.286  -2.844   9.537  1.00 45.37           C  
ATOM   2013  CG  ASN B  55      34.725  -1.667   8.763  1.00 46.04           C  
ATOM   2014  ND2 ASN B  55      34.923  -1.531   7.526  1.00 46.01           N  
ATOM   2015  OD1 ASN B  55      34.040  -0.761   9.474  1.00 46.09           O  
ATOM   2016  H   ASN B  55      33.736  -1.211  10.910  1.00 42.81           H  
ATOM   2017  HA  ASN B  55      33.957  -4.047  10.435  1.00 44.82           H  
ATOM   2018  HB2 ASN B  55      35.271  -3.710   8.875  1.00 45.37           H  
ATOM   2019  HB3 ASN B  55      36.317  -2.604   9.798  1.00 45.37           H  
ATOM   2020 HD21 ASN B  55      34.561  -0.721   7.043  1.00 46.01           H  
ATOM   2021 HD22 ASN B  55      35.443  -2.232   7.018  1.00 46.01           H  
ATOM   2022  N   ARG B  56      35.044  -4.930  12.430  1.00 47.33           N  
ATOM   2023  CA  ARG B  56      35.684  -5.640  13.548  1.00 48.36           C  
ATOM   2024  C   ARG B  56      37.199  -5.647  13.378  1.00 47.97           C  
ATOM   2025  O   ARG B  56      37.937  -5.726  14.394  1.00 47.90           O  
ATOM   2026  CB  ARG B  56      35.105  -7.039  13.736  1.00 49.57           C  
ATOM   2027  CG  ARG B  56      36.052  -8.192  13.972  1.00 50.79           C  
ATOM   2028  CD  ARG B  56      35.447  -9.373  14.615  1.00 51.63           C  
ATOM   2029  NE  ARG B  56      35.296  -9.336  16.040  1.00 52.75           N  
ATOM   2030  CZ  ARG B  56      35.602  -8.450  16.974  1.00 52.97           C  
ATOM   2031  NH1 ARG B  56      36.123  -7.246  16.684  1.00 53.01           N  
ATOM   2032  NH2 ARG B  56      35.452  -8.770  18.283  1.00 52.50           N1+
ATOM   2033  H   ARG B  56      34.246  -5.364  11.988  1.00 47.33           H  
ATOM   2034  HA  ARG B  56      35.464  -5.100  14.469  1.00 48.36           H  
ATOM   2035  HB2 ARG B  56      34.533  -7.273  12.838  1.00 49.57           H  
ATOM   2036  HB3 ARG B  56      34.433  -6.995  14.593  1.00 49.57           H  
ATOM   2037  HG2 ARG B  56      36.863  -7.839  14.609  1.00 50.79           H  
ATOM   2038  HG3 ARG B  56      36.455  -8.501  13.008  1.00 50.79           H  
ATOM   2039  HD2 ARG B  56      36.070 -10.234  14.373  1.00 51.63           H  
ATOM   2040  HD3 ARG B  56      34.456  -9.510  14.183  1.00 51.63           H  
ATOM   2041  HE  ARG B  56      34.861 -10.168  16.413  1.00 52.75           H  
ATOM   2042 HH11 ARG B  56      36.387  -6.617  17.429  1.00 53.01           H  
ATOM   2043 HH12 ARG B  56      36.251  -6.970  15.721  1.00 53.01           H  
ATOM   2044 HH21 ARG B  56      35.064  -9.666  18.543  1.00 52.50           H  
ATOM   2045 HH22 ARG B  56      35.728  -8.113  18.998  1.00 52.50           H  
ATOM   2046  N   ASN B  57      37.618  -5.621  12.106  1.00 47.18           N  
ATOM   2047  CA  ASN B  57      39.093  -5.606  11.864  1.00 46.60           C  
ATOM   2048  C   ASN B  57      39.562  -4.211  12.257  1.00 45.13           C  
ATOM   2049  O   ASN B  57      40.570  -4.161  13.042  1.00 45.38           O  
ATOM   2050  CB  ASN B  57      39.550  -6.329  10.660  1.00 47.61           C  
ATOM   2051  CG  ASN B  57      40.126  -7.737  10.733  1.00 47.92           C  
ATOM   2052  OD1 ASN B  57      40.077  -8.547  11.683  1.00 47.46           O  
ATOM   2053  ND2 ASN B  57      40.773  -8.126   9.595  1.00 47.96           N  
ATOM   2054  H   ASN B  57      36.961  -5.612  11.339  1.00 47.18           H  
ATOM   2055  HA  ASN B  57      39.683  -6.271  12.495  1.00 46.60           H  
ATOM   2056  HB2 ASN B  57      40.321  -5.707  10.205  1.00 47.61           H  
ATOM   2057  HB3 ASN B  57      38.689  -6.386   9.993  1.00 47.61           H  
ATOM   2058 HD21 ASN B  57      41.193  -9.043   9.541  1.00 47.96           H  
ATOM   2059 HD22 ASN B  57      40.832  -7.497   8.807  1.00 47.96           H  
ATOM   2060  N   VAL B  58      38.787  -3.166  11.951  1.00 42.45           N  
ATOM   2061  CA  VAL B  58      39.159  -1.805  12.403  1.00 39.88           C  
ATOM   2062  C   VAL B  58      39.266  -1.850  13.949  1.00 38.02           C  
ATOM   2063  O   VAL B  58      38.287  -2.348  14.515  1.00 38.19           O  
ATOM   2064  CB  VAL B  58      38.188  -0.674  12.072  1.00 39.81           C  
ATOM   2065  CG1 VAL B  58      38.797   0.680  12.538  1.00 39.57           C  
ATOM   2066  CG2 VAL B  58      37.754  -0.561  10.640  1.00 40.24           C  
ATOM   2067  H   VAL B  58      37.945  -3.305  11.410  1.00 42.45           H  
ATOM   2068  HA  VAL B  58      40.080  -1.572  11.868  1.00 39.88           H  
ATOM   2069  HB  VAL B  58      37.276  -0.927  12.613  1.00 39.81           H  
ATOM   2070 HG11 VAL B  58      39.040   0.623  13.599  1.00 39.57           H  
ATOM   2071 HG12 VAL B  58      39.703   0.886  11.968  1.00 39.57           H  
ATOM   2072 HG13 VAL B  58      38.075   1.479  12.373  1.00 39.57           H  
ATOM   2073 HG21 VAL B  58      38.613  -0.307  10.019  1.00 40.24           H  
ATOM   2074 HG22 VAL B  58      37.336  -1.512  10.311  1.00 40.24           H  
ATOM   2075 HG23 VAL B  58      36.998   0.219  10.550  1.00 40.24           H  
ATOM   2076  N   GLN B  59      40.246  -1.178  14.475  1.00 35.72           N  
ATOM   2077  CA  GLN B  59      40.481  -1.142  15.955  1.00 33.43           C  
ATOM   2078  C   GLN B  59      40.507   0.286  16.474  1.00 30.93           C  
ATOM   2079  O   GLN B  59      41.019   1.190  15.768  1.00 30.51           O  
ATOM   2080  CB  GLN B  59      41.798  -1.880  16.195  1.00 34.47           C  
ATOM   2081  CG  GLN B  59      42.076  -2.481  17.531  1.00 36.01           C  
ATOM   2082  CD  GLN B  59      43.546  -2.402  17.930  1.00 37.06           C  
ATOM   2083  NE2 GLN B  59      43.921  -2.195  19.091  1.00 37.36           N  
ATOM   2084  OE1 GLN B  59      44.398  -2.540  16.905  1.00 37.40           O  
ATOM   2085  H   GLN B  59      40.869  -0.664  13.868  1.00 35.72           H  
ATOM   2086  HA  GLN B  59      39.673  -1.627  16.502  1.00 33.43           H  
ATOM   2087  HB2 GLN B  59      42.600  -1.169  15.995  1.00 34.47           H  
ATOM   2088  HB3 GLN B  59      41.843  -2.691  15.468  1.00 34.47           H  
ATOM   2089  HG2 GLN B  59      41.779  -3.529  17.508  1.00 36.01           H  
ATOM   2090  HG3 GLN B  59      41.485  -1.952  18.279  1.00 36.01           H  
ATOM   2091 HE21 GLN B  59      44.907  -2.123  19.298  1.00 37.36           H  
ATOM   2092 HE22 GLN B  59      43.241  -2.098  19.832  1.00 37.36           H  
ATOM   2093  N   CYS B  60      39.956   0.527  17.670  1.00 27.99           N  
ATOM   2094  CA  CYS B  60      39.947   1.880  18.275  1.00 25.20           C  
ATOM   2095  C   CYS B  60      41.123   2.071  19.244  1.00 23.98           C  
ATOM   2096  O   CYS B  60      41.192   1.488  20.329  1.00 23.23           O  
ATOM   2097  CB  CYS B  60      38.616   2.317  18.848  1.00 23.70           C  
ATOM   2098  SG  CYS B  60      38.645   3.399  20.301  1.00 22.01           S  
ATOM   2099  H   CYS B  60      39.533  -0.238  18.176  1.00 27.99           H  
ATOM   2100  HA  CYS B  60      40.096   2.570  17.445  1.00 25.20           H  
ATOM   2101  HB2 CYS B  60      38.067   1.416  19.123  1.00 23.70           H  
ATOM   2102  HB3 CYS B  60      38.078   2.844  18.060  1.00 23.70           H  
ATOM   2103  N   ARG B  61      42.026   2.973  18.802  1.00 22.66           N  
ATOM   2104  CA  ARG B  61      43.262   3.257  19.553  1.00 21.30           C  
ATOM   2105  C   ARG B  61      43.644   4.739  19.552  1.00 20.30           C  
ATOM   2106  O   ARG B  61      43.053   5.581  18.835  1.00 19.70           O  
ATOM   2107  CB  ARG B  61      44.383   2.361  19.060  1.00 21.32           C  
ATOM   2108  CG  ARG B  61      44.099   1.071  18.360  1.00 20.82           C  
ATOM   2109  CD  ARG B  61      45.140   0.763  17.295  1.00 20.63           C  
ATOM   2110  NE  ARG B  61      46.295   0.191  17.928  1.00 20.94           N  
ATOM   2111  CZ  ARG B  61      46.959  -0.919  17.683  1.00 21.10           C  
ATOM   2112  NH1 ARG B  61      46.623  -1.728  16.669  1.00 21.22           N  
ATOM   2113  NH2 ARG B  61      47.973  -1.272  18.504  1.00 20.53           N1+
ATOM   2114  H   ARG B  61      41.850   3.464  17.937  1.00 22.66           H  
ATOM   2115  HA  ARG B  61      43.074   3.025  20.601  1.00 21.30           H  
ATOM   2116  HB2 ARG B  61      44.984   2.111  19.934  1.00 21.32           H  
ATOM   2117  HB3 ARG B  61      44.976   2.961  18.370  1.00 21.32           H  
ATOM   2118  HG2 ARG B  61      43.119   1.135  17.887  1.00 20.82           H  
ATOM   2119  HG3 ARG B  61      44.096   0.265  19.094  1.00 20.82           H  
ATOM   2120  HD2 ARG B  61      45.421   1.682  16.781  1.00 20.63           H  
ATOM   2121  HD3 ARG B  61      44.729   0.056  16.575  1.00 20.63           H  
ATOM   2122  HE  ARG B  61      46.662   0.735  18.695  1.00 20.94           H  
ATOM   2123 HH11 ARG B  61      47.126  -2.592  16.524  1.00 21.22           H  
ATOM   2124 HH12 ARG B  61      45.867  -1.474  16.049  1.00 21.22           H  
ATOM   2125 HH21 ARG B  61      48.235  -0.670  19.271  1.00 20.53           H  
ATOM   2126 HH22 ARG B  61      48.469  -2.138  18.350  1.00 20.53           H  
ATOM   2127  N   PRO B  62      44.638   5.077  20.396  1.00 19.09           N  
ATOM   2128  CA  PRO B  62      45.118   6.416  20.656  1.00 18.38           C  
ATOM   2129  C   PRO B  62      45.868   7.184  19.598  1.00 17.97           C  
ATOM   2130  O   PRO B  62      46.902   6.690  19.085  1.00 18.77           O  
ATOM   2131  CB  PRO B  62      46.154   6.221  21.821  1.00 18.06           C  
ATOM   2132  CG  PRO B  62      46.672   4.823  21.499  1.00 17.99           C  
ATOM   2133  CD  PRO B  62      45.337   4.079  21.270  1.00 18.40           C  
ATOM   2134  HA  PRO B  62      44.215   7.007  20.809  1.00 18.38           H  
ATOM   2135  HB2 PRO B  62      45.673   6.257  22.798  1.00 18.06           H  
ATOM   2136  HB3 PRO B  62      46.950   6.965  21.781  1.00 18.06           H  
ATOM   2137  HG2 PRO B  62      47.232   4.399  22.332  1.00 17.99           H  
ATOM   2138  HG3 PRO B  62      47.294   4.820  20.604  1.00 17.99           H  
ATOM   2139  HD2 PRO B  62      45.485   3.127  20.760  1.00 18.40           H  
ATOM   2140  HD3 PRO B  62      44.800   3.911  22.204  1.00 18.40           H  
ATOM   2141  N   THR B  63      45.547   8.460  19.454  1.00 16.72           N  
ATOM   2142  CA  THR B  63      46.141   9.380  18.504  1.00 15.15           C  
ATOM   2143  C   THR B  63      46.868  10.565  19.088  1.00 14.91           C  
ATOM   2144  O   THR B  63      47.264  11.489  18.333  1.00 15.23           O  
ATOM   2145  CB  THR B  63      45.094   9.837  17.397  1.00 14.36           C  
ATOM   2146  OG1 THR B  63      45.787   9.480  16.170  1.00 14.78           O  
ATOM   2147  CG2 THR B  63      44.691  11.301  17.369  1.00 13.63           C  
ATOM   2148  H   THR B  63      44.825   8.825  20.059  1.00 16.72           H  
ATOM   2149  HA  THR B  63      46.930   8.790  18.037  1.00 15.15           H  
ATOM   2150  HB  THR B  63      44.132   9.360  17.581  1.00 14.36           H  
ATOM   2151 HG21 THR B  63      44.246  11.574  18.326  1.00 13.63           H  
ATOM   2152 HG22 THR B  63      45.572  11.917  17.189  1.00 13.63           H  
ATOM   2153 HG23 THR B  63      43.965  11.463  16.572  1.00 13.63           H  
ATOM   2154  HG1 THR B  63      45.217   9.718  15.435  1.00 14.78           H  
ATOM   2155  N   GLN B  64      47.115  10.613  20.342  1.00 14.37           N  
ATOM   2156  CA  GLN B  64      47.802  11.666  21.083  1.00 14.65           C  
ATOM   2157  C   GLN B  64      47.794  11.085  22.520  1.00 13.88           C  
ATOM   2158  O   GLN B  64      46.722  10.546  22.887  1.00 15.48           O  
ATOM   2159  CB  GLN B  64      47.183  13.028  21.113  1.00 16.38           C  
ATOM   2160  CG  GLN B  64      46.654  13.701  19.906  1.00 19.50           C  
ATOM   2161  CD  GLN B  64      46.054  15.083  20.123  1.00 21.69           C  
ATOM   2162  NE2 GLN B  64      46.731  15.983  20.649  1.00 22.80           N  
ATOM   2163  OE1 GLN B  64      44.786  15.288  19.682  1.00 21.99           O  
ATOM   2164  H   GLN B  64      46.795   9.825  20.887  1.00 14.37           H  
ATOM   2165  HA  GLN B  64      48.763  11.867  20.609  1.00 14.65           H  
ATOM   2166  HB2 GLN B  64      47.944  13.695  21.519  1.00 16.38           H  
ATOM   2167  HB3 GLN B  64      46.348  12.963  21.810  1.00 16.38           H  
ATOM   2168  HG2 GLN B  64      45.879  13.063  19.481  1.00 19.50           H  
ATOM   2169  HG3 GLN B  64      47.473  13.801  19.194  1.00 19.50           H  
ATOM   2170 HE21 GLN B  64      46.341  16.908  20.762  1.00 22.80           H  
ATOM   2171 HE22 GLN B  64      47.671  15.789  20.964  1.00 22.80           H  
ATOM   2172  N   VAL B  65      48.906  11.022  23.154  1.00 11.60           N  
ATOM   2173  CA  VAL B  65      48.959  10.522  24.556  1.00  9.37           C  
ATOM   2174  C   VAL B  65      49.491  11.721  25.315  1.00 10.01           C  
ATOM   2175  O   VAL B  65      49.470  12.834  24.700  1.00  9.98           O  
ATOM   2176  CB  VAL B  65      49.519   9.148  24.630  1.00  8.05           C  
ATOM   2177  CG1 VAL B  65      50.527   8.797  23.557  1.00  7.93           C  
ATOM   2178  CG2 VAL B  65      50.157   8.821  25.982  1.00  7.88           C  
ATOM   2179  H   VAL B  65      49.758  11.315  22.697  1.00 11.60           H  
ATOM   2180  HA  VAL B  65      48.039  10.254  25.075  1.00  9.37           H  
ATOM   2181  HB  VAL B  65      48.627   8.542  24.472  1.00  8.05           H  
ATOM   2182 HG11 VAL B  65      50.101   9.007  22.576  1.00  7.93           H  
ATOM   2183 HG12 VAL B  65      51.429   9.393  23.697  1.00  7.93           H  
ATOM   2184 HG13 VAL B  65      50.777   7.738  23.626  1.00  7.93           H  
ATOM   2185 HG21 VAL B  65      51.046   9.435  26.122  1.00  7.88           H  
ATOM   2186 HG22 VAL B  65      49.444   9.027  26.780  1.00  7.88           H  
ATOM   2187 HG23 VAL B  65      50.435   7.767  26.007  1.00  7.88           H  
ATOM   2188  N   GLN B  66      49.829  11.631  26.553  1.00 10.69           N  
ATOM   2189  CA  GLN B  66      50.288  12.755  27.384  1.00 11.06           C  
ATOM   2190  C   GLN B  66      50.895  12.146  28.652  1.00 12.42           C  
ATOM   2191  O   GLN B  66      50.620  10.977  29.005  1.00 13.11           O  
ATOM   2192  CB  GLN B  66      49.194  13.746  27.725  1.00  9.99           C  
ATOM   2193  CG  GLN B  66      49.597  14.859  28.654  1.00  9.38           C  
ATOM   2194  CD  GLN B  66      48.419  15.570  29.282  1.00  9.27           C  
ATOM   2195  NE2 GLN B  66      48.081  15.268  30.421  1.00  9.39           N  
ATOM   2196  OE1 GLN B  66      47.752  16.457  28.560  1.00  8.91           O  
ATOM   2197  H   GLN B  66      49.775  10.721  26.987  1.00 10.69           H  
ATOM   2198  HA  GLN B  66      51.020  13.337  26.824  1.00 11.06           H  
ATOM   2199  HB2 GLN B  66      48.377  13.197  28.193  1.00  9.99           H  
ATOM   2200  HB3 GLN B  66      48.845  14.194  26.795  1.00  9.99           H  
ATOM   2201  HG2 GLN B  66      50.180  15.587  28.090  1.00  9.38           H  
ATOM   2202  HG3 GLN B  66      50.212  14.440  29.450  1.00  9.38           H  
ATOM   2203 HE21 GLN B  66      47.269  15.700  30.838  1.00  9.39           H  
ATOM   2204 HE22 GLN B  66      48.614  14.587  30.942  1.00  9.39           H  
ATOM   2205  N   LEU B  67      51.781  12.920  29.233  1.00 13.56           N  
ATOM   2206  CA  LEU B  67      52.480  12.487  30.457  1.00 14.46           C  
ATOM   2207  C   LEU B  67      52.286  13.534  31.546  1.00 15.15           C  
ATOM   2208  O   LEU B  67      52.308  14.787  31.401  1.00 15.61           O  
ATOM   2209  CB  LEU B  67      53.856  11.978  30.094  1.00 14.19           C  
ATOM   2210  CG  LEU B  67      53.909  10.824  29.080  1.00 13.98           C  
ATOM   2211  CD1 LEU B  67      55.331  10.486  28.690  1.00 13.73           C  
ATOM   2212  CD2 LEU B  67      53.209   9.608  29.681  1.00 13.60           C  
ATOM   2213  H   LEU B  67      51.987  13.826  28.836  1.00 13.56           H  
ATOM   2214  HA  LEU B  67      52.058  11.607  30.942  1.00 14.46           H  
ATOM   2215  HB2 LEU B  67      54.337  11.637  31.011  1.00 14.19           H  
ATOM   2216  HB3 LEU B  67      54.420  12.813  29.677  1.00 14.19           H  
ATOM   2217  HG  LEU B  67      53.397  11.133  28.169  1.00 13.98           H  
ATOM   2218 HD11 LEU B  67      55.808  11.365  28.257  1.00 13.73           H  
ATOM   2219 HD12 LEU B  67      55.885  10.170  29.574  1.00 13.73           H  
ATOM   2220 HD13 LEU B  67      55.325   9.679  27.958  1.00 13.73           H  
ATOM   2221 HD21 LEU B  67      53.726   9.305  30.592  1.00 13.60           H  
ATOM   2222 HD22 LEU B  67      52.176   9.863  29.917  1.00 13.60           H  
ATOM   2223 HD23 LEU B  67      53.226   8.788  28.963  1.00 13.60           H  
ATOM   2224  N   ARG B  68      51.915  12.949  32.678  1.00 14.58           N  
ATOM   2225  CA  ARG B  68      51.630  13.694  33.912  1.00 14.16           C  
ATOM   2226  C   ARG B  68      52.197  12.821  35.041  1.00 16.56           C  
ATOM   2227  O   ARG B  68      51.726  11.693  35.281  1.00 17.24           O  
ATOM   2228  CB  ARG B  68      50.202  14.017  34.040  1.00 11.55           C  
ATOM   2229  CG  ARG B  68      49.208  12.982  34.535  1.00  8.69           C  
ATOM   2230  CD  ARG B  68      47.848  13.695  34.741  1.00  6.11           C  
ATOM   2231  NE  ARG B  68      46.851  12.734  34.317  1.00  3.33           N  
ATOM   2232  CZ  ARG B  68      46.456  11.815  35.207  1.00  2.49           C  
ATOM   2233  NH1 ARG B  68      46.690  11.980  36.491  1.00  2.00           N  
ATOM   2234  NH2 ARG B  68      46.245  10.580  34.713  1.00  2.13           N1+
ATOM   2235  H   ARG B  68      51.824  11.943  32.692  1.00 14.58           H  
ATOM   2236  HA  ARG B  68      52.099  14.678  33.932  1.00 14.16           H  
ATOM   2237  HB2 ARG B  68      49.864  14.323  33.050  1.00 11.55           H  
ATOM   2238  HB3 ARG B  68      50.136  14.863  34.724  1.00 11.55           H  
ATOM   2239  HG2 ARG B  68      49.552  12.559  35.479  1.00  8.69           H  
ATOM   2240  HG3 ARG B  68      49.102  12.187  33.797  1.00  8.69           H  
ATOM   2241  HD2 ARG B  68      47.793  14.598  34.132  1.00  6.11           H  
ATOM   2242  HD3 ARG B  68      47.707  13.955  35.790  1.00  6.11           H  
ATOM   2243  HE  ARG B  68      46.467  12.756  33.383  1.00  3.33           H  
ATOM   2244 HH11 ARG B  68      46.712  11.180  37.107  1.00  2.00           H  
ATOM   2245 HH12 ARG B  68      46.848  12.907  36.861  1.00  2.00           H  
ATOM   2246 HH21 ARG B  68      46.065  10.454  33.727  1.00  2.13           H  
ATOM   2247 HH22 ARG B  68      46.266   9.779  35.328  1.00  2.13           H  
ATOM   2248  N   PRO B  69      53.310  13.306  35.544  1.00 18.31           N  
ATOM   2249  CA  PRO B  69      53.982  12.625  36.684  1.00 20.30           C  
ATOM   2250  C   PRO B  69      53.187  13.086  37.904  1.00 22.97           C  
ATOM   2251  O   PRO B  69      52.742  14.255  37.840  1.00 23.69           O  
ATOM   2252  CB  PRO B  69      55.340  13.306  36.628  1.00 20.13           C  
ATOM   2253  CG  PRO B  69      54.974  14.752  36.324  1.00 19.41           C  
ATOM   2254  CD  PRO B  69      53.880  14.638  35.285  1.00 18.55           C  
ATOM   2255  HA  PRO B  69      54.053  11.537  36.688  1.00 20.30           H  
ATOM   2256  HB2 PRO B  69      55.960  12.883  35.838  1.00 20.13           H  
ATOM   2257  HB3 PRO B  69      55.861  13.224  37.582  1.00 20.13           H  
ATOM   2258  HG2 PRO B  69      55.832  15.294  35.926  1.00 19.41           H  
ATOM   2259  HG3 PRO B  69      54.609  15.256  37.219  1.00 19.41           H  
ATOM   2260  HD2 PRO B  69      53.130  15.417  35.420  1.00 18.55           H  
ATOM   2261  HD3 PRO B  69      54.290  14.699  34.277  1.00 18.55           H  
ATOM   2262  N   VAL B  70      52.977  12.259  38.869  1.00 26.01           N  
ATOM   2263  CA  VAL B  70      52.203  12.598  40.085  1.00 28.92           C  
ATOM   2264  C   VAL B  70      53.083  12.226  41.280  1.00 31.94           C  
ATOM   2265  O   VAL B  70      53.771  11.186  41.146  1.00 32.28           O  
ATOM   2266  CB  VAL B  70      50.848  11.864  40.090  1.00 28.29           C  
ATOM   2267  CG1 VAL B  70      50.167  11.838  38.733  1.00 27.96           C  
ATOM   2268  CG2 VAL B  70      50.926  10.444  40.653  1.00 27.89           C  
ATOM   2269  H   VAL B  70      53.361  11.328  38.792  1.00 26.01           H  
ATOM   2270  HA  VAL B  70      51.958  13.659  40.126  1.00 28.92           H  
ATOM   2271  HB  VAL B  70      50.234  12.462  40.764  1.00 28.29           H  
ATOM   2272 HG11 VAL B  70      50.074  12.856  38.354  1.00 27.96           H  
ATOM   2273 HG12 VAL B  70      50.762  11.245  38.039  1.00 27.96           H  
ATOM   2274 HG13 VAL B  70      49.176  11.395  38.832  1.00 27.96           H  
ATOM   2275 HG21 VAL B  70      51.536   9.825  39.995  1.00 27.89           H  
ATOM   2276 HG22 VAL B  70      51.375  10.471  41.646  1.00 27.89           H  
ATOM   2277 HG23 VAL B  70      49.922  10.024  40.719  1.00 27.89           H  
ATOM   2278  N   GLN B  71      53.053  13.048  42.319  1.00 35.63           N  
ATOM   2279  CA  GLN B  71      53.863  12.694  43.519  1.00 39.46           C  
ATOM   2280  C   GLN B  71      52.983  11.787  44.395  1.00 41.28           C  
ATOM   2281  O   GLN B  71      51.768  11.992  44.480  1.00 41.54           O  
ATOM   2282  CB  GLN B  71      54.628  13.732  44.206  1.00 40.69           C  
ATOM   2283  CG  GLN B  71      54.300  15.192  44.065  1.00 42.16           C  
ATOM   2284  CD  GLN B  71      54.763  15.973  45.299  1.00 43.20           C  
ATOM   2285  OE1 GLN B  71      54.789  15.446  46.418  1.00 43.27           O  
ATOM   2286  NE2 GLN B  71      55.142  17.222  45.020  1.00 43.65           N  
ATOM   2287  H   GLN B  71      52.497  13.891  42.298  1.00 35.63           H  
ATOM   2288  HA  GLN B  71      54.746  12.160  43.169  1.00 39.46           H  
ATOM   2289  HB2 GLN B  71      55.660  13.619  43.875  1.00 40.69           H  
ATOM   2290  HB3 GLN B  71      54.560  13.506  45.270  1.00 40.69           H  
ATOM   2291  HG2 GLN B  71      53.222  15.307  43.952  1.00 42.16           H  
ATOM   2292  HG3 GLN B  71      54.802  15.588  43.182  1.00 42.16           H  
ATOM   2293 HE21 GLN B  71      55.085  17.567  44.073  1.00 43.65           H  
ATOM   2294 HE22 GLN B  71      55.486  17.822  45.756  1.00 43.65           H  
ATOM   2295  N   VAL B  72      53.637  10.808  44.971  1.00 43.61           N  
ATOM   2296  CA  VAL B  72      52.984   9.708  45.699  1.00 46.39           C  
ATOM   2297  C   VAL B  72      53.541   9.488  47.073  1.00 48.75           C  
ATOM   2298  O   VAL B  72      54.800   9.418  47.113  1.00 49.90           O  
ATOM   2299  CB  VAL B  72      53.381   8.480  44.765  1.00 46.13           C  
ATOM   2300  CG1 VAL B  72      53.504   7.194  45.531  1.00 46.23           C  
ATOM   2301  CG2 VAL B  72      52.501   8.410  43.552  1.00 46.08           C  
ATOM   2302  H   VAL B  72      54.645  10.808  44.912  1.00 43.61           H  
ATOM   2303  HA  VAL B  72      51.920   9.878  45.863  1.00 46.39           H  
ATOM   2304  HB  VAL B  72      54.386   8.656  44.381  1.00 46.13           H  
ATOM   2305 HG11 VAL B  72      54.233   7.316  46.332  1.00 46.23           H  
ATOM   2306 HG12 VAL B  72      52.536   6.932  45.958  1.00 46.23           H  
ATOM   2307 HG13 VAL B  72      53.832   6.401  44.859  1.00 46.23           H  
ATOM   2308 HG21 VAL B  72      51.470   8.234  43.860  1.00 46.08           H  
ATOM   2309 HG22 VAL B  72      52.561   9.351  43.005  1.00 46.08           H  
ATOM   2310 HG23 VAL B  72      52.832   7.594  42.909  1.00 46.08           H  
ATOM   2311  N   ARG B  73      52.762   9.245  48.102  1.00 51.54           N  
ATOM   2312  CA  ARG B  73      53.403   8.958  49.431  1.00 54.50           C  
ATOM   2313  C   ARG B  73      53.940   7.528  49.398  1.00 56.13           C  
ATOM   2314  O   ARG B  73      53.216   6.540  49.207  1.00 56.12           O  
ATOM   2315  CB  ARG B  73      52.527   9.267  50.608  1.00 55.38           C  
ATOM   2316  CG  ARG B  73      52.548  10.726  51.068  1.00 56.38           C  
ATOM   2317  CD  ARG B  73      51.295  11.124  51.790  1.00 57.03           C  
ATOM   2318  NE  ARG B  73      50.768  12.378  51.238  1.00 57.83           N  
ATOM   2319  CZ  ARG B  73      50.457  12.541  49.946  1.00 58.35           C  
ATOM   2320  NH1 ARG B  73      50.584  11.569  49.045  1.00 58.46           N  
ATOM   2321  NH2 ARG B  73      50.029  13.731  49.505  1.00 58.65           N1+
ATOM   2322  H   ARG B  73      51.757   9.251  48.003  1.00 51.54           H  
ATOM   2323  HA  ARG B  73      54.239   9.641  49.584  1.00 54.50           H  
ATOM   2324  HB2 ARG B  73      52.851   8.645  51.443  1.00 55.38           H  
ATOM   2325  HB3 ARG B  73      51.501   9.012  50.342  1.00 55.38           H  
ATOM   2326  HG2 ARG B  73      52.664  11.366  50.193  1.00 56.38           H  
ATOM   2327  HG3 ARG B  73      53.396  10.868  51.738  1.00 56.38           H  
ATOM   2328  HD2 ARG B  73      51.518  11.262  52.848  1.00 57.03           H  
ATOM   2329  HD3 ARG B  73      50.548  10.338  51.675  1.00 57.03           H  
ATOM   2330  HE  ARG B  73      50.633  13.158  51.865  1.00 57.83           H  
ATOM   2331 HH11 ARG B  73      50.361  11.746  48.076  1.00 58.46           H  
ATOM   2332 HH12 ARG B  73      50.904  10.654  49.330  1.00 58.46           H  
ATOM   2333 HH21 ARG B  73      49.917  14.499  50.152  1.00 58.65           H  
ATOM   2334 HH22 ARG B  73      49.818  13.861  48.526  1.00 58.65           H  
ATOM   2335  N   LYS B  74      55.253   7.448  49.515  1.00 58.33           N  
ATOM   2336  CA  LYS B  74      56.038   6.207  49.465  1.00 60.39           C  
ATOM   2337  C   LYS B  74      56.398   5.728  50.869  1.00 62.29           C  
ATOM   2338  O   LYS B  74      57.542   5.822  51.347  1.00 62.07           O  
ATOM   2339  CB  LYS B  74      57.295   6.416  48.617  1.00 59.79           C  
ATOM   2340  CG  LYS B  74      57.576   5.360  47.562  1.00 59.57           C  
ATOM   2341  CD  LYS B  74      57.766   3.981  48.167  1.00 59.75           C  
ATOM   2342  CE  LYS B  74      58.520   3.007  47.293  1.00 59.75           C  
ATOM   2343  NZ  LYS B  74      59.211   1.962  48.121  1.00 59.36           N1+
ATOM   2344  H   LYS B  74      55.759   8.311  49.650  1.00 58.33           H  
ATOM   2345  HA  LYS B  74      55.430   5.431  49.000  1.00 60.39           H  
ATOM   2346  HB2 LYS B  74      58.150   6.447  49.292  1.00 59.79           H  
ATOM   2347  HB3 LYS B  74      57.198   7.376  48.109  1.00 59.79           H  
ATOM   2348  HG2 LYS B  74      58.483   5.635  47.023  1.00 59.57           H  
ATOM   2349  HG3 LYS B  74      56.737   5.326  46.867  1.00 59.57           H  
ATOM   2350  HD2 LYS B  74      56.781   3.561  48.372  1.00 59.75           H  
ATOM   2351  HD3 LYS B  74      58.315   4.093  49.102  1.00 59.75           H  
ATOM   2352  HE2 LYS B  74      59.265   3.552  46.713  1.00 59.75           H  
ATOM   2353  HE3 LYS B  74      57.819   2.519  46.616  1.00 59.75           H  
ATOM   2354  HZ1 LYS B  74      59.863   2.408  48.751  1.00 59.36           H  
ATOM   2355  HZ2 LYS B  74      58.525   1.448  48.655  1.00 59.36           H  
ATOM   2356  HZ3 LYS B  74      59.710   1.327  47.514  1.00 59.36           H  
ATOM   2357  N   ILE B  75      55.364   5.259  51.553  1.00 64.93           N  
ATOM   2358  CA  ILE B  75      55.444   4.729  52.919  1.00 67.42           C  
ATOM   2359  C   ILE B  75      56.472   3.591  52.921  1.00 68.96           C  
ATOM   2360  O   ILE B  75      56.430   2.746  52.008  1.00 69.06           O  
ATOM   2361  CB  ILE B  75      54.046   4.214  53.435  1.00 67.61           C  
ATOM   2362  CG1 ILE B  75      52.976   5.336  53.379  1.00 67.73           C  
ATOM   2363  CG2 ILE B  75      54.143   3.573  54.845  1.00 67.40           C  
ATOM   2364  CD1 ILE B  75      51.504   4.838  53.269  1.00 67.34           C  
ATOM   2365  H   ILE B  75      54.460   5.267  51.103  1.00 64.93           H  
ATOM   2366  HA  ILE B  75      55.749   5.526  53.597  1.00 67.42           H  
ATOM   2367  HB  ILE B  75      53.724   3.423  52.758  1.00 67.61           H  
ATOM   2368 HG12 ILE B  75      53.187   5.961  52.511  1.00 67.73           H  
ATOM   2369 HG13 ILE B  75      53.064   5.933  54.287  1.00 67.73           H  
ATOM   2370 HG21 ILE B  75      54.867   2.758  54.825  1.00 67.40           H  
ATOM   2371 HG22 ILE B  75      54.464   4.326  55.565  1.00 67.40           H  
ATOM   2372 HG23 ILE B  75      53.167   3.185  55.136  1.00 67.40           H  
ATOM   2373 HD11 ILE B  75      51.390   4.237  52.367  1.00 67.34           H  
ATOM   2374 HD12 ILE B  75      51.259   4.233  54.142  1.00 67.34           H  
ATOM   2375 HD13 ILE B  75      50.833   5.696  53.222  1.00 67.34           H  
ATOM   2376  N   GLU B  76      57.324   3.608  53.928  1.00 71.00           N  
ATOM   2377  CA  GLU B  76      58.370   2.572  54.043  1.00 73.10           C  
ATOM   2378  C   GLU B  76      58.383   1.953  55.430  1.00 74.25           C  
ATOM   2379  O   GLU B  76      59.160   2.389  56.309  1.00 74.51           O  
ATOM   2380  CB  GLU B  76      59.753   3.121  53.740  1.00 73.46           C  
ATOM   2381  CG  GLU B  76      60.736   2.412  52.880  1.00 74.03           C  
ATOM   2382  CD  GLU B  76      60.861   0.937  52.836  1.00 74.59           C  
ATOM   2383  OE1 GLU B  76      60.183   0.325  53.696  1.00 74.80           O  
ATOM   2384  OE2 GLU B  76      61.583   0.332  52.037  1.00 74.79           O1-
ATOM   2385  H   GLU B  76      57.260   4.335  54.626  1.00 71.00           H  
ATOM   2386  HA  GLU B  76      58.125   1.810  53.304  1.00 73.10           H  
ATOM   2387  HB2 GLU B  76      60.241   3.255  54.706  1.00 73.46           H  
ATOM   2388  HB3 GLU B  76      59.594   4.094  53.275  1.00 73.46           H  
ATOM   2389  HG2 GLU B  76      61.716   2.787  53.175  1.00 74.03           H  
ATOM   2390  HG3 GLU B  76      60.520   2.724  51.858  1.00 74.03           H  
ATOM   2391  N   ILE B  77      57.544   0.934  55.594  1.00 75.48           N  
ATOM   2392  CA  ILE B  77      57.470   0.186  56.868  1.00 76.61           C  
ATOM   2393  C   ILE B  77      58.347  -1.067  56.759  1.00 77.02           C  
ATOM   2394  O   ILE B  77      57.866  -2.193  56.548  1.00 77.16           O  
ATOM   2395  CB  ILE B  77      55.996  -0.107  57.290  1.00 76.88           C  
ATOM   2396  CG1 ILE B  77      55.321   1.195  57.801  1.00 77.02           C  
ATOM   2397  CG2 ILE B  77      55.899  -1.243  58.363  1.00 76.85           C  
ATOM   2398  CD1 ILE B  77      53.864   1.007  58.326  1.00 77.03           C  
ATOM   2399  H   ILE B  77      56.942   0.664  54.829  1.00 75.48           H  
ATOM   2400  HA  ILE B  77      57.865   0.798  57.679  1.00 76.61           H  
ATOM   2401  HB  ILE B  77      55.465  -0.463  56.407  1.00 76.88           H  
ATOM   2402 HG12 ILE B  77      55.297   1.911  56.979  1.00 77.02           H  
ATOM   2403 HG13 ILE B  77      55.927   1.596  58.614  1.00 77.02           H  
ATOM   2404 HG21 ILE B  77      56.360  -2.151  57.974  1.00 76.85           H  
ATOM   2405 HG22 ILE B  77      56.418  -0.932  59.269  1.00 76.85           H  
ATOM   2406 HG23 ILE B  77      54.851  -1.437  58.593  1.00 76.85           H  
ATOM   2407 HD11 ILE B  77      53.239   0.606  57.528  1.00 77.03           H  
ATOM   2408 HD12 ILE B  77      53.868   0.314  59.167  1.00 77.03           H  
ATOM   2409 HD13 ILE B  77      53.467   1.969  58.650  1.00 77.03           H  
ATOM   2410  N   VAL B  78      59.644  -0.814  56.865  1.00 77.28           N  
ATOM   2411  CA  VAL B  78      60.679  -1.870  56.761  1.00 77.25           C  
ATOM   2412  C   VAL B  78      61.066  -2.278  58.177  1.00 77.81           C  
ATOM   2413  O   VAL B  78      60.304  -1.946  59.116  1.00 77.85           O  
ATOM   2414  CB  VAL B  78      61.810  -1.413  55.834  1.00 76.71           C  
ATOM   2415  CG1 VAL B  78      61.641  -1.872  54.387  1.00 76.03           C  
ATOM   2416  CG2 VAL B  78      62.037   0.092  55.883  1.00 76.47           C  
ATOM   2417  H   VAL B  78      59.939   0.139  57.023  1.00 77.28           H  
ATOM   2418  HA  VAL B  78      60.319  -2.779  56.278  1.00 77.25           H  
ATOM   2419  HB  VAL B  78      62.698  -1.907  56.228  1.00 76.71           H  
ATOM   2420 HG11 VAL B  78      61.520  -2.955  54.361  1.00 76.03           H  
ATOM   2421 HG12 VAL B  78      60.759  -1.398  53.956  1.00 76.03           H  
ATOM   2422 HG13 VAL B  78      62.523  -1.591  53.811  1.00 76.03           H  
ATOM   2423 HG21 VAL B  78      61.158   0.605  55.493  1.00 76.47           H  
ATOM   2424 HG22 VAL B  78      62.209   0.400  56.914  1.00 76.47           H  
ATOM   2425 HG23 VAL B  78      62.906   0.348  55.277  1.00 76.47           H  
ATOM   2426  N   ARG B  79      62.177  -2.949  58.334  1.00 78.47           N  
ATOM   2427  CA  ARG B  79      62.714  -3.438  59.589  1.00 79.20           C  
ATOM   2428  C   ARG B  79      62.478  -2.533  60.786  1.00 79.43           C  
ATOM   2429  O   ARG B  79      63.341  -1.713  61.160  1.00 79.41           O  
ATOM   2430  CB  ARG B  79      64.229  -3.752  59.492  1.00 79.50           C  
ATOM   2431  CG  ARG B  79      64.549  -5.216  59.245  1.00 79.82           C  
ATOM   2432  CD  ARG B  79      65.678  -5.726  60.090  1.00 79.88           C  
ATOM   2433  NE  ARG B  79      65.722  -7.187  60.076  1.00 79.97           N  
ATOM   2434  CZ  ARG B  79      65.193  -8.007  60.978  1.00 79.78           C  
ATOM   2435  NH1 ARG B  79      64.596  -7.556  62.079  1.00 79.79           N  
ATOM   2436  NH2 ARG B  79      65.171  -9.329  60.740  1.00 79.48           N1+
ATOM   2437  H   ARG B  79      62.713  -3.146  57.501  1.00 78.47           H  
ATOM   2438  HA  ARG B  79      62.148  -4.353  59.764  1.00 79.20           H  
ATOM   2439  HB2 ARG B  79      64.700  -3.453  60.428  1.00 79.50           H  
ATOM   2440  HB3 ARG B  79      64.647  -3.168  58.672  1.00 79.50           H  
ATOM   2441  HG2 ARG B  79      64.819  -5.339  58.196  1.00 79.82           H  
ATOM   2442  HG3 ARG B  79      63.659  -5.806  59.463  1.00 79.82           H  
ATOM   2443  HD2 ARG B  79      65.539  -5.383  61.115  1.00 79.88           H  
ATOM   2444  HD3 ARG B  79      66.619  -5.337  59.701  1.00 79.88           H  
ATOM   2445  HE  ARG B  79      66.204  -7.618  59.300  1.00 79.97           H  
ATOM   2446 HH11 ARG B  79      64.596  -6.567  62.285  1.00 79.79           H  
ATOM   2447 HH12 ARG B  79      64.143  -8.203  62.709  1.00 79.79           H  
ATOM   2448 HH21 ARG B  79      64.710  -9.951  61.388  1.00 79.48           H  
ATOM   2449 HH22 ARG B  79      65.616  -9.701  59.913  1.00 79.48           H  
ATOM   2450  N   LYS B  80      61.328  -2.708  61.416  1.00 79.65           N  
ATOM   2451  CA  LYS B  80      60.894  -1.957  62.601  1.00 79.73           C  
ATOM   2452  C   LYS B  80      61.361  -0.506  62.527  1.00 79.49           C  
ATOM   2453  O   LYS B  80      61.800   0.119  63.495  1.00 79.25           O  
ATOM   2454  CB  LYS B  80      61.398  -2.616  63.881  1.00 80.21           C  
ATOM   2455  CG  LYS B  80      60.325  -3.013  64.889  1.00 80.73           C  
ATOM   2456  CD  LYS B  80      59.111  -3.675  64.252  1.00 81.05           C  
ATOM   2457  CE  LYS B  80      59.279  -5.148  63.969  1.00 81.15           C  
ATOM   2458  NZ  LYS B  80      57.967  -5.843  63.899  1.00 80.91           N1+
ATOM   2459  H   LYS B  80      60.701  -3.412  61.054  1.00 79.65           H  
ATOM   2460  HA  LYS B  80      59.804  -1.966  62.620  1.00 79.73           H  
ATOM   2461  HB2 LYS B  80      62.076  -1.918  64.372  1.00 80.21           H  
ATOM   2462  HB3 LYS B  80      61.944  -3.517  63.601  1.00 80.21           H  
ATOM   2463  HG2 LYS B  80      59.994  -2.116  65.413  1.00 80.73           H  
ATOM   2464  HG3 LYS B  80      60.763  -3.710  65.603  1.00 80.73           H  
ATOM   2465  HD2 LYS B  80      58.902  -3.169  63.310  1.00 81.05           H  
ATOM   2466  HD3 LYS B  80      58.263  -3.552  64.926  1.00 81.05           H  
ATOM   2467  HE2 LYS B  80      59.875  -5.596  64.764  1.00 81.15           H  
ATOM   2468  HE3 LYS B  80      59.795  -5.269  63.017  1.00 81.15           H  
ATOM   2469  HZ1 LYS B  80      57.482  -5.736  64.778  1.00 80.91           H  
ATOM   2470  HZ2 LYS B  80      57.412  -5.441  63.157  1.00 80.91           H  
ATOM   2471  HZ3 LYS B  80      58.116  -6.825  63.714  1.00 80.91           H  
ATOM   2472  N   LYS B  81      61.236   0.029  61.332  1.00 79.50           N  
ATOM   2473  CA  LYS B  81      61.615   1.354  60.902  1.00 79.19           C  
ATOM   2474  C   LYS B  81      60.510   2.004  60.037  1.00 78.51           C  
ATOM   2475  O   LYS B  81      60.444   1.824  58.807  1.00 77.89           O  
ATOM   2476  CB  LYS B  81      62.873   1.337  60.026  1.00 79.60           C  
ATOM   2477  CG  LYS B  81      64.166   0.841  60.628  1.00 79.61           C  
ATOM   2478  CD  LYS B  81      64.922   1.926  61.358  1.00 79.97           C  
ATOM   2479  CE  LYS B  81      65.026   3.232  60.596  1.00 80.15           C  
ATOM   2480  NZ  LYS B  81      65.178   4.372  61.554  1.00 80.22           N1+
ATOM   2481  H   LYS B  81      60.822  -0.562  60.625  1.00 79.50           H  
ATOM   2482  HA  LYS B  81      61.788   1.915  61.821  1.00 79.19           H  
ATOM   2483  HB2 LYS B  81      63.046   2.360  59.692  1.00 79.60           H  
ATOM   2484  HB3 LYS B  81      62.656   0.705  59.165  1.00 79.60           H  
ATOM   2485  HG2 LYS B  81      64.797   0.454  59.828  1.00 79.61           H  
ATOM   2486  HG3 LYS B  81      63.939   0.040  61.332  1.00 79.61           H  
ATOM   2487  HD2 LYS B  81      65.931   1.565  61.557  1.00 79.97           H  
ATOM   2488  HD3 LYS B  81      64.413   2.121  62.302  1.00 79.97           H  
ATOM   2489  HE2 LYS B  81      64.123   3.377  60.003  1.00 80.15           H  
ATOM   2490  HE3 LYS B  81      65.893   3.197  59.936  1.00 80.15           H  
ATOM   2491  HZ1 LYS B  81      64.376   4.406  62.167  1.00 80.22           H  
ATOM   2492  HZ2 LYS B  81      66.016   4.241  62.103  1.00 80.22           H  
ATOM   2493  HZ3 LYS B  81      65.245   5.238  61.039  1.00 80.22           H  
ATOM   2494  N   PRO B  82      59.686   2.743  60.743  1.00 78.02           N  
ATOM   2495  CA  PRO B  82      58.604   3.555  60.121  1.00 77.32           C  
ATOM   2496  C   PRO B  82      59.384   4.774  59.577  1.00 76.39           C  
ATOM   2497  O   PRO B  82      59.891   5.614  60.340  1.00 76.08           O  
ATOM   2498  CB  PRO B  82      57.660   3.878  61.252  1.00 77.49           C  
ATOM   2499  CG  PRO B  82      58.164   3.110  62.451  1.00 77.86           C  
ATOM   2500  CD  PRO B  82      59.696   3.004  62.197  1.00 78.02           C  
ATOM   2501  HA  PRO B  82      58.012   3.108  59.323  1.00 77.32           H  
ATOM   2502  HB2 PRO B  82      56.647   3.564  61.000  1.00 77.49           H  
ATOM   2503  HB3 PRO B  82      57.668   4.948  61.458  1.00 77.49           H  
ATOM   2504  HG2 PRO B  82      57.708   2.121  62.500  1.00 77.86           H  
ATOM   2505  HG3 PRO B  82      57.959   3.651  63.375  1.00 77.86           H  
ATOM   2506  HD2 PRO B  82      60.213   3.932  62.440  1.00 78.02           H  
ATOM   2507  HD3 PRO B  82      60.144   2.182  62.754  1.00 78.02           H  
ATOM   2508  N   ILE B  83      59.621   4.680  58.284  1.00 75.14           N  
ATOM   2509  CA  ILE B  83      60.420   5.652  57.538  1.00 74.02           C  
ATOM   2510  C   ILE B  83      59.916   5.751  56.104  1.00 72.95           C  
ATOM   2511  O   ILE B  83      60.521   5.220  55.161  1.00 73.08           O  
ATOM   2512  CB  ILE B  83      61.924   5.174  57.588  1.00 74.49           C  
ATOM   2513  CG1 ILE B  83      61.992   3.726  57.011  1.00 74.65           C  
ATOM   2514  CG2 ILE B  83      62.539   5.261  59.005  1.00 74.54           C  
ATOM   2515  CD1 ILE B  83      63.271   3.432  56.178  1.00 74.66           C  
ATOM   2516  H   ILE B  83      59.230   3.896  57.782  1.00 75.14           H  
ATOM   2517  HA  ILE B  83      60.337   6.646  57.978  1.00 74.02           H  
ATOM   2518  HB  ILE B  83      62.529   5.847  56.980  1.00 74.49           H  
ATOM   2519 HG12 ILE B  83      61.124   3.572  56.370  1.00 74.65           H  
ATOM   2520 HG13 ILE B  83      61.958   3.024  57.844  1.00 74.65           H  
ATOM   2521 HG21 ILE B  83      62.483   6.289  59.363  1.00 74.54           H  
ATOM   2522 HG22 ILE B  83      61.986   4.610  59.682  1.00 74.54           H  
ATOM   2523 HG23 ILE B  83      63.582   4.945  58.969  1.00 74.54           H  
ATOM   2524 HD11 ILE B  83      63.325   4.125  55.338  1.00 74.66           H  
ATOM   2525 HD12 ILE B  83      64.152   3.556  56.808  1.00 74.66           H  
ATOM   2526 HD13 ILE B  83      63.234   2.409  55.804  1.00 74.66           H  
ATOM   2527  N   PHE B  84      58.809   6.423  55.968  1.00 71.54           N  
ATOM   2528  CA  PHE B  84      58.099   6.704  54.711  1.00 69.82           C  
ATOM   2529  C   PHE B  84      58.932   7.599  53.797  1.00 68.16           C  
ATOM   2530  O   PHE B  84      59.865   8.288  54.268  1.00 68.27           O  
ATOM   2531  CB  PHE B  84      56.784   7.468  55.133  1.00 70.25           C  
ATOM   2532  CG  PHE B  84      57.133   8.603  56.075  1.00 70.44           C  
ATOM   2533  CD1 PHE B  84      57.674   9.790  55.573  1.00 70.39           C  
ATOM   2534  CD2 PHE B  84      57.019   8.417  57.452  1.00 70.47           C  
ATOM   2535  CE1 PHE B  84      58.028  10.821  56.440  1.00 70.46           C  
ATOM   2536  CE2 PHE B  84      57.386   9.429  58.334  1.00 70.50           C  
ATOM   2537  CZ  PHE B  84      57.891  10.632  57.832  1.00 70.50           C  
ATOM   2538  H   PHE B  84      58.395   6.789  56.813  1.00 71.54           H  
ATOM   2539  HA  PHE B  84      57.895   5.784  54.163  1.00 69.82           H  
ATOM   2540  HB2 PHE B  84      56.108   6.776  55.635  1.00 70.25           H  
ATOM   2541  HB3 PHE B  84      56.298   7.871  54.244  1.00 70.25           H  
ATOM   2542  HD1 PHE B  84      57.818   9.908  54.509  1.00 70.39           H  
ATOM   2543  HD2 PHE B  84      56.643   7.481  57.837  1.00 70.47           H  
ATOM   2544  HE1 PHE B  84      58.404  11.756  56.051  1.00 70.46           H  
ATOM   2545  HE2 PHE B  84      57.281   9.286  59.399  1.00 70.50           H  
ATOM   2546  HZ  PHE B  84      58.178  11.420  58.512  1.00 70.50           H  
ATOM   2547  N   LYS B  85      58.565   7.620  52.524  1.00 65.80           N  
ATOM   2548  CA  LYS B  85      59.232   8.484  51.525  1.00 63.47           C  
ATOM   2549  C   LYS B  85      58.199   9.039  50.538  1.00 61.22           C  
ATOM   2550  O   LYS B  85      56.980   8.833  50.703  1.00 61.46           O  
ATOM   2551  CB  LYS B  85      60.364   7.806  50.785  1.00 63.75           C  
ATOM   2552  CG  LYS B  85      61.458   7.152  51.602  1.00 63.81           C  
ATOM   2553  CD  LYS B  85      61.172   5.676  51.876  1.00 63.98           C  
ATOM   2554  CE  LYS B  85      61.436   4.822  50.650  1.00 64.17           C  
ATOM   2555  NZ  LYS B  85      62.000   3.500  51.035  1.00 64.03           N1+
ATOM   2556  H   LYS B  85      57.804   7.026  52.226  1.00 65.80           H  
ATOM   2557  HA  LYS B  85      59.691   9.300  52.083  1.00 63.47           H  
ATOM   2558  HB2 LYS B  85      60.837   8.560  50.155  1.00 63.75           H  
ATOM   2559  HB3 LYS B  85      59.923   7.032  50.157  1.00 63.75           H  
ATOM   2560  HG2 LYS B  85      61.545   7.675  52.554  1.00 63.81           H  
ATOM   2561  HG3 LYS B  85      62.398   7.232  51.057  1.00 63.81           H  
ATOM   2562  HD2 LYS B  85      60.127   5.566  52.166  1.00 63.98           H  
ATOM   2563  HD3 LYS B  85      61.813   5.336  52.689  1.00 63.98           H  
ATOM   2564  HE2 LYS B  85      62.145   5.337  50.002  1.00 64.17           H  
ATOM   2565  HE3 LYS B  85      60.499   4.668  50.114  1.00 64.17           H  
ATOM   2566  HZ1 LYS B  85      62.868   3.636  51.532  1.00 64.03           H  
ATOM   2567  HZ2 LYS B  85      61.344   3.014  51.630  1.00 64.03           H  
ATOM   2568  HZ3 LYS B  85      62.170   2.952  50.204  1.00 64.03           H  
ATOM   2569  N   LYS B  86      58.673   9.779  49.543  1.00 57.79           N  
ATOM   2570  CA  LYS B  86      57.859  10.346  48.500  1.00 54.32           C  
ATOM   2571  C   LYS B  86      58.496  10.082  47.114  1.00 52.47           C  
ATOM   2572  O   LYS B  86      59.508  10.675  46.731  1.00 52.50           O  
ATOM   2573  CB  LYS B  86      57.539  11.803  48.546  1.00 53.97           C  
ATOM   2574  CG  LYS B  86      57.716  12.647  49.742  1.00 53.95           C  
ATOM   2575  CD  LYS B  86      57.943  14.120  49.435  1.00 54.34           C  
ATOM   2576  CE  LYS B  86      59.273  14.466  48.843  1.00 54.75           C  
ATOM   2577  NZ  LYS B  86      60.441  14.317  49.766  1.00 54.45           N1+
ATOM   2578  H   LYS B  86      59.667   9.955  49.516  1.00 57.79           H  
ATOM   2579  HA  LYS B  86      56.912   9.835  48.674  1.00 54.32           H  
ATOM   2580  HB2 LYS B  86      56.485  11.883  48.281  1.00 53.97           H  
ATOM   2581  HB3 LYS B  86      58.146  12.264  47.766  1.00 53.97           H  
ATOM   2582  HG2 LYS B  86      58.577  12.277  50.298  1.00 53.95           H  
ATOM   2583  HG3 LYS B  86      56.821  12.560  50.358  1.00 53.95           H  
ATOM   2584  HD2 LYS B  86      57.837  14.676  50.367  1.00 54.34           H  
ATOM   2585  HD3 LYS B  86      57.172  14.438  48.733  1.00 54.34           H  
ATOM   2586  HE2 LYS B  86      59.235  15.504  48.513  1.00 54.75           H  
ATOM   2587  HE3 LYS B  86      59.438  13.817  47.983  1.00 54.75           H  
ATOM   2588  HZ1 LYS B  86      60.310  14.911  50.573  1.00 54.45           H  
ATOM   2589  HZ2 LYS B  86      60.514  13.355  50.064  1.00 54.45           H  
ATOM   2590  HZ3 LYS B  86      61.287  14.585  49.284  1.00 54.45           H  
ATOM   2591  N   ALA B  87      57.776   9.295  46.354  1.00 49.98           N  
ATOM   2592  CA  ALA B  87      58.048   8.913  44.978  1.00 46.91           C  
ATOM   2593  C   ALA B  87      57.297   9.816  43.990  1.00 44.62           C  
ATOM   2594  O   ALA B  87      56.527  10.716  44.361  1.00 43.80           O  
ATOM   2595  CB  ALA B  87      57.585   7.459  44.780  1.00 46.96           C  
ATOM   2596  H   ALA B  87      56.939   8.911  46.770  1.00 49.98           H  
ATOM   2597  HA  ALA B  87      59.116   9.016  44.788  1.00 46.91           H  
ATOM   2598  HB1 ALA B  87      58.125   6.809  45.468  1.00 46.96           H  
ATOM   2599  HB2 ALA B  87      56.515   7.388  44.977  1.00 46.96           H  
ATOM   2600  HB3 ALA B  87      57.787   7.150  43.754  1.00 46.96           H  
ATOM   2601  N   THR B  88      57.583   9.549  42.726  1.00 42.26           N  
ATOM   2602  CA  THR B  88      56.950  10.234  41.581  1.00 40.04           C  
ATOM   2603  C   THR B  88      56.598   9.147  40.547  1.00 37.67           C  
ATOM   2604  O   THR B  88      57.476   8.337  40.186  1.00 37.49           O  
ATOM   2605  CB  THR B  88      57.755  11.415  40.959  1.00 40.50           C  
ATOM   2606  OG1 THR B  88      58.824  10.845  40.126  1.00 40.74           O  
ATOM   2607  CG2 THR B  88      58.330  12.443  41.959  1.00 40.41           C  
ATOM   2608  H   THR B  88      58.273   8.837  42.533  1.00 42.26           H  
ATOM   2609  HA  THR B  88      56.060  10.745  41.947  1.00 40.04           H  
ATOM   2610  HB  THR B  88      57.045  12.000  40.375  1.00 40.50           H  
ATOM   2611 HG21 THR B  88      57.522  12.847  42.570  1.00 40.41           H  
ATOM   2612 HG22 THR B  88      59.062  11.954  42.602  1.00 40.41           H  
ATOM   2613 HG23 THR B  88      58.811  13.253  41.411  1.00 40.41           H  
ATOM   2614  HG1 THR B  88      58.783   9.890  40.215  1.00 40.74           H  
ATOM   2615  N   VAL B  89      55.334   9.130  40.168  1.00 34.54           N  
ATOM   2616  CA  VAL B  89      54.850   8.076  39.227  1.00 31.96           C  
ATOM   2617  C   VAL B  89      54.124   8.735  38.080  1.00 30.98           C  
ATOM   2618  O   VAL B  89      53.078   9.373  38.297  1.00 31.68           O  
ATOM   2619  CB  VAL B  89      54.023   7.096  40.067  1.00 31.29           C  
ATOM   2620  CG1 VAL B  89      52.806   7.788  40.674  1.00 31.40           C  
ATOM   2621  CG2 VAL B  89      53.677   5.829  39.350  1.00 30.85           C  
ATOM   2622  H   VAL B  89      54.694   9.830  40.514  1.00 34.54           H  
ATOM   2623  HA  VAL B  89      55.645   7.502  38.750  1.00 31.96           H  
ATOM   2624  HB  VAL B  89      54.662   6.775  40.889  1.00 31.29           H  
ATOM   2625 HG11 VAL B  89      53.132   8.647  41.261  1.00 31.40           H  
ATOM   2626 HG12 VAL B  89      52.143   8.123  39.876  1.00 31.40           H  
ATOM   2627 HG13 VAL B  89      52.274   7.088  41.318  1.00 31.40           H  
ATOM   2628 HG21 VAL B  89      53.032   6.056  38.502  1.00 30.85           H  
ATOM   2629 HG22 VAL B  89      54.590   5.352  38.994  1.00 30.85           H  
ATOM   2630 HG23 VAL B  89      53.157   5.156  40.032  1.00 30.85           H  
ATOM   2631  N   THR B  90      54.675   8.618  36.874  1.00 29.20           N  
ATOM   2632  CA  THR B  90      54.131   9.282  35.688  1.00 26.82           C  
ATOM   2633  C   THR B  90      53.018   8.442  35.068  1.00 25.30           C  
ATOM   2634  O   THR B  90      53.181   7.247  34.792  1.00 24.82           O  
ATOM   2635  CB  THR B  90      55.218   9.680  34.628  1.00 27.05           C  
ATOM   2636  OG1 THR B  90      55.055   8.771  33.474  1.00 27.06           O  
ATOM   2637  CG2 THR B  90      56.652   9.661  35.183  1.00 26.90           C  
ATOM   2638  H   THR B  90      55.502   8.048  36.773  1.00 29.20           H  
ATOM   2639  HA  THR B  90      53.709  10.227  36.030  1.00 26.82           H  
ATOM   2640  HB  THR B  90      55.065  10.717  34.327  1.00 27.05           H  
ATOM   2641 HG21 THR B  90      56.724  10.348  36.026  1.00 26.90           H  
ATOM   2642 HG22 THR B  90      56.900   8.652  35.514  1.00 26.90           H  
ATOM   2643 HG23 THR B  90      57.348   9.969  34.403  1.00 26.90           H  
ATOM   2644  HG1 THR B  90      55.198   7.875  33.788  1.00 27.06           H  
ATOM   2645  N   LEU B  91      51.937   9.154  34.841  1.00 23.58           N  
ATOM   2646  CA  LEU B  91      50.698   8.687  34.265  1.00 22.08           C  
ATOM   2647  C   LEU B  91      50.613   8.904  32.756  1.00 20.79           C  
ATOM   2648  O   LEU B  91      51.093   9.920  32.205  1.00 20.87           O  
ATOM   2649  CB  LEU B  91      49.551   9.437  35.029  1.00 21.96           C  
ATOM   2650  CG  LEU B  91      49.338   9.004  36.478  1.00 21.85           C  
ATOM   2651  CD1 LEU B  91      48.341   9.905  37.198  1.00 21.49           C  
ATOM   2652  CD2 LEU B  91      48.822   7.570  36.491  1.00 21.44           C  
ATOM   2653  H   LEU B  91      51.977  10.130  35.096  1.00 23.58           H  
ATOM   2654  HA  LEU B  91      50.616   7.606  34.382  1.00 22.08           H  
ATOM   2655  HB2 LEU B  91      48.620   9.269  34.487  1.00 21.96           H  
ATOM   2656  HB3 LEU B  91      49.785  10.501  35.027  1.00 21.96           H  
ATOM   2657  HG  LEU B  91      50.291   9.078  37.001  1.00 21.85           H  
ATOM   2658 HD11 LEU B  91      48.703  10.933  37.182  1.00 21.49           H  
ATOM   2659 HD12 LEU B  91      47.375   9.852  36.696  1.00 21.49           H  
ATOM   2660 HD13 LEU B  91      48.233   9.574  38.231  1.00 21.49           H  
ATOM   2661 HD21 LEU B  91      47.870   7.522  35.963  1.00 21.44           H  
ATOM   2662 HD22 LEU B  91      49.544   6.919  35.998  1.00 21.44           H  
ATOM   2663 HD23 LEU B  91      48.683   7.243  37.522  1.00 21.44           H  
ATOM   2664  N   GLU B  92      49.965   7.939  32.098  1.00 18.77           N  
ATOM   2665  CA  GLU B  92      49.750   8.050  30.649  1.00 17.05           C  
ATOM   2666  C   GLU B  92      48.255   8.302  30.425  1.00 15.52           C  
ATOM   2667  O   GLU B  92      47.429   7.403  30.699  1.00 15.67           O  
ATOM   2668  CB  GLU B  92      50.154   6.842  29.860  1.00 17.70           C  
ATOM   2669  CG  GLU B  92      50.366   7.039  28.342  1.00 18.42           C  
ATOM   2670  CD  GLU B  92      50.724   5.728  27.653  1.00 19.23           C  
ATOM   2671  OE1 GLU B  92      51.967   5.535  27.811  1.00 19.56           O  
ATOM   2672  OE2 GLU B  92      49.906   4.975  27.121  1.00 18.73           O1-
ATOM   2673  H   GLU B  92      49.622   7.131  32.598  1.00 18.77           H  
ATOM   2674  HA  GLU B  92      50.384   8.863  30.294  1.00 17.05           H  
ATOM   2675  HB2 GLU B  92      49.377   6.089  29.989  1.00 17.70           H  
ATOM   2676  HB3 GLU B  92      51.090   6.473  30.278  1.00 17.70           H  
ATOM   2677  HG2 GLU B  92      51.175   7.753  28.187  1.00 18.42           H  
ATOM   2678  HG3 GLU B  92      49.448   7.430  27.904  1.00 18.42           H  
ATOM   2679  N   ASP B  93      47.994   9.528  29.986  1.00 12.85           N  
ATOM   2680  CA  ASP B  93      46.592   9.928  29.702  1.00 10.52           C  
ATOM   2681  C   ASP B  93      46.371   9.656  28.236  1.00  9.73           C  
ATOM   2682  O   ASP B  93      47.342   9.168  27.630  1.00 11.11           O  
ATOM   2683  CB  ASP B  93      46.271  11.288  30.266  1.00  9.48           C  
ATOM   2684  CG  ASP B  93      45.950  11.114  31.758  1.00  9.26           C  
ATOM   2685  OD1 ASP B  93      46.024   9.983  32.278  1.00  9.06           O  
ATOM   2686  OD2 ASP B  93      45.685  12.133  32.378  1.00  9.24           O1-
ATOM   2687  H   ASP B  93      48.747  10.187  29.846  1.00 12.85           H  
ATOM   2688  HA  ASP B  93      45.837   9.343  30.228  1.00 10.52           H  
ATOM   2689  HB2 ASP B  93      45.410  11.710  29.748  1.00  9.48           H  
ATOM   2690  HB3 ASP B  93      47.128  11.951  30.146  1.00  9.48           H  
ATOM   2691  N   HIS B  94      45.204   9.842  27.713  1.00  7.74           N  
ATOM   2692  CA  HIS B  94      44.860   9.605  26.299  1.00  5.76           C  
ATOM   2693  C   HIS B  94      43.997  10.800  25.928  1.00  6.06           C  
ATOM   2694  O   HIS B  94      42.826  10.835  26.370  1.00  6.23           O  
ATOM   2695  CB  HIS B  94      44.096   8.279  26.182  1.00  4.77           C  
ATOM   2696  CG  HIS B  94      44.912   7.032  26.277  1.00  4.03           C  
ATOM   2697  CD2 HIS B  94      45.570   6.406  25.251  1.00  3.68           C  
ATOM   2698  ND1 HIS B  94      45.122   6.216  27.335  1.00  4.02           N  
ATOM   2699  NE2 HIS B  94      46.184   5.322  25.670  1.00  3.01           N  
ATOM   2700  CE1 HIS B  94      45.920   5.160  26.927  1.00  3.15           C  
ATOM   2701  H   HIS B  94      44.470  10.176  28.321  1.00  7.74           H  
ATOM   2702  HA  HIS B  94      45.722   9.519  25.637  1.00  5.76           H  
ATOM   2703  HB2 HIS B  94      43.590   8.272  25.216  1.00  4.77           H  
ATOM   2704  HB3 HIS B  94      43.355   8.252  26.981  1.00  4.77           H  
ATOM   2705  HD2 HIS B  94      45.583   6.758  24.230  1.00  3.68           H  
ATOM   2706  HE2 HIS B  94      46.804   4.675  25.067  1.00  3.01           H  
ATOM   2707  HE1 HIS B  94      46.240   4.398  27.508  1.00  3.15           H  
ATOM   2708  N   LEU B  95      44.558  11.811  25.308  1.00  6.94           N  
ATOM   2709  CA  LEU B  95      43.886  13.039  24.962  1.00  8.59           C  
ATOM   2710  C   LEU B  95      42.854  13.016  23.867  1.00  9.76           C  
ATOM   2711  O   LEU B  95      42.095  14.034  23.810  1.00 10.67           O  
ATOM   2712  CB  LEU B  95      44.913  14.147  24.617  1.00  9.06           C  
ATOM   2713  CG  LEU B  95      45.855  14.496  25.752  1.00 10.07           C  
ATOM   2714  CD1 LEU B  95      46.850  15.566  25.282  1.00 10.70           C  
ATOM   2715  CD2 LEU B  95      45.017  15.015  26.916  1.00 10.46           C  
ATOM   2716  H   LEU B  95      45.532  11.723  25.055  1.00  6.94           H  
ATOM   2717  HA  LEU B  95      43.318  13.234  25.872  1.00  8.59           H  
ATOM   2718  HB2 LEU B  95      44.364  15.047  24.339  1.00  9.06           H  
ATOM   2719  HB3 LEU B  95      45.509  13.809  23.770  1.00  9.06           H  
ATOM   2720  HG  LEU B  95      46.422  13.621  26.069  1.00 10.07           H  
ATOM   2721 HD11 LEU B  95      47.435  15.177  24.449  1.00 10.70           H  
ATOM   2722 HD12 LEU B  95      46.304  16.453  24.960  1.00 10.70           H  
ATOM   2723 HD13 LEU B  95      47.517  15.828  26.103  1.00 10.70           H  
ATOM   2724 HD21 LEU B  95      44.452  15.890  26.595  1.00 10.46           H  
ATOM   2725 HD22 LEU B  95      44.327  14.237  27.242  1.00 10.46           H  
ATOM   2726 HD23 LEU B  95      45.673  15.289  27.742  1.00 10.46           H  
ATOM   2727  N   ALA B  96      42.940  12.124  22.915  1.00 10.81           N  
ATOM   2728  CA  ALA B  96      41.936  12.149  21.802  1.00 11.69           C  
ATOM   2729  C   ALA B  96      42.157  10.931  20.931  1.00 12.24           C  
ATOM   2730  O   ALA B  96      43.190  10.916  20.270  1.00 12.48           O  
ATOM   2731  CB  ALA B  96      42.131  13.439  21.013  1.00 12.01           C  
ATOM   2732  H   ALA B  96      43.672  11.428  22.929  1.00 10.81           H  
ATOM   2733  HA  ALA B  96      40.915  12.122  22.181  1.00 11.69           H  
ATOM   2734  HB1 ALA B  96      41.956  14.294  21.666  1.00 12.01           H  
ATOM   2735  HB2 ALA B  96      43.150  13.479  20.627  1.00 12.01           H  
ATOM   2736  HB3 ALA B  96      41.427  13.466  20.182  1.00 12.01           H  
ATOM   2737  N   CYS B  97      41.204  10.044  20.929  1.00 13.35           N  
ATOM   2738  CA  CYS B  97      41.259   8.794  20.185  1.00 14.78           C  
ATOM   2739  C   CYS B  97      40.544   8.817  18.809  1.00 17.00           C  
ATOM   2740  O   CYS B  97      39.728   9.671  18.481  1.00 16.67           O  
ATOM   2741  CB  CYS B  97      40.608   7.710  21.022  1.00 13.17           C  
ATOM   2742  SG  CYS B  97      40.754   7.829  22.775  1.00 10.50           S  
ATOM   2743  H   CYS B  97      40.377  10.235  21.476  1.00 13.35           H  
ATOM   2744  HA  CYS B  97      42.315   8.613  19.985  1.00 14.78           H  
ATOM   2745  HB2 CYS B  97      41.048   6.759  20.723  1.00 13.17           H  
ATOM   2746  HB3 CYS B  97      39.544   7.709  20.783  1.00 13.17           H  
ATOM   2747  N   LYS B  98      40.829   7.728  18.091  1.00 19.64           N  
ATOM   2748  CA  LYS B  98      40.351   7.461  16.752  1.00 22.80           C  
ATOM   2749  C   LYS B  98      40.486   5.965  16.393  1.00 23.74           C  
ATOM   2750  O   LYS B  98      41.455   5.250  16.715  1.00 23.92           O  
ATOM   2751  CB  LYS B  98      41.065   8.299  15.697  1.00 24.41           C  
ATOM   2752  CG  LYS B  98      40.307   9.471  15.087  1.00 26.12           C  
ATOM   2753  CD  LYS B  98      40.249  10.695  16.007  1.00 27.35           C  
ATOM   2754  CE  LYS B  98      38.851  11.314  16.020  1.00 28.11           C  
ATOM   2755  NZ  LYS B  98      38.601  12.082  17.277  1.00 28.29           N1+
ATOM   2756  H   LYS B  98      41.427   7.034  18.517  1.00 19.64           H  
ATOM   2757  HA  LYS B  98      39.297   7.740  16.750  1.00 22.80           H  
ATOM   2758  HB2 LYS B  98      41.339   7.630  14.882  1.00 24.41           H  
ATOM   2759  HB3 LYS B  98      41.968   8.700  16.157  1.00 24.41           H  
ATOM   2760  HG2 LYS B  98      39.288   9.150  14.872  1.00 26.12           H  
ATOM   2761  HG3 LYS B  98      40.801   9.758  14.159  1.00 26.12           H  
ATOM   2762  HD2 LYS B  98      40.963  11.439  15.654  1.00 27.35           H  
ATOM   2763  HD3 LYS B  98      40.512  10.391  17.020  1.00 27.35           H  
ATOM   2764  HE2 LYS B  98      38.111  10.518  15.939  1.00 28.11           H  
ATOM   2765  HE3 LYS B  98      38.755  11.988  15.169  1.00 28.11           H  
ATOM   2766  HZ1 LYS B  98      38.688  11.465  18.072  1.00 28.29           H  
ATOM   2767  HZ2 LYS B  98      39.276  12.829  17.355  1.00 28.29           H  
ATOM   2768  HZ3 LYS B  98      37.669  12.471  17.254  1.00 28.29           H  
ATOM   2769  N   CYS B  99      39.406   5.494  15.777  1.00 24.15           N  
ATOM   2770  CA  CYS B  99      39.150   4.135  15.289  1.00 23.20           C  
ATOM   2771  C   CYS B  99      40.067   3.909  14.082  1.00 21.74           C  
ATOM   2772  O   CYS B  99      39.911   4.699  13.110  1.00 22.92           O  
ATOM   2773  CB  CYS B  99      37.700   4.078  14.764  1.00 24.32           C  
ATOM   2774  SG  CYS B  99      36.496   3.064  15.598  1.00 26.35           S  
ATOM   2775  H   CYS B  99      38.663   6.161  15.625  1.00 24.15           H  
ATOM   2776  HA  CYS B  99      39.315   3.400  16.076  1.00 23.20           H  
ATOM   2777  HB2 CYS B  99      37.751   3.725  13.734  1.00 24.32           H  
ATOM   2778  HB3 CYS B  99      37.318   5.099  14.780  1.00 24.32           H  
ATOM   2779  N   GLU B 100      40.969   2.967  14.141  1.00 18.87           N  
ATOM   2780  CA  GLU B 100      41.888   2.764  12.982  1.00 15.28           C  
ATOM   2781  C   GLU B 100      42.819   1.599  13.199  1.00 11.89           C  
ATOM   2782  O   GLU B 100      44.045   1.825  13.453  1.00 11.85           O  
ATOM   2783  CB  GLU B 100      42.704   4.032  12.686  1.00 17.47           C  
ATOM   2784  CG  GLU B 100      43.619   4.605  13.767  1.00 19.12           C  
ATOM   2785  CD  GLU B 100      45.024   4.999  13.383  1.00 19.88           C  
ATOM   2786  OE1 GLU B 100      45.291   5.487  12.272  1.00 20.10           O  
ATOM   2787  OE2 GLU B 100      45.857   4.811  14.324  1.00 19.44           O1-
ATOM   2788  H   GLU B 100      41.044   2.382  14.961  1.00 18.87           H  
ATOM   2789  HA  GLU B 100      41.257   2.542  12.121  1.00 15.28           H  
ATOM   2790  HB2 GLU B 100      41.991   4.815  12.426  1.00 17.47           H  
ATOM   2791  HB3 GLU B 100      43.332   3.811  11.823  1.00 17.47           H  
ATOM   2792  HG2 GLU B 100      43.698   3.854  14.553  1.00 19.12           H  
ATOM   2793  HG3 GLU B 100      43.131   5.496  14.163  1.00 19.12           H  
ATOM   2794  N   NME B 101      42.291   0.379  13.110  1.00  0.00           N  
ATOM   2795  CH3 NME B 101      43.078  -0.822  13.297  1.00  0.00           C  
ATOM   2796  H   NME B 101      41.306   0.289  12.904  1.00  0.00           H  
ATOM   2797 HH31 NME B 101      44.136  -0.561  13.344  1.00  0.00           H  
ATOM   2798 HH32 NME B 101      42.910  -1.502  12.462  1.00  0.00           H  
ATOM   2799 HH33 NME B 101      42.783  -1.309  14.227  1.00  0.00           H  
TER    2800      NME B 101 
CONECT    1    4    5    6    2
CONECT    2    1    3    3
CONECT    3    2    2
CONECT    4    1
CONECT    5    1
CONECT    6    1
CONECT  112  680
CONECT  311  312  313
CONECT  312  311  314  315  316
CONECT  313  311
CONECT  314  312
CONECT  315  312
CONECT  316  312
CONECT  317  320  321  322  318
CONECT  318  317  319  319
CONECT  319  318  318
CONECT  320  317
CONECT  321  317
CONECT  322  317
CONECT  435 1979
CONECT  533 1324
CONECT  561 1852
CONECT  571 1356
CONECT  680  112
CONECT 1324  533
CONECT 1356  571
CONECT 1426 1427 1428
CONECT 1427 1426 1429 1430 1431
CONECT 1428 1426
CONECT 1429 1427
CONECT 1430 1427
CONECT 1431 1427
CONECT 1433 1436 1437 1438 1434
CONECT 1434 1433 1435 1435
CONECT 1435 1434 1434
CONECT 1436 1433
CONECT 1437 1433
CONECT 1438 1433
CONECT 1573 2098
CONECT 1748 1749 1750
CONECT 1749 1748 1751 1752 1753
CONECT 1750 1748
CONECT 1751 1749
CONECT 1752 1749
CONECT 1753 1749
CONECT 1754 1757 1758 1759 1755
CONECT 1755 1754 1756 1756
CONECT 1756 1755 1755
CONECT 1757 1754
CONECT 1758 1754
CONECT 1759 1754
CONECT 1852  561
CONECT 1951 2742
CONECT 1979  435
CONECT 1989 2774
CONECT 2098 1573
CONECT 2742 1951
CONECT 2774 1989
CONECT 2794 2795 2796
CONECT 2795 2794 2797 2799 2798
CONECT 2796 2794
CONECT 2797 2795
CONECT 2798 2795
CONECT 2799 2795
END
