# Supplementary material for: Variations of VEGFR2 Chemical Space: Stimulator and Inhibitory Peptides
Source: Int J Mol Sci. 2024 Jul 16;25(14):7787. doi: 10.3390/ijms25147787 (PMC11276785; doi:10.3390/ijms25147787)
Supplement: Supplementary file 1 [file ijms-25-07787-s001.zip › Supplimenal material - proteins- S1/protein stimulants S1/1z3s Angiopoietin 2 prepared for docking.pdb]

HEADER    SIGNALING PROTEIN                                   1Z3S    
REMARK  99                                                                      
REMARK  99 MOE v2022.02 (Chemical Computing Group ULC) Sun Nov 26 20:10:56 2023 
SEQRES   1 A  217  GLU PHE ARG ASP CYS ALA GLU VAL PHE LYS SER GLY HIS
SEQRES   2 A  217  THR THR ASN GLY ILE TYR THR LEU THR PHE PRO ASN SER
SEQRES   3 A  217  THR GLU GLU ILE LYS ALA TYR CYS ASP MET GLU ALA GLY
SEQRES   4 A  217  GLY GLY GLY TRP THR ILE ILE GLN ARG ARG GLU ASP GLY
SEQRES   5 A  217  SER VAL ASP PHE GLN ARG THR TRP LYS GLU TYR LYS VAL
SEQRES   6 A  217  GLY PHE GLY ASN PRO SER GLY GLU TYR TRP LEU GLY ASN
SEQRES   7 A  217  GLU PHE VAL SER GLN LEU THR ASN GLN GLN ARG TYR VAL
SEQRES   8 A  217  LEU LYS ILE HIS LEU LYS ASP TRP GLU GLY ASN GLU ALA
SEQRES   9 A  217  TYR SER LEU TYR GLU HIS PHE TYR LEU SER SER GLU GLU
SEQRES  10 A  217  LEU ASN TYR ARG ILE HIS LEU LYS GLY LEU THR GLY THR
SEQRES  11 A  217  ALA GLY LYS ILE SER SER ILE SER GLN PRO GLY ASN ASP
SEQRES  12 A  217  PHE SER THR LYS ASP GLY ASP ASN ASP LYS CYS ILE CYS
SEQRES  13 A  217  LYS CYS SER GLN MET LEU THR GLY GLY TRP TRP PHE ASP
SEQRES  14 A  217  ALA CYS GLY PRO SER ASN LEU ASN GLY MET TYR TYR PRO
SEQRES  15 A  217  GLN ARG GLN ASN THR ASN LYS PHE ASN GLY ILE LYS TRP
SEQRES  16 A  217  TYR TYR TRP LYS GLY SER GLY TYR SER LEU LYS ALA THR
SEQRES  17 A  217  THR MET MET ILE ARG PRO ALA ASP NME
HELIX    1   1 CYS A  284  PHE A  288  1               Generated by MOE    5
HELIX    2   2 TRP A  339  VAL A  344  1               Generated by MOE    6
HELIX    3   3 ASN A  357  GLN A  366  1               Generated by MOE   10
HELIX    4   4 GLU A  395  LEU A  397  5               Generated by MOE    3
HELIX    5   5 CYS A  437  LEU A  441  1               Generated by MOE    5
HELIX    6   6 TYR A  475  LYS A  478  1               Generated by MOE    4
SHEET    1       GLY A 296  THR A 301                  Generated by MOE
SHEET    2       GLU A 308  ASP A 314                  Generated by MOE
SHEET    3       TRP A 322  ARG A 328                  Generated by MOE
SHEET    4       TYR A 369  LYS A 376                  Generated by MOE
SHEET    5       GLU A 382  LEU A 392                  Generated by MOE
SHEET    6       ILE A 401  GLY A 408                  Generated by MOE
SHEET    7       SER A 453  ASN A 454                  Generated by MOE
SHEET    8       LYS A 473  TRP A 474                  Generated by MOE
SHEET    9       ALA A 486  PRO A 493                  Generated by MOE
SSBOND   1 CYS A  284    CYS A  313                          1555   1555  2.03
SSBOND   2 CYS A  433    CYS A  435                          1555   1555  2.05
SSBOND   3 CYS A  437    CYS A  450                          1555   1555  2.04
ATOM      1  N   GLU A 280      26.643 -17.496 -17.780  1.00 29.01           N1+
ATOM      2  CA  GLU A 280      26.453 -16.146 -17.184  1.00 32.55           C  
ATOM      3  C   GLU A 280      25.167 -16.098 -16.369  1.00 30.35           C  
ATOM      4  O   GLU A 280      24.242 -16.863 -16.622  1.00 31.56           O  
ATOM      5  CB  GLU A 280      26.433 -15.073 -18.285  1.00 34.37           C  
ATOM      6  CG  GLU A 280      25.322 -15.218 -19.301  1.00 38.77           C  
ATOM      7  CD  GLU A 280      25.377 -14.140 -20.380  1.00 43.88           C  
ATOM      8  OE1 GLU A 280      26.329 -14.142 -21.196  1.00 46.04           O  
ATOM      9  OE2 GLU A 280      24.466 -13.282 -20.410  1.00 45.52           O1-
ATOM     10  H1  GLU A 280      27.499 -17.510 -18.316  1.00 29.01           H  
ATOM     11  H2  GLU A 280      25.863 -17.710 -18.385  1.00 29.01           H  
ATOM     12  H3  GLU A 280      26.696 -18.185 -17.043  1.00 29.01           H  
ATOM     13  HA  GLU A 280      27.290 -15.942 -16.517  1.00 32.55           H  
ATOM     14  HB2 GLU A 280      26.328 -14.099 -17.806  1.00 34.37           H  
ATOM     15  HB3 GLU A 280      27.384 -15.116 -18.816  1.00 34.37           H  
ATOM     16  HG2 GLU A 280      24.364 -15.149 -18.785  1.00 38.77           H  
ATOM     17  HG3 GLU A 280      25.408 -16.195 -19.777  1.00 38.77           H  
ATOM     18  N   PHE A 281      25.113 -15.197 -15.394  1.00 28.89           N  
ATOM     19  CA  PHE A 281      23.944 -15.060 -14.523  1.00 27.18           C  
ATOM     20  C   PHE A 281      23.509 -13.604 -14.449  1.00 25.99           C  
ATOM     21  O   PHE A 281      24.333 -12.704 -14.573  1.00 25.46           O  
ATOM     22  CB  PHE A 281      24.288 -15.552 -13.116  1.00 26.45           C  
ATOM     23  CG  PHE A 281      24.805 -16.962 -13.077  1.00 25.67           C  
ATOM     24  CD1 PHE A 281      23.929 -18.041 -13.099  1.00 23.46           C  
ATOM     25  CD2 PHE A 281      26.174 -17.213 -13.020  1.00 26.14           C  
ATOM     26  CE1 PHE A 281      24.408 -19.356 -13.061  1.00 23.74           C  
ATOM     27  CE2 PHE A 281      26.662 -18.528 -12.983  1.00 25.53           C  
ATOM     28  CZ  PHE A 281      25.772 -19.597 -13.004  1.00 24.99           C  
ATOM     29  H   PHE A 281      25.904 -14.586 -15.249  1.00 28.89           H  
ATOM     30  HA  PHE A 281      23.131 -15.658 -14.935  1.00 27.18           H  
ATOM     31  HB2 PHE A 281      25.051 -14.895 -12.699  1.00 26.45           H  
ATOM     32  HB3 PHE A 281      23.388 -15.499 -12.504  1.00 26.45           H  
ATOM     33  HD1 PHE A 281      22.865 -17.863 -13.146  1.00 23.46           H  
ATOM     34  HD2 PHE A 281      26.868 -16.386 -13.004  1.00 26.14           H  
ATOM     35  HE1 PHE A 281      23.714 -20.184 -13.076  1.00 23.74           H  
ATOM     36  HE2 PHE A 281      27.726 -18.710 -12.938  1.00 25.53           H  
ATOM     37  HZ  PHE A 281      26.142 -20.611 -12.976  1.00 24.99           H  
ATOM     38  N   ARG A 282      22.216 -13.382 -14.241  1.00 25.23           N  
ATOM     39  CA  ARG A 282      21.661 -12.038 -14.145  1.00 24.69           C  
ATOM     40  C   ARG A 282      21.677 -11.560 -12.691  1.00 24.46           C  
ATOM     41  O   ARG A 282      21.680 -10.358 -12.418  1.00 22.66           O  
ATOM     42  CB  ARG A 282      20.222 -12.028 -14.662  1.00 27.47           C  
ATOM     43  CG  ARG A 282      19.236 -12.753 -13.747  1.00 30.56           C  
ATOM     44  CD  ARG A 282      17.803 -12.713 -14.277  1.00 34.52           C  
ATOM     45  NE  ARG A 282      17.546 -13.695 -15.332  1.00 36.70           N  
ATOM     46  CZ  ARG A 282      17.325 -14.994 -15.127  1.00 37.28           C  
ATOM     47  NH1 ARG A 282      17.325 -15.499 -13.898  1.00 35.43           N  
ATOM     48  NH2 ARG A 282      17.089 -15.791 -16.160  1.00 38.71           N1+
ATOM     49  H   ARG A 282      21.595 -14.173 -14.146  1.00 25.23           H  
ATOM     50  HA  ARG A 282      22.271 -11.368 -14.751  1.00 24.69           H  
ATOM     51  HB2 ARG A 282      19.900 -10.992 -14.763  1.00 27.47           H  
ATOM     52  HB3 ARG A 282      20.204 -12.511 -15.639  1.00 27.47           H  
ATOM     53  HG2 ARG A 282      19.258 -12.280 -12.765  1.00 30.56           H  
ATOM     54  HG3 ARG A 282      19.545 -13.794 -13.656  1.00 30.56           H  
ATOM     55  HD2 ARG A 282      17.610 -11.718 -14.677  1.00 34.52           H  
ATOM     56  HD3 ARG A 282      17.123 -12.910 -13.449  1.00 34.52           H  
ATOM     57  HE  ARG A 282      17.535 -13.364 -16.286  1.00 36.70           H  
ATOM     58 HH11 ARG A 282      17.504 -14.899 -13.105  1.00 35.43           H  
ATOM     59 HH12 ARG A 282      17.146 -16.483 -13.756  1.00 35.43           H  
ATOM     60 HH21 ARG A 282      17.077 -15.414 -17.097  1.00 38.71           H  
ATOM     61 HH22 ARG A 282      16.921 -16.776 -16.010  1.00 38.71           H  
ATOM     62  N   ASP A 283      21.673 -12.509 -11.760  1.00 23.60           N  
ATOM     63  CA  ASP A 283      21.687 -12.185 -10.338  1.00 23.83           C  
ATOM     64  C   ASP A 283      21.947 -13.432  -9.492  1.00 23.98           C  
ATOM     65  O   ASP A 283      22.119 -14.537 -10.015  1.00 22.39           O  
ATOM     66  CB  ASP A 283      20.355 -11.531  -9.921  1.00 23.31           C  
ATOM     67  CG  ASP A 283      19.162 -12.463 -10.068  1.00 25.19           C  
ATOM     68  OD1 ASP A 283      18.024 -11.954 -10.154  1.00 25.68           O  
ATOM     69  OD2 ASP A 283      19.350 -13.698 -10.084  1.00 26.64           O1-
ATOM     70  H   ASP A 283      21.660 -13.478 -12.044  1.00 23.60           H  
ATOM     71  HA  ASP A 283      22.498 -11.478 -10.164  1.00 23.83           H  
ATOM     72  HB2 ASP A 283      20.189 -10.653 -10.546  1.00 23.31           H  
ATOM     73  HB3 ASP A 283      20.430 -11.225  -8.877  1.00 23.31           H  
ATOM     74  N   CYS A 284      21.975 -13.253  -8.181  1.00 22.69           N  
ATOM     75  CA  CYS A 284      22.222 -14.373  -7.293  1.00 23.27           C  
ATOM     76  C   CYS A 284      21.090 -15.397  -7.277  1.00 23.02           C  
ATOM     77  O   CYS A 284      21.288 -16.550  -6.870  1.00 22.27           O  
ATOM     78  CB  CYS A 284      22.477 -13.856  -5.892  1.00 23.12           C  
ATOM     79  SG  CYS A 284      23.986 -12.845  -5.754  1.00 22.66           S  
ATOM     80  H   CYS A 284      21.824 -12.331  -7.797  1.00 22.69           H  
ATOM     81  HA  CYS A 284      23.099 -14.895  -7.674  1.00 23.27           H  
ATOM     82  HB2 CYS A 284      22.571 -14.710  -5.221  1.00 23.12           H  
ATOM     83  HB3 CYS A 284      21.625 -13.248  -5.588  1.00 23.12           H  
ATOM     84  N   ALA A 285      19.907 -14.978  -7.723  1.00 22.01           N  
ATOM     85  CA  ALA A 285      18.756 -15.870  -7.766  1.00 21.03           C  
ATOM     86  C   ALA A 285      19.021 -16.945  -8.814  1.00 20.62           C  
ATOM     87  O   ALA A 285      18.865 -18.128  -8.545  1.00 19.80           O  
ATOM     88  CB  ALA A 285      17.491 -15.086  -8.108  1.00 20.37           C  
ATOM     89  H   ALA A 285      19.806 -14.024  -8.037  1.00 22.01           H  
ATOM     90  HA  ALA A 285      18.606 -16.335  -6.791  1.00 21.03           H  
ATOM     91  HB1 ALA A 285      17.319 -14.324  -7.348  1.00 20.37           H  
ATOM     92  HB2 ALA A 285      17.611 -14.609  -9.080  1.00 20.37           H  
ATOM     93  HB3 ALA A 285      16.640 -15.766  -8.140  1.00 20.37           H  
ATOM     94  N   GLU A 286      19.432 -16.531 -10.006  1.00 20.88           N  
ATOM     95  CA  GLU A 286      19.727 -17.497 -11.048  1.00 23.15           C  
ATOM     96  C   GLU A 286      20.937 -18.330 -10.629  1.00 22.58           C  
ATOM     97  O   GLU A 286      20.993 -19.525 -10.912  1.00 24.74           O  
ATOM     98  CB  GLU A 286      19.986 -16.805 -12.398  1.00 24.34           C  
ATOM     99  CG  GLU A 286      20.396 -17.777 -13.504  1.00 27.71           C  
ATOM    100  CD  GLU A 286      20.414 -17.161 -14.899  1.00 31.74           C  
ATOM    101  OE1 GLU A 286      21.005 -16.071 -15.075  1.00 32.03           O  
ATOM    102  OE2 GLU A 286      19.840 -17.785 -15.823  1.00 31.38           O1-
ATOM    103  H   GLU A 286      19.540 -15.543 -10.188  1.00 20.88           H  
ATOM    104  HA  GLU A 286      18.863 -18.148 -11.179  1.00 23.15           H  
ATOM    105  HB2 GLU A 286      19.074 -16.294 -12.706  1.00 24.34           H  
ATOM    106  HB3 GLU A 286      20.784 -16.075 -12.265  1.00 24.34           H  
ATOM    107  HG2 GLU A 286      19.692 -18.609 -13.506  1.00 27.71           H  
ATOM    108  HG3 GLU A 286      21.396 -18.148 -13.281  1.00 27.71           H  
ATOM    109  N   VAL A 287      21.899 -17.715  -9.946  1.00 19.29           N  
ATOM    110  CA  VAL A 287      23.068 -18.460  -9.499  1.00 19.68           C  
ATOM    111  C   VAL A 287      22.682 -19.603  -8.558  1.00 21.12           C  
ATOM    112  O   VAL A 287      23.120 -20.733  -8.733  1.00 21.50           O  
ATOM    113  CB  VAL A 287      24.069 -17.561  -8.779  1.00 16.67           C  
ATOM    114  CG1 VAL A 287      25.163 -18.410  -8.142  1.00 16.78           C  
ATOM    115  CG2 VAL A 287      24.671 -16.597  -9.764  1.00 18.54           C  
ATOM    116  H   VAL A 287      21.819 -16.730  -9.737  1.00 19.29           H  
ATOM    117  HA  VAL A 287      23.528 -18.868 -10.399  1.00 19.68           H  
ATOM    118  HB  VAL A 287      23.558 -17.002  -7.995  1.00 16.67           H  
ATOM    119 HG11 VAL A 287      24.717 -19.101  -7.427  1.00 16.78           H  
ATOM    120 HG12 VAL A 287      25.682 -18.974  -8.917  1.00 16.78           H  
ATOM    121 HG13 VAL A 287      25.872 -17.762  -7.627  1.00 16.78           H  
ATOM    122 HG21 VAL A 287      25.183 -17.153 -10.550  1.00 18.54           H  
ATOM    123 HG22 VAL A 287      23.882 -15.988 -10.205  1.00 18.54           H  
ATOM    124 HG23 VAL A 287      25.384 -15.952  -9.251  1.00 18.54           H  
ATOM    125  N   PHE A 288      21.866 -19.297  -7.557  1.00 22.94           N  
ATOM    126  CA  PHE A 288      21.420 -20.298  -6.606  1.00 24.78           C  
ATOM    127  C   PHE A 288      20.624 -21.404  -7.317  1.00 26.07           C  
ATOM    128  O   PHE A 288      20.749 -22.587  -6.986  1.00 24.76           O  
ATOM    129  CB  PHE A 288      20.570 -19.618  -5.527  1.00 24.50           C  
ATOM    130  CG  PHE A 288      19.944 -20.571  -4.543  1.00 24.22           C  
ATOM    131  CD1 PHE A 288      18.759 -21.237  -4.845  1.00 22.68           C  
ATOM    132  CD2 PHE A 288      20.542 -20.800  -3.311  1.00 24.20           C  
ATOM    133  CE1 PHE A 288      18.184 -22.116  -3.927  1.00 23.42           C  
ATOM    134  CE2 PHE A 288      19.972 -21.680  -2.386  1.00 23.58           C  
ATOM    135  CZ  PHE A 288      18.799 -22.335  -2.693  1.00 21.47           C  
ATOM    136  H   PHE A 288      21.548 -18.344  -7.455  1.00 22.94           H  
ATOM    137  HA  PHE A 288      22.286 -20.766  -6.138  1.00 24.78           H  
ATOM    138  HB2 PHE A 288      21.207 -18.927  -4.975  1.00 24.50           H  
ATOM    139  HB3 PHE A 288      19.772 -19.063  -6.020  1.00 24.50           H  
ATOM    140  HD1 PHE A 288      18.281 -21.071  -5.799  1.00 22.68           H  
ATOM    141  HD2 PHE A 288      21.462 -20.291  -3.063  1.00 24.20           H  
ATOM    142  HE1 PHE A 288      17.264 -22.627  -4.171  1.00 23.42           H  
ATOM    143  HE2 PHE A 288      20.450 -21.846  -1.432  1.00 23.58           H  
ATOM    144  HZ  PHE A 288      18.357 -23.016  -1.981  1.00 21.47           H  
ATOM    145  N   LYS A 289      19.826 -21.016  -8.306  1.00 27.19           N  
ATOM    146  CA  LYS A 289      19.014 -21.976  -9.034  1.00 29.63           C  
ATOM    147  C   LYS A 289      19.769 -22.826 -10.037  1.00 29.76           C  
ATOM    148  O   LYS A 289      19.168 -23.648 -10.712  1.00 30.22           O  
ATOM    149  CB  LYS A 289      17.853 -21.275  -9.742  1.00 31.39           C  
ATOM    150  CG  LYS A 289      16.752 -20.826  -8.799  1.00 34.67           C  
ATOM    151  CD  LYS A 289      15.483 -20.492  -9.557  1.00 38.49           C  
ATOM    152  CE  LYS A 289      14.346 -20.220  -8.593  1.00 41.97           C  
ATOM    153  NZ  LYS A 289      13.051 -20.069  -9.309  1.00 46.48           N1+
ATOM    154  H   LYS A 289      19.783 -20.038  -8.556  1.00 27.19           H  
ATOM    155  HA  LYS A 289      18.648 -22.661  -8.269  1.00 29.63           H  
ATOM    156  HB2 LYS A 289      18.243 -20.398 -10.259  1.00 31.39           H  
ATOM    157  HB3 LYS A 289      17.425 -21.965 -10.469  1.00 31.39           H  
ATOM    158  HG2 LYS A 289      16.542 -21.627  -8.090  1.00 34.67           H  
ATOM    159  HG3 LYS A 289      17.086 -19.941  -8.258  1.00 34.67           H  
ATOM    160  HD2 LYS A 289      15.216 -21.332 -10.198  1.00 38.49           H  
ATOM    161  HD3 LYS A 289      15.653 -19.607 -10.170  1.00 38.49           H  
ATOM    162  HE2 LYS A 289      14.558 -19.302  -8.045  1.00 41.97           H  
ATOM    163  HE3 LYS A 289      14.269 -21.051  -7.892  1.00 41.97           H  
ATOM    164  HZ1 LYS A 289      13.114 -19.300  -9.961  1.00 46.48           H  
ATOM    165  HZ2 LYS A 289      12.843 -20.920  -9.811  1.00 46.48           H  
ATOM    166  HZ3 LYS A 289      12.316 -19.884  -8.641  1.00 46.48           H  
ATOM    167  N   SER A 290      21.076 -22.634 -10.148  1.00 30.16           N  
ATOM    168  CA  SER A 290      21.850 -23.429 -11.081  1.00 31.66           C  
ATOM    169  C   SER A 290      22.589 -24.502 -10.296  1.00 33.11           C  
ATOM    170  O   SER A 290      23.328 -25.315 -10.861  1.00 32.07           O  
ATOM    171  CB  SER A 290      22.850 -22.557 -11.822  1.00 31.88           C  
ATOM    172  OG  SER A 290      23.839 -22.098 -10.927  1.00 35.01           O  
ATOM    173  H   SER A 290      21.533 -21.933  -9.582  1.00 30.16           H  
ATOM    174  HA  SER A 290      21.184 -23.884 -11.815  1.00 31.66           H  
ATOM    175  HB2 SER A 290      22.332 -21.703 -12.258  1.00 31.88           H  
ATOM    176  HB3 SER A 290      23.321 -23.139 -12.614  1.00 31.88           H  
ATOM    177  HG  SER A 290      23.398 -21.590 -10.242  1.00 35.01           H  
ATOM    178  N   GLY A 291      22.388 -24.492  -8.981  1.00 33.68           N  
ATOM    179  CA  GLY A 291      23.042 -25.471  -8.135  1.00 33.37           C  
ATOM    180  C   GLY A 291      24.080 -24.893  -7.190  1.00 32.94           C  
ATOM    181  O   GLY A 291      24.412 -25.525  -6.190  1.00 31.91           O  
ATOM    182  H   GLY A 291      21.778 -23.800  -8.571  1.00 33.68           H  
ATOM    183  HA2 GLY A 291      22.278 -25.970  -7.538  1.00 33.37           H  
ATOM    184  HA3 GLY A 291      23.535 -26.201  -8.777  1.00 33.37           H  
ATOM    185  N   HIS A 292      24.606 -23.709  -7.502  1.00 33.02           N  
ATOM    186  CA  HIS A 292      25.595 -23.076  -6.630  1.00 33.11           C  
ATOM    187  C   HIS A 292      24.866 -22.552  -5.409  1.00 32.54           C  
ATOM    188  O   HIS A 292      24.295 -21.462  -5.406  1.00 33.13           O  
ATOM    189  CB  HIS A 292      26.324 -21.946  -7.350  1.00 33.15           C  
ATOM    190  CG  HIS A 292      27.243 -22.424  -8.431  1.00 35.01           C  
ATOM    191  ND1 HIS A 292      26.803 -22.745  -9.698  1.00 33.14           N  
ATOM    192  CD2 HIS A 292      28.578 -22.651  -8.428  1.00 34.78           C  
ATOM    193  CE1 HIS A 292      27.828 -23.145 -10.429  1.00 34.45           C  
ATOM    194  NE2 HIS A 292      28.916 -23.097  -9.682  1.00 35.01           N  
ATOM    195  H   HIS A 292      24.318 -23.243  -8.351  1.00 33.02           H  
ATOM    196  HA  HIS A 292      26.352 -23.804  -6.338  1.00 33.11           H  
ATOM    197  HB2 HIS A 292      26.911 -21.392  -6.618  1.00 33.15           H  
ATOM    198  HB3 HIS A 292      25.581 -21.285  -7.796  1.00 33.15           H  
ATOM    199  HD1 HIS A 292      25.780 -22.680 -10.039  1.00 33.14           H  
ATOM    200  HD2 HIS A 292      29.251 -22.508  -7.595  1.00 34.78           H  
ATOM    201  HE1 HIS A 292      27.784 -23.458 -11.462  1.00 34.45           H  
ATOM    202  N   THR A 293      24.912 -23.350  -4.357  1.00 32.05           N  
ATOM    203  CA  THR A 293      24.220 -23.046  -3.128  1.00 29.73           C  
ATOM    204  C   THR A 293      25.078 -22.429  -2.008  1.00 29.03           C  
ATOM    205  O   THR A 293      24.569 -22.122  -0.931  1.00 28.33           O  
ATOM    206  CB  THR A 293      23.539 -24.344  -2.654  1.00 29.47           C  
ATOM    207  OG1 THR A 293      22.163 -24.079  -2.353  1.00 30.80           O  
ATOM    208  CG2 THR A 293      24.265 -24.932  -1.458  1.00 25.23           C  
ATOM    209  H   THR A 293      25.450 -24.203  -4.415  1.00 32.05           H  
ATOM    210  HA  THR A 293      23.501 -22.257  -3.349  1.00 29.73           H  
ATOM    211  HB  THR A 293      23.585 -25.084  -3.453  1.00 29.47           H  
ATOM    212 HG21 THR A 293      25.300 -25.142  -1.728  1.00 25.23           H  
ATOM    213 HG22 THR A 293      24.242 -24.220  -0.633  1.00 25.23           H  
ATOM    214 HG23 THR A 293      23.774 -25.856  -1.154  1.00 25.23           H  
ATOM    215  HG1 THR A 293      21.750 -23.744  -3.152  1.00 30.80           H  
ATOM    216  N   THR A 294      26.365 -22.229  -2.277  1.00 28.25           N  
ATOM    217  CA  THR A 294      27.304 -21.684  -1.293  1.00 29.02           C  
ATOM    218  C   THR A 294      27.553 -20.164  -1.357  1.00 28.62           C  
ATOM    219  O   THR A 294      27.629 -19.595  -2.436  1.00 29.33           O  
ATOM    220  CB  THR A 294      28.673 -22.421  -1.404  1.00 30.59           C  
ATOM    221  OG1 THR A 294      29.684 -21.675  -0.718  1.00 34.46           O  
ATOM    222  CG2 THR A 294      29.088 -22.583  -2.862  1.00 32.65           C  
ATOM    223  H   THR A 294      26.709 -22.462  -3.197  1.00 28.25           H  
ATOM    224  HA  THR A 294      26.816 -21.857  -0.334  1.00 29.02           H  
ATOM    225  HB  THR A 294      28.562 -23.407  -0.953  1.00 30.59           H  
ATOM    226 HG21 THR A 294      28.324 -23.147  -3.397  1.00 32.65           H  
ATOM    227 HG22 THR A 294      29.201 -21.600  -3.319  1.00 32.65           H  
ATOM    228 HG23 THR A 294      30.036 -23.118  -2.913  1.00 32.65           H  
ATOM    229  HG1 THR A 294      29.751 -20.817  -1.144  1.00 34.46           H  
ATOM    230  N   ASN A 295      27.678 -19.525  -0.191  1.00 28.34           N  
ATOM    231  CA  ASN A 295      27.934 -18.082  -0.078  1.00 27.38           C  
ATOM    232  C   ASN A 295      29.234 -17.651  -0.739  1.00 27.31           C  
ATOM    233  O   ASN A 295      30.174 -18.434  -0.831  1.00 28.73           O  
ATOM    234  CB  ASN A 295      27.998 -17.664   1.391  1.00 26.68           C  
ATOM    235  CG  ASN A 295      26.635 -17.478   2.004  1.00 27.84           C  
ATOM    236  OD1 ASN A 295      25.628 -17.889   1.438  1.00 28.24           O  
ATOM    237  ND2 ASN A 295      26.593 -16.857   3.176  1.00 29.70           N  
ATOM    238  H   ASN A 295      27.592 -20.063   0.660  1.00 28.34           H  
ATOM    239  HA  ASN A 295      27.106 -17.595  -0.593  1.00 27.38           H  
ATOM    240  HB2 ASN A 295      28.543 -16.723   1.462  1.00 26.68           H  
ATOM    241  HB3 ASN A 295      28.529 -18.435   1.950  1.00 26.68           H  
ATOM    242 HD21 ASN A 295      27.447 -16.534   3.607  1.00 29.70           H  
ATOM    243 HD22 ASN A 295      25.707 -16.707   3.637  1.00 29.70           H  
ATOM    244  N   GLY A 296      29.292 -16.398  -1.183  1.00 26.96           N  
ATOM    245  CA  GLY A 296      30.500 -15.905  -1.823  1.00 26.03           C  
ATOM    246  C   GLY A 296      30.295 -14.897  -2.944  1.00 25.90           C  
ATOM    247  O   GLY A 296      29.173 -14.488  -3.236  1.00 25.32           O  
ATOM    248  H   GLY A 296      28.494 -15.788  -1.075  1.00 26.96           H  
ATOM    249  HA2 GLY A 296      31.114 -15.432  -1.057  1.00 26.03           H  
ATOM    250  HA3 GLY A 296      31.032 -16.762  -2.237  1.00 26.03           H  
ATOM    251  N   ILE A 297      31.390 -14.481  -3.572  1.00 26.09           N  
ATOM    252  CA  ILE A 297      31.317 -13.520  -4.663  1.00 26.32           C  
ATOM    253  C   ILE A 297      31.068 -14.246  -5.975  1.00 25.77           C  
ATOM    254  O   ILE A 297      31.666 -15.288  -6.247  1.00 26.00           O  
ATOM    255  CB  ILE A 297      32.628 -12.710  -4.808  1.00 28.31           C  
ATOM    256  CG1 ILE A 297      32.757 -11.702  -3.669  1.00 29.92           C  
ATOM    257  CG2 ILE A 297      32.650 -11.989  -6.141  1.00 27.52           C  
ATOM    258  CD1 ILE A 297      32.950 -12.331  -2.311  1.00 36.32           C  
ATOM    259  H   ILE A 297      32.290 -14.839  -3.287  1.00 26.09           H  
ATOM    260  HA  ILE A 297      30.500 -12.836  -4.432  1.00 26.32           H  
ATOM    261  HB  ILE A 297      33.470 -13.400  -4.763  1.00 28.31           H  
ATOM    262 HG12 ILE A 297      33.614 -11.061  -3.874  1.00 29.92           H  
ATOM    263 HG13 ILE A 297      31.850 -11.098  -3.641  1.00 29.92           H  
ATOM    264 HG21 ILE A 297      32.572 -12.717  -6.949  1.00 27.52           H  
ATOM    265 HG22 ILE A 297      31.810 -11.296  -6.193  1.00 27.52           H  
ATOM    266 HG23 ILE A 297      33.584 -11.436  -6.239  1.00 27.52           H  
ATOM    267 HD11 ILE A 297      32.091 -12.959  -2.076  1.00 36.32           H  
ATOM    268 HD12 ILE A 297      33.854 -12.940  -2.318  1.00 36.32           H  
ATOM    269 HD13 ILE A 297      33.045 -11.548  -1.558  1.00 36.32           H  
ATOM    270  N   TYR A 298      30.182 -13.694  -6.792  1.00 24.25           N  
ATOM    271  CA  TYR A 298      29.884 -14.289  -8.082  1.00 22.29           C  
ATOM    272  C   TYR A 298      29.923 -13.231  -9.170  1.00 21.62           C  
ATOM    273  O   TYR A 298      29.727 -12.047  -8.896  1.00 21.58           O  
ATOM    274  CB  TYR A 298      28.518 -14.953  -8.044  1.00 22.64           C  
ATOM    275  CG  TYR A 298      28.522 -16.243  -7.273  1.00 21.50           C  
ATOM    276  CD1 TYR A 298      28.848 -17.448  -7.892  1.00 22.17           C  
ATOM    277  CD2 TYR A 298      28.205 -16.261  -5.928  1.00 20.73           C  
ATOM    278  CE1 TYR A 298      28.846 -18.652  -7.180  1.00 23.38           C  
ATOM    279  CE2 TYR A 298      28.208 -17.450  -5.201  1.00 24.45           C  
ATOM    280  CZ  TYR A 298      28.523 -18.646  -5.833  1.00 23.76           C  
ATOM    281  OH  TYR A 298      28.489 -19.819  -5.112  1.00 24.67           O  
ATOM    282  H   TYR A 298      29.707 -12.847  -6.513  1.00 24.25           H  
ATOM    283  HA  TYR A 298      30.638 -15.045  -8.304  1.00 22.29           H  
ATOM    284  HB2 TYR A 298      27.811 -14.269  -7.576  1.00 22.64           H  
ATOM    285  HB3 TYR A 298      28.202 -15.159  -9.067  1.00 22.64           H  
ATOM    286  HD1 TYR A 298      29.107 -17.452  -8.940  1.00 22.17           H  
ATOM    287  HD2 TYR A 298      27.950 -15.337  -5.431  1.00 20.73           H  
ATOM    288  HE1 TYR A 298      29.094 -19.579  -7.676  1.00 23.38           H  
ATOM    289  HE2 TYR A 298      27.966 -17.441  -4.149  1.00 24.45           H  
ATOM    290  HH  TYR A 298      28.241 -19.721  -4.190  1.00 24.67           H  
ATOM    291  N   THR A 299      30.192 -13.656 -10.401  1.00 20.80           N  
ATOM    292  CA  THR A 299      30.239 -12.733 -11.524  1.00 21.15           C  
ATOM    293  C   THR A 299      28.887 -12.724 -12.222  1.00 21.10           C  
ATOM    294  O   THR A 299      28.438 -13.749 -12.725  1.00 20.99           O  
ATOM    295  CB  THR A 299      31.320 -13.137 -12.549  1.00 22.61           C  
ATOM    296  OG1 THR A 299      32.618 -13.064 -11.942  1.00 21.80           O  
ATOM    297  CG2 THR A 299      31.280 -12.200 -13.756  1.00 22.65           C  
ATOM    298  H   THR A 299      30.367 -14.638 -10.559  1.00 20.80           H  
ATOM    299  HA  THR A 299      30.484 -11.745 -11.135  1.00 21.15           H  
ATOM    300  HB  THR A 299      31.124 -14.158 -12.877  1.00 22.61           H  
ATOM    301 HG21 THR A 299      30.296 -12.250 -14.222  1.00 22.65           H  
ATOM    302 HG22 THR A 299      31.476 -11.179 -13.430  1.00 22.65           H  
ATOM    303 HG23 THR A 299      32.039 -12.503 -14.477  1.00 22.65           H  
ATOM    304  HG1 THR A 299      33.262 -13.331 -12.602  1.00 21.80           H  
ATOM    305  N   LEU A 300      28.245 -11.561 -12.243  1.00 20.86           N  
ATOM    306  CA  LEU A 300      26.939 -11.398 -12.879  1.00 20.21           C  
ATOM    307  C   LEU A 300      27.131 -10.561 -14.138  1.00 20.51           C  
ATOM    308  O   LEU A 300      28.164  -9.911 -14.307  1.00 22.24           O  
ATOM    309  CB  LEU A 300      25.967 -10.674 -11.939  1.00 21.20           C  
ATOM    310  CG  LEU A 300      25.719 -11.248 -10.537  1.00 21.00           C  
ATOM    311  CD1 LEU A 300      24.791 -10.317  -9.746  1.00 19.21           C  
ATOM    312  CD2 LEU A 300      25.115 -12.638 -10.654  1.00 18.69           C  
ATOM    313  H   LEU A 300      28.675 -10.760 -11.803  1.00 20.86           H  
ATOM    314  HA  LEU A 300      26.524 -12.377 -13.118  1.00 20.21           H  
ATOM    315  HB2 LEU A 300      26.346  -9.661 -11.807  1.00 21.20           H  
ATOM    316  HB3 LEU A 300      25.002 -10.638 -12.444  1.00 21.20           H  
ATOM    317  HG  LEU A 300      26.666 -11.323 -10.002  1.00 21.00           H  
ATOM    318 HD11 LEU A 300      25.251  -9.332  -9.661  1.00 19.21           H  
ATOM    319 HD12 LEU A 300      23.837 -10.229 -10.265  1.00 19.21           H  
ATOM    320 HD13 LEU A 300      24.626 -10.728  -8.750  1.00 19.21           H  
ATOM    321 HD21 LEU A 300      24.166 -12.578 -11.187  1.00 18.69           H  
ATOM    322 HD22 LEU A 300      25.799 -13.287 -11.201  1.00 18.69           H  
ATOM    323 HD23 LEU A 300      24.946 -13.046  -9.657  1.00 18.69           H  
ATOM    324  N   THR A 301      26.146 -10.578 -15.028  1.00 20.67           N  
ATOM    325  CA  THR A 301      26.252  -9.802 -16.261  1.00 21.99           C  
ATOM    326  C   THR A 301      25.088  -8.828 -16.361  1.00 21.68           C  
ATOM    327  O   THR A 301      23.957  -9.145 -15.995  1.00 21.70           O  
ATOM    328  CB  THR A 301      26.267 -10.714 -17.540  1.00 22.42           C  
ATOM    329  OG1 THR A 301      24.979 -11.310 -17.726  1.00 28.12           O  
ATOM    330  CG2 THR A 301      27.285 -11.828 -17.402  1.00 19.22           C  
ATOM    331  H   THR A 301      25.319 -11.130 -14.852  1.00 20.67           H  
ATOM    332  HA  THR A 301      27.199  -9.263 -16.220  1.00 21.99           H  
ATOM    333  HB  THR A 301      26.528 -10.086 -18.392  1.00 22.42           H  
ATOM    334 HG21 THR A 301      28.275 -11.399 -17.247  1.00 19.22           H  
ATOM    335 HG22 THR A 301      27.024 -12.455 -16.550  1.00 19.22           H  
ATOM    336 HG23 THR A 301      27.289 -12.431 -18.310  1.00 19.22           H  
ATOM    337  HG1 THR A 301      25.018 -11.844 -18.523  1.00 28.12           H  
ATOM    338  N   PHE A 302      25.378  -7.629 -16.839  1.00 21.95           N  
ATOM    339  CA  PHE A 302      24.357  -6.608 -16.999  1.00 23.62           C  
ATOM    340  C   PHE A 302      23.308  -7.073 -17.981  1.00 24.33           C  
ATOM    341  O   PHE A 302      23.605  -7.807 -18.914  1.00 26.68           O  
ATOM    342  CB  PHE A 302      24.962  -5.336 -17.584  1.00 21.56           C  
ATOM    343  CG  PHE A 302      25.478  -4.380 -16.574  1.00 22.56           C  
ATOM    344  CD1 PHE A 302      24.778  -3.210 -16.294  1.00 19.64           C  
ATOM    345  CD2 PHE A 302      26.679  -4.615 -15.927  1.00 21.24           C  
ATOM    346  CE1 PHE A 302      25.276  -2.285 -15.392  1.00 20.16           C  
ATOM    347  CE2 PHE A 302      27.184  -3.689 -15.017  1.00 23.10           C  
ATOM    348  CZ  PHE A 302      26.479  -2.524 -14.752  1.00 20.71           C  
ATOM    349  H   PHE A 302      26.331  -7.419 -17.099  1.00 21.95           H  
ATOM    350  HA  PHE A 302      23.926  -6.420 -16.016  1.00 23.62           H  
ATOM    351  HB2 PHE A 302      25.787  -5.620 -18.237  1.00 21.56           H  
ATOM    352  HB3 PHE A 302      24.193  -4.831 -18.169  1.00 21.56           H  
ATOM    353  HD1 PHE A 302      23.835  -3.021 -16.786  1.00 19.64           H  
ATOM    354  HD2 PHE A 302      27.228  -5.523 -16.129  1.00 21.24           H  
ATOM    355  HE1 PHE A 302      24.726  -1.378 -15.188  1.00 20.16           H  
ATOM    356  HE2 PHE A 302      28.123  -3.878 -14.518  1.00 23.10           H  
ATOM    357  HZ  PHE A 302      26.869  -1.805 -14.047  1.00 20.71           H  
ATOM    358  N   PRO A 303      22.057  -6.665 -17.779  1.00 26.30           N  
ATOM    359  CA  PRO A 303      21.063  -7.101 -18.755  1.00 28.04           C  
ATOM    360  C   PRO A 303      21.187  -6.138 -19.958  1.00 31.08           C  
ATOM    361  O   PRO A 303      21.679  -5.011 -19.812  1.00 30.15           O  
ATOM    362  CB  PRO A 303      19.747  -6.942 -17.994  1.00 27.38           C  
ATOM    363  CG  PRO A 303      20.019  -5.792 -17.081  1.00 25.38           C  
ATOM    364  CD  PRO A 303      21.415  -6.092 -16.583  1.00 25.71           C  
ATOM    365  HA  PRO A 303      21.162  -8.116 -19.139  1.00 28.04           H  
ATOM    366  HB2 PRO A 303      18.927  -6.715 -18.675  1.00 27.38           H  
ATOM    367  HB3 PRO A 303      19.511  -7.843 -17.428  1.00 27.38           H  
ATOM    368  HG2 PRO A 303      19.305  -5.765 -16.258  1.00 25.38           H  
ATOM    369  HG3 PRO A 303      19.988  -4.845 -17.620  1.00 25.38           H  
ATOM    370  HD2 PRO A 303      21.396  -6.810 -15.763  1.00 25.71           H  
ATOM    371  HD3 PRO A 303      21.923  -5.183 -16.259  1.00 25.71           H  
ATOM    372  N   ASN A 304      20.770  -6.578 -21.141  1.00 33.84           N  
ATOM    373  CA  ASN A 304      20.851  -5.723 -22.332  1.00 37.63           C  
ATOM    374  C   ASN A 304      22.263  -5.154 -22.514  1.00 38.11           C  
ATOM    375  O   ASN A 304      22.442  -4.008 -22.933  1.00 38.69           O  
ATOM    376  CB  ASN A 304      19.755  -4.639 -22.285  1.00  0.00           C  
ATOM    377  CG  ASN A 304      18.340  -5.209 -22.143  1.00  0.00           C  
ATOM    378  ND2 ASN A 304      17.609  -4.841 -21.226  1.00  0.00           N  
ATOM    379  OD1 ASN A 304      17.937  -6.091 -23.063  1.00  0.00           O  
ATOM    380  H   ASN A 304      19.844  -6.984 -21.088  1.00 33.84           H  
ATOM    381  HA  ASN A 304      20.661  -6.327 -23.219  1.00 37.63           H  
ATOM    382  HB2 ASN A 304      19.953  -3.966 -21.450  1.00  0.00           H  
ATOM    383  HB3 ASN A 304      19.796  -4.060 -23.210  1.00  0.00           H  
ATOM    384 HD21 ASN A 304      16.671  -5.207 -21.150  1.00  0.00           H  
ATOM    385 HD22 ASN A 304      17.947  -4.173 -20.548  1.00  0.00           H  
ATOM    386  N   SER A 305      23.261  -5.966 -22.184  1.00 38.37           N  
ATOM    387  CA  SER A 305      24.656  -5.572 -22.305  1.00 36.51           C  
ATOM    388  C   SER A 305      25.538  -6.779 -22.062  1.00 35.77           C  
ATOM    389  O   SER A 305      25.060  -7.833 -21.655  1.00 36.85           O  
ATOM    390  CB  SER A 305      25.004  -4.475 -21.300  1.00 35.68           C  
ATOM    391  OG  SER A 305      26.402  -4.259 -21.263  1.00 32.10           O  
ATOM    392  H   SER A 305      23.044  -6.889 -21.837  1.00 38.37           H  
ATOM    393  HA  SER A 305      24.822  -5.182 -23.309  1.00 36.51           H  
ATOM    394  HB2 SER A 305      24.661  -4.775 -20.310  1.00 35.68           H  
ATOM    395  HB3 SER A 305      24.506  -3.550 -21.592  1.00 35.68           H  
ATOM    396  HG  SER A 305      26.572  -3.567 -20.619  1.00 32.10           H  
ATOM    397  N   THR A 306      26.829  -6.612 -22.305  1.00 34.22           N  
ATOM    398  CA  THR A 306      27.790  -7.691 -22.141  1.00 32.50           C  
ATOM    399  C   THR A 306      28.710  -7.475 -20.943  1.00 31.83           C  
ATOM    400  O   THR A 306      29.516  -8.343 -20.607  1.00 31.03           O  
ATOM    401  CB  THR A 306      28.642  -7.817 -23.395  1.00 32.13           C  
ATOM    402  OG1 THR A 306      29.690  -8.753 -23.165  1.00 34.53           O  
ATOM    403  CG2 THR A 306      29.244  -6.474 -23.750  1.00 34.34           C  
ATOM    404  H   THR A 306      27.156  -5.708 -22.614  1.00 34.22           H  
ATOM    405  HA  THR A 306      27.218  -8.603 -21.968  1.00 32.50           H  
ATOM    406  HB  THR A 306      28.014  -8.159 -24.218  1.00 32.13           H  
ATOM    407 HG21 THR A 306      28.446  -5.753 -23.924  1.00 34.34           H  
ATOM    408 HG22 THR A 306      29.873  -6.129 -22.929  1.00 34.34           H  
ATOM    409 HG23 THR A 306      29.847  -6.573 -24.653  1.00 34.34           H  
ATOM    410  HG1 THR A 306      30.221  -8.421 -22.437  1.00 34.53           H  
ATOM    411  N   GLU A 307      28.589  -6.316 -20.303  1.00 31.71           N  
ATOM    412  CA  GLU A 307      29.408  -5.989 -19.141  1.00 31.25           C  
ATOM    413  C   GLU A 307      29.095  -6.867 -17.923  1.00 28.98           C  
ATOM    414  O   GLU A 307      27.945  -7.195 -17.649  1.00 26.71           O  
ATOM    415  CB  GLU A 307      29.227  -4.514 -18.786  1.00 34.25           C  
ATOM    416  CG  GLU A 307      29.757  -4.135 -17.423  1.00 37.18           C  
ATOM    417  CD  GLU A 307      29.671  -2.641 -17.163  1.00 40.82           C  
ATOM    418  OE1 GLU A 307      28.614  -2.042 -17.468  1.00 40.10           O  
ATOM    419  OE2 GLU A 307      30.663  -2.076 -16.649  1.00 40.85           O1-
ATOM    420  H   GLU A 307      27.911  -5.643 -20.631  1.00 31.71           H  
ATOM    421  HA  GLU A 307      30.445  -6.187 -19.411  1.00 31.25           H  
ATOM    422  HB2 GLU A 307      29.748  -3.916 -19.534  1.00 34.25           H  
ATOM    423  HB3 GLU A 307      28.162  -4.284 -18.815  1.00 34.25           H  
ATOM    424  HG2 GLU A 307      30.801  -4.443 -17.355  1.00 37.18           H  
ATOM    425  HG3 GLU A 307      29.175  -4.657 -16.664  1.00 37.18           H  
ATOM    426  N   GLU A 308      30.137  -7.244 -17.198  1.00 29.04           N  
ATOM    427  CA  GLU A 308      29.994  -8.085 -16.019  1.00 29.52           C  
ATOM    428  C   GLU A 308      30.076  -7.265 -14.743  1.00 29.72           C  
ATOM    429  O   GLU A 308      30.405  -6.082 -14.771  1.00 30.24           O  
ATOM    430  CB  GLU A 308      31.072  -9.165 -16.030  1.00 30.87           C  
ATOM    431  CG  GLU A 308      30.926 -10.121 -17.203  1.00 33.98           C  
ATOM    432  CD  GLU A 308      32.055 -11.121 -17.300  1.00 34.67           C  
ATOM    433  OE1 GLU A 308      31.925 -12.079 -18.088  1.00 35.59           O  
ATOM    434  OE2 GLU A 308      33.073 -10.945 -16.598  1.00 34.70           O1-
ATOM    435  H   GLU A 308      31.060  -6.938 -17.472  1.00 29.04           H  
ATOM    436  HA  GLU A 308      29.011  -8.555 -16.045  1.00 29.52           H  
ATOM    437  HB2 GLU A 308      32.048  -8.684 -16.090  1.00 30.87           H  
ATOM    438  HB3 GLU A 308      31.005  -9.735 -15.104  1.00 30.87           H  
ATOM    439  HG2 GLU A 308      30.899  -9.538 -18.124  1.00 33.98           H  
ATOM    440  HG3 GLU A 308      29.989 -10.666 -17.091  1.00 33.98           H  
ATOM    441  N   ILE A 309      29.779  -7.889 -13.616  1.00 28.41           N  
ATOM    442  CA  ILE A 309      29.817  -7.161 -12.365  1.00 29.19           C  
ATOM    443  C   ILE A 309      29.965  -8.176 -11.238  1.00 29.36           C  
ATOM    444  O   ILE A 309      29.333  -9.239 -11.270  1.00 28.54           O  
ATOM    445  CB  ILE A 309      28.512  -6.331 -12.199  1.00 29.60           C  
ATOM    446  CG1 ILE A 309      28.762  -5.108 -11.327  1.00 29.26           C  
ATOM    447  CG2 ILE A 309      27.410  -7.192 -11.606  1.00 31.31           C  
ATOM    448  CD1 ILE A 309      29.175  -5.438  -9.943  1.00 33.60           C  
ATOM    449  H   ILE A 309      29.527  -8.867 -13.628  1.00 28.41           H  
ATOM    450  HA  ILE A 309      30.657  -6.466 -12.346  1.00 29.19           H  
ATOM    451  HB  ILE A 309      28.193  -5.989 -13.184  1.00 29.60           H  
ATOM    452 HG12 ILE A 309      29.549  -4.512 -11.788  1.00 29.26           H  
ATOM    453 HG13 ILE A 309      27.843  -4.524 -11.282  1.00 29.26           H  
ATOM    454 HG21 ILE A 309      27.228  -8.048 -12.256  1.00 31.31           H  
ATOM    455 HG22 ILE A 309      27.714  -7.542 -10.620  1.00 31.31           H  
ATOM    456 HG23 ILE A 309      26.497  -6.603 -11.517  1.00 31.31           H  
ATOM    457 HD11 ILE A 309      28.389  -6.016  -9.457  1.00 33.60           H  
ATOM    458 HD12 ILE A 309      30.094  -6.023  -9.968  1.00 33.60           H  
ATOM    459 HD13 ILE A 309      29.346  -4.517  -9.385  1.00 33.60           H  
ATOM    460  N   LYS A 310      30.814  -7.851 -10.263  1.00 27.73           N  
ATOM    461  CA  LYS A 310      31.067  -8.728  -9.125  1.00 28.04           C  
ATOM    462  C   LYS A 310      30.194  -8.351  -7.938  1.00 26.64           C  
ATOM    463  O   LYS A 310      30.326  -7.257  -7.384  1.00 26.39           O  
ATOM    464  CB  LYS A 310      32.536  -8.653  -8.704  1.00 30.61           C  
ATOM    465  CG  LYS A 310      33.513  -8.483  -9.853  1.00 34.77           C  
ATOM    466  CD  LYS A 310      34.926  -8.871  -9.442  1.00 35.89           C  
ATOM    467  CE  LYS A 310      34.993 -10.362  -9.172  1.00 36.45           C  
ATOM    468  NZ  LYS A 310      34.507 -11.116 -10.359  1.00 35.22           N1+
ATOM    469  H   LYS A 310      31.299  -6.967 -10.314  1.00 27.73           H  
ATOM    470  HA  LYS A 310      30.826  -9.744  -9.437  1.00 28.04           H  
ATOM    471  HB2 LYS A 310      32.654  -7.805  -8.029  1.00 30.61           H  
ATOM    472  HB3 LYS A 310      32.787  -9.574  -8.178  1.00 30.61           H  
ATOM    473  HG2 LYS A 310      33.198  -9.116 -10.683  1.00 34.77           H  
ATOM    474  HG3 LYS A 310      33.510  -7.440 -10.170  1.00 34.77           H  
ATOM    475  HD2 LYS A 310      35.202  -8.327  -8.539  1.00 35.89           H  
ATOM    476  HD3 LYS A 310      35.619  -8.617 -10.245  1.00 35.89           H  
ATOM    477  HE2 LYS A 310      34.368 -10.602  -8.312  1.00 36.45           H  
ATOM    478  HE3 LYS A 310      36.025 -10.645  -8.962  1.00 36.45           H  
ATOM    479  HZ1 LYS A 310      33.551 -10.855 -10.555  1.00 35.22           H  
ATOM    480  HZ2 LYS A 310      35.086 -10.897 -11.157  1.00 35.22           H  
ATOM    481  HZ3 LYS A 310      34.554 -12.107 -10.171  1.00 35.22           H  
ATOM    482  N   ALA A 311      29.314  -9.269  -7.548  1.00 25.03           N  
ATOM    483  CA  ALA A 311      28.406  -9.053  -6.430  1.00 23.25           C  
ATOM    484  C   ALA A 311      28.541 -10.200  -5.451  1.00 22.89           C  
ATOM    485  O   ALA A 311      29.079 -11.251  -5.793  1.00 22.72           O  
ATOM    486  CB  ALA A 311      26.978  -8.971  -6.927  1.00 23.41           C  
ATOM    487  H   ALA A 311      29.274 -10.147  -8.045  1.00 25.03           H  
ATOM    488  HA  ALA A 311      28.660  -8.115  -5.935  1.00 23.25           H  
ATOM    489  HB1 ALA A 311      26.885  -8.145  -7.632  1.00 23.41           H  
ATOM    490  HB2 ALA A 311      26.712  -9.904  -7.424  1.00 23.41           H  
ATOM    491  HB3 ALA A 311      26.308  -8.805  -6.083  1.00 23.41           H  
ATOM    492  N   TYR A 312      28.069  -9.995  -4.226  1.00 22.93           N  
ATOM    493  CA  TYR A 312      28.131 -11.044  -3.225  1.00 21.55           C  
ATOM    494  C   TYR A 312      26.763 -11.695  -3.112  1.00 21.04           C  
ATOM    495  O   TYR A 312      25.745 -11.015  -3.023  1.00 19.69           O  
ATOM    496  CB  TYR A 312      28.557 -10.475  -1.874  1.00 24.24           C  
ATOM    497  CG  TYR A 312      28.741 -11.535  -0.813  1.00 26.14           C  
ATOM    498  CD1 TYR A 312      27.648 -12.091  -0.157  1.00 26.67           C  
ATOM    499  CD2 TYR A 312      30.013 -12.012  -0.497  1.00 26.92           C  
ATOM    500  CE1 TYR A 312      27.817 -13.097   0.790  1.00 28.76           C  
ATOM    501  CE2 TYR A 312      30.193 -13.023   0.445  1.00 28.61           C  
ATOM    502  CZ  TYR A 312      29.089 -13.563   1.087  1.00 28.88           C  
ATOM    503  OH  TYR A 312      29.259 -14.568   2.016  1.00 30.62           O  
ATOM    504  H   TYR A 312      27.663  -9.101  -3.989  1.00 22.93           H  
ATOM    505  HA  TYR A 312      28.870 -11.787  -3.525  1.00 21.55           H  
ATOM    506  HB2 TYR A 312      29.501  -9.946  -2.003  1.00 24.24           H  
ATOM    507  HB3 TYR A 312      27.792  -9.776  -1.536  1.00 24.24           H  
ATOM    508  HD1 TYR A 312      26.654 -11.737  -0.386  1.00 26.67           H  
ATOM    509  HD2 TYR A 312      30.875 -11.590  -0.992  1.00 26.92           H  
ATOM    510  HE1 TYR A 312      26.958 -13.515   1.293  1.00 28.76           H  
ATOM    511  HE2 TYR A 312      31.185 -13.383   0.673  1.00 28.61           H  
ATOM    512  HH  TYR A 312      30.169 -14.837   2.161  1.00 30.62           H  
ATOM    513  N   CYS A 313      26.742 -13.019  -3.106  1.00 19.95           N  
ATOM    514  CA  CYS A 313      25.496 -13.750  -3.022  1.00 18.52           C  
ATOM    515  C   CYS A 313      25.320 -14.409  -1.678  1.00 20.05           C  
ATOM    516  O   CYS A 313      26.148 -15.224  -1.271  1.00 20.76           O  
ATOM    517  CB  CYS A 313      25.472 -14.831  -4.085  1.00 20.55           C  
ATOM    518  SG  CYS A 313      25.479 -14.219  -5.792  1.00 21.87           S  
ATOM    519  H   CYS A 313      27.612 -13.528  -3.161  1.00 19.95           H  
ATOM    520  HA  CYS A 313      24.687 -13.034  -3.169  1.00 18.52           H  
ATOM    521  HB2 CYS A 313      24.571 -15.427  -3.942  1.00 20.55           H  
ATOM    522  HB3 CYS A 313      26.350 -15.462  -3.947  1.00 20.55           H  
ATOM    523  N   ASP A 314      24.243 -14.064  -0.982  1.00 20.11           N  
ATOM    524  CA  ASP A 314      23.977 -14.683   0.305  1.00 21.22           C  
ATOM    525  C   ASP A 314      23.021 -15.845   0.033  1.00 21.61           C  
ATOM    526  O   ASP A 314      21.822 -15.654  -0.145  1.00 21.73           O  
ATOM    527  CB  ASP A 314      23.363 -13.665   1.272  1.00 21.90           C  
ATOM    528  CG  ASP A 314      23.086 -14.251   2.649  1.00 22.95           C  
ATOM    529  OD1 ASP A 314      23.035 -13.471   3.624  1.00 26.44           O  
ATOM    530  OD2 ASP A 314      22.904 -15.480   2.764  1.00 21.69           O1-
ATOM    531  H   ASP A 314      23.607 -13.370  -1.348  1.00 20.11           H  
ATOM    532  HA  ASP A 314      24.893 -15.042   0.775  1.00 21.22           H  
ATOM    533  HB2 ASP A 314      22.424 -13.307   0.851  1.00 21.90           H  
ATOM    534  HB3 ASP A 314      24.054 -12.829   1.382  1.00 21.90           H  
ATOM    535  N   MET A 315      23.565 -17.051  -0.015  1.00 22.97           N  
ATOM    536  CA  MET A 315      22.755 -18.229  -0.300  1.00 25.45           C  
ATOM    537  C   MET A 315      22.268 -18.953   0.948  1.00 27.44           C  
ATOM    538  O   MET A 315      21.440 -19.855   0.857  1.00 28.41           O  
ATOM    539  CB  MET A 315      23.555 -19.208  -1.161  1.00 23.68           C  
ATOM    540  CG  MET A 315      24.235 -18.549  -2.342  1.00 24.55           C  
ATOM    541  SD  MET A 315      23.070 -17.712  -3.426  1.00 25.37           S  
ATOM    542  CE  MET A 315      23.880 -17.964  -5.007  1.00 24.86           C  
ATOM    543  H   MET A 315      24.556 -17.156   0.148  1.00 22.97           H  
ATOM    544  HA  MET A 315      21.871 -17.871  -0.827  1.00 25.45           H  
ATOM    545  HB2 MET A 315      22.876 -19.974  -1.536  1.00 23.68           H  
ATOM    546  HB3 MET A 315      24.319 -19.673  -0.537  1.00 23.68           H  
ATOM    547  HG2 MET A 315      24.759 -19.314  -2.915  1.00 24.55           H  
ATOM    548  HG3 MET A 315      24.953 -17.818  -1.969  1.00 24.55           H  
ATOM    549  HE1 MET A 315      24.870 -17.509  -4.985  1.00 24.86           H  
ATOM    550  HE2 MET A 315      23.976 -19.032  -5.200  1.00 24.86           H  
ATOM    551  HE3 MET A 315      23.286 -17.504  -5.797  1.00 24.86           H  
ATOM    552  N   GLU A 316      22.769 -18.558   2.111  1.00 28.43           N  
ATOM    553  CA  GLU A 316      22.384 -19.224   3.345  1.00 30.56           C  
ATOM    554  C   GLU A 316      21.300 -18.517   4.155  1.00 32.28           C  
ATOM    555  O   GLU A 316      20.589 -19.151   4.939  1.00 31.27           O  
ATOM    556  CB  GLU A 316      23.636 -19.458   4.202  1.00 32.49           C  
ATOM    557  CG  GLU A 316      24.512 -20.626   3.706  1.00 36.90           C  
ATOM    558  CD  GLU A 316      25.996 -20.491   4.066  1.00 38.99           C  
ATOM    559  OE1 GLU A 316      26.308 -20.117   5.221  1.00 39.94           O  
ATOM    560  OE2 GLU A 316      26.851 -20.772   3.191  1.00 38.87           O1-
ATOM    561  H   GLU A 316      23.423 -17.789   2.140  1.00 28.43           H  
ATOM    562  HA  GLU A 316      21.929 -20.169   3.050  1.00 30.56           H  
ATOM    563  HB2 GLU A 316      24.236 -18.548   4.192  1.00 32.49           H  
ATOM    564  HB3 GLU A 316      23.320 -19.673   5.223  1.00 32.49           H  
ATOM    565  HG2 GLU A 316      24.427 -20.681   2.621  1.00 36.90           H  
ATOM    566  HG3 GLU A 316      24.135 -21.548   4.148  1.00 36.90           H  
ATOM    567  N   ALA A 317      21.157 -17.212   3.960  1.00 33.25           N  
ATOM    568  CA  ALA A 317      20.157 -16.468   4.709  1.00 35.16           C  
ATOM    569  C   ALA A 317      18.726 -16.747   4.235  1.00 35.70           C  
ATOM    570  O   ALA A 317      18.255 -16.183   3.247  1.00 35.69           O  
ATOM    571  CB  ALA A 317      20.460 -14.974   4.643  1.00 35.81           C  
ATOM    572  H   ALA A 317      21.744 -16.735   3.290  1.00 33.25           H  
ATOM    573  HA  ALA A 317      20.213 -16.808   5.743  1.00 35.16           H  
ATOM    574  HB1 ALA A 317      21.462 -14.789   5.031  1.00 35.81           H  
ATOM    575  HB2 ALA A 317      20.403 -14.637   3.608  1.00 35.81           H  
ATOM    576  HB3 ALA A 317      19.732 -14.429   5.243  1.00 35.81           H  
ATOM    577  N   GLY A 318      18.047 -17.634   4.957  1.00 35.61           N  
ATOM    578  CA  GLY A 318      16.674 -17.988   4.644  1.00 33.78           C  
ATOM    579  C   GLY A 318      16.285 -18.044   3.184  1.00 31.72           C  
ATOM    580  O   GLY A 318      15.963 -17.022   2.589  1.00 34.19           O  
ATOM    581  H   GLY A 318      18.499 -18.074   5.746  1.00 35.61           H  
ATOM    582  HA2 GLY A 318      16.485 -18.973   5.071  1.00 33.78           H  
ATOM    583  HA3 GLY A 318      16.029 -17.253   5.126  1.00 33.78           H  
ATOM    584  N   GLY A 319      16.302 -19.236   2.604  1.00 28.94           N  
ATOM    585  CA  GLY A 319      15.916 -19.367   1.212  1.00 26.87           C  
ATOM    586  C   GLY A 319      17.065 -19.114   0.261  1.00 25.23           C  
ATOM    587  O   GLY A 319      17.224 -19.818  -0.735  1.00 25.25           O  
ATOM    588  H   GLY A 319      16.583 -20.051   3.130  1.00 28.94           H  
ATOM    589  HA2 GLY A 319      15.543 -20.378   1.047  1.00 26.87           H  
ATOM    590  HA3 GLY A 319      15.124 -18.649   1.001  1.00 26.87           H  
ATOM    591  N   GLY A 320      17.866 -18.099   0.556  1.00 23.59           N  
ATOM    592  CA  GLY A 320      19.000 -17.808  -0.299  1.00 22.32           C  
ATOM    593  C   GLY A 320      18.654 -17.070  -1.573  1.00 21.02           C  
ATOM    594  O   GLY A 320      17.548 -16.544  -1.716  1.00 21.71           O  
ATOM    595  H   GLY A 320      17.687 -17.532   1.372  1.00 23.59           H  
ATOM    596  HA2 GLY A 320      19.705 -17.198   0.267  1.00 22.32           H  
ATOM    597  HA3 GLY A 320      19.472 -18.752  -0.570  1.00 22.32           H  
ATOM    598  N   GLY A 321      19.612 -17.043  -2.496  1.00 20.33           N  
ATOM    599  CA  GLY A 321      19.434 -16.355  -3.759  1.00 20.86           C  
ATOM    600  C   GLY A 321      19.554 -14.840  -3.647  1.00 21.66           C  
ATOM    601  O   GLY A 321      19.285 -14.122  -4.615  1.00 22.65           O  
ATOM    602  H   GLY A 321      20.486 -17.514  -2.312  1.00 20.33           H  
ATOM    603  HA2 GLY A 321      20.193 -16.711  -4.456  1.00 20.86           H  
ATOM    604  HA3 GLY A 321      18.444 -16.595  -4.146  1.00 20.86           H  
ATOM    605  N   TRP A 322      19.969 -14.347  -2.480  1.00 20.92           N  
ATOM    606  CA  TRP A 322      20.095 -12.900  -2.251  1.00 21.28           C  
ATOM    607  C   TRP A 322      21.288 -12.205  -2.898  1.00 20.60           C  
ATOM    608  O   TRP A 322      22.430 -12.642  -2.747  1.00 22.07           O  
ATOM    609  CB  TRP A 322      20.129 -12.600  -0.744  1.00 21.44           C  
ATOM    610  CG  TRP A 322      18.884 -13.004  -0.007  1.00 21.28           C  
ATOM    611  CD1 TRP A 322      18.731 -14.078   0.811  1.00 22.66           C  
ATOM    612  CD2 TRP A 322      17.619 -12.335  -0.030  1.00 20.95           C  
ATOM    613  NE1 TRP A 322      17.451 -14.126   1.303  1.00 22.50           N  
ATOM    614  CE2 TRP A 322      16.745 -13.067   0.799  1.00 22.61           C  
ATOM    615  CE3 TRP A 322      17.140 -11.186  -0.675  1.00 19.68           C  
ATOM    616  CZ2 TRP A 322      15.413 -12.688   1.006  1.00 23.16           C  
ATOM    617  CZ3 TRP A 322      15.824 -10.812  -0.470  1.00 21.68           C  
ATOM    618  CH2 TRP A 322      14.973 -11.562   0.363  1.00 22.72           C  
ATOM    619  H   TRP A 322      20.203 -14.985  -1.733  1.00 20.92           H  
ATOM    620  HA  TRP A 322      19.212 -12.491  -2.743  1.00 21.28           H  
ATOM    621  HB2 TRP A 322      20.973 -13.135  -0.308  1.00 21.44           H  
ATOM    622  HB3 TRP A 322      20.271 -11.527  -0.612  1.00 21.44           H  
ATOM    623  HD1 TRP A 322      19.507 -14.793   1.041  1.00 22.66           H  
ATOM    624  HE1 TRP A 322      17.089 -14.827   1.933  1.00 22.50           H  
ATOM    625  HE3 TRP A 322      17.785 -10.605  -1.318  1.00 19.68           H  
ATOM    626  HZ2 TRP A 322      14.759 -13.261   1.647  1.00 23.16           H  
ATOM    627  HZ3 TRP A 322      15.442  -9.928  -0.959  1.00 21.68           H  
ATOM    628  HH2 TRP A 322      13.950 -11.242   0.498  1.00 22.72           H  
ATOM    629  N   THR A 323      21.014 -11.106  -3.594  1.00 18.93           N  
ATOM    630  CA  THR A 323      22.057 -10.314  -4.235  1.00 18.05           C  
ATOM    631  C   THR A 323      22.298  -9.070  -3.380  1.00 18.62           C  
ATOM    632  O   THR A 323      21.421  -8.212  -3.267  1.00 18.59           O  
ATOM    633  CB  THR A 323      21.634  -9.880  -5.648  1.00 17.87           C  
ATOM    634  OG1 THR A 323      21.510 -11.038  -6.484  1.00 18.45           O  
ATOM    635  CG2 THR A 323      22.657  -8.932  -6.249  1.00 18.19           C  
ATOM    636  H   THR A 323      20.052 -10.810  -3.682  1.00 18.93           H  
ATOM    637  HA  THR A 323      22.962 -10.915  -4.322  1.00 18.05           H  
ATOM    638  HB  THR A 323      20.677  -9.363  -5.582  1.00 17.87           H  
ATOM    639 HG21 THR A 323      22.754  -8.052  -5.613  1.00 18.19           H  
ATOM    640 HG22 THR A 323      23.621  -9.436  -6.322  1.00 18.19           H  
ATOM    641 HG23 THR A 323      22.330  -8.628  -7.243  1.00 18.19           H  
ATOM    642  HG1 THR A 323      20.851 -11.613  -6.088  1.00 18.45           H  
ATOM    643  N   ILE A 324      23.476  -8.974  -2.773  1.00 17.53           N  
ATOM    644  CA  ILE A 324      23.798  -7.830  -1.924  1.00 18.54           C  
ATOM    645  C   ILE A 324      24.073  -6.595  -2.758  1.00 19.13           C  
ATOM    646  O   ILE A 324      24.861  -6.651  -3.700  1.00 18.42           O  
ATOM    647  CB  ILE A 324      25.048  -8.092  -1.062  1.00 18.40           C  
ATOM    648  CG1 ILE A 324      24.820  -9.306  -0.169  1.00 18.67           C  
ATOM    649  CG2 ILE A 324      25.365  -6.862  -0.214  1.00 16.60           C  
ATOM    650  CD1 ILE A 324      23.690  -9.131   0.795  1.00 21.26           C  
ATOM    651  H   ILE A 324      24.161  -9.705  -2.901  1.00 17.53           H  
ATOM    652  HA  ILE A 324      22.931  -7.675  -1.282  1.00 18.54           H  
ATOM    653  HB  ILE A 324      25.896  -8.293  -1.717  1.00 18.40           H  
ATOM    654 HG12 ILE A 324      24.603 -10.165  -0.803  1.00 18.67           H  
ATOM    655 HG13 ILE A 324      25.732  -9.494   0.398  1.00 18.67           H  
ATOM    656 HG21 ILE A 324      25.540  -6.006  -0.866  1.00 16.60           H  
ATOM    657 HG22 ILE A 324      24.524  -6.649   0.446  1.00 16.60           H  
ATOM    658 HG23 ILE A 324      26.257  -7.052   0.383  1.00 16.60           H  
ATOM    659 HD11 ILE A 324      23.900  -8.287   1.452  1.00 21.26           H  
ATOM    660 HD12 ILE A 324      22.769  -8.942   0.244  1.00 21.26           H  
ATOM    661 HD13 ILE A 324      23.578 -10.036   1.391  1.00 21.26           H  
ATOM    662  N   ILE A 325      23.436  -5.480  -2.419  1.00 19.14           N  
ATOM    663  CA  ILE A 325      23.674  -4.258  -3.177  1.00 20.77           C  
ATOM    664  C   ILE A 325      24.414  -3.214  -2.341  1.00 21.27           C  
ATOM    665  O   ILE A 325      24.815  -2.174  -2.855  1.00 19.94           O  
ATOM    666  CB  ILE A 325      22.361  -3.658  -3.740  1.00 20.41           C  
ATOM    667  CG1 ILE A 325      21.471  -3.146  -2.606  1.00 20.00           C  
ATOM    668  CG2 ILE A 325      21.627  -4.714  -4.557  1.00 18.21           C  
ATOM    669  CD1 ILE A 325      20.181  -2.513  -3.104  1.00 21.30           C  
ATOM    670  H   ILE A 325      22.791  -5.479  -1.642  1.00 19.14           H  
ATOM    671  HA  ILE A 325      24.305  -4.536  -4.021  1.00 20.77           H  
ATOM    672  HB  ILE A 325      22.606  -2.813  -4.384  1.00 20.41           H  
ATOM    673 HG12 ILE A 325      21.219  -3.984  -1.957  1.00 20.00           H  
ATOM    674 HG13 ILE A 325      22.027  -2.401  -2.037  1.00 20.00           H  
ATOM    675 HG21 ILE A 325      22.265  -5.050  -5.374  1.00 18.21           H  
ATOM    676 HG22 ILE A 325      21.380  -5.561  -3.917  1.00 18.21           H  
ATOM    677 HG23 ILE A 325      20.711  -4.286  -4.964  1.00 18.21           H  
ATOM    678 HD11 ILE A 325      20.417  -1.660  -3.741  1.00 21.30           H  
ATOM    679 HD12 ILE A 325      19.613  -3.247  -3.675  1.00 21.30           H  
ATOM    680 HD13 ILE A 325      19.589  -2.178  -2.253  1.00 21.30           H  
ATOM    681  N   GLN A 326      24.596  -3.498  -1.054  1.00 22.46           N  
ATOM    682  CA  GLN A 326      25.343  -2.597  -0.174  1.00 23.84           C  
ATOM    683  C   GLN A 326      25.583  -3.262   1.166  1.00 24.36           C  
ATOM    684  O   GLN A 326      24.732  -4.010   1.662  1.00 24.49           O  
ATOM    685  CB  GLN A 326      24.606  -1.268   0.027  1.00 25.33           C  
ATOM    686  CG  GLN A 326      23.661  -1.217   1.196  1.00 27.74           C  
ATOM    687  CD  GLN A 326      24.340  -0.854   2.507  1.00 29.04           C  
ATOM    688  NE2 GLN A 326      24.921   0.220   2.643  1.00 29.42           N  
ATOM    689  OE1 GLN A 326      24.249  -1.744   3.485  1.00 29.27           O  
ATOM    690  H   GLN A 326      24.211  -4.352  -0.676  1.00 22.46           H  
ATOM    691  HA  GLN A 326      26.300  -2.382  -0.650  1.00 23.84           H  
ATOM    692  HB2 GLN A 326      25.354  -0.488   0.167  1.00 25.33           H  
ATOM    693  HB3 GLN A 326      24.032  -1.063  -0.877  1.00 25.33           H  
ATOM    694  HG2 GLN A 326      23.196  -2.197   1.307  1.00 27.74           H  
ATOM    695  HG3 GLN A 326      22.893  -0.472   0.987  1.00 27.74           H  
ATOM    696 HE21 GLN A 326      25.352   0.453   3.526  1.00 29.42           H  
ATOM    697 HE22 GLN A 326      24.967   0.870   1.872  1.00 29.42           H  
ATOM    698  N   ARG A 327      26.748  -3.001   1.750  1.00 24.05           N  
ATOM    699  CA  ARG A 327      27.084  -3.582   3.039  1.00 24.11           C  
ATOM    700  C   ARG A 327      27.930  -2.650   3.903  1.00 24.06           C  
ATOM    701  O   ARG A 327      28.812  -1.952   3.406  1.00 23.39           O  
ATOM    702  CB  ARG A 327      27.837  -4.910   2.849  1.00 23.07           C  
ATOM    703  CG  ARG A 327      27.995  -5.720   4.130  1.00 25.48           C  
ATOM    704  CD  ARG A 327      29.246  -6.604   4.127  1.00 27.26           C  
ATOM    705  NE  ARG A 327      29.278  -7.568   3.028  1.00 31.19           N  
ATOM    706  CZ  ARG A 327      28.362  -8.510   2.832  1.00 31.79           C  
ATOM    707  NH1 ARG A 327      27.332  -8.618   3.664  1.00 34.32           N  
ATOM    708  NH2 ARG A 327      28.481  -9.350   1.813  1.00 30.31           N1+
ATOM    709  H   ARG A 327      27.409  -2.390   1.292  1.00 24.05           H  
ATOM    710  HA  ARG A 327      26.140  -3.753   3.556  1.00 24.11           H  
ATOM    711  HB2 ARG A 327      27.289  -5.515   2.126  1.00 23.07           H  
ATOM    712  HB3 ARG A 327      28.830  -4.688   2.459  1.00 23.07           H  
ATOM    713  HG2 ARG A 327      27.119  -6.358   4.248  1.00 25.48           H  
ATOM    714  HG3 ARG A 327      28.059  -5.030   4.972  1.00 25.48           H  
ATOM    715  HD2 ARG A 327      29.283  -7.153   5.068  1.00 27.26           H  
ATOM    716  HD3 ARG A 327      30.122  -5.961   4.047  1.00 27.26           H  
ATOM    717  HE  ARG A 327      30.047  -7.514   2.375  1.00 31.19           H  
ATOM    718 HH11 ARG A 327      26.640  -9.340   3.520  1.00 34.32           H  
ATOM    719 HH12 ARG A 327      27.241  -7.978   4.440  1.00 34.32           H  
ATOM    720 HH21 ARG A 327      29.268  -9.274   1.185  1.00 30.31           H  
ATOM    721 HH22 ARG A 327      27.784 -10.066   1.665  1.00 30.31           H  
ATOM    722  N   ARG A 328      27.635  -2.662   5.201  1.00 24.29           N  
ATOM    723  CA  ARG A 328      28.359  -1.900   6.221  1.00 23.29           C  
ATOM    724  C   ARG A 328      28.556  -2.907   7.353  1.00 22.49           C  
ATOM    725  O   ARG A 328      27.665  -3.723   7.610  1.00 21.02           O  
ATOM    726  CB  ARG A 328      27.519  -0.739   6.751  1.00 22.34           C  
ATOM    727  CG  ARG A 328      27.213   0.322   5.755  1.00 22.28           C  
ATOM    728  CD  ARG A 328      28.462   1.034   5.289  1.00 23.07           C  
ATOM    729  NE  ARG A 328      28.090   2.385   4.929  1.00 27.18           N  
ATOM    730  CZ  ARG A 328      28.567   3.485   5.500  1.00 26.93           C  
ATOM    731  NH1 ARG A 328      29.469   3.419   6.466  1.00 23.49           N  
ATOM    732  NH2 ARG A 328      28.088   4.662   5.127  1.00 31.69           N1+
ATOM    733  H   ARG A 328      26.860  -3.235   5.503  1.00 24.29           H  
ATOM    734  HA  ARG A 328      29.283  -1.477   5.826  1.00 23.29           H  
ATOM    735  HB2 ARG A 328      26.575  -1.144   7.115  1.00 22.34           H  
ATOM    736  HB3 ARG A 328      28.060  -0.280   7.578  1.00 22.34           H  
ATOM    737  HG2 ARG A 328      26.541   1.050   6.210  1.00 22.28           H  
ATOM    738  HG3 ARG A 328      26.725  -0.134   4.893  1.00 22.28           H  
ATOM    739  HD2 ARG A 328      28.881   0.521   4.423  1.00 23.07           H  
ATOM    740  HD3 ARG A 328      29.200   1.053   6.091  1.00 23.07           H  
ATOM    741  HE  ARG A 328      27.416   2.500   4.186  1.00 27.18           H  
ATOM    742 HH11 ARG A 328      29.790   4.264   6.916  1.00 23.49           H  
ATOM    743 HH12 ARG A 328      29.837   2.523   6.753  1.00 23.49           H  
ATOM    744 HH21 ARG A 328      27.371   4.714   4.418  1.00 31.69           H  
ATOM    745 HH22 ARG A 328      28.440   5.508   5.552  1.00 31.69           H  
ATOM    746  N   GLU A 329      29.705  -2.847   8.018  1.00 21.69           N  
ATOM    747  CA  GLU A 329      30.039  -3.750   9.131  1.00 24.50           C  
ATOM    748  C   GLU A 329      31.341  -3.176   9.616  1.00 25.72           C  
ATOM    749  O   GLU A 329      31.786  -3.368  10.744  1.00 25.09           O  
ATOM    750  CB  GLU A 329      30.299  -5.162   8.616  1.00 22.96           C  
ATOM    751  CG  GLU A 329      31.383  -5.209   7.550  1.00 23.98           C  
ATOM    752  CD  GLU A 329      31.648  -6.609   7.034  1.00 26.95           C  
ATOM    753  OE1 GLU A 329      30.754  -7.475   7.159  1.00 27.01           O  
ATOM    754  OE2 GLU A 329      32.746  -6.842   6.484  1.00 27.84           O1-
ATOM    755  H   GLU A 329      30.382  -2.148   7.746  1.00 21.69           H  
ATOM    756  HA  GLU A 329      29.251  -3.818   9.881  1.00 24.50           H  
ATOM    757  HB2 GLU A 329      30.607  -5.787   9.454  1.00 22.96           H  
ATOM    758  HB3 GLU A 329      29.375  -5.554   8.191  1.00 22.96           H  
ATOM    759  HG2 GLU A 329      32.306  -4.816   7.976  1.00 23.98           H  
ATOM    760  HG3 GLU A 329      31.074  -4.583   6.713  1.00 23.98           H  
ATOM    761  N   ASP A 330      31.928  -2.477   8.663  1.00 28.98           N  
ATOM    762  CA  ASP A 330      33.190  -1.785   8.738  1.00 29.47           C  
ATOM    763  C   ASP A 330      34.452  -2.493   8.293  1.00 29.43           C  
ATOM    764  O   ASP A 330      35.028  -3.333   8.985  1.00 29.70           O  
ATOM    765  CB  ASP A 330      33.453  -1.189  10.093  1.00 26.46           C  
ATOM    766  CG  ASP A 330      34.423  -0.065   9.992  1.00 25.88           C  
ATOM    767  OD1 ASP A 330      34.101   0.893   9.248  1.00 26.07           O  
ATOM    768  OD2 ASP A 330      35.502  -0.151  10.609  1.00 24.92           O1-
ATOM    769  H   ASP A 330      31.438  -2.421   7.782  1.00 28.98           H  
ATOM    770  HA  ASP A 330      33.008  -1.028   7.975  1.00 29.47           H  
ATOM    771  HB2 ASP A 330      33.862  -1.957  10.749  1.00 26.46           H  
ATOM    772  HB3 ASP A 330      32.516  -0.818  10.509  1.00 26.46           H  
ATOM    773  N   GLY A 331      34.852  -2.099   7.100  1.00 29.00           N  
ATOM    774  CA  GLY A 331      36.064  -2.552   6.462  1.00 31.21           C  
ATOM    775  C   GLY A 331      36.387  -1.204   5.865  1.00 28.93           C  
ATOM    776  O   GLY A 331      37.128  -1.076   4.905  1.00 29.37           O  
ATOM    777  H   GLY A 331      34.273  -1.438   6.601  1.00 29.00           H  
ATOM    778  HA2 GLY A 331      36.817  -2.898   7.170  1.00 31.21           H  
ATOM    779  HA3 GLY A 331      35.890  -3.322   5.711  1.00 31.21           H  
ATOM    780  N   SER A 332      35.776  -0.194   6.489  1.00 29.50           N  
ATOM    781  CA  SER A 332      35.864   1.206   6.101  1.00 27.28           C  
ATOM    782  C   SER A 332      36.345   1.460   4.694  1.00 26.13           C  
ATOM    783  O   SER A 332      37.533   1.349   4.385  1.00 23.53           O  
ATOM    784  CB  SER A 332      36.692   1.988   7.100  1.00 27.78           C  
ATOM    785  OG  SER A 332      35.815   2.681   7.955  1.00 23.23           O  
ATOM    786  H   SER A 332      35.208  -0.419   7.293  1.00 29.50           H  
ATOM    787  HA  SER A 332      34.833   1.561   6.110  1.00 27.28           H  
ATOM    788  HB2 SER A 332      37.331   2.697   6.574  1.00 27.78           H  
ATOM    789  HB3 SER A 332      37.310   1.304   7.682  1.00 27.78           H  
ATOM    790  HG  SER A 332      35.265   2.030   8.397  1.00 23.23           H  
ATOM    791  N   VAL A 333      35.379   1.840   3.861  1.00 25.87           N  
ATOM    792  CA  VAL A 333      35.581   2.088   2.445  1.00 25.69           C  
ATOM    793  C   VAL A 333      35.471   3.547   2.005  1.00 27.62           C  
ATOM    794  O   VAL A 333      35.956   3.917   0.915  1.00 31.66           O  
ATOM    795  CB  VAL A 333      34.558   1.255   1.646  1.00 23.23           C  
ATOM    796  CG1 VAL A 333      34.554   1.663   0.184  1.00 24.31           C  
ATOM    797  CG2 VAL A 333      34.878  -0.225   1.801  1.00 21.30           C  
ATOM    798  H   VAL A 333      34.450   1.963   4.237  1.00 25.87           H  
ATOM    799  HA  VAL A 333      36.613   1.800   2.245  1.00 25.69           H  
ATOM    800  HB  VAL A 333      33.559   1.442   2.040  1.00 23.23           H  
ATOM    801 HG11 VAL A 333      34.304   2.721   0.103  1.00 24.31           H  
ATOM    802 HG12 VAL A 333      35.541   1.489  -0.245  1.00 24.31           H  
ATOM    803 HG13 VAL A 333      33.814   1.072  -0.356  1.00 24.31           H  
ATOM    804 HG21 VAL A 333      35.876  -0.424   1.410  1.00 21.30           H  
ATOM    805 HG22 VAL A 333      34.841  -0.496   2.856  1.00 21.30           H  
ATOM    806 HG23 VAL A 333      34.147  -0.815   1.248  1.00 21.30           H  
ATOM    807  N   ASP A 334      34.848   4.363   2.849  1.00 24.88           N  
ATOM    808  CA  ASP A 334      34.605   5.778   2.568  1.00 23.69           C  
ATOM    809  C   ASP A 334      33.399   5.847   1.652  1.00 23.48           C  
ATOM    810  O   ASP A 334      33.487   5.489   0.476  1.00 21.48           O  
ATOM    811  CB  ASP A 334      35.771   6.460   1.863  1.00 24.46           C  
ATOM    812  CG  ASP A 334      35.454   7.916   1.509  1.00 28.07           C  
ATOM    813  OD1 ASP A 334      36.226   8.543   0.750  1.00 27.13           O  
ATOM    814  OD2 ASP A 334      34.420   8.437   1.994  1.00 27.64           O1-
ATOM    815  H   ASP A 334      34.526   3.987   3.729  1.00 24.88           H  
ATOM    816  HA  ASP A 334      34.458   6.293   3.518  1.00 23.69           H  
ATOM    817  HB2 ASP A 334      35.995   5.915   0.946  1.00 24.46           H  
ATOM    818  HB3 ASP A 334      36.641   6.439   2.520  1.00 24.46           H  
ATOM    819  N   PHE A 335      32.274   6.317   2.181  1.00 21.45           N  
ATOM    820  CA  PHE A 335      31.065   6.380   1.381  1.00 21.64           C  
ATOM    821  C   PHE A 335      30.678   7.735   0.827  1.00 22.23           C  
ATOM    822  O   PHE A 335      29.595   7.887   0.265  1.00 23.01           O  
ATOM    823  CB  PHE A 335      29.899   5.782   2.159  1.00 19.43           C  
ATOM    824  CG  PHE A 335      29.760   4.298   1.985  1.00 17.41           C  
ATOM    825  CD1 PHE A 335      28.702   3.772   1.252  1.00 18.32           C  
ATOM    826  CD2 PHE A 335      30.690   3.425   2.539  1.00 17.82           C  
ATOM    827  CE1 PHE A 335      28.567   2.394   1.073  1.00 17.17           C  
ATOM    828  CE2 PHE A 335      30.569   2.042   2.369  1.00 16.21           C  
ATOM    829  CZ  PHE A 335      29.507   1.527   1.634  1.00 16.69           C  
ATOM    830  H   PHE A 335      32.261   6.631   3.141  1.00 21.45           H  
ATOM    831  HA  PHE A 335      31.304   5.794   0.493  1.00 21.64           H  
ATOM    832  HB2 PHE A 335      30.047   5.993   3.218  1.00 19.43           H  
ATOM    833  HB3 PHE A 335      28.978   6.257   1.819  1.00 19.43           H  
ATOM    834  HD1 PHE A 335      27.974   4.439   0.815  1.00 18.32           H  
ATOM    835  HD2 PHE A 335      31.518   3.821   3.109  1.00 17.82           H  
ATOM    836  HE1 PHE A 335      27.739   2.000   0.503  1.00 17.17           H  
ATOM    837  HE2 PHE A 335      31.298   1.376   2.807  1.00 16.21           H  
ATOM    838  HZ  PHE A 335      29.409   0.460   1.497  1.00 16.69           H  
ATOM    839  N   GLN A 336      31.556   8.720   0.971  1.00 23.29           N  
ATOM    840  CA  GLN A 336      31.274  10.044   0.433  1.00 23.47           C  
ATOM    841  C   GLN A 336      31.808  10.055  -0.991  1.00 22.69           C  
ATOM    842  O   GLN A 336      32.715  10.808  -1.336  1.00 23.96           O  
ATOM    843  CB  GLN A 336      31.946  11.118   1.289  1.00 24.77           C  
ATOM    844  CG  GLN A 336      31.134  11.505   2.522  1.00 27.75           C  
ATOM    845  CD  GLN A 336      31.809  12.583   3.352  1.00 30.53           C  
ATOM    846  NE2 GLN A 336      32.729  12.304   4.124  1.00 30.09           N  
ATOM    847  OE1 GLN A 336      31.361  13.830   3.186  1.00 32.00           O  
ATOM    848  H   GLN A 336      32.425   8.550   1.457  1.00 23.29           H  
ATOM    849  HA  GLN A 336      30.206  10.260   0.441  1.00 23.47           H  
ATOM    850  HB2 GLN A 336      32.915  10.742   1.617  1.00 24.77           H  
ATOM    851  HB3 GLN A 336      32.090  12.008   0.677  1.00 24.77           H  
ATOM    852  HG2 GLN A 336      30.999  10.619   3.143  1.00 27.75           H  
ATOM    853  HG3 GLN A 336      30.161  11.873   2.197  1.00 27.75           H  
ATOM    854 HE21 GLN A 336      33.175  13.033   4.662  1.00 30.09           H  
ATOM    855 HE22 GLN A 336      33.036  11.346   4.218  1.00 30.09           H  
ATOM    856  N   ARG A 337      31.217   9.205  -1.817  1.00 21.74           N  
ATOM    857  CA  ARG A 337      31.626   9.040  -3.203  1.00 22.01           C  
ATOM    858  C   ARG A 337      30.796   9.853  -4.190  1.00 22.30           C  
ATOM    859  O   ARG A 337      29.698  10.316  -3.871  1.00 22.60           O  
ATOM    860  CB  ARG A 337      31.560   7.553  -3.555  1.00 22.24           C  
ATOM    861  CG  ARG A 337      32.115   6.657  -2.451  1.00 23.01           C  
ATOM    862  CD  ARG A 337      33.587   6.921  -2.217  1.00 23.06           C  
ATOM    863  NE  ARG A 337      34.401   6.288  -3.247  1.00 29.36           N  
ATOM    864  CZ  ARG A 337      34.998   5.109  -3.109  1.00 28.39           C  
ATOM    865  NH1 ARG A 337      34.874   4.436  -1.983  1.00 30.16           N  
ATOM    866  NH2 ARG A 337      35.722   4.608  -4.096  1.00 30.30           N1+
ATOM    867  H   ARG A 337      30.450   8.648  -1.470  1.00 21.74           H  
ATOM    868  HA  ARG A 337      32.643   9.421  -3.291  1.00 22.01           H  
ATOM    869  HB2 ARG A 337      30.519   7.283  -3.732  1.00 22.24           H  
ATOM    870  HB3 ARG A 337      32.138   7.384  -4.464  1.00 22.24           H  
ATOM    871  HG2 ARG A 337      31.983   5.614  -2.740  1.00 23.01           H  
ATOM    872  HG3 ARG A 337      31.568   6.851  -1.528  1.00 23.01           H  
ATOM    873  HD2 ARG A 337      33.870   6.522  -1.243  1.00 23.06           H  
ATOM    874  HD3 ARG A 337      33.763   7.996  -2.234  1.00 23.06           H  
ATOM    875  HE  ARG A 337      34.519   6.777  -4.123  1.00 29.36           H  
ATOM    876 HH11 ARG A 337      35.331   3.542  -1.876  1.00 30.16           H  
ATOM    877 HH12 ARG A 337      34.322   4.815  -1.227  1.00 30.16           H  
ATOM    878 HH21 ARG A 337      35.823   5.122  -4.960  1.00 30.30           H  
ATOM    879 HH22 ARG A 337      36.174   3.711  -3.986  1.00 30.30           H  
ATOM    880  N   THR A 338      31.331  10.005  -5.399  1.00 22.77           N  
ATOM    881  CA  THR A 338      30.686  10.770  -6.460  1.00 23.58           C  
ATOM    882  C   THR A 338      29.481  10.092  -7.099  1.00 24.22           C  
ATOM    883  O   THR A 338      29.171   8.927  -6.829  1.00 24.75           O  
ATOM    884  CB  THR A 338      31.685  11.104  -7.599  1.00 25.62           C  
ATOM    885  OG1 THR A 338      32.150   9.889  -8.210  1.00 23.92           O  
ATOM    886  CG2 THR A 338      32.874  11.889  -7.051  1.00 24.12           C  
ATOM    887  H   THR A 338      32.223   9.571  -5.590  1.00 22.77           H  
ATOM    888  HA  THR A 338      30.335  11.668  -5.952  1.00 23.58           H  
ATOM    889  HB  THR A 338      31.174  11.713  -8.344  1.00 25.62           H  
ATOM    890 HG21 THR A 338      32.520  12.812  -6.592  1.00 24.12           H  
ATOM    891 HG22 THR A 338      33.393  11.288  -6.304  1.00 24.12           H  
ATOM    892 HG23 THR A 338      33.558  12.127  -7.865  1.00 24.12           H  
ATOM    893  HG1 THR A 338      32.595   9.375  -7.532  1.00 23.92           H  
ATOM    894  N   TRP A 339      28.805  10.842  -7.959  1.00 23.44           N  
ATOM    895  CA  TRP A 339      27.646  10.324  -8.662  1.00 23.88           C  
ATOM    896  C   TRP A 339      28.058   9.128  -9.530  1.00 23.90           C  
ATOM    897  O   TRP A 339      27.383   8.095  -9.571  1.00 22.18           O  
ATOM    898  CB  TRP A 339      27.038  11.419  -9.537  1.00 22.96           C  
ATOM    899  CG  TRP A 339      25.904  10.935 -10.345  1.00 22.97           C  
ATOM    900  CD1 TRP A 339      25.943  10.469 -11.632  1.00 23.43           C  
ATOM    901  CD2 TRP A 339      24.558  10.770  -9.895  1.00 22.61           C  
ATOM    902  NE1 TRP A 339      24.696  10.015 -12.007  1.00 24.26           N  
ATOM    903  CE2 TRP A 339      23.829  10.188 -10.958  1.00 23.09           C  
ATOM    904  CE3 TRP A 339      23.897  11.054  -8.693  1.00 22.97           C  
ATOM    905  CZ2 TRP A 339      22.467   9.884 -10.854  1.00 21.32           C  
ATOM    906  CZ3 TRP A 339      22.545  10.752  -8.589  1.00 23.23           C  
ATOM    907  CH2 TRP A 339      21.843  10.172  -9.668  1.00 21.87           C  
ATOM    908  H   TRP A 339      29.103  11.792  -8.128  1.00 23.44           H  
ATOM    909  HA  TRP A 339      26.902   9.997  -7.935  1.00 23.88           H  
ATOM    910  HB2 TRP A 339      26.689  12.226  -8.893  1.00 22.96           H  
ATOM    911  HB3 TRP A 339      27.809  11.797 -10.209  1.00 22.96           H  
ATOM    912  HD1 TRP A 339      26.821  10.459 -12.261  1.00 23.43           H  
ATOM    913  HE1 TRP A 339      24.460   9.620 -12.906  1.00 24.26           H  
ATOM    914  HE3 TRP A 339      24.428  11.499  -7.864  1.00 22.97           H  
ATOM    915  HZ2 TRP A 339      21.928   9.439 -11.677  1.00 21.32           H  
ATOM    916  HZ3 TRP A 339      22.022  10.964  -7.668  1.00 23.23           H  
ATOM    917  HH2 TRP A 339      20.792   9.951  -9.557  1.00 21.87           H  
ATOM    918  N   LYS A 340      29.182   9.280 -10.216  1.00 23.77           N  
ATOM    919  CA  LYS A 340      29.691   8.236 -11.090  1.00 25.42           C  
ATOM    920  C   LYS A 340      30.000   6.969 -10.299  1.00 24.91           C  
ATOM    921  O   LYS A 340      29.618   5.870 -10.692  1.00 25.15           O  
ATOM    922  CB  LYS A 340      30.946   8.745 -11.806  1.00 25.70           C  
ATOM    923  CG  LYS A 340      31.496   7.820 -12.863  1.00 30.97           C  
ATOM    924  CD  LYS A 340      32.626   8.501 -13.630  1.00 34.20           C  
ATOM    925  CE  LYS A 340      33.304   7.533 -14.597  1.00 38.44           C  
ATOM    926  NZ  LYS A 340      32.344   6.983 -15.602  1.00 41.11           N1+
ATOM    927  H   LYS A 340      29.698  10.144 -10.129  1.00 23.77           H  
ATOM    928  HA  LYS A 340      28.930   7.987 -11.829  1.00 25.42           H  
ATOM    929  HB2 LYS A 340      30.702   9.695 -12.282  1.00 25.70           H  
ATOM    930  HB3 LYS A 340      31.722   8.902 -11.057  1.00 25.70           H  
ATOM    931  HG2 LYS A 340      31.878   6.917 -12.387  1.00 30.97           H  
ATOM    932  HG3 LYS A 340      30.699   7.555 -13.558  1.00 30.97           H  
ATOM    933  HD2 LYS A 340      33.366   8.869 -12.919  1.00 34.20           H  
ATOM    934  HD3 LYS A 340      32.217   9.339 -14.195  1.00 34.20           H  
ATOM    935  HE2 LYS A 340      33.729   6.707 -14.028  1.00 38.44           H  
ATOM    936  HE3 LYS A 340      34.100   8.060 -15.122  1.00 38.44           H  
ATOM    937  HZ1 LYS A 340      31.601   6.492 -15.125  1.00 41.11           H  
ATOM    938  HZ2 LYS A 340      31.953   7.740 -16.144  1.00 41.11           H  
ATOM    939  HZ3 LYS A 340      32.829   6.345 -16.217  1.00 41.11           H  
ATOM    940  N   GLU A 341      30.677   7.133  -9.170  1.00 24.74           N  
ATOM    941  CA  GLU A 341      31.052   5.995  -8.343  1.00 24.80           C  
ATOM    942  C   GLU A 341      29.843   5.231  -7.797  1.00 23.26           C  
ATOM    943  O   GLU A 341      29.844   4.002  -7.777  1.00 23.23           O  
ATOM    944  CB  GLU A 341      31.959   6.464  -7.206  1.00 24.51           C  
ATOM    945  CG  GLU A 341      33.179   7.213  -7.704  1.00 25.70           C  
ATOM    946  CD  GLU A 341      33.958   7.849  -6.580  1.00 27.05           C  
ATOM    947  OE1 GLU A 341      33.315   8.417  -5.675  1.00 27.40           O  
ATOM    948  OE2 GLU A 341      35.205   7.793  -6.602  1.00 27.56           O1-
ATOM    949  H   GLU A 341      30.937   8.064  -8.879  1.00 24.74           H  
ATOM    950  HA  GLU A 341      31.593   5.293  -8.978  1.00 24.80           H  
ATOM    951  HB2 GLU A 341      31.387   7.123  -6.553  1.00 24.51           H  
ATOM    952  HB3 GLU A 341      32.291   5.592  -6.642  1.00 24.51           H  
ATOM    953  HG2 GLU A 341      32.854   7.994  -8.391  1.00 25.70           H  
ATOM    954  HG3 GLU A 341      33.829   6.514  -8.230  1.00 25.70           H  
ATOM    955  N   TYR A 342      28.814   5.947  -7.361  1.00 21.21           N  
ATOM    956  CA  TYR A 342      27.628   5.276  -6.857  1.00 20.20           C  
ATOM    957  C   TYR A 342      26.878   4.630  -8.026  1.00 19.92           C  
ATOM    958  O   TYR A 342      26.059   3.725  -7.840  1.00 19.59           O  
ATOM    959  CB  TYR A 342      26.728   6.270  -6.123  1.00 20.78           C  
ATOM    960  CG  TYR A 342      26.964   6.322  -4.626  1.00 20.93           C  
ATOM    961  CD1 TYR A 342      26.467   5.323  -3.785  1.00 21.00           C  
ATOM    962  CD2 TYR A 342      27.670   7.379  -4.046  1.00 21.84           C  
ATOM    963  CE1 TYR A 342      26.662   5.379  -2.406  1.00 20.50           C  
ATOM    964  CE2 TYR A 342      27.877   7.445  -2.665  1.00 20.67           C  
ATOM    965  CZ  TYR A 342      27.369   6.445  -1.852  1.00 21.20           C  
ATOM    966  OH  TYR A 342      27.559   6.520  -0.493  1.00 18.83           O  
ATOM    967  H   TYR A 342      28.855   6.956  -7.380  1.00 21.21           H  
ATOM    968  HA  TYR A 342      27.922   4.501  -6.150  1.00 20.20           H  
ATOM    969  HB2 TYR A 342      26.907   7.264  -6.534  1.00 20.78           H  
ATOM    970  HB3 TYR A 342      25.690   5.987  -6.297  1.00 20.78           H  
ATOM    971  HD1 TYR A 342      25.922   4.493  -4.211  1.00 21.00           H  
ATOM    972  HD2 TYR A 342      28.064   8.161  -4.678  1.00 21.84           H  
ATOM    973  HE1 TYR A 342      26.267   4.600  -1.770  1.00 20.50           H  
ATOM    974  HE2 TYR A 342      28.428   8.269  -2.236  1.00 20.67           H  
ATOM    975  HH  TYR A 342      28.363   6.968  -0.220  1.00 18.83           H  
ATOM    976  N   LYS A 343      27.166   5.095  -9.236  1.00 18.71           N  
ATOM    977  CA  LYS A 343      26.527   4.552 -10.423  1.00 17.10           C  
ATOM    978  C   LYS A 343      27.138   3.216 -10.824  1.00 16.15           C  
ATOM    979  O   LYS A 343      26.408   2.300 -11.172  1.00 16.97           O  
ATOM    980  CB  LYS A 343      26.635   5.527 -11.603  1.00 18.77           C  
ATOM    981  CG  LYS A 343      26.104   4.956 -12.922  1.00 19.17           C  
ATOM    982  CD  LYS A 343      26.233   5.951 -14.063  1.00 20.74           C  
ATOM    983  CE  LYS A 343      25.727   5.365 -15.369  1.00 20.76           C  
ATOM    984  NZ  LYS A 343      26.051   6.232 -16.540  1.00 21.54           N1+
ATOM    985  H   LYS A 343      27.841   5.840  -9.333  1.00 18.71           H  
ATOM    986  HA  LYS A 343      25.477   4.400 -10.175  1.00 17.10           H  
ATOM    987  HB2 LYS A 343      26.065   6.424 -11.362  1.00 18.77           H  
ATOM    988  HB3 LYS A 343      27.684   5.789 -11.739  1.00 18.77           H  
ATOM    989  HG2 LYS A 343      26.671   4.059 -13.171  1.00 19.17           H  
ATOM    990  HG3 LYS A 343      25.052   4.698 -12.796  1.00 19.17           H  
ATOM    991  HD2 LYS A 343      27.282   6.223 -14.179  1.00 20.74           H  
ATOM    992  HD3 LYS A 343      25.651   6.841 -13.825  1.00 20.74           H  
ATOM    993  HE2 LYS A 343      24.645   5.250 -15.306  1.00 20.76           H  
ATOM    994  HE3 LYS A 343      26.188   4.388 -15.517  1.00 20.76           H  
ATOM    995  HZ1 LYS A 343      25.629   7.141 -16.413  1.00 21.54           H  
ATOM    996  HZ2 LYS A 343      27.053   6.334 -16.616  1.00 21.54           H  
ATOM    997  HZ3 LYS A 343      25.691   5.808 -17.383  1.00 21.54           H  
ATOM    998  N   VAL A 344      28.464   3.102 -10.775  1.00 15.41           N  
ATOM    999  CA  VAL A 344      29.135   1.856 -11.168  1.00 15.84           C  
ATOM   1000  C   VAL A 344      29.609   0.957 -10.023  1.00 16.97           C  
ATOM   1001  O   VAL A 344      30.073  -0.154 -10.272  1.00 17.48           O  
ATOM   1002  CB  VAL A 344      30.368   2.125 -12.057  1.00 15.76           C  
ATOM   1003  CG1 VAL A 344      29.990   3.037 -13.205  1.00 17.03           C  
ATOM   1004  CG2 VAL A 344      31.483   2.740 -11.229  1.00 16.56           C  
ATOM   1005  H   VAL A 344      29.018   3.886 -10.462  1.00 15.41           H  
ATOM   1006  HA  VAL A 344      28.345   1.328 -11.701  1.00 15.84           H  
ATOM   1007  HB  VAL A 344      30.724   1.181 -12.468  1.00 15.76           H  
ATOM   1008 HG11 VAL A 344      29.204   2.569 -13.797  1.00 17.03           H  
ATOM   1009 HG12 VAL A 344      29.631   3.988 -12.811  1.00 17.03           H  
ATOM   1010 HG13 VAL A 344      30.863   3.211 -13.834  1.00 17.03           H  
ATOM   1011 HG21 VAL A 344      31.144   3.687 -10.809  1.00 16.56           H  
ATOM   1012 HG22 VAL A 344      31.753   2.060 -10.421  1.00 16.56           H  
ATOM   1013 HG23 VAL A 344      32.352   2.914 -11.863  1.00 16.56           H  
ATOM   1014  N   GLY A 345      29.509   1.436  -8.784  1.00 18.19           N  
ATOM   1015  CA  GLY A 345      29.941   0.642  -7.643  1.00 18.15           C  
ATOM   1016  C   GLY A 345      31.352   0.939  -7.151  1.00 19.36           C  
ATOM   1017  O   GLY A 345      32.205   1.377  -7.928  1.00 19.88           O  
ATOM   1018  H   GLY A 345      29.129   2.360  -8.635  1.00 18.19           H  
ATOM   1019  HA2 GLY A 345      29.250   0.827  -6.821  1.00 18.15           H  
ATOM   1020  HA3 GLY A 345      29.896  -0.410  -7.926  1.00 18.15           H  
ATOM   1021  N   PHE A 346      31.580   0.710  -5.854  1.00 19.71           N  
ATOM   1022  CA  PHE A 346      32.872   0.939  -5.201  1.00 19.10           C  
ATOM   1023  C   PHE A 346      33.013   0.059  -3.961  1.00 20.01           C  
ATOM   1024  O   PHE A 346      32.028  -0.488  -3.467  1.00 21.09           O  
ATOM   1025  CB  PHE A 346      33.030   2.410  -4.797  1.00 17.53           C  
ATOM   1026  CG  PHE A 346      31.895   2.945  -3.963  1.00 18.43           C  
ATOM   1027  CD1 PHE A 346      30.804   3.567  -4.564  1.00 17.47           C  
ATOM   1028  CD2 PHE A 346      31.925   2.844  -2.576  1.00 16.45           C  
ATOM   1029  CE1 PHE A 346      29.753   4.091  -3.792  1.00 18.60           C  
ATOM   1030  CE2 PHE A 346      30.881   3.361  -1.794  1.00 18.22           C  
ATOM   1031  CZ  PHE A 346      29.795   3.987  -2.403  1.00 17.36           C  
ATOM   1032  H   PHE A 346      30.818   0.359  -5.292  1.00 19.71           H  
ATOM   1033  HA  PHE A 346      33.652   0.681  -5.917  1.00 19.10           H  
ATOM   1034  HB2 PHE A 346      33.952   2.510  -4.225  1.00 17.53           H  
ATOM   1035  HB3 PHE A 346      33.099   3.009  -5.705  1.00 17.53           H  
ATOM   1036  HD1 PHE A 346      30.765   3.648  -5.640  1.00 17.47           H  
ATOM   1037  HD2 PHE A 346      32.763   2.361  -2.095  1.00 16.45           H  
ATOM   1038  HE1 PHE A 346      28.915   4.573  -4.274  1.00 18.60           H  
ATOM   1039  HE2 PHE A 346      30.919   3.274  -0.718  1.00 18.22           H  
ATOM   1040  HZ  PHE A 346      28.992   4.389  -1.803  1.00 17.36           H  
ATOM   1041  N   GLY A 347      34.233  -0.067  -3.448  1.00 21.18           N  
ATOM   1042  CA  GLY A 347      34.460  -0.918  -2.285  1.00 22.04           C  
ATOM   1043  C   GLY A 347      34.640  -2.343  -2.774  1.00 22.41           C  
ATOM   1044  O   GLY A 347      34.753  -2.553  -3.976  1.00 22.83           O  
ATOM   1045  H   GLY A 347      35.007   0.429  -3.866  1.00 21.18           H  
ATOM   1046  HA2 GLY A 347      35.356  -0.592  -1.758  1.00 22.04           H  
ATOM   1047  HA3 GLY A 347      33.603  -0.863  -1.614  1.00 22.04           H  
ATOM   1048  N   ASN A 348      34.668  -3.323  -1.874  1.00 25.42           N  
ATOM   1049  CA  ASN A 348      34.822  -4.720  -2.301  1.00 27.30           C  
ATOM   1050  C   ASN A 348      33.654  -5.612  -1.880  1.00 27.16           C  
ATOM   1051  O   ASN A 348      33.122  -5.501  -0.771  1.00 26.27           O  
ATOM   1052  CB  ASN A 348      36.136  -5.321  -1.774  1.00 29.47           C  
ATOM   1053  CG  ASN A 348      36.421  -6.725  -2.347  1.00 31.63           C  
ATOM   1054  OD1 ASN A 348      36.001  -7.742  -1.785  1.00 30.95           O  
ATOM   1055  ND2 ASN A 348      37.122  -6.772  -3.482  1.00 31.02           N  
ATOM   1056  H   ASN A 348      34.583  -3.105  -0.892  1.00 25.42           H  
ATOM   1057  HA  ASN A 348      34.839  -4.692  -3.391  1.00 27.30           H  
ATOM   1058  HB2 ASN A 348      36.076  -5.393  -0.688  1.00 29.47           H  
ATOM   1059  HB3 ASN A 348      36.957  -4.659  -2.049  1.00 29.47           H  
ATOM   1060 HD21 ASN A 348      37.448  -5.917  -3.910  1.00 31.02           H  
ATOM   1061 HD22 ASN A 348      37.327  -7.662  -3.913  1.00 31.02           H  
ATOM   1062  N   PRO A 349      33.232  -6.507  -2.780  1.00 27.17           N  
ATOM   1063  CA  PRO A 349      32.125  -7.423  -2.504  1.00 27.55           C  
ATOM   1064  C   PRO A 349      32.341  -8.244  -1.235  1.00 27.35           C  
ATOM   1065  O   PRO A 349      31.377  -8.629  -0.572  1.00 28.39           O  
ATOM   1066  CB  PRO A 349      32.076  -8.281  -3.764  1.00 28.68           C  
ATOM   1067  CG  PRO A 349      32.476  -7.310  -4.827  1.00 28.46           C  
ATOM   1068  CD  PRO A 349      33.661  -6.614  -4.184  1.00 27.00           C  
ATOM   1069  HA  PRO A 349      31.185  -6.908  -2.305  1.00 27.55           H  
ATOM   1070  HB2 PRO A 349      32.779  -9.112  -3.703  1.00 28.68           H  
ATOM   1071  HB3 PRO A 349      31.072  -8.667  -3.940  1.00 28.68           H  
ATOM   1072  HG2 PRO A 349      31.672  -6.606  -5.044  1.00 28.46           H  
ATOM   1073  HG3 PRO A 349      32.767  -7.823  -5.744  1.00 28.46           H  
ATOM   1074  HD2 PRO A 349      33.828  -5.630  -4.623  1.00 27.00           H  
ATOM   1075  HD3 PRO A 349      34.568  -7.211  -4.276  1.00 27.00           H  
ATOM   1076  N   SER A 350      33.602  -8.505  -0.897  1.00 26.32           N  
ATOM   1077  CA  SER A 350      33.920  -9.273   0.303  1.00 26.77           C  
ATOM   1078  C   SER A 350      33.676  -8.482   1.582  1.00 25.41           C  
ATOM   1079  O   SER A 350      33.423  -9.075   2.626  1.00 26.10           O  
ATOM   1080  CB  SER A 350      35.379  -9.737   0.286  1.00 28.43           C  
ATOM   1081  OG  SER A 350      35.582 -10.756  -0.675  1.00 35.43           O  
ATOM   1082  H   SER A 350      34.352  -8.165  -1.482  1.00 26.32           H  
ATOM   1083  HA  SER A 350      33.253 -10.135   0.296  1.00 26.77           H  
ATOM   1084  HB2 SER A 350      35.641 -10.121   1.272  1.00 28.43           H  
ATOM   1085  HB3 SER A 350      36.019  -8.888   0.045  1.00 28.43           H  
ATOM   1086  HG  SER A 350      35.354 -10.394  -1.534  1.00 35.43           H  
ATOM   1087  N   GLY A 351      33.754  -7.154   1.499  1.00 23.98           N  
ATOM   1088  CA  GLY A 351      33.546  -6.316   2.670  1.00 22.05           C  
ATOM   1089  C   GLY A 351      32.457  -5.271   2.489  1.00 21.43           C  
ATOM   1090  O   GLY A 351      31.321  -5.599   2.151  1.00 21.53           O  
ATOM   1091  H   GLY A 351      33.961  -6.723   0.609  1.00 23.98           H  
ATOM   1092  HA2 GLY A 351      33.272  -6.957   3.508  1.00 22.05           H  
ATOM   1093  HA3 GLY A 351      34.481  -5.803   2.896  1.00 22.05           H  
ATOM   1094  N   GLU A 352      32.785  -4.007   2.726  1.00 19.79           N  
ATOM   1095  CA  GLU A 352      31.789  -2.963   2.554  1.00 19.47           C  
ATOM   1096  C   GLU A 352      31.795  -2.550   1.093  1.00 18.81           C  
ATOM   1097  O   GLU A 352      32.859  -2.448   0.493  1.00 19.38           O  
ATOM   1098  CB  GLU A 352      32.113  -1.756   3.437  1.00 19.09           C  
ATOM   1099  CG  GLU A 352      32.142  -2.062   4.924  1.00 22.09           C  
ATOM   1100  CD  GLU A 352      32.147  -0.803   5.777  1.00 22.12           C  
ATOM   1101  OE1 GLU A 352      32.896   0.141   5.435  1.00 21.83           O  
ATOM   1102  OE2 GLU A 352      31.411  -0.765   6.789  1.00 21.68           O1-
ATOM   1103  H   GLU A 352      33.721  -3.772   3.024  1.00 19.79           H  
ATOM   1104  HA  GLU A 352      30.807  -3.336   2.845  1.00 19.47           H  
ATOM   1105  HB2 GLU A 352      33.092  -1.374   3.148  1.00 19.09           H  
ATOM   1106  HB3 GLU A 352      31.357  -0.991   3.260  1.00 19.09           H  
ATOM   1107  HG2 GLU A 352      33.041  -2.638   5.145  1.00 22.09           H  
ATOM   1108  HG3 GLU A 352      31.261  -2.652   5.177  1.00 22.09           H  
ATOM   1109  N   TYR A 353      30.616  -2.337   0.508  1.00 18.40           N  
ATOM   1110  CA  TYR A 353      30.558  -1.911  -0.891  1.00 17.06           C  
ATOM   1111  C   TYR A 353      29.201  -1.401  -1.334  1.00 17.13           C  
ATOM   1112  O   TYR A 353      28.238  -1.456  -0.580  1.00 16.93           O  
ATOM   1113  CB  TYR A 353      31.010  -3.033  -1.820  1.00 14.61           C  
ATOM   1114  CG  TYR A 353      30.008  -4.128  -2.080  1.00 15.97           C  
ATOM   1115  CD1 TYR A 353      29.719  -5.089  -1.114  1.00 16.15           C  
ATOM   1116  CD2 TYR A 353      29.411  -4.258  -3.329  1.00 16.14           C  
ATOM   1117  CE1 TYR A 353      28.863  -6.167  -1.393  1.00 15.87           C  
ATOM   1118  CE2 TYR A 353      28.556  -5.323  -3.618  1.00 18.02           C  
ATOM   1119  CZ  TYR A 353      28.291  -6.278  -2.653  1.00 18.25           C  
ATOM   1120  OH  TYR A 353      27.502  -7.365  -2.973  1.00 20.37           O  
ATOM   1121  H   TYR A 353      29.762  -2.470   1.031  1.00 18.40           H  
ATOM   1122  HA  TYR A 353      31.243  -1.066  -0.958  1.00 17.06           H  
ATOM   1123  HB2 TYR A 353      31.270  -2.586  -2.779  1.00 14.61           H  
ATOM   1124  HB3 TYR A 353      31.896  -3.491  -1.381  1.00 14.61           H  
ATOM   1125  HD1 TYR A 353      30.161  -5.004  -0.132  1.00 16.15           H  
ATOM   1126  HD2 TYR A 353      29.613  -3.520  -4.091  1.00 16.14           H  
ATOM   1127  HE1 TYR A 353      28.651  -6.904  -0.633  1.00 15.87           H  
ATOM   1128  HE2 TYR A 353      28.102  -5.401  -4.595  1.00 18.02           H  
ATOM   1129  HH  TYR A 353      26.612  -7.149  -3.262  1.00 20.37           H  
ATOM   1130  N   TRP A 354      29.128  -0.906  -2.566  1.00 19.15           N  
ATOM   1131  CA  TRP A 354      27.870  -0.386  -3.092  1.00 21.72           C  
ATOM   1132  C   TRP A 354      27.284  -1.098  -4.332  1.00 23.00           C  
ATOM   1133  O   TRP A 354      26.124  -0.883  -4.688  1.00 27.25           O  
ATOM   1134  CB  TRP A 354      28.006   1.112  -3.370  1.00 20.08           C  
ATOM   1135  CG  TRP A 354      26.747   1.698  -3.895  1.00 17.83           C  
ATOM   1136  CD1 TRP A 354      26.514   2.122  -5.162  1.00 17.60           C  
ATOM   1137  CD2 TRP A 354      25.507   1.842  -3.187  1.00 17.43           C  
ATOM   1138  NE1 TRP A 354      25.208   2.519  -5.295  1.00 17.24           N  
ATOM   1139  CE2 TRP A 354      24.567   2.355  -4.099  1.00 15.15           C  
ATOM   1140  CE3 TRP A 354      25.102   1.582  -1.869  1.00 17.37           C  
ATOM   1141  CZ2 TRP A 354      23.244   2.615  -3.743  1.00 15.22           C  
ATOM   1142  CZ3 TRP A 354      23.792   1.840  -1.513  1.00 16.17           C  
ATOM   1143  CH2 TRP A 354      22.874   2.353  -2.450  1.00 15.85           C  
ATOM   1144  H   TRP A 354      29.955  -0.890  -3.146  1.00 19.15           H  
ATOM   1145  HA  TRP A 354      27.147  -0.591  -2.303  1.00 21.72           H  
ATOM   1146  HB2 TRP A 354      28.270   1.619  -2.442  1.00 20.08           H  
ATOM   1147  HB3 TRP A 354      28.797   1.263  -4.104  1.00 20.08           H  
ATOM   1148  HD1 TRP A 354      27.250   2.144  -5.952  1.00 17.60           H  
ATOM   1149  HE1 TRP A 354      24.787   2.875  -6.141  1.00 17.24           H  
ATOM   1150  HE3 TRP A 354      25.801   1.188  -1.146  1.00 17.37           H  
ATOM   1151  HZ2 TRP A 354      22.538   3.008  -4.459  1.00 15.22           H  
ATOM   1152  HZ3 TRP A 354      23.467   1.645  -0.502  1.00 16.17           H  
ATOM   1153  HH2 TRP A 354      21.856   2.544  -2.143  1.00 15.85           H  
ATOM   1154  N   LEU A 355      28.056  -1.955  -4.981  1.00 23.01           N  
ATOM   1155  CA  LEU A 355      27.570  -2.680  -6.164  1.00 22.13           C  
ATOM   1156  C   LEU A 355      27.334  -1.788  -7.378  1.00 21.19           C  
ATOM   1157  O   LEU A 355      27.968  -1.999  -8.413  1.00 22.78           O  
ATOM   1158  CB  LEU A 355      26.283  -3.455  -5.861  1.00 21.33           C  
ATOM   1159  CG  LEU A 355      25.833  -4.370  -7.016  1.00 21.89           C  
ATOM   1160  CD1 LEU A 355      26.961  -5.306  -7.400  1.00 22.71           C  
ATOM   1161  CD2 LEU A 355      24.632  -5.181  -6.606  1.00 25.30           C  
ATOM   1162  H   LEU A 355      28.999  -2.114  -4.657  1.00 23.01           H  
ATOM   1163  HA  LEU A 355      28.374  -3.373  -6.414  1.00 22.13           H  
ATOM   1164  HB2 LEU A 355      26.451  -4.071  -4.977  1.00 21.33           H  
ATOM   1165  HB3 LEU A 355      25.488  -2.738  -5.658  1.00 21.33           H  
ATOM   1166  HG  LEU A 355      25.568  -3.746  -7.869  1.00 21.89           H  
ATOM   1167 HD11 LEU A 355      27.830  -4.722  -7.705  1.00 22.71           H  
ATOM   1168 HD12 LEU A 355      27.224  -5.929  -6.545  1.00 22.71           H  
ATOM   1169 HD13 LEU A 355      26.641  -5.940  -8.227  1.00 22.71           H  
ATOM   1170 HD21 LEU A 355      24.891  -5.808  -5.753  1.00 25.30           H  
ATOM   1171 HD22 LEU A 355      23.818  -4.511  -6.331  1.00 25.30           H  
ATOM   1172 HD23 LEU A 355      24.318  -5.811  -7.438  1.00 25.30           H  
ATOM   1173  N   GLY A 356      26.423  -0.816  -7.268  1.00 20.00           N  
ATOM   1174  CA  GLY A 356      26.178   0.091  -8.381  1.00 20.11           C  
ATOM   1175  C   GLY A 356      24.736   0.406  -8.735  1.00 20.73           C  
ATOM   1176  O   GLY A 356      23.912  -0.494  -8.846  1.00 22.27           O  
ATOM   1177  H   GLY A 356      25.902  -0.710  -6.409  1.00 20.00           H  
ATOM   1178  HA2 GLY A 356      26.668   1.035  -8.144  1.00 20.11           H  
ATOM   1179  HA3 GLY A 356      26.641  -0.347  -9.265  1.00 20.11           H  
ATOM   1180  N   ASN A 357      24.429   1.686  -8.935  1.00 21.61           N  
ATOM   1181  CA  ASN A 357      23.067   2.092  -9.277  1.00 20.34           C  
ATOM   1182  C   ASN A 357      22.625   1.726 -10.687  1.00 19.13           C  
ATOM   1183  O   ASN A 357      21.448   1.456 -10.915  1.00 19.53           O  
ATOM   1184  CB  ASN A 357      22.876   3.600  -9.070  1.00 17.97           C  
ATOM   1185  CG  ASN A 357      22.737   3.968  -7.610  1.00 20.81           C  
ATOM   1186  OD1 ASN A 357      22.276   3.157  -6.794  1.00 21.48           O  
ATOM   1187  ND2 ASN A 357      23.117   5.199  -7.266  1.00 19.48           N  
ATOM   1188  H   ASN A 357      25.150   2.389  -8.849  1.00 21.61           H  
ATOM   1189  HA  ASN A 357      22.435   1.523  -8.595  1.00 20.34           H  
ATOM   1190  HB2 ASN A 357      21.976   3.915  -9.598  1.00 17.97           H  
ATOM   1191  HB3 ASN A 357      23.740   4.122  -9.482  1.00 17.97           H  
ATOM   1192 HD21 ASN A 357      23.034   5.503  -6.307  1.00 19.48           H  
ATOM   1193 HD22 ASN A 357      23.488   5.827  -7.965  1.00 19.48           H  
ATOM   1194  N   GLU A 358      23.554   1.712 -11.635  1.00 17.47           N  
ATOM   1195  CA  GLU A 358      23.182   1.384 -13.005  1.00 18.49           C  
ATOM   1196  C   GLU A 358      22.743  -0.084 -13.101  1.00 18.45           C  
ATOM   1197  O   GLU A 358      21.706  -0.396 -13.695  1.00 17.78           O  
ATOM   1198  CB  GLU A 358      24.348   1.668 -13.951  1.00 16.98           C  
ATOM   1199  CG  GLU A 358      24.044   1.402 -15.417  1.00 18.33           C  
ATOM   1200  CD  GLU A 358      22.803   2.142 -15.915  1.00 19.19           C  
ATOM   1201  OE1 GLU A 358      22.426   3.168 -15.316  1.00 18.08           O  
ATOM   1202  OE2 GLU A 358      22.210   1.705 -16.923  1.00 19.03           O1-
ATOM   1203  H   GLU A 358      24.514   1.928 -11.408  1.00 17.47           H  
ATOM   1204  HA  GLU A 358      22.341   2.010 -13.302  1.00 18.49           H  
ATOM   1205  HB2 GLU A 358      24.626   2.717 -13.845  1.00 16.98           H  
ATOM   1206  HB3 GLU A 358      25.187   1.038 -13.657  1.00 16.98           H  
ATOM   1207  HG2 GLU A 358      23.887   0.332 -15.550  1.00 18.33           H  
ATOM   1208  HG3 GLU A 358      24.900   1.720 -16.012  1.00 18.33           H  
ATOM   1209  N   PHE A 359      23.519  -0.976 -12.493  1.00 18.29           N  
ATOM   1210  CA  PHE A 359      23.184  -2.390 -12.517  1.00 18.81           C  
ATOM   1211  C   PHE A 359      21.859  -2.666 -11.799  1.00 18.31           C  
ATOM   1212  O   PHE A 359      20.964  -3.285 -12.362  1.00 19.22           O  
ATOM   1213  CB  PHE A 359      24.301  -3.213 -11.878  1.00 17.58           C  
ATOM   1214  CG  PHE A 359      24.024  -4.695 -11.858  1.00 17.78           C  
ATOM   1215  CD1 PHE A 359      24.078  -5.444 -13.031  1.00 16.08           C  
ATOM   1216  CD2 PHE A 359      23.673  -5.336 -10.673  1.00 14.92           C  
ATOM   1217  CE1 PHE A 359      23.782  -6.808 -13.016  1.00 15.72           C  
ATOM   1218  CE2 PHE A 359      23.378  -6.698 -10.650  1.00 14.42           C  
ATOM   1219  CZ  PHE A 359      23.431  -7.435 -11.823  1.00 14.75           C  
ATOM   1220  H   PHE A 359      24.350  -0.668 -12.009  1.00 18.29           H  
ATOM   1221  HA  PHE A 359      23.072  -2.683 -13.561  1.00 18.81           H  
ATOM   1222  HB2 PHE A 359      25.219  -3.042 -12.439  1.00 17.58           H  
ATOM   1223  HB3 PHE A 359      24.435  -2.874 -10.851  1.00 17.58           H  
ATOM   1224  HD1 PHE A 359      24.351  -4.965 -13.960  1.00 16.08           H  
ATOM   1225  HD2 PHE A 359      23.629  -4.768  -9.756  1.00 14.92           H  
ATOM   1226  HE1 PHE A 359      23.825  -7.379 -13.932  1.00 15.72           H  
ATOM   1227  HE2 PHE A 359      23.109  -7.178  -9.721  1.00 14.42           H  
ATOM   1228  HZ  PHE A 359      23.201  -8.490 -11.812  1.00 14.75           H  
ATOM   1229  N   VAL A 360      21.721  -2.194 -10.567  1.00 19.24           N  
ATOM   1230  CA  VAL A 360      20.491  -2.444  -9.818  1.00 21.23           C  
ATOM   1231  C   VAL A 360      19.262  -1.933 -10.558  1.00 23.95           C  
ATOM   1232  O   VAL A 360      18.221  -2.604 -10.583  1.00 25.37           O  
ATOM   1233  CB  VAL A 360      20.520  -1.796  -8.411  1.00 20.37           C  
ATOM   1234  CG1 VAL A 360      19.130  -1.924  -7.753  1.00 16.80           C  
ATOM   1235  CG2 VAL A 360      21.599  -2.466  -7.547  1.00 17.18           C  
ATOM   1236  H   VAL A 360      22.468  -1.660 -10.145  1.00 19.24           H  
ATOM   1237  HA  VAL A 360      20.429  -3.527  -9.712  1.00 21.23           H  
ATOM   1238  HB  VAL A 360      20.765  -0.738  -8.502  1.00 20.37           H  
ATOM   1239 HG11 VAL A 360      18.387  -1.423  -8.373  1.00 16.80           H  
ATOM   1240 HG12 VAL A 360      18.870  -2.978  -7.655  1.00 16.80           H  
ATOM   1241 HG13 VAL A 360      19.151  -1.461  -6.766  1.00 16.80           H  
ATOM   1242 HG21 VAL A 360      21.373  -3.527  -7.442  1.00 17.18           H  
ATOM   1243 HG22 VAL A 360      22.572  -2.347  -8.024  1.00 17.18           H  
ATOM   1244 HG23 VAL A 360      21.617  -2.000  -6.562  1.00 17.18           H  
ATOM   1245  N   SER A 361      19.389  -0.751 -11.158  1.00 23.38           N  
ATOM   1246  CA  SER A 361      18.288  -0.151 -11.900  1.00 22.93           C  
ATOM   1247  C   SER A 361      17.903  -1.009 -13.089  1.00 23.43           C  
ATOM   1248  O   SER A 361      16.721  -1.160 -13.399  1.00 24.42           O  
ATOM   1249  CB  SER A 361      18.664   1.240 -12.397  1.00 22.50           C  
ATOM   1250  OG  SER A 361      17.569   1.819 -13.076  1.00 24.84           O  
ATOM   1251  H   SER A 361      20.269  -0.259 -11.097  1.00 23.38           H  
ATOM   1252  HA  SER A 361      17.440  -0.077 -11.219  1.00 22.93           H  
ATOM   1253  HB2 SER A 361      19.512   1.164 -13.077  1.00 22.50           H  
ATOM   1254  HB3 SER A 361      18.935   1.867 -11.547  1.00 22.50           H  
ATOM   1255  HG  SER A 361      17.336   2.628 -12.614  1.00 24.84           H  
ATOM   1256  N   GLN A 362      18.905  -1.557 -13.765  1.00 23.72           N  
ATOM   1257  CA  GLN A 362      18.647  -2.407 -14.912  1.00 25.31           C  
ATOM   1258  C   GLN A 362      17.979  -3.695 -14.464  1.00 26.00           C  
ATOM   1259  O   GLN A 362      17.003  -4.138 -15.070  1.00 27.53           O  
ATOM   1260  CB  GLN A 362      19.944  -2.732 -15.661  1.00 26.05           C  
ATOM   1261  CG  GLN A 362      20.567  -1.542 -16.362  1.00 30.47           C  
ATOM   1262  CD  GLN A 362      21.532  -1.936 -17.472  1.00 34.31           C  
ATOM   1263  NE2 GLN A 362      22.292  -1.102 -17.969  1.00 37.22           N  
ATOM   1264  OE1 GLN A 362      21.498  -3.205 -17.876  1.00 34.29           O  
ATOM   1265  H   GLN A 362      19.857  -1.380 -13.478  1.00 23.72           H  
ATOM   1266  HA  GLN A 362      17.984  -1.869 -15.589  1.00 25.31           H  
ATOM   1267  HB2 GLN A 362      20.665  -3.123 -14.943  1.00 26.05           H  
ATOM   1268  HB3 GLN A 362      19.726  -3.494 -16.409  1.00 26.05           H  
ATOM   1269  HG2 GLN A 362      21.110  -0.951 -15.625  1.00 30.47           H  
ATOM   1270  HG3 GLN A 362      19.769  -0.938 -16.795  1.00 30.47           H  
ATOM   1271 HE21 GLN A 362      22.921  -1.371 -18.712  1.00 37.22           H  
ATOM   1272 HE22 GLN A 362      22.286  -0.150 -17.633  1.00 37.22           H  
ATOM   1273  N   LEU A 363      18.503  -4.292 -13.400  1.00 25.57           N  
ATOM   1274  CA  LEU A 363      17.939  -5.532 -12.883  1.00 26.46           C  
ATOM   1275  C   LEU A 363      16.502  -5.351 -12.448  1.00 26.35           C  
ATOM   1276  O   LEU A 363      15.603  -6.028 -12.944  1.00 26.32           O  
ATOM   1277  CB  LEU A 363      18.728  -6.034 -11.676  1.00 27.47           C  
ATOM   1278  CG  LEU A 363      19.673  -7.219 -11.861  1.00 29.19           C  
ATOM   1279  CD1 LEU A 363      19.965  -7.848 -10.502  1.00 26.33           C  
ATOM   1280  CD2 LEU A 363      19.033  -8.240 -12.791  1.00 28.94           C  
ATOM   1281  H   LEU A 363      19.304  -3.881 -12.942  1.00 25.57           H  
ATOM   1282  HA  LEU A 363      17.991  -6.255 -13.697  1.00 26.46           H  
ATOM   1283  HB2 LEU A 363      19.327  -5.199 -11.314  1.00 27.47           H  
ATOM   1284  HB3 LEU A 363      18.003  -6.318 -10.914  1.00 27.47           H  
ATOM   1285  HG  LEU A 363      20.610  -6.880 -12.304  1.00 29.19           H  
ATOM   1286 HD11 LEU A 363      20.432  -7.108  -9.852  1.00 26.33           H  
ATOM   1287 HD12 LEU A 363      19.033  -8.190 -10.052  1.00 26.33           H  
ATOM   1288 HD13 LEU A 363      20.638  -8.695 -10.631  1.00 26.33           H  
ATOM   1289 HD21 LEU A 363      18.094  -8.587 -12.359  1.00 28.94           H  
ATOM   1290 HD22 LEU A 363      18.838  -7.778 -13.759  1.00 28.94           H  
ATOM   1291 HD23 LEU A 363      19.708  -9.086 -12.921  1.00 28.94           H  
ATOM   1292  N   THR A 364      16.302  -4.425 -11.518  1.00 26.69           N  
ATOM   1293  CA  THR A 364      14.981  -4.166 -10.960  1.00 27.68           C  
ATOM   1294  C   THR A 364      13.897  -3.720 -11.931  1.00 29.76           C  
ATOM   1295  O   THR A 364      12.733  -3.633 -11.545  1.00 31.52           O  
ATOM   1296  CB  THR A 364      15.060  -3.158  -9.777  1.00 26.46           C  
ATOM   1297  OG1 THR A 364      15.606  -1.913 -10.227  1.00 21.92           O  
ATOM   1298  CG2 THR A 364      15.937  -3.729  -8.659  1.00 22.67           C  
ATOM   1299  H   THR A 364      17.088  -3.884 -11.188  1.00 26.69           H  
ATOM   1300  HA  THR A 364      14.664  -5.153 -10.623  1.00 27.68           H  
ATOM   1301  HB  THR A 364      14.054  -2.990  -9.393  1.00 26.46           H  
ATOM   1302 HG21 THR A 364      15.515  -4.672  -8.312  1.00 22.67           H  
ATOM   1303 HG22 THR A 364      16.945  -3.899  -9.039  1.00 22.67           H  
ATOM   1304 HG23 THR A 364      15.975  -3.022  -7.830  1.00 22.67           H  
ATOM   1305  HG1 THR A 364      16.490  -2.087 -10.559  1.00 21.92           H  
ATOM   1306  N   ASN A 365      14.263  -3.427 -13.176  1.00 31.00           N  
ATOM   1307  CA  ASN A 365      13.260  -3.037 -14.161  1.00 32.68           C  
ATOM   1308  C   ASN A 365      12.986  -4.182 -15.125  1.00 34.32           C  
ATOM   1309  O   ASN A 365      12.051  -4.119 -15.930  1.00 33.48           O  
ATOM   1310  CB  ASN A 365      13.689  -1.790 -14.936  1.00 32.16           C  
ATOM   1311  CG  ASN A 365      13.386  -0.515 -14.179  1.00 34.78           C  
ATOM   1312  ND2 ASN A 365      14.272   0.091 -13.565  1.00 34.57           N  
ATOM   1313  OD1 ASN A 365      12.118  -0.111 -14.194  1.00 32.99           O  
ATOM   1314  H   ASN A 365      15.237  -3.475 -13.440  1.00 31.00           H  
ATOM   1315  HA  ASN A 365      12.344  -2.799 -13.620  1.00 32.68           H  
ATOM   1316  HB2 ASN A 365      13.158  -1.768 -15.888  1.00 32.16           H  
ATOM   1317  HB3 ASN A 365      14.762  -1.843 -15.120  1.00 32.16           H  
ATOM   1318 HD21 ASN A 365      14.046   0.928 -13.048  1.00 34.57           H  
ATOM   1319 HD22 ASN A 365      15.222  -0.251 -13.581  1.00 34.57           H  
ATOM   1320  N   GLN A 366      13.801  -5.231 -15.029  1.00 35.69           N  
ATOM   1321  CA  GLN A 366      13.652  -6.406 -15.877  1.00 37.50           C  
ATOM   1322  C   GLN A 366      12.575  -7.290 -15.259  1.00 36.89           C  
ATOM   1323  O   GLN A 366      11.819  -7.940 -15.966  1.00 36.90           O  
ATOM   1324  CB  GLN A 366      14.980  -7.160 -15.968  1.00 40.81           C  
ATOM   1325  CG  GLN A 366      15.044  -8.193 -17.083  1.00 44.30           C  
ATOM   1326  CD  GLN A 366      16.346  -8.983 -17.071  1.00 47.41           C  
ATOM   1327  NE2 GLN A 366      16.604  -9.790 -17.962  1.00 50.35           N  
ATOM   1328  OE1 GLN A 366      17.170  -8.754 -16.057  1.00 47.69           O  
ATOM   1329  H   GLN A 366      14.546  -5.211 -14.347  1.00 35.69           H  
ATOM   1330  HA  GLN A 366      13.365  -6.116 -16.888  1.00 37.50           H  
ATOM   1331  HB2 GLN A 366      15.774  -6.432 -16.132  1.00 40.81           H  
ATOM   1332  HB3 GLN A 366      15.147  -7.672 -15.020  1.00 40.81           H  
ATOM   1333  HG2 GLN A 366      14.955  -7.680 -18.041  1.00 44.30           H  
ATOM   1334  HG3 GLN A 366      14.212  -8.888 -16.964  1.00 44.30           H  
ATOM   1335 HE21 GLN A 366      17.471 -10.308 -17.939  1.00 50.35           H  
ATOM   1336 HE22 GLN A 366      15.949  -9.935 -18.717  1.00 50.35           H  
ATOM   1337  N   GLN A 367      12.509  -7.310 -13.933  1.00 36.87           N  
ATOM   1338  CA  GLN A 367      11.489  -8.091 -13.237  1.00 36.96           C  
ATOM   1339  C   GLN A 367      11.282  -7.545 -11.821  1.00 36.10           C  
ATOM   1340  O   GLN A 367      12.091  -6.768 -11.328  1.00 36.20           O  
ATOM   1341  CB  GLN A 367      11.862  -9.588 -13.207  1.00 36.06           C  
ATOM   1342  CG  GLN A 367      13.036  -9.962 -12.319  1.00 38.17           C  
ATOM   1343  CD  GLN A 367      13.260 -11.473 -12.244  1.00 39.35           C  
ATOM   1344  NE2 GLN A 367      12.324 -12.250 -12.006  1.00 37.77           N  
ATOM   1345  OE1 GLN A 367      14.505 -11.893 -12.437  1.00 40.44           O  
ATOM   1346  H   GLN A 367      13.176  -6.775 -13.395  1.00 36.87           H  
ATOM   1347  HA  GLN A 367      10.550  -7.999 -13.783  1.00 36.96           H  
ATOM   1348  HB2 GLN A 367      10.990 -10.142 -12.859  1.00 36.06           H  
ATOM   1349  HB3 GLN A 367      12.103  -9.892 -14.225  1.00 36.06           H  
ATOM   1350  HG2 GLN A 367      12.846  -9.587 -11.313  1.00 38.17           H  
ATOM   1351  HG3 GLN A 367      13.937  -9.495 -12.717  1.00 38.17           H  
ATOM   1352 HE21 GLN A 367      12.494 -13.244 -11.953  1.00 37.77           H  
ATOM   1353 HE22 GLN A 367      11.391 -11.889 -11.865  1.00 37.77           H  
ATOM   1354  N   ARG A 368      10.188  -7.938 -11.176  1.00 35.75           N  
ATOM   1355  CA  ARG A 368       9.865  -7.473  -9.830  1.00 34.11           C  
ATOM   1356  C   ARG A 368      10.789  -8.008  -8.746  1.00 32.62           C  
ATOM   1357  O   ARG A 368      10.875  -9.214  -8.535  1.00 33.02           O  
ATOM   1358  CB  ARG A 368       8.433  -7.858  -9.491  1.00 37.11           C  
ATOM   1359  CG  ARG A 368       7.398  -7.184 -10.352  1.00 42.31           C  
ATOM   1360  CD  ARG A 368       6.031  -7.815 -10.148  1.00 48.15           C  
ATOM   1361  NE  ARG A 368       4.961  -6.846 -10.372  1.00 52.36           N  
ATOM   1362  CZ  ARG A 368       4.711  -5.818  -9.564  1.00 54.21           C  
ATOM   1363  NH1 ARG A 368       5.451  -5.629  -8.477  1.00 53.97           N  
ATOM   1364  NH2 ARG A 368       3.726  -4.972  -9.846  1.00 55.75           N1+
ATOM   1365  H   ARG A 368       9.558  -8.581 -11.633  1.00 35.75           H  
ATOM   1366  HA  ARG A 368       9.997  -6.391  -9.846  1.00 34.11           H  
ATOM   1367  HB2 ARG A 368       8.330  -8.936  -9.612  1.00 37.11           H  
ATOM   1368  HB3 ARG A 368       8.242  -7.589  -8.452  1.00 37.11           H  
ATOM   1369  HG2 ARG A 368       7.685  -7.283 -11.399  1.00 42.31           H  
ATOM   1370  HG3 ARG A 368       7.347  -6.128 -10.088  1.00 42.31           H  
ATOM   1371  HD2 ARG A 368       5.962  -8.191  -9.127  1.00 48.15           H  
ATOM   1372  HD3 ARG A 368       5.914  -8.642 -10.848  1.00 48.15           H  
ATOM   1373  HE  ARG A 368       4.377  -6.963 -11.188  1.00 52.36           H  
ATOM   1374 HH11 ARG A 368       6.201  -6.270  -8.259  1.00 53.97           H  
ATOM   1375 HH12 ARG A 368       5.264  -4.845  -7.869  1.00 53.97           H  
ATOM   1376 HH21 ARG A 368       3.165  -5.108 -10.675  1.00 55.75           H  
ATOM   1377 HH22 ARG A 368       3.538  -4.193  -9.232  1.00 55.75           H  
ATOM   1378  N   TYR A 369      11.470  -7.110  -8.044  1.00 30.45           N  
ATOM   1379  CA  TYR A 369      12.373  -7.518  -6.975  1.00 28.36           C  
ATOM   1380  C   TYR A 369      11.865  -7.114  -5.606  1.00 28.32           C  
ATOM   1381  O   TYR A 369      11.088  -6.171  -5.460  1.00 28.68           O  
ATOM   1382  CB  TYR A 369      13.757  -6.900  -7.159  1.00 28.17           C  
ATOM   1383  CG  TYR A 369      14.629  -7.616  -8.144  1.00 27.75           C  
ATOM   1384  CD1 TYR A 369      15.610  -8.509  -7.717  1.00 28.02           C  
ATOM   1385  CD2 TYR A 369      14.466  -7.416  -9.510  1.00 27.91           C  
ATOM   1386  CE1 TYR A 369      16.411  -9.191  -8.632  1.00 27.10           C  
ATOM   1387  CE2 TYR A 369      15.256  -8.087 -10.434  1.00 27.30           C  
ATOM   1388  CZ  TYR A 369      16.225  -8.969  -9.994  1.00 27.94           C  
ATOM   1389  OH  TYR A 369      17.009  -9.614 -10.914  1.00 26.96           O  
ATOM   1390  H   TYR A 369      11.361  -6.128  -8.254  1.00 30.45           H  
ATOM   1391  HA  TYR A 369      12.428  -8.605  -7.032  1.00 28.36           H  
ATOM   1392  HB2 TYR A 369      13.629  -5.873  -7.501  1.00 28.17           H  
ATOM   1393  HB3 TYR A 369      14.262  -6.901  -6.193  1.00 28.17           H  
ATOM   1394  HD1 TYR A 369      15.752  -8.676  -6.659  1.00 28.02           H  
ATOM   1395  HD2 TYR A 369      13.711  -6.726  -9.859  1.00 27.91           H  
ATOM   1396  HE1 TYR A 369      17.166  -9.883  -8.289  1.00 27.10           H  
ATOM   1397  HE2 TYR A 369      15.114  -7.920 -11.492  1.00 27.30           H  
ATOM   1398  HH  TYR A 369      17.317 -10.483 -10.646  1.00 26.96           H  
ATOM   1399  N   VAL A 370      12.328  -7.846  -4.604  1.00 27.08           N  
ATOM   1400  CA  VAL A 370      11.993  -7.595  -3.217  1.00 24.85           C  
ATOM   1401  C   VAL A 370      13.268  -7.024  -2.625  1.00 25.89           C  
ATOM   1402  O   VAL A 370      14.364  -7.397  -3.045  1.00 27.33           O  
ATOM   1403  CB  VAL A 370      11.663  -8.901  -2.493  1.00 24.86           C  
ATOM   1404  CG1 VAL A 370      11.965  -8.775  -1.018  1.00 24.69           C  
ATOM   1405  CG2 VAL A 370      10.208  -9.249  -2.710  1.00 25.09           C  
ATOM   1406  H   VAL A 370      12.945  -8.617  -4.817  1.00 27.08           H  
ATOM   1407  HA  VAL A 370      11.129  -6.938  -3.122  1.00 24.85           H  
ATOM   1408  HB  VAL A 370      12.282  -9.701  -2.899  1.00 24.86           H  
ATOM   1409 HG11 VAL A 370      13.020  -8.539  -0.882  1.00 24.69           H  
ATOM   1410 HG12 VAL A 370      11.356  -7.979  -0.589  1.00 24.69           H  
ATOM   1411 HG13 VAL A 370      11.736  -9.716  -0.519  1.00 24.69           H  
ATOM   1412 HG21 VAL A 370       9.580  -8.454  -2.307  1.00 25.09           H  
ATOM   1413 HG22 VAL A 370      10.016  -9.357  -3.777  1.00 25.09           H  
ATOM   1414 HG23 VAL A 370       9.979 -10.186  -2.202  1.00 25.09           H  
ATOM   1415  N   LEU A 371      13.134  -6.125  -1.659  1.00 24.41           N  
ATOM   1416  CA  LEU A 371      14.297  -5.527  -1.024  1.00 22.30           C  
ATOM   1417  C   LEU A 371      14.280  -5.854   0.465  1.00 22.47           C  
ATOM   1418  O   LEU A 371      13.297  -5.574   1.149  1.00 22.06           O  
ATOM   1419  CB  LEU A 371      14.275  -4.008  -1.230  1.00 21.57           C  
ATOM   1420  CG  LEU A 371      15.342  -3.210  -0.483  1.00 19.79           C  
ATOM   1421  CD1 LEU A 371      16.696  -3.579  -1.030  1.00 17.37           C  
ATOM   1422  CD2 LEU A 371      15.095  -1.725  -0.633  1.00 17.70           C  
ATOM   1423  H   LEU A 371      12.209  -5.851  -1.360  1.00 24.41           H  
ATOM   1424  HA  LEU A 371      15.206  -5.929  -1.471  1.00 22.30           H  
ATOM   1425  HB2 LEU A 371      14.401  -3.815  -2.295  1.00 21.57           H  
ATOM   1426  HB3 LEU A 371      13.300  -3.643  -0.907  1.00 21.57           H  
ATOM   1427  HG  LEU A 371      15.300  -3.449   0.580  1.00 19.79           H  
ATOM   1428 HD11 LEU A 371      16.865  -4.647  -0.892  1.00 17.37           H  
ATOM   1429 HD12 LEU A 371      16.736  -3.339  -2.093  1.00 17.37           H  
ATOM   1430 HD13 LEU A 371      17.467  -3.018  -0.502  1.00 17.37           H  
ATOM   1431 HD21 LEU A 371      15.131  -1.456  -1.689  1.00 17.70           H  
ATOM   1432 HD22 LEU A 371      14.114  -1.477  -0.228  1.00 17.70           H  
ATOM   1433 HD23 LEU A 371      15.862  -1.172  -0.091  1.00 17.70           H  
ATOM   1434  N   LYS A 372      15.359  -6.458   0.959  1.00 22.48           N  
ATOM   1435  CA  LYS A 372      15.471  -6.816   2.374  1.00 21.65           C  
ATOM   1436  C   LYS A 372      16.665  -6.095   2.980  1.00 21.53           C  
ATOM   1437  O   LYS A 372      17.787  -6.214   2.490  1.00 22.62           O  
ATOM   1438  CB  LYS A 372      15.641  -8.336   2.542  1.00 23.37           C  
ATOM   1439  CG  LYS A 372      15.774  -8.813   3.996  1.00 25.02           C  
ATOM   1440  CD  LYS A 372      15.491 -10.319   4.113  1.00 28.49           C  
ATOM   1441  CE  LYS A 372      15.513 -10.830   5.565  1.00 29.09           C  
ATOM   1442  NZ  LYS A 372      16.890 -10.948   6.136  1.00 29.97           N1+
ATOM   1443  H   LYS A 372      16.125  -6.676   0.338  1.00 22.48           H  
ATOM   1444  HA  LYS A 372      14.557  -6.516   2.886  1.00 21.65           H  
ATOM   1445  HB2 LYS A 372      14.771  -8.825   2.103  1.00 23.37           H  
ATOM   1446  HB3 LYS A 372      16.539  -8.638   2.003  1.00 23.37           H  
ATOM   1447  HG2 LYS A 372      16.787  -8.613   4.345  1.00 25.02           H  
ATOM   1448  HG3 LYS A 372      15.062  -8.268   4.616  1.00 25.02           H  
ATOM   1449  HD2 LYS A 372      16.248 -10.859   3.544  1.00 28.49           H  
ATOM   1450  HD3 LYS A 372      14.507 -10.520   3.690  1.00 28.49           H  
ATOM   1451  HE2 LYS A 372      15.043 -11.813   5.592  1.00 29.09           H  
ATOM   1452  HE3 LYS A 372      14.942 -10.137   6.183  1.00 29.09           H  
ATOM   1453  HZ1 LYS A 372      17.434 -11.587   5.574  1.00 29.97           H  
ATOM   1454  HZ2 LYS A 372      17.333 -10.040   6.137  1.00 29.97           H  
ATOM   1455  HZ3 LYS A 372      16.833 -11.296   7.082  1.00 29.97           H  
ATOM   1456  N   ILE A 373      16.415  -5.337   4.041  1.00 19.97           N  
ATOM   1457  CA  ILE A 373      17.469  -4.589   4.705  1.00 18.48           C  
ATOM   1458  C   ILE A 373      17.726  -5.160   6.090  1.00 20.17           C  
ATOM   1459  O   ILE A 373      16.856  -5.099   6.953  1.00 22.28           O  
ATOM   1460  CB  ILE A 373      17.080  -3.113   4.866  1.00 15.64           C  
ATOM   1461  CG1 ILE A 373      16.890  -2.458   3.503  1.00 13.37           C  
ATOM   1462  CG2 ILE A 373      18.154  -2.379   5.648  1.00 15.52           C  
ATOM   1463  CD1 ILE A 373      16.530  -0.984   3.608  1.00 13.11           C  
ATOM   1464  H   ILE A 373      15.471  -5.279   4.395  1.00 19.97           H  
ATOM   1465  HA  ILE A 373      18.364  -4.668   4.087  1.00 18.48           H  
ATOM   1466  HB  ILE A 373      16.138  -3.059   5.411  1.00 15.64           H  
ATOM   1467 HG12 ILE A 373      17.818  -2.552   2.938  1.00 13.37           H  
ATOM   1468 HG13 ILE A 373      16.089  -2.976   2.975  1.00 13.37           H  
ATOM   1469 HG21 ILE A 373      18.271  -2.843   6.627  1.00 15.52           H  
ATOM   1470 HG22 ILE A 373      19.098  -2.431   5.106  1.00 15.52           H  
ATOM   1471 HG23 ILE A 373      17.864  -1.336   5.773  1.00 15.52           H  
ATOM   1472 HD11 ILE A 373      15.594  -0.877   4.157  1.00 13.11           H  
ATOM   1473 HD12 ILE A 373      17.323  -0.453   4.134  1.00 13.11           H  
ATOM   1474 HD13 ILE A 373      16.415  -0.566   2.608  1.00 13.11           H  
ATOM   1475  N   HIS A 374      18.912  -5.715   6.310  1.00 20.85           N  
ATOM   1476  CA  HIS A 374      19.228  -6.278   7.616  1.00 23.07           C  
ATOM   1477  C   HIS A 374      20.083  -5.304   8.415  1.00 21.97           C  
ATOM   1478  O   HIS A 374      21.065  -4.766   7.910  1.00 23.52           O  
ATOM   1479  CB  HIS A 374      19.939  -7.625   7.460  1.00 24.59           C  
ATOM   1480  CG  HIS A 374      19.988  -8.429   8.722  1.00 30.32           C  
ATOM   1481  CD2 HIS A 374      20.944  -8.233   9.695  1.00 31.94           C  
ATOM   1482  ND1 HIS A 374      19.176  -9.410   9.185  1.00 32.10           N  
ATOM   1483  NE2 HIS A 374      20.722  -9.059  10.703  1.00 32.14           N  
ATOM   1484  CE1 HIS A 374      19.656  -9.783  10.419  1.00 33.06           C  
ATOM   1485  H   HIS A 374      19.598  -5.747   5.569  1.00 20.85           H  
ATOM   1486  HA  HIS A 374      18.299  -6.446   8.160  1.00 23.07           H  
ATOM   1487  HB2 HIS A 374      20.961  -7.439   7.131  1.00 24.59           H  
ATOM   1488  HB3 HIS A 374      19.413  -8.206   6.702  1.00 24.59           H  
ATOM   1489  HD2 HIS A 374      21.750  -7.516   9.642  1.00 31.94           H  
ATOM   1490  HE2 HIS A 374      21.312  -9.129  11.605  1.00 32.14           H  
ATOM   1491  HE1 HIS A 374      19.257 -10.496  11.012  1.00 33.06           H  
ATOM   1492  N   LEU A 375      19.701  -5.076   9.665  1.00 22.69           N  
ATOM   1493  CA  LEU A 375      20.426  -4.142  10.516  1.00 22.70           C  
ATOM   1494  C   LEU A 375      20.904  -4.754  11.829  1.00 22.62           C  
ATOM   1495  O   LEU A 375      20.266  -5.651  12.384  1.00 22.32           O  
ATOM   1496  CB  LEU A 375      19.536  -2.947  10.847  1.00 21.65           C  
ATOM   1497  CG  LEU A 375      18.758  -2.305   9.703  1.00 22.07           C  
ATOM   1498  CD1 LEU A 375      17.725  -1.361  10.305  1.00 20.79           C  
ATOM   1499  CD2 LEU A 375      19.704  -1.570   8.750  1.00 19.88           C  
ATOM   1500  H   LEU A 375      18.894  -5.558  10.033  1.00 22.69           H  
ATOM   1501  HA  LEU A 375      21.308  -3.844   9.949  1.00 22.70           H  
ATOM   1502  HB2 LEU A 375      18.810  -3.278  11.590  1.00 21.65           H  
ATOM   1503  HB3 LEU A 375      20.173  -2.176  11.280  1.00 21.65           H  
ATOM   1504  HG  LEU A 375      18.251  -3.070   9.114  1.00 22.07           H  
ATOM   1505 HD11 LEU A 375      17.048  -1.925  10.947  1.00 20.79           H  
ATOM   1506 HD12 LEU A 375      18.231  -0.596  10.894  1.00 20.79           H  
ATOM   1507 HD13 LEU A 375      17.157  -0.887   9.505  1.00 20.79           H  
ATOM   1508 HD21 LEU A 375      20.237  -0.791   9.296  1.00 19.88           H  
ATOM   1509 HD22 LEU A 375      20.421  -2.277   8.333  1.00 19.88           H  
ATOM   1510 HD23 LEU A 375      19.128  -1.119   7.942  1.00 19.88           H  
ATOM   1511  N   LYS A 376      22.030  -4.246  12.315  1.00 21.27           N  
ATOM   1512  CA  LYS A 376      22.613  -4.678  13.575  1.00 20.40           C  
ATOM   1513  C   LYS A 376      22.934  -3.419  14.368  1.00 20.48           C  
ATOM   1514  O   LYS A 376      23.425  -2.434  13.805  1.00 19.99           O  
ATOM   1515  CB  LYS A 376      23.918  -5.454  13.350  1.00 20.58           C  
ATOM   1516  CG  LYS A 376      23.813  -6.710  12.482  1.00 25.33           C  
ATOM   1517  CD  LYS A 376      25.095  -7.549  12.573  1.00 25.53           C  
ATOM   1518  CE  LYS A 376      25.105  -8.744  11.602  1.00 29.65           C  
ATOM   1519  NZ  LYS A 376      25.357  -8.379  10.164  1.00 30.08           N1+
ATOM   1520  H   LYS A 376      22.503  -3.527  11.786  1.00 21.27           H  
ATOM   1521  HA  LYS A 376      21.914  -5.333  14.096  1.00 20.40           H  
ATOM   1522  HB2 LYS A 376      24.629  -4.779  12.874  1.00 20.58           H  
ATOM   1523  HB3 LYS A 376      24.299  -5.754  14.326  1.00 20.58           H  
ATOM   1524  HG2 LYS A 376      22.969  -7.310  12.823  1.00 25.33           H  
ATOM   1525  HG3 LYS A 376      23.653  -6.415  11.445  1.00 25.33           H  
ATOM   1526  HD2 LYS A 376      25.190  -7.928  13.591  1.00 25.53           H  
ATOM   1527  HD3 LYS A 376      25.946  -6.908  12.343  1.00 25.53           H  
ATOM   1528  HE2 LYS A 376      24.136  -9.240  11.662  1.00 29.65           H  
ATOM   1529  HE3 LYS A 376      25.887  -9.434  11.920  1.00 29.65           H  
ATOM   1530  HZ1 LYS A 376      24.642  -7.739   9.849  1.00 30.08           H  
ATOM   1531  HZ2 LYS A 376      26.263  -7.940  10.082  1.00 30.08           H  
ATOM   1532  HZ3 LYS A 376      25.335  -9.214   9.596  1.00 30.08           H  
ATOM   1533  N   ASP A 377      22.652  -3.443  15.665  1.00 20.72           N  
ATOM   1534  CA  ASP A 377      22.972  -2.300  16.521  1.00 22.07           C  
ATOM   1535  C   ASP A 377      24.214  -2.667  17.336  1.00 21.83           C  
ATOM   1536  O   ASP A 377      24.785  -3.746  17.134  1.00 22.01           O  
ATOM   1537  CB  ASP A 377      21.789  -1.936  17.439  1.00 21.11           C  
ATOM   1538  CG  ASP A 377      21.512  -2.986  18.521  1.00 21.84           C  
ATOM   1539  OD1 ASP A 377      20.491  -2.829  19.229  1.00 24.34           O  
ATOM   1540  OD2 ASP A 377      22.291  -3.945  18.677  1.00 18.17           O1-
ATOM   1541  H   ASP A 377      22.212  -4.259  16.065  1.00 20.72           H  
ATOM   1542  HA  ASP A 377      23.168  -1.419  15.911  1.00 22.07           H  
ATOM   1543  HB2 ASP A 377      20.895  -1.829  16.825  1.00 21.11           H  
ATOM   1544  HB3 ASP A 377      22.010  -0.987  17.927  1.00 21.11           H  
ATOM   1545  N   TRP A 378      24.636  -1.781  18.239  1.00 21.21           N  
ATOM   1546  CA  TRP A 378      25.822  -2.031  19.051  1.00 20.63           C  
ATOM   1547  C   TRP A 378      25.540  -2.813  20.328  1.00 22.15           C  
ATOM   1548  O   TRP A 378      26.460  -3.116  21.088  1.00 22.12           O  
ATOM   1549  CB  TRP A 378      26.526  -0.711  19.400  1.00 18.60           C  
ATOM   1550  CG  TRP A 378      27.124  -0.032  18.192  1.00 18.68           C  
ATOM   1551  CD1 TRP A 378      26.539   0.926  17.417  1.00 16.89           C  
ATOM   1552  CD2 TRP A 378      28.396  -0.314  17.583  1.00 16.54           C  
ATOM   1553  NE1 TRP A 378      27.357   1.260  16.370  1.00 16.25           N  
ATOM   1554  CE2 TRP A 378      28.504   0.514  16.442  1.00 16.39           C  
ATOM   1555  CE3 TRP A 378      29.453  -1.189  17.889  1.00 16.67           C  
ATOM   1556  CZ2 TRP A 378      29.626   0.497  15.601  1.00 13.33           C  
ATOM   1557  CZ3 TRP A 378      30.573  -1.207  17.052  1.00 15.55           C  
ATOM   1558  CH2 TRP A 378      30.647  -0.364  15.919  1.00 16.50           C  
ATOM   1559  H   TRP A 378      24.124  -0.919  18.363  1.00 21.21           H  
ATOM   1560  HA  TRP A 378      26.473  -2.655  18.438  1.00 20.63           H  
ATOM   1561  HB2 TRP A 378      25.799  -0.038  19.854  1.00 18.60           H  
ATOM   1562  HB3 TRP A 378      27.323  -0.919  20.113  1.00 18.60           H  
ATOM   1563  HD1 TRP A 378      25.568   1.360  17.603  1.00 16.89           H  
ATOM   1564  HE1 TRP A 378      27.148   1.946  15.659  1.00 16.25           H  
ATOM   1565  HE3 TRP A 378      29.401  -1.834  18.753  1.00 16.67           H  
ATOM   1566  HZ2 TRP A 378      29.685   1.138  14.734  1.00 13.33           H  
ATOM   1567  HZ3 TRP A 378      31.393  -1.874  17.274  1.00 15.55           H  
ATOM   1568  HH2 TRP A 378      31.525  -0.398  15.291  1.00 16.50           H  
ATOM   1569  N   GLU A 379      24.272  -3.135  20.567  1.00 22.93           N  
ATOM   1570  CA  GLU A 379      23.900  -3.888  21.758  1.00 22.89           C  
ATOM   1571  C   GLU A 379      23.704  -5.359  21.430  1.00 23.03           C  
ATOM   1572  O   GLU A 379      23.224  -6.135  22.263  1.00 23.61           O  
ATOM   1573  CB  GLU A 379      22.614  -3.333  22.364  1.00 24.62           C  
ATOM   1574  CG  GLU A 379      22.788  -1.987  23.057  1.00 29.45           C  
ATOM   1575  CD  GLU A 379      22.972  -0.839  22.080  1.00 29.70           C  
ATOM   1576  OE1 GLU A 379      21.972  -0.438  21.439  1.00 30.81           O  
ATOM   1577  OE2 GLU A 379      24.115  -0.346  21.958  1.00 28.02           O1-
ATOM   1578  H   GLU A 379      23.556  -2.853  19.913  1.00 22.93           H  
ATOM   1579  HA  GLU A 379      24.712  -3.789  22.479  1.00 22.89           H  
ATOM   1580  HB2 GLU A 379      21.881  -3.216  21.566  1.00 24.62           H  
ATOM   1581  HB3 GLU A 379      22.242  -4.050  23.096  1.00 24.62           H  
ATOM   1582  HG2 GLU A 379      23.665  -2.039  23.702  1.00 29.45           H  
ATOM   1583  HG3 GLU A 379      21.903  -1.790  23.662  1.00 29.45           H  
ATOM   1584  N   GLY A 380      24.065  -5.741  20.211  1.00 21.78           N  
ATOM   1585  CA  GLY A 380      23.910  -7.126  19.812  1.00 22.30           C  
ATOM   1586  C   GLY A 380      22.513  -7.481  19.330  1.00 22.68           C  
ATOM   1587  O   GLY A 380      22.176  -8.662  19.234  1.00 22.85           O  
ATOM   1588  H   GLY A 380      24.447  -5.068  19.562  1.00 21.78           H  
ATOM   1589  HA2 GLY A 380      24.613  -7.330  19.004  1.00 22.30           H  
ATOM   1590  HA3 GLY A 380      24.147  -7.757  20.668  1.00 22.30           H  
ATOM   1591  N   ASN A 381      21.683  -6.482  19.040  1.00 21.02           N  
ATOM   1592  CA  ASN A 381      20.342  -6.777  18.542  1.00 20.30           C  
ATOM   1593  C   ASN A 381      20.341  -6.628  17.030  1.00 20.62           C  
ATOM   1594  O   ASN A 381      21.166  -5.906  16.468  1.00 19.88           O  
ATOM   1595  CB  ASN A 381      19.325  -5.827  19.151  1.00 21.55           C  
ATOM   1596  CG  ASN A 381      19.386  -5.815  20.657  1.00 21.99           C  
ATOM   1597  OD1 ASN A 381      19.090  -6.819  21.306  1.00 21.69           O  
ATOM   1598  ND2 ASN A 381      19.783  -4.681  21.227  1.00 21.82           N  
ATOM   1599  H   ASN A 381      21.979  -5.524  19.164  1.00 21.02           H  
ATOM   1600  HA  ASN A 381      20.069  -7.795  18.821  1.00 20.30           H  
ATOM   1601  HB2 ASN A 381      18.327  -6.137  18.843  1.00 21.55           H  
ATOM   1602  HB3 ASN A 381      19.522  -4.820  18.784  1.00 21.55           H  
ATOM   1603 HD21 ASN A 381      20.016  -3.882  20.654  1.00 21.82           H  
ATOM   1604 HD22 ASN A 381      19.852  -4.618  22.233  1.00 21.82           H  
ATOM   1605  N   GLU A 382      19.426  -7.326  16.371  1.00 20.82           N  
ATOM   1606  CA  GLU A 382      19.326  -7.257  14.924  1.00 22.47           C  
ATOM   1607  C   GLU A 382      17.870  -7.092  14.520  1.00 22.98           C  
ATOM   1608  O   GLU A 382      16.970  -7.437  15.280  1.00 22.89           O  
ATOM   1609  CB  GLU A 382      19.918  -8.517  14.283  1.00 23.16           C  
ATOM   1610  CG  GLU A 382      21.396  -8.742  14.596  1.00 27.54           C  
ATOM   1611  CD  GLU A 382      22.003  -9.848  13.747  1.00 30.46           C  
ATOM   1612  OE1 GLU A 382      21.234 -10.504  13.015  1.00 34.32           O  
ATOM   1613  OE2 GLU A 382      23.238 -10.067  13.809  1.00 31.07           O1-
ATOM   1614  H   GLU A 382      18.787  -7.916  16.885  1.00 20.82           H  
ATOM   1615  HA  GLU A 382      19.894  -6.397  14.571  1.00 22.47           H  
ATOM   1616  HB2 GLU A 382      19.357  -9.380  14.643  1.00 23.16           H  
ATOM   1617  HB3 GLU A 382      19.806  -8.436  13.202  1.00 23.16           H  
ATOM   1618  HG2 GLU A 382      21.495  -9.013  15.647  1.00 27.54           H  
ATOM   1619  HG3 GLU A 382      21.939  -7.816  14.407  1.00 27.54           H  
ATOM   1620  N   ALA A 383      17.643  -6.559  13.323  1.00 23.82           N  
ATOM   1621  CA  ALA A 383      16.292  -6.354  12.820  1.00 23.33           C  
ATOM   1622  C   ALA A 383      16.297  -6.286  11.301  1.00 23.47           C  
ATOM   1623  O   ALA A 383      17.358  -6.225  10.677  1.00 24.38           O  
ATOM   1624  CB  ALA A 383      15.735  -5.067  13.386  1.00 24.10           C  
ATOM   1625  H   ALA A 383      18.428  -6.289  12.748  1.00 23.82           H  
ATOM   1626  HA  ALA A 383      15.667  -7.192  13.130  1.00 23.33           H  
ATOM   1627  HB1 ALA A 383      15.721  -5.125  14.474  1.00 24.10           H  
ATOM   1628  HB2 ALA A 383      16.362  -4.232  13.074  1.00 24.10           H  
ATOM   1629  HB3 ALA A 383      14.720  -4.917  13.017  1.00 24.10           H  
ATOM   1630  N   TYR A 384      15.115  -6.287  10.699  1.00 21.93           N  
ATOM   1631  CA  TYR A 384      15.050  -6.189   9.251  1.00 22.61           C  
ATOM   1632  C   TYR A 384      13.778  -5.512   8.774  1.00 22.29           C  
ATOM   1633  O   TYR A 384      12.760  -5.527   9.460  1.00 20.95           O  
ATOM   1634  CB  TYR A 384      15.138  -7.573   8.594  1.00 23.27           C  
ATOM   1635  CG  TYR A 384      13.844  -8.338   8.647  1.00 23.29           C  
ATOM   1636  CD1 TYR A 384      13.482  -9.051   9.783  1.00 22.12           C  
ATOM   1637  CD2 TYR A 384      12.956  -8.313   7.568  1.00 25.14           C  
ATOM   1638  CE1 TYR A 384      12.262  -9.726   9.851  1.00 25.19           C  
ATOM   1639  CE2 TYR A 384      11.729  -8.983   7.626  1.00 26.89           C  
ATOM   1640  CZ  TYR A 384      11.391  -9.686   8.770  1.00 26.33           C  
ATOM   1641  OH  TYR A 384      10.183 -10.335   8.839  1.00 29.41           O  
ATOM   1642  H   TYR A 384      14.267  -6.355  11.243  1.00 21.93           H  
ATOM   1643  HA  TYR A 384      15.905  -5.581   8.956  1.00 22.61           H  
ATOM   1644  HB2 TYR A 384      15.421  -7.443   7.549  1.00 23.27           H  
ATOM   1645  HB3 TYR A 384      15.904  -8.153   9.109  1.00 23.27           H  
ATOM   1646  HD1 TYR A 384      14.155  -9.084  10.627  1.00 22.12           H  
ATOM   1647  HD2 TYR A 384      13.221  -7.767   6.675  1.00 25.14           H  
ATOM   1648  HE1 TYR A 384      11.996 -10.277  10.741  1.00 25.19           H  
ATOM   1649  HE2 TYR A 384      11.051  -8.952   6.786  1.00 26.89           H  
ATOM   1650  HH  TYR A 384       9.633 -10.253   8.056  1.00 29.41           H  
ATOM   1651  N   SER A 385      13.860  -4.915   7.590  1.00 21.63           N  
ATOM   1652  CA  SER A 385      12.721  -4.278   6.958  1.00 20.69           C  
ATOM   1653  C   SER A 385      12.656  -5.010   5.631  1.00 21.90           C  
ATOM   1654  O   SER A 385      13.690  -5.415   5.091  1.00 21.54           O  
ATOM   1655  CB  SER A 385      12.962  -2.778   6.750  1.00 19.94           C  
ATOM   1656  OG  SER A 385      12.754  -2.055   7.957  1.00 18.43           O  
ATOM   1657  H   SER A 385      14.750  -4.904   7.112  1.00 21.63           H  
ATOM   1658  HA  SER A 385      11.804  -4.335   7.544  1.00 20.69           H  
ATOM   1659  HB2 SER A 385      12.273  -2.409   5.990  1.00 19.94           H  
ATOM   1660  HB3 SER A 385      13.988  -2.625   6.415  1.00 19.94           H  
ATOM   1661  HG  SER A 385      13.375  -2.391   8.607  1.00 18.43           H  
ATOM   1662  N   LEU A 386      11.454  -5.211   5.113  1.00 23.06           N  
ATOM   1663  CA  LEU A 386      11.300  -5.931   3.860  1.00 25.13           C  
ATOM   1664  C   LEU A 386      10.205  -5.288   3.030  1.00 25.73           C  
ATOM   1665  O   LEU A 386       9.146  -4.944   3.549  1.00 29.24           O  
ATOM   1666  CB  LEU A 386      10.944  -7.390   4.147  1.00 24.71           C  
ATOM   1667  CG  LEU A 386      10.735  -8.324   2.960  1.00 26.09           C  
ATOM   1668  CD1 LEU A 386      12.050  -8.497   2.219  1.00 27.80           C  
ATOM   1669  CD2 LEU A 386      10.210  -9.668   3.456  1.00 25.33           C  
ATOM   1670  H   LEU A 386      10.637  -4.861   5.593  1.00 23.06           H  
ATOM   1671  HA  LEU A 386      12.237  -5.892   3.305  1.00 25.13           H  
ATOM   1672  HB2 LEU A 386      11.751  -7.808   4.750  1.00 24.71           H  
ATOM   1673  HB3 LEU A 386      10.020  -7.390   4.726  1.00 24.71           H  
ATOM   1674  HG  LEU A 386      10.002  -7.899   2.275  1.00 26.09           H  
ATOM   1675 HD11 LEU A 386      12.396  -7.527   1.862  1.00 27.80           H  
ATOM   1676 HD12 LEU A 386      12.794  -8.922   2.893  1.00 27.80           H  
ATOM   1677 HD13 LEU A 386      11.904  -9.166   1.371  1.00 27.80           H  
ATOM   1678 HD21 LEU A 386      10.932 -10.109   4.144  1.00 25.33           H  
ATOM   1679 HD22 LEU A 386       9.261  -9.520   3.971  1.00 25.33           H  
ATOM   1680 HD23 LEU A 386      10.062 -10.336   2.607  1.00 25.33           H  
ATOM   1681  N   TYR A 387      10.466  -5.131   1.741  1.00 24.80           N  
ATOM   1682  CA  TYR A 387       9.503  -4.532   0.834  1.00 25.98           C  
ATOM   1683  C   TYR A 387       9.083  -5.576  -0.198  1.00 27.96           C  
ATOM   1684  O   TYR A 387       9.927  -6.309  -0.716  1.00 26.67           O  
ATOM   1685  CB  TYR A 387      10.139  -3.323   0.144  1.00 24.53           C  
ATOM   1686  CG  TYR A 387      10.505  -2.220   1.102  1.00 23.22           C  
ATOM   1687  CD1 TYR A 387       9.701  -1.096   1.236  1.00 24.76           C  
ATOM   1688  CD2 TYR A 387      11.622  -2.323   1.915  1.00 23.63           C  
ATOM   1689  CE1 TYR A 387      10.000  -0.096   2.160  1.00 23.54           C  
ATOM   1690  CE2 TYR A 387      11.929  -1.334   2.846  1.00 24.43           C  
ATOM   1691  CZ  TYR A 387      11.113  -0.224   2.962  1.00 23.97           C  
ATOM   1692  OH  TYR A 387      11.400   0.758   3.875  1.00 25.37           O  
ATOM   1693  H   TYR A 387      11.358  -5.436   1.379  1.00 24.80           H  
ATOM   1694  HA  TYR A 387       8.623  -4.197   1.384  1.00 25.98           H  
ATOM   1695  HB2 TYR A 387      11.043  -3.652  -0.368  1.00 24.53           H  
ATOM   1696  HB3 TYR A 387       9.432  -2.928  -0.585  1.00 24.53           H  
ATOM   1697  HD1 TYR A 387       8.826  -0.994   0.611  1.00 24.76           H  
ATOM   1698  HD2 TYR A 387      12.266  -3.185   1.825  1.00 23.63           H  
ATOM   1699  HE1 TYR A 387       9.364   0.773   2.247  1.00 23.54           H  
ATOM   1700  HE2 TYR A 387      12.801  -1.434   3.475  1.00 24.43           H  
ATOM   1701  HH  TYR A 387      10.782   1.492   3.889  1.00 25.37           H  
ATOM   1702  N   GLU A 388       7.781  -5.646  -0.475  1.00 29.71           N  
ATOM   1703  CA  GLU A 388       7.239  -6.596  -1.445  1.00 32.98           C  
ATOM   1704  C   GLU A 388       7.820  -6.355  -2.833  1.00 33.60           C  
ATOM   1705  O   GLU A 388       8.072  -7.298  -3.581  1.00 33.35           O  
ATOM   1706  CB  GLU A 388       5.711  -6.477  -1.524  1.00 35.88           C  
ATOM   1707  CG  GLU A 388       4.926  -7.081  -0.364  1.00 40.17           C  
ATOM   1708  CD  GLU A 388       3.467  -6.615  -0.342  1.00 44.33           C  
ATOM   1709  OE1 GLU A 388       2.801  -6.659  -1.403  1.00 46.27           O  
ATOM   1710  OE2 GLU A 388       2.981  -6.206   0.740  1.00 46.73           O1-
ATOM   1711  H   GLU A 388       7.147  -5.021   0.002  1.00 29.71           H  
ATOM   1712  HA  GLU A 388       7.514  -7.595  -1.108  1.00 32.98           H  
ATOM   1713  HB2 GLU A 388       5.463  -5.417  -1.577  1.00 35.88           H  
ATOM   1714  HB3 GLU A 388       5.386  -6.973  -2.439  1.00 35.88           H  
ATOM   1715  HG2 GLU A 388       5.402  -6.787   0.572  1.00 40.17           H  
ATOM   1716  HG3 GLU A 388       4.945  -8.167  -0.456  1.00 40.17           H  
ATOM   1717  N   HIS A 389       8.028  -5.086  -3.170  1.00 35.21           N  
ATOM   1718  CA  HIS A 389       8.565  -4.714  -4.477  1.00 36.53           C  
ATOM   1719  C   HIS A 389       9.460  -3.477  -4.383  1.00 35.79           C  
ATOM   1720  O   HIS A 389       9.129  -2.504  -3.707  1.00 36.59           O  
ATOM   1721  CB  HIS A 389       7.411  -4.463  -5.451  1.00 39.86           C  
ATOM   1722  CG  HIS A 389       7.848  -4.154  -6.849  1.00 43.89           C  
ATOM   1723  ND1 HIS A 389       8.801  -4.899  -7.513  1.00 46.24           N  
ATOM   1724  CD2 HIS A 389       7.447  -3.196  -7.719  1.00 45.13           C  
ATOM   1725  CE1 HIS A 389       8.969  -4.412  -8.731  1.00 46.31           C  
ATOM   1726  NE2 HIS A 389       8.159  -3.379  -8.881  1.00 46.66           N  
ATOM   1727  H   HIS A 389       7.809  -4.359  -2.504  1.00 35.21           H  
ATOM   1728  HA  HIS A 389       9.179  -5.537  -4.843  1.00 36.53           H  
ATOM   1729  HB2 HIS A 389       6.827  -3.620  -5.081  1.00 39.86           H  
ATOM   1730  HB3 HIS A 389       6.785  -5.355  -5.477  1.00 39.86           H  
ATOM   1731  HD2 HIS A 389       6.707  -2.432  -7.534  1.00 45.13           H  
ATOM   1732  HE2 HIS A 389       8.076  -2.815  -9.715  1.00 46.66           H  
ATOM   1733  HE1 HIS A 389       9.652  -4.794  -9.476  1.00 46.31           H  
ATOM   1734  N   PHE A 390      10.597  -3.530  -5.068  1.00 34.89           N  
ATOM   1735  CA  PHE A 390      11.568  -2.445  -5.071  1.00 31.94           C  
ATOM   1736  C   PHE A 390      12.230  -2.301  -6.436  1.00 31.02           C  
ATOM   1737  O   PHE A 390      12.561  -3.288  -7.083  1.00 31.77           O  
ATOM   1738  CB  PHE A 390      12.627  -2.716  -3.988  1.00 32.08           C  
ATOM   1739  CG  PHE A 390      13.979  -2.109  -4.269  1.00 31.24           C  
ATOM   1740  CD1 PHE A 390      14.929  -2.799  -5.022  1.00 32.14           C  
ATOM   1741  CD2 PHE A 390      14.304  -0.848  -3.783  1.00 31.13           C  
ATOM   1742  CE1 PHE A 390      16.187  -2.241  -5.291  1.00 31.24           C  
ATOM   1743  CE2 PHE A 390      15.562  -0.278  -4.045  1.00 32.95           C  
ATOM   1744  CZ  PHE A 390      16.500  -0.979  -4.800  1.00 31.51           C  
ATOM   1745  H   PHE A 390      10.796  -4.359  -5.610  1.00 34.89           H  
ATOM   1746  HA  PHE A 390      11.052  -1.509  -4.856  1.00 31.94           H  
ATOM   1747  HB2 PHE A 390      12.261  -2.310  -3.045  1.00 32.08           H  
ATOM   1748  HB3 PHE A 390      12.751  -3.795  -3.895  1.00 32.08           H  
ATOM   1749  HD1 PHE A 390      14.691  -3.781  -5.405  1.00 32.14           H  
ATOM   1750  HD2 PHE A 390      13.581  -0.300  -3.197  1.00 31.13           H  
ATOM   1751  HE1 PHE A 390      16.910  -2.789  -5.877  1.00 31.24           H  
ATOM   1752  HE2 PHE A 390      15.801   0.703  -3.661  1.00 32.95           H  
ATOM   1753  HZ  PHE A 390      17.467  -0.543  -5.003  1.00 31.51           H  
ATOM   1754  N   TYR A 391      12.409  -1.067  -6.882  1.00 29.55           N  
ATOM   1755  CA  TYR A 391      13.077  -0.828  -8.153  1.00 29.44           C  
ATOM   1756  C   TYR A 391      13.537   0.620  -8.246  1.00 27.30           C  
ATOM   1757  O   TYR A 391      12.961   1.513  -7.628  1.00 26.56           O  
ATOM   1758  CB  TYR A 391      12.174  -1.190  -9.350  1.00 30.06           C  
ATOM   1759  CG  TYR A 391      11.039  -0.230  -9.640  1.00 31.48           C  
ATOM   1760  CD1 TYR A 391       9.819  -0.330  -8.976  1.00 31.19           C  
ATOM   1761  CD2 TYR A 391      11.185   0.774 -10.599  1.00 32.25           C  
ATOM   1762  CE1 TYR A 391       8.770   0.545  -9.261  1.00 30.97           C  
ATOM   1763  CE2 TYR A 391      10.145   1.654 -10.892  1.00 31.39           C  
ATOM   1764  CZ  TYR A 391       8.944   1.533 -10.215  1.00 32.25           C  
ATOM   1765  OH  TYR A 391       7.930   2.416 -10.479  1.00 35.09           O  
ATOM   1766  H   TYR A 391      12.079  -0.285  -6.335  1.00 29.55           H  
ATOM   1767  HA  TYR A 391      13.951  -1.478  -8.195  1.00 29.44           H  
ATOM   1768  HB2 TYR A 391      12.803  -1.241 -10.239  1.00 30.06           H  
ATOM   1769  HB3 TYR A 391      11.740  -2.171  -9.156  1.00 30.06           H  
ATOM   1770  HD1 TYR A 391       9.682  -1.097  -8.228  1.00 31.19           H  
ATOM   1771  HD2 TYR A 391      12.123   0.871 -11.125  1.00 32.25           H  
ATOM   1772  HE1 TYR A 391       7.828   0.452  -8.741  1.00 30.97           H  
ATOM   1773  HE2 TYR A 391      10.275   2.422 -11.640  1.00 31.39           H  
ATOM   1774  HH  TYR A 391       8.133   3.081 -11.141  1.00 35.09           H  
ATOM   1775  N   LEU A 392      14.600   0.833  -9.009  1.00 26.44           N  
ATOM   1776  CA  LEU A 392      15.174   2.157  -9.205  1.00 26.09           C  
ATOM   1777  C   LEU A 392      14.853   2.608 -10.615  1.00 25.03           C  
ATOM   1778  O   LEU A 392      14.888   1.807 -11.545  1.00 26.98           O  
ATOM   1779  CB  LEU A 392      16.697   2.099  -9.019  1.00 24.79           C  
ATOM   1780  CG  LEU A 392      17.316   2.332  -7.636  1.00 26.07           C  
ATOM   1781  CD1 LEU A 392      16.327   2.018  -6.528  1.00 24.83           C  
ATOM   1782  CD2 LEU A 392      18.576   1.493  -7.507  1.00 23.72           C  
ATOM   1783  H   LEU A 392      15.029   0.045  -9.473  1.00 26.44           H  
ATOM   1784  HA  LEU A 392      14.759   2.856  -8.479  1.00 26.09           H  
ATOM   1785  HB2 LEU A 392      17.015   1.107  -9.341  1.00 24.79           H  
ATOM   1786  HB3 LEU A 392      17.123   2.851  -9.684  1.00 24.79           H  
ATOM   1787  HG  LEU A 392      17.577   3.385  -7.535  1.00 26.07           H  
ATOM   1788 HD11 LEU A 392      15.445   2.648  -6.639  1.00 24.83           H  
ATOM   1789 HD12 LEU A 392      16.035   0.970  -6.588  1.00 24.83           H  
ATOM   1790 HD13 LEU A 392      16.792   2.211  -5.561  1.00 24.83           H  
ATOM   1791 HD21 LEU A 392      18.322   0.438  -7.607  1.00 23.72           H  
ATOM   1792 HD22 LEU A 392      19.281   1.773  -8.290  1.00 23.72           H  
ATOM   1793 HD23 LEU A 392      19.030   1.666  -6.531  1.00 23.72           H  
ATOM   1794  N   SER A 393      14.516   3.879 -10.775  1.00 23.40           N  
ATOM   1795  CA  SER A 393      14.232   4.403 -12.099  1.00 21.98           C  
ATOM   1796  C   SER A 393      15.591   4.567 -12.773  1.00 22.61           C  
ATOM   1797  O   SER A 393      16.619   4.431 -12.109  1.00 20.59           O  
ATOM   1798  CB  SER A 393      13.515   5.746 -11.988  1.00 23.50           C  
ATOM   1799  OG  SER A 393      12.241   5.592 -11.387  1.00 23.81           O  
ATOM   1800  H   SER A 393      14.456   4.487  -9.971  1.00 23.40           H  
ATOM   1801  HA  SER A 393      13.581   3.742 -12.672  1.00 21.98           H  
ATOM   1802  HB2 SER A 393      13.390   6.167 -12.986  1.00 23.50           H  
ATOM   1803  HB3 SER A 393      14.116   6.422 -11.381  1.00 23.50           H  
ATOM   1804  HG  SER A 393      11.731   4.994 -11.938  1.00 23.81           H  
ATOM   1805  N   SER A 394      15.602   4.849 -14.078  1.00 23.35           N  
ATOM   1806  CA  SER A 394      16.858   5.006 -14.827  1.00 24.39           C  
ATOM   1807  C   SER A 394      17.656   6.193 -14.316  1.00 24.10           C  
ATOM   1808  O   SER A 394      17.183   6.945 -13.462  1.00 23.13           O  
ATOM   1809  CB  SER A 394      16.587   5.227 -16.317  1.00 25.71           C  
ATOM   1810  OG  SER A 394      16.155   6.558 -16.561  1.00 29.28           O  
ATOM   1811  H   SER A 394      14.723   4.958 -14.564  1.00 23.35           H  
ATOM   1812  HA  SER A 394      17.426   4.087 -14.683  1.00 24.39           H  
ATOM   1813  HB2 SER A 394      15.812   4.534 -16.646  1.00 25.71           H  
ATOM   1814  HB3 SER A 394      17.503   5.040 -16.878  1.00 25.71           H  
ATOM   1815  HG  SER A 394      16.784   6.961 -17.164  1.00 29.28           H  
ATOM   1816  N   GLU A 395      18.862   6.367 -14.850  1.00 23.74           N  
ATOM   1817  CA  GLU A 395      19.710   7.478 -14.437  1.00 25.35           C  
ATOM   1818  C   GLU A 395      19.023   8.803 -14.748  1.00 26.69           C  
ATOM   1819  O   GLU A 395      19.125   9.762 -13.974  1.00 26.73           O  
ATOM   1820  CB  GLU A 395      21.064   7.423 -15.145  1.00 24.58           C  
ATOM   1821  CG  GLU A 395      22.031   8.485 -14.651  1.00 25.00           C  
ATOM   1822  CD  GLU A 395      23.392   8.407 -15.311  1.00 26.15           C  
ATOM   1823  OE1 GLU A 395      24.298   9.159 -14.897  1.00 26.97           O  
ATOM   1824  OE2 GLU A 395      23.560   7.598 -16.244  1.00 27.56           O1-
ATOM   1825  H   GLU A 395      19.194   5.720 -15.551  1.00 23.74           H  
ATOM   1826  HA  GLU A 395      19.876   7.398 -13.363  1.00 25.35           H  
ATOM   1827  HB2 GLU A 395      21.507   6.442 -14.973  1.00 24.58           H  
ATOM   1828  HB3 GLU A 395      20.904   7.568 -16.213  1.00 24.58           H  
ATOM   1829  HG2 GLU A 395      22.160   8.363 -13.576  1.00 25.00           H  
ATOM   1830  HG3 GLU A 395      21.602   9.466 -14.856  1.00 25.00           H  
ATOM   1831  N   GLU A 396      18.318   8.855 -15.878  1.00 28.87           N  
ATOM   1832  CA  GLU A 396      17.619  10.074 -16.273  1.00 28.90           C  
ATOM   1833  C   GLU A 396      16.662  10.542 -15.191  1.00 28.35           C  
ATOM   1834  O   GLU A 396      16.430  11.737 -15.046  1.00 30.61           O  
ATOM   1835  CB  GLU A 396      16.881   9.877 -17.603  1.00 31.05           C  
ATOM   1836  CG  GLU A 396      17.823   9.878 -18.799  1.00 30.72           C  
ATOM   1837  CD  GLU A 396      18.725   8.652 -18.824  1.00 33.09           C  
ATOM   1838  OE1 GLU A 396      19.887   8.760 -19.284  1.00 30.71           O  
ATOM   1839  OE2 GLU A 396      18.261   7.575 -18.389  1.00 32.28           O1-
ATOM   1840  H   GLU A 396      18.267   8.038 -16.470  1.00 28.87           H  
ATOM   1841  HA  GLU A 396      18.370  10.852 -16.411  1.00 28.90           H  
ATOM   1842  HB2 GLU A 396      16.355   8.923 -17.573  1.00 31.05           H  
ATOM   1843  HB3 GLU A 396      16.160  10.685 -17.726  1.00 31.05           H  
ATOM   1844  HG2 GLU A 396      18.446  10.771 -18.754  1.00 30.72           H  
ATOM   1845  HG3 GLU A 396      17.229   9.895 -19.713  1.00 30.72           H  
ATOM   1846  N   LEU A 397      16.101   9.612 -14.428  1.00 26.59           N  
ATOM   1847  CA  LEU A 397      15.216  10.010 -13.342  1.00 26.44           C  
ATOM   1848  C   LEU A 397      15.989   9.969 -12.028  1.00 24.64           C  
ATOM   1849  O   LEU A 397      15.412   9.819 -10.955  1.00 22.97           O  
ATOM   1850  CB  LEU A 397      13.989   9.102 -13.267  1.00 27.51           C  
ATOM   1851  CG  LEU A 397      13.001   9.255 -14.423  1.00 30.49           C  
ATOM   1852  CD1 LEU A 397      11.803   8.336 -14.192  1.00 31.69           C  
ATOM   1853  CD2 LEU A 397      12.557  10.706 -14.525  1.00 29.99           C  
ATOM   1854  H   LEU A 397      16.287   8.634 -14.600  1.00 26.59           H  
ATOM   1855  HA  LEU A 397      14.863  11.024 -13.529  1.00 26.44           H  
ATOM   1856  HB2 LEU A 397      14.334   8.068 -13.251  1.00 27.51           H  
ATOM   1857  HB3 LEU A 397      13.461   9.323 -12.339  1.00 27.51           H  
ATOM   1858  HG  LEU A 397      13.480   8.974 -15.361  1.00 30.49           H  
ATOM   1859 HD11 LEU A 397      12.143   7.302 -14.139  1.00 31.69           H  
ATOM   1860 HD12 LEU A 397      11.313   8.606 -13.257  1.00 31.69           H  
ATOM   1861 HD13 LEU A 397      11.098   8.444 -15.016  1.00 31.69           H  
ATOM   1862 HD21 LEU A 397      12.075  11.005 -13.594  1.00 29.99           H  
ATOM   1863 HD22 LEU A 397      13.425  11.340 -14.704  1.00 29.99           H  
ATOM   1864 HD23 LEU A 397      11.853  10.813 -15.350  1.00 29.99           H  
ATOM   1865  N   ASN A 398      17.307  10.109 -12.136  1.00 23.16           N  
ATOM   1866  CA  ASN A 398      18.193  10.108 -10.983  1.00 22.74           C  
ATOM   1867  C   ASN A 398      18.066   8.865 -10.101  1.00 22.82           C  
ATOM   1868  O   ASN A 398      18.113   8.964  -8.874  1.00 21.72           O  
ATOM   1869  CB  ASN A 398      17.946  11.363 -10.142  1.00 22.09           C  
ATOM   1870  CG  ASN A 398      18.192  12.644 -10.920  1.00 20.90           C  
ATOM   1871  OD1 ASN A 398      19.148  12.743 -11.684  1.00 21.45           O  
ATOM   1872  ND2 ASN A 398      17.338  13.638 -10.712  1.00 21.50           N  
ATOM   1873  H   ASN A 398      17.709  10.221 -13.056  1.00 23.16           H  
ATOM   1874  HA  ASN A 398      19.208  10.099 -11.379  1.00 22.74           H  
ATOM   1875  HB2 ASN A 398      18.614  11.344  -9.281  1.00 22.09           H  
ATOM   1876  HB3 ASN A 398      16.911  11.356  -9.799  1.00 22.09           H  
ATOM   1877 HD21 ASN A 398      17.462  14.519 -11.191  1.00 21.50           H  
ATOM   1878 HD22 ASN A 398      16.564  13.514 -10.075  1.00 21.50           H  
ATOM   1879  N   TYR A 399      17.912   7.699 -10.723  1.00 22.91           N  
ATOM   1880  CA  TYR A 399      17.783   6.449  -9.973  1.00 22.99           C  
ATOM   1881  C   TYR A 399      16.805   6.554  -8.795  1.00 23.67           C  
ATOM   1882  O   TYR A 399      17.116   6.128  -7.680  1.00 23.71           O  
ATOM   1883  CB  TYR A 399      19.153   6.007  -9.448  1.00 22.65           C  
ATOM   1884  CG  TYR A 399      20.153   5.746 -10.543  1.00 23.54           C  
ATOM   1885  CD1 TYR A 399      19.868   4.847 -11.573  1.00 21.83           C  
ATOM   1886  CD2 TYR A 399      21.374   6.416 -10.571  1.00 24.24           C  
ATOM   1887  CE1 TYR A 399      20.769   4.620 -12.608  1.00 20.29           C  
ATOM   1888  CE2 TYR A 399      22.291   6.200 -11.606  1.00 23.97           C  
ATOM   1889  CZ  TYR A 399      21.981   5.301 -12.622  1.00 23.47           C  
ATOM   1890  OH  TYR A 399      22.871   5.102 -13.650  1.00 21.84           O  
ATOM   1891  H   TYR A 399      17.884   7.676 -11.732  1.00 22.91           H  
ATOM   1892  HA  TYR A 399      17.382   5.712 -10.668  1.00 22.99           H  
ATOM   1893  HB2 TYR A 399      19.545   6.791  -8.801  1.00 22.65           H  
ATOM   1894  HB3 TYR A 399      19.024   5.091  -8.872  1.00 22.65           H  
ATOM   1895  HD1 TYR A 399      18.927   4.316 -11.566  1.00 21.83           H  
ATOM   1896  HD2 TYR A 399      21.617   7.113  -9.782  1.00 24.24           H  
ATOM   1897  HE1 TYR A 399      20.529   3.920 -13.395  1.00 20.29           H  
ATOM   1898  HE2 TYR A 399      23.233   6.728 -11.616  1.00 23.97           H  
ATOM   1899  HH  TYR A 399      22.589   4.468 -14.314  1.00 21.84           H  
ATOM   1900  N   ARG A 400      15.625   7.113  -9.041  1.00 23.54           N  
ATOM   1901  CA  ARG A 400      14.617   7.257  -7.994  1.00 23.59           C  
ATOM   1902  C   ARG A 400      14.146   5.899  -7.471  1.00 22.49           C  
ATOM   1903  O   ARG A 400      13.899   4.977  -8.246  1.00 21.86           O  
ATOM   1904  CB  ARG A 400      13.418   8.027  -8.535  1.00 25.20           C  
ATOM   1905  CG  ARG A 400      12.365   8.372  -7.493  1.00 27.83           C  
ATOM   1906  CD  ARG A 400      11.198   9.063  -8.168  1.00 29.83           C  
ATOM   1907  NE  ARG A 400      11.679  10.032  -9.143  1.00 31.87           N  
ATOM   1908  CZ  ARG A 400      10.914  10.621 -10.055  1.00 32.64           C  
ATOM   1909  NH1 ARG A 400       9.621  10.343 -10.118  1.00 32.56           N  
ATOM   1910  NH2 ARG A 400      11.450  11.474 -10.915  1.00 34.77           N1+
ATOM   1911  H   ARG A 400      15.421   7.446  -9.972  1.00 23.54           H  
ATOM   1912  HA  ARG A 400      15.075   7.802  -7.168  1.00 23.59           H  
ATOM   1913  HB2 ARG A 400      13.781   8.957  -8.973  1.00 25.20           H  
ATOM   1914  HB3 ARG A 400      12.946   7.421  -9.308  1.00 25.20           H  
ATOM   1915  HG2 ARG A 400      12.798   9.036  -6.745  1.00 27.83           H  
ATOM   1916  HG3 ARG A 400      12.017   7.458  -7.011  1.00 27.83           H  
ATOM   1917  HD2 ARG A 400      10.600   9.577  -7.415  1.00 29.83           H  
ATOM   1918  HD3 ARG A 400      10.583   8.319  -8.674  1.00 29.83           H  
ATOM   1919  HE  ARG A 400      12.660  10.272  -9.124  1.00 31.87           H  
ATOM   1920 HH11 ARG A 400       9.044  10.781 -10.822  1.00 32.56           H  
ATOM   1921 HH12 ARG A 400       9.212   9.693  -9.463  1.00 32.56           H  
ATOM   1922 HH21 ARG A 400      12.439  11.676 -10.877  1.00 34.77           H  
ATOM   1923 HH22 ARG A 400      10.870  11.923 -11.609  1.00 34.77           H  
ATOM   1924  N   ILE A 401      14.010   5.794  -6.155  1.00 21.89           N  
ATOM   1925  CA  ILE A 401      13.569   4.562  -5.510  1.00 20.47           C  
ATOM   1926  C   ILE A 401      12.049   4.458  -5.424  1.00 23.45           C  
ATOM   1927  O   ILE A 401      11.349   5.456  -5.229  1.00 22.42           O  
ATOM   1928  CB  ILE A 401      14.137   4.449  -4.076  1.00 19.05           C  
ATOM   1929  CG1 ILE A 401      13.897   3.048  -3.523  1.00 17.97           C  
ATOM   1930  CG2 ILE A 401      13.472   5.461  -3.159  1.00 14.28           C  
ATOM   1931  CD1 ILE A 401      14.728   2.754  -2.291  1.00 20.59           C  
ATOM   1932  H   ILE A 401      14.220   6.597  -5.579  1.00 21.89           H  
ATOM   1933  HA  ILE A 401      13.945   3.751  -6.134  1.00 20.47           H  
ATOM   1934  HB  ILE A 401      15.208   4.648  -4.119  1.00 19.05           H  
ATOM   1935 HG12 ILE A 401      12.843   2.952  -3.263  1.00 17.97           H  
ATOM   1936 HG13 ILE A 401      14.149   2.321  -4.295  1.00 17.97           H  
ATOM   1937 HG21 ILE A 401      13.640   6.466  -3.545  1.00 14.28           H  
ATOM   1938 HG22 ILE A 401      12.401   5.263  -3.115  1.00 14.28           H  
ATOM   1939 HG23 ILE A 401      13.898   5.380  -2.159  1.00 14.28           H  
ATOM   1940 HD11 ILE A 401      15.786   2.829  -2.540  1.00 20.59           H  
ATOM   1941 HD12 ILE A 401      14.486   3.474  -1.509  1.00 20.59           H  
ATOM   1942 HD13 ILE A 401      14.509   1.747  -1.937  1.00 20.59           H  
ATOM   1943  N   HIS A 402      11.549   3.235  -5.569  1.00 25.41           N  
ATOM   1944  CA  HIS A 402      10.123   2.958  -5.497  1.00 27.95           C  
ATOM   1945  C   HIS A 402       9.921   1.804  -4.509  1.00 29.19           C  
ATOM   1946  O   HIS A 402      10.526   0.739  -4.651  1.00 28.95           O  
ATOM   1947  CB  HIS A 402       9.618   2.608  -6.893  1.00 29.70           C  
ATOM   1948  CG  HIS A 402       9.848   3.699  -7.895  1.00 32.26           C  
ATOM   1949  ND1 HIS A 402       8.979   4.755  -8.056  1.00 33.19           N1+
ATOM   1950  CD2 HIS A 402      10.891   3.940  -8.725  1.00 33.05           C  
ATOM   1951  CE1 HIS A 402       9.477   5.603  -8.940  1.00 33.50           C  
ATOM   1952  NE2 HIS A 402      10.636   5.132  -9.360  1.00 33.69           N  
ATOM   1953  H   HIS A 402      12.184   2.468  -5.736  1.00 25.41           H  
ATOM   1954  HA  HIS A 402       9.558   3.822  -5.148  1.00 27.95           H  
ATOM   1955  HB2 HIS A 402       8.548   2.411  -6.835  1.00 29.70           H  
ATOM   1956  HB3 HIS A 402      10.135   1.711  -7.233  1.00 29.70           H  
ATOM   1957  HD1 HIS A 402       8.037   4.872  -7.540  1.00 33.19           H  
ATOM   1958  HD2 HIS A 402      11.760   3.313  -8.862  1.00 33.05           H  
ATOM   1959  HE2 HIS A 402      11.238   5.576 -10.038  1.00 33.69           H  
ATOM   1960  HE1 HIS A 402       9.014   6.524  -9.263  1.00 33.50           H  
ATOM   1961  N   LEU A 403       9.088   2.023  -3.498  1.00 29.37           N  
ATOM   1962  CA  LEU A 403       8.863   1.003  -2.486  1.00 31.17           C  
ATOM   1963  C   LEU A 403       7.397   0.692  -2.267  1.00 33.10           C  
ATOM   1964  O   LEU A 403       6.560   1.592  -2.237  1.00 34.37           O  
ATOM   1965  CB  LEU A 403       9.498   1.436  -1.165  1.00 30.20           C  
ATOM   1966  CG  LEU A 403      11.026   1.532  -1.175  1.00 30.71           C  
ATOM   1967  CD1 LEU A 403      11.493   2.230   0.076  1.00 32.20           C  
ATOM   1968  CD2 LEU A 403      11.645   0.142  -1.274  1.00 30.64           C  
ATOM   1969  H   LEU A 403       8.605   2.908  -3.431  1.00 29.37           H  
ATOM   1970  HA  LEU A 403       9.330   0.089  -2.853  1.00 31.17           H  
ATOM   1971  HB2 LEU A 403       9.100   2.417  -0.906  1.00 30.20           H  
ATOM   1972  HB3 LEU A 403       9.211   0.714  -0.401  1.00 30.20           H  
ATOM   1973  HG  LEU A 403      11.344   2.108  -2.044  1.00 30.71           H  
ATOM   1974 HD11 LEU A 403      11.058   3.229   0.119  1.00 32.20           H  
ATOM   1975 HD12 LEU A 403      11.178   1.659   0.950  1.00 32.20           H  
ATOM   1976 HD13 LEU A 403      12.580   2.307   0.065  1.00 32.20           H  
ATOM   1977 HD21 LEU A 403      11.341  -0.453  -0.413  1.00 30.64           H  
ATOM   1978 HD22 LEU A 403      11.305  -0.343  -2.189  1.00 30.64           H  
ATOM   1979 HD23 LEU A 403      12.731   0.228  -1.290  1.00 30.64           H  
ATOM   1980  N   LYS A 404       7.091  -0.589  -2.099  1.00 33.48           N  
ATOM   1981  CA  LYS A 404       5.717  -1.020  -1.893  1.00 34.36           C  
ATOM   1982  C   LYS A 404       5.657  -2.129  -0.837  1.00 33.98           C  
ATOM   1983  O   LYS A 404       6.528  -2.997  -0.792  1.00 34.23           O  
ATOM   1984  CB  LYS A 404       5.163  -1.538  -3.221  1.00 34.68           C  
ATOM   1985  CG  LYS A 404       3.679  -1.309  -3.462  1.00 37.52           C  
ATOM   1986  CD  LYS A 404       3.287  -1.847  -4.844  1.00 38.88           C  
ATOM   1987  CE  LYS A 404       4.163  -1.251  -5.952  1.00 38.33           C  
ATOM   1988  NZ  LYS A 404       4.065  -2.009  -7.234  1.00 38.29           N1+
ATOM   1989  H   LYS A 404       7.828  -1.279  -2.115  1.00 33.48           H  
ATOM   1990  HA  LYS A 404       5.120  -0.179  -1.541  1.00 34.36           H  
ATOM   1991  HB2 LYS A 404       5.711  -1.046  -4.025  1.00 34.68           H  
ATOM   1992  HB3 LYS A 404       5.345  -2.612  -3.262  1.00 34.68           H  
ATOM   1993  HG2 LYS A 404       3.104  -1.828  -2.695  1.00 37.52           H  
ATOM   1994  HG3 LYS A 404       3.466  -0.241  -3.416  1.00 37.52           H  
ATOM   1995  HD2 LYS A 404       2.246  -1.591  -5.041  1.00 38.88           H  
ATOM   1996  HD3 LYS A 404       3.402  -2.931  -4.847  1.00 38.88           H  
ATOM   1997  HE2 LYS A 404       5.201  -1.261  -5.619  1.00 38.33           H  
ATOM   1998  HE3 LYS A 404       3.849  -0.223  -6.130  1.00 38.33           H  
ATOM   1999  HZ1 LYS A 404       4.354  -2.965  -7.083  1.00 38.29           H  
ATOM   2000  HZ2 LYS A 404       3.110  -1.994  -7.562  1.00 38.29           H  
ATOM   2001  HZ3 LYS A 404       4.665  -1.581  -7.925  1.00 38.29           H  
ATOM   2002  N   GLY A 405       4.636  -2.074   0.014  1.00 33.68           N  
ATOM   2003  CA  GLY A 405       4.426  -3.085   1.040  1.00 31.99           C  
ATOM   2004  C   GLY A 405       5.537  -3.386   2.028  1.00 31.78           C  
ATOM   2005  O   GLY A 405       6.320  -4.315   1.823  1.00 33.30           O  
ATOM   2006  H   GLY A 405       3.985  -1.305  -0.054  1.00 33.68           H  
ATOM   2007  HA2 GLY A 405       3.560  -2.771   1.622  1.00 31.99           H  
ATOM   2008  HA3 GLY A 405       4.198  -4.018   0.524  1.00 31.99           H  
ATOM   2009  N   LEU A 406       5.590  -2.627   3.117  1.00 29.43           N  
ATOM   2010  CA  LEU A 406       6.616  -2.827   4.138  1.00 28.44           C  
ATOM   2011  C   LEU A 406       6.212  -3.836   5.222  1.00 26.61           C  
ATOM   2012  O   LEU A 406       5.053  -3.897   5.623  1.00 25.97           O  
ATOM   2013  CB  LEU A 406       6.949  -1.487   4.806  1.00 27.15           C  
ATOM   2014  CG  LEU A 406       7.923  -1.521   5.990  1.00 26.80           C  
ATOM   2015  CD1 LEU A 406       9.343  -1.802   5.500  1.00 25.73           C  
ATOM   2016  CD2 LEU A 406       7.877  -0.178   6.716  1.00 27.35           C  
ATOM   2017  H   LEU A 406       4.905  -1.895   3.242  1.00 29.43           H  
ATOM   2018  HA  LEU A 406       7.485  -3.237   3.624  1.00 28.44           H  
ATOM   2019  HB2 LEU A 406       7.381  -0.838   4.044  1.00 27.15           H  
ATOM   2020  HB3 LEU A 406       6.013  -1.056   5.162  1.00 27.15           H  
ATOM   2021  HG  LEU A 406       7.630  -2.317   6.675  1.00 26.80           H  
ATOM   2022 HD11 LEU A 406       9.366  -2.763   4.986  1.00 25.73           H  
ATOM   2023 HD12 LEU A 406       9.653  -1.015   4.813  1.00 25.73           H  
ATOM   2024 HD13 LEU A 406      10.023  -1.829   6.352  1.00 25.73           H  
ATOM   2025 HD21 LEU A 406       8.170   0.616   6.030  1.00 27.35           H  
ATOM   2026 HD22 LEU A 406       6.864   0.007   7.074  1.00 27.35           H  
ATOM   2027 HD23 LEU A 406       8.564  -0.199   7.562  1.00 27.35           H  
ATOM   2028  N   THR A 407       7.181  -4.618   5.686  1.00 23.74           N  
ATOM   2029  CA  THR A 407       6.967  -5.600   6.749  1.00 23.87           C  
ATOM   2030  C   THR A 407       8.262  -5.689   7.528  1.00 23.12           C  
ATOM   2031  O   THR A 407       9.224  -4.998   7.204  1.00 24.92           O  
ATOM   2032  CB  THR A 407       6.663  -7.018   6.210  1.00 23.44           C  
ATOM   2033  OG1 THR A 407       7.719  -7.437   5.331  1.00 24.81           O  
ATOM   2034  CG2 THR A 407       5.342  -7.036   5.478  1.00 21.99           C  
ATOM   2035  H   THR A 407       8.105  -4.531   5.288  1.00 23.74           H  
ATOM   2036  HA  THR A 407       6.112  -5.277   7.344  1.00 23.87           H  
ATOM   2037  HB  THR A 407       6.599  -7.708   7.052  1.00 23.44           H  
ATOM   2038 HG21 THR A 407       4.547  -6.725   6.156  1.00 21.99           H  
ATOM   2039 HG22 THR A 407       5.387  -6.351   4.631  1.00 21.99           H  
ATOM   2040 HG23 THR A 407       5.139  -8.045   5.119  1.00 21.99           H  
ATOM   2041  HG1 THR A 407       7.753  -6.814   4.601  1.00 24.81           H  
ATOM   2042  N   GLY A 408       8.295  -6.533   8.552  1.00 22.14           N  
ATOM   2043  CA  GLY A 408       9.520  -6.681   9.315  1.00 20.76           C  
ATOM   2044  C   GLY A 408       9.538  -6.076  10.706  1.00 20.68           C  
ATOM   2045  O   GLY A 408       8.597  -5.414  11.134  1.00 22.73           O  
ATOM   2046  H   GLY A 408       7.474  -7.068   8.798  1.00 22.14           H  
ATOM   2047  HA2 GLY A 408       9.718  -7.748   9.417  1.00 20.76           H  
ATOM   2048  HA3 GLY A 408      10.323  -6.216   8.743  1.00 20.76           H  
ATOM   2049  N   THR A 409      10.645  -6.299  11.401  1.00 20.50           N  
ATOM   2050  CA  THR A 409      10.839  -5.829  12.761  1.00 21.50           C  
ATOM   2051  C   THR A 409      11.605  -4.519  12.864  1.00 21.85           C  
ATOM   2052  O   THR A 409      11.948  -4.090  13.962  1.00 21.26           O  
ATOM   2053  CB  THR A 409      11.606  -6.875  13.558  1.00 21.83           C  
ATOM   2054  OG1 THR A 409      12.838  -7.155  12.884  1.00 25.40           O  
ATOM   2055  CG2 THR A 409      10.808  -8.160  13.645  1.00 23.97           C  
ATOM   2056  H   THR A 409      11.390  -6.822  10.963  1.00 20.50           H  
ATOM   2057  HA  THR A 409       9.838  -5.658  13.157  1.00 21.50           H  
ATOM   2058  HB  THR A 409      11.788  -6.493  14.562  1.00 21.83           H  
ATOM   2059 HG21 THR A 409       9.856  -7.964  14.138  1.00 23.97           H  
ATOM   2060 HG22 THR A 409      10.625  -8.543  12.641  1.00 23.97           H  
ATOM   2061 HG23 THR A 409      11.369  -8.898  14.219  1.00 23.97           H  
ATOM   2062  HG1 THR A 409      13.308  -7.814  13.400  1.00 25.40           H  
ATOM   2063  N   ALA A 410      11.880  -3.882  11.732  1.00 22.82           N  
ATOM   2064  CA  ALA A 410      12.634  -2.632  11.755  1.00 24.90           C  
ATOM   2065  C   ALA A 410      11.758  -1.405  11.510  1.00 24.79           C  
ATOM   2066  O   ALA A 410      12.146  -0.484  10.790  1.00 24.21           O  
ATOM   2067  CB  ALA A 410      13.782  -2.693  10.732  1.00 23.96           C  
ATOM   2068  H   ALA A 410      11.566  -4.264  10.851  1.00 22.82           H  
ATOM   2069  HA  ALA A 410      13.045  -2.522  12.759  1.00 24.90           H  
ATOM   2070  HB1 ALA A 410      14.424  -3.545  10.957  1.00 23.96           H  
ATOM   2071  HB2 ALA A 410      13.369  -2.803   9.729  1.00 23.96           H  
ATOM   2072  HB3 ALA A 410      14.366  -1.774  10.786  1.00 23.96           H  
ATOM   2073  N   GLY A 411      10.575  -1.411  12.123  1.00 25.89           N  
ATOM   2074  CA  GLY A 411       9.649  -0.300  12.001  1.00 26.04           C  
ATOM   2075  C   GLY A 411       8.372  -0.607  11.234  1.00 28.09           C  
ATOM   2076  O   GLY A 411       8.381  -1.413  10.300  1.00 28.42           O  
ATOM   2077  H   GLY A 411      10.316  -2.208  12.686  1.00 25.89           H  
ATOM   2078  HA2 GLY A 411       9.371   0.020  13.005  1.00 26.04           H  
ATOM   2079  HA3 GLY A 411      10.163   0.514  11.489  1.00 26.04           H  
ATOM   2080  N   LYS A 412       7.272   0.035  11.622  1.00 28.08           N  
ATOM   2081  CA  LYS A 412       5.994  -0.153  10.943  1.00 29.06           C  
ATOM   2082  C   LYS A 412       5.842   0.933   9.876  1.00 28.64           C  
ATOM   2083  O   LYS A 412       5.018   0.823   8.969  1.00 29.35           O  
ATOM   2084  CB  LYS A 412       4.842  -0.086  11.950  1.00 32.58           C  
ATOM   2085  CG  LYS A 412       5.037  -1.003  13.164  1.00 34.94           C  
ATOM   2086  CD  LYS A 412       3.836  -0.998  14.110  1.00 39.29           C  
ATOM   2087  CE  LYS A 412       2.694  -1.899  13.624  1.00 42.00           C  
ATOM   2088  NZ  LYS A 412       2.113  -1.480  12.309  1.00 43.45           N1+
ATOM   2089  H   LYS A 412       7.323   0.669  12.407  1.00 28.08           H  
ATOM   2090  HA  LYS A 412       5.967  -1.135  10.470  1.00 29.06           H  
ATOM   2091  HB2 LYS A 412       4.752   0.941  12.304  1.00 32.58           H  
ATOM   2092  HB3 LYS A 412       3.922  -0.377  11.442  1.00 32.58           H  
ATOM   2093  HG2 LYS A 412       5.196  -2.021  12.809  1.00 34.94           H  
ATOM   2094  HG3 LYS A 412       5.916  -0.669  13.715  1.00 34.94           H  
ATOM   2095  HD2 LYS A 412       3.463   0.023  14.194  1.00 39.29           H  
ATOM   2096  HD3 LYS A 412       4.163  -1.347  15.090  1.00 39.29           H  
ATOM   2097  HE2 LYS A 412       1.901  -1.882  14.371  1.00 42.00           H  
ATOM   2098  HE3 LYS A 412       3.076  -2.915  13.523  1.00 42.00           H  
ATOM   2099  HZ1 LYS A 412       1.753  -0.539  12.384  1.00 43.45           H  
ATOM   2100  HZ2 LYS A 412       2.831  -1.510  11.599  1.00 43.45           H  
ATOM   2101  HZ3 LYS A 412       1.363  -2.108  12.057  1.00 43.45           H  
ATOM   2102  N   ILE A 413       6.645   1.986   9.995  1.00 27.67           N  
ATOM   2103  CA  ILE A 413       6.643   3.087   9.032  1.00 26.76           C  
ATOM   2104  C   ILE A 413       7.991   3.034   8.323  1.00 26.98           C  
ATOM   2105  O   ILE A 413       9.020   2.873   8.976  1.00 26.79           O  
ATOM   2106  CB  ILE A 413       6.538   4.467   9.720  1.00 28.14           C  
ATOM   2107  CG1 ILE A 413       5.211   4.593  10.474  1.00 25.95           C  
ATOM   2108  CG2 ILE A 413       6.677   5.579   8.677  1.00 26.99           C  
ATOM   2109  CD1 ILE A 413       5.033   5.935  11.168  1.00 24.00           C  
ATOM   2110  H   ILE A 413       7.280   2.027  10.779  1.00 27.67           H  
ATOM   2111  HA  ILE A 413       5.788   2.977   8.365  1.00 26.76           H  
ATOM   2112  HB  ILE A 413       7.347   4.563  10.444  1.00 28.14           H  
ATOM   2113 HG12 ILE A 413       4.396   4.462   9.762  1.00 25.95           H  
ATOM   2114 HG13 ILE A 413       5.166   3.806  11.227  1.00 25.95           H  
ATOM   2115 HG21 ILE A 413       7.639   5.486   8.172  1.00 26.99           H  
ATOM   2116 HG22 ILE A 413       5.873   5.494   7.946  1.00 26.99           H  
ATOM   2117 HG23 ILE A 413       6.618   6.549   9.170  1.00 26.99           H  
ATOM   2118 HD11 ILE A 413       5.829   6.074  11.900  1.00 24.00           H  
ATOM   2119 HD12 ILE A 413       5.075   6.735  10.429  1.00 24.00           H  
ATOM   2120 HD13 ILE A 413       4.067   5.958  11.673  1.00 24.00           H  
ATOM   2121  N   SER A 414       7.987   3.170   6.998  1.00 27.84           N  
ATOM   2122  CA  SER A 414       9.219   3.114   6.203  1.00 27.88           C  
ATOM   2123  C   SER A 414      10.228   4.192   6.596  1.00 28.33           C  
ATOM   2124  O   SER A 414       9.897   5.376   6.633  1.00 27.46           O  
ATOM   2125  CB  SER A 414       8.890   3.254   4.715  1.00 28.77           C  
ATOM   2126  OG  SER A 414      10.073   3.267   3.936  1.00 32.02           O  
ATOM   2127  H   SER A 414       7.107   3.317   6.525  1.00 27.84           H  
ATOM   2128  HA  SER A 414       9.676   2.145   6.404  1.00 27.88           H  
ATOM   2129  HB2 SER A 414       8.347   4.186   4.555  1.00 28.77           H  
ATOM   2130  HB3 SER A 414       8.268   2.414   4.406  1.00 28.77           H  
ATOM   2131  HG  SER A 414      10.101   4.103   3.465  1.00 32.02           H  
ATOM   2132  N   SER A 415      11.461   3.788   6.892  1.00 27.61           N  
ATOM   2133  CA  SER A 415      12.479   4.761   7.267  1.00 26.61           C  
ATOM   2134  C   SER A 415      12.981   5.515   6.037  1.00 26.25           C  
ATOM   2135  O   SER A 415      13.683   6.521   6.152  1.00 24.70           O  
ATOM   2136  CB  SER A 415      13.638   4.082   7.988  1.00 27.02           C  
ATOM   2137  OG  SER A 415      13.295   3.822   9.336  1.00 29.12           O  
ATOM   2138  H   SER A 415      11.692   2.805   6.857  1.00 27.61           H  
ATOM   2139  HA  SER A 415      12.026   5.479   7.951  1.00 26.61           H  
ATOM   2140  HB2 SER A 415      14.511   4.734   7.959  1.00 27.02           H  
ATOM   2141  HB3 SER A 415      13.870   3.141   7.489  1.00 27.02           H  
ATOM   2142  HG  SER A 415      14.050   3.398   9.751  1.00 29.12           H  
ATOM   2143  N   ILE A 416      12.633   5.007   4.860  1.00 25.16           N  
ATOM   2144  CA  ILE A 416      12.989   5.664   3.611  1.00 24.95           C  
ATOM   2145  C   ILE A 416      11.702   6.379   3.220  1.00 25.68           C  
ATOM   2146  O   ILE A 416      10.688   5.726   2.985  1.00 26.87           O  
ATOM   2147  CB  ILE A 416      13.354   4.646   2.521  1.00 23.34           C  
ATOM   2148  CG1 ILE A 416      14.572   3.827   2.959  1.00 22.12           C  
ATOM   2149  CG2 ILE A 416      13.652   5.370   1.222  1.00 21.57           C  
ATOM   2150  CD1 ILE A 416      14.853   2.605   2.088  1.00 17.92           C  
ATOM   2151  H   ILE A 416      12.109   4.144   4.831  1.00 25.16           H  
ATOM   2152  HA  ILE A 416      13.854   6.319   3.721  1.00 24.95           H  
ATOM   2153  HB  ILE A 416      12.513   3.970   2.366  1.00 23.34           H  
ATOM   2154 HG12 ILE A 416      15.448   4.475   2.930  1.00 22.12           H  
ATOM   2155 HG13 ILE A 416      14.405   3.487   3.981  1.00 22.12           H  
ATOM   2156 HG21 ILE A 416      12.775   5.939   0.914  1.00 21.57           H  
ATOM   2157 HG22 ILE A 416      14.493   6.048   1.369  1.00 21.57           H  
ATOM   2158 HG23 ILE A 416      13.903   4.643   0.450  1.00 21.57           H  
ATOM   2159 HD11 ILE A 416      13.998   1.930   2.123  1.00 17.92           H  
ATOM   2160 HD12 ILE A 416      15.023   2.923   1.059  1.00 17.92           H  
ATOM   2161 HD13 ILE A 416      15.738   2.089   2.460  1.00 17.92           H  
ATOM   2162  N   SER A 417      11.734   7.708   3.180  1.00 26.78           N  
ATOM   2163  CA  SER A 417      10.553   8.500   2.837  1.00 30.76           C  
ATOM   2164  C   SER A 417       9.733   7.911   1.705  1.00 32.23           C  
ATOM   2165  O   SER A 417      10.251   7.684   0.615  1.00 31.19           O  
ATOM   2166  CB  SER A 417      10.948   9.929   2.468  1.00 30.35           C  
ATOM   2167  OG  SER A 417      11.202  10.692   3.626  1.00 34.15           O  
ATOM   2168  H   SER A 417      12.599   8.184   3.393  1.00 26.78           H  
ATOM   2169  HA  SER A 417       9.930   8.493   3.731  1.00 30.76           H  
ATOM   2170  HB2 SER A 417      10.136  10.391   1.907  1.00 30.35           H  
ATOM   2171  HB3 SER A 417      11.847   9.904   1.852  1.00 30.35           H  
ATOM   2172  HG  SER A 417      11.442  11.578   3.343  1.00 34.15           H  
ATOM   2173  N   GLN A 418       8.450   7.681   1.967  1.00 35.78           N  
ATOM   2174  CA  GLN A 418       7.565   7.105   0.967  1.00 39.82           C  
ATOM   2175  C   GLN A 418       7.505   8.035  -0.229  1.00 41.27           C  
ATOM   2176  O   GLN A 418       8.138   9.089  -0.199  1.00 42.32           O  
ATOM   2177  CB  GLN A 418       6.194   6.816   1.570  1.00 42.31           C  
ATOM   2178  CG  GLN A 418       6.160   5.501   2.356  1.00 43.63           C  
ATOM   2179  CD  GLN A 418       6.426   4.270   1.481  1.00 44.16           C  
ATOM   2180  OE1 GLN A 418       7.406   4.215   0.731  1.00 41.73           O  
ATOM   2181  NE2 GLN A 418       5.552   3.273   1.588  1.00 44.08           N  
ATOM   2182  H   GLN A 418       8.082   7.911   2.879  1.00 35.78           H  
ATOM   2183  HA  GLN A 418       7.951   6.145   0.623  1.00 39.82           H  
ATOM   2184  HB2 GLN A 418       5.930   7.632   2.243  1.00 42.31           H  
ATOM   2185  HB3 GLN A 418       5.463   6.759   0.763  1.00 42.31           H  
ATOM   2186  HG2 GLN A 418       5.176   5.396   2.813  1.00 43.63           H  
ATOM   2187  HG3 GLN A 418       6.920   5.543   3.136  1.00 43.63           H  
ATOM   2188 HE21 GLN A 418       4.763   3.358   2.213  1.00 44.08           H  
ATOM   2189 HE22 GLN A 418       5.677   2.431   1.044  1.00 44.08           H  
ATOM   2190  N   PRO A 419       6.647   7.751  -1.229  1.00 42.73           N  
ATOM   2191  CA  PRO A 419       6.762   8.718  -2.316  1.00 40.35           C  
ATOM   2192  C   PRO A 419       8.261   8.915  -2.573  1.00 38.29           C  
ATOM   2193  O   PRO A 419       8.766  10.034  -2.621  1.00 39.50           O  
ATOM   2194  CB  PRO A 419       6.007   9.903  -1.745  1.00 40.62           C  
ATOM   2195  CG  PRO A 419       4.748   9.151  -1.134  1.00 42.20           C  
ATOM   2196  CD  PRO A 419       5.214   7.670  -0.895  1.00 43.77           C  
ATOM   2197  HA  PRO A 419       6.351   8.465  -3.293  1.00 40.35           H  
ATOM   2198  HB2 PRO A 419       6.583  10.419  -0.977  1.00 40.62           H  
ATOM   2199  HB3 PRO A 419       5.719  10.612  -2.521  1.00 40.62           H  
ATOM   2200  HG2 PRO A 419       3.912   9.179  -1.833  1.00 42.20           H  
ATOM   2201  HG3 PRO A 419       4.449   9.612  -0.193  1.00 42.20           H  
ATOM   2202  HD2 PRO A 419       4.691   6.977  -1.554  1.00 43.77           H  
ATOM   2203  HD3 PRO A 419       5.064   7.368   0.142  1.00 43.77           H  
ATOM   2204  N   GLY A 420       8.945   7.776  -2.711  1.00 34.63           N  
ATOM   2205  CA  GLY A 420      10.383   7.713  -2.928  1.00 31.62           C  
ATOM   2206  C   GLY A 420      11.078   8.874  -3.605  1.00 30.56           C  
ATOM   2207  O   GLY A 420      10.613   9.395  -4.616  1.00 32.28           O  
ATOM   2208  H   GLY A 420       8.434   6.906  -2.662  1.00 34.63           H  
ATOM   2209  HA2 GLY A 420      10.848   7.590  -1.950  1.00 31.62           H  
ATOM   2210  HA3 GLY A 420      10.575   6.829  -3.535  1.00 31.62           H  
ATOM   2211  N   ASN A 421      12.217   9.267  -3.051  1.00 28.46           N  
ATOM   2212  CA  ASN A 421      12.995  10.376  -3.594  1.00 27.08           C  
ATOM   2213  C   ASN A 421      14.009   9.956  -4.643  1.00 27.14           C  
ATOM   2214  O   ASN A 421      14.241   8.767  -4.866  1.00 26.65           O  
ATOM   2215  CB  ASN A 421      13.739  11.086  -2.470  1.00 26.10           C  
ATOM   2216  CG  ASN A 421      12.824  11.900  -1.602  1.00 28.57           C  
ATOM   2217  OD1 ASN A 421      12.531  11.531  -0.455  1.00 27.30           O  
ATOM   2218  ND2 ASN A 421      12.353  13.022  -2.144  1.00 26.07           N  
ATOM   2219  H   ASN A 421      12.556   8.785  -2.230  1.00 28.46           H  
ATOM   2220  HA  ASN A 421      12.275  11.035  -4.078  1.00 27.08           H  
ATOM   2221  HB2 ASN A 421      14.486  11.748  -2.908  1.00 26.10           H  
ATOM   2222  HB3 ASN A 421      14.235  10.338  -1.851  1.00 26.10           H  
ATOM   2223 HD21 ASN A 421      11.728  13.614  -1.616  1.00 26.07           H  
ATOM   2224 HD22 ASN A 421      12.621  13.280  -3.083  1.00 26.07           H  
ATOM   2225  N   ASP A 422      14.607  10.954  -5.287  1.00 25.81           N  
ATOM   2226  CA  ASP A 422      15.641  10.732  -6.285  1.00 25.32           C  
ATOM   2227  C   ASP A 422      16.885  10.390  -5.465  1.00 25.92           C  
ATOM   2228  O   ASP A 422      16.895  10.567  -4.244  1.00 25.38           O  
ATOM   2229  CB  ASP A 422      15.915  12.023  -7.075  1.00 25.72           C  
ATOM   2230  CG  ASP A 422      14.823  12.354  -8.083  1.00 28.41           C  
ATOM   2231  OD1 ASP A 422      13.703  11.800  -7.989  1.00 28.42           O  
ATOM   2232  OD2 ASP A 422      15.087  13.192  -8.976  1.00 28.19           O1-
ATOM   2233  H   ASP A 422      14.332  11.903  -5.075  1.00 25.81           H  
ATOM   2234  HA  ASP A 422      15.358   9.958  -6.999  1.00 25.32           H  
ATOM   2235  HB2 ASP A 422      16.857  11.908  -7.611  1.00 25.72           H  
ATOM   2236  HB3 ASP A 422      15.997  12.850  -6.369  1.00 25.72           H  
ATOM   2237  N   PHE A 423      17.936   9.914  -6.124  1.00 24.92           N  
ATOM   2238  CA  PHE A 423      19.162   9.604  -5.410  1.00 23.92           C  
ATOM   2239  C   PHE A 423      20.052  10.845  -5.463  1.00 23.07           C  
ATOM   2240  O   PHE A 423      20.123  11.518  -6.492  1.00 23.62           O  
ATOM   2241  CB  PHE A 423      19.864   8.402  -6.047  1.00 22.16           C  
ATOM   2242  CG  PHE A 423      20.934   7.793  -5.177  1.00 21.95           C  
ATOM   2243  CD1 PHE A 423      22.266   8.161  -5.327  1.00 21.65           C  
ATOM   2244  CD2 PHE A 423      20.611   6.825  -4.223  1.00 21.09           C  
ATOM   2245  CE1 PHE A 423      23.264   7.572  -4.550  1.00 20.69           C  
ATOM   2246  CE2 PHE A 423      21.598   6.229  -3.439  1.00 20.25           C  
ATOM   2247  CZ  PHE A 423      22.926   6.599  -3.603  1.00 21.17           C  
ATOM   2248  H   PHE A 423      17.882   9.768  -7.122  1.00 24.92           H  
ATOM   2249  HA  PHE A 423      18.946   9.340  -4.375  1.00 23.92           H  
ATOM   2250  HB2 PHE A 423      19.115   7.638  -6.257  1.00 22.16           H  
ATOM   2251  HB3 PHE A 423      20.323   8.727  -6.981  1.00 22.16           H  
ATOM   2252  HD1 PHE A 423      22.532   8.913  -6.055  1.00 21.65           H  
ATOM   2253  HD2 PHE A 423      19.580   6.533  -4.091  1.00 21.09           H  
ATOM   2254  HE1 PHE A 423      24.295   7.866  -4.679  1.00 20.69           H  
ATOM   2255  HE2 PHE A 423      21.330   5.482  -2.706  1.00 20.25           H  
ATOM   2256  HZ  PHE A 423      23.695   6.137  -3.002  1.00 21.17           H  
ATOM   2257  N   SER A 424      20.712  11.153  -4.351  1.00 20.95           N  
ATOM   2258  CA  SER A 424      21.586  12.312  -4.278  1.00 19.25           C  
ATOM   2259  C   SER A 424      22.979  11.933  -3.815  1.00 20.22           C  
ATOM   2260  O   SER A 424      23.146  11.011  -3.008  1.00 16.75           O  
ATOM   2261  CB  SER A 424      21.016  13.357  -3.316  1.00 18.50           C  
ATOM   2262  OG  SER A 424      19.940  14.064  -3.898  1.00 19.82           O  
ATOM   2263  H   SER A 424      20.603  10.567  -3.536  1.00 20.95           H  
ATOM   2264  HA  SER A 424      21.649  12.727  -5.284  1.00 19.25           H  
ATOM   2265  HB2 SER A 424      21.803  14.064  -3.053  1.00 18.50           H  
ATOM   2266  HB3 SER A 424      20.664  12.854  -2.415  1.00 18.50           H  
ATOM   2267  HG  SER A 424      19.630  14.704  -3.253  1.00 19.82           H  
ATOM   2268  N   THR A 425      23.968  12.659  -4.341  1.00 19.95           N  
ATOM   2269  CA  THR A 425      25.380  12.478  -4.006  1.00 19.63           C  
ATOM   2270  C   THR A 425      25.969  13.872  -3.816  1.00 20.57           C  
ATOM   2271  O   THR A 425      25.382  14.860  -4.258  1.00 18.28           O  
ATOM   2272  CB  THR A 425      26.158  11.788  -5.139  1.00 18.24           C  
ATOM   2273  OG1 THR A 425      25.866  12.439  -6.380  1.00 21.38           O  
ATOM   2274  CG2 THR A 425      25.785  10.319  -5.233  1.00 19.33           C  
ATOM   2275  H   THR A 425      23.727  13.376  -5.010  1.00 19.95           H  
ATOM   2276  HA  THR A 425      25.458  11.854  -3.115  1.00 19.63           H  
ATOM   2277  HB  THR A 425      27.224  11.859  -4.925  1.00 18.24           H  
ATOM   2278 HG21 THR A 425      26.009   9.826  -4.287  1.00 19.33           H  
ATOM   2279 HG22 THR A 425      24.720  10.228  -5.447  1.00 19.33           H  
ATOM   2280 HG23 THR A 425      26.358   9.849  -6.032  1.00 19.33           H  
ATOM   2281  HG1 THR A 425      26.691  12.785  -6.727  1.00 21.38           H  
ATOM   2282  N   LYS A 426      27.131  13.948  -3.176  1.00 20.82           N  
ATOM   2283  CA  LYS A 426      27.783  15.231  -2.929  1.00 21.22           C  
ATOM   2284  C   LYS A 426      27.863  16.108  -4.171  1.00 21.10           C  
ATOM   2285  O   LYS A 426      27.834  17.334  -4.072  1.00 19.39           O  
ATOM   2286  CB  LYS A 426      29.195  15.014  -2.386  1.00 21.17           C  
ATOM   2287  CG  LYS A 426      30.137  14.324  -3.363  1.00 22.38           C  
ATOM   2288  CD  LYS A 426      31.521  14.157  -2.754  1.00 22.70           C  
ATOM   2289  CE  LYS A 426      32.420  13.317  -3.635  1.00 24.29           C  
ATOM   2290  NZ  LYS A 426      33.670  12.964  -2.922  1.00 24.43           N1+
ATOM   2291  H   LYS A 426      27.573  13.099  -2.853  1.00 20.82           H  
ATOM   2292  HA  LYS A 426      27.165  15.749  -2.195  1.00 21.22           H  
ATOM   2293  HB2 LYS A 426      29.617  15.986  -2.132  1.00 21.17           H  
ATOM   2294  HB3 LYS A 426      29.126  14.402  -1.487  1.00 21.17           H  
ATOM   2295  HG2 LYS A 426      29.736  13.342  -3.613  1.00 22.38           H  
ATOM   2296  HG3 LYS A 426      30.215  14.925  -4.269  1.00 22.38           H  
ATOM   2297  HD2 LYS A 426      31.424  13.672  -1.783  1.00 22.70           H  
ATOM   2298  HD3 LYS A 426      31.972  15.141  -2.625  1.00 22.70           H  
ATOM   2299  HE2 LYS A 426      32.668  13.881  -4.534  1.00 24.29           H  
ATOM   2300  HE3 LYS A 426      31.896  12.402  -3.913  1.00 24.29           H  
ATOM   2301  HZ1 LYS A 426      34.160  13.808  -2.663  1.00 24.43           H  
ATOM   2302  HZ2 LYS A 426      33.446  12.436  -2.091  1.00 24.43           H  
ATOM   2303  HZ3 LYS A 426      34.257  12.407  -3.527  1.00 24.43           H  
ATOM   2304  N   ASP A 427      27.974  15.482  -5.340  1.00 21.65           N  
ATOM   2305  CA  ASP A 427      28.069  16.231  -6.586  1.00 21.40           C  
ATOM   2306  C   ASP A 427      26.798  16.107  -7.403  1.00 22.45           C  
ATOM   2307  O   ASP A 427      26.804  16.335  -8.616  1.00 22.93           O  
ATOM   2308  CB  ASP A 427      29.284  15.758  -7.402  1.00 22.53           C  
ATOM   2309  CG  ASP A 427      29.230  14.274  -7.745  1.00 22.59           C  
ATOM   2310  OD1 ASP A 427      28.655  13.501  -6.960  1.00 23.92           O  
ATOM   2311  OD2 ASP A 427      29.782  13.880  -8.796  1.00 24.74           O1-
ATOM   2312  H   ASP A 427      27.993  14.472  -5.364  1.00 21.65           H  
ATOM   2313  HA  ASP A 427      28.201  17.284  -6.336  1.00 21.40           H  
ATOM   2314  HB2 ASP A 427      30.187  15.948  -6.822  1.00 22.53           H  
ATOM   2315  HB3 ASP A 427      29.322  16.328  -8.330  1.00 22.53           H  
ATOM   2316  N   GLY A 428      25.710  15.750  -6.725  1.00 22.74           N  
ATOM   2317  CA  GLY A 428      24.421  15.604  -7.382  1.00 23.25           C  
ATOM   2318  C   GLY A 428      23.270  15.777  -6.403  1.00 24.08           C  
ATOM   2319  O   GLY A 428      22.737  14.797  -5.873  1.00 25.21           O  
ATOM   2320  H   GLY A 428      25.781  15.577  -5.733  1.00 22.74           H  
ATOM   2321  HA2 GLY A 428      24.336  16.358  -8.165  1.00 23.25           H  
ATOM   2322  HA3 GLY A 428      24.361  14.610  -7.826  1.00 23.25           H  
ATOM   2323  N   ASP A 429      22.880  17.024  -6.164  1.00 22.65           N  
ATOM   2324  CA  ASP A 429      21.801  17.324  -5.236  1.00 24.30           C  
ATOM   2325  C   ASP A 429      20.414  17.211  -5.862  1.00 24.50           C  
ATOM   2326  O   ASP A 429      19.956  18.120  -6.560  1.00 25.31           O  
ATOM   2327  CB  ASP A 429      21.993  18.727  -4.650  1.00 25.87           C  
ATOM   2328  CG  ASP A 429      20.867  19.130  -3.727  1.00 26.07           C  
ATOM   2329  OD1 ASP A 429      20.053  18.257  -3.368  1.00 26.35           O  
ATOM   2330  OD2 ASP A 429      20.796  20.319  -3.357  1.00 28.58           O1-
ATOM   2331  H   ASP A 429      23.345  17.784  -6.639  1.00 22.65           H  
ATOM   2332  HA  ASP A 429      21.850  16.572  -4.448  1.00 24.30           H  
ATOM   2333  HB2 ASP A 429      22.046  19.443  -5.470  1.00 25.87           H  
ATOM   2334  HB3 ASP A 429      22.928  18.746  -4.090  1.00 25.87           H  
ATOM   2335  N   ASN A 430      19.746  16.093  -5.592  1.00 23.89           N  
ATOM   2336  CA  ASN A 430      18.408  15.849  -6.121  1.00 23.52           C  
ATOM   2337  C   ASN A 430      17.386  15.645  -5.004  1.00 24.32           C  
ATOM   2338  O   ASN A 430      16.336  15.050  -5.231  1.00 24.33           O  
ATOM   2339  CB  ASN A 430      18.415  14.612  -7.018  1.00 21.59           C  
ATOM   2340  CG  ASN A 430      19.431  14.704  -8.130  1.00 18.96           C  
ATOM   2341  OD1 ASN A 430      19.403  15.633  -8.922  1.00 21.82           O  
ATOM   2342  ND2 ASN A 430      20.327  13.737  -8.200  1.00 15.38           N  
ATOM   2343  H   ASN A 430      20.177  15.393  -5.005  1.00 23.89           H  
ATOM   2344  HA  ASN A 430      18.121  16.730  -6.696  1.00 23.52           H  
ATOM   2345  HB2 ASN A 430      17.425  14.496  -7.459  1.00 21.59           H  
ATOM   2346  HB3 ASN A 430      18.645  13.739  -6.407  1.00 21.59           H  
ATOM   2347 HD21 ASN A 430      21.025  13.747  -8.930  1.00 15.38           H  
ATOM   2348 HD22 ASN A 430      20.314  12.987  -7.524  1.00 15.38           H  
ATOM   2349  N   ASP A 431      17.689  16.133  -3.802  1.00 24.67           N  
ATOM   2350  CA  ASP A 431      16.774  15.974  -2.676  1.00 25.74           C  
ATOM   2351  C   ASP A 431      15.726  17.077  -2.649  1.00 26.93           C  
ATOM   2352  O   ASP A 431      15.702  17.943  -3.519  1.00 27.88           O  
ATOM   2353  CB  ASP A 431      17.546  15.963  -1.355  1.00 25.47           C  
ATOM   2354  CG  ASP A 431      18.272  17.268  -1.095  1.00 26.21           C  
ATOM   2355  OD1 ASP A 431      17.621  18.326  -1.149  1.00 25.48           O  
ATOM   2356  OD2 ASP A 431      19.491  17.234  -0.825  1.00 25.69           O1-
ATOM   2357  H   ASP A 431      18.564  16.620  -3.668  1.00 24.67           H  
ATOM   2358  HA  ASP A 431      16.263  15.020  -2.803  1.00 25.74           H  
ATOM   2359  HB2 ASP A 431      18.278  15.156  -1.385  1.00 25.47           H  
ATOM   2360  HB3 ASP A 431      16.843  15.786  -0.541  1.00 25.47           H  
ATOM   2361  N   LYS A 432      14.860  17.039  -1.646  1.00 28.24           N  
ATOM   2362  CA  LYS A 432      13.810  18.035  -1.508  1.00 30.28           C  
ATOM   2363  C   LYS A 432      14.154  19.083  -0.442  1.00 31.27           C  
ATOM   2364  O   LYS A 432      13.259  19.669   0.168  1.00 32.49           O  
ATOM   2365  CB  LYS A 432      12.490  17.347  -1.150  1.00 30.88           C  
ATOM   2366  CG  LYS A 432      11.938  16.446  -2.244  1.00 33.43           C  
ATOM   2367  CD  LYS A 432      11.579  17.251  -3.482  1.00 37.94           C  
ATOM   2368  CE  LYS A 432      10.940  16.381  -4.561  1.00 40.24           C  
ATOM   2369  NZ  LYS A 432      10.572  17.154  -5.788  1.00 39.15           N1+
ATOM   2370  H   LYS A 432      14.931  16.300  -0.961  1.00 28.24           H  
ATOM   2371  HA  LYS A 432      13.713  18.552  -2.463  1.00 30.28           H  
ATOM   2372  HB2 LYS A 432      12.651  16.742  -0.258  1.00 30.88           H  
ATOM   2373  HB3 LYS A 432      11.750  18.118  -0.937  1.00 30.88           H  
ATOM   2374  HG2 LYS A 432      12.691  15.703  -2.508  1.00 33.43           H  
ATOM   2375  HG3 LYS A 432      11.045  15.943  -1.874  1.00 33.43           H  
ATOM   2376  HD2 LYS A 432      12.486  17.702  -3.884  1.00 37.94           H  
ATOM   2377  HD3 LYS A 432      10.877  18.036  -3.201  1.00 37.94           H  
ATOM   2378  HE2 LYS A 432      10.038  15.926  -4.152  1.00 40.24           H  
ATOM   2379  HE3 LYS A 432      11.646  15.599  -4.841  1.00 40.24           H  
ATOM   2380  HZ1 LYS A 432       9.917  17.883  -5.543  1.00 39.15           H  
ATOM   2381  HZ2 LYS A 432      11.403  17.568  -6.187  1.00 39.15           H  
ATOM   2382  HZ3 LYS A 432      10.148  16.533  -6.462  1.00 39.15           H  
ATOM   2383  N   CYS A 433      15.448  19.317  -0.224  1.00 31.28           N  
ATOM   2384  CA  CYS A 433      15.925  20.292   0.766  1.00 31.36           C  
ATOM   2385  C   CYS A 433      16.561  21.491   0.085  1.00 30.98           C  
ATOM   2386  O   CYS A 433      17.174  21.347  -0.972  1.00 32.12           O  
ATOM   2387  CB  CYS A 433      16.986  19.646   1.666  1.00 31.76           C  
ATOM   2388  SG  CYS A 433      17.385  20.505   3.235  1.00 30.44           S  
ATOM   2389  H   CYS A 433      16.130  18.802  -0.763  1.00 31.28           H  
ATOM   2390  HA  CYS A 433      15.065  20.615   1.352  1.00 31.36           H  
ATOM   2391  HB2 CYS A 433      17.907  19.574   1.088  1.00 31.76           H  
ATOM   2392  HB3 CYS A 433      16.636  18.645   1.919  1.00 31.76           H  
ATOM   2393  N   ILE A 434      16.424  22.669   0.688  1.00 31.79           N  
ATOM   2394  CA  ILE A 434      17.051  23.879   0.142  1.00 32.25           C  
ATOM   2395  C   ILE A 434      18.540  23.644   0.362  1.00 30.36           C  
ATOM   2396  O   ILE A 434      19.403  24.329  -0.184  1.00 30.58           O  
ATOM   2397  CB  ILE A 434      16.643  25.141   0.931  1.00 34.27           C  
ATOM   2398  CG1 ILE A 434      15.126  25.326   0.875  1.00 36.44           C  
ATOM   2399  CG2 ILE A 434      17.337  26.369   0.358  1.00 34.52           C  
ATOM   2400  CD1 ILE A 434      14.626  26.398   1.831  1.00 40.03           C  
ATOM   2401  H   ILE A 434      15.879  22.732   1.536  1.00 31.79           H  
ATOM   2402  HA  ILE A 434      16.762  24.041  -0.896  1.00 32.25           H  
ATOM   2403  HB  ILE A 434      16.949  25.018   1.970  1.00 34.27           H  
ATOM   2404 HG12 ILE A 434      14.847  25.608  -0.140  1.00 36.44           H  
ATOM   2405 HG13 ILE A 434      14.650  24.380   1.133  1.00 36.44           H  
ATOM   2406 HG21 ILE A 434      18.417  26.234   0.412  1.00 34.52           H  
ATOM   2407 HG22 ILE A 434      17.039  26.503  -0.682  1.00 34.52           H  
ATOM   2408 HG23 ILE A 434      17.052  27.249   0.934  1.00 34.52           H  
ATOM   2409 HD11 ILE A 434      14.882  26.121   2.854  1.00 40.03           H  
ATOM   2410 HD12 ILE A 434      15.094  27.351   1.585  1.00 40.03           H  
ATOM   2411 HD13 ILE A 434      13.544  26.490   1.740  1.00 40.03           H  
ATOM   2412  N   CYS A 435      18.814  22.650   1.190  1.00 28.79           N  
ATOM   2413  CA  CYS A 435      20.160  22.263   1.529  1.00 26.86           C  
ATOM   2414  C   CYS A 435      20.574  21.079   0.664  1.00 24.79           C  
ATOM   2415  O   CYS A 435      19.767  20.539  -0.083  1.00 22.86           O  
ATOM   2416  CB  CYS A 435      20.197  21.869   3.003  1.00 26.72           C  
ATOM   2417  SG  CYS A 435      19.405  20.285   3.490  1.00 29.13           S  
ATOM   2418  H   CYS A 435      18.046  22.140   1.603  1.00 28.79           H  
ATOM   2419  HA  CYS A 435      20.848  23.090   1.353  1.00 26.86           H  
ATOM   2420  HB2 CYS A 435      19.705  22.664   3.564  1.00 26.72           H  
ATOM   2421  HB3 CYS A 435      21.245  21.812   3.297  1.00 26.72           H  
ATOM   2422  N   LYS A 436      21.843  20.698   0.759  1.00 24.73           N  
ATOM   2423  CA  LYS A 436      22.363  19.547   0.033  1.00 24.35           C  
ATOM   2424  C   LYS A 436      22.464  18.446   1.101  1.00 25.17           C  
ATOM   2425  O   LYS A 436      23.489  18.326   1.780  1.00 26.01           O  
ATOM   2426  CB  LYS A 436      23.757  19.845  -0.536  1.00 24.93           C  
ATOM   2427  CG  LYS A 436      23.851  21.005  -1.547  1.00 25.71           C  
ATOM   2428  CD  LYS A 436      25.314  21.261  -1.936  1.00 27.00           C  
ATOM   2429  CE  LYS A 436      25.486  22.422  -2.907  1.00 27.89           C  
ATOM   2430  NZ  LYS A 436      24.958  22.137  -4.268  1.00 29.89           N1+
ATOM   2431  H   LYS A 436      22.468  21.223   1.354  1.00 24.73           H  
ATOM   2432  HA  LYS A 436      21.730  19.272  -0.811  1.00 24.35           H  
ATOM   2433  HB2 LYS A 436      24.414  20.081   0.301  1.00 24.93           H  
ATOM   2434  HB3 LYS A 436      24.112  18.942  -1.033  1.00 24.93           H  
ATOM   2435  HG2 LYS A 436      23.282  20.749  -2.441  1.00 25.71           H  
ATOM   2436  HG3 LYS A 436      23.436  21.907  -1.098  1.00 25.71           H  
ATOM   2437  HD2 LYS A 436      25.711  20.359  -2.402  1.00 27.00           H  
ATOM   2438  HD3 LYS A 436      25.879  21.481  -1.030  1.00 27.00           H  
ATOM   2439  HE2 LYS A 436      26.549  22.649  -2.989  1.00 27.89           H  
ATOM   2440  HE3 LYS A 436      24.959  23.288  -2.507  1.00 27.89           H  
ATOM   2441  HZ1 LYS A 436      25.437  21.336  -4.654  1.00 29.89           H  
ATOM   2442  HZ2 LYS A 436      23.968  21.943  -4.211  1.00 29.89           H  
ATOM   2443  HZ3 LYS A 436      25.111  22.939  -4.863  1.00 29.89           H  
ATOM   2444  N   CYS A 437      21.402  17.661   1.269  1.00 23.57           N  
ATOM   2445  CA  CYS A 437      21.405  16.610   2.281  1.00 23.58           C  
ATOM   2446  C   CYS A 437      22.638  15.712   2.252  1.00 23.44           C  
ATOM   2447  O   CYS A 437      23.153  15.330   3.298  1.00 21.20           O  
ATOM   2448  CB  CYS A 437      20.143  15.743   2.179  1.00 23.88           C  
ATOM   2449  SG  CYS A 437      18.598  16.580   2.679  1.00 23.70           S  
ATOM   2450  H   CYS A 437      20.585  17.794   0.690  1.00 23.57           H  
ATOM   2451  HA  CYS A 437      21.425  17.140   3.233  1.00 23.58           H  
ATOM   2452  HB2 CYS A 437      20.278  14.870   2.818  1.00 23.88           H  
ATOM   2453  HB3 CYS A 437      20.035  15.422   1.143  1.00 23.88           H  
ATOM   2454  N   SER A 438      23.128  15.391   1.061  1.00 25.72           N  
ATOM   2455  CA  SER A 438      24.292  14.519   0.955  1.00 27.61           C  
ATOM   2456  C   SER A 438      25.513  15.035   1.699  1.00 29.27           C  
ATOM   2457  O   SER A 438      26.191  14.274   2.380  1.00 30.11           O  
ATOM   2458  CB  SER A 438      24.671  14.287  -0.509  1.00 27.19           C  
ATOM   2459  OG  SER A 438      25.786  13.413  -0.593  1.00 28.55           O  
ATOM   2460  H   SER A 438      22.693  15.752   0.224  1.00 25.72           H  
ATOM   2461  HA  SER A 438      23.991  13.583   1.425  1.00 27.61           H  
ATOM   2462  HB2 SER A 438      24.925  15.241  -0.971  1.00 27.19           H  
ATOM   2463  HB3 SER A 438      23.825  13.843  -1.034  1.00 27.19           H  
ATOM   2464  HG  SER A 438      25.535  12.582  -0.183  1.00 28.55           H  
ATOM   2465  N   GLN A 439      25.798  16.326   1.566  1.00 30.27           N  
ATOM   2466  CA  GLN A 439      26.966  16.904   2.221  1.00 30.80           C  
ATOM   2467  C   GLN A 439      26.764  17.167   3.705  1.00 30.09           C  
ATOM   2468  O   GLN A 439      27.725  17.166   4.474  1.00 28.93           O  
ATOM   2469  CB  GLN A 439      27.365  18.190   1.500  1.00 33.40           C  
ATOM   2470  CG  GLN A 439      27.836  17.922   0.086  1.00 37.47           C  
ATOM   2471  CD  GLN A 439      28.117  19.178  -0.680  1.00 39.57           C  
ATOM   2472  NE2 GLN A 439      28.757  20.098  -0.168  1.00 42.17           N  
ATOM   2473  OE1 GLN A 439      27.654  19.227  -1.920  1.00 39.78           O  
ATOM   2474  H   GLN A 439      25.199  16.914   1.005  1.00 30.27           H  
ATOM   2475  HA  GLN A 439      27.767  16.167   2.156  1.00 30.80           H  
ATOM   2476  HB2 GLN A 439      26.503  18.856   1.464  1.00 33.40           H  
ATOM   2477  HB3 GLN A 439      28.171  18.670   2.055  1.00 33.40           H  
ATOM   2478  HG2 GLN A 439      27.063  17.360  -0.438  1.00 37.47           H  
ATOM   2479  HG3 GLN A 439      28.750  17.329   0.130  1.00 37.47           H  
ATOM   2480 HE21 GLN A 439      28.949  20.936  -0.698  1.00 42.17           H  
ATOM   2481 HE22 GLN A 439      29.090  20.014   0.782  1.00 42.17           H  
ATOM   2482  N   MET A 440      25.511  17.379   4.102  1.00 28.41           N  
ATOM   2483  CA  MET A 440      25.194  17.646   5.495  1.00 26.27           C  
ATOM   2484  C   MET A 440      25.277  16.381   6.344  1.00 25.34           C  
ATOM   2485  O   MET A 440      25.773  16.422   7.466  1.00 25.08           O  
ATOM   2486  CB  MET A 440      23.800  18.272   5.614  1.00 25.22           C  
ATOM   2487  CG  MET A 440      23.523  18.881   6.985  1.00 25.67           C  
ATOM   2488  SD  MET A 440      22.025  19.889   7.050  1.00 22.71           S  
ATOM   2489  CE  MET A 440      20.814  18.616   7.423  1.00 24.85           C  
ATOM   2490  H   MET A 440      24.765  17.354   3.421  1.00 28.41           H  
ATOM   2491  HA  MET A 440      25.936  18.350   5.873  1.00 26.27           H  
ATOM   2492  HB2 MET A 440      23.057  17.498   5.423  1.00 25.22           H  
ATOM   2493  HB3 MET A 440      23.709  19.057   4.863  1.00 25.22           H  
ATOM   2494  HG2 MET A 440      24.371  19.509   7.259  1.00 25.67           H  
ATOM   2495  HG3 MET A 440      23.423  18.070   7.707  1.00 25.67           H  
ATOM   2496  HE1 MET A 440      20.814  17.871   6.628  1.00 24.85           H  
ATOM   2497  HE2 MET A 440      21.069  18.138   8.369  1.00 24.85           H  
ATOM   2498  HE3 MET A 440      19.825  19.067   7.499  1.00 24.85           H  
ATOM   2499  N   LEU A 441      24.804  15.260   5.806  1.00 24.26           N  
ATOM   2500  CA  LEU A 441      24.843  13.995   6.537  1.00 24.01           C  
ATOM   2501  C   LEU A 441      25.914  13.036   5.999  1.00 23.09           C  
ATOM   2502  O   LEU A 441      26.165  11.987   6.595  1.00 21.76           O  
ATOM   2503  CB  LEU A 441      23.474  13.289   6.492  1.00 24.92           C  
ATOM   2504  CG  LEU A 441      22.145  14.025   6.758  1.00 25.84           C  
ATOM   2505  CD1 LEU A 441      21.132  13.030   7.332  1.00 24.03           C  
ATOM   2506  CD2 LEU A 441      22.340  15.161   7.733  1.00 26.64           C  
ATOM   2507  H   LEU A 441      24.411  15.284   4.876  1.00 24.26           H  
ATOM   2508  HA  LEU A 441      25.097  14.249   7.566  1.00 24.01           H  
ATOM   2509  HB2 LEU A 441      23.388  12.863   5.492  1.00 24.92           H  
ATOM   2510  HB3 LEU A 441      23.525  12.485   7.226  1.00 24.92           H  
ATOM   2511  HG  LEU A 441      21.780  14.440   5.818  1.00 25.84           H  
ATOM   2512 HD11 LEU A 441      20.978  12.218   6.622  1.00 24.03           H  
ATOM   2513 HD12 LEU A 441      21.512  12.625   8.270  1.00 24.03           H  
ATOM   2514 HD13 LEU A 441      20.185  13.539   7.513  1.00 24.03           H  
ATOM   2515 HD21 LEU A 441      22.705  14.767   8.681  1.00 26.64           H  
ATOM   2516 HD22 LEU A 441      23.066  15.866   7.329  1.00 26.64           H  
ATOM   2517 HD23 LEU A 441      21.389  15.670   7.893  1.00 26.64           H  
ATOM   2518  N   THR A 442      26.535  13.400   4.878  1.00 22.73           N  
ATOM   2519  CA  THR A 442      27.570  12.584   4.221  1.00 22.24           C  
ATOM   2520  C   THR A 442      27.014  11.285   3.659  1.00 23.25           C  
ATOM   2521  O   THR A 442      26.225  10.595   4.313  1.00 24.11           O  
ATOM   2522  CB  THR A 442      28.725  12.199   5.171  1.00 22.56           C  
ATOM   2523  OG1 THR A 442      28.324  11.090   5.988  1.00 19.27           O  
ATOM   2524  CG2 THR A 442      29.105  13.377   6.054  1.00 21.93           C  
ATOM   2525  H   THR A 442      26.283  14.282   4.456  1.00 22.73           H  
ATOM   2526  HA  THR A 442      27.942  13.221   3.419  1.00 22.24           H  
ATOM   2527  HB  THR A 442      29.593  11.919   4.574  1.00 22.56           H  
ATOM   2528 HG21 THR A 442      29.412  14.215   5.429  1.00 21.93           H  
ATOM   2529 HG22 THR A 442      28.247  13.670   6.658  1.00 21.93           H  
ATOM   2530 HG23 THR A 442      29.929  13.090   6.708  1.00 21.93           H  
ATOM   2531  HG1 THR A 442      27.561  11.368   6.500  1.00 19.27           H  
ATOM   2532  N   GLY A 443      27.451  10.951   2.449  1.00 23.97           N  
ATOM   2533  CA  GLY A 443      27.009   9.735   1.794  1.00 24.18           C  
ATOM   2534  C   GLY A 443      25.978   9.991   0.706  1.00 25.76           C  
ATOM   2535  O   GLY A 443      25.323  11.035   0.690  1.00 27.33           O  
ATOM   2536  H   GLY A 443      28.105  11.557   1.975  1.00 23.97           H  
ATOM   2537  HA2 GLY A 443      27.874   9.247   1.345  1.00 24.18           H  
ATOM   2538  HA3 GLY A 443      26.568   9.077   2.543  1.00 24.18           H  
ATOM   2539  N   GLY A 444      25.847   9.043  -0.214  1.00 24.92           N  
ATOM   2540  CA  GLY A 444      24.877   9.175  -1.280  1.00 24.39           C  
ATOM   2541  C   GLY A 444      23.628   8.451  -0.837  1.00 25.03           C  
ATOM   2542  O   GLY A 444      23.720   7.365  -0.262  1.00 24.21           O  
ATOM   2543  H   GLY A 444      26.431   8.220  -0.170  1.00 24.92           H  
ATOM   2544  HA2 GLY A 444      24.656  10.228  -1.456  1.00 24.39           H  
ATOM   2545  HA3 GLY A 444      25.264   8.727  -2.195  1.00 24.39           H  
ATOM   2546  N   TRP A 445      22.460   9.031  -1.087  1.00 24.91           N  
ATOM   2547  CA  TRP A 445      21.242   8.376  -0.659  1.00 24.91           C  
ATOM   2548  C   TRP A 445      19.957   9.003  -1.179  1.00 25.53           C  
ATOM   2549  O   TRP A 445      19.968  10.116  -1.709  1.00 24.97           O  
ATOM   2550  CB  TRP A 445      21.195   8.335   0.870  1.00 26.30           C  
ATOM   2551  CG  TRP A 445      20.781   7.012   1.369  1.00 29.64           C  
ATOM   2552  CD1 TRP A 445      21.460   5.836   1.225  1.00 29.52           C  
ATOM   2553  CD2 TRP A 445      19.561   6.692   2.036  1.00 29.37           C  
ATOM   2554  NE1 TRP A 445      20.735   4.801   1.761  1.00 30.04           N  
ATOM   2555  CE2 TRP A 445      19.567   5.299   2.271  1.00 30.27           C  
ATOM   2556  CE3 TRP A 445      18.469   7.448   2.465  1.00 28.07           C  
ATOM   2557  CZ2 TRP A 445      18.518   4.645   2.900  1.00 30.43           C  
ATOM   2558  CZ3 TRP A 445      17.427   6.802   3.089  1.00 30.36           C  
ATOM   2559  CH2 TRP A 445      17.458   5.411   3.307  1.00 34.00           C  
ATOM   2560  H   TRP A 445      22.422   9.918  -1.569  1.00 24.91           H  
ATOM   2561  HA  TRP A 445      21.283   7.376  -1.091  1.00 24.91           H  
ATOM   2562  HB2 TRP A 445      22.187   8.565   1.260  1.00 26.30           H  
ATOM   2563  HB3 TRP A 445      20.484   9.083   1.221  1.00 26.30           H  
ATOM   2564  HD1 TRP A 445      22.428   5.735   0.757  1.00 29.52           H  
ATOM   2565  HE1 TRP A 445      21.017   3.831   1.776  1.00 30.04           H  
ATOM   2566  HE3 TRP A 445      18.443   8.517   2.310  1.00 28.07           H  
ATOM   2567  HZ2 TRP A 445      18.536   3.577   3.062  1.00 30.43           H  
ATOM   2568  HZ3 TRP A 445      16.570   7.372   3.417  1.00 30.36           H  
ATOM   2569  HH2 TRP A 445      16.626   4.937   3.807  1.00 34.00           H  
ATOM   2570  N   TRP A 446      18.855   8.266  -1.020  1.00 24.32           N  
ATOM   2571  CA  TRP A 446      17.530   8.721  -1.440  1.00 25.09           C  
ATOM   2572  C   TRP A 446      17.009   9.670  -0.369  1.00 25.18           C  
ATOM   2573  O   TRP A 446      16.036   9.367   0.328  1.00 26.62           O  
ATOM   2574  CB  TRP A 446      16.565   7.531  -1.581  1.00 24.07           C  
ATOM   2575  CG  TRP A 446      16.997   6.494  -2.588  1.00 23.87           C  
ATOM   2576  CD1 TRP A 446      16.889   6.575  -3.945  1.00 23.08           C  
ATOM   2577  CD2 TRP A 446      17.666   5.248  -2.312  1.00 22.18           C  
ATOM   2578  NE1 TRP A 446      17.451   5.469  -4.532  1.00 22.22           N  
ATOM   2579  CE2 TRP A 446      17.938   4.639  -3.556  1.00 21.95           C  
ATOM   2580  CE3 TRP A 446      18.066   4.593  -1.135  1.00 21.12           C  
ATOM   2581  CZ2 TRP A 446      18.593   3.401  -3.663  1.00 20.93           C  
ATOM   2582  CZ3 TRP A 446      18.721   3.353  -1.241  1.00 21.20           C  
ATOM   2583  CH2 TRP A 446      18.976   2.776  -2.501  1.00 20.45           C  
ATOM   2584  H   TRP A 446      18.940   7.355  -0.591  1.00 24.32           H  
ATOM   2585  HA  TRP A 446      17.598   9.218  -2.408  1.00 25.09           H  
ATOM   2586  HB2 TRP A 446      16.477   7.046  -0.609  1.00 24.07           H  
ATOM   2587  HB3 TRP A 446      15.591   7.916  -1.884  1.00 24.07           H  
ATOM   2588  HD1 TRP A 446      16.428   7.392  -4.481  1.00 23.08           H  
ATOM   2589  HE1 TRP A 446      17.498   5.294  -5.526  1.00 22.22           H  
ATOM   2590  HE3 TRP A 446      17.874   5.033  -0.168  1.00 21.12           H  
ATOM   2591  HZ2 TRP A 446      18.789   2.955  -4.627  1.00 20.93           H  
ATOM   2592  HZ3 TRP A 446      19.033   2.836  -0.345  1.00 21.20           H  
ATOM   2593  HH2 TRP A 446      19.483   1.824  -2.554  1.00 20.45           H  
ATOM   2594  N   PHE A 447      17.665  10.818  -0.244  1.00 24.04           N  
ATOM   2595  CA  PHE A 447      17.304  11.831   0.750  1.00 23.53           C  
ATOM   2596  C   PHE A 447      16.034  12.607   0.403  1.00 24.05           C  
ATOM   2597  O   PHE A 447      15.765  12.880  -0.765  1.00 22.68           O  
ATOM   2598  CB  PHE A 447      18.434  12.849   0.895  1.00 22.13           C  
ATOM   2599  CG  PHE A 447      19.729  12.273   1.391  1.00 21.75           C  
ATOM   2600  CD1 PHE A 447      19.896  11.951   2.733  1.00 21.85           C  
ATOM   2601  CD2 PHE A 447      20.804  12.105   0.526  1.00 21.76           C  
ATOM   2602  CE1 PHE A 447      21.115  11.477   3.210  1.00 19.60           C  
ATOM   2603  CE2 PHE A 447      22.037  11.630   0.994  1.00 21.85           C  
ATOM   2604  CZ  PHE A 447      22.186  11.320   2.339  1.00 20.28           C  
ATOM   2605  H   PHE A 447      18.445  11.000  -0.860  1.00 24.04           H  
ATOM   2606  HA  PHE A 447      17.127  11.281   1.674  1.00 23.53           H  
ATOM   2607  HB2 PHE A 447      18.613  13.300  -0.081  1.00 22.13           H  
ATOM   2608  HB3 PHE A 447      18.112  13.618   1.597  1.00 22.13           H  
ATOM   2609  HD1 PHE A 447      19.068  12.070   3.416  1.00 21.85           H  
ATOM   2610  HD2 PHE A 447      20.688  12.344  -0.521  1.00 21.76           H  
ATOM   2611  HE1 PHE A 447      21.228  11.232   4.256  1.00 19.60           H  
ATOM   2612  HE2 PHE A 447      22.866  11.506   0.313  1.00 21.85           H  
ATOM   2613  HZ  PHE A 447      23.134  10.957   2.708  1.00 20.28           H  
ATOM   2614  N   ASP A 448      15.269  12.973   1.431  1.00 25.26           N  
ATOM   2615  CA  ASP A 448      14.052  13.775   1.252  1.00 27.06           C  
ATOM   2616  C   ASP A 448      14.508  15.184   1.655  1.00 27.16           C  
ATOM   2617  O   ASP A 448      15.337  15.794   0.977  1.00 25.18           O  
ATOM   2618  CB  ASP A 448      12.949  13.295   2.199  1.00 27.09           C  
ATOM   2619  CG  ASP A 448      11.592  13.901   1.871  1.00 27.92           C  
ATOM   2620  OD1 ASP A 448      11.567  15.018   1.321  1.00 27.81           O  
ATOM   2621  OD2 ASP A 448      10.556  13.269   2.180  1.00 27.84           O1-
ATOM   2622  H   ASP A 448      15.535  12.690   2.363  1.00 25.26           H  
ATOM   2623  HA  ASP A 448      13.644  13.716   0.243  1.00 27.06           H  
ATOM   2624  HB2 ASP A 448      13.218  13.573   3.218  1.00 27.09           H  
ATOM   2625  HB3 ASP A 448      12.874  12.210   2.126  1.00 27.09           H  
ATOM   2626  N   ALA A 449      13.952  15.710   2.741  1.00 28.73           N  
ATOM   2627  CA  ALA A 449      14.413  16.998   3.259  1.00 31.37           C  
ATOM   2628  C   ALA A 449      15.299  16.402   4.350  1.00 32.16           C  
ATOM   2629  O   ALA A 449      15.269  16.796   5.522  1.00 29.35           O  
ATOM   2630  CB  ALA A 449      13.271  17.790   3.856  1.00 31.68           C  
ATOM   2631  H   ALA A 449      13.206  15.218   3.212  1.00 28.73           H  
ATOM   2632  HA  ALA A 449      14.869  17.694   2.555  1.00 31.37           H  
ATOM   2633  HB1 ALA A 449      12.583  18.088   3.065  1.00 31.68           H  
ATOM   2634  HB2 ALA A 449      12.743  17.174   4.583  1.00 31.68           H  
ATOM   2635  HB3 ALA A 449      13.664  18.679   4.350  1.00 31.68           H  
ATOM   2636  N   CYS A 450      16.064  15.408   3.892  1.00 33.28           N  
ATOM   2637  CA  CYS A 450      16.969  14.595   4.673  1.00 32.18           C  
ATOM   2638  C   CYS A 450      16.010  13.786   5.535  1.00 33.96           C  
ATOM   2639  O   CYS A 450      15.832  14.062   6.725  1.00 39.83           O  
ATOM   2640  CB  CYS A 450      17.895  15.454   5.528  1.00 29.23           C  
ATOM   2641  SG  CYS A 450      18.755  16.837   4.697  1.00 28.60           S  
ATOM   2642  H   CYS A 450      16.005  15.204   2.905  1.00 33.28           H  
ATOM   2643  HA  CYS A 450      17.638  13.983   4.068  1.00 32.18           H  
ATOM   2644  HB2 CYS A 450      18.658  14.797   5.946  1.00 29.23           H  
ATOM   2645  HB3 CYS A 450      17.297  15.877   6.335  1.00 29.23           H  
ATOM   2646  N   GLY A 451      15.381  12.792   4.918  1.00 32.21           N  
ATOM   2647  CA  GLY A 451      14.405  11.963   5.608  1.00 29.83           C  
ATOM   2648  C   GLY A 451      14.810  11.208   6.868  1.00 28.54           C  
ATOM   2649  O   GLY A 451      15.751  11.584   7.565  1.00 27.94           O  
ATOM   2650  H   GLY A 451      15.585  12.607   3.946  1.00 32.21           H  
ATOM   2651  HA2 GLY A 451      13.575  12.614   5.883  1.00 29.83           H  
ATOM   2652  HA3 GLY A 451      14.060  11.218   4.891  1.00 29.83           H  
ATOM   2653  N   PRO A 452      14.096  10.117   7.180  1.00 26.79           N  
ATOM   2654  CA  PRO A 452      14.320   9.263   8.352  1.00 26.30           C  
ATOM   2655  C   PRO A 452      15.454   8.237   8.257  1.00 26.73           C  
ATOM   2656  O   PRO A 452      15.530   7.330   9.092  1.00 25.89           O  
ATOM   2657  CB  PRO A 452      12.973   8.565   8.539  1.00 25.91           C  
ATOM   2658  CG  PRO A 452      12.007   9.341   7.652  1.00 26.29           C  
ATOM   2659  CD  PRO A 452      12.852   9.739   6.497  1.00 25.01           C  
ATOM   2660  HA  PRO A 452      14.652   9.879   9.188  1.00 26.30           H  
ATOM   2661  HB2 PRO A 452      13.033   7.524   8.223  1.00 25.91           H  
ATOM   2662  HB3 PRO A 452      12.658   8.611   9.582  1.00 25.91           H  
ATOM   2663  HG2 PRO A 452      11.617  10.217   8.171  1.00 26.29           H  
ATOM   2664  HG3 PRO A 452      11.178   8.710   7.331  1.00 26.29           H  
ATOM   2665  HD2 PRO A 452      12.420  10.581   5.956  1.00 25.01           H  
ATOM   2666  HD3 PRO A 452      13.009   8.907   5.810  1.00 25.01           H  
ATOM   2667  N   SER A 453      16.337   8.358   7.269  1.00 26.25           N  
ATOM   2668  CA  SER A 453      17.396   7.360   7.159  1.00 24.80           C  
ATOM   2669  C   SER A 453      18.568   7.674   6.239  1.00 23.85           C  
ATOM   2670  O   SER A 453      18.478   8.523   5.353  1.00 22.16           O  
ATOM   2671  CB  SER A 453      16.782   6.045   6.712  1.00 25.39           C  
ATOM   2672  OG  SER A 453      16.096   6.231   5.488  1.00 24.28           O  
ATOM   2673  H   SER A 453      16.276   9.122   6.611  1.00 26.25           H  
ATOM   2674  HA  SER A 453      17.833   7.331   8.157  1.00 24.80           H  
ATOM   2675  HB2 SER A 453      16.082   5.696   7.471  1.00 25.39           H  
ATOM   2676  HB3 SER A 453      17.570   5.304   6.577  1.00 25.39           H  
ATOM   2677  HG  SER A 453      15.410   6.886   5.636  1.00 24.28           H  
ATOM   2678  N   ASN A 454      19.671   6.963   6.467  1.00 22.93           N  
ATOM   2679  CA  ASN A 454      20.879   7.107   5.663  1.00 21.66           C  
ATOM   2680  C   ASN A 454      21.856   5.972   5.957  1.00 20.54           C  
ATOM   2681  O   ASN A 454      22.757   6.109   6.778  1.00 19.00           O  
ATOM   2682  CB  ASN A 454      21.550   8.454   5.930  1.00 22.10           C  
ATOM   2683  CG  ASN A 454      22.804   8.641   5.107  1.00 25.34           C  
ATOM   2684  OD1 ASN A 454      22.961   8.024   4.051  1.00 27.14           O  
ATOM   2685  ND2 ASN A 454      23.703   9.498   5.576  1.00 27.72           N  
ATOM   2686  H   ASN A 454      19.671   6.298   7.227  1.00 22.93           H  
ATOM   2687  HA  ASN A 454      20.592   7.063   4.612  1.00 21.66           H  
ATOM   2688  HB2 ASN A 454      21.812   8.512   6.987  1.00 22.10           H  
ATOM   2689  HB3 ASN A 454      20.848   9.251   5.685  1.00 22.10           H  
ATOM   2690 HD21 ASN A 454      23.533   9.982   6.446  1.00 27.72           H  
ATOM   2691 HD22 ASN A 454      24.557   9.666   5.063  1.00 27.72           H  
ATOM   2692  N   LEU A 455      21.684   4.844   5.278  1.00 18.90           N  
ATOM   2693  CA  LEU A 455      22.565   3.712   5.518  1.00 18.18           C  
ATOM   2694  C   LEU A 455      23.973   3.952   4.990  1.00 17.71           C  
ATOM   2695  O   LEU A 455      24.904   3.222   5.345  1.00 17.41           O  
ATOM   2696  CB  LEU A 455      21.965   2.433   4.918  1.00 18.69           C  
ATOM   2697  CG  LEU A 455      21.032   1.595   5.816  1.00 20.12           C  
ATOM   2698  CD1 LEU A 455      20.354   2.469   6.870  1.00 18.78           C  
ATOM   2699  CD2 LEU A 455      19.993   0.879   4.954  1.00 17.19           C  
ATOM   2700  H   LEU A 455      20.943   4.772   4.596  1.00 18.90           H  
ATOM   2701  HA  LEU A 455      22.651   3.589   6.598  1.00 18.18           H  
ATOM   2702  HB2 LEU A 455      21.395   2.723   4.035  1.00 18.69           H  
ATOM   2703  HB3 LEU A 455      22.795   1.792   4.620  1.00 18.69           H  
ATOM   2704  HG  LEU A 455      21.629   0.850   6.342  1.00 20.12           H  
ATOM   2705 HD11 LEU A 455      21.114   2.954   7.483  1.00 18.78           H  
ATOM   2706 HD12 LEU A 455      19.746   3.228   6.377  1.00 18.78           H  
ATOM   2707 HD13 LEU A 455      19.719   1.849   7.502  1.00 18.78           H  
ATOM   2708 HD21 LEU A 455      19.390   1.616   4.424  1.00 17.19           H  
ATOM   2709 HD22 LEU A 455      20.499   0.237   4.233  1.00 17.19           H  
ATOM   2710 HD23 LEU A 455      19.349   0.273   5.590  1.00 17.19           H  
ATOM   2711  N   ASN A 456      24.134   4.979   4.157  1.00 15.75           N  
ATOM   2712  CA  ASN A 456      25.448   5.303   3.608  1.00 15.26           C  
ATOM   2713  C   ASN A 456      26.122   6.497   4.320  1.00 17.22           C  
ATOM   2714  O   ASN A 456      26.833   7.286   3.696  1.00 17.84           O  
ATOM   2715  CB  ASN A 456      25.328   5.576   2.101  1.00 13.55           C  
ATOM   2716  CG  ASN A 456      24.986   4.323   1.301  1.00 13.05           C  
ATOM   2717  OD1 ASN A 456      24.955   3.218   1.840  1.00 13.20           O  
ATOM   2718  ND2 ASN A 456      24.741   4.494   0.007  1.00 12.60           N  
ATOM   2719  H   ASN A 456      23.335   5.542   3.901  1.00 15.75           H  
ATOM   2720  HA  ASN A 456      26.090   4.439   3.779  1.00 15.26           H  
ATOM   2721  HB2 ASN A 456      26.278   5.971   1.741  1.00 13.55           H  
ATOM   2722  HB3 ASN A 456      24.544   6.316   1.942  1.00 13.55           H  
ATOM   2723 HD21 ASN A 456      24.519   3.699  -0.574  1.00 12.60           H  
ATOM   2724 HD22 ASN A 456      24.777   5.420  -0.396  1.00 12.60           H  
ATOM   2725  N   GLY A 457      25.905   6.616   5.629  1.00 17.32           N  
ATOM   2726  CA  GLY A 457      26.489   7.717   6.380  1.00 20.18           C  
ATOM   2727  C   GLY A 457      27.808   7.383   7.054  1.00 20.90           C  
ATOM   2728  O   GLY A 457      28.309   6.267   6.929  1.00 20.02           O  
ATOM   2729  H   GLY A 457      25.330   5.936   6.105  1.00 17.32           H  
ATOM   2730  HA2 GLY A 457      26.657   8.547   5.694  1.00 20.18           H  
ATOM   2731  HA3 GLY A 457      25.779   8.020   7.150  1.00 20.18           H  
ATOM   2732  N   MET A 458      28.378   8.355   7.763  1.00 21.71           N  
ATOM   2733  CA  MET A 458      29.645   8.150   8.466  1.00 23.08           C  
ATOM   2734  C   MET A 458      29.565   6.985   9.436  1.00 23.23           C  
ATOM   2735  O   MET A 458      28.593   6.853  10.188  1.00 22.05           O  
ATOM   2736  CB  MET A 458      30.036   9.398   9.256  1.00 24.98           C  
ATOM   2737  CG  MET A 458      30.878  10.394   8.499  1.00 31.59           C  
ATOM   2738  SD  MET A 458      31.231  11.841   9.525  1.00 36.72           S  
ATOM   2739  CE  MET A 458      32.576  11.214  10.521  1.00 34.57           C  
ATOM   2740  H   MET A 458      27.925   9.256   7.817  1.00 21.71           H  
ATOM   2741  HA  MET A 458      30.393   7.936   7.703  1.00 23.08           H  
ATOM   2742  HB2 MET A 458      30.597   9.080  10.135  1.00 24.98           H  
ATOM   2743  HB3 MET A 458      29.121   9.899   9.571  1.00 24.98           H  
ATOM   2744  HG2 MET A 458      30.341  10.711   7.605  1.00 31.59           H  
ATOM   2745  HG3 MET A 458      31.817   9.922   8.210  1.00 31.59           H  
ATOM   2746  HE1 MET A 458      32.235  10.347  11.087  1.00 34.57           H  
ATOM   2747  HE2 MET A 458      33.403  10.923   9.873  1.00 34.57           H  
ATOM   2748  HE3 MET A 458      32.910  11.990  11.210  1.00 34.57           H  
ATOM   2749  N   TYR A 459      30.588   6.137   9.419  1.00 24.32           N  
ATOM   2750  CA  TYR A 459      30.630   5.003  10.327  1.00 24.07           C  
ATOM   2751  C   TYR A 459      31.241   5.510  11.626  1.00 24.37           C  
ATOM   2752  O   TYR A 459      32.254   6.203  11.610  1.00 26.85           O  
ATOM   2753  CB  TYR A 459      31.484   3.876   9.740  1.00 23.93           C  
ATOM   2754  CG  TYR A 459      31.418   2.583  10.521  1.00 21.44           C  
ATOM   2755  CD1 TYR A 459      32.164   2.402  11.684  1.00 19.77           C  
ATOM   2756  CD2 TYR A 459      30.583   1.552  10.112  1.00 20.24           C  
ATOM   2757  CE1 TYR A 459      32.074   1.224  12.416  1.00 19.65           C  
ATOM   2758  CE2 TYR A 459      30.482   0.374  10.837  1.00 18.12           C  
ATOM   2759  CZ  TYR A 459      31.225   0.212  11.981  1.00 19.08           C  
ATOM   2760  OH  TYR A 459      31.105  -0.960  12.678  1.00 19.77           O  
ATOM   2761  H   TYR A 459      31.346   6.282   8.767  1.00 24.32           H  
ATOM   2762  HA  TYR A 459      29.632   4.598  10.493  1.00 24.07           H  
ATOM   2763  HB2 TYR A 459      31.142   3.680   8.724  1.00 23.93           H  
ATOM   2764  HB3 TYR A 459      32.522   4.209   9.716  1.00 23.93           H  
ATOM   2765  HD1 TYR A 459      32.822   3.189  12.022  1.00 19.77           H  
ATOM   2766  HD2 TYR A 459      30.000   1.670   9.211  1.00 20.24           H  
ATOM   2767  HE1 TYR A 459      32.658   1.096  13.315  1.00 19.65           H  
ATOM   2768  HE2 TYR A 459      29.822  -0.413  10.503  1.00 18.12           H  
ATOM   2769  HH  TYR A 459      30.492  -1.596  12.301  1.00 19.77           H  
ATOM   2770  N   TYR A 460      30.589   5.196  12.738  1.00 24.51           N  
ATOM   2771  CA  TYR A 460      31.037   5.591  14.068  1.00 24.67           C  
ATOM   2772  C   TYR A 460      31.227   4.297  14.845  1.00 25.37           C  
ATOM   2773  O   TYR A 460      30.355   3.430  14.830  1.00 25.52           O  
ATOM   2774  CB  TYR A 460      29.980   6.459  14.757  1.00 24.91           C  
ATOM   2775  CG  TYR A 460      29.914   7.890  14.262  1.00 25.91           C  
ATOM   2776  CD1 TYR A 460      30.881   8.822  14.629  1.00 25.81           C  
ATOM   2777  CD2 TYR A 460      28.888   8.309  13.418  1.00 25.58           C  
ATOM   2778  CE1 TYR A 460      30.832  10.147  14.165  1.00 24.73           C  
ATOM   2779  CE2 TYR A 460      28.828   9.619  12.949  1.00 25.69           C  
ATOM   2780  CZ  TYR A 460      29.805  10.535  13.327  1.00 25.44           C  
ATOM   2781  OH  TYR A 460      29.741  11.822  12.857  1.00 24.03           O  
ATOM   2782  H   TYR A 460      29.739   4.656  12.659  1.00 24.51           H  
ATOM   2783  HA  TYR A 460      31.956   6.175  14.017  1.00 24.67           H  
ATOM   2784  HB2 TYR A 460      29.005   5.999  14.596  1.00 24.91           H  
ATOM   2785  HB3 TYR A 460      30.200   6.479  15.824  1.00 24.91           H  
ATOM   2786  HD1 TYR A 460      31.685   8.520  15.284  1.00 25.81           H  
ATOM   2787  HD2 TYR A 460      28.125   7.605  13.122  1.00 25.58           H  
ATOM   2788  HE1 TYR A 460      31.591  10.856  14.461  1.00 24.73           H  
ATOM   2789  HE2 TYR A 460      28.025   9.923  12.294  1.00 25.69           H  
ATOM   2790  HH  TYR A 460      30.447  12.399  13.158  1.00 24.03           H  
ATOM   2791  N   PRO A 461      32.363   4.146  15.538  1.00 26.43           N  
ATOM   2792  CA  PRO A 461      32.626   2.928  16.305  1.00 27.40           C  
ATOM   2793  C   PRO A 461      31.874   2.878  17.629  1.00 29.25           C  
ATOM   2794  O   PRO A 461      31.259   3.863  18.046  1.00 30.74           O  
ATOM   2795  CB  PRO A 461      34.133   2.984  16.495  1.00 25.44           C  
ATOM   2796  CG  PRO A 461      34.361   4.422  16.718  1.00 25.21           C  
ATOM   2797  CD  PRO A 461      33.493   5.086  15.659  1.00 26.03           C  
ATOM   2798  HA  PRO A 461      32.283   2.026  15.798  1.00 27.40           H  
ATOM   2799  HB2 PRO A 461      34.445   2.395  17.357  1.00 25.44           H  
ATOM   2800  HB3 PRO A 461      34.657   2.633  15.606  1.00 25.44           H  
ATOM   2801  HG2 PRO A 461      35.411   4.677  16.577  1.00 25.21           H  
ATOM   2802  HG3 PRO A 461      34.047   4.716  17.720  1.00 25.21           H  
ATOM   2803  HD2 PRO A 461      34.028   5.182  14.714  1.00 26.03           H  
ATOM   2804  HD3 PRO A 461      33.154   6.069  15.987  1.00 26.03           H  
ATOM   2805  N   GLN A 462      31.931   1.728  18.290  1.00 30.74           N  
ATOM   2806  CA  GLN A 462      31.268   1.536  19.574  1.00 32.72           C  
ATOM   2807  C   GLN A 462      31.631   2.619  20.591  1.00 33.57           C  
ATOM   2808  O   GLN A 462      32.796   2.999  20.728  1.00 32.85           O  
ATOM   2809  CB  GLN A 462      31.629   0.164  20.133  1.00 33.65           C  
ATOM   2810  CG  GLN A 462      30.998  -0.153  21.466  1.00 37.66           C  
ATOM   2811  CD  GLN A 462      30.864  -1.653  21.687  1.00 41.35           C  
ATOM   2812  NE2 GLN A 462      31.844  -2.402  21.591  1.00 41.89           N  
ATOM   2813  OE1 GLN A 462      29.641  -2.102  21.976  1.00 41.55           O  
ATOM   2814  H   GLN A 462      32.451   0.960  17.890  1.00 30.74           H  
ATOM   2815  HA  GLN A 462      30.194   1.605  19.400  1.00 32.72           H  
ATOM   2816  HB2 GLN A 462      31.308  -0.591  19.416  1.00 33.65           H  
ATOM   2817  HB3 GLN A 462      32.712   0.118  20.249  1.00 33.65           H  
ATOM   2818  HG2 GLN A 462      30.007   0.299  21.503  1.00 37.66           H  
ATOM   2819  HG3 GLN A 462      31.618   0.266  22.258  1.00 37.66           H  
ATOM   2820 HE21 GLN A 462      31.736  -3.396  21.733  1.00 41.89           H  
ATOM   2821 HE22 GLN A 462      32.752  -2.019  21.370  1.00 41.89           H  
ATOM   2822  N   ARG A 463      30.620   3.111  21.297  1.00 34.80           N  
ATOM   2823  CA  ARG A 463      30.800   4.152  22.305  1.00 36.67           C  
ATOM   2824  C   ARG A 463      30.954   5.545  21.684  1.00 35.50           C  
ATOM   2825  O   ARG A 463      31.431   6.475  22.326  1.00 34.91           O  
ATOM   2826  CB  ARG A 463      31.999   3.814  23.204  1.00 39.26           C  
ATOM   2827  CG  ARG A 463      31.870   2.444  23.881  1.00 43.96           C  
ATOM   2828  CD  ARG A 463      33.025   2.148  24.828  1.00 48.53           C  
ATOM   2829  NE  ARG A 463      32.820   2.672  26.181  1.00 52.35           N  
ATOM   2830  CZ  ARG A 463      32.029   2.116  27.097  1.00 53.10           C  
ATOM   2831  NH1 ARG A 463      31.351   1.009  26.818  1.00 53.47           N  
ATOM   2832  NH2 ARG A 463      31.932   2.658  28.302  1.00 54.33           N1+
ATOM   2833  H   ARG A 463      29.691   2.752  21.131  1.00 34.80           H  
ATOM   2834  HA  ARG A 463      29.896   4.181  22.914  1.00 36.67           H  
ATOM   2835  HB2 ARG A 463      32.903   3.817  22.594  1.00 39.26           H  
ATOM   2836  HB3 ARG A 463      32.080   4.578  23.977  1.00 39.26           H  
ATOM   2837  HG2 ARG A 463      31.845   1.674  23.110  1.00 43.96           H  
ATOM   2838  HG3 ARG A 463      30.939   2.421  24.448  1.00 43.96           H  
ATOM   2839  HD2 ARG A 463      33.931   2.595  24.418  1.00 48.53           H  
ATOM   2840  HD3 ARG A 463      33.151   1.067  24.892  1.00 48.53           H  
ATOM   2841  HE  ARG A 463      33.314   3.515  26.437  1.00 52.35           H  
ATOM   2842 HH11 ARG A 463      31.421   0.591  25.901  1.00 53.47           H  
ATOM   2843 HH12 ARG A 463      30.765   0.585  27.523  1.00 53.47           H  
ATOM   2844 HH21 ARG A 463      32.457   3.491  28.525  1.00 54.33           H  
ATOM   2845 HH22 ARG A 463      31.333   2.238  28.998  1.00 54.33           H  
ATOM   2846  N   GLN A 464      30.536   5.671  20.428  1.00 33.69           N  
ATOM   2847  CA  GLN A 464      30.578   6.935  19.696  1.00 32.05           C  
ATOM   2848  C   GLN A 464      29.404   6.917  18.734  1.00 29.67           C  
ATOM   2849  O   GLN A 464      29.215   7.834  17.934  1.00 28.28           O  
ATOM   2850  CB  GLN A 464      31.881   7.064  18.910  1.00 34.32           C  
ATOM   2851  CG  GLN A 464      33.086   7.432  19.761  1.00 41.25           C  
ATOM   2852  CD  GLN A 464      34.382   7.432  18.969  1.00 44.75           C  
ATOM   2853  OE1 GLN A 464      34.417   7.853  17.810  1.00 46.19           O  
ATOM   2854  NE2 GLN A 464      35.463   6.974  19.600  1.00 47.94           N  
ATOM   2855  H   GLN A 464      30.172   4.854  19.958  1.00 33.69           H  
ATOM   2856  HA  GLN A 464      30.524   7.778  20.385  1.00 32.05           H  
ATOM   2857  HB2 GLN A 464      32.084   6.109  18.424  1.00 34.32           H  
ATOM   2858  HB3 GLN A 464      31.749   7.836  18.152  1.00 34.32           H  
ATOM   2859  HG2 GLN A 464      33.173   6.710  20.573  1.00 41.25           H  
ATOM   2860  HG3 GLN A 464      32.930   8.428  20.175  1.00 41.25           H  
ATOM   2861 HE21 GLN A 464      35.389   6.638  20.550  1.00 47.94           H  
ATOM   2862 HE22 GLN A 464      36.356   6.963  19.128  1.00 47.94           H  
ATOM   2863  N   ASN A 465      28.607   5.858  18.845  1.00 26.85           N  
ATOM   2864  CA  ASN A 465      27.455   5.639  17.985  1.00 25.38           C  
ATOM   2865  C   ASN A 465      26.159   6.283  18.411  1.00 24.61           C  
ATOM   2866  O   ASN A 465      25.129   6.037  17.794  1.00 27.08           O  
ATOM   2867  CB  ASN A 465      27.201   4.151  17.830  1.00 25.90           C  
ATOM   2868  CG  ASN A 465      26.907   3.486  19.149  1.00 26.03           C  
ATOM   2869  OD1 ASN A 465      27.799   3.322  19.988  1.00 25.49           O  
ATOM   2870  ND2 ASN A 465      25.654   3.109  19.350  1.00 24.13           N  
ATOM   2871  H   ASN A 465      28.811   5.174  19.560  1.00 26.85           H  
ATOM   2872  HA  ASN A 465      27.738   6.126  17.052  1.00 25.38           H  
ATOM   2873  HB2 ASN A 465      28.085   3.687  17.392  1.00 25.90           H  
ATOM   2874  HB3 ASN A 465      26.348   4.007  17.166  1.00 25.90           H  
ATOM   2875 HD21 ASN A 465      24.959   3.264  18.634  1.00 24.13           H  
ATOM   2876 HD22 ASN A 465      25.393   2.666  20.219  1.00 24.13           H  
ATOM   2877  N   THR A 466      26.171   7.077  19.471  1.00 23.26           N  
ATOM   2878  CA  THR A 466      24.934   7.734  19.868  1.00 21.40           C  
ATOM   2879  C   THR A 466      25.073   9.242  19.643  1.00 20.14           C  
ATOM   2880  O   THR A 466      26.181   9.759  19.523  1.00 16.30           O  
ATOM   2881  CB  THR A 466      24.568   7.419  21.344  1.00 20.68           C  
ATOM   2882  OG1 THR A 466      25.607   7.874  22.220  1.00 21.82           O  
ATOM   2883  CG2 THR A 466      24.408   5.913  21.523  1.00 20.38           C  
ATOM   2884  H   THR A 466      27.022   7.224  19.994  1.00 23.26           H  
ATOM   2885  HA  THR A 466      24.119   7.351  19.254  1.00 21.40           H  
ATOM   2886  HB  THR A 466      23.635   7.928  21.586  1.00 20.68           H  
ATOM   2887 HG21 THR A 466      23.622   5.550  20.861  1.00 20.38           H  
ATOM   2888 HG22 THR A 466      25.347   5.416  21.278  1.00 20.38           H  
ATOM   2889 HG23 THR A 466      24.141   5.696  22.557  1.00 20.38           H  
ATOM   2890  HG1 THR A 466      25.339   7.670  23.119  1.00 21.82           H  
ATOM   2891  N   ASN A 467      23.943   9.928  19.535  1.00 20.75           N  
ATOM   2892  CA  ASN A 467      23.930  11.373  19.336  1.00 22.25           C  
ATOM   2893  C   ASN A 467      24.731  11.847  18.118  1.00 23.20           C  
ATOM   2894  O   ASN A 467      25.540  12.768  18.235  1.00 25.29           O  
ATOM   2895  CB  ASN A 467      24.474  12.073  20.583  1.00 20.70           C  
ATOM   2896  CG  ASN A 467      23.962  11.463  21.869  1.00 21.67           C  
ATOM   2897  ND2 ASN A 467      24.747  11.000  22.696  1.00 23.60           N  
ATOM   2898  OD1 ASN A 467      22.647  11.465  22.054  1.00 20.10           O  
ATOM   2899  H   ASN A 467      23.064   9.434  19.592  1.00 20.75           H  
ATOM   2900  HA  ASN A 467      22.888  11.636  19.152  1.00 22.25           H  
ATOM   2901  HB2 ASN A 467      24.176  13.121  20.552  1.00 20.70           H  
ATOM   2902  HB3 ASN A 467      25.562  12.004  20.574  1.00 20.70           H  
ATOM   2903 HD21 ASN A 467      24.398  10.601  23.556  1.00 23.60           H  
ATOM   2904 HD22 ASN A 467      25.740  11.019  22.515  1.00 23.60           H  
ATOM   2905  N   LYS A 468      24.503  11.234  16.958  1.00 24.99           N  
ATOM   2906  CA  LYS A 468      25.206  11.605  15.725  1.00 24.43           C  
ATOM   2907  C   LYS A 468      24.203  11.715  14.591  1.00 25.94           C  
ATOM   2908  O   LYS A 468      23.745  10.705  14.075  1.00 27.83           O  
ATOM   2909  CB  LYS A 468      26.231  10.539  15.339  1.00 23.96           C  
ATOM   2910  CG  LYS A 468      27.303  10.237  16.366  1.00 23.17           C  
ATOM   2911  CD  LYS A 468      28.307  11.359  16.508  1.00 21.59           C  
ATOM   2912  CE  LYS A 468      29.406  10.959  17.487  1.00 24.39           C  
ATOM   2913  NZ  LYS A 468      28.854  10.560  18.822  1.00 22.99           N1+
ATOM   2914  H   LYS A 468      23.823  10.488  16.926  1.00 24.99           H  
ATOM   2915  HA  LYS A 468      25.713  12.554  15.897  1.00 24.43           H  
ATOM   2916  HB2 LYS A 468      25.690   9.614  15.142  1.00 23.96           H  
ATOM   2917  HB3 LYS A 468      26.728  10.871  14.427  1.00 23.96           H  
ATOM   2918  HG2 LYS A 468      26.825  10.073  17.332  1.00 23.17           H  
ATOM   2919  HG3 LYS A 468      27.831   9.333  16.064  1.00 23.17           H  
ATOM   2920  HD2 LYS A 468      27.801  12.251  16.879  1.00 21.59           H  
ATOM   2921  HD3 LYS A 468      28.751  11.571  15.535  1.00 21.59           H  
ATOM   2922  HE2 LYS A 468      30.080  11.805  17.624  1.00 24.39           H  
ATOM   2923  HE3 LYS A 468      29.959  10.118  17.070  1.00 24.39           H  
ATOM   2924  HZ1 LYS A 468      28.339  11.333  19.218  1.00 22.99           H  
ATOM   2925  HZ2 LYS A 468      28.238   9.768  18.708  1.00 22.99           H  
ATOM   2926  HZ3 LYS A 468      29.613  10.310  19.439  1.00 22.99           H  
ATOM   2927  N   PHE A 469      23.862  12.932  14.196  1.00 27.18           N  
ATOM   2928  CA  PHE A 469      22.914  13.121  13.106  1.00 29.16           C  
ATOM   2929  C   PHE A 469      23.636  12.707  11.821  1.00 29.09           C  
ATOM   2930  O   PHE A 469      23.048  12.590  10.746  1.00 27.71           O  
ATOM   2931  CB  PHE A 469      22.519  14.596  13.024  1.00 33.27           C  
ATOM   2932  CG  PHE A 469      21.176  14.828  12.397  1.00 40.04           C  
ATOM   2933  CD1 PHE A 469      20.008  14.510  13.089  1.00 43.42           C  
ATOM   2934  CD2 PHE A 469      21.073  15.339  11.104  1.00 42.68           C  
ATOM   2935  CE1 PHE A 469      18.751  14.696  12.500  1.00 46.23           C  
ATOM   2936  CE2 PHE A 469      19.825  15.529  10.504  1.00 44.54           C  
ATOM   2937  CZ  PHE A 469      18.660  15.207  11.203  1.00 46.16           C  
ATOM   2938  H   PHE A 469      24.263  13.737  14.655  1.00 27.18           H  
ATOM   2939  HA  PHE A 469      22.010  12.531  13.257  1.00 29.16           H  
ATOM   2940  HB2 PHE A 469      22.502  15.004  14.035  1.00 33.27           H  
ATOM   2941  HB3 PHE A 469      23.270  15.121  12.433  1.00 33.27           H  
ATOM   2942  HD1 PHE A 469      20.073  14.115  14.092  1.00 43.42           H  
ATOM   2943  HD2 PHE A 469      21.970  15.592  10.558  1.00 42.68           H  
ATOM   2944  HE1 PHE A 469      17.854  14.445  13.047  1.00 46.23           H  
ATOM   2945  HE2 PHE A 469      19.762  15.924   9.501  1.00 44.54           H  
ATOM   2946  HZ  PHE A 469      17.694  15.352  10.743  1.00 46.16           H  
ATOM   2947  N   ASN A 470      24.927  12.457  11.986  1.00 27.97           N  
ATOM   2948  CA  ASN A 470      25.852  12.112  10.925  1.00 26.85           C  
ATOM   2949  C   ASN A 470      26.027  10.645  10.540  1.00 25.76           C  
ATOM   2950  O   ASN A 470      26.519  10.346   9.450  1.00 23.27           O  
ATOM   2951  CB  ASN A 470      27.224  12.643  11.327  1.00 28.08           C  
ATOM   2952  CG  ASN A 470      27.883  13.377  10.225  1.00 30.88           C  
ATOM   2953  ND2 ASN A 470      28.998  13.865  10.368  1.00 34.11           N  
ATOM   2954  OD1 ASN A 470      27.190  13.472   9.095  1.00 33.27           O  
ATOM   2955  H   ASN A 470      25.295  12.511  12.925  1.00 27.97           H  
ATOM   2956  HA  ASN A 470      25.403  12.559  10.038  1.00 26.85           H  
ATOM   2957  HB2 ASN A 470      27.855  11.802  11.616  1.00 28.08           H  
ATOM   2958  HB3 ASN A 470      27.105  13.316  12.176  1.00 28.08           H  
ATOM   2959 HD21 ASN A 470      29.431  14.367   9.606  1.00 34.11           H  
ATOM   2960 HD22 ASN A 470      29.484  13.765  11.248  1.00 34.11           H  
ATOM   2961  N   GLY A 471      25.645   9.741  11.437  1.00 24.71           N  
ATOM   2962  CA  GLY A 471      25.851   8.320  11.205  1.00 23.16           C  
ATOM   2963  C   GLY A 471      24.982   7.494  10.279  1.00 22.85           C  
ATOM   2964  O   GLY A 471      24.303   8.001   9.376  1.00 21.17           O  
ATOM   2965  H   GLY A 471      25.205  10.046  12.293  1.00 24.71           H  
ATOM   2966  HA2 GLY A 471      26.868   8.224  10.825  1.00 23.16           H  
ATOM   2967  HA3 GLY A 471      25.782   7.844  12.183  1.00 23.16           H  
ATOM   2968  N   ILE A 472      25.035   6.188  10.516  1.00 21.90           N  
ATOM   2969  CA  ILE A 472      24.284   5.212   9.751  1.00 22.77           C  
ATOM   2970  C   ILE A 472      22.946   5.075  10.465  1.00 23.89           C  
ATOM   2971  O   ILE A 472      22.829   4.375  11.476  1.00 26.70           O  
ATOM   2972  CB  ILE A 472      25.074   3.886   9.710  1.00 22.93           C  
ATOM   2973  CG1 ILE A 472      26.384   4.121   8.945  1.00 23.19           C  
ATOM   2974  CG2 ILE A 472      24.258   2.786   9.044  1.00 22.41           C  
ATOM   2975  CD1 ILE A 472      27.361   2.966   8.972  1.00 24.50           C  
ATOM   2976  H   ILE A 472      25.627   5.859  11.265  1.00 21.90           H  
ATOM   2977  HA  ILE A 472      24.123   5.507   8.714  1.00 22.77           H  
ATOM   2978  HB  ILE A 472      25.291   3.562  10.728  1.00 22.93           H  
ATOM   2979 HG12 ILE A 472      26.134   4.328   7.904  1.00 23.19           H  
ATOM   2980 HG13 ILE A 472      26.877   4.990   9.380  1.00 23.19           H  
ATOM   2981 HG21 ILE A 472      23.333   2.632   9.600  1.00 22.41           H  
ATOM   2982 HG22 ILE A 472      24.022   3.078   8.021  1.00 22.41           H  
ATOM   2983 HG23 ILE A 472      24.835   1.861   9.034  1.00 22.41           H  
ATOM   2984 HD11 ILE A 472      27.650   2.758  10.002  1.00 24.50           H  
ATOM   2985 HD12 ILE A 472      26.891   2.082   8.541  1.00 24.50           H  
ATOM   2986 HD13 ILE A 472      28.246   3.225   8.392  1.00 24.50           H  
ATOM   2987  N   LYS A 473      21.933   5.750   9.932  1.00 24.26           N  
ATOM   2988  CA  LYS A 473      20.627   5.763  10.575  1.00 24.72           C  
ATOM   2989  C   LYS A 473      19.461   5.104   9.876  1.00 23.90           C  
ATOM   2990  O   LYS A 473      19.350   5.106   8.652  1.00 25.32           O  
ATOM   2991  CB  LYS A 473      20.221   7.207  10.897  1.00 25.69           C  
ATOM   2992  CG  LYS A 473      19.863   8.037   9.674  1.00 27.49           C  
ATOM   2993  CD  LYS A 473      19.285   9.415  10.042  1.00 27.84           C  
ATOM   2994  CE  LYS A 473      20.324  10.346  10.663  1.00 28.83           C  
ATOM   2995  NZ  LYS A 473      19.818  11.753  10.843  1.00 30.49           N1+
ATOM   2996  H   LYS A 473      22.071   6.260   9.071  1.00 24.26           H  
ATOM   2997  HA  LYS A 473      20.803   5.138  11.450  1.00 24.72           H  
ATOM   2998  HB2 LYS A 473      19.355   7.180  11.558  1.00 25.69           H  
ATOM   2999  HB3 LYS A 473      21.053   7.691  11.408  1.00 25.69           H  
ATOM   3000  HG2 LYS A 473      20.763   8.184   9.076  1.00 27.49           H  
ATOM   3001  HG3 LYS A 473      19.122   7.493   9.088  1.00 27.49           H  
ATOM   3002  HD2 LYS A 473      18.474   9.273  10.756  1.00 27.84           H  
ATOM   3003  HD3 LYS A 473      18.895   9.882   9.137  1.00 27.84           H  
ATOM   3004  HE2 LYS A 473      21.200  10.372  10.014  1.00 28.83           H  
ATOM   3005  HE3 LYS A 473      20.606   9.951  11.639  1.00 28.83           H  
ATOM   3006  HZ1 LYS A 473      19.552  12.133   9.946  1.00 30.49           H  
ATOM   3007  HZ2 LYS A 473      19.016  11.746  11.456  1.00 30.49           H  
ATOM   3008  HZ3 LYS A 473      20.547  12.324  11.248  1.00 30.49           H  
ATOM   3009  N   TRP A 474      18.582   4.554  10.704  1.00 23.06           N  
ATOM   3010  CA  TRP A 474      17.351   3.908  10.278  1.00 22.48           C  
ATOM   3011  C   TRP A 474      16.440   4.317  11.432  1.00 22.10           C  
ATOM   3012  O   TRP A 474      16.228   3.560  12.380  1.00 22.30           O  
ATOM   3013  CB  TRP A 474      17.522   2.382  10.199  1.00 19.94           C  
ATOM   3014  CG  TRP A 474      16.384   1.694   9.488  1.00 18.77           C  
ATOM   3015  CD1 TRP A 474      15.389   0.945  10.053  1.00 18.36           C  
ATOM   3016  CD2 TRP A 474      16.116   1.713   8.078  1.00 18.68           C  
ATOM   3017  NE1 TRP A 474      14.522   0.496   9.087  1.00 17.48           N  
ATOM   3018  CE2 TRP A 474      14.944   0.950   7.865  1.00 18.36           C  
ATOM   3019  CE3 TRP A 474      16.754   2.300   6.973  1.00 19.27           C  
ATOM   3020  CZ2 TRP A 474      14.393   0.755   6.590  1.00 18.57           C  
ATOM   3021  CZ3 TRP A 474      16.206   2.109   5.702  1.00 19.36           C  
ATOM   3022  CH2 TRP A 474      15.034   1.339   5.525  1.00 19.69           C  
ATOM   3023  H   TRP A 474      18.781   4.586  11.694  1.00 23.06           H  
ATOM   3024  HA  TRP A 474      16.993   4.186   9.287  1.00 22.48           H  
ATOM   3025  HB2 TRP A 474      18.447   2.164   9.665  1.00 19.94           H  
ATOM   3026  HB3 TRP A 474      17.586   1.987  11.213  1.00 19.94           H  
ATOM   3027  HD1 TRP A 474      15.298   0.736  11.109  1.00 18.36           H  
ATOM   3028  HE1 TRP A 474      13.706  -0.076   9.251  1.00 17.48           H  
ATOM   3029  HE3 TRP A 474      17.651   2.888   7.103  1.00 19.27           H  
ATOM   3030  HZ2 TRP A 474      13.498   0.167   6.451  1.00 18.57           H  
ATOM   3031  HZ3 TRP A 474      16.684   2.556   4.843  1.00 19.36           H  
ATOM   3032  HH2 TRP A 474      14.634   1.207   4.531  1.00 19.69           H  
ATOM   3033  N   TYR A 475      15.924   5.539  11.345  1.00 22.09           N  
ATOM   3034  CA  TYR A 475      15.106   6.099  12.406  1.00 22.16           C  
ATOM   3035  C   TYR A 475      14.097   5.207  13.098  1.00 22.89           C  
ATOM   3036  O   TYR A 475      14.129   5.054  14.319  1.00 21.50           O  
ATOM   3037  CB  TYR A 475      14.358   7.334  11.926  1.00 22.32           C  
ATOM   3038  CG  TYR A 475      13.605   7.993  13.059  1.00 21.95           C  
ATOM   3039  CD1 TYR A 475      14.274   8.768  14.003  1.00 22.40           C  
ATOM   3040  CD2 TYR A 475      12.237   7.813  13.208  1.00 24.56           C  
ATOM   3041  CE1 TYR A 475      13.598   9.355  15.071  1.00 24.25           C  
ATOM   3042  CE2 TYR A 475      11.542   8.395  14.276  1.00 25.51           C  
ATOM   3043  CZ  TYR A 475      12.227   9.169  15.201  1.00 25.29           C  
ATOM   3044  OH  TYR A 475      11.545   9.795  16.221  1.00 26.19           O  
ATOM   3045  H   TYR A 475      16.106   6.092  10.520  1.00 22.09           H  
ATOM   3046  HA  TYR A 475      15.866   6.307  13.159  1.00 22.16           H  
ATOM   3047  HB2 TYR A 475      15.074   8.045  11.514  1.00 22.32           H  
ATOM   3048  HB3 TYR A 475      13.649   7.041  11.151  1.00 22.32           H  
ATOM   3049  HD1 TYR A 475      15.339   8.917  13.905  1.00 22.40           H  
ATOM   3050  HD2 TYR A 475      11.699   7.214  12.488  1.00 24.56           H  
ATOM   3051  HE1 TYR A 475      14.136   9.951  15.793  1.00 24.25           H  
ATOM   3052  HE2 TYR A 475      10.478   8.242  14.379  1.00 25.51           H  
ATOM   3053  HH  TYR A 475      10.596   9.648  16.225  1.00 26.19           H  
ATOM   3054  N   TYR A 476      13.196   4.626  12.322  1.00 22.80           N  
ATOM   3055  CA  TYR A 476      12.153   3.826  12.916  1.00 24.42           C  
ATOM   3056  C   TYR A 476      12.540   2.545  13.647  1.00 25.65           C  
ATOM   3057  O   TYR A 476      11.673   1.752  14.002  1.00 26.02           O  
ATOM   3058  CB  TYR A 476      11.057   3.593  11.879  1.00 23.02           C  
ATOM   3059  CG  TYR A 476      10.323   4.879  11.582  1.00 23.18           C  
ATOM   3060  CD1 TYR A 476       9.533   5.490  12.557  1.00 24.79           C  
ATOM   3061  CD2 TYR A 476      10.466   5.525  10.356  1.00 24.65           C  
ATOM   3062  CE1 TYR A 476       8.910   6.708  12.324  1.00 22.18           C  
ATOM   3063  CE2 TYR A 476       9.844   6.752  10.107  1.00 22.52           C  
ATOM   3064  CZ  TYR A 476       9.067   7.336  11.106  1.00 25.22           C  
ATOM   3065  OH  TYR A 476       8.461   8.556  10.899  1.00 26.99           O  
ATOM   3066  H   TYR A 476      13.238   4.742  11.320  1.00 22.80           H  
ATOM   3067  HA  TYR A 476      11.798   4.426  13.754  1.00 24.42           H  
ATOM   3068  HB2 TYR A 476      11.507   3.217  10.960  1.00 23.02           H  
ATOM   3069  HB3 TYR A 476      10.350   2.858  12.264  1.00 23.02           H  
ATOM   3070  HD1 TYR A 476       9.404   5.005  13.513  1.00 24.79           H  
ATOM   3071  HD2 TYR A 476      11.068   5.070   9.584  1.00 24.65           H  
ATOM   3072  HE1 TYR A 476       8.304   7.163  13.094  1.00 22.18           H  
ATOM   3073  HE2 TYR A 476       9.964   7.242   9.152  1.00 22.52           H  
ATOM   3074  HH  TYR A 476       8.620   8.947  10.037  1.00 26.99           H  
ATOM   3075  N   TRP A 477      13.832   2.341  13.891  1.00 27.17           N  
ATOM   3076  CA  TRP A 477      14.246   1.172  14.654  1.00 26.54           C  
ATOM   3077  C   TRP A 477      14.950   1.606  15.924  1.00 27.68           C  
ATOM   3078  O   TRP A 477      14.412   1.444  17.015  1.00 27.95           O  
ATOM   3079  CB  TRP A 477      15.169   0.227  13.871  1.00 25.11           C  
ATOM   3080  CG  TRP A 477      15.511  -0.989  14.708  1.00 24.89           C  
ATOM   3081  CD1 TRP A 477      14.679  -1.632  15.585  1.00 24.54           C  
ATOM   3082  CD2 TRP A 477      16.771  -1.681  14.777  1.00 23.86           C  
ATOM   3083  NE1 TRP A 477      15.341  -2.669  16.197  1.00 25.14           N  
ATOM   3084  CE2 TRP A 477      16.624  -2.723  15.723  1.00 24.19           C  
ATOM   3085  CE3 TRP A 477      18.004  -1.521  14.133  1.00 23.37           C  
ATOM   3086  CZ2 TRP A 477      17.664  -3.601  16.042  1.00 24.84           C  
ATOM   3087  CZ3 TRP A 477      19.041  -2.395  14.447  1.00 23.62           C  
ATOM   3088  CH2 TRP A 477      18.862  -3.423  15.397  1.00 25.81           C  
ATOM   3089  H   TRP A 477      14.522   2.994  13.549  1.00 27.17           H  
ATOM   3090  HA  TRP A 477      13.335   0.619  14.883  1.00 26.54           H  
ATOM   3091  HB2 TRP A 477      14.665  -0.094  12.960  1.00 25.11           H  
ATOM   3092  HB3 TRP A 477      16.087   0.754  13.612  1.00 25.11           H  
ATOM   3093  HD1 TRP A 477      13.650  -1.363  15.769  1.00 24.54           H  
ATOM   3094  HE1 TRP A 477      14.944  -3.292  16.886  1.00 25.14           H  
ATOM   3095  HE3 TRP A 477      18.148  -0.735  13.407  1.00 23.37           H  
ATOM   3096  HZ2 TRP A 477      17.530  -4.389  16.768  1.00 24.84           H  
ATOM   3097  HZ3 TRP A 477      19.997  -2.285  13.956  1.00 23.62           H  
ATOM   3098  HH2 TRP A 477      19.686  -4.084  15.621  1.00 25.81           H  
ATOM   3099  N   LYS A 478      16.149   2.165  15.784  1.00 28.67           N  
ATOM   3100  CA  LYS A 478      16.920   2.588  16.944  1.00 29.16           C  
ATOM   3101  C   LYS A 478      16.620   4.001  17.413  1.00 30.72           C  
ATOM   3102  O   LYS A 478      16.851   4.328  18.578  1.00 31.67           O  
ATOM   3103  CB  LYS A 478      18.408   2.435  16.667  1.00 27.80           C  
ATOM   3104  CG  LYS A 478      18.807   0.996  16.424  1.00 28.09           C  
ATOM   3105  CD  LYS A 478      18.358   0.089  17.563  1.00 28.92           C  
ATOM   3106  CE  LYS A 478      19.040   0.454  18.875  1.00 29.35           C  
ATOM   3107  NZ  LYS A 478      18.701  -0.494  19.974  1.00 31.15           N1+
ATOM   3108  H   LYS A 478      16.530   2.298  14.858  1.00 28.67           H  
ATOM   3109  HA  LYS A 478      16.615   1.932  17.759  1.00 29.16           H  
ATOM   3110  HB2 LYS A 478      18.661   3.022  15.784  1.00 27.80           H  
ATOM   3111  HB3 LYS A 478      18.964   2.812  17.526  1.00 27.80           H  
ATOM   3112  HG2 LYS A 478      18.347   0.653  15.497  1.00 28.09           H  
ATOM   3113  HG3 LYS A 478      19.892   0.940  16.334  1.00 28.09           H  
ATOM   3114  HD2 LYS A 478      18.605  -0.943  17.312  1.00 28.92           H  
ATOM   3115  HD3 LYS A 478      17.279   0.185  17.687  1.00 28.92           H  
ATOM   3116  HE2 LYS A 478      18.724   1.456  19.167  1.00 29.35           H  
ATOM   3117  HE3 LYS A 478      20.119   0.443  18.723  1.00 29.35           H  
ATOM   3118  HZ1 LYS A 478      17.702  -0.492  20.124  1.00 31.15           H  
ATOM   3119  HZ2 LYS A 478      19.002  -1.424  19.721  1.00 31.15           H  
ATOM   3120  HZ3 LYS A 478      19.169  -0.208  20.822  1.00 31.15           H  
ATOM   3121  N   GLY A 479      16.114   4.841  16.515  1.00 30.34           N  
ATOM   3122  CA  GLY A 479      15.769   6.192  16.914  1.00 30.05           C  
ATOM   3123  C   GLY A 479      16.633   7.352  16.470  1.00 29.32           C  
ATOM   3124  O   GLY A 479      17.427   7.262  15.542  1.00 28.83           O  
ATOM   3125  H   GLY A 479      15.971   4.540  15.561  1.00 30.34           H  
ATOM   3126  HA2 GLY A 479      14.764   6.385  16.538  1.00 30.05           H  
ATOM   3127  HA3 GLY A 479      15.758   6.206  18.004  1.00 30.05           H  
ATOM   3128  N   SER A 480      16.461   8.452  17.188  1.00 31.01           N  
ATOM   3129  CA  SER A 480      17.139   9.717  16.946  1.00 32.29           C  
ATOM   3130  C   SER A 480      18.550   9.738  16.367  1.00 31.51           C  
ATOM   3131  O   SER A 480      18.722   9.703  15.152  1.00 34.35           O  
ATOM   3132  CB  SER A 480      17.123  10.544  18.224  1.00 34.29           C  
ATOM   3133  OG  SER A 480      17.700  11.816  17.989  1.00 38.93           O  
ATOM   3134  H   SER A 480      15.811   8.410  17.960  1.00 31.01           H  
ATOM   3135  HA  SER A 480      16.551  10.126  16.125  1.00 32.29           H  
ATOM   3136  HB2 SER A 480      17.693  10.026  18.995  1.00 34.29           H  
ATOM   3137  HB3 SER A 480      16.093  10.672  18.558  1.00 34.29           H  
ATOM   3138  HG  SER A 480      18.604  11.675  17.697  1.00 38.93           H  
ATOM   3139  N   GLY A 481      19.561   9.825  17.225  1.00 30.39           N  
ATOM   3140  CA  GLY A 481      20.925   9.899  16.722  1.00 27.05           C  
ATOM   3141  C   GLY A 481      21.741   8.618  16.733  1.00 25.49           C  
ATOM   3142  O   GLY A 481      22.973   8.670  16.765  1.00 26.01           O  
ATOM   3143  H   GLY A 481      19.384   9.840  18.219  1.00 30.39           H  
ATOM   3144  HA2 GLY A 481      20.875  10.247  15.690  1.00 27.05           H  
ATOM   3145  HA3 GLY A 481      21.458  10.632  17.327  1.00 27.05           H  
ATOM   3146  N   TYR A 482      21.071   7.471  16.697  1.00 23.54           N  
ATOM   3147  CA  TYR A 482      21.769   6.195  16.715  1.00 21.10           C  
ATOM   3148  C   TYR A 482      22.445   5.880  15.380  1.00 18.82           C  
ATOM   3149  O   TYR A 482      21.842   6.017  14.323  1.00 18.25           O  
ATOM   3150  CB  TYR A 482      20.797   5.072  17.064  1.00 21.80           C  
ATOM   3151  CG  TYR A 482      21.489   3.844  17.608  1.00 22.82           C  
ATOM   3152  CD1 TYR A 482      21.648   3.662  18.976  1.00 21.94           C  
ATOM   3153  CD2 TYR A 482      22.029   2.892  16.753  1.00 22.23           C  
ATOM   3154  CE1 TYR A 482      22.331   2.564  19.485  1.00 21.90           C  
ATOM   3155  CE2 TYR A 482      22.718   1.792  17.249  1.00 23.21           C  
ATOM   3156  CZ  TYR A 482      22.864   1.635  18.618  1.00 21.83           C  
ATOM   3157  OH  TYR A 482      23.552   0.556  19.108  1.00 22.43           O  
ATOM   3158  H   TYR A 482      20.062   7.485  16.657  1.00 23.54           H  
ATOM   3159  HA  TYR A 482      22.548   6.270  17.473  1.00 21.10           H  
ATOM   3160  HB2 TYR A 482      20.097   5.438  17.815  1.00 21.80           H  
ATOM   3161  HB3 TYR A 482      20.250   4.793  16.163  1.00 21.80           H  
ATOM   3162  HD1 TYR A 482      21.232   4.389  19.658  1.00 21.94           H  
ATOM   3163  HD2 TYR A 482      21.912   3.009  15.686  1.00 22.23           H  
ATOM   3164  HE1 TYR A 482      22.443   2.440  20.552  1.00 21.90           H  
ATOM   3165  HE2 TYR A 482      23.137   1.063  16.571  1.00 23.21           H  
ATOM   3166  HH  TYR A 482      23.262   0.247  19.969  1.00 22.43           H  
ATOM   3167  N   SER A 483      23.702   5.457  15.446  1.00 19.59           N  
ATOM   3168  CA  SER A 483      24.486   5.089  14.267  1.00 18.46           C  
ATOM   3169  C   SER A 483      24.761   3.592  14.355  1.00 18.96           C  
ATOM   3170  O   SER A 483      25.516   3.147  15.214  1.00 19.52           O  
ATOM   3171  CB  SER A 483      25.805   5.853  14.249  1.00 17.53           C  
ATOM   3172  OG  SER A 483      26.562   5.517  13.103  1.00 20.15           O  
ATOM   3173  H   SER A 483      24.138   5.386  16.354  1.00 19.59           H  
ATOM   3174  HA  SER A 483      23.941   5.334  13.356  1.00 18.46           H  
ATOM   3175  HB2 SER A 483      26.377   5.601  15.142  1.00 17.53           H  
ATOM   3176  HB3 SER A 483      25.598   6.923  14.240  1.00 17.53           H  
ATOM   3177  HG  SER A 483      27.380   6.018  13.138  1.00 20.15           H  
ATOM   3178  N   LEU A 484      24.147   2.825  13.458  1.00 18.50           N  
ATOM   3179  CA  LEU A 484      24.271   1.362  13.441  1.00 17.78           C  
ATOM   3180  C   LEU A 484      25.676   0.762  13.298  1.00 18.14           C  
ATOM   3181  O   LEU A 484      26.607   1.415  12.826  1.00 17.92           O  
ATOM   3182  CB  LEU A 484      23.366   0.804  12.343  1.00 16.38           C  
ATOM   3183  CG  LEU A 484      21.912   1.254  12.473  1.00 16.80           C  
ATOM   3184  CD1 LEU A 484      21.126   0.928  11.200  1.00 15.82           C  
ATOM   3185  CD2 LEU A 484      21.310   0.582  13.690  1.00 15.39           C  
ATOM   3186  H   LEU A 484      23.570   3.269  12.758  1.00 18.50           H  
ATOM   3187  HA  LEU A 484      23.971   1.061  14.445  1.00 17.78           H  
ATOM   3188  HB2 LEU A 484      23.747   1.138  11.378  1.00 16.38           H  
ATOM   3189  HB3 LEU A 484      23.397  -0.285  12.389  1.00 16.38           H  
ATOM   3190  HG  LEU A 484      21.865   2.335  12.602  1.00 16.80           H  
ATOM   3191 HD11 LEU A 484      21.580   1.439  10.351  1.00 15.82           H  
ATOM   3192 HD12 LEU A 484      21.144  -0.148  11.028  1.00 15.82           H  
ATOM   3193 HD13 LEU A 484      20.094   1.261  11.315  1.00 15.82           H  
ATOM   3194 HD21 LEU A 484      21.354  -0.500  13.567  1.00 15.39           H  
ATOM   3195 HD22 LEU A 484      21.872   0.870  14.579  1.00 15.39           H  
ATOM   3196 HD23 LEU A 484      20.271   0.893  13.800  1.00 15.39           H  
ATOM   3197  N   LYS A 485      25.810  -0.500  13.700  1.00 17.96           N  
ATOM   3198  CA  LYS A 485      27.085  -1.208  13.632  1.00 18.28           C  
ATOM   3199  C   LYS A 485      27.296  -1.919  12.298  1.00 18.22           C  
ATOM   3200  O   LYS A 485      28.420  -2.003  11.806  1.00 18.76           O  
ATOM   3201  CB  LYS A 485      27.172  -2.235  14.763  1.00 17.85           C  
ATOM   3202  CG  LYS A 485      28.392  -3.154  14.706  1.00 18.07           C  
ATOM   3203  CD  LYS A 485      28.262  -4.270  15.742  1.00 21.14           C  
ATOM   3204  CE  LYS A 485      29.339  -5.338  15.599  1.00 21.01           C  
ATOM   3205  NZ  LYS A 485      30.668  -4.887  16.077  1.00 22.32           N1+
ATOM   3206  H   LYS A 485      25.002  -0.984  14.064  1.00 17.96           H  
ATOM   3207  HA  LYS A 485      27.867  -0.456  13.734  1.00 18.28           H  
ATOM   3208  HB2 LYS A 485      27.199  -1.695  15.709  1.00 17.85           H  
ATOM   3209  HB3 LYS A 485      26.278  -2.857  14.725  1.00 17.85           H  
ATOM   3210  HG2 LYS A 485      28.466  -3.593  13.711  1.00 18.07           H  
ATOM   3211  HG3 LYS A 485      29.290  -2.573  14.914  1.00 18.07           H  
ATOM   3212  HD2 LYS A 485      27.286  -4.742  15.625  1.00 21.14           H  
ATOM   3213  HD3 LYS A 485      28.337  -3.832  16.737  1.00 21.14           H  
ATOM   3214  HE2 LYS A 485      29.422  -5.609  14.547  1.00 21.01           H  
ATOM   3215  HE3 LYS A 485      29.040  -6.212  16.177  1.00 21.01           H  
ATOM   3216  HZ1 LYS A 485      30.958  -4.076  15.549  1.00 22.32           H  
ATOM   3217  HZ2 LYS A 485      30.610  -4.648  17.057  1.00 22.32           H  
ATOM   3218  HZ3 LYS A 485      31.341  -5.629  15.950  1.00 22.32           H  
ATOM   3219  N   ALA A 486      26.218  -2.450  11.731  1.00 17.12           N  
ATOM   3220  CA  ALA A 486      26.297  -3.158  10.461  1.00 16.30           C  
ATOM   3221  C   ALA A 486      24.978  -3.078   9.722  1.00 15.94           C  
ATOM   3222  O   ALA A 486      23.922  -3.053  10.346  1.00 13.67           O  
ATOM   3223  CB  ALA A 486      26.666  -4.613  10.692  1.00 14.81           C  
ATOM   3224  H   ALA A 486      25.323  -2.361  12.191  1.00 17.12           H  
ATOM   3225  HA  ALA A 486      27.069  -2.684   9.855  1.00 16.30           H  
ATOM   3226  HB1 ALA A 486      27.623  -4.667  11.211  1.00 14.81           H  
ATOM   3227  HB2 ALA A 486      25.897  -5.091  11.298  1.00 14.81           H  
ATOM   3228  HB3 ALA A 486      26.743  -5.125   9.733  1.00 14.81           H  
ATOM   3229  N   THR A 487      25.048  -3.029   8.392  1.00 16.42           N  
ATOM   3230  CA  THR A 487      23.855  -2.967   7.554  1.00 18.79           C  
ATOM   3231  C   THR A 487      24.097  -3.759   6.284  1.00 21.81           C  
ATOM   3232  O   THR A 487      25.239  -3.914   5.831  1.00 20.20           O  
ATOM   3233  CB  THR A 487      23.519  -1.534   7.096  1.00 20.32           C  
ATOM   3234  OG1 THR A 487      24.525  -1.084   6.184  1.00 18.80           O  
ATOM   3235  CG2 THR A 487      23.450  -0.580   8.278  1.00 19.44           C  
ATOM   3236  H   THR A 487      25.956  -3.035   7.950  1.00 16.42           H  
ATOM   3237  HA  THR A 487      23.037  -3.360   8.158  1.00 18.79           H  
ATOM   3238  HB  THR A 487      22.544  -1.548   6.609  1.00 20.32           H  
ATOM   3239 HG21 THR A 487      22.688  -0.923   8.978  1.00 19.44           H  
ATOM   3240 HG22 THR A 487      24.418  -0.552   8.779  1.00 19.44           H  
ATOM   3241 HG23 THR A 487      23.195   0.419   7.924  1.00 19.44           H  
ATOM   3242  HG1 THR A 487      24.538  -1.693   5.442  1.00 18.80           H  
ATOM   3243  N   THR A 488      23.016  -4.254   5.700  1.00 22.21           N  
ATOM   3244  CA  THR A 488      23.134  -4.987   4.463  1.00 23.89           C  
ATOM   3245  C   THR A 488      21.840  -4.885   3.683  1.00 25.11           C  
ATOM   3246  O   THR A 488      20.764  -5.184   4.198  1.00 27.89           O  
ATOM   3247  CB  THR A 488      23.487  -6.458   4.712  1.00 23.86           C  
ATOM   3248  OG1 THR A 488      23.347  -7.195   3.493  1.00 26.38           O  
ATOM   3249  CG2 THR A 488      22.588  -7.042   5.745  1.00 26.10           C  
ATOM   3250  H   THR A 488      22.108  -4.118   6.121  1.00 22.21           H  
ATOM   3251  HA  THR A 488      23.945  -4.546   3.883  1.00 23.89           H  
ATOM   3252  HB  THR A 488      24.516  -6.516   5.066  1.00 23.86           H  
ATOM   3253 HG21 THR A 488      22.690  -6.482   6.674  1.00 26.10           H  
ATOM   3254 HG22 THR A 488      21.555  -6.989   5.400  1.00 26.10           H  
ATOM   3255 HG23 THR A 488      22.860  -8.083   5.917  1.00 26.10           H  
ATOM   3256  HG1 THR A 488      23.583  -8.107   3.677  1.00 26.38           H  
ATOM   3257  N   MET A 489      21.948  -4.413   2.448  1.00 23.54           N  
ATOM   3258  CA  MET A 489      20.792  -4.282   1.578  1.00 22.57           C  
ATOM   3259  C   MET A 489      20.919  -5.377   0.535  1.00 23.31           C  
ATOM   3260  O   MET A 489      21.967  -5.523  -0.101  1.00 23.46           O  
ATOM   3261  CB  MET A 489      20.788  -2.919   0.894  1.00 19.53           C  
ATOM   3262  CG  MET A 489      20.638  -1.762   1.852  1.00 21.27           C  
ATOM   3263  SD  MET A 489      20.767  -0.157   1.045  1.00 18.95           S  
ATOM   3264  CE  MET A 489      19.167  -0.047   0.256  1.00 20.93           C  
ATOM   3265  H   MET A 489      22.857  -4.138   2.104  1.00 23.54           H  
ATOM   3266  HA  MET A 489      19.865  -4.369   2.145  1.00 22.57           H  
ATOM   3267  HB2 MET A 489      19.959  -2.891   0.187  1.00 19.53           H  
ATOM   3268  HB3 MET A 489      21.728  -2.801   0.356  1.00 19.53           H  
ATOM   3269  HG2 MET A 489      21.420  -1.834   2.608  1.00 21.27           H  
ATOM   3270  HG3 MET A 489      19.661  -1.832   2.331  1.00 21.27           H  
ATOM   3271  HE1 MET A 489      19.047  -0.877  -0.440  1.00 20.93           H  
ATOM   3272  HE2 MET A 489      18.384  -0.093   1.013  1.00 20.93           H  
ATOM   3273  HE3 MET A 489      19.093   0.896  -0.286  1.00 20.93           H  
ATOM   3274  N   MET A 490      19.864  -6.161   0.370  1.00 24.39           N  
ATOM   3275  CA  MET A 490      19.882  -7.240  -0.602  1.00 24.38           C  
ATOM   3276  C   MET A 490      18.535  -7.383  -1.288  1.00 23.36           C  
ATOM   3277  O   MET A 490      17.486  -7.129  -0.697  1.00 22.66           O  
ATOM   3278  CB  MET A 490      20.274  -8.551   0.077  1.00 26.06           C  
ATOM   3279  CG  MET A 490      19.361  -8.952   1.207  1.00 28.87           C  
ATOM   3280  SD  MET A 490      20.171 -10.160   2.256  1.00 37.41           S  
ATOM   3281  CE  MET A 490      20.734  -9.082   3.575  1.00 33.45           C  
ATOM   3282  H   MET A 490      19.036  -6.006   0.928  1.00 24.39           H  
ATOM   3283  HA  MET A 490      20.623  -6.999  -1.365  1.00 24.38           H  
ATOM   3284  HB2 MET A 490      21.284  -8.443   0.474  1.00 26.06           H  
ATOM   3285  HB3 MET A 490      20.260  -9.343  -0.672  1.00 26.06           H  
ATOM   3286  HG2 MET A 490      18.449  -9.385   0.797  1.00 28.87           H  
ATOM   3287  HG3 MET A 490      19.111  -8.071   1.798  1.00 28.87           H  
ATOM   3288  HE1 MET A 490      21.404  -8.326   3.165  1.00 33.45           H  
ATOM   3289  HE2 MET A 490      19.876  -8.594   4.037  1.00 33.45           H  
ATOM   3290  HE3 MET A 490      21.264  -9.670   4.324  1.00 33.45           H  
ATOM   3291  N   ILE A 491      18.580  -7.789  -2.548  1.00 22.55           N  
ATOM   3292  CA  ILE A 491      17.383  -7.964  -3.333  1.00 21.83           C  
ATOM   3293  C   ILE A 491      17.324  -9.381  -3.860  1.00 24.70           C  
ATOM   3294  O   ILE A 491      18.327 -10.105  -3.878  1.00 24.60           O  
ATOM   3295  CB  ILE A 491      17.345  -6.995  -4.530  1.00 20.66           C  
ATOM   3296  CG1 ILE A 491      18.464  -7.336  -5.517  1.00 15.96           C  
ATOM   3297  CG2 ILE A 491      17.460  -5.561  -4.033  1.00 19.08           C  
ATOM   3298  CD1 ILE A 491      18.409  -6.518  -6.768  1.00 17.77           C  
ATOM   3299  H   ILE A 491      19.477  -7.981  -2.970  1.00 22.55           H  
ATOM   3300  HA  ILE A 491      16.530  -7.757  -2.687  1.00 21.83           H  
ATOM   3301  HB  ILE A 491      16.395  -7.098  -5.054  1.00 20.66           H  
ATOM   3302 HG12 ILE A 491      19.423  -7.161  -5.029  1.00 15.96           H  
ATOM   3303 HG13 ILE A 491      18.381  -8.389  -5.786  1.00 15.96           H  
ATOM   3304 HG21 ILE A 491      16.633  -5.343  -3.357  1.00 19.08           H  
ATOM   3305 HG22 ILE A 491      18.405  -5.434  -3.504  1.00 19.08           H  
ATOM   3306 HG23 ILE A 491      17.424  -4.878  -4.882  1.00 19.08           H  
ATOM   3307 HD11 ILE A 491      17.462  -6.697  -7.278  1.00 17.77           H  
ATOM   3308 HD12 ILE A 491      18.491  -5.461  -6.515  1.00 17.77           H  
ATOM   3309 HD13 ILE A 491      19.233  -6.800  -7.423  1.00 17.77           H  
ATOM   3310  N   ARG A 492      16.136  -9.747  -4.324  1.00 26.24           N  
ATOM   3311  CA  ARG A 492      15.859 -11.070  -4.854  1.00 27.71           C  
ATOM   3312  C   ARG A 492      14.453 -10.997  -5.439  1.00 29.04           C  
ATOM   3313  O   ARG A 492      13.622 -10.221  -4.975  1.00 29.09           O  
ATOM   3314  CB  ARG A 492      15.908 -12.083  -3.701  1.00 26.57           C  
ATOM   3315  CG  ARG A 492      15.286 -13.427  -3.990  1.00 29.87           C  
ATOM   3316  CD  ARG A 492      14.402 -13.875  -2.825  1.00 30.11           C  
ATOM   3317  NE  ARG A 492      15.124 -14.633  -1.817  1.00 30.26           N  
ATOM   3318  CZ  ARG A 492      14.576 -15.088  -0.692  1.00 29.99           C  
ATOM   3319  NH1 ARG A 492      13.294 -14.859  -0.422  1.00 25.81           N  
ATOM   3320  NH2 ARG A 492      15.313 -15.789   0.162  1.00 28.52           N1+
ATOM   3321  H   ARG A 492      15.386  -9.071  -4.308  1.00 26.24           H  
ATOM   3322  HA  ARG A 492      16.581 -11.379  -5.610  1.00 27.71           H  
ATOM   3323  HB2 ARG A 492      16.954 -12.246  -3.441  1.00 26.57           H  
ATOM   3324  HB3 ARG A 492      15.386 -11.648  -2.849  1.00 26.57           H  
ATOM   3325  HG2 ARG A 492      16.076 -14.162  -4.143  1.00 29.87           H  
ATOM   3326  HG3 ARG A 492      14.679 -13.354  -4.892  1.00 29.87           H  
ATOM   3327  HD2 ARG A 492      13.600 -14.499  -3.219  1.00 30.11           H  
ATOM   3328  HD3 ARG A 492      13.976 -12.990  -2.353  1.00 30.11           H  
ATOM   3329  HE  ARG A 492      16.102 -14.827  -1.980  1.00 30.26           H  
ATOM   3330 HH11 ARG A 492      12.729 -14.326  -1.068  1.00 25.81           H  
ATOM   3331 HH12 ARG A 492      12.885 -15.218   0.429  1.00 25.81           H  
ATOM   3332 HH21 ARG A 492      16.284 -15.975  -0.043  1.00 28.52           H  
ATOM   3333 HH22 ARG A 492      14.902 -16.136   1.017  1.00 28.52           H  
ATOM   3334  N   PRO A 493      14.175 -11.775  -6.487  1.00 31.95           N  
ATOM   3335  CA  PRO A 493      12.821 -11.725  -7.058  1.00 33.67           C  
ATOM   3336  C   PRO A 493      11.831 -12.572  -6.249  1.00 35.21           C  
ATOM   3337  O   PRO A 493      12.150 -13.041  -5.157  1.00 35.32           O  
ATOM   3338  CB  PRO A 493      13.028 -12.267  -8.471  1.00 33.96           C  
ATOM   3339  CG  PRO A 493      14.193 -13.220  -8.307  1.00 32.92           C  
ATOM   3340  CD  PRO A 493      15.118 -12.472  -7.383  1.00 32.93           C  
ATOM   3341  HA  PRO A 493      12.385 -10.726  -7.048  1.00 33.67           H  
ATOM   3342  HB2 PRO A 493      12.140 -12.792  -8.823  1.00 33.96           H  
ATOM   3343  HB3 PRO A 493      13.274 -11.464  -9.166  1.00 33.96           H  
ATOM   3344  HG2 PRO A 493      14.674 -13.419  -9.265  1.00 32.92           H  
ATOM   3345  HG3 PRO A 493      13.870 -14.160  -7.860  1.00 32.92           H  
ATOM   3346  HD2 PRO A 493      15.736 -11.763  -7.933  1.00 32.93           H  
ATOM   3347  HD3 PRO A 493      15.758 -13.157  -6.826  1.00 32.93           H  
ATOM   3348  N   ALA A 494      10.627 -12.758  -6.779  1.00 38.63           N  
ATOM   3349  CA  ALA A 494       9.629 -13.592  -6.110  1.00 40.06           C  
ATOM   3350  C   ALA A 494       9.870 -15.057  -6.510  1.00 41.57           C  
ATOM   3351  O   ALA A 494       9.133 -15.624  -7.319  1.00 40.89           O  
ATOM   3352  CB  ALA A 494       8.237 -13.167  -6.516  1.00 39.61           C  
ATOM   3353  H   ALA A 494      10.397 -12.316  -7.658  1.00 38.63           H  
ATOM   3354  HA  ALA A 494       9.719 -13.481  -5.029  1.00 40.06           H  
ATOM   3355  HB1 ALA A 494       8.078 -12.127  -6.232  1.00 39.61           H  
ATOM   3356  HB2 ALA A 494       8.126 -13.271  -7.595  1.00 39.61           H  
ATOM   3357  HB3 ALA A 494       7.503 -13.797  -6.013  1.00 39.61           H  
ATOM   3358  N   ASP A 495      10.925 -15.653  -5.958  1.00 42.35           N  
ATOM   3359  CA  ASP A 495      11.261 -17.041  -6.241  1.00 43.98           C  
ATOM   3360  C   ASP A 495      10.834 -17.896  -5.059  1.00 45.44           C  
ATOM   3361  O   ASP A 495      10.256 -17.318  -4.115  1.00 45.74           O  
ATOM   3362  CB  ASP A 495      12.767 -17.212  -6.464  1.00 44.10           C  
ATOM   3363  CG  ASP A 495      13.578 -16.958  -5.208  1.00 42.61           C  
ATOM   3364  OD1 ASP A 495      14.741 -17.409  -5.142  1.00 42.64           O  
ATOM   3365  OD2 ASP A 495      13.057 -16.302  -4.288  1.00 42.62           O1-
ATOM   3366  H   ASP A 495      11.509 -15.127  -5.324  1.00 42.35           H  
ATOM   3367  HA  ASP A 495      10.743 -17.348  -7.150  1.00 43.98           H  
ATOM   3368  HB2 ASP A 495      13.087 -16.510  -7.234  1.00 44.10           H  
ATOM   3369  HB3 ASP A 495      12.956 -18.231  -6.801  1.00 44.10           H  
ATOM   3370  N   NME A   1      11.111 -19.198  -5.124  1.00  0.00           N  
ATOM   3371  CH3 NME A   1      10.757 -20.119  -4.064  1.00  0.00           C  
ATOM   3372  H   NME A   1      11.585 -19.555  -5.942  1.00  0.00           H  
ATOM   3373 HH31 NME A   1      11.628 -20.719  -3.797  1.00  0.00           H  
ATOM   3374 HH32 NME A   1      10.422 -19.559  -3.191  1.00  0.00           H  
ATOM   3375 HH33 NME A   1       9.955 -20.775  -4.404  1.00  0.00           H  
TER    3376      NME A   1 
HETATM 3377 CA    CA A 497      18.819  20.284  -2.116  1.00 31.31          CA2+
CONECT   79  518
CONECT  518   79
CONECT 2388 2417
CONECT 2417 2388
CONECT 2449 2641
CONECT 2641 2449
CONECT 3370 3371 3372
CONECT 3371 3370 3373 3374 3375
CONECT 3372 3370
CONECT 3373 3371
CONECT 3374 3371
CONECT 3375 3371
END
