# Supplementary material for: Variations of VEGFR2 Chemical Space: Stimulator and Inhibitory Peptides
Source: Int J Mol Sci. 2024 Jul 16;25(14):7787. doi: 10.3390/ijms25147787 (PMC11276785; doi:10.3390/ijms25147787)
Supplement: Supplementary file 1 [file ijms-25-07787-s001.zip › Supplimenal material - proteins- S1/protein stimulants S1/2c7w VEGFB prepared for docking.pdb]

HEADER    GROWTH FACTOR                                       2C7W    
REMARK  99                                                                      
REMARK  99 MOE v2022.02 (Chemical Computing Group ULC) Sun Nov 26 20:12:16 2023 
SEQRES   1 A   97  ACE LYS VAL VAL SER TRP ILE ASP VAL TYR THR ARG ALA
SEQRES   2 A   97  THR CYS GLN PRO ARG GLU VAL VAL VAL PRO LEU THR VAL
SEQRES   3 A   97  GLU LEU MET GLY THR VAL ALA LYS GLN LEU VAL PRO SER
SEQRES   4 A   97  CYS VAL THR VAL GLN ARG CYS GLY GLY CYS CYS PRO ASP
SEQRES   5 A   97  ASP GLY LEU GLU CYS VAL PRO THR GLY GLN HIS GLN VAL
SEQRES   6 A   97  ARG MET GLN ILE LEU MET ILE ARG TYR PRO SER SER GLN
SEQRES   7 A   97  LEU GLY GLU MET SER LEU GLU GLU HIS SER GLN CYS GLU
SEQRES   8 A   97  CYS ARG PRO LYS LYS NME
SEQRES   1 B   97  ACE LYS VAL VAL SER TRP ILE ASP VAL TYR THR ARG ALA
SEQRES   2 B   97  THR CYS GLN PRO ARG GLU VAL VAL VAL PRO LEU THR VAL
SEQRES   3 B   97  GLU LEU MET GLY THR VAL ALA LYS GLN LEU VAL PRO SER
SEQRES   4 B   97  CYS VAL THR VAL GLN ARG CYS GLY GLY CYS CYS PRO ASP
SEQRES   5 B   97  ASP GLY LEU GLU CYS VAL PRO THR GLY GLN HIS GLN VAL
SEQRES   6 B   97  ARG MET GLN ILE LEU MET ILE ARG TYR PRO SER SER GLN
SEQRES   7 B   97  LEU GLY GLU MET SER LEU GLU GLU HIS SER GLN CYS GLU
SEQRES   8 B   97  CYS ARG PRO LYS LYS NME
HELIX    1   1 TRP A   17  ALA A   24  1               Generated by MOE    8
HELIX    2   2 TRP B   17  ALA B   24  1               Generated by MOE    8
SHEET    1       VAL A  14  VAL A  15                  Generated by MOE
SHEET    2       GLN A  27  PRO A  34                  Generated by MOE
SHEET    3       GLN A  46  VAL A  48                  Generated by MOE
SHEET    4       CYS A  51  GLY A  58                  Generated by MOE
SHEET    5       GLU A  67  VAL A  76                  Generated by MOE
SHEET    6       ARG A  77  MET A  78                  Generated by MOE
SHEET    7       GLN A  79  ARG A  84                  Generated by MOE
SHEET    8       SER A  87  ARG A 104                  Generated by MOE
SHEET    9       VAL B  14  VAL B  15                  Generated by MOE
SHEET   10       GLN B  27  PRO B  34                  Generated by MOE
SHEET   11       LEU B  47  VAL B  48                  Generated by MOE
SHEET   12       CYS B  51  GLY B  58                  Generated by MOE
SHEET   13       LEU B  66  VAL B  76                  Generated by MOE
SHEET   14       ARG B  77  MET B  78                  Generated by MOE
SHEET   15       GLN B  79  ARG B  84                  Generated by MOE
SHEET   16       SER B  87  PRO B 105                  Generated by MOE
SSBOND   1 CYS A   26    CYS A   68                          1555   1555  2.03
SSBOND   2 CYS A   51    CYS B   60                          1555   1555  2.05
SSBOND   3 CYS A   57    CYS A  101                          1555   1555  2.03
SSBOND   4 CYS A   60    CYS B   51                          1555   1555  2.04
SSBOND   5 CYS A   61    CYS A  103                          1555   1555  2.03
SSBOND   6 CYS B   26    CYS B   68                          1555   1555  2.03
SSBOND   7 CYS B   57    CYS B  101                          1555   1555  2.03
SSBOND   8 CYS B   61    CYS B  103                          1555   1555  2.03
ATOM      1  CH3 ACE A  12     -48.904 -36.370  15.046  1.00  0.00           C  
ATOM      2  C   ACE A  12     -47.827 -37.147  15.804  1.00  0.00           C  
ATOM      3  O   ACE A  12     -47.877 -37.252  17.028  1.00  0.00           O  
ATOM      4 HH31 ACE A  12     -49.651 -35.966  15.730  1.00  0.00           H  
ATOM      5 HH32 ACE A  12     -48.428 -35.552  14.504  1.00  0.00           H  
ATOM      6 HH33 ACE A  12     -49.386 -37.043  14.337  1.00  0.00           H  
ATOM      7  N   LYS A  13     -46.868 -37.683  15.084  1.00 31.72           N  
ATOM      8  CA  LYS A  13     -45.763 -38.464  15.714  1.00 32.46           C  
ATOM      9  C   LYS A  13     -44.740 -39.011  14.725  1.00 30.93           C  
ATOM     10  O   LYS A  13     -43.680 -38.411  14.540  1.00 29.73           O  
ATOM     11  CB  LYS A  13     -46.323 -39.629  16.534  1.00 34.27           C  
ATOM     12  CG  LYS A  13     -46.609 -39.299  17.984  1.00 38.10           C  
ATOM     13  CD  LYS A  13     -45.336 -39.082  18.798  1.00 38.87           C  
ATOM     14  CE  LYS A  13     -45.687 -38.889  20.275  1.00 41.01           C  
ATOM     15  NZ  LYS A  13     -44.511 -38.506  21.116  1.00 42.58           N1+
ATOM     16  H   LYS A  13     -46.879 -37.564  14.081  1.00 31.72           H  
ATOM     17  HA  LYS A  13     -45.243 -37.751  16.354  1.00 32.46           H  
ATOM     18  HB2 LYS A  13     -45.599 -40.443  16.507  1.00 34.27           H  
ATOM     19  HB3 LYS A  13     -47.254 -39.955  16.070  1.00 34.27           H  
ATOM     20  HG2 LYS A  13     -47.170 -40.123  18.426  1.00 38.10           H  
ATOM     21  HG3 LYS A  13     -47.208 -38.389  18.024  1.00 38.10           H  
ATOM     22  HD2 LYS A  13     -44.819 -38.195  18.431  1.00 38.87           H  
ATOM     23  HD3 LYS A  13     -44.687 -39.951  18.692  1.00 38.87           H  
ATOM     24  HE2 LYS A  13     -46.097 -39.823  20.658  1.00 41.01           H  
ATOM     25  HE3 LYS A  13     -46.439 -38.103  20.352  1.00 41.01           H  
ATOM     26  HZ1 LYS A  13     -43.805 -39.225  21.055  1.00 42.58           H  
ATOM     27  HZ2 LYS A  13     -44.130 -37.631  20.784  1.00 42.58           H  
ATOM     28  HZ3 LYS A  13     -44.804 -38.403  22.077  1.00 42.58           H  
ATOM     29  N   VAL A  14     -45.053 -40.152  14.108  1.00 29.60           N  
ATOM     30  CA  VAL A  14     -44.140 -40.785  13.153  1.00 29.22           C  
ATOM     31  C   VAL A  14     -44.708 -41.003  11.741  1.00 29.17           C  
ATOM     32  O   VAL A  14     -45.769 -41.609  11.545  1.00 26.97           O  
ATOM     33  CB  VAL A  14     -43.640 -42.147  13.686  1.00 29.97           C  
ATOM     34  CG1 VAL A  14     -42.597 -42.732  12.739  1.00 28.20           C  
ATOM     35  CG2 VAL A  14     -43.055 -41.970  15.084  1.00 30.68           C  
ATOM     36  H   VAL A  14     -45.942 -40.590  14.304  1.00 29.60           H  
ATOM     37  HA  VAL A  14     -43.326 -40.066  13.058  1.00 29.22           H  
ATOM     38  HB  VAL A  14     -44.480 -42.840  13.742  1.00 29.97           H  
ATOM     39 HG11 VAL A  14     -43.037 -42.865  11.751  1.00 28.20           H  
ATOM     40 HG12 VAL A  14     -41.748 -42.052  12.670  1.00 28.20           H  
ATOM     41 HG13 VAL A  14     -42.261 -43.696  13.120  1.00 28.20           H  
ATOM     42 HG21 VAL A  14     -42.214 -41.278  15.041  1.00 30.68           H  
ATOM     43 HG22 VAL A  14     -43.820 -41.571  15.750  1.00 30.68           H  
ATOM     44 HG23 VAL A  14     -42.714 -42.935  15.460  1.00 30.68           H  
ATOM     45  N   VAL A  15     -43.983 -40.500  10.750  1.00 28.02           N  
ATOM     46  CA  VAL A  15     -44.401 -40.655   9.375  1.00 26.39           C  
ATOM     47  C   VAL A  15     -43.645 -41.848   8.799  1.00 26.87           C  
ATOM     48  O   VAL A  15     -42.420 -41.930   8.907  1.00 25.00           O  
ATOM     49  CB  VAL A  15     -44.081 -39.397   8.559  1.00 27.07           C  
ATOM     50  CG1 VAL A  15     -44.722 -39.500   7.178  1.00 28.03           C  
ATOM     51  CG2 VAL A  15     -44.581 -38.169   9.286  1.00 24.30           C  
ATOM     52  H   VAL A  15     -43.129 -40.003  10.959  1.00 28.02           H  
ATOM     53  HA  VAL A  15     -45.479 -40.813   9.330  1.00 26.39           H  
ATOM     54  HB  VAL A  15     -43.001 -39.312   8.437  1.00 27.07           H  
ATOM     55 HG11 VAL A  15     -44.337 -40.380   6.663  1.00 28.03           H  
ATOM     56 HG12 VAL A  15     -45.803 -39.586   7.285  1.00 28.03           H  
ATOM     57 HG13 VAL A  15     -44.484 -38.607   6.599  1.00 28.03           H  
ATOM     58 HG21 VAL A  15     -45.661 -38.238   9.416  1.00 24.30           H  
ATOM     59 HG22 VAL A  15     -44.101 -38.104  10.262  1.00 24.30           H  
ATOM     60 HG23 VAL A  15     -44.342 -37.279   8.704  1.00 24.30           H  
ATOM     61  N   SER A  16     -44.383 -42.780   8.209  1.00 27.62           N  
ATOM     62  CA  SER A  16     -43.790 -43.972   7.612  1.00 29.08           C  
ATOM     63  C   SER A  16     -42.849 -43.607   6.470  1.00 29.18           C  
ATOM     64  O   SER A  16     -42.997 -42.559   5.844  1.00 30.47           O  
ATOM     65  CB  SER A  16     -44.896 -44.886   7.089  1.00 30.75           C  
ATOM     66  OG  SER A  16     -44.350 -46.094   6.595  1.00 34.47           O  
ATOM     67  H   SER A  16     -45.385 -42.661   8.172  1.00 27.62           H  
ATOM     68  HA  SER A  16     -43.213 -44.487   8.380  1.00 29.08           H  
ATOM     69  HB2 SER A  16     -45.430 -44.379   6.285  1.00 30.75           H  
ATOM     70  HB3 SER A  16     -45.589 -45.111   7.900  1.00 30.75           H  
ATOM     71  HG  SER A  16     -45.078 -46.633   6.276  1.00 34.47           H  
ATOM     72  N   TRP A  17     -41.878 -44.465   6.189  1.00 30.12           N  
ATOM     73  CA  TRP A  17     -40.937 -44.185   5.103  1.00 32.13           C  
ATOM     74  C   TRP A  17     -41.650 -44.119   3.730  1.00 32.81           C  
ATOM     75  O   TRP A  17     -41.373 -43.231   2.925  1.00 30.94           O  
ATOM     76  CB  TRP A  17     -39.842 -45.244   5.075  1.00 31.44           C  
ATOM     77  CG  TRP A  17     -38.891 -45.062   3.951  1.00 33.85           C  
ATOM     78  CD1 TRP A  17     -37.905 -44.114   3.840  1.00 34.46           C  
ATOM     79  CD2 TRP A  17     -38.833 -45.845   2.758  1.00 32.77           C  
ATOM     80  NE1 TRP A  17     -37.233 -44.267   2.645  1.00 33.14           N  
ATOM     81  CE2 TRP A  17     -37.785 -45.323   1.963  1.00 33.45           C  
ATOM     82  CE3 TRP A  17     -39.565 -46.942   2.283  1.00 33.05           C  
ATOM     83  CZ2 TRP A  17     -37.453 -45.862   0.715  1.00 35.19           C  
ATOM     84  CZ3 TRP A  17     -39.237 -47.479   1.045  1.00 34.57           C  
ATOM     85  CH2 TRP A  17     -38.188 -46.937   0.274  1.00 35.66           C  
ATOM     86  H   TRP A  17     -41.787 -45.315   6.726  1.00 30.12           H  
ATOM     87  HA  TRP A  17     -40.492 -43.208   5.292  1.00 32.13           H  
ATOM     88  HB2 TRP A  17     -40.309 -46.224   4.980  1.00 31.44           H  
ATOM     89  HB3 TRP A  17     -39.287 -45.195   6.012  1.00 31.44           H  
ATOM     90  HD1 TRP A  17     -37.687 -43.358   4.580  1.00 34.46           H  
ATOM     91  HE1 TRP A  17     -36.463 -43.697   2.325  1.00 33.14           H  
ATOM     92  HE3 TRP A  17     -40.369 -47.362   2.869  1.00 33.05           H  
ATOM     93  HZ2 TRP A  17     -36.651 -45.450   0.121  1.00 35.19           H  
ATOM     94  HZ3 TRP A  17     -39.793 -48.324   0.667  1.00 34.57           H  
ATOM     95  HH2 TRP A  17     -37.957 -47.376  -0.685  1.00 35.66           H  
ATOM     96  N   ILE A  18     -42.560 -45.061   3.479  1.00 33.63           N  
ATOM     97  CA  ILE A  18     -43.323 -45.091   2.236  1.00 35.89           C  
ATOM     98  C   ILE A  18     -44.344 -43.966   2.297  1.00 36.29           C  
ATOM     99  O   ILE A  18     -45.509 -44.144   1.944  1.00 39.14           O  
ATOM    100  CB  ILE A  18     -44.090 -46.424   2.057  1.00 36.47           C  
ATOM    101  CG1 ILE A  18     -43.108 -47.601   1.990  1.00 42.16           C  
ATOM    102  CG2 ILE A  18     -44.886 -46.400   0.776  1.00 36.05           C  
ATOM    103  CD1 ILE A  18     -43.791 -48.982   1.810  1.00 43.36           C  
ATOM    104  H   ILE A  18     -42.726 -45.777   4.172  1.00 33.63           H  
ATOM    105  HA  ILE A  18     -42.631 -44.983   1.401  1.00 35.89           H  
ATOM    106  HB  ILE A  18     -44.757 -46.544   2.910  1.00 36.47           H  
ATOM    107 HG12 ILE A  18     -42.533 -47.621   2.916  1.00 42.16           H  
ATOM    108 HG13 ILE A  18     -42.435 -47.439   1.148  1.00 42.16           H  
ATOM    109 HG21 ILE A  18     -45.589 -45.567   0.801  1.00 36.05           H  
ATOM    110 HG22 ILE A  18     -44.209 -46.279  -0.070  1.00 36.05           H  
ATOM    111 HG23 ILE A  18     -45.435 -47.336   0.672  1.00 36.05           H  
ATOM    112 HD11 ILE A  18     -44.469 -49.163   2.644  1.00 43.36           H  
ATOM    113 HD12 ILE A  18     -44.353 -48.990   0.876  1.00 43.36           H  
ATOM    114 HD13 ILE A  18     -43.031 -49.763   1.784  1.00 43.36           H  
ATOM    115  N   ASP A  19     -43.903 -42.814   2.783  1.00 35.30           N  
ATOM    116  CA  ASP A  19     -44.744 -41.630   2.913  1.00 32.84           C  
ATOM    117  C   ASP A  19     -43.755 -40.499   2.855  1.00 30.58           C  
ATOM    118  O   ASP A  19     -43.905 -39.560   2.082  1.00 30.33           O  
ATOM    119  CB  ASP A  19     -45.475 -41.613   4.255  1.00 35.66           C  
ATOM    120  CG  ASP A  19     -46.745 -42.457   4.248  1.00 39.06           C  
ATOM    121  OD1 ASP A  19     -47.733 -42.043   3.609  1.00 41.35           O  
ATOM    122  OD2 ASP A  19     -46.762 -43.537   4.885  1.00 42.68           O1-
ATOM    123  H   ASP A  19     -42.939 -42.754   3.077  1.00 35.30           H  
ATOM    124  HA  ASP A  19     -45.517 -41.580   2.146  1.00 32.84           H  
ATOM    125  HB2 ASP A  19     -45.743 -40.583   4.493  1.00 35.66           H  
ATOM    126  HB3 ASP A  19     -44.804 -42.000   5.022  1.00 35.66           H  
ATOM    127  N   VAL A  20     -42.718 -40.601   3.672  1.00 28.49           N  
ATOM    128  CA  VAL A  20     -41.698 -39.578   3.655  1.00 28.54           C  
ATOM    129  C   VAL A  20     -41.226 -39.510   2.208  1.00 29.43           C  
ATOM    130  O   VAL A  20     -41.218 -38.450   1.590  1.00 27.72           O  
ATOM    131  CB  VAL A  20     -40.504 -39.950   4.545  1.00 26.10           C  
ATOM    132  CG1 VAL A  20     -39.400 -38.919   4.394  1.00 21.75           C  
ATOM    133  CG2 VAL A  20     -40.955 -40.047   5.995  1.00 28.59           C  
ATOM    134  H   VAL A  20     -42.641 -41.387   4.302  1.00 28.49           H  
ATOM    135  HA  VAL A  20     -42.096 -38.634   4.028  1.00 28.54           H  
ATOM    136  HB  VAL A  20     -40.112 -40.919   4.236  1.00 26.10           H  
ATOM    137 HG11 VAL A  20     -39.081 -38.878   3.353  1.00 21.75           H  
ATOM    138 HG12 VAL A  20     -39.772 -37.941   4.699  1.00 21.75           H  
ATOM    139 HG13 VAL A  20     -38.554 -39.198   5.022  1.00 21.75           H  
ATOM    140 HG21 VAL A  20     -41.350 -39.084   6.318  1.00 28.59           H  
ATOM    141 HG22 VAL A  20     -41.732 -40.806   6.084  1.00 28.59           H  
ATOM    142 HG23 VAL A  20     -40.106 -40.320   6.622  1.00 28.59           H  
ATOM    143  N   TYR A  21     -40.869 -40.673   1.675  1.00 30.69           N  
ATOM    144  CA  TYR A  21     -40.365 -40.787   0.313  1.00 32.32           C  
ATOM    145  C   TYR A  21     -41.282 -40.278  -0.804  1.00 29.71           C  
ATOM    146  O   TYR A  21     -40.908 -39.380  -1.549  1.00 27.66           O  
ATOM    147  CB  TYR A  21     -39.986 -42.241   0.004  1.00 34.33           C  
ATOM    148  CG  TYR A  21     -39.156 -42.346  -1.246  1.00 37.40           C  
ATOM    149  CD1 TYR A  21     -37.908 -41.724  -1.317  1.00 38.35           C  
ATOM    150  CD2 TYR A  21     -39.623 -43.029  -2.371  1.00 38.08           C  
ATOM    151  CE1 TYR A  21     -37.145 -41.776  -2.472  1.00 40.62           C  
ATOM    152  CE2 TYR A  21     -38.863 -43.088  -3.536  1.00 39.94           C  
ATOM    153  CZ  TYR A  21     -37.622 -42.459  -3.576  1.00 40.53           C  
ATOM    154  OH  TYR A  21     -36.840 -42.521  -4.706  1.00 43.15           O  
ATOM    155  H   TYR A  21     -40.950 -41.510   2.235  1.00 30.69           H  
ATOM    156  HA  TYR A  21     -39.502 -40.122   0.307  1.00 32.32           H  
ATOM    157  HB2 TYR A  21     -40.898 -42.823  -0.128  1.00 34.33           H  
ATOM    158  HB3 TYR A  21     -39.416 -42.643   0.841  1.00 34.33           H  
ATOM    159  HD1 TYR A  21     -37.531 -41.193  -0.456  1.00 38.35           H  
ATOM    160  HD2 TYR A  21     -40.586 -43.517  -2.337  1.00 38.08           H  
ATOM    161  HE1 TYR A  21     -36.183 -41.286  -2.510  1.00 40.62           H  
ATOM    162  HE2 TYR A  21     -39.233 -43.617  -4.401  1.00 39.94           H  
ATOM    163  HH  TYR A  21     -36.001 -42.059  -4.644  1.00 43.15           H  
ATOM    164  N   THR A  22     -42.475 -40.850  -0.912  1.00 27.71           N  
ATOM    165  CA  THR A  22     -43.390 -40.458  -1.961  1.00 27.95           C  
ATOM    166  C   THR A  22     -43.889 -39.022  -1.893  1.00 29.63           C  
ATOM    167  O   THR A  22     -44.647 -38.599  -2.768  1.00 32.55           O  
ATOM    168  CB  THR A  22     -44.603 -41.423  -2.044  1.00 26.98           C  
ATOM    169  OG1 THR A  22     -45.312 -41.432  -0.802  1.00 28.32           O  
ATOM    170  CG2 THR A  22     -44.132 -42.836  -2.357  1.00 25.84           C  
ATOM    171  H   THR A  22     -42.747 -41.567  -0.254  1.00 27.71           H  
ATOM    172  HA  THR A  22     -42.787 -40.522  -2.867  1.00 27.95           H  
ATOM    173  HB  THR A  22     -45.263 -41.076  -2.839  1.00 26.98           H  
ATOM    174 HG21 THR A  22     -43.593 -42.838  -3.304  1.00 25.84           H  
ATOM    175 HG22 THR A  22     -43.472 -43.183  -1.562  1.00 25.84           H  
ATOM    176 HG23 THR A  22     -44.994 -43.499  -2.429  1.00 25.84           H  
ATOM    177  HG1 THR A  22     -46.059 -42.027  -0.899  1.00 28.32           H  
ATOM    178  N   ARG A  23     -43.480 -38.270  -0.875  1.00 28.98           N  
ATOM    179  CA  ARG A  23     -43.906 -36.876  -0.758  1.00 29.22           C  
ATOM    180  C   ARG A  23     -42.714 -36.004  -1.058  1.00 28.29           C  
ATOM    181  O   ARG A  23     -42.850 -34.898  -1.588  1.00 29.73           O  
ATOM    182  CB  ARG A  23     -44.401 -36.534   0.655  1.00 33.00           C  
ATOM    183  CG  ARG A  23     -45.678 -37.227   1.115  1.00 37.77           C  
ATOM    184  CD  ARG A  23     -46.028 -36.784   2.548  1.00 43.85           C  
ATOM    185  NE  ARG A  23     -46.883 -37.744   3.256  1.00 49.16           N  
ATOM    186  CZ  ARG A  23     -47.063 -37.765   4.579  1.00 51.10           C  
ATOM    187  NH1 ARG A  23     -46.451 -36.874   5.356  1.00 50.97           N  
ATOM    188  NH2 ARG A  23     -47.844 -38.690   5.132  1.00 51.11           N1+
ATOM    189  H   ARG A  23     -42.869 -38.666  -0.175  1.00 28.98           H  
ATOM    190  HA  ARG A  23     -44.730 -36.711  -1.453  1.00 29.22           H  
ATOM    191  HB2 ARG A  23     -44.576 -35.459   0.693  1.00 33.00           H  
ATOM    192  HB3 ARG A  23     -43.610 -36.799   1.356  1.00 33.00           H  
ATOM    193  HG2 ARG A  23     -45.530 -38.307   1.097  1.00 37.77           H  
ATOM    194  HG3 ARG A  23     -46.495 -36.961   0.445  1.00 37.77           H  
ATOM    195  HD2 ARG A  23     -46.548 -35.828   2.498  1.00 43.85           H  
ATOM    196  HD3 ARG A  23     -45.102 -36.665   3.110  1.00 43.85           H  
ATOM    197  HE  ARG A  23     -47.369 -38.437   2.704  1.00 49.16           H  
ATOM    198 HH11 ARG A  23     -46.581 -36.903   6.357  1.00 50.97           H  
ATOM    199 HH12 ARG A  23     -45.857 -36.169   4.944  1.00 50.97           H  
ATOM    200 HH21 ARG A  23     -48.312 -39.370   4.550  1.00 51.11           H  
ATOM    201 HH22 ARG A  23     -47.969 -38.712   6.134  1.00 51.11           H  
ATOM    202  N   ALA A  24     -41.541 -36.510  -0.706  1.00 26.95           N  
ATOM    203  CA  ALA A  24     -40.298 -35.792  -0.908  1.00 27.55           C  
ATOM    204  C   ALA A  24     -39.804 -35.959  -2.345  1.00 26.95           C  
ATOM    205  O   ALA A  24     -38.991 -35.173  -2.833  1.00 24.93           O  
ATOM    206  CB  ALA A  24     -39.246 -36.299   0.078  1.00 27.26           C  
ATOM    207  H   ALA A  24     -41.512 -37.427  -0.283  1.00 26.95           H  
ATOM    208  HA  ALA A  24     -40.473 -34.731  -0.732  1.00 27.55           H  
ATOM    209  HB1 ALA A  24     -39.602 -36.151   1.097  1.00 27.26           H  
ATOM    210  HB2 ALA A  24     -39.068 -37.360  -0.095  1.00 27.26           H  
ATOM    211  HB3 ALA A  24     -38.317 -35.747  -0.066  1.00 27.26           H  
ATOM    212  N   THR A  25     -40.296 -36.994  -3.013  1.00 28.19           N  
ATOM    213  CA  THR A  25     -39.906 -37.248  -4.390  1.00 30.68           C  
ATOM    214  C   THR A  25     -40.337 -36.124  -5.324  1.00 30.07           C  
ATOM    215  O   THR A  25     -41.486 -35.671  -5.275  1.00 28.80           O  
ATOM    216  CB  THR A  25     -40.513 -38.541  -4.935  1.00 30.61           C  
ATOM    217  OG1 THR A  25     -39.972 -39.660  -4.227  1.00 33.73           O  
ATOM    218  CG2 THR A  25     -40.173 -38.684  -6.421  1.00 33.41           C  
ATOM    219  H   THR A  25     -40.951 -37.614  -2.558  1.00 28.19           H  
ATOM    220  HA  THR A  25     -38.819 -37.324  -4.365  1.00 30.68           H  
ATOM    221  HB  THR A  25     -41.595 -38.509  -4.806  1.00 30.61           H  
ATOM    222 HG21 THR A  25     -40.576 -37.833  -6.970  1.00 33.41           H  
ATOM    223 HG22 THR A  25     -39.090 -38.716  -6.545  1.00 33.41           H  
ATOM    224 HG23 THR A  25     -40.610 -39.605  -6.807  1.00 33.41           H  
ATOM    225  HG1 THR A  25     -40.192 -39.550  -3.299  1.00 33.73           H  
ATOM    226  N   CYS A  26     -39.391 -35.699  -6.165  1.00 29.28           N  
ATOM    227  CA  CYS A  26     -39.586 -34.648  -7.166  1.00 27.53           C  
ATOM    228  C   CYS A  26     -40.984 -34.704  -7.754  1.00 24.59           C  
ATOM    229  O   CYS A  26     -41.429 -35.758  -8.206  1.00 23.69           O  
ATOM    230  CB  CYS A  26     -38.547 -34.811  -8.281  1.00 30.52           C  
ATOM    231  SG  CYS A  26     -38.758 -33.789  -9.779  1.00 29.31           S  
ATOM    232  H   CYS A  26     -38.480 -36.131  -6.107  1.00 29.28           H  
ATOM    233  HA  CYS A  26     -39.462 -33.680  -6.681  1.00 27.53           H  
ATOM    234  HB2 CYS A  26     -38.562 -35.855  -8.593  1.00 30.52           H  
ATOM    235  HB3 CYS A  26     -37.572 -34.573  -7.857  1.00 30.52           H  
ATOM    236  N   GLN A  27     -41.681 -33.574  -7.727  1.00 20.96           N  
ATOM    237  CA  GLN A  27     -43.029 -33.514  -8.267  1.00 20.91           C  
ATOM    238  C   GLN A  27     -43.572 -32.092  -8.169  1.00 21.69           C  
ATOM    239  O   GLN A  27     -42.923 -31.203  -7.610  1.00 25.12           O  
ATOM    240  CB  GLN A  27     -43.933 -34.470  -7.499  1.00 20.27           C  
ATOM    241  CG  GLN A  27     -44.063 -34.113  -6.015  1.00 21.82           C  
ATOM    242  CD  GLN A  27     -44.661 -35.232  -5.220  1.00 20.91           C  
ATOM    243  OE1 GLN A  27     -45.878 -35.402  -5.178  1.00 22.62           O  
ATOM    244  NE2 GLN A  27     -43.805 -36.028  -4.598  1.00 20.01           N  
ATOM    245  H   GLN A  27     -41.268 -32.744  -7.325  1.00 20.96           H  
ATOM    246  HA  GLN A  27     -43.005 -33.808  -9.316  1.00 20.91           H  
ATOM    247  HB2 GLN A  27     -43.521 -35.476  -7.579  1.00 20.27           H  
ATOM    248  HB3 GLN A  27     -44.925 -34.446  -7.950  1.00 20.27           H  
ATOM    249  HG2 GLN A  27     -44.700 -33.233  -5.919  1.00 21.82           H  
ATOM    250  HG3 GLN A  27     -43.073 -33.890  -5.619  1.00 21.82           H  
ATOM    251 HE21 GLN A  27     -42.813 -35.850  -4.660  1.00 20.01           H  
ATOM    252 HE22 GLN A  27     -44.144 -36.813  -4.061  1.00 20.01           H  
ATOM    253  N   PRO A  28     -44.764 -31.852  -8.729  1.00 21.08           N  
ATOM    254  CA  PRO A  28     -45.357 -30.513  -8.673  1.00 21.31           C  
ATOM    255  C   PRO A  28     -45.899 -30.324  -7.263  1.00 22.02           C  
ATOM    256  O   PRO A  28     -46.503 -31.247  -6.715  1.00 21.77           O  
ATOM    257  CB  PRO A  28     -46.500 -30.586  -9.691  1.00 20.83           C  
ATOM    258  CG  PRO A  28     -46.217 -31.844 -10.500  1.00 20.48           C  
ATOM    259  CD  PRO A  28     -45.624 -32.768  -9.491  1.00 19.64           C  
ATOM    260  HA  PRO A  28     -44.674 -29.693  -8.892  1.00 21.31           H  
ATOM    261  HB2 PRO A  28     -46.498 -29.706 -10.335  1.00 20.83           H  
ATOM    262  HB3 PRO A  28     -47.462 -30.663  -9.184  1.00 20.83           H  
ATOM    263  HG2 PRO A  28     -45.512 -31.641 -11.306  1.00 20.48           H  
ATOM    264  HG3 PRO A  28     -47.136 -32.257 -10.916  1.00 20.48           H  
ATOM    265  HD2 PRO A  28     -46.392 -33.213  -8.858  1.00 19.64           H  
ATOM    266  HD3 PRO A  28     -45.043 -33.558  -9.967  1.00 19.64           H  
ATOM    267  N   ARG A  29     -45.707 -29.143  -6.684  1.00 23.46           N  
ATOM    268  CA  ARG A  29     -46.199 -28.894  -5.328  1.00 26.07           C  
ATOM    269  C   ARG A  29     -46.363 -27.401  -5.038  1.00 26.27           C  
ATOM    270  O   ARG A  29     -45.541 -26.600  -5.465  1.00 26.61           O  
ATOM    271  CB  ARG A  29     -45.235 -29.523  -4.297  1.00 26.06           C  
ATOM    272  CG  ARG A  29     -43.799 -29.028  -4.427  1.00 25.93           C  
ATOM    273  CD  ARG A  29     -42.885 -29.456  -3.283  1.00 27.53           C  
ATOM    274  NE  ARG A  29     -42.255 -30.769  -3.437  1.00 29.13           N  
ATOM    275  CZ  ARG A  29     -42.743 -31.908  -2.953  1.00 30.12           C  
ATOM    276  NH1 ARG A  29     -43.888 -31.911  -2.281  1.00 32.98           N  
ATOM    277  NH2 ARG A  29     -42.075 -33.043  -3.118  1.00 26.75           N1+
ATOM    278  H   ARG A  29     -45.219 -28.413  -7.183  1.00 23.46           H  
ATOM    279  HA  ARG A  29     -47.184 -29.355  -5.248  1.00 26.07           H  
ATOM    280  HB2 ARG A  29     -45.241 -30.604  -4.434  1.00 26.06           H  
ATOM    281  HB3 ARG A  29     -45.594 -29.281  -3.297  1.00 26.06           H  
ATOM    282  HG2 ARG A  29     -43.815 -27.939  -4.463  1.00 25.93           H  
ATOM    283  HG3 ARG A  29     -43.386 -29.416  -5.358  1.00 25.93           H  
ATOM    284  HD2 ARG A  29     -43.477 -29.473  -2.368  1.00 27.53           H  
ATOM    285  HD3 ARG A  29     -42.093 -28.713  -3.189  1.00 27.53           H  
ATOM    286  HE  ARG A  29     -41.385 -30.813  -3.949  1.00 29.13           H  
ATOM    287 HH11 ARG A  29     -44.247 -32.774  -1.898  1.00 32.98           H  
ATOM    288 HH12 ARG A  29     -44.400 -31.050  -2.152  1.00 32.98           H  
ATOM    289 HH21 ARG A  29     -41.203 -33.046  -3.628  1.00 26.75           H  
ATOM    290 HH22 ARG A  29     -42.438 -33.903  -2.733  1.00 26.75           H  
ATOM    291  N   GLU A  30     -47.422 -27.036  -4.308  1.00 28.96           N  
ATOM    292  CA  GLU A  30     -47.675 -25.635  -3.939  1.00 29.12           C  
ATOM    293  C   GLU A  30     -46.401 -24.969  -3.448  1.00 28.23           C  
ATOM    294  O   GLU A  30     -45.719 -25.492  -2.577  1.00 28.10           O  
ATOM    295  CB  GLU A  30     -48.701 -25.527  -2.820  1.00 31.08           C  
ATOM    296  CG  GLU A  30     -50.132 -25.852  -3.184  1.00 36.12           C  
ATOM    297  CD  GLU A  30     -51.107 -24.913  -2.487  1.00 39.01           C  
ATOM    298  OE1 GLU A  30     -52.280 -25.299  -2.273  1.00 39.86           O  
ATOM    299  OE2 GLU A  30     -50.692 -23.773  -2.167  1.00 40.76           O1-
ATOM    300  H   GLU A  30     -48.070 -27.746  -4.000  1.00 28.96           H  
ATOM    301  HA  GLU A  30     -48.049 -25.142  -4.837  1.00 29.12           H  
ATOM    302  HB2 GLU A  30     -48.678 -24.503  -2.447  1.00 31.08           H  
ATOM    303  HB3 GLU A  30     -48.398 -26.209  -2.026  1.00 31.08           H  
ATOM    304  HG2 GLU A  30     -50.351 -26.877  -2.884  1.00 36.12           H  
ATOM    305  HG3 GLU A  30     -50.255 -25.755  -4.263  1.00 36.12           H  
ATOM    306  N   VAL A  31     -46.101 -23.804  -4.001  1.00 28.32           N  
ATOM    307  CA  VAL A  31     -44.909 -23.055  -3.650  1.00 29.20           C  
ATOM    308  C   VAL A  31     -45.275 -21.585  -3.528  1.00 31.57           C  
ATOM    309  O   VAL A  31     -46.016 -21.046  -4.355  1.00 32.46           O  
ATOM    310  CB  VAL A  31     -43.832 -23.218  -4.739  1.00 30.25           C  
ATOM    311  CG1 VAL A  31     -42.696 -22.252  -4.508  1.00 28.47           C  
ATOM    312  CG2 VAL A  31     -43.319 -24.661  -4.744  1.00 30.54           C  
ATOM    313  H   VAL A  31     -46.727 -23.421  -4.695  1.00 28.32           H  
ATOM    314  HA  VAL A  31     -44.514 -23.430  -2.706  1.00 29.20           H  
ATOM    315  HB  VAL A  31     -44.273 -22.995  -5.711  1.00 30.25           H  
ATOM    316 HG11 VAL A  31     -43.078 -21.231  -4.522  1.00 28.47           H  
ATOM    317 HG12 VAL A  31     -42.238 -22.455  -3.540  1.00 28.47           H  
ATOM    318 HG13 VAL A  31     -41.951 -22.372  -5.295  1.00 28.47           H  
ATOM    319 HG21 VAL A  31     -42.876 -24.893  -3.775  1.00 30.54           H  
ATOM    320 HG22 VAL A  31     -44.149 -25.341  -4.936  1.00 30.54           H  
ATOM    321 HG23 VAL A  31     -42.567 -24.776  -5.524  1.00 30.54           H  
ATOM    322  N   VAL A  32     -44.763 -20.935  -2.491  1.00 31.89           N  
ATOM    323  CA  VAL A  32     -45.047 -19.529  -2.279  1.00 32.00           C  
ATOM    324  C   VAL A  32     -44.038 -18.700  -3.039  1.00 33.59           C  
ATOM    325  O   VAL A  32     -42.826 -18.859  -2.865  1.00 32.74           O  
ATOM    326  CB  VAL A  32     -44.993 -19.167  -0.783  1.00 31.62           C  
ATOM    327  CG1 VAL A  32     -44.996 -17.658  -0.608  1.00 30.92           C  
ATOM    328  CG2 VAL A  32     -46.189 -19.786  -0.076  1.00 30.09           C  
ATOM    329  H   VAL A  32     -44.167 -21.426  -1.840  1.00 31.89           H  
ATOM    330  HA  VAL A  32     -46.054 -19.321  -2.640  1.00 32.00           H  
ATOM    331  HB  VAL A  32     -44.074 -19.559  -0.346  1.00 31.62           H  
ATOM    332 HG11 VAL A  32     -44.130 -17.232  -1.114  1.00 30.92           H  
ATOM    333 HG12 VAL A  32     -45.908 -17.244  -1.038  1.00 30.92           H  
ATOM    334 HG13 VAL A  32     -44.953 -17.415   0.454  1.00 30.92           H  
ATOM    335 HG21 VAL A  32     -47.110 -19.396  -0.510  1.00 30.09           H  
ATOM    336 HG22 VAL A  32     -46.161 -20.869  -0.196  1.00 30.09           H  
ATOM    337 HG23 VAL A  32     -46.153 -19.536   0.984  1.00 30.09           H  
ATOM    338  N   VAL A  33     -44.554 -17.819  -3.888  1.00 35.68           N  
ATOM    339  CA  VAL A  33     -43.724 -16.953  -4.711  1.00 37.49           C  
ATOM    340  C   VAL A  33     -43.960 -15.506  -4.305  1.00 39.28           C  
ATOM    341  O   VAL A  33     -45.089 -15.012  -4.355  1.00 39.55           O  
ATOM    342  CB  VAL A  33     -44.071 -17.105  -6.216  1.00 37.62           C  
ATOM    343  CG1 VAL A  33     -43.076 -16.330  -7.059  1.00 37.76           C  
ATOM    344  CG2 VAL A  33     -44.067 -18.571  -6.615  1.00 37.44           C  
ATOM    345  H   VAL A  33     -45.559 -17.748  -3.965  1.00 35.68           H  
ATOM    346  HA  VAL A  33     -42.682 -17.236  -4.561  1.00 37.49           H  
ATOM    347  HB  VAL A  33     -45.069 -16.702  -6.387  1.00 37.62           H  
ATOM    348 HG11 VAL A  33     -43.102 -15.278  -6.776  1.00 37.76           H  
ATOM    349 HG12 VAL A  33     -42.074 -16.726  -6.894  1.00 37.76           H  
ATOM    350 HG13 VAL A  33     -43.337 -16.429  -8.113  1.00 37.76           H  
ATOM    351 HG21 VAL A  33     -43.074 -18.990  -6.450  1.00 37.44           H  
ATOM    352 HG22 VAL A  33     -44.795 -19.114  -6.012  1.00 37.44           H  
ATOM    353 HG23 VAL A  33     -44.328 -18.661  -7.669  1.00 37.44           H  
ATOM    354  N   PRO A  34     -42.895 -14.816  -3.872  1.00 41.18           N  
ATOM    355  CA  PRO A  34     -42.945 -13.414  -3.447  1.00 42.62           C  
ATOM    356  C   PRO A  34     -43.193 -12.516  -4.644  1.00 44.63           C  
ATOM    357  O   PRO A  34     -42.694 -12.788  -5.729  1.00 45.99           O  
ATOM    358  CB  PRO A  34     -41.560 -13.182  -2.848  1.00 41.38           C  
ATOM    359  CG  PRO A  34     -41.167 -14.542  -2.366  1.00 41.97           C  
ATOM    360  CD  PRO A  34     -41.607 -15.425  -3.499  1.00 41.55           C  
ATOM    361  HA  PRO A  34     -43.745 -13.195  -2.740  1.00 42.62           H  
ATOM    362  HB2 PRO A  34     -41.605 -12.472  -2.022  1.00 41.38           H  
ATOM    363  HB3 PRO A  34     -40.863 -12.818  -3.603  1.00 41.38           H  
ATOM    364  HG2 PRO A  34     -41.686 -14.798  -1.442  1.00 41.97           H  
ATOM    365  HG3 PRO A  34     -40.090 -14.609  -2.209  1.00 41.97           H  
ATOM    366  HD2 PRO A  34     -40.898 -15.392  -4.326  1.00 41.55           H  
ATOM    367  HD3 PRO A  34     -41.736 -16.457  -3.171  1.00 41.55           H  
ATOM    368  N   LEU A  35     -43.959 -11.449  -4.448  1.00 47.72           N  
ATOM    369  CA  LEU A  35     -44.257 -10.520  -5.531  1.00 50.36           C  
ATOM    370  C   LEU A  35     -43.381  -9.278  -5.468  1.00 54.00           C  
ATOM    371  O   LEU A  35     -43.851  -8.198  -5.120  1.00 54.87           O  
ATOM    372  CB  LEU A  35     -45.728 -10.106  -5.486  1.00 47.11           C  
ATOM    373  CG  LEU A  35     -46.748 -11.220  -5.721  1.00 45.95           C  
ATOM    374  CD1 LEU A  35     -48.142 -10.624  -5.799  1.00 44.48           C  
ATOM    375  CD2 LEU A  35     -46.419 -11.960  -7.005  1.00 45.00           C  
ATOM    376  H   LEU A  35     -44.343 -11.278  -3.530  1.00 47.72           H  
ATOM    377  HA  LEU A  35     -44.048 -11.038  -6.467  1.00 50.36           H  
ATOM    378  HB2 LEU A  35     -45.883  -9.345  -6.251  1.00 47.11           H  
ATOM    379  HB3 LEU A  35     -45.923  -9.678  -4.503  1.00 47.11           H  
ATOM    380  HG  LEU A  35     -46.710 -11.927  -4.892  1.00 45.95           H  
ATOM    381 HD11 LEU A  35     -48.370 -10.109  -4.866  1.00 44.48           H  
ATOM    382 HD12 LEU A  35     -48.188  -9.916  -6.626  1.00 44.48           H  
ATOM    383 HD13 LEU A  35     -48.869 -11.420  -5.961  1.00 44.48           H  
ATOM    384 HD21 LEU A  35     -46.453 -11.265  -7.844  1.00 45.00           H  
ATOM    385 HD22 LEU A  35     -45.420 -12.391  -6.931  1.00 45.00           H  
ATOM    386 HD23 LEU A  35     -47.147 -12.756  -7.162  1.00 45.00           H  
ATOM    387  N   THR A  36     -42.107  -9.430  -5.809  1.00 58.55           N  
ATOM    388  CA  THR A  36     -41.184  -8.305  -5.786  1.00 63.01           C  
ATOM    389  C   THR A  36     -41.636  -7.185  -6.724  1.00 65.78           C  
ATOM    390  O   THR A  36     -42.650  -7.303  -7.415  1.00 65.87           O  
ATOM    391  CB  THR A  36     -39.766  -8.741  -6.191  1.00 64.18           C  
ATOM    392  OG1 THR A  36     -38.889  -7.607  -6.153  1.00 66.08           O  
ATOM    393  CG2 THR A  36     -39.771  -9.338  -7.598  1.00 65.80           C  
ATOM    394  H   THR A  36     -41.773 -10.341  -6.089  1.00 58.55           H  
ATOM    395  HA  THR A  36     -41.175  -7.933  -4.761  1.00 63.01           H  
ATOM    396  HB  THR A  36     -39.418  -9.500  -5.491  1.00 64.18           H  
ATOM    397 HG21 THR A  36     -40.437 -10.200  -7.625  1.00 65.80           H  
ATOM    398 HG22 THR A  36     -40.118  -8.589  -8.309  1.00 65.80           H  
ATOM    399 HG23 THR A  36     -38.761  -9.651  -7.863  1.00 65.80           H  
ATOM    400  HG1 THR A  36     -38.012  -7.910  -6.400  1.00 66.08           H  
ATOM    401  N   VAL A  37     -40.869  -6.099  -6.744  1.00 69.62           N  
ATOM    402  CA  VAL A  37     -41.176  -4.943  -7.581  1.00 72.75           C  
ATOM    403  C   VAL A  37     -41.149  -5.310  -9.067  1.00 75.19           C  
ATOM    404  O   VAL A  37     -41.420  -4.469  -9.931  1.00 75.33           O  
ATOM    405  CB  VAL A  37     -40.169  -3.793  -7.316  1.00 72.76           C  
ATOM    406  CG1 VAL A  37     -38.771  -4.200  -7.785  1.00 72.55           C  
ATOM    407  CG2 VAL A  37     -40.637  -2.517  -8.007  1.00 72.69           C  
ATOM    408  H   VAL A  37     -40.045  -6.073  -6.160  1.00 69.62           H  
ATOM    409  HA  VAL A  37     -42.181  -4.610  -7.321  1.00 72.75           H  
ATOM    410  HB  VAL A  37     -40.120  -3.597  -6.245  1.00 72.76           H  
ATOM    411 HG11 VAL A  37     -38.456  -5.097  -7.252  1.00 72.55           H  
ATOM    412 HG12 VAL A  37     -38.792  -4.402  -8.856  1.00 72.55           H  
ATOM    413 HG13 VAL A  37     -38.070  -3.391  -7.582  1.00 72.55           H  
ATOM    414 HG21 VAL A  37     -40.694  -2.686  -9.082  1.00 72.69           H  
ATOM    415 HG22 VAL A  37     -41.621  -2.240  -7.630  1.00 72.69           H  
ATOM    416 HG23 VAL A  37     -39.930  -1.713  -7.803  1.00 72.69           H  
ATOM    417  N   GLU A  38     -40.832  -6.571  -9.354  1.00 77.45           N  
ATOM    418  CA  GLU A  38     -40.774  -7.034 -10.730  1.00 80.27           C  
ATOM    419  C   GLU A  38     -41.977  -6.619 -11.557  1.00 82.17           C  
ATOM    420  O   GLU A  38     -41.920  -6.613 -12.790  1.00 82.35           O  
ATOM    421  CB  GLU A  38     -40.666  -8.594 -10.757  1.00  0.00           C  
ATOM    422  CG  GLU A  38     -40.700  -9.290 -12.132  1.00  0.00           C  
ATOM    423  CD  GLU A  38     -39.691  -8.801 -13.183  1.00  0.00           C  
ATOM    424  OE1 GLU A  38     -39.851  -8.985 -14.387  1.00  0.00           O  
ATOM    425  OE2 GLU A  38     -38.590  -8.159 -12.694  1.00  0.00           O1-
ATOM    426  H   GLU A  38     -40.073  -7.014  -8.853  1.00 77.45           H  
ATOM    427  HA  GLU A  38     -39.894  -6.567 -11.173  1.00 80.27           H  
ATOM    428  HB2 GLU A  38     -41.497  -8.987 -10.172  1.00  0.00           H  
ATOM    429  HB3 GLU A  38     -39.725  -8.863 -10.280  1.00  0.00           H  
ATOM    430  HG2 GLU A  38     -41.700  -9.155 -12.546  1.00  0.00           H  
ATOM    431  HG3 GLU A  38     -40.517 -10.353 -11.969  1.00  0.00           H  
ATOM    432  N   LEU A  39     -43.069  -6.275 -10.878  1.00 83.71           N  
ATOM    433  CA  LEU A  39     -44.276  -5.857 -11.570  1.00 85.40           C  
ATOM    434  C   LEU A  39     -44.147  -4.476 -12.185  1.00 86.58           C  
ATOM    435  O   LEU A  39     -44.470  -3.471 -11.546  1.00 86.80           O  
ATOM    436  CB  LEU A  39     -45.475  -5.911 -10.596  1.00  0.00           C  
ATOM    437  CG  LEU A  39     -46.206  -7.266 -10.475  1.00  0.00           C  
ATOM    438  CD1 LEU A  39     -46.914  -7.654 -11.783  1.00  0.00           C  
ATOM    439  CD2 LEU A  39     -45.303  -8.415 -10.001  1.00  0.00           C  
ATOM    440  H   LEU A  39     -42.889  -5.613 -10.133  1.00 83.71           H  
ATOM    441  HA  LEU A  39     -44.441  -6.549 -12.396  1.00 85.40           H  
ATOM    442  HB2 LEU A  39     -45.143  -5.599  -9.605  1.00  0.00           H  
ATOM    443  HB3 LEU A  39     -46.219  -5.178 -10.913  1.00  0.00           H  
ATOM    444  HG  LEU A  39     -46.983  -7.137  -9.719  1.00  0.00           H  
ATOM    445 HD11 LEU A  39     -47.542  -6.832 -12.127  1.00  0.00           H  
ATOM    446 HD12 LEU A  39     -46.188  -7.898 -12.559  1.00  0.00           H  
ATOM    447 HD13 LEU A  39     -47.547  -8.526 -11.613  1.00  0.00           H  
ATOM    448 HD21 LEU A  39     -44.553  -8.646 -10.758  1.00  0.00           H  
ATOM    449 HD22 LEU A  39     -44.805  -8.135  -9.073  1.00  0.00           H  
ATOM    450 HD23 LEU A  39     -45.906  -9.305  -9.820  1.00  0.00           H  
ATOM    451  N   MET A  40     -43.673  -4.429 -13.429  1.00 87.69           N  
ATOM    452  CA  MET A  40     -43.491  -3.171 -14.156  1.00 88.59           C  
ATOM    453  C   MET A  40     -44.844  -2.537 -14.499  1.00 88.94           C  
ATOM    454  O   MET A  40     -45.836  -3.241 -14.705  1.00 88.96           O  
ATOM    455  CB  MET A  40     -42.713  -3.418 -15.455  1.00 89.13           C  
ATOM    456  CG  MET A  40     -41.393  -4.166 -15.298  1.00 89.77           C  
ATOM    457  SD  MET A  40     -40.153  -3.288 -14.321  1.00 91.50           S  
ATOM    458  CE  MET A  40     -39.524  -4.625 -13.291  1.00 90.64           C  
ATOM    459  H   MET A  40     -43.430  -5.295 -13.889  1.00 87.69           H  
ATOM    460  HA  MET A  40     -42.931  -2.492 -13.513  1.00 88.59           H  
ATOM    461  HB2 MET A  40     -42.499  -2.450 -15.907  1.00 89.13           H  
ATOM    462  HB3 MET A  40     -43.350  -3.998 -16.123  1.00 89.13           H  
ATOM    463  HG2 MET A  40     -40.981  -4.344 -16.291  1.00 89.77           H  
ATOM    464  HG3 MET A  40     -41.597  -5.120 -14.813  1.00 89.77           H  
ATOM    465  HE1 MET A  40     -40.338  -5.038 -12.694  1.00 90.64           H  
ATOM    466  HE2 MET A  40     -39.106  -5.407 -13.925  1.00 90.64           H  
ATOM    467  HE3 MET A  40     -38.748  -4.240 -12.630  1.00 90.64           H  
ATOM    468  N   GLY A  41     -44.880  -1.208 -14.566  1.00 89.03           N  
ATOM    469  CA  GLY A  41     -46.119  -0.520 -14.890  1.00 89.11           C  
ATOM    470  C   GLY A  41     -47.195  -0.691 -13.831  1.00 89.15           C  
ATOM    471  O   GLY A  41     -48.272  -0.094 -13.919  1.00 89.19           O  
ATOM    472  H   GLY A  41     -44.041  -0.674 -14.391  1.00 89.03           H  
ATOM    473  HA2 GLY A  41     -46.497  -0.913 -15.834  1.00 89.11           H  
ATOM    474  HA3 GLY A  41     -45.906   0.543 -14.999  1.00 89.11           H  
ATOM    475  N   THR A  42     -46.906  -1.514 -12.828  1.00 88.94           N  
ATOM    476  CA  THR A  42     -47.860  -1.740 -11.760  1.00 88.30           C  
ATOM    477  C   THR A  42     -47.766  -0.629 -10.735  1.00 87.87           C  
ATOM    478  O   THR A  42     -47.215  -0.822  -9.648  1.00 88.32           O  
ATOM    479  CB  THR A  42     -47.612  -3.126 -11.122  1.00  0.00           C  
ATOM    480  CG2 THR A  42     -48.635  -3.440 -10.020  1.00  0.00           C  
ATOM    481  OG1 THR A  42     -47.697  -4.149 -12.095  1.00  0.00           O  
ATOM    482  H   THR A  42     -46.024  -1.906 -12.500  1.00 88.94           H  
ATOM    483  HA  THR A  42     -48.872  -1.732 -12.165  1.00 88.30           H  
ATOM    484  HB  THR A  42     -46.611  -3.149 -10.689  1.00  0.00           H  
ATOM    485 HG21 THR A  42     -48.537  -2.731  -9.199  1.00  0.00           H  
ATOM    486 HG22 THR A  42     -49.648  -3.385 -10.422  1.00  0.00           H  
ATOM    487 HG23 THR A  42     -48.455  -4.443  -9.630  1.00  0.00           H  
ATOM    488  HG1 THR A  42     -47.065  -3.958 -12.793  1.00  0.00           H  
ATOM    489  N   VAL A  43     -48.295   0.540 -11.090  1.00 86.65           N  
ATOM    490  CA  VAL A  43     -48.270   1.702 -10.208  1.00 85.01           C  
ATOM    491  C   VAL A  43     -48.550   1.299  -8.762  1.00 83.70           C  
ATOM    492  O   VAL A  43     -47.752   1.592  -7.868  1.00 84.33           O  
ATOM    493  CB  VAL A  43     -49.308   2.772 -10.657  1.00 85.14           C  
ATOM    494  CG1 VAL A  43     -50.715   2.190 -10.631  1.00 84.90           C  
ATOM    495  CG2 VAL A  43     -49.217   4.001  -9.763  1.00 84.29           C  
ATOM    496  H   VAL A  43     -48.727   0.625 -11.999  1.00 86.65           H  
ATOM    497  HA  VAL A  43     -47.270   2.132 -10.270  1.00 85.01           H  
ATOM    498  HB  VAL A  43     -49.082   3.073 -11.680  1.00 85.14           H  
ATOM    499 HG11 VAL A  43     -50.763   1.326 -11.294  1.00 84.90           H  
ATOM    500 HG12 VAL A  43     -50.962   1.882  -9.615  1.00 84.90           H  
ATOM    501 HG13 VAL A  43     -51.427   2.945 -10.965  1.00 84.90           H  
ATOM    502 HG21 VAL A  43     -49.441   3.719  -8.734  1.00 84.29           H  
ATOM    503 HG22 VAL A  43     -48.210   4.415  -9.816  1.00 84.29           H  
ATOM    504 HG23 VAL A  43     -49.935   4.749 -10.099  1.00 84.29           H  
ATOM    505  N   ALA A  44     -49.674   0.613  -8.550  1.00 81.39           N  
ATOM    506  CA  ALA A  44     -50.089   0.157  -7.223  1.00 78.61           C  
ATOM    507  C   ALA A  44     -48.902  -0.204  -6.341  1.00 76.03           C  
ATOM    508  O   ALA A  44     -48.335  -1.289  -6.456  1.00 75.91           O  
ATOM    509  CB  ALA A  44     -51.023  -1.043  -7.354  1.00 78.73           C  
ATOM    510  H   ALA A  44     -50.265   0.399  -9.341  1.00 81.39           H  
ATOM    511  HA  ALA A  44     -50.613   0.983  -6.743  1.00 78.61           H  
ATOM    512  HB1 ALA A  44     -51.888  -0.766  -7.957  1.00 78.73           H  
ATOM    513  HB2 ALA A  44     -50.493  -1.865  -7.834  1.00 78.73           H  
ATOM    514  HB3 ALA A  44     -51.356  -1.354  -6.364  1.00 78.73           H  
ATOM    515  N   LYS A  45     -48.529   0.718  -5.461  1.00 73.09           N  
ATOM    516  CA  LYS A  45     -47.406   0.502  -4.560  1.00 70.29           C  
ATOM    517  C   LYS A  45     -47.737  -0.592  -3.551  1.00 67.39           C  
ATOM    518  O   LYS A  45     -46.873  -1.026  -2.787  1.00 67.37           O  
ATOM    519  CB  LYS A  45     -47.055   1.810  -3.789  1.00  0.00           C  
ATOM    520  CG  LYS A  45     -48.238   2.482  -3.071  1.00  0.00           C  
ATOM    521  CD  LYS A  45     -47.773   3.735  -2.311  1.00  0.00           C  
ATOM    522  CE  LYS A  45     -48.944   4.507  -1.686  1.00  0.00           C  
ATOM    523  NZ  LYS A  45     -49.789   5.154  -2.706  1.00  0.00           N1+
ATOM    524  H   LYS A  45     -48.257   1.370  -6.185  1.00 73.09           H  
ATOM    525  HA  LYS A  45     -46.550   0.199  -5.163  1.00 70.29           H  
ATOM    526  HB2 LYS A  45     -46.643   2.523  -4.504  1.00  0.00           H  
ATOM    527  HB3 LYS A  45     -46.299   1.568  -3.041  1.00  0.00           H  
ATOM    528  HG2 LYS A  45     -48.675   1.777  -2.364  1.00  0.00           H  
ATOM    529  HG3 LYS A  45     -48.988   2.769  -3.809  1.00  0.00           H  
ATOM    530  HD2 LYS A  45     -47.251   4.392  -3.007  1.00  0.00           H  
ATOM    531  HD3 LYS A  45     -47.090   3.430  -1.518  1.00  0.00           H  
ATOM    532  HE2 LYS A  45     -48.544   5.275  -1.023  1.00  0.00           H  
ATOM    533  HE3 LYS A  45     -49.555   3.813  -1.111  1.00  0.00           H  
ATOM    534  HZ1 LYS A  45     -49.231   5.801  -3.246  1.00  0.00           H  
ATOM    535  HZ2 LYS A  45     -50.175   4.450  -3.320  1.00  0.00           H  
ATOM    536  HZ3 LYS A  45     -50.541   5.653  -2.254  1.00  0.00           H  
ATOM    537  N   GLN A  46     -48.989  -1.040  -3.565  1.00 63.10           N  
ATOM    538  CA  GLN A  46     -49.442  -2.066  -2.639  1.00 58.65           C  
ATOM    539  C   GLN A  46     -50.174  -3.210  -3.340  1.00 55.52           C  
ATOM    540  O   GLN A  46     -51.257  -3.025  -3.893  1.00 54.95           O  
ATOM    541  CB  GLN A  46     -50.357  -1.428  -1.582  1.00 59.27           C  
ATOM    542  CG  GLN A  46     -49.953  -1.699  -0.127  1.00 58.90           C  
ATOM    543  CD  GLN A  46     -50.287  -3.110   0.327  1.00 57.88           C  
ATOM    544  OE1 GLN A  46     -51.454  -3.491   0.396  1.00 57.09           O  
ATOM    545  NE2 GLN A  46     -49.261  -3.891   0.635  1.00 57.55           N  
ATOM    546  H   GLN A  46     -49.641  -0.658  -4.235  1.00 63.10           H  
ATOM    547  HA  GLN A  46     -48.559  -2.497  -2.167  1.00 58.65           H  
ATOM    548  HB2 GLN A  46     -51.366  -1.814  -1.730  1.00 59.27           H  
ATOM    549  HB3 GLN A  46     -50.354  -0.349  -1.739  1.00 59.27           H  
ATOM    550  HG2 GLN A  46     -50.478  -0.993   0.517  1.00 58.90           H  
ATOM    551  HG3 GLN A  46     -48.878  -1.548  -0.031  1.00 58.90           H  
ATOM    552 HE21 GLN A  46     -48.318  -3.537   0.564  1.00 57.55           H  
ATOM    553 HE22 GLN A  46     -49.423  -4.840   0.941  1.00 57.55           H  
ATOM    554  N   LEU A  47     -49.572  -4.394  -3.311  1.00 51.92           N  
ATOM    555  CA  LEU A  47     -50.167  -5.578  -3.918  1.00 48.75           C  
ATOM    556  C   LEU A  47     -50.778  -6.444  -2.828  1.00 46.33           C  
ATOM    557  O   LEU A  47     -50.177  -6.636  -1.775  1.00 47.64           O  
ATOM    558  CB  LEU A  47     -49.107  -6.367  -4.685  1.00 47.56           C  
ATOM    559  CG  LEU A  47     -49.085  -6.171  -6.206  1.00 47.18           C  
ATOM    560  CD1 LEU A  47     -49.333  -4.721  -6.585  1.00 46.13           C  
ATOM    561  CD2 LEU A  47     -47.746  -6.642  -6.731  1.00 47.42           C  
ATOM    562  H   LEU A  47     -48.675  -4.476  -2.854  1.00 51.92           H  
ATOM    563  HA  LEU A  47     -50.944  -5.274  -4.619  1.00 48.75           H  
ATOM    564  HB2 LEU A  47     -49.274  -7.426  -4.489  1.00 47.56           H  
ATOM    565  HB3 LEU A  47     -48.131  -6.075  -4.298  1.00 47.56           H  
ATOM    566  HG  LEU A  47     -49.888  -6.756  -6.655  1.00 47.18           H  
ATOM    567 HD11 LEU A  47     -50.303  -4.406  -6.200  1.00 46.13           H  
ATOM    568 HD12 LEU A  47     -48.551  -4.095  -6.156  1.00 46.13           H  
ATOM    569 HD13 LEU A  47     -49.323  -4.622  -7.670  1.00 46.13           H  
ATOM    570 HD21 LEU A  47     -46.950  -6.052  -6.277  1.00 47.42           H  
ATOM    571 HD22 LEU A  47     -47.607  -7.694  -6.480  1.00 47.42           H  
ATOM    572 HD23 LEU A  47     -47.717  -6.520  -7.814  1.00 47.42           H  
ATOM    573  N   VAL A  48     -51.975  -6.958  -3.085  1.00 43.07           N  
ATOM    574  CA  VAL A  48     -52.685  -7.792  -2.124  1.00 40.83           C  
ATOM    575  C   VAL A  48     -53.328  -8.991  -2.813  1.00 39.64           C  
ATOM    576  O   VAL A  48     -54.290  -8.836  -3.562  1.00 41.27           O  
ATOM    577  CB  VAL A  48     -53.796  -6.976  -1.414  1.00 41.00           C  
ATOM    578  CG1 VAL A  48     -54.611  -7.872  -0.482  1.00 38.96           C  
ATOM    579  CG2 VAL A  48     -53.172  -5.825  -0.649  1.00 39.85           C  
ATOM    580  H   VAL A  48     -52.408  -6.764  -3.977  1.00 43.07           H  
ATOM    581  HA  VAL A  48     -51.956  -8.142  -1.393  1.00 40.83           H  
ATOM    582  HB  VAL A  48     -54.476  -6.572  -2.164  1.00 41.00           H  
ATOM    583 HG11 VAL A  48     -55.063  -8.680  -1.058  1.00 38.96           H  
ATOM    584 HG12 VAL A  48     -53.957  -8.292   0.282  1.00 38.96           H  
ATOM    585 HG13 VAL A  48     -55.395  -7.283  -0.005  1.00 38.96           H  
ATOM    586 HG21 VAL A  48     -52.490  -6.217   0.105  1.00 39.85           H  
ATOM    587 HG22 VAL A  48     -52.622  -5.186  -1.339  1.00 39.85           H  
ATOM    588 HG23 VAL A  48     -53.956  -5.245  -0.163  1.00 39.85           H  
ATOM    589  N   PRO A  49     -52.820 -10.208  -2.554  1.00 37.19           N  
ATOM    590  CA  PRO A  49     -51.695 -10.513  -1.667  1.00 35.66           C  
ATOM    591  C   PRO A  49     -50.339 -10.104  -2.211  1.00 34.89           C  
ATOM    592  O   PRO A  49     -50.173  -9.885  -3.414  1.00 35.70           O  
ATOM    593  CB  PRO A  49     -51.807 -12.021  -1.471  1.00 36.68           C  
ATOM    594  CG  PRO A  49     -52.420 -12.478  -2.748  1.00 36.93           C  
ATOM    595  CD  PRO A  49     -53.486 -11.446  -2.991  1.00 35.72           C  
ATOM    596  HA  PRO A  49     -51.753  -9.945  -0.739  1.00 35.66           H  
ATOM    597  HB2 PRO A  49     -52.447 -12.260  -0.621  1.00 36.68           H  
ATOM    598  HB3 PRO A  49     -50.825 -12.471  -1.324  1.00 36.68           H  
ATOM    599  HG2 PRO A  49     -52.853 -13.473  -2.642  1.00 36.93           H  
ATOM    600  HG3 PRO A  49     -51.688 -12.484  -3.555  1.00 36.93           H  
ATOM    601  HD2 PRO A  49     -53.758 -11.398  -4.045  1.00 35.72           H  
ATOM    602  HD3 PRO A  49     -54.376 -11.648  -2.395  1.00 35.72           H  
ATOM    603  N   SER A  50     -49.372 -10.012  -1.305  1.00 31.77           N  
ATOM    604  CA  SER A  50     -48.009  -9.620  -1.632  1.00 28.14           C  
ATOM    605  C   SER A  50     -47.230 -10.846  -2.078  1.00 26.14           C  
ATOM    606  O   SER A  50     -46.018 -10.803  -2.300  1.00 24.95           O  
ATOM    607  CB  SER A  50     -47.363  -8.986  -0.398  1.00 30.35           C  
ATOM    608  OG  SER A  50     -45.983  -8.748  -0.589  1.00 34.20           O  
ATOM    609  H   SER A  50     -49.593 -10.224  -0.343  1.00 31.77           H  
ATOM    610  HA  SER A  50     -48.007  -8.892  -2.443  1.00 28.14           H  
ATOM    611  HB2 SER A  50     -47.491  -9.658   0.451  1.00 30.35           H  
ATOM    612  HB3 SER A  50     -47.858  -8.038  -0.189  1.00 30.35           H  
ATOM    613  HG  SER A  50     -45.565  -9.593  -0.772  1.00 34.20           H  
ATOM    614  N   CYS A  51     -47.943 -11.950  -2.218  1.00 24.40           N  
ATOM    615  CA  CYS A  51     -47.321 -13.182  -2.651  1.00 25.52           C  
ATOM    616  C   CYS A  51     -48.424 -14.091  -3.154  1.00 25.40           C  
ATOM    617  O   CYS A  51     -49.607 -13.852  -2.873  1.00 23.91           O  
ATOM    618  CB  CYS A  51     -46.566 -13.838  -1.479  1.00 30.43           C  
ATOM    619  SG  CYS A  51     -47.552 -14.653  -0.163  1.00 33.64           S  
ATOM    620  H   CYS A  51     -48.933 -11.933  -2.020  1.00 24.40           H  
ATOM    621  HA  CYS A  51     -46.595 -12.993  -3.442  1.00 25.52           H  
ATOM    622  HB2 CYS A  51     -45.970 -13.060  -1.002  1.00 30.43           H  
ATOM    623  HB3 CYS A  51     -45.905 -14.594  -1.903  1.00 30.43           H  
ATOM    624  N   VAL A  52     -48.048 -15.115  -3.918  1.00 24.61           N  
ATOM    625  CA  VAL A  52     -49.031 -16.067  -4.437  1.00 25.59           C  
ATOM    626  C   VAL A  52     -48.497 -17.488  -4.300  1.00 25.89           C  
ATOM    627  O   VAL A  52     -47.298 -17.689  -4.148  1.00 26.75           O  
ATOM    628  CB  VAL A  52     -49.363 -15.789  -5.936  1.00 26.62           C  
ATOM    629  CG1 VAL A  52     -49.869 -14.350  -6.100  1.00 25.24           C  
ATOM    630  CG2 VAL A  52     -48.125 -16.030  -6.813  1.00 25.05           C  
ATOM    631  H   VAL A  52     -47.071 -15.236  -4.142  1.00 24.61           H  
ATOM    632  HA  VAL A  52     -49.945 -15.950  -3.854  1.00 25.59           H  
ATOM    633  HB  VAL A  52     -50.147 -16.475  -6.258  1.00 26.62           H  
ATOM    634 HG11 VAL A  52     -50.760 -14.206  -5.489  1.00 25.24           H  
ATOM    635 HG12 VAL A  52     -49.093 -13.654  -5.781  1.00 25.24           H  
ATOM    636 HG13 VAL A  52     -50.113 -14.168  -7.147  1.00 25.24           H  
ATOM    637 HG21 VAL A  52     -47.327 -15.353  -6.508  1.00 25.05           H  
ATOM    638 HG22 VAL A  52     -47.792 -17.061  -6.696  1.00 25.05           H  
ATOM    639 HG23 VAL A  52     -48.378 -15.846  -7.857  1.00 25.05           H  
ATOM    640  N   THR A  53     -49.389 -18.469  -4.326  1.00 26.08           N  
ATOM    641  CA  THR A  53     -48.973 -19.859  -4.229  1.00 27.36           C  
ATOM    642  C   THR A  53     -49.178 -20.505  -5.594  1.00 28.08           C  
ATOM    643  O   THR A  53     -50.249 -20.390  -6.189  1.00 27.69           O  
ATOM    644  CB  THR A  53     -49.780 -20.632  -3.129  1.00 28.19           C  
ATOM    645  OG1 THR A  53     -51.121 -20.131  -3.058  1.00 28.84           O  
ATOM    646  CG2 THR A  53     -49.129 -20.461  -1.773  1.00 29.86           C  
ATOM    647  H   THR A  53     -50.370 -18.248  -4.414  1.00 26.08           H  
ATOM    648  HA  THR A  53     -47.924 -19.903  -3.936  1.00 27.36           H  
ATOM    649  HB  THR A  53     -49.790 -21.688  -3.398  1.00 28.19           H  
ATOM    650 HG21 THR A  53     -48.106 -20.835  -1.811  1.00 29.86           H  
ATOM    651 HG22 THR A  53     -49.120 -19.404  -1.505  1.00 29.86           H  
ATOM    652 HG23 THR A  53     -49.693 -21.020  -1.026  1.00 29.86           H  
ATOM    653  HG1 THR A  53     -51.585 -20.639  -2.388  1.00 28.84           H  
ATOM    654  N   VAL A  54     -48.143 -21.181  -6.089  1.00 28.56           N  
ATOM    655  CA  VAL A  54     -48.199 -21.824  -7.395  1.00 26.17           C  
ATOM    656  C   VAL A  54     -47.502 -23.170  -7.457  1.00 26.01           C  
ATOM    657  O   VAL A  54     -46.405 -23.332  -6.921  1.00 25.01           O  
ATOM    658  CB  VAL A  54     -47.545 -20.937  -8.470  1.00 25.84           C  
ATOM    659  CG1 VAL A  54     -48.255 -19.597  -8.534  1.00 28.59           C  
ATOM    660  CG2 VAL A  54     -46.065 -20.751  -8.163  1.00 23.37           C  
ATOM    661  H   VAL A  54     -47.296 -21.250  -5.544  1.00 28.56           H  
ATOM    662  HA  VAL A  54     -49.263 -21.974  -7.576  1.00 26.17           H  
ATOM    663  HB  VAL A  54     -47.635 -21.423  -9.442  1.00 25.84           H  
ATOM    664 HG11 VAL A  54     -49.306 -19.754  -8.776  1.00 28.59           H  
ATOM    665 HG12 VAL A  54     -48.175 -19.097  -7.569  1.00 28.59           H  
ATOM    666 HG13 VAL A  54     -47.794 -18.978  -9.303  1.00 28.59           H  
ATOM    667 HG21 VAL A  54     -45.953 -20.266  -7.193  1.00 23.37           H  
ATOM    668 HG22 VAL A  54     -45.573 -21.724  -8.141  1.00 23.37           H  
ATOM    669 HG23 VAL A  54     -45.609 -20.131  -8.935  1.00 23.37           H  
ATOM    670  N   GLN A  55     -48.126 -24.132  -8.132  1.00 25.93           N  
ATOM    671  CA  GLN A  55     -47.507 -25.443  -8.290  1.00 28.50           C  
ATOM    672  C   GLN A  55     -46.227 -25.374  -9.120  1.00 28.02           C  
ATOM    673  O   GLN A  55     -46.223 -24.876 -10.243  1.00 26.91           O  
ATOM    674  CB  GLN A  55     -48.462 -26.418  -8.957  1.00 31.42           C  
ATOM    675  CG  GLN A  55     -49.496 -26.983  -8.027  1.00 37.91           C  
ATOM    676  CD  GLN A  55     -49.801 -28.419  -8.364  1.00 42.04           C  
ATOM    677  NE2 GLN A  55     -50.076 -28.740  -9.521  1.00 47.01           N  
ATOM    678  OE1 GLN A  55     -49.751 -29.299  -7.363  1.00 42.91           O  
ATOM    679  H   GLN A  55     -49.034 -23.953  -8.537  1.00 25.93           H  
ATOM    680  HA  GLN A  55     -47.260 -25.790  -7.287  1.00 28.50           H  
ATOM    681  HB2 GLN A  55     -47.880 -27.244  -9.367  1.00 31.42           H  
ATOM    682  HB3 GLN A  55     -48.975 -25.898  -9.766  1.00 31.42           H  
ATOM    683  HG2 GLN A  55     -50.410 -26.395  -8.112  1.00 37.91           H  
ATOM    684  HG3 GLN A  55     -49.123 -26.929  -7.004  1.00 37.91           H  
ATOM    685 HE21 GLN A  55     -50.275 -29.705  -9.744  1.00 47.01           H  
ATOM    686 HE22 GLN A  55     -50.102 -28.038 -10.247  1.00 47.01           H  
ATOM    687  N   ARG A  56     -45.143 -25.874  -8.540  1.00 28.40           N  
ATOM    688  CA  ARG A  56     -43.841 -25.910  -9.179  1.00 29.29           C  
ATOM    689  C   ARG A  56     -43.254 -27.284  -8.920  1.00 30.67           C  
ATOM    690  O   ARG A  56     -43.883 -28.122  -8.270  1.00 33.60           O  
ATOM    691  CB  ARG A  56     -42.914 -24.853  -8.583  1.00 28.70           C  
ATOM    692  CG  ARG A  56     -43.224 -23.426  -8.998  1.00 31.42           C  
ATOM    693  CD  ARG A  56     -43.046 -23.198 -10.501  1.00 29.75           C  
ATOM    694  NE  ARG A  56     -43.325 -21.814 -10.863  1.00 30.37           N  
ATOM    695  CZ  ARG A  56     -42.524 -20.792 -10.583  1.00 32.92           C  
ATOM    696  NH1 ARG A  56     -41.382 -21.009  -9.937  1.00 34.88           N  
ATOM    697  NH2 ARG A  56     -42.864 -19.552 -10.935  1.00 32.82           N1+
ATOM    698  H   ARG A  56     -45.229 -26.249  -7.606  1.00 28.40           H  
ATOM    699  HA  ARG A  56     -43.944 -25.709 -10.245  1.00 29.29           H  
ATOM    700  HB2 ARG A  56     -41.895 -25.082  -8.893  1.00 28.70           H  
ATOM    701  HB3 ARG A  56     -42.985 -24.913  -7.497  1.00 28.70           H  
ATOM    702  HG2 ARG A  56     -42.555 -22.753  -8.461  1.00 31.42           H  
ATOM    703  HG3 ARG A  56     -44.257 -23.201  -8.731  1.00 31.42           H  
ATOM    704  HD2 ARG A  56     -43.730 -23.852 -11.043  1.00 29.75           H  
ATOM    705  HD3 ARG A  56     -42.019 -23.437 -10.777  1.00 29.75           H  
ATOM    706  HE  ARG A  56     -44.183 -21.619 -11.359  1.00 30.37           H  
ATOM    707 HH11 ARG A  56     -40.773 -20.235  -9.714  1.00 34.88           H  
ATOM    708 HH12 ARG A  56     -41.123 -21.948  -9.670  1.00 34.88           H  
ATOM    709 HH21 ARG A  56     -43.731 -19.386 -11.426  1.00 32.82           H  
ATOM    710 HH22 ARG A  56     -42.255 -18.778 -10.711  1.00 32.82           H  
ATOM    711  N   CYS A  57     -42.047 -27.511  -9.418  1.00 30.21           N  
ATOM    712  CA  CYS A  57     -41.375 -28.783  -9.220  1.00 30.42           C  
ATOM    713  C   CYS A  57     -40.519 -28.686  -7.998  1.00 31.36           C  
ATOM    714  O   CYS A  57     -39.652 -27.817  -7.907  1.00 32.58           O  
ATOM    715  CB  CYS A  57     -40.471 -29.120 -10.397  1.00 30.89           C  
ATOM    716  SG  CYS A  57     -41.398 -29.466 -11.903  1.00 30.03           S  
ATOM    717  H   CYS A  57     -41.585 -26.784  -9.946  1.00 30.21           H  
ATOM    718  HA  CYS A  57     -42.134 -29.559  -9.120  1.00 30.42           H  
ATOM    719  HB2 CYS A  57     -39.878 -29.998 -10.142  1.00 30.89           H  
ATOM    720  HB3 CYS A  57     -39.808 -28.275 -10.581  1.00 30.89           H  
ATOM    721  N   GLY A  58     -40.748 -29.583  -7.056  1.00 30.84           N  
ATOM    722  CA  GLY A  58     -39.952 -29.553  -5.854  1.00 29.97           C  
ATOM    723  C   GLY A  58     -39.741 -30.951  -5.350  1.00 29.33           C  
ATOM    724  O   GLY A  58     -40.324 -31.905  -5.871  1.00 28.62           O  
ATOM    725  H   GLY A  58     -41.470 -30.279  -7.176  1.00 30.84           H  
ATOM    726  HA2 GLY A  58     -40.468 -28.968  -5.093  1.00 29.97           H  
ATOM    727  HA3 GLY A  58     -38.986 -29.097  -6.071  1.00 29.97           H  
ATOM    728  N   GLY A  59     -38.922 -31.062  -4.315  1.00 28.95           N  
ATOM    729  CA  GLY A  59     -38.634 -32.356  -3.745  1.00 29.30           C  
ATOM    730  C   GLY A  59     -37.190 -32.626  -4.065  1.00 29.56           C  
ATOM    731  O   GLY A  59     -36.397 -31.697  -4.214  1.00 29.87           O  
ATOM    732  H   GLY A  59     -38.496 -30.235  -3.922  1.00 28.95           H  
ATOM    733  HA2 GLY A  59     -39.272 -33.119  -4.191  1.00 29.30           H  
ATOM    734  HA3 GLY A  59     -38.788 -32.339  -2.666  1.00 29.30           H  
ATOM    735  N   CYS A  60     -36.835 -33.889  -4.190  1.00 29.78           N  
ATOM    736  CA  CYS A  60     -35.460 -34.208  -4.492  1.00 33.31           C  
ATOM    737  C   CYS A  60     -35.355 -35.418  -5.398  1.00 33.99           C  
ATOM    738  O   CYS A  60     -36.350 -36.090  -5.690  1.00 31.64           O  
ATOM    739  CB  CYS A  60     -34.657 -34.420  -3.188  1.00 34.93           C  
ATOM    740  SG  CYS A  60     -35.518 -35.333  -1.860  1.00 36.43           S  
ATOM    741  H   CYS A  60     -37.517 -34.625  -4.076  1.00 29.78           H  
ATOM    742  HA  CYS A  60     -35.030 -33.363  -5.030  1.00 33.31           H  
ATOM    743  HB2 CYS A  60     -34.388 -33.438  -2.798  1.00 34.93           H  
ATOM    744  HB3 CYS A  60     -33.751 -34.972  -3.440  1.00 34.93           H  
ATOM    745  N   CYS A  61     -34.133 -35.676  -5.846  1.00 36.50           N  
ATOM    746  CA  CYS A  61     -33.866 -36.785  -6.735  1.00 40.56           C  
ATOM    747  C   CYS A  61     -32.936 -37.797  -6.100  1.00 43.59           C  
ATOM    748  O   CYS A  61     -32.043 -37.439  -5.326  1.00 43.12           O  
ATOM    749  CB  CYS A  61     -33.271 -36.257  -8.045  1.00 40.14           C  
ATOM    750  SG  CYS A  61     -34.444 -35.205  -8.963  1.00 38.20           S  
ATOM    751  H   CYS A  61     -33.369 -35.082  -5.558  1.00 36.50           H  
ATOM    752  HA  CYS A  61     -34.807 -37.295  -6.941  1.00 40.56           H  
ATOM    753  HB2 CYS A  61     -32.996 -37.105  -8.672  1.00 40.14           H  
ATOM    754  HB3 CYS A  61     -32.381 -35.671  -7.815  1.00 40.14           H  
ATOM    755  N   PRO A  62     -33.148 -39.085  -6.416  1.00 46.65           N  
ATOM    756  CA  PRO A  62     -32.388 -40.242  -5.934  1.00 48.94           C  
ATOM    757  C   PRO A  62     -30.883 -40.194  -6.190  1.00 51.04           C  
ATOM    758  O   PRO A  62     -30.235 -41.236  -6.250  1.00 51.85           O  
ATOM    759  CB  PRO A  62     -33.055 -41.408  -6.657  1.00 48.34           C  
ATOM    760  CG  PRO A  62     -34.482 -40.972  -6.712  1.00 47.61           C  
ATOM    761  CD  PRO A  62     -34.338 -39.532  -7.163  1.00 47.20           C  
ATOM    762  HA  PRO A  62     -32.421 -40.305  -4.846  1.00 48.94           H  
ATOM    763  HB2 PRO A  62     -32.947 -42.335  -6.095  1.00 48.34           H  
ATOM    764  HB3 PRO A  62     -32.643 -41.540  -7.658  1.00 48.34           H  
ATOM    765  HG2 PRO A  62     -34.957 -41.038  -5.733  1.00 47.61           H  
ATOM    766  HG3 PRO A  62     -35.051 -41.560  -7.432  1.00 47.61           H  
ATOM    767  HD2 PRO A  62     -34.175 -39.470  -8.239  1.00 47.20           H  
ATOM    768  HD3 PRO A  62     -35.216 -38.945  -6.894  1.00 47.20           H  
ATOM    769  N   ASP A  63     -30.328 -38.995  -6.329  1.00 53.09           N  
ATOM    770  CA  ASP A  63     -28.898 -38.853  -6.573  1.00 55.64           C  
ATOM    771  C   ASP A  63     -28.454 -37.417  -6.827  1.00 56.53           C  
ATOM    772  O   ASP A  63     -29.208 -36.603  -7.363  1.00 56.16           O  
ATOM    773  CB  ASP A  63     -28.480 -39.732  -7.759  1.00 58.01           C  
ATOM    774  CG  ASP A  63     -27.433 -39.069  -8.638  1.00 61.00           C  
ATOM    775  OD1 ASP A  63     -27.800 -38.178  -9.441  1.00 61.79           O  
ATOM    776  OD2 ASP A  63     -26.241 -39.428  -8.516  1.00 62.43           O1-
ATOM    777  H   ASP A  63     -30.906 -38.169  -6.265  1.00 53.09           H  
ATOM    778  HA  ASP A  63     -28.403 -39.175  -5.657  1.00 55.64           H  
ATOM    779  HB2 ASP A  63     -29.361 -39.943  -8.365  1.00 58.01           H  
ATOM    780  HB3 ASP A  63     -28.072 -40.666  -7.374  1.00 58.01           H  
ATOM    781  N   ASP A  64     -27.222 -37.109  -6.432  1.00 57.51           N  
ATOM    782  CA  ASP A  64     -26.677 -35.780  -6.656  1.00 58.79           C  
ATOM    783  C   ASP A  64     -26.311 -35.716  -8.132  1.00 58.72           C  
ATOM    784  O   ASP A  64     -25.904 -36.719  -8.720  1.00 58.85           O  
ATOM    785  CB  ASP A  64     -25.422 -35.548  -5.811  1.00 60.71           C  
ATOM    786  CG  ASP A  64     -24.754 -34.213  -6.120  1.00 62.94           C  
ATOM    787  OD1 ASP A  64     -23.589 -34.006  -5.705  1.00 63.22           O  
ATOM    788  OD2 ASP A  64     -25.401 -33.368  -6.781  1.00 63.98           O1-
ATOM    789  H   ASP A  64     -26.657 -37.808  -5.970  1.00 57.51           H  
ATOM    790  HA  ASP A  64     -27.403 -35.017  -6.377  1.00 58.79           H  
ATOM    791  HB2 ASP A  64     -24.712 -36.350  -6.011  1.00 60.71           H  
ATOM    792  HB3 ASP A  64     -25.701 -35.565  -4.757  1.00 60.71           H  
ATOM    793  N   GLY A  65     -26.440 -34.538  -8.728  1.00 58.16           N  
ATOM    794  CA  GLY A  65     -26.133 -34.402 -10.138  1.00 56.93           C  
ATOM    795  C   GLY A  65     -27.445 -34.230 -10.873  1.00 55.69           C  
ATOM    796  O   GLY A  65     -27.601 -33.302 -11.671  1.00 55.82           O  
ATOM    797  H   GLY A  65     -26.752 -33.736  -8.199  1.00 58.16           H  
ATOM    798  HA2 GLY A  65     -25.620 -35.295 -10.495  1.00 56.93           H  
ATOM    799  HA3 GLY A  65     -25.499 -33.530 -10.299  1.00 56.93           H  
ATOM    800  N   LEU A  66     -28.390 -35.131 -10.606  1.00 53.94           N  
ATOM    801  CA  LEU A  66     -29.708 -35.038 -11.223  1.00 52.00           C  
ATOM    802  C   LEU A  66     -30.386 -33.826 -10.611  1.00 50.82           C  
ATOM    803  O   LEU A  66     -29.915 -33.273  -9.613  1.00 50.88           O  
ATOM    804  CB  LEU A  66     -30.563 -36.271 -10.923  1.00 50.38           C  
ATOM    805  CG  LEU A  66     -30.246 -37.595 -11.606  1.00 50.08           C  
ATOM    806  CD1 LEU A  66     -31.276 -38.626 -11.175  1.00 50.48           C  
ATOM    807  CD2 LEU A  66     -30.275 -37.425 -13.114  1.00 49.73           C  
ATOM    808  H   LEU A  66     -28.191 -35.888  -9.968  1.00 53.94           H  
ATOM    809  HA  LEU A  66     -29.600 -34.963 -12.305  1.00 52.00           H  
ATOM    810  HB2 LEU A  66     -31.589 -36.016 -11.189  1.00 50.38           H  
ATOM    811  HB3 LEU A  66     -30.499 -36.446  -9.849  1.00 50.38           H  
ATOM    812  HG  LEU A  66     -29.249 -37.929 -11.318  1.00 50.08           H  
ATOM    813 HD11 LEU A  66     -31.235 -38.750 -10.093  1.00 50.48           H  
ATOM    814 HD12 LEU A  66     -32.271 -38.289 -11.465  1.00 50.48           H  
ATOM    815 HD13 LEU A  66     -31.060 -39.579 -11.658  1.00 50.48           H  
ATOM    816 HD21 LEU A  66     -31.266 -37.091 -13.423  1.00 49.73           H  
ATOM    817 HD22 LEU A  66     -29.533 -36.684 -13.410  1.00 49.73           H  
ATOM    818 HD23 LEU A  66     -30.047 -38.378 -13.592  1.00 49.73           H  
ATOM    819  N   GLU A  67     -31.491 -33.413 -11.214  1.00 49.04           N  
ATOM    820  CA  GLU A  67     -32.241 -32.280 -10.712  1.00 46.73           C  
ATOM    821  C   GLU A  67     -33.708 -32.490 -11.013  1.00 44.57           C  
ATOM    822  O   GLU A  67     -34.070 -33.330 -11.842  1.00 44.57           O  
ATOM    823  CB  GLU A  67     -31.749 -30.980 -11.343  1.00 48.41           C  
ATOM    824  CG  GLU A  67     -31.552 -31.046 -12.841  1.00 52.44           C  
ATOM    825  CD  GLU A  67     -31.067 -29.725 -13.409  1.00 55.59           C  
ATOM    826  OE1 GLU A  67     -30.210 -29.085 -12.758  1.00 56.73           O  
ATOM    827  OE2 GLU A  67     -31.532 -29.328 -14.503  1.00 57.12           O1-
ATOM    828  H   GLU A  67     -31.816 -33.897 -12.039  1.00 49.04           H  
ATOM    829  HA  GLU A  67     -32.095 -32.202  -9.635  1.00 46.73           H  
ATOM    830  HB2 GLU A  67     -30.795 -30.719 -10.885  1.00 48.41           H  
ATOM    831  HB3 GLU A  67     -32.480 -30.200 -11.130  1.00 48.41           H  
ATOM    832  HG2 GLU A  67     -32.502 -31.303 -13.310  1.00 52.44           H  
ATOM    833  HG3 GLU A  67     -30.815 -31.817 -13.065  1.00 52.44           H  
ATOM    834  N   CYS A  68     -34.549 -31.739 -10.310  1.00 41.19           N  
ATOM    835  CA  CYS A  68     -35.992 -31.815 -10.482  1.00 36.94           C  
ATOM    836  C   CYS A  68     -36.367 -30.665 -11.404  1.00 35.41           C  
ATOM    837  O   CYS A  68     -36.115 -29.499 -11.084  1.00 34.73           O  
ATOM    838  CB  CYS A  68     -36.677 -31.664  -9.126  1.00 35.26           C  
ATOM    839  SG  CYS A  68     -38.478 -31.900  -9.100  1.00 32.24           S  
ATOM    840  H   CYS A  68     -34.173 -31.092  -9.632  1.00 41.19           H  
ATOM    841  HA  CYS A  68     -36.304 -32.771 -10.903  1.00 36.94           H  
ATOM    842  HB2 CYS A  68     -36.469 -30.659  -8.759  1.00 35.26           H  
ATOM    843  HB3 CYS A  68     -36.237 -32.396  -8.449  1.00 35.26           H  
ATOM    844  N   VAL A  69     -36.939 -30.995 -12.559  1.00 31.89           N  
ATOM    845  CA  VAL A  69     -37.332 -29.971 -13.519  1.00 30.15           C  
ATOM    846  C   VAL A  69     -38.675 -30.302 -14.150  1.00 27.94           C  
ATOM    847  O   VAL A  69     -39.099 -31.465 -14.153  1.00 29.55           O  
ATOM    848  CB  VAL A  69     -36.268 -29.801 -14.640  1.00 30.33           C  
ATOM    849  CG1 VAL A  69     -34.982 -29.229 -14.055  1.00 28.40           C  
ATOM    850  CG2 VAL A  69     -36.001 -31.141 -15.318  1.00 28.88           C  
ATOM    851  H   VAL A  69     -37.103 -31.968 -12.774  1.00 31.89           H  
ATOM    852  HA  VAL A  69     -37.413 -29.034 -12.968  1.00 30.15           H  
ATOM    853  HB  VAL A  69     -36.647 -29.106 -15.389  1.00 30.33           H  
ATOM    854 HG11 VAL A  69     -35.190 -28.263 -13.594  1.00 28.40           H  
ATOM    855 HG12 VAL A  69     -34.589 -29.913 -13.303  1.00 28.40           H  
ATOM    856 HG13 VAL A  69     -34.247 -29.101 -14.849  1.00 28.40           H  
ATOM    857 HG21 VAL A  69     -35.620 -31.850 -14.583  1.00 28.88           H  
ATOM    858 HG22 VAL A  69     -36.928 -31.523 -15.745  1.00 28.88           H  
ATOM    859 HG23 VAL A  69     -35.264 -31.007 -16.110  1.00 28.88           H  
ATOM    860  N   PRO A  70     -39.375 -29.278 -14.671  1.00 25.11           N  
ATOM    861  CA  PRO A  70     -40.683 -29.463 -15.309  1.00 24.04           C  
ATOM    862  C   PRO A  70     -40.580 -30.079 -16.705  1.00 25.18           C  
ATOM    863  O   PRO A  70     -39.630 -29.824 -17.442  1.00 24.55           O  
ATOM    864  CB  PRO A  70     -41.243 -28.048 -15.356  1.00 23.14           C  
ATOM    865  CG  PRO A  70     -40.018 -27.229 -15.586  1.00 22.91           C  
ATOM    866  CD  PRO A  70     -39.009 -27.849 -14.632  1.00 23.60           C  
ATOM    867  HA  PRO A  70     -41.317 -30.163 -14.764  1.00 24.04           H  
ATOM    868  HB2 PRO A  70     -41.724 -27.782 -14.415  1.00 23.14           H  
ATOM    869  HB3 PRO A  70     -41.955 -27.932 -16.173  1.00 23.14           H  
ATOM    870  HG2 PRO A  70     -40.195 -26.182 -15.342  1.00 22.91           H  
ATOM    871  HG3 PRO A  70     -39.681 -27.310 -16.619  1.00 22.91           H  
ATOM    872  HD2 PRO A  70     -37.988 -27.693 -14.981  1.00 23.60           H  
ATOM    873  HD3 PRO A  70     -39.115 -27.442 -13.626  1.00 23.60           H  
ATOM    874  N   THR A  71     -41.560 -30.909 -17.035  1.00 26.21           N  
ATOM    875  CA  THR A  71     -41.654 -31.565 -18.328  1.00 28.77           C  
ATOM    876  C   THR A  71     -43.088 -31.279 -18.798  1.00 30.05           C  
ATOM    877  O   THR A  71     -43.602 -31.867 -19.755  1.00 29.80           O  
ATOM    878  CB  THR A  71     -41.417 -33.078 -18.188  1.00 28.98           C  
ATOM    879  OG1 THR A  71     -42.376 -33.637 -17.279  1.00 31.96           O  
ATOM    880  CG2 THR A  71     -40.014 -33.343 -17.669  1.00 29.02           C  
ATOM    881  H   THR A  71     -42.280 -31.095 -16.351  1.00 26.21           H  
ATOM    882  HA  THR A  71     -40.906 -31.203 -19.034  1.00 28.77           H  
ATOM    883  HB  THR A  71     -41.529 -33.543 -19.167  1.00 28.98           H  
ATOM    884 HG21 THR A  71     -39.285 -32.921 -18.361  1.00 29.02           H  
ATOM    885 HG22 THR A  71     -39.896 -32.880 -16.689  1.00 29.02           H  
ATOM    886 HG23 THR A  71     -39.855 -34.418 -17.585  1.00 29.02           H  
ATOM    887  HG1 THR A  71     -42.207 -34.580 -17.222  1.00 31.96           H  
ATOM    888  N   GLY A  72     -43.712 -30.356 -18.077  1.00 30.76           N  
ATOM    889  CA  GLY A  72     -45.068 -29.926 -18.335  1.00 31.55           C  
ATOM    890  C   GLY A  72     -45.276 -28.661 -17.521  1.00 33.50           C  
ATOM    891  O   GLY A  72     -45.094 -28.669 -16.305  1.00 33.69           O  
ATOM    892  H   GLY A  72     -43.214 -29.932 -17.308  1.00 30.76           H  
ATOM    893  HA2 GLY A  72     -45.774 -30.696 -18.023  1.00 31.55           H  
ATOM    894  HA3 GLY A  72     -45.203 -29.718 -19.397  1.00 31.55           H  
ATOM    895  N   GLN A  73     -45.628 -27.565 -18.187  1.00 34.78           N  
ATOM    896  CA  GLN A  73     -45.862 -26.295 -17.509  1.00 36.42           C  
ATOM    897  C   GLN A  73     -46.842 -25.440 -18.305  1.00 37.00           C  
ATOM    898  O   GLN A  73     -47.254 -25.809 -19.399  1.00 35.20           O  
ATOM    899  CB  GLN A  73     -44.545 -25.543 -17.326  1.00 36.40           C  
ATOM    900  CG  GLN A  73     -43.775 -25.374 -18.615  1.00 38.79           C  
ATOM    901  CD  GLN A  73     -42.372 -24.854 -18.395  1.00 40.07           C  
ATOM    902  NE2 GLN A  73     -42.180 -23.701 -18.003  1.00 40.88           N  
ATOM    903  OE1 GLN A  73     -41.375 -25.708 -18.643  1.00 39.58           O  
ATOM    904  H   GLN A  73     -45.736 -27.613 -19.190  1.00 34.78           H  
ATOM    905  HA  GLN A  73     -46.292 -26.501 -16.529  1.00 36.42           H  
ATOM    906  HB2 GLN A  73     -43.924 -26.097 -16.621  1.00 36.40           H  
ATOM    907  HB3 GLN A  73     -44.763 -24.555 -16.920  1.00 36.40           H  
ATOM    908  HG2 GLN A  73     -44.311 -24.670 -19.252  1.00 38.79           H  
ATOM    909  HG3 GLN A  73     -43.714 -26.341 -19.114  1.00 38.79           H  
ATOM    910 HE21 GLN A  73     -41.238 -23.368 -17.857  1.00 40.88           H  
ATOM    911 HE22 GLN A  73     -42.965 -23.090 -17.828  1.00 40.88           H  
ATOM    912  N   HIS A  74     -47.218 -24.298 -17.737  1.00 38.16           N  
ATOM    913  CA  HIS A  74     -48.149 -23.385 -18.384  1.00 38.00           C  
ATOM    914  C   HIS A  74     -48.310 -22.141 -17.539  1.00 37.69           C  
ATOM    915  O   HIS A  74     -48.032 -22.151 -16.342  1.00 37.26           O  
ATOM    916  CB  HIS A  74     -49.508 -24.046 -18.576  1.00 38.70           C  
ATOM    917  CG  HIS A  74     -50.083 -24.621 -17.322  1.00 42.49           C  
ATOM    918  ND1 HIS A  74     -49.411 -25.546 -16.552  1.00 43.72           N  
ATOM    919  CD2 HIS A  74     -51.284 -24.435 -16.724  1.00 43.64           C  
ATOM    920  CE1 HIS A  74     -50.174 -25.907 -15.536  1.00 43.44           C  
ATOM    921  NE2 HIS A  74     -51.316 -25.248 -15.618  1.00 43.77           N  
ATOM    922  H   HIS A  74     -46.846 -24.057 -16.829  1.00 38.16           H  
ATOM    923  HA  HIS A  74     -47.749 -23.119 -19.362  1.00 38.00           H  
ATOM    924  HB2 HIS A  74     -49.399 -24.850 -19.304  1.00 38.70           H  
ATOM    925  HB3 HIS A  74     -50.202 -23.299 -18.961  1.00 38.70           H  
ATOM    926  HD1 HIS A  74     -48.416 -25.917 -16.749  1.00 43.72           H  
ATOM    927  HD2 HIS A  74     -52.069 -23.772 -17.055  1.00 43.64           H  
ATOM    928  HE1 HIS A  74     -49.909 -26.620 -14.769  1.00 43.44           H  
ATOM    929  N   GLN A  75     -48.763 -21.067 -18.167  1.00 36.04           N  
ATOM    930  CA  GLN A  75     -48.945 -19.818 -17.456  1.00 34.87           C  
ATOM    931  C   GLN A  75     -50.298 -19.766 -16.758  1.00 32.74           C  
ATOM    932  O   GLN A  75     -51.314 -20.138 -17.330  1.00 30.97           O  
ATOM    933  CB  GLN A  75     -48.792 -18.653 -18.429  1.00 35.17           C  
ATOM    934  CG  GLN A  75     -47.383 -18.523 -19.009  1.00 35.67           C  
ATOM    935  CD  GLN A  75     -46.351 -18.033 -17.992  1.00 36.68           C  
ATOM    936  OE1 GLN A  75     -45.290 -18.819 -17.792  1.00 36.20           O  
ATOM    937  NE2 GLN A  75     -46.501 -16.957 -17.405  1.00 36.91           N  
ATOM    938  H   GLN A  75     -48.984 -21.119 -19.151  1.00 36.04           H  
ATOM    939  HA  GLN A  75     -48.181 -19.744 -16.682  1.00 34.87           H  
ATOM    940  HB2 GLN A  75     -49.035 -17.730 -17.903  1.00 35.17           H  
ATOM    941  HB3 GLN A  75     -49.492 -18.797 -19.252  1.00 35.17           H  
ATOM    942  HG2 GLN A  75     -47.414 -17.816 -19.838  1.00 35.67           H  
ATOM    943  HG3 GLN A  75     -47.069 -19.500 -19.377  1.00 35.67           H  
ATOM    944 HE21 GLN A  75     -47.319 -16.393 -17.586  1.00 36.91           H  
ATOM    945 HE22 GLN A  75     -45.806 -16.641 -16.744  1.00 36.91           H  
ATOM    946  N   VAL A  76     -50.301 -19.323 -15.506  1.00 31.25           N  
ATOM    947  CA  VAL A  76     -51.547 -19.220 -14.759  1.00 28.74           C  
ATOM    948  C   VAL A  76     -51.801 -17.749 -14.516  1.00 26.45           C  
ATOM    949  O   VAL A  76     -50.867 -16.988 -14.273  1.00 25.65           O  
ATOM    950  CB  VAL A  76     -51.465 -19.920 -13.385  1.00 29.82           C  
ATOM    951  CG1 VAL A  76     -52.865 -20.163 -12.844  1.00 28.66           C  
ATOM    952  CG2 VAL A  76     -50.712 -21.209 -13.506  1.00 29.86           C  
ATOM    953  H   VAL A  76     -49.431 -19.055 -15.068  1.00 31.25           H  
ATOM    954  HA  VAL A  76     -52.339 -19.700 -15.334  1.00 28.74           H  
ATOM    955  HB  VAL A  76     -50.930 -19.276 -12.687  1.00 29.82           H  
ATOM    956 HG11 VAL A  76     -53.386 -19.211 -12.743  1.00 28.66           H  
ATOM    957 HG12 VAL A  76     -53.414 -20.806 -13.532  1.00 28.66           H  
ATOM    958 HG13 VAL A  76     -52.799 -20.646 -11.869  1.00 28.66           H  
ATOM    959 HG21 VAL A  76     -51.231 -21.869 -14.201  1.00 29.86           H  
ATOM    960 HG22 VAL A  76     -49.707 -21.009 -13.877  1.00 29.86           H  
ATOM    961 HG23 VAL A  76     -50.650 -21.687 -12.528  1.00 29.86           H  
ATOM    962  N   ARG A  77     -53.063 -17.355 -14.598  1.00 26.06           N  
ATOM    963  CA  ARG A  77     -53.455 -15.969 -14.369  1.00 27.70           C  
ATOM    964  C   ARG A  77     -53.899 -15.811 -12.917  1.00 25.08           C  
ATOM    965  O   ARG A  77     -54.946 -16.312 -12.503  1.00 21.48           O  
ATOM    966  CB  ARG A  77     -54.608 -15.577 -15.301  1.00 31.02           C  
ATOM    967  CG  ARG A  77     -54.229 -15.469 -16.765  1.00 37.75           C  
ATOM    968  CD  ARG A  77     -53.462 -14.189 -17.052  1.00 39.78           C  
ATOM    969  NE  ARG A  77     -53.044 -14.120 -18.450  1.00 42.46           N  
ATOM    970  CZ  ARG A  77     -52.360 -13.108 -18.973  1.00 43.43           C  
ATOM    971  NH1 ARG A  77     -52.022 -12.067 -18.219  1.00 44.45           N  
ATOM    972  NH2 ARG A  77     -51.989 -13.152 -20.244  1.00 43.69           N1+
ATOM    973  H   ARG A  77     -53.775 -18.034 -14.826  1.00 26.06           H  
ATOM    974  HA  ARG A  77     -52.604 -15.319 -14.574  1.00 27.70           H  
ATOM    975  HB2 ARG A  77     -54.993 -14.610 -14.977  1.00 31.02           H  
ATOM    976  HB3 ARG A  77     -55.391 -16.329 -15.207  1.00 31.02           H  
ATOM    977  HG2 ARG A  77     -55.138 -15.479 -17.367  1.00 37.75           H  
ATOM    978  HG3 ARG A  77     -53.606 -16.322 -17.033  1.00 37.75           H  
ATOM    979  HD2 ARG A  77     -52.578 -14.155 -16.415  1.00 39.78           H  
ATOM    980  HD3 ARG A  77     -54.102 -13.335 -16.831  1.00 39.78           H  
ATOM    981  HE  ARG A  77     -53.290 -14.889 -19.057  1.00 42.46           H  
ATOM    982 HH11 ARG A  77     -52.304 -12.033 -17.250  1.00 44.45           H  
ATOM    983 HH12 ARG A  77     -51.483 -11.310 -18.615  1.00 44.45           H  
ATOM    984 HH21 ARG A  77     -51.450 -12.395 -20.639  1.00 43.69           H  
ATOM    985 HH22 ARG A  77     -52.245 -13.943 -20.818  1.00 43.69           H  
ATOM    986  N   MET A  78     -53.085 -15.103 -12.158  1.00 24.53           N  
ATOM    987  CA  MET A  78     -53.335 -14.854 -10.745  1.00 24.74           C  
ATOM    988  C   MET A  78     -54.038 -13.514 -10.567  1.00 22.56           C  
ATOM    989  O   MET A  78     -53.442 -12.492 -10.865  1.00 21.47           O  
ATOM    990  CB  MET A  78     -51.991 -14.779 -10.010  1.00 27.59           C  
ATOM    991  CG  MET A  78     -51.792 -15.731  -8.857  1.00 28.27           C  
ATOM    992  SD  MET A  78     -51.521 -17.423  -9.351  1.00 29.88           S  
ATOM    993  CE  MET A  78     -53.138 -17.995  -9.347  1.00 24.18           C  
ATOM    994  H   MET A  78     -52.251 -14.716 -12.576  1.00 24.53           H  
ATOM    995  HA  MET A  78     -53.957 -15.657 -10.348  1.00 24.74           H  
ATOM    996  HB2 MET A  78     -51.883 -13.766  -9.623  1.00 27.59           H  
ATOM    997  HB3 MET A  78     -51.205 -14.975 -10.739  1.00 27.59           H  
ATOM    998  HG2 MET A  78     -52.681 -15.696  -8.227  1.00 28.27           H  
ATOM    999  HG3 MET A  78     -50.927 -15.399  -8.284  1.00 28.27           H  
ATOM   1000  HE1 MET A  78     -53.559 -17.887  -8.347  1.00 24.18           H  
ATOM   1001  HE2 MET A  78     -53.730 -17.416 -10.055  1.00 24.18           H  
ATOM   1002  HE3 MET A  78     -53.152 -19.046  -9.636  1.00 24.18           H  
ATOM   1003  N   GLN A  79     -55.287 -13.493 -10.106  1.00 23.85           N  
ATOM   1004  CA  GLN A  79     -55.932 -12.198  -9.869  1.00 27.23           C  
ATOM   1005  C   GLN A  79     -55.269 -11.588  -8.633  1.00 29.26           C  
ATOM   1006  O   GLN A  79     -55.219 -12.213  -7.576  1.00 28.01           O  
ATOM   1007  CB  GLN A  79     -57.435 -12.344  -9.644  1.00 25.56           C  
ATOM   1008  CG  GLN A  79     -58.208 -12.528 -10.926  1.00 28.45           C  
ATOM   1009  CD  GLN A  79     -59.698 -12.636 -10.707  1.00 30.15           C  
ATOM   1010  OE1 GLN A  79     -60.128 -12.445  -9.466  1.00 30.29           O  
ATOM   1011  NE2 GLN A  79     -60.457 -12.887 -11.642  1.00 31.40           N  
ATOM   1012  H   GLN A  79     -55.782 -14.354  -9.923  1.00 23.85           H  
ATOM   1013  HA  GLN A  79     -55.810 -11.559 -10.743  1.00 27.23           H  
ATOM   1014  HB2 GLN A  79     -57.800 -11.447  -9.144  1.00 25.56           H  
ATOM   1015  HB3 GLN A  79     -57.608 -13.211  -9.007  1.00 25.56           H  
ATOM   1016  HG2 GLN A  79     -57.862 -13.440 -11.413  1.00 28.45           H  
ATOM   1017  HG3 GLN A  79     -58.013 -11.674 -11.574  1.00 28.45           H  
ATOM   1018 HE21 GLN A  79     -60.085 -13.025 -12.571  1.00 31.40           H  
ATOM   1019 HE22 GLN A  79     -61.452 -12.955 -11.481  1.00 31.40           H  
ATOM   1020  N   ILE A  80     -54.747 -10.374  -8.789  1.00 32.35           N  
ATOM   1021  CA  ILE A  80     -54.047  -9.678  -7.718  1.00 35.32           C  
ATOM   1022  C   ILE A  80     -54.585  -8.276  -7.493  1.00 37.95           C  
ATOM   1023  O   ILE A  80     -54.538  -7.452  -8.394  1.00 37.37           O  
ATOM   1024  CB  ILE A  80     -52.561  -9.535  -8.051  1.00 34.92           C  
ATOM   1025  CG1 ILE A  80     -51.965 -10.906  -8.320  1.00 35.09           C  
ATOM   1026  CG2 ILE A  80     -51.835  -8.847  -6.913  1.00 35.57           C  
ATOM   1027  CD1 ILE A  80     -52.243 -11.896  -7.221  1.00 36.42           C  
ATOM   1028  H   ILE A  80     -54.840  -9.917  -9.685  1.00 32.35           H  
ATOM   1029  HA  ILE A  80     -54.199 -10.279  -6.821  1.00 35.32           H  
ATOM   1030  HB  ILE A  80     -52.448  -8.923  -8.946  1.00 34.92           H  
ATOM   1031 HG12 ILE A  80     -50.885 -10.800  -8.427  1.00 35.09           H  
ATOM   1032 HG13 ILE A  80     -52.386 -11.291  -9.249  1.00 35.09           H  
ATOM   1033 HG21 ILE A  80     -52.268  -7.860  -6.749  1.00 35.57           H  
ATOM   1034 HG22 ILE A  80     -51.935  -9.443  -6.006  1.00 35.57           H  
ATOM   1035 HG23 ILE A  80     -50.780  -8.743  -7.165  1.00 35.57           H  
ATOM   1036 HD11 ILE A  80     -51.828 -11.525  -6.284  1.00 36.42           H  
ATOM   1037 HD12 ILE A  80     -53.320 -12.028  -7.114  1.00 36.42           H  
ATOM   1038 HD13 ILE A  80     -51.783 -12.853  -7.469  1.00 36.42           H  
ATOM   1039  N   LEU A  81     -55.074  -7.998  -6.287  1.00 41.31           N  
ATOM   1040  CA  LEU A  81     -55.596  -6.669  -5.978  1.00 43.25           C  
ATOM   1041  C   LEU A  81     -54.472  -5.641  -5.965  1.00 43.90           C  
ATOM   1042  O   LEU A  81     -53.477  -5.806  -5.267  1.00 43.91           O  
ATOM   1043  CB  LEU A  81     -56.312  -6.674  -4.628  1.00 43.58           C  
ATOM   1044  CG  LEU A  81     -57.781  -6.281  -4.781  1.00 45.41           C  
ATOM   1045  CD1 LEU A  81     -58.556  -6.540  -3.498  1.00 45.63           C  
ATOM   1046  CD2 LEU A  81     -57.844  -4.820  -5.190  1.00 44.54           C  
ATOM   1047  H   LEU A  81     -55.084  -8.715  -5.576  1.00 41.31           H  
ATOM   1048  HA  LEU A  81     -56.311  -6.397  -6.754  1.00 43.25           H  
ATOM   1049  HB2 LEU A  81     -55.821  -5.964  -3.962  1.00 43.58           H  
ATOM   1050  HB3 LEU A  81     -56.254  -7.674  -4.198  1.00 43.58           H  
ATOM   1051  HG  LEU A  81     -58.250  -6.892  -5.552  1.00 45.41           H  
ATOM   1052 HD11 LEU A  81     -58.498  -7.599  -3.246  1.00 45.63           H  
ATOM   1053 HD12 LEU A  81     -58.126  -5.950  -2.689  1.00 45.63           H  
ATOM   1054 HD13 LEU A  81     -59.599  -6.257  -3.640  1.00 45.63           H  
ATOM   1055 HD21 LEU A  81     -57.375  -4.207  -4.420  1.00 44.54           H  
ATOM   1056 HD22 LEU A  81     -57.317  -4.684  -6.134  1.00 44.54           H  
ATOM   1057 HD23 LEU A  81     -58.885  -4.521  -5.309  1.00 44.54           H  
ATOM   1058  N   MET A  82     -54.627  -4.587  -6.757  1.00 45.46           N  
ATOM   1059  CA  MET A  82     -53.613  -3.545  -6.828  1.00 46.39           C  
ATOM   1060  C   MET A  82     -54.136  -2.324  -6.102  1.00 46.55           C  
ATOM   1061  O   MET A  82     -55.336  -2.025  -6.153  1.00 45.55           O  
ATOM   1062  CB  MET A  82     -53.297  -3.204  -8.281  1.00 47.68           C  
ATOM   1063  CG  MET A  82     -52.812  -4.395  -9.084  1.00 50.34           C  
ATOM   1064  SD  MET A  82     -52.256  -3.943 -10.729  1.00 51.40           S  
ATOM   1065  CE  MET A  82     -53.836  -3.640 -11.525  1.00 51.39           C  
ATOM   1066  H   MET A  82     -55.462  -4.507  -7.319  1.00 45.46           H  
ATOM   1067  HA  MET A  82     -52.692  -3.892  -6.360  1.00 46.39           H  
ATOM   1068  HB2 MET A  82     -52.522  -2.438  -8.296  1.00 47.68           H  
ATOM   1069  HB3 MET A  82     -54.201  -2.816  -8.750  1.00 47.68           H  
ATOM   1070  HG2 MET A  82     -53.630  -5.109  -9.177  1.00 50.34           H  
ATOM   1071  HG3 MET A  82     -51.982  -4.860  -8.551  1.00 50.34           H  
ATOM   1072  HE1 MET A  82     -54.438  -4.549 -11.496  1.00 51.39           H  
ATOM   1073  HE2 MET A  82     -54.360  -2.841 -11.001  1.00 51.39           H  
ATOM   1074  HE3 MET A  82     -53.670  -3.347 -12.562  1.00 51.39           H  
ATOM   1075  N   ILE A  83     -53.235  -1.615  -5.429  1.00 46.68           N  
ATOM   1076  CA  ILE A  83     -53.635  -0.452  -4.660  1.00 47.32           C  
ATOM   1077  C   ILE A  83     -52.753   0.790  -4.728  1.00 47.86           C  
ATOM   1078  O   ILE A  83     -51.524   0.721  -4.680  1.00 46.58           O  
ATOM   1079  CB  ILE A  83     -53.820  -0.844  -3.173  1.00 47.52           C  
ATOM   1080  CG1 ILE A  83     -55.025  -1.780  -3.037  1.00 46.60           C  
ATOM   1081  CG2 ILE A  83     -53.999   0.396  -2.312  1.00 47.02           C  
ATOM   1082  CD1 ILE A  83     -55.364  -2.144  -1.614  1.00 46.20           C  
ATOM   1083  H   ILE A  83     -52.263  -1.889  -5.453  1.00 46.68           H  
ATOM   1084  HA  ILE A  83     -54.562  -0.149  -5.146  1.00 47.32           H  
ATOM   1085  HB  ILE A  83     -52.927  -1.365  -2.826  1.00 47.52           H  
ATOM   1086 HG12 ILE A  83     -54.809  -2.698  -3.583  1.00 46.60           H  
ATOM   1087 HG13 ILE A  83     -55.891  -1.289  -3.481  1.00 46.60           H  
ATOM   1088 HG21 ILE A  83     -53.124   1.038  -2.413  1.00 47.02           H  
ATOM   1089 HG22 ILE A  83     -54.887   0.939  -2.637  1.00 47.02           H  
ATOM   1090 HG23 ILE A  83     -54.115   0.101  -1.269  1.00 47.02           H  
ATOM   1091 HD11 ILE A  83     -54.509  -2.637  -1.152  1.00 46.20           H  
ATOM   1092 HD12 ILE A  83     -55.608  -1.240  -1.056  1.00 46.20           H  
ATOM   1093 HD13 ILE A  83     -56.220  -2.818  -1.606  1.00 46.20           H  
ATOM   1094  N   ARG A  84     -53.436   1.924  -4.856  1.00 49.32           N  
ATOM   1095  CA  ARG A  84     -52.852   3.263  -4.878  1.00 52.58           C  
ATOM   1096  C   ARG A  84     -54.000   3.918  -4.108  1.00 53.85           C  
ATOM   1097  O   ARG A  84     -55.111   4.035  -4.639  1.00 53.78           O  
ATOM   1098  CB  ARG A  84     -52.762   3.798  -6.310  1.00 53.66           C  
ATOM   1099  CG  ARG A  84     -51.669   4.845  -6.546  1.00 55.68           C  
ATOM   1100  CD  ARG A  84     -50.259   4.258  -6.382  1.00 57.87           C  
ATOM   1101  NE  ARG A  84     -49.226   5.134  -6.948  1.00 60.53           N  
ATOM   1102  CZ  ARG A  84     -47.910   4.934  -6.837  1.00 61.28           C  
ATOM   1103  NH1 ARG A  84     -47.441   3.880  -6.173  1.00 60.25           N  
ATOM   1104  NH2 ARG A  84     -47.058   5.788  -7.402  1.00 60.04           N1+
ATOM   1105  H   ARG A  84     -54.440   1.854  -4.945  1.00 49.32           H  
ATOM   1106  HA  ARG A  84     -51.841   3.392  -4.492  1.00 52.58           H  
ATOM   1107  HB2 ARG A  84     -53.722   4.249  -6.563  1.00 53.66           H  
ATOM   1108  HB3 ARG A  84     -52.571   2.955  -6.974  1.00 53.66           H  
ATOM   1109  HG2 ARG A  84     -51.798   5.655  -5.828  1.00 55.68           H  
ATOM   1110  HG3 ARG A  84     -51.771   5.237  -7.558  1.00 55.68           H  
ATOM   1111  HD2 ARG A  84     -50.219   3.294  -6.889  1.00 57.87           H  
ATOM   1112  HD3 ARG A  84     -50.058   4.118  -5.320  1.00 57.87           H  
ATOM   1113  HE  ARG A  84     -49.533   5.949  -7.460  1.00 60.53           H  
ATOM   1114 HH11 ARG A  84     -48.081   3.229  -5.742  1.00 60.25           H  
ATOM   1115 HH12 ARG A  84     -46.445   3.732  -6.100  1.00 60.25           H  
ATOM   1116 HH21 ARG A  84     -46.063   5.634  -7.325  1.00 60.04           H  
ATOM   1117 HH22 ARG A  84     -47.407   6.590  -7.907  1.00 60.04           H  
ATOM   1118  N   TYR A  85     -53.735   4.327  -2.864  1.00 54.61           N  
ATOM   1119  CA  TYR A  85     -54.783   4.859  -1.986  1.00 54.47           C  
ATOM   1120  C   TYR A  85     -56.139   5.222  -2.566  1.00 54.42           C  
ATOM   1121  O   TYR A  85     -57.123   4.549  -2.266  1.00 55.37           O  
ATOM   1122  CB  TYR A  85     -54.347   6.050  -1.123  1.00 52.99           C  
ATOM   1123  CG  TYR A  85     -55.571   6.549  -0.370  1.00 51.65           C  
ATOM   1124  CD1 TYR A  85     -56.367   5.649   0.354  1.00 50.53           C  
ATOM   1125  CD2 TYR A  85     -56.038   7.856  -0.521  1.00 51.41           C  
ATOM   1126  CE1 TYR A  85     -57.595   6.025   0.886  1.00 49.61           C  
ATOM   1127  CE2 TYR A  85     -57.275   8.245   0.017  1.00 50.17           C  
ATOM   1128  CZ  TYR A  85     -58.047   7.319   0.714  1.00 49.79           C  
ATOM   1129  OH  TYR A  85     -59.280   7.670   1.224  1.00 49.56           O  
ATOM   1130  H   TYR A  85     -52.788   4.268  -2.519  1.00 54.61           H  
ATOM   1131  HA  TYR A  85     -54.930   3.949  -1.404  1.00 54.47           H  
ATOM   1132  HB2 TYR A  85     -53.953   6.844  -1.758  1.00 52.99           H  
ATOM   1133  HB3 TYR A  85     -53.579   5.735  -0.416  1.00 52.99           H  
ATOM   1134  HD1 TYR A  85     -56.017   4.638   0.502  1.00 50.53           H  
ATOM   1135  HD2 TYR A  85     -55.440   8.577  -1.059  1.00 51.41           H  
ATOM   1136  HE1 TYR A  85     -58.193   5.309   1.431  1.00 49.61           H  
ATOM   1137  HE2 TYR A  85     -57.626   9.258  -0.109  1.00 50.17           H  
ATOM   1138  HH  TYR A  85     -59.741   6.968   1.689  1.00 49.56           H  
ATOM   1139  N   PRO A  86     -56.222   6.305  -3.358  1.00 53.81           N  
ATOM   1140  CA  PRO A  86     -57.532   6.657  -3.911  1.00 53.86           C  
ATOM   1141  C   PRO A  86     -58.446   5.437  -3.836  1.00 53.75           C  
ATOM   1142  O   PRO A  86     -59.508   5.483  -3.212  1.00 53.89           O  
ATOM   1143  CB  PRO A  86     -57.185   7.077  -5.328  1.00 55.25           C  
ATOM   1144  CG  PRO A  86     -55.900   7.839  -5.102  1.00 55.27           C  
ATOM   1145  CD  PRO A  86     -55.138   6.963  -4.111  1.00 54.53           C  
ATOM   1146  HA  PRO A  86     -58.073   7.445  -3.388  1.00 53.86           H  
ATOM   1147  HB2 PRO A  86     -57.958   7.715  -5.756  1.00 55.25           H  
ATOM   1148  HB3 PRO A  86     -57.029   6.213  -5.974  1.00 55.25           H  
ATOM   1149  HG2 PRO A  86     -56.100   8.823  -4.679  1.00 55.27           H  
ATOM   1150  HG3 PRO A  86     -55.343   7.950  -6.033  1.00 55.27           H  
ATOM   1151  HD2 PRO A  86     -54.519   6.231  -4.629  1.00 54.53           H  
ATOM   1152  HD3 PRO A  86     -54.513   7.567  -3.453  1.00 54.53           H  
ATOM   1153  N   SER A  87     -57.999   4.339  -4.444  1.00 52.31           N  
ATOM   1154  CA  SER A  87     -58.730   3.078  -4.398  1.00 51.78           C  
ATOM   1155  C   SER A  87     -57.929   1.926  -5.018  1.00 50.63           C  
ATOM   1156  O   SER A  87     -56.754   2.085  -5.358  1.00 50.55           O  
ATOM   1157  CB  SER A  87     -60.093   3.214  -5.074  1.00 53.10           C  
ATOM   1158  OG  SER A  87     -61.102   2.607  -4.273  1.00 52.64           O  
ATOM   1159  H   SER A  87     -57.127   4.381  -4.952  1.00 52.31           H  
ATOM   1160  HA  SER A  87     -58.887   2.835  -3.347  1.00 51.78           H  
ATOM   1161  HB2 SER A  87     -60.063   2.724  -6.047  1.00 53.10           H  
ATOM   1162  HB3 SER A  87     -60.325   4.271  -5.206  1.00 53.10           H  
ATOM   1163  HG  SER A  87     -61.110   3.058  -3.425  1.00 52.64           H  
ATOM   1164  N   SER A  88     -58.560   0.763  -5.146  1.00 48.66           N  
ATOM   1165  CA  SER A  88     -57.866  -0.384  -5.701  1.00 47.18           C  
ATOM   1166  C   SER A  88     -58.666  -1.159  -6.727  1.00 45.26           C  
ATOM   1167  O   SER A  88     -59.899  -1.120  -6.738  1.00 45.22           O  
ATOM   1168  CB  SER A  88     -57.431  -1.313  -4.555  1.00  0.00           C  
ATOM   1169  OG  SER A  88     -58.538  -1.812  -3.831  1.00  0.00           O  
ATOM   1170  H   SER A  88     -59.556   0.581  -5.242  1.00 48.66           H  
ATOM   1171  HA  SER A  88     -57.001   0.005  -6.239  1.00 47.18           H  
ATOM   1172  HB2 SER A  88     -56.871  -2.152  -4.969  1.00  0.00           H  
ATOM   1173  HB3 SER A  88     -56.781  -0.763  -3.873  1.00  0.00           H  
ATOM   1174  HG  SER A  88     -59.006  -1.071  -3.439  1.00  0.00           H  
ATOM   1175  N   GLN A  89     -57.962  -1.877  -7.590  1.00 42.99           N  
ATOM   1176  CA  GLN A  89     -58.623  -2.652  -8.625  1.00 41.06           C  
ATOM   1177  C   GLN A  89     -57.917  -3.980  -8.856  1.00 38.81           C  
ATOM   1178  O   GLN A  89     -56.699  -4.092  -8.698  1.00 37.62           O  
ATOM   1179  CB  GLN A  89     -58.652  -1.860  -9.936  1.00 42.36           C  
ATOM   1180  CG  GLN A  89     -57.291  -1.779 -10.619  1.00 44.33           C  
ATOM   1181  CD  GLN A  89     -57.344  -1.074 -11.961  1.00 46.52           C  
ATOM   1182  NE2 GLN A  89     -58.177  -1.392 -12.817  1.00 45.21           N  
ATOM   1183  OE1 GLN A  89     -56.444  -0.112 -12.156  1.00 47.04           O  
ATOM   1184  H   GLN A  89     -56.954  -1.885  -7.527  1.00 42.99           H  
ATOM   1185  HA  GLN A  89     -59.641  -2.853  -8.292  1.00 41.06           H  
ATOM   1186  HB2 GLN A  89     -58.993  -0.847  -9.721  1.00 42.36           H  
ATOM   1187  HB3 GLN A  89     -59.353  -2.343 -10.617  1.00 42.36           H  
ATOM   1188  HG2 GLN A  89     -56.918  -2.792 -10.773  1.00 44.33           H  
ATOM   1189  HG3 GLN A  89     -56.607  -1.235  -9.967  1.00 44.33           H  
ATOM   1190 HE21 GLN A  89     -58.842  -2.128 -12.626  1.00 45.21           H  
ATOM   1191 HE22 GLN A  89     -58.193  -0.916 -13.707  1.00 45.21           H  
ATOM   1192  N   LEU A  90     -58.697  -4.981  -9.239  1.00 37.71           N  
ATOM   1193  CA  LEU A  90     -58.171  -6.308  -9.514  1.00 38.07           C  
ATOM   1194  C   LEU A  90     -57.279  -6.340 -10.739  1.00 37.26           C  
ATOM   1195  O   LEU A  90     -57.689  -5.976 -11.839  1.00 37.82           O  
ATOM   1196  CB  LEU A  90     -59.314  -7.304  -9.706  1.00 38.34           C  
ATOM   1197  CG  LEU A  90     -60.042  -7.706  -8.425  1.00 39.55           C  
ATOM   1198  CD1 LEU A  90     -61.262  -8.556  -8.765  1.00 38.80           C  
ATOM   1199  CD2 LEU A  90     -59.062  -8.465  -7.516  1.00 39.19           C  
ATOM   1200  H   LEU A  90     -59.688  -4.817  -9.343  1.00 37.71           H  
ATOM   1201  HA  LEU A  90     -57.567  -6.586  -8.651  1.00 38.07           H  
ATOM   1202  HB2 LEU A  90     -58.904  -8.206 -10.159  1.00 38.34           H  
ATOM   1203  HB3 LEU A  90     -60.042  -6.857 -10.383  1.00 38.34           H  
ATOM   1204  HG  LEU A  90     -60.395  -6.821  -7.896  1.00 39.55           H  
ATOM   1205 HD11 LEU A  90     -61.940  -7.982  -9.396  1.00 38.80           H  
ATOM   1206 HD12 LEU A  90     -60.943  -9.453  -9.296  1.00 38.80           H  
ATOM   1207 HD13 LEU A  90     -61.774  -8.841  -7.846  1.00 38.80           H  
ATOM   1208 HD21 LEU A  90     -58.701  -9.354  -8.033  1.00 39.19           H  
ATOM   1209 HD22 LEU A  90     -58.219  -7.819  -7.271  1.00 39.19           H  
ATOM   1210 HD23 LEU A  90     -59.572  -8.760  -6.599  1.00 39.19           H  
ATOM   1211  N   GLY A  91     -56.044  -6.766 -10.524  1.00 37.56           N  
ATOM   1212  CA  GLY A  91     -55.087  -6.888 -11.601  1.00 36.40           C  
ATOM   1213  C   GLY A  91     -54.988  -8.367 -11.905  1.00 36.69           C  
ATOM   1214  O   GLY A  91     -55.760  -9.166 -11.381  1.00 36.94           O  
ATOM   1215  H   GLY A  91     -55.764  -7.012  -9.585  1.00 37.56           H  
ATOM   1216  HA2 GLY A  91     -54.117  -6.499 -11.292  1.00 36.40           H  
ATOM   1217  HA3 GLY A  91     -55.434  -6.343 -12.479  1.00 36.40           H  
ATOM   1218  N   GLU A  92     -54.043  -8.750 -12.744  1.00 36.86           N  
ATOM   1219  CA  GLU A  92     -53.911 -10.151 -13.083  1.00 37.61           C  
ATOM   1220  C   GLU A  92     -52.477 -10.401 -13.468  1.00 38.10           C  
ATOM   1221  O   GLU A  92     -52.023  -9.984 -14.540  1.00 38.24           O  
ATOM   1222  CB  GLU A  92     -54.832 -10.495 -14.248  1.00 38.27           C  
ATOM   1223  CG  GLU A  92     -55.524 -11.828 -14.112  1.00 38.79           C  
ATOM   1224  CD  GLU A  92     -56.565 -12.039 -15.197  1.00 40.78           C  
ATOM   1225  OE1 GLU A  92     -56.177 -12.150 -16.386  1.00 39.20           O  
ATOM   1226  OE2 GLU A  92     -57.770 -12.089 -14.858  1.00 40.21           O1-
ATOM   1227  H   GLU A  92     -53.416  -8.069 -13.147  1.00 36.86           H  
ATOM   1228  HA  GLU A  92     -54.189 -10.774 -12.233  1.00 37.61           H  
ATOM   1229  HB2 GLU A  92     -54.238 -10.509 -15.162  1.00 38.27           H  
ATOM   1230  HB3 GLU A  92     -55.594  -9.719 -14.322  1.00 38.27           H  
ATOM   1231  HG2 GLU A  92     -56.014 -11.873 -13.140  1.00 38.79           H  
ATOM   1232  HG3 GLU A  92     -54.779 -12.620 -14.180  1.00 38.79           H  
ATOM   1233  N   MET A  93     -51.761 -11.070 -12.578  1.00 36.80           N  
ATOM   1234  CA  MET A  93     -50.368 -11.379 -12.812  1.00 37.20           C  
ATOM   1235  C   MET A  93     -50.300 -12.794 -13.344  1.00 34.85           C  
ATOM   1236  O   MET A  93     -51.083 -13.650 -12.944  1.00 34.63           O  
ATOM   1237  CB  MET A  93     -49.599 -11.272 -11.506  1.00 42.64           C  
ATOM   1238  CG  MET A  93     -48.120 -11.491 -11.641  1.00 47.94           C  
ATOM   1239  SD  MET A  93     -47.452 -11.780 -10.014  1.00 55.28           S  
ATOM   1240  CE  MET A  93     -48.015 -13.480  -9.750  1.00 53.07           C  
ATOM   1241  H   MET A  93     -52.197 -11.371 -11.718  1.00 36.80           H  
ATOM   1242  HA  MET A  93     -49.928 -10.684 -13.527  1.00 37.20           H  
ATOM   1243  HB2 MET A  93     -49.993 -12.018 -10.816  1.00 42.64           H  
ATOM   1244  HB3 MET A  93     -49.761 -10.275 -11.095  1.00 42.64           H  
ATOM   1245  HG2 MET A  93     -47.654 -10.609 -12.080  1.00 47.94           H  
ATOM   1246  HG3 MET A  93     -47.931 -12.356 -12.277  1.00 47.94           H  
ATOM   1247  HE1 MET A  93     -49.103 -13.514  -9.797  1.00 53.07           H  
ATOM   1248  HE2 MET A  93     -47.598 -14.125 -10.523  1.00 53.07           H  
ATOM   1249  HE3 MET A  93     -47.682 -13.825  -8.771  1.00 53.07           H  
ATOM   1250  N   SER A  94     -49.360 -13.045 -14.242  1.00 32.95           N  
ATOM   1251  CA  SER A  94     -49.232 -14.368 -14.829  1.00 31.72           C  
ATOM   1252  C   SER A  94     -47.864 -14.979 -14.628  1.00 30.25           C  
ATOM   1253  O   SER A  94     -46.855 -14.312 -14.798  1.00 31.43           O  
ATOM   1254  CB  SER A  94     -49.535 -14.303 -16.328  1.00 33.17           C  
ATOM   1255  OG  SER A  94     -48.992 -15.426 -17.005  1.00 33.96           O  
ATOM   1256  H   SER A  94     -48.726 -12.310 -14.522  1.00 32.95           H  
ATOM   1257  HA  SER A  94     -49.951 -15.006 -14.315  1.00 31.72           H  
ATOM   1258  HB2 SER A  94     -49.100 -13.393 -16.741  1.00 33.17           H  
ATOM   1259  HB3 SER A  94     -50.615 -14.287 -16.473  1.00 33.17           H  
ATOM   1260  HG  SER A  94     -49.206 -15.335 -17.936  1.00 33.96           H  
ATOM   1261  N   LEU A  95     -47.833 -16.252 -14.255  1.00 29.24           N  
ATOM   1262  CA  LEU A  95     -46.565 -16.949 -14.079  1.00 28.54           C  
ATOM   1263  C   LEU A  95     -46.667 -18.420 -14.461  1.00 27.25           C  
ATOM   1264  O   LEU A  95     -47.759 -18.950 -14.656  1.00 27.22           O  
ATOM   1265  CB  LEU A  95     -46.030 -16.790 -12.643  1.00 28.04           C  
ATOM   1266  CG  LEU A  95     -46.993 -16.599 -11.477  1.00 27.02           C  
ATOM   1267  CD1 LEU A  95     -47.931 -17.781 -11.372  1.00 27.85           C  
ATOM   1268  CD2 LEU A  95     -46.196 -16.441 -10.214  1.00 27.93           C  
ATOM   1269  H   LEU A  95     -48.699 -16.744 -14.091  1.00 29.24           H  
ATOM   1270  HA  LEU A  95     -45.851 -16.483 -14.758  1.00 28.54           H  
ATOM   1271  HB2 LEU A  95     -45.371 -15.922 -12.649  1.00 28.04           H  
ATOM   1272  HB3 LEU A  95     -45.449 -17.686 -12.425  1.00 28.04           H  
ATOM   1273  HG  LEU A  95     -47.597 -15.706 -11.639  1.00 27.02           H  
ATOM   1274 HD11 LEU A  95     -48.503 -17.874 -12.295  1.00 27.85           H  
ATOM   1275 HD12 LEU A  95     -47.353 -18.690 -11.209  1.00 27.85           H  
ATOM   1276 HD13 LEU A  95     -48.614 -17.630 -10.536  1.00 27.85           H  
ATOM   1277 HD21 LEU A  95     -45.592 -17.334 -10.052  1.00 27.93           H  
ATOM   1278 HD22 LEU A  95     -45.544 -15.572 -10.302  1.00 27.93           H  
ATOM   1279 HD23 LEU A  95     -46.874 -16.303  -9.372  1.00 27.93           H  
ATOM   1280  N   GLU A  96     -45.517 -19.064 -14.603  1.00 27.82           N  
ATOM   1281  CA  GLU A  96     -45.492 -20.465 -14.965  1.00 29.90           C  
ATOM   1282  C   GLU A  96     -45.798 -21.362 -13.766  1.00 29.95           C  
ATOM   1283  O   GLU A  96     -45.331 -21.141 -12.651  1.00 28.08           O  
ATOM   1284  CB  GLU A  96     -44.133 -20.851 -15.573  1.00 32.34           C  
ATOM   1285  CG  GLU A  96     -42.951 -20.691 -14.637  1.00 39.04           C  
ATOM   1286  CD  GLU A  96     -41.681 -21.365 -15.158  1.00 43.48           C  
ATOM   1287  OE1 GLU A  96     -41.762 -22.551 -15.556  1.00 44.00           O  
ATOM   1288  OE2 GLU A  96     -40.601 -20.717 -15.159  1.00 44.10           O1-
ATOM   1289  H   GLU A  96     -44.648 -18.571 -14.457  1.00 27.82           H  
ATOM   1290  HA  GLU A  96     -46.271 -20.617 -15.712  1.00 29.90           H  
ATOM   1291  HB2 GLU A  96     -43.961 -20.223 -16.447  1.00 32.34           H  
ATOM   1292  HB3 GLU A  96     -44.183 -21.895 -15.881  1.00 32.34           H  
ATOM   1293  HG2 GLU A  96     -43.208 -21.132 -13.674  1.00 39.04           H  
ATOM   1294  HG3 GLU A  96     -42.752 -19.627 -14.508  1.00 39.04           H  
ATOM   1295  N   GLU A  97     -46.606 -22.374 -14.035  1.00 30.06           N  
ATOM   1296  CA  GLU A  97     -47.012 -23.362 -13.069  1.00 29.24           C  
ATOM   1297  C   GLU A  97     -46.672 -24.700 -13.710  1.00 29.22           C  
ATOM   1298  O   GLU A  97     -47.062 -24.961 -14.854  1.00 30.37           O  
ATOM   1299  CB  GLU A  97     -48.508 -23.263 -12.850  1.00 30.53           C  
ATOM   1300  CG  GLU A  97     -49.028 -24.081 -11.708  1.00 34.92           C  
ATOM   1301  CD  GLU A  97     -50.445 -23.709 -11.375  1.00 36.71           C  
ATOM   1302  OE1 GLU A  97     -51.349 -24.028 -12.182  1.00 38.83           O  
ATOM   1303  OE2 GLU A  97     -50.649 -23.080 -10.316  1.00 38.05           O1-
ATOM   1304  H   GLU A  97     -46.960 -22.459 -14.977  1.00 30.06           H  
ATOM   1305  HA  GLU A  97     -46.521 -23.232 -12.104  1.00 29.24           H  
ATOM   1306  HB2 GLU A  97     -49.007 -23.595 -13.760  1.00 30.53           H  
ATOM   1307  HB3 GLU A  97     -48.755 -22.219 -12.660  1.00 30.53           H  
ATOM   1308  HG2 GLU A  97     -48.400 -23.910 -10.833  1.00 34.92           H  
ATOM   1309  HG3 GLU A  97     -48.992 -25.136 -11.981  1.00 34.92           H  
ATOM   1310  N   HIS A  98     -45.952 -25.548 -12.981  1.00 27.45           N  
ATOM   1311  CA  HIS A  98     -45.563 -26.847 -13.510  1.00 23.68           C  
ATOM   1312  C   HIS A  98     -46.634 -27.895 -13.312  1.00 24.43           C  
ATOM   1313  O   HIS A  98     -47.293 -27.946 -12.281  1.00 27.47           O  
ATOM   1314  CB  HIS A  98     -44.268 -27.290 -12.868  1.00 19.53           C  
ATOM   1315  CG  HIS A  98     -43.186 -26.268 -12.959  1.00 16.96           C  
ATOM   1316  ND1 HIS A  98     -41.966 -26.416 -12.336  1.00 18.20           N  
ATOM   1317  CD2 HIS A  98     -43.143 -25.074 -13.594  1.00 17.18           C  
ATOM   1318  CE1 HIS A  98     -41.217 -25.354 -12.581  1.00 19.40           C  
ATOM   1319  NE2 HIS A  98     -41.909 -24.524 -13.343  1.00 17.90           N  
ATOM   1320  H   HIS A  98     -45.671 -25.287 -12.047  1.00 27.45           H  
ATOM   1321  HA  HIS A  98     -45.423 -26.737 -14.585  1.00 23.68           H  
ATOM   1322  HB2 HIS A  98     -43.928 -28.199 -13.365  1.00 19.53           H  
ATOM   1323  HB3 HIS A  98     -44.458 -27.501 -11.815  1.00 19.53           H  
ATOM   1324  HD2 HIS A  98     -43.931 -24.635 -14.187  1.00 17.18           H  
ATOM   1325  HE2 HIS A  98     -41.584 -23.631 -13.685  1.00 17.90           H  
ATOM   1326  HE1 HIS A  98     -40.212 -25.192 -12.220  1.00 19.40           H  
ATOM   1327  N   SER A  99     -46.809 -28.729 -14.325  1.00 25.21           N  
ATOM   1328  CA  SER A  99     -47.805 -29.779 -14.282  1.00 25.06           C  
ATOM   1329  C   SER A  99     -47.150 -31.153 -14.225  1.00 23.85           C  
ATOM   1330  O   SER A  99     -47.792 -32.114 -13.837  1.00 24.50           O  
ATOM   1331  CB  SER A  99     -48.688 -29.700 -15.522  1.00 26.37           C  
ATOM   1332  OG  SER A  99     -47.918 -30.002 -16.679  1.00 29.72           O  
ATOM   1333  H   SER A  99     -46.233 -28.630 -15.149  1.00 25.21           H  
ATOM   1334  HA  SER A  99     -48.406 -29.640 -13.383  1.00 25.06           H  
ATOM   1335  HB2 SER A  99     -49.097 -28.694 -15.612  1.00 26.37           H  
ATOM   1336  HB3 SER A  99     -49.504 -30.417 -15.432  1.00 26.37           H  
ATOM   1337  HG  SER A  99     -48.501 -29.943 -17.439  1.00 29.72           H  
ATOM   1338  N   GLN A 100     -45.888 -31.245 -14.640  1.00 22.76           N  
ATOM   1339  CA  GLN A 100     -45.159 -32.515 -14.636  1.00 24.56           C  
ATOM   1340  C   GLN A 100     -43.703 -32.240 -14.354  1.00 23.12           C  
ATOM   1341  O   GLN A 100     -43.182 -31.214 -14.774  1.00 22.32           O  
ATOM   1342  CB  GLN A 100     -45.234 -33.239 -15.987  1.00 29.66           C  
ATOM   1343  CG  GLN A 100     -46.575 -33.816 -16.383  1.00 35.29           C  
ATOM   1344  CD  GLN A 100     -46.430 -34.843 -17.507  1.00 41.70           C  
ATOM   1345  NE2 GLN A 100     -45.708 -34.617 -18.494  1.00 43.62           N  
ATOM   1346  OE1 GLN A 100     -47.117 -35.977 -17.363  1.00 42.91           O  
ATOM   1347  H   GLN A 100     -45.419 -30.413 -14.968  1.00 22.76           H  
ATOM   1348  HA  GLN A 100     -45.617 -33.147 -13.875  1.00 24.56           H  
ATOM   1349  HB2 GLN A 100     -44.518 -34.060 -15.960  1.00 29.66           H  
ATOM   1350  HB3 GLN A 100     -44.942 -32.527 -16.759  1.00 29.66           H  
ATOM   1351  HG2 GLN A 100     -47.223 -33.008 -16.722  1.00 35.29           H  
ATOM   1352  HG3 GLN A 100     -47.023 -34.301 -15.515  1.00 35.29           H  
ATOM   1353 HE21 GLN A 100     -45.205 -33.744 -18.562  1.00 43.62           H  
ATOM   1354 HE22 GLN A 100     -45.625 -35.307 -19.227  1.00 43.62           H  
ATOM   1355  N   CYS A 101     -43.040 -33.164 -13.666  1.00 22.58           N  
ATOM   1356  CA  CYS A 101     -41.640 -32.966 -13.335  1.00 25.27           C  
ATOM   1357  C   CYS A 101     -40.857 -34.239 -13.529  1.00 26.71           C  
ATOM   1358  O   CYS A 101     -41.420 -35.333 -13.616  1.00 26.48           O  
ATOM   1359  CB  CYS A 101     -41.490 -32.497 -11.881  1.00 27.92           C  
ATOM   1360  SG  CYS A 101     -42.535 -31.076 -11.431  1.00 28.00           S  
ATOM   1361  H   CYS A 101     -43.512 -34.007 -13.372  1.00 22.58           H  
ATOM   1362  HA  CYS A 101     -41.247 -32.201 -14.004  1.00 25.27           H  
ATOM   1363  HB2 CYS A 101     -40.449 -32.218 -11.720  1.00 27.92           H  
ATOM   1364  HB3 CYS A 101     -41.749 -33.330 -11.227  1.00 27.92           H  
ATOM   1365  N   GLU A 102     -39.541 -34.090 -13.581  1.00 28.71           N  
ATOM   1366  CA  GLU A 102     -38.664 -35.222 -13.780  1.00 31.00           C  
ATOM   1367  C   GLU A 102     -37.284 -34.883 -13.275  1.00 32.18           C  
ATOM   1368  O   GLU A 102     -36.910 -33.711 -13.187  1.00 30.52           O  
ATOM   1369  CB  GLU A 102     -38.593 -35.579 -15.276  1.00 32.24           C  
ATOM   1370  CG  GLU A 102     -39.599 -36.631 -15.716  1.00 35.63           C  
ATOM   1371  CD  GLU A 102     -39.619 -36.862 -17.228  1.00 39.55           C  
ATOM   1372  OE1 GLU A 102     -38.539 -37.027 -17.845  1.00 39.02           O  
ATOM   1373  OE2 GLU A 102     -40.733 -36.886 -17.798  1.00 42.05           O1-
ATOM   1374  H   GLU A 102     -39.143 -33.167 -13.480  1.00 28.71           H  
ATOM   1375  HA  GLU A 102     -39.055 -36.078 -13.230  1.00 31.00           H  
ATOM   1376  HB2 GLU A 102     -37.592 -35.953 -15.491  1.00 32.24           H  
ATOM   1377  HB3 GLU A 102     -38.773 -34.672 -15.853  1.00 32.24           H  
ATOM   1378  HG2 GLU A 102     -40.593 -36.310 -15.403  1.00 35.63           H  
ATOM   1379  HG3 GLU A 102     -39.350 -37.573 -15.226  1.00 35.63           H  
ATOM   1380  N   CYS A 103     -36.538 -35.929 -12.947  1.00 35.91           N  
ATOM   1381  CA  CYS A 103     -35.170 -35.813 -12.467  1.00 40.59           C  
ATOM   1382  C   CYS A 103     -34.251 -36.013 -13.686  1.00 45.09           C  
ATOM   1383  O   CYS A 103     -34.253 -37.082 -14.305  1.00 45.69           O  
ATOM   1384  CB  CYS A 103     -34.914 -36.888 -11.398  1.00 40.48           C  
ATOM   1385  SG  CYS A 103     -35.718 -36.554  -9.788  1.00 38.06           S  
ATOM   1386  H   CYS A 103     -36.939 -36.852 -13.035  1.00 35.91           H  
ATOM   1387  HA  CYS A 103     -34.981 -34.841 -12.011  1.00 40.59           H  
ATOM   1388  HB2 CYS A 103     -33.839 -36.958 -11.235  1.00 40.48           H  
ATOM   1389  HB3 CYS A 103     -35.287 -37.840 -11.775  1.00 40.48           H  
ATOM   1390  N   ARG A 104     -33.495 -34.980 -14.051  1.00 48.24           N  
ATOM   1391  CA  ARG A 104     -32.610 -35.068 -15.207  1.00 51.75           C  
ATOM   1392  C   ARG A 104     -31.208 -34.639 -14.795  1.00 53.55           C  
ATOM   1393  O   ARG A 104     -31.047 -33.864 -13.856  1.00 54.59           O  
ATOM   1394  CB  ARG A 104     -33.099 -34.159 -16.355  1.00 53.15           C  
ATOM   1395  CG  ARG A 104     -34.610 -33.943 -16.463  1.00 55.33           C  
ATOM   1396  CD  ARG A 104     -35.412 -35.243 -16.430  1.00 59.63           C  
ATOM   1397  NE  ARG A 104     -35.298 -36.052 -17.643  1.00 63.02           N  
ATOM   1398  CZ  ARG A 104     -36.012 -35.857 -18.750  1.00 64.01           C  
ATOM   1399  NH1 ARG A 104     -36.904 -34.875 -18.811  1.00 63.81           N  
ATOM   1400  NH2 ARG A 104     -35.842 -36.657 -19.795  1.00 64.88           N1+
ATOM   1401  H   ARG A 104     -33.535 -34.122 -13.519  1.00 48.24           H  
ATOM   1402  HA  ARG A 104     -32.607 -36.099 -15.561  1.00 51.75           H  
ATOM   1403  HB2 ARG A 104     -32.760 -34.600 -17.293  1.00 53.15           H  
ATOM   1404  HB3 ARG A 104     -32.634 -33.182 -16.224  1.00 53.15           H  
ATOM   1405  HG2 ARG A 104     -34.820 -33.431 -17.402  1.00 55.33           H  
ATOM   1406  HG3 ARG A 104     -34.930 -33.318 -15.629  1.00 55.33           H  
ATOM   1407  HD2 ARG A 104     -36.463 -34.992 -16.285  1.00 59.63           H  
ATOM   1408  HD3 ARG A 104     -35.061 -35.839 -15.588  1.00 59.63           H  
ATOM   1409  HE  ARG A 104     -34.632 -36.811 -17.641  1.00 63.02           H  
ATOM   1410 HH11 ARG A 104     -37.449 -34.740 -19.650  1.00 63.81           H  
ATOM   1411 HH12 ARG A 104     -37.037 -34.264 -18.018  1.00 63.81           H  
ATOM   1412 HH21 ARG A 104     -35.165 -37.405 -19.753  1.00 64.88           H  
ATOM   1413 HH22 ARG A 104     -36.390 -36.518 -20.632  1.00 64.88           H  
ATOM   1414  N   PRO A 105     -30.176 -35.131 -15.503  1.00 55.06           N  
ATOM   1415  CA  PRO A 105     -28.767 -34.815 -15.233  1.00 56.57           C  
ATOM   1416  C   PRO A 105     -28.486 -33.324 -15.086  1.00 57.74           C  
ATOM   1417  O   PRO A 105     -29.296 -32.490 -15.479  1.00 58.24           O  
ATOM   1418  CB  PRO A 105     -28.047 -35.416 -16.437  1.00 56.66           C  
ATOM   1419  CG  PRO A 105     -28.882 -36.625 -16.742  1.00 55.94           C  
ATOM   1420  CD  PRO A 105     -30.290 -36.078 -16.629  1.00 55.52           C  
ATOM   1421  HA  PRO A 105     -28.436 -35.218 -14.276  1.00 56.57           H  
ATOM   1422  HB2 PRO A 105     -27.024 -35.697 -16.185  1.00 56.66           H  
ATOM   1423  HB3 PRO A 105     -28.037 -34.722 -17.277  1.00 56.66           H  
ATOM   1424  HG2 PRO A 105     -28.707 -37.419 -16.016  1.00 55.94           H  
ATOM   1425  HG3 PRO A 105     -28.683 -37.000 -17.746  1.00 55.94           H  
ATOM   1426  HD2 PRO A 105     -30.589 -35.567 -17.544  1.00 55.52           H  
ATOM   1427  HD3 PRO A 105     -31.004 -36.871 -16.406  1.00 55.52           H  
ATOM   1428  N   LYS A 106     -27.331 -32.996 -14.518  1.00 59.66           N  
ATOM   1429  CA  LYS A 106     -26.969 -31.601 -14.345  1.00 62.58           C  
ATOM   1430  C   LYS A 106     -26.728 -30.926 -15.685  1.00 65.12           C  
ATOM   1431  O   LYS A 106     -26.195 -31.543 -16.614  1.00 65.26           O  
ATOM   1432  CB  LYS A 106     -25.673 -31.479 -13.467  1.00  0.00           C  
ATOM   1433  CG  LYS A 106     -25.163 -30.049 -13.205  1.00  0.00           C  
ATOM   1434  CD  LYS A 106     -26.188 -29.072 -12.602  1.00  0.00           C  
ATOM   1435  CE  LYS A 106     -26.744 -29.547 -11.254  1.00  0.00           C  
ATOM   1436  NZ  LYS A 106     -27.652 -28.548 -10.666  1.00  0.00           N1+
ATOM   1437  H   LYS A 106     -26.830 -33.339 -15.334  1.00 59.66           H  
ATOM   1438  HA  LYS A 106     -27.800 -31.104 -13.845  1.00 62.58           H  
ATOM   1439  HB2 LYS A 106     -24.877 -32.028 -13.969  1.00  0.00           H  
ATOM   1440  HB3 LYS A 106     -25.881 -31.939 -12.502  1.00  0.00           H  
ATOM   1441  HG2 LYS A 106     -24.825 -29.634 -14.155  1.00  0.00           H  
ATOM   1442  HG3 LYS A 106     -24.320 -30.115 -12.516  1.00  0.00           H  
ATOM   1443  HD2 LYS A 106     -27.017 -28.962 -13.301  1.00  0.00           H  
ATOM   1444  HD3 LYS A 106     -25.705 -28.106 -12.458  1.00  0.00           H  
ATOM   1445  HE2 LYS A 106     -25.914 -29.719 -10.568  1.00  0.00           H  
ATOM   1446  HE3 LYS A 106     -27.291 -30.478 -11.403  1.00  0.00           H  
ATOM   1447  HZ1 LYS A 106     -27.152 -27.682 -10.525  1.00  0.00           H  
ATOM   1448  HZ2 LYS A 106     -28.429 -28.390 -11.293  1.00  0.00           H  
ATOM   1449  HZ3 LYS A 106     -27.997 -28.886  -9.780  1.00  0.00           H  
ATOM   1450  N   LYS A 107     -27.121 -29.657 -15.785  1.00 66.68           N  
ATOM   1451  CA  LYS A 107     -26.963 -28.878 -17.015  1.00 68.01           C  
ATOM   1452  C   LYS A 107     -25.497 -28.590 -17.367  1.00 68.88           C  
ATOM   1453  O   LYS A 107     -24.603 -29.251 -16.789  1.00 69.36           O  
ATOM   1454  CB  LYS A 107     -27.718 -27.513 -16.880  1.00  0.00           C  
ATOM   1455  CG  LYS A 107     -29.207 -27.670 -16.518  1.00  0.00           C  
ATOM   1456  CD  LYS A 107     -29.899 -26.322 -16.245  1.00  0.00           C  
ATOM   1457  CE  LYS A 107     -29.348 -25.550 -15.035  1.00  0.00           C  
ATOM   1458  NZ  LYS A 107     -29.500 -26.298 -13.774  1.00  0.00           N1+
ATOM   1459  H   LYS A 107     -26.319 -30.279 -15.723  1.00 66.68           H  
ATOM   1460  HA  LYS A 107     -27.383 -29.485 -17.817  1.00 68.01           H  
ATOM   1461  HB2 LYS A 107     -27.647 -26.984 -17.830  1.00  0.00           H  
ATOM   1462  HB3 LYS A 107     -27.233 -26.926 -16.100  1.00  0.00           H  
ATOM   1463  HG2 LYS A 107     -29.284 -28.289 -15.623  1.00  0.00           H  
ATOM   1464  HG3 LYS A 107     -29.717 -28.162 -17.346  1.00  0.00           H  
ATOM   1465  HD2 LYS A 107     -30.958 -26.513 -16.073  1.00  0.00           H  
ATOM   1466  HD3 LYS A 107     -29.783 -25.696 -17.130  1.00  0.00           H  
ATOM   1467  HE2 LYS A 107     -29.885 -24.605 -14.948  1.00  0.00           H  
ATOM   1468  HE3 LYS A 107     -28.289 -25.353 -15.199  1.00  0.00           H  
ATOM   1469  HZ1 LYS A 107     -30.479 -26.488 -13.611  1.00  0.00           H  
ATOM   1470  HZ2 LYS A 107     -28.995 -27.170 -13.837  1.00  0.00           H  
ATOM   1471  HZ3 LYS A 107     -29.132 -25.749 -13.010  1.00  0.00           H  
ATOM   1472  N   NME A 108     -25.269 -27.643 -18.276  1.00  0.00           N  
ATOM   1473  CH3 NME A 108     -23.932 -27.277 -18.695  1.00  0.00           C  
ATOM   1474  H   NME A 108     -26.057 -27.164 -18.688  1.00  0.00           H  
ATOM   1475 HH31 NME A 108     -23.867 -26.193 -18.801  1.00  0.00           H  
ATOM   1476 HH32 NME A 108     -23.212 -27.612 -17.949  1.00  0.00           H  
ATOM   1477 HH33 NME A 108     -23.709 -27.748 -19.653  1.00  0.00           H  
TER    1478      NME A 108 
ATOM   1479  CH3 ACE B  12     -56.090 -21.331 -20.173  1.00  0.00           C  
ATOM   1480  C   ACE B  12     -56.349 -21.649 -18.699  1.00  0.00           C  
ATOM   1481  O   ACE B  12     -56.602 -22.799 -18.343  1.00  0.00           O  
ATOM   1482 HH31 ACE B  12     -56.166 -22.228 -20.787  1.00  0.00           H  
ATOM   1483 HH32 ACE B  12     -56.827 -20.599 -20.505  1.00  0.00           H  
ATOM   1484 HH33 ACE B  12     -55.090 -20.908 -20.267  1.00  0.00           H  
ATOM   1485  N   LYS B  13     -56.285 -20.643 -17.857  1.00 38.68           N  
ATOM   1486  CA  LYS B  13     -56.519 -20.833 -16.396  1.00 37.66           C  
ATOM   1487  C   LYS B  13     -56.393 -19.522 -15.611  1.00 36.24           C  
ATOM   1488  O   LYS B  13     -55.318 -18.912 -15.546  1.00 33.26           O  
ATOM   1489  CB  LYS B  13     -55.537 -21.860 -15.823  1.00 39.04           C  
ATOM   1490  CG  LYS B  13     -55.747 -22.120 -14.328  1.00 41.03           C  
ATOM   1491  CD  LYS B  13     -54.698 -23.069 -13.739  1.00 42.99           C  
ATOM   1492  CE  LYS B  13     -54.921 -23.287 -12.230  1.00 43.15           C  
ATOM   1493  NZ  LYS B  13     -53.874 -24.131 -11.583  1.00 40.77           N1+
ATOM   1494  H   LYS B  13     -56.073 -19.720 -18.207  1.00 38.68           H  
ATOM   1495  HA  LYS B  13     -57.541 -21.196 -16.288  1.00 37.66           H  
ATOM   1496  HB2 LYS B  13     -54.522 -21.491 -15.972  1.00 39.04           H  
ATOM   1497  HB3 LYS B  13     -55.665 -22.800 -16.360  1.00 39.04           H  
ATOM   1498  HG2 LYS B  13     -56.734 -22.560 -14.186  1.00 41.03           H  
ATOM   1499  HG3 LYS B  13     -55.694 -21.169 -13.798  1.00 41.03           H  
ATOM   1500  HD2 LYS B  13     -53.707 -22.642 -13.893  1.00 42.99           H  
ATOM   1501  HD3 LYS B  13     -54.763 -24.030 -14.249  1.00 42.99           H  
ATOM   1502  HE2 LYS B  13     -55.887 -23.772 -12.092  1.00 43.15           H  
ATOM   1503  HE3 LYS B  13     -54.929 -22.314 -11.740  1.00 43.15           H  
ATOM   1504  HZ1 LYS B  13     -53.852 -25.038 -12.026  1.00 40.77           H  
ATOM   1505  HZ2 LYS B  13     -52.973 -23.686 -11.683  1.00 40.77           H  
ATOM   1506  HZ3 LYS B  13     -54.088 -24.240 -10.602  1.00 40.77           H  
ATOM   1507  N   VAL B  14     -57.507 -19.098 -15.023  1.00 34.83           N  
ATOM   1508  CA  VAL B  14     -57.549 -17.876 -14.233  1.00 34.14           C  
ATOM   1509  C   VAL B  14     -57.976 -18.204 -12.810  1.00 32.73           C  
ATOM   1510  O   VAL B  14     -58.998 -18.852 -12.595  1.00 33.01           O  
ATOM   1511  CB  VAL B  14     -58.542 -16.859 -14.821  1.00 34.68           C  
ATOM   1512  CG1 VAL B  14     -58.664 -15.664 -13.898  1.00 34.01           C  
ATOM   1513  CG2 VAL B  14     -58.073 -16.416 -16.199  1.00 34.51           C  
ATOM   1514  H   VAL B  14     -58.352 -19.641 -15.128  1.00 34.83           H  
ATOM   1515  HA  VAL B  14     -56.551 -17.438 -14.244  1.00 34.14           H  
ATOM   1516  HB  VAL B  14     -59.521 -17.329 -14.917  1.00 34.68           H  
ATOM   1517 HG11 VAL B  14     -59.013 -15.995 -12.920  1.00 34.01           H  
ATOM   1518 HG12 VAL B  14     -57.691 -15.185 -13.793  1.00 34.01           H  
ATOM   1519 HG13 VAL B  14     -59.376 -14.953 -14.317  1.00 34.01           H  
ATOM   1520 HG21 VAL B  14     -57.094 -15.944 -16.115  1.00 34.51           H  
ATOM   1521 HG22 VAL B  14     -58.004 -17.283 -16.855  1.00 34.51           H  
ATOM   1522 HG23 VAL B  14     -58.786 -15.703 -16.613  1.00 34.51           H  
ATOM   1523  N   VAL B  15     -57.184 -17.759 -11.842  1.00 31.17           N  
ATOM   1524  CA  VAL B  15     -57.492 -18.006 -10.443  1.00 29.25           C  
ATOM   1525  C   VAL B  15     -58.110 -16.759  -9.799  1.00 28.93           C  
ATOM   1526  O   VAL B  15     -57.562 -15.655  -9.891  1.00 27.65           O  
ATOM   1527  CB  VAL B  15     -56.226 -18.430  -9.667  1.00 28.80           C  
ATOM   1528  CG1 VAL B  15     -56.594 -18.835  -8.246  1.00 26.91           C  
ATOM   1529  CG2 VAL B  15     -55.551 -19.589 -10.382  1.00 27.91           C  
ATOM   1530  H   VAL B  15     -56.352 -17.239 -12.082  1.00 31.17           H  
ATOM   1531  HA  VAL B  15     -58.215 -18.821 -10.397  1.00 29.25           H  
ATOM   1532  HB  VAL B  15     -55.536 -17.587  -9.623  1.00 28.80           H  
ATOM   1533 HG11 VAL B  15     -57.068 -17.994  -7.740  1.00 26.91           H  
ATOM   1534 HG12 VAL B  15     -57.285 -19.678  -8.276  1.00 26.91           H  
ATOM   1535 HG13 VAL B  15     -55.692 -19.123  -7.705  1.00 26.91           H  
ATOM   1536 HG21 VAL B  15     -56.236 -20.435 -10.430  1.00 27.91           H  
ATOM   1537 HG22 VAL B  15     -55.280 -19.284 -11.393  1.00 27.91           H  
ATOM   1538 HG23 VAL B  15     -54.653 -19.879  -9.836  1.00 27.91           H  
ATOM   1539  N   SER B  16     -59.264 -16.958  -9.163  1.00 28.67           N  
ATOM   1540  CA  SER B  16     -60.010 -15.895  -8.494  1.00 29.01           C  
ATOM   1541  C   SER B  16     -59.230 -15.317  -7.303  1.00 29.99           C  
ATOM   1542  O   SER B  16     -58.608 -16.057  -6.536  1.00 30.63           O  
ATOM   1543  CB  SER B  16     -61.357 -16.460  -8.033  1.00 28.88           C  
ATOM   1544  OG  SER B  16     -62.237 -15.440  -7.599  1.00 30.21           O  
ATOM   1545  H   SER B  16     -59.643 -17.894  -9.142  1.00 28.67           H  
ATOM   1546  HA  SER B  16     -60.168 -15.077  -9.196  1.00 29.01           H  
ATOM   1547  HB2 SER B  16     -61.185 -17.152  -7.208  1.00 28.88           H  
ATOM   1548  HB3 SER B  16     -61.818 -16.993  -8.864  1.00 28.88           H  
ATOM   1549  HG  SER B  16     -63.054 -15.860  -7.321  1.00 30.21           H  
ATOM   1550  N   TRP B  17     -59.261 -13.995  -7.152  1.00 31.07           N  
ATOM   1551  CA  TRP B  17     -58.547 -13.321  -6.060  1.00 31.59           C  
ATOM   1552  C   TRP B  17     -58.726 -13.998  -4.695  1.00 31.46           C  
ATOM   1553  O   TRP B  17     -57.760 -14.170  -3.952  1.00 30.49           O  
ATOM   1554  CB  TRP B  17     -58.992 -11.862  -5.956  1.00 31.13           C  
ATOM   1555  CG  TRP B  17     -58.318 -11.115  -4.841  1.00 33.69           C  
ATOM   1556  CD1 TRP B  17     -56.993 -10.766  -4.761  1.00 34.38           C  
ATOM   1557  CD2 TRP B  17     -58.931 -10.635  -3.638  1.00 32.56           C  
ATOM   1558  NE1 TRP B  17     -56.747 -10.095  -3.580  1.00 33.14           N  
ATOM   1559  CE2 TRP B  17     -57.918 -10.003  -2.873  1.00 33.37           C  
ATOM   1560  CE3 TRP B  17     -60.238 -10.678  -3.130  1.00 33.64           C  
ATOM   1561  CZ2 TRP B  17     -58.173  -9.418  -1.624  1.00 32.96           C  
ATOM   1562  CZ3 TRP B  17     -60.494 -10.095  -1.884  1.00 33.50           C  
ATOM   1563  CH2 TRP B  17     -59.462  -9.475  -1.149  1.00 34.37           C  
ATOM   1564  H   TRP B  17     -59.791 -13.439  -7.808  1.00 31.07           H  
ATOM   1565  HA  TRP B  17     -57.489 -13.385  -6.314  1.00 31.59           H  
ATOM   1566  HB2 TRP B  17     -60.069 -11.840  -5.787  1.00 31.13           H  
ATOM   1567  HB3 TRP B  17     -58.762 -11.362  -6.897  1.00 31.13           H  
ATOM   1568  HD1 TRP B  17     -56.250 -10.985  -5.514  1.00 34.38           H  
ATOM   1569  HE1 TRP B  17     -55.852  -9.732  -3.285  1.00 33.14           H  
ATOM   1570  HE3 TRP B  17     -61.031 -11.152  -3.690  1.00 33.64           H  
ATOM   1571  HZ2 TRP B  17     -57.387  -8.941  -1.057  1.00 32.96           H  
ATOM   1572  HZ3 TRP B  17     -61.495 -10.120  -1.480  1.00 33.50           H  
ATOM   1573  HH2 TRP B  17     -59.690  -9.034  -0.190  1.00 34.37           H  
ATOM   1574  N   ILE B  18     -59.962 -14.369  -4.372  1.00 31.32           N  
ATOM   1575  CA  ILE B  18     -60.263 -15.031  -3.108  1.00 33.26           C  
ATOM   1576  C   ILE B  18     -59.409 -16.267  -2.933  1.00 33.19           C  
ATOM   1577  O   ILE B  18     -58.818 -16.477  -1.873  1.00 33.73           O  
ATOM   1578  CB  ILE B  18     -61.720 -15.484  -3.038  1.00 34.24           C  
ATOM   1579  CG1 ILE B  18     -62.155 -15.998  -4.409  1.00 36.95           C  
ATOM   1580  CG2 ILE B  18     -62.595 -14.357  -2.552  1.00 35.26           C  
ATOM   1581  CD1 ILE B  18     -63.554 -16.608  -4.430  1.00 40.87           C  
ATOM   1582  H   ILE B  18     -60.714 -14.187  -5.021  1.00 31.32           H  
ATOM   1583  HA  ILE B  18     -60.060 -14.299  -2.326  1.00 33.26           H  
ATOM   1584  HB  ILE B  18     -61.822 -16.300  -2.322  1.00 34.24           H  
ATOM   1585 HG12 ILE B  18     -61.445 -16.760  -4.730  1.00 36.95           H  
ATOM   1586 HG13 ILE B  18     -62.135 -15.163  -5.110  1.00 36.95           H  
ATOM   1587 HG21 ILE B  18     -62.266 -14.043  -1.561  1.00 35.26           H  
ATOM   1588 HG22 ILE B  18     -62.522 -13.517  -3.242  1.00 35.26           H  
ATOM   1589 HG23 ILE B  18     -63.630 -14.696  -2.501  1.00 35.26           H  
ATOM   1590 HD11 ILE B  18     -63.595 -17.446  -3.734  1.00 40.87           H  
ATOM   1591 HD12 ILE B  18     -64.284 -15.854  -4.134  1.00 40.87           H  
ATOM   1592 HD13 ILE B  18     -63.782 -16.959  -5.436  1.00 40.87           H  
ATOM   1593  N   ASP B  19     -59.358 -17.092  -3.974  1.00 33.24           N  
ATOM   1594  CA  ASP B  19     -58.569 -18.310  -3.931  1.00 31.58           C  
ATOM   1595  C   ASP B  19     -57.092 -17.962  -3.846  1.00 29.06           C  
ATOM   1596  O   ASP B  19     -56.326 -18.637  -3.167  1.00 29.51           O  
ATOM   1597  CB  ASP B  19     -58.845 -19.161  -5.166  1.00 35.59           C  
ATOM   1598  CG  ASP B  19     -60.314 -19.527  -5.305  1.00 39.47           C  
ATOM   1599  OD1 ASP B  19     -61.145 -18.605  -5.477  1.00 42.87           O  
ATOM   1600  OD2 ASP B  19     -60.644 -20.734  -5.244  1.00 41.63           O1-
ATOM   1601  H   ASP B  19     -59.878 -16.867  -4.810  1.00 33.24           H  
ATOM   1602  HA  ASP B  19     -58.848 -18.885  -3.048  1.00 31.58           H  
ATOM   1603  HB2 ASP B  19     -58.261 -20.079  -5.096  1.00 35.59           H  
ATOM   1604  HB3 ASP B  19     -58.539 -18.603  -6.051  1.00 35.59           H  
ATOM   1605  N   VAL B  20     -56.691 -16.896  -4.519  1.00 26.94           N  
ATOM   1606  CA  VAL B  20     -55.297 -16.491  -4.491  1.00 27.32           C  
ATOM   1607  C   VAL B  20     -54.899 -15.980  -3.117  1.00 29.64           C  
ATOM   1608  O   VAL B  20     -53.828 -16.309  -2.606  1.00 29.62           O  
ATOM   1609  CB  VAL B  20     -55.014 -15.383  -5.502  1.00 24.06           C  
ATOM   1610  CG1 VAL B  20     -53.633 -14.797  -5.272  1.00 19.12           C  
ATOM   1611  CG2 VAL B  20     -55.113 -15.943  -6.897  1.00 26.78           C  
ATOM   1612  H   VAL B  20     -57.359 -16.361  -5.056  1.00 26.94           H  
ATOM   1613  HA  VAL B  20     -54.716 -17.378  -4.743  1.00 27.32           H  
ATOM   1614  HB  VAL B  20     -55.750 -14.588  -5.377  1.00 24.06           H  
ATOM   1615 HG11 VAL B  20     -53.574 -14.390  -4.263  1.00 19.12           H  
ATOM   1616 HG12 VAL B  20     -52.882 -15.578  -5.393  1.00 19.12           H  
ATOM   1617 HG13 VAL B  20     -53.450 -14.002  -5.995  1.00 19.12           H  
ATOM   1618 HG21 VAL B  20     -54.377 -16.738  -7.023  1.00 26.78           H  
ATOM   1619 HG22 VAL B  20     -56.113 -16.345  -7.057  1.00 26.78           H  
ATOM   1620 HG23 VAL B  20     -54.920 -15.151  -7.621  1.00 26.78           H  
ATOM   1621  N   TYR B  21     -55.762 -15.156  -2.535  1.00 30.60           N  
ATOM   1622  CA  TYR B  21     -55.496 -14.578  -1.232  1.00 30.36           C  
ATOM   1623  C   TYR B  21     -55.503 -15.620  -0.120  1.00 27.61           C  
ATOM   1624  O   TYR B  21     -54.516 -15.788   0.586  1.00 24.36           O  
ATOM   1625  CB  TYR B  21     -56.526 -13.493  -0.915  1.00 33.27           C  
ATOM   1626  CG  TYR B  21     -56.150 -12.712   0.306  1.00 36.90           C  
ATOM   1627  CD1 TYR B  21     -55.026 -11.884   0.299  1.00 38.80           C  
ATOM   1628  CD2 TYR B  21     -56.872 -12.842   1.494  1.00 39.12           C  
ATOM   1629  CE1 TYR B  21     -54.625 -11.207   1.446  1.00 41.58           C  
ATOM   1630  CE2 TYR B  21     -56.481 -12.167   2.649  1.00 41.02           C  
ATOM   1631  CZ  TYR B  21     -55.356 -11.353   2.618  1.00 41.37           C  
ATOM   1632  OH  TYR B  21     -54.955 -10.691   3.754  1.00 44.84           O  
ATOM   1633  H   TYR B  21     -56.623 -14.927  -3.010  1.00 30.60           H  
ATOM   1634  HA  TYR B  21     -54.496 -14.145  -1.277  1.00 30.36           H  
ATOM   1635  HB2 TYR B  21     -57.495 -13.964  -0.749  1.00 33.27           H  
ATOM   1636  HB3 TYR B  21     -56.594 -12.812  -1.763  1.00 33.27           H  
ATOM   1637  HD1 TYR B  21     -54.458 -11.767  -0.612  1.00 38.80           H  
ATOM   1638  HD2 TYR B  21     -57.747 -13.475   1.518  1.00 39.12           H  
ATOM   1639  HE1 TYR B  21     -53.751 -10.572   1.425  1.00 41.58           H  
ATOM   1640  HE2 TYR B  21     -57.049 -12.276   3.561  1.00 41.02           H  
ATOM   1641  HH  TYR B  21     -55.504 -10.842   4.527  1.00 44.84           H  
ATOM   1642  N   THR B  22     -56.627 -16.312   0.019  1.00 27.04           N  
ATOM   1643  CA  THR B  22     -56.798 -17.331   1.042  1.00 26.95           C  
ATOM   1644  C   THR B  22     -55.671 -18.340   1.042  1.00 29.18           C  
ATOM   1645  O   THR B  22     -55.313 -18.898   2.084  1.00 30.55           O  
ATOM   1646  CB  THR B  22     -58.108 -18.091   0.835  1.00 26.60           C  
ATOM   1647  OG1 THR B  22     -59.204 -17.242   1.179  1.00 27.79           O  
ATOM   1648  CG2 THR B  22     -58.155 -19.338   1.706  1.00 29.01           C  
ATOM   1649  H   THR B  22     -57.394 -16.123  -0.611  1.00 27.04           H  
ATOM   1650  HA  THR B  22     -56.804 -16.804   1.996  1.00 26.95           H  
ATOM   1651  HB  THR B  22     -58.173 -18.391  -0.211  1.00 26.60           H  
ATOM   1652 HG21 THR B  22     -57.317 -19.988   1.455  1.00 29.01           H  
ATOM   1653 HG22 THR B  22     -58.091 -19.051   2.756  1.00 29.01           H  
ATOM   1654 HG23 THR B  22     -59.091 -19.868   1.531  1.00 29.01           H  
ATOM   1655  HG1 THR B  22     -59.160 -16.468   0.613  1.00 27.79           H  
ATOM   1656  N   ARG B  23     -55.101 -18.558  -0.134  1.00 29.33           N  
ATOM   1657  CA  ARG B  23     -54.044 -19.534  -0.298  1.00 29.48           C  
ATOM   1658  C   ARG B  23     -52.660 -18.964  -0.103  1.00 27.44           C  
ATOM   1659  O   ARG B  23     -51.735 -19.686   0.240  1.00 29.94           O  
ATOM   1660  CB  ARG B  23     -54.167 -20.157  -1.686  1.00 34.04           C  
ATOM   1661  CG  ARG B  23     -53.498 -21.496  -1.867  1.00 38.47           C  
ATOM   1662  CD  ARG B  23     -53.978 -22.085  -3.176  1.00 45.26           C  
ATOM   1663  NE  ARG B  23     -55.440 -22.093  -3.247  1.00 48.93           N  
ATOM   1664  CZ  ARG B  23     -56.138 -22.166  -4.378  1.00 51.78           C  
ATOM   1665  NH1 ARG B  23     -55.510 -22.235  -5.544  1.00 53.03           N  
ATOM   1666  NH2 ARG B  23     -57.467 -22.165  -4.346  1.00 53.00           N1+
ATOM   1667  H   ARG B  23     -55.412 -18.030  -0.937  1.00 29.33           H  
ATOM   1668  HA  ARG B  23     -54.168 -20.286   0.481  1.00 29.48           H  
ATOM   1669  HB2 ARG B  23     -53.728 -19.464  -2.404  1.00 34.04           H  
ATOM   1670  HB3 ARG B  23     -55.228 -20.281  -1.904  1.00 34.04           H  
ATOM   1671  HG2 ARG B  23     -53.766 -22.158  -1.043  1.00 38.47           H  
ATOM   1672  HG3 ARG B  23     -52.416 -21.368  -1.893  1.00 38.47           H  
ATOM   1673  HD2 ARG B  23     -53.612 -23.108  -3.261  1.00 45.26           H  
ATOM   1674  HD3 ARG B  23     -53.585 -21.489  -4.000  1.00 45.26           H  
ATOM   1675  HE  ARG B  23     -55.954 -22.040  -2.379  1.00 48.93           H  
ATOM   1676 HH11 ARG B  23     -56.041 -22.286  -6.401  1.00 53.03           H  
ATOM   1677 HH12 ARG B  23     -54.500 -22.236  -5.575  1.00 53.03           H  
ATOM   1678 HH21 ARG B  23     -57.951 -22.113  -3.461  1.00 53.00           H  
ATOM   1679 HH22 ARG B  23     -57.993 -22.217  -5.207  1.00 53.00           H  
ATOM   1680  N   ALA B  24     -52.506 -17.669  -0.313  1.00 26.52           N  
ATOM   1681  CA  ALA B  24     -51.200 -17.055  -0.160  1.00 26.81           C  
ATOM   1682  C   ALA B  24     -51.031 -16.491   1.255  1.00 27.95           C  
ATOM   1683  O   ALA B  24     -49.927 -16.150   1.691  1.00 26.76           O  
ATOM   1684  CB  ALA B  24     -51.035 -15.953  -1.192  1.00 24.61           C  
ATOM   1685  H   ALA B  24     -53.300 -17.104  -0.581  1.00 26.52           H  
ATOM   1686  HA  ALA B  24     -50.431 -17.812  -0.316  1.00 26.81           H  
ATOM   1687  HB1 ALA B  24     -51.135 -16.374  -2.192  1.00 24.61           H  
ATOM   1688  HB2 ALA B  24     -51.802 -15.194  -1.039  1.00 24.61           H  
ATOM   1689  HB3 ALA B  24     -50.049 -15.500  -1.085  1.00 24.61           H  
ATOM   1690  N   THR B  25     -52.136 -16.399   1.976  1.00 29.05           N  
ATOM   1691  CA  THR B  25     -52.078 -15.857   3.313  1.00 32.18           C  
ATOM   1692  C   THR B  25     -51.433 -16.807   4.322  1.00 33.17           C  
ATOM   1693  O   THR B  25     -51.702 -18.019   4.334  1.00 33.43           O  
ATOM   1694  CB  THR B  25     -53.471 -15.455   3.812  1.00 31.51           C  
ATOM   1695  OG1 THR B  25     -53.336 -14.764   5.058  1.00 36.69           O  
ATOM   1696  CG2 THR B  25     -54.343 -16.670   4.007  1.00 31.37           C  
ATOM   1697  H   THR B  25     -53.018 -16.707   1.592  1.00 29.05           H  
ATOM   1698  HA  THR B  25     -51.444 -14.973   3.241  1.00 32.18           H  
ATOM   1699  HB  THR B  25     -53.939 -14.810   3.068  1.00 31.51           H  
ATOM   1700 HG21 THR B  25     -54.441 -17.203   3.061  1.00 31.37           H  
ATOM   1701 HG22 THR B  25     -53.889 -17.327   4.749  1.00 31.37           H  
ATOM   1702 HG23 THR B  25     -55.329 -16.358   4.352  1.00 31.37           H  
ATOM   1703  HG1 THR B  25     -54.216 -14.515   5.348  1.00 36.69           H  
ATOM   1704  N   CYS B  26     -50.566 -16.222   5.149  1.00 33.38           N  
ATOM   1705  CA  CYS B  26     -49.827 -16.902   6.208  1.00 31.07           C  
ATOM   1706  C   CYS B  26     -50.606 -18.052   6.829  1.00 30.00           C  
ATOM   1707  O   CYS B  26     -51.710 -17.867   7.347  1.00 30.08           O  
ATOM   1708  CB  CYS B  26     -49.456 -15.877   7.284  1.00 33.26           C  
ATOM   1709  SG  CYS B  26     -48.720 -16.534   8.814  1.00 32.02           S  
ATOM   1710  H   CYS B  26     -50.408 -15.231   5.034  1.00 33.38           H  
ATOM   1711  HA  CYS B  26     -48.933 -17.339   5.764  1.00 31.07           H  
ATOM   1712  HB2 CYS B  26     -50.365 -15.341   7.558  1.00 33.26           H  
ATOM   1713  HB3 CYS B  26     -48.741 -15.181   6.845  1.00 33.26           H  
ATOM   1714  N   GLN B  27     -50.020 -19.243   6.763  1.00 27.20           N  
ATOM   1715  CA  GLN B  27     -50.636 -20.442   7.311  1.00 26.17           C  
ATOM   1716  C   GLN B  27     -49.630 -21.587   7.204  1.00 26.29           C  
ATOM   1717  O   GLN B  27     -48.555 -21.435   6.614  1.00 28.33           O  
ATOM   1718  CB  GLN B  27     -51.892 -20.785   6.522  1.00 25.87           C  
ATOM   1719  CG  GLN B  27     -51.596 -21.159   5.069  1.00 28.48           C  
ATOM   1720  CD  GLN B  27     -52.836 -21.158   4.215  1.00 29.37           C  
ATOM   1721  OE1 GLN B  27     -53.630 -22.100   4.249  1.00 29.42           O  
ATOM   1722  NE2 GLN B  27     -53.025 -20.083   3.454  1.00 29.04           N  
ATOM   1723  H   GLN B  27     -49.117 -19.318   6.317  1.00 27.20           H  
ATOM   1724  HA  GLN B  27     -50.913 -20.279   8.353  1.00 26.17           H  
ATOM   1725  HB2 GLN B  27     -52.556 -19.920   6.531  1.00 25.87           H  
ATOM   1726  HB3 GLN B  27     -52.387 -21.628   7.005  1.00 25.87           H  
ATOM   1727  HG2 GLN B  27     -51.156 -22.156   5.046  1.00 28.48           H  
ATOM   1728  HG3 GLN B  27     -50.887 -20.439   4.659  1.00 28.48           H  
ATOM   1729 HE21 GLN B  27     -52.346 -19.335   3.459  1.00 29.04           H  
ATOM   1730 HE22 GLN B  27     -53.847 -20.015   2.871  1.00 29.04           H  
ATOM   1731  N   PRO B  28     -49.952 -22.746   7.789  1.00 25.72           N  
ATOM   1732  CA  PRO B  28     -49.008 -23.858   7.694  1.00 25.37           C  
ATOM   1733  C   PRO B  28     -49.122 -24.422   6.288  1.00 25.27           C  
ATOM   1734  O   PRO B  28     -50.228 -24.506   5.757  1.00 24.78           O  
ATOM   1735  CB  PRO B  28     -49.528 -24.852   8.739  1.00 25.40           C  
ATOM   1736  CG  PRO B  28     -50.357 -24.004   9.668  1.00 25.74           C  
ATOM   1737  CD  PRO B  28     -51.046 -23.075   8.716  1.00 25.40           C  
ATOM   1738  HA  PRO B  28     -47.963 -23.603   7.870  1.00 25.37           H  
ATOM   1739  HB2 PRO B  28     -48.701 -25.319   9.275  1.00 25.40           H  
ATOM   1740  HB3 PRO B  28     -50.139 -25.623   8.270  1.00 25.40           H  
ATOM   1741  HG2 PRO B  28     -49.728 -23.456  10.370  1.00 25.74           H  
ATOM   1742  HG3 PRO B  28     -51.076 -24.609  10.220  1.00 25.74           H  
ATOM   1743  HD2 PRO B  28     -51.869 -23.570   8.201  1.00 25.40           H  
ATOM   1744  HD3 PRO B  28     -51.418 -22.186   9.225  1.00 25.40           H  
ATOM   1745  N   ARG B  29     -48.000 -24.812   5.689  1.00 25.42           N  
ATOM   1746  CA  ARG B  29     -48.024 -25.377   4.340  1.00 25.82           C  
ATOM   1747  C   ARG B  29     -46.853 -26.319   4.106  1.00 26.19           C  
ATOM   1748  O   ARG B  29     -45.726 -26.030   4.497  1.00 27.19           O  
ATOM   1749  CB  ARG B  29     -48.005 -24.250   3.289  1.00 24.66           C  
ATOM   1750  CG  ARG B  29     -46.771 -23.350   3.342  1.00 23.87           C  
ATOM   1751  CD  ARG B  29     -47.021 -22.030   2.625  1.00 23.46           C  
ATOM   1752  NE  ARG B  29     -48.453 -21.729   2.576  1.00 27.07           N  
ATOM   1753  CZ  ARG B  29     -48.963 -20.520   2.354  1.00 28.25           C  
ATOM   1754  NH1 ARG B  29     -48.160 -19.486   2.164  1.00 30.84           N  
ATOM   1755  NH2 ARG B  29     -50.274 -20.338   2.318  1.00 27.73           N1+
ATOM   1756  H   ARG B  29     -47.119 -24.717   6.173  1.00 25.42           H  
ATOM   1757  HA  ARG B  29     -48.945 -25.951   4.240  1.00 25.82           H  
ATOM   1758  HB2 ARG B  29     -48.886 -23.627   3.442  1.00 24.66           H  
ATOM   1759  HB3 ARG B  29     -48.050 -24.707   2.300  1.00 24.66           H  
ATOM   1760  HG2 ARG B  29     -45.936 -23.862   2.863  1.00 23.87           H  
ATOM   1761  HG3 ARG B  29     -46.523 -23.147   4.384  1.00 23.87           H  
ATOM   1762  HD2 ARG B  29     -46.635 -22.097   1.608  1.00 23.46           H  
ATOM   1763  HD3 ARG B  29     -46.506 -21.231   3.158  1.00 23.46           H  
ATOM   1764  HE  ARG B  29     -49.099 -22.492   2.721  1.00 27.07           H  
ATOM   1765 HH11 ARG B  29     -47.158 -19.613   2.189  1.00 30.84           H  
ATOM   1766 HH12 ARG B  29     -48.549 -18.569   1.994  1.00 30.84           H  
ATOM   1767 HH21 ARG B  29     -50.651 -19.417   2.147  1.00 27.73           H  
ATOM   1768 HH22 ARG B  29     -50.897 -21.120   2.462  1.00 27.73           H  
ATOM   1769  N   GLU B  30     -47.125 -27.449   3.460  1.00 28.59           N  
ATOM   1770  CA  GLU B  30     -46.085 -28.429   3.165  1.00 28.50           C  
ATOM   1771  C   GLU B  30     -44.880 -27.748   2.519  1.00 29.01           C  
ATOM   1772  O   GLU B  30     -44.996 -27.060   1.512  1.00 30.12           O  
ATOM   1773  CB  GLU B  30     -46.610 -29.520   2.203  1.00  0.00           C  
ATOM   1774  CG  GLU B  30     -47.577 -30.532   2.841  1.00  0.00           C  
ATOM   1775  CD  GLU B  30     -46.860 -31.587   3.690  1.00  0.00           C  
ATOM   1776  OE1 GLU B  30     -46.510 -32.681   3.254  1.00  0.00           O  
ATOM   1777  OE2 GLU B  30     -46.646 -31.212   4.986  1.00  0.00           O1-
ATOM   1778  H   GLU B  30     -47.328 -26.975   2.588  1.00 28.59           H  
ATOM   1779  HA  GLU B  30     -45.790 -28.890   4.108  1.00 28.50           H  
ATOM   1780  HB2 GLU B  30     -45.753 -30.070   1.813  1.00  0.00           H  
ATOM   1781  HB3 GLU B  30     -47.130 -29.026   1.381  1.00  0.00           H  
ATOM   1782  HG2 GLU B  30     -48.125 -31.039   2.047  1.00  0.00           H  
ATOM   1783  HG3 GLU B  30     -48.277 -29.990   3.477  1.00  0.00           H  
ATOM   1784  N   VAL B  31     -43.725 -27.935   3.139  1.00 30.46           N  
ATOM   1785  CA  VAL B  31     -42.474 -27.346   2.689  1.00 31.25           C  
ATOM   1786  C   VAL B  31     -41.439 -28.453   2.543  1.00 33.19           C  
ATOM   1787  O   VAL B  31     -41.451 -29.438   3.293  1.00 33.18           O  
ATOM   1788  CB  VAL B  31     -41.943 -26.321   3.726  1.00 32.31           C  
ATOM   1789  CG1 VAL B  31     -40.590 -25.788   3.299  1.00 29.68           C  
ATOM   1790  CG2 VAL B  31     -42.947 -25.179   3.897  1.00 32.18           C  
ATOM   1791  H   VAL B  31     -43.712 -28.516   3.965  1.00 30.46           H  
ATOM   1792  HA  VAL B  31     -42.648 -26.839   1.740  1.00 31.25           H  
ATOM   1793  HB  VAL B  31     -41.822 -26.822   4.686  1.00 32.31           H  
ATOM   1794 HG11 VAL B  31     -39.887 -26.615   3.205  1.00 29.68           H  
ATOM   1795 HG12 VAL B  31     -40.686 -25.281   2.339  1.00 29.68           H  
ATOM   1796 HG13 VAL B  31     -40.224 -25.084   4.046  1.00 29.68           H  
ATOM   1797 HG21 VAL B  31     -43.080 -24.666   2.944  1.00 32.18           H  
ATOM   1798 HG22 VAL B  31     -43.904 -25.583   4.229  1.00 32.18           H  
ATOM   1799 HG23 VAL B  31     -42.573 -24.474   4.640  1.00 32.18           H  
ATOM   1800  N   VAL B  32     -40.547 -28.289   1.573  1.00 33.82           N  
ATOM   1801  CA  VAL B  32     -39.502 -29.265   1.335  1.00 34.57           C  
ATOM   1802  C   VAL B  32     -38.268 -28.832   2.095  1.00 37.18           C  
ATOM   1803  O   VAL B  32     -37.854 -27.670   2.020  1.00 37.01           O  
ATOM   1804  CB  VAL B  32     -39.172 -29.376  -0.169  1.00 33.50           C  
ATOM   1805  CG1 VAL B  32     -37.804 -29.990  -0.362  1.00 31.28           C  
ATOM   1806  CG2 VAL B  32     -40.235 -30.226  -0.863  1.00 32.75           C  
ATOM   1807  H   VAL B  32     -40.598 -27.467   0.989  1.00 33.82           H  
ATOM   1808  HA  VAL B  32     -39.842 -30.243   1.674  1.00 34.57           H  
ATOM   1809  HB  VAL B  32     -39.167 -28.379  -0.608  1.00 33.50           H  
ATOM   1810 HG11 VAL B  32     -37.055 -29.370   0.130  1.00 31.28           H  
ATOM   1811 HG12 VAL B  32     -37.790 -30.990   0.072  1.00 31.28           H  
ATOM   1812 HG13 VAL B  32     -37.581 -30.053  -1.427  1.00 31.28           H  
ATOM   1813 HG21 VAL B  32     -40.244 -31.225  -0.426  1.00 32.75           H  
ATOM   1814 HG22 VAL B  32     -41.213 -29.763  -0.731  1.00 32.75           H  
ATOM   1815 HG23 VAL B  32     -40.007 -30.296  -1.926  1.00 32.75           H  
ATOM   1816  N   VAL B  33     -37.694 -29.768   2.842  1.00 39.91           N  
ATOM   1817  CA  VAL B  33     -36.498 -29.496   3.624  1.00 42.63           C  
ATOM   1818  C   VAL B  33     -35.396 -30.431   3.163  1.00 45.45           C  
ATOM   1819  O   VAL B  33     -35.551 -31.655   3.185  1.00 46.12           O  
ATOM   1820  CB  VAL B  33     -36.741 -29.709   5.138  1.00 42.69           C  
ATOM   1821  CG1 VAL B  33     -35.433 -29.556   5.898  1.00 43.26           C  
ATOM   1822  CG2 VAL B  33     -37.756 -28.697   5.655  1.00 41.99           C  
ATOM   1823  H   VAL B  33     -38.099 -30.693   2.868  1.00 39.91           H  
ATOM   1824  HA  VAL B  33     -36.218 -28.453   3.473  1.00 42.63           H  
ATOM   1825  HB  VAL B  33     -37.132 -30.715   5.293  1.00 42.69           H  
ATOM   1826 HG11 VAL B  33     -34.713 -30.288   5.533  1.00 43.26           H  
ATOM   1827 HG12 VAL B  33     -35.039 -28.551   5.745  1.00 43.26           H  
ATOM   1828 HG13 VAL B  33     -35.609 -29.719   6.961  1.00 43.26           H  
ATOM   1829 HG21 VAL B  33     -37.372 -27.688   5.504  1.00 41.99           H  
ATOM   1830 HG22 VAL B  33     -38.694 -28.814   5.113  1.00 41.99           H  
ATOM   1831 HG23 VAL B  33     -37.928 -28.865   6.718  1.00 41.99           H  
ATOM   1832  N   PRO B  34     -34.267 -29.858   2.725  1.00 47.78           N  
ATOM   1833  CA  PRO B  34     -33.091 -30.580   2.237  1.00 49.23           C  
ATOM   1834  C   PRO B  34     -32.291 -31.179   3.377  1.00 50.91           C  
ATOM   1835  O   PRO B  34     -31.771 -30.451   4.218  1.00 51.87           O  
ATOM   1836  CB  PRO B  34     -32.287 -29.500   1.516  1.00 49.06           C  
ATOM   1837  CG  PRO B  34     -33.296 -28.422   1.228  1.00 50.24           C  
ATOM   1838  CD  PRO B  34     -34.123 -28.417   2.472  1.00 48.94           C  
ATOM   1839  HA  PRO B  34     -33.353 -31.422   1.596  1.00 49.23           H  
ATOM   1840  HB2 PRO B  34     -31.861 -29.888   0.591  1.00 49.06           H  
ATOM   1841  HB3 PRO B  34     -31.488 -29.122   2.154  1.00 49.06           H  
ATOM   1842  HG2 PRO B  34     -33.899 -28.669   0.354  1.00 50.24           H  
ATOM   1843  HG3 PRO B  34     -32.810 -27.458   1.073  1.00 50.24           H  
ATOM   1844  HD2 PRO B  34     -33.608 -27.917   3.292  1.00 48.94           H  
ATOM   1845  HD3 PRO B  34     -35.090 -27.942   2.307  1.00 48.94           H  
ATOM   1846  N   LEU B  35     -32.190 -32.503   3.405  1.00 53.33           N  
ATOM   1847  CA  LEU B  35     -31.421 -33.170   4.447  1.00 55.65           C  
ATOM   1848  C   LEU B  35     -29.954 -33.016   4.098  1.00 58.37           C  
ATOM   1849  O   LEU B  35     -29.612 -32.849   2.931  1.00 59.05           O  
ATOM   1850  CB  LEU B  35     -31.781 -34.652   4.516  1.00 52.73           C  
ATOM   1851  CG  LEU B  35     -33.236 -34.946   4.871  1.00 51.40           C  
ATOM   1852  CD1 LEU B  35     -33.407 -36.433   5.086  1.00 50.64           C  
ATOM   1853  CD2 LEU B  35     -33.624 -34.176   6.120  1.00 49.91           C  
ATOM   1854  H   LEU B  35     -32.652 -33.054   2.695  1.00 53.33           H  
ATOM   1855  HA  LEU B  35     -31.641 -32.726   5.418  1.00 55.65           H  
ATOM   1856  HB2 LEU B  35     -31.148 -35.119   5.270  1.00 52.73           H  
ATOM   1857  HB3 LEU B  35     -31.574 -35.096   3.542  1.00 52.73           H  
ATOM   1858  HG  LEU B  35     -33.887 -34.631   4.055  1.00 51.40           H  
ATOM   1859 HD11 LEU B  35     -33.139 -36.965   4.173  1.00 50.64           H  
ATOM   1860 HD12 LEU B  35     -32.760 -36.759   5.900  1.00 50.64           H  
ATOM   1861 HD13 LEU B  35     -34.445 -36.646   5.339  1.00 50.64           H  
ATOM   1862 HD21 LEU B  35     -32.983 -34.479   6.948  1.00 49.91           H  
ATOM   1863 HD22 LEU B  35     -33.505 -33.108   5.940  1.00 49.91           H  
ATOM   1864 HD23 LEU B  35     -34.664 -34.388   6.369  1.00 49.91           H  
ATOM   1865  N   THR B  36     -29.084 -33.061   5.099  1.00 62.03           N  
ATOM   1866  CA  THR B  36     -27.660 -32.919   4.835  1.00 66.17           C  
ATOM   1867  C   THR B  36     -27.425 -31.522   4.251  1.00 68.37           C  
ATOM   1868  O   THR B  36     -26.354 -31.223   3.717  1.00 68.78           O  
ATOM   1869  CB  THR B  36     -27.193 -34.021   3.837  1.00 67.18           C  
ATOM   1870  OG1 THR B  36     -27.326 -35.308   4.456  1.00 68.15           O  
ATOM   1871  CG2 THR B  36     -25.750 -33.818   3.411  1.00 67.53           C  
ATOM   1872  H   THR B  36     -29.411 -33.194   6.045  1.00 62.03           H  
ATOM   1873  HA  THR B  36     -27.085 -33.036   5.754  1.00 66.17           H  
ATOM   1874  HB  THR B  36     -27.820 -33.958   2.948  1.00 67.18           H  
ATOM   1875 HG21 THR B  36     -25.643 -32.839   2.945  1.00 67.53           H  
ATOM   1876 HG22 THR B  36     -25.101 -33.877   4.285  1.00 67.53           H  
ATOM   1877 HG23 THR B  36     -25.469 -34.593   2.697  1.00 67.53           H  
ATOM   1878  HG1 THR B  36     -26.458 -35.717   4.464  1.00 68.15           H  
ATOM   1879  N   VAL B  37     -28.436 -30.665   4.371  1.00 70.77           N  
ATOM   1880  CA  VAL B  37     -28.326 -29.316   3.842  1.00 74.21           C  
ATOM   1881  C   VAL B  37     -28.943 -28.240   4.717  1.00 76.66           C  
ATOM   1882  O   VAL B  37     -28.249 -27.313   5.146  1.00 76.69           O  
ATOM   1883  CB  VAL B  37     -28.964 -29.314   2.425  1.00  0.00           C  
ATOM   1884  CG1 VAL B  37     -29.456 -27.934   1.958  1.00  0.00           C  
ATOM   1885  CG2 VAL B  37     -27.956 -29.835   1.387  1.00  0.00           C  
ATOM   1886  H   VAL B  37     -29.410 -30.924   4.422  1.00 70.77           H  
ATOM   1887  HA  VAL B  37     -27.268 -29.057   3.808  1.00 74.21           H  
ATOM   1888  HB  VAL B  37     -29.832 -29.976   2.426  1.00  0.00           H  
ATOM   1889 HG11 VAL B  37     -30.278 -27.589   2.585  1.00  0.00           H  
ATOM   1890 HG12 VAL B  37     -28.639 -27.210   1.995  1.00  0.00           H  
ATOM   1891 HG13 VAL B  37     -29.827 -27.999   0.935  1.00  0.00           H  
ATOM   1892 HG21 VAL B  37     -27.063 -29.208   1.379  1.00  0.00           H  
ATOM   1893 HG22 VAL B  37     -27.673 -30.862   1.621  1.00  0.00           H  
ATOM   1894 HG23 VAL B  37     -28.405 -29.829   0.393  1.00  0.00           H  
ATOM   1895  N   GLU B  38     -30.247 -28.355   4.973  1.00 78.85           N  
ATOM   1896  CA  GLU B  38     -30.939 -27.378   5.801  1.00 81.41           C  
ATOM   1897  C   GLU B  38     -30.284 -27.204   7.161  1.00 82.98           C  
ATOM   1898  O   GLU B  38     -29.666 -26.170   7.438  1.00 83.05           O  
ATOM   1899  CB  GLU B  38     -32.445 -27.815   6.006  1.00  0.00           C  
ATOM   1900  CG  GLU B  38     -33.339 -26.744   6.659  1.00  0.00           C  
ATOM   1901  CD  GLU B  38     -33.955 -25.781   5.639  1.00  0.00           C  
ATOM   1902  OE1 GLU B  38     -35.140 -25.814   5.309  1.00  0.00           O  
ATOM   1903  OE2 GLU B  38     -33.078 -24.872   5.120  1.00  0.00           O1-
ATOM   1904  H   GLU B  38     -30.796 -28.491   4.136  1.00 78.85           H  
ATOM   1905  HA  GLU B  38     -30.886 -26.423   5.278  1.00 81.41           H  
ATOM   1906  HB2 GLU B  38     -32.460 -28.702   6.639  1.00  0.00           H  
ATOM   1907  HB3 GLU B  38     -32.865 -28.059   5.030  1.00  0.00           H  
ATOM   1908  HG2 GLU B  38     -32.735 -26.168   7.361  1.00  0.00           H  
ATOM   1909  HG3 GLU B  38     -34.145 -27.243   7.196  1.00  0.00           H  
ATOM   1910  N   LEU B  39     -30.428 -28.215   8.015  1.00 84.02           N  
ATOM   1911  CA  LEU B  39     -29.825 -28.165   9.334  1.00 85.08           C  
ATOM   1912  C   LEU B  39     -28.367 -28.565   9.226  1.00 85.96           C  
ATOM   1913  O   LEU B  39     -28.061 -29.707   8.871  1.00 85.92           O  
ATOM   1914  CB  LEU B  39     -30.571 -29.090  10.315  1.00  0.00           C  
ATOM   1915  CG  LEU B  39     -32.070 -28.779  10.524  1.00  0.00           C  
ATOM   1916  CD1 LEU B  39     -32.665 -29.814  11.491  1.00  0.00           C  
ATOM   1917  CD2 LEU B  39     -32.320 -27.363  11.067  1.00  0.00           C  
ATOM   1918  H   LEU B  39     -30.207 -29.121   7.616  1.00 84.02           H  
ATOM   1919  HA  LEU B  39     -29.895 -27.149   9.722  1.00 85.08           H  
ATOM   1920  HB2 LEU B  39     -30.481 -30.115   9.950  1.00  0.00           H  
ATOM   1921  HB3 LEU B  39     -30.066 -29.036  11.281  1.00  0.00           H  
ATOM   1922  HG  LEU B  39     -32.590 -28.876   9.570  1.00  0.00           H  
ATOM   1923 HD11 LEU B  39     -32.535 -30.818  11.086  1.00  0.00           H  
ATOM   1924 HD12 LEU B  39     -32.172 -29.753  12.461  1.00  0.00           H  
ATOM   1925 HD13 LEU B  39     -33.733 -29.631  11.620  1.00  0.00           H  
ATOM   1926 HD21 LEU B  39     -31.756 -27.207  11.988  1.00  0.00           H  
ATOM   1927 HD22 LEU B  39     -32.018 -26.620  10.328  1.00  0.00           H  
ATOM   1928 HD23 LEU B  39     -33.384 -27.228  11.273  1.00  0.00           H  
ATOM   1929  N   MET B  40     -27.473 -27.621   9.522  1.00 86.62           N  
ATOM   1930  CA  MET B  40     -26.042 -27.871   9.447  1.00 87.08           C  
ATOM   1931  C   MET B  40     -25.629 -29.272   9.853  1.00 87.56           C  
ATOM   1932  O   MET B  40     -24.618 -29.791   9.375  1.00 87.51           O  
ATOM   1933  CB  MET B  40     -25.341 -26.810  10.316  1.00  0.00           C  
ATOM   1934  CG  MET B  40     -23.811 -26.907  10.297  1.00  0.00           C  
ATOM   1935  SD  MET B  40     -23.040 -26.735   8.663  1.00  0.00           S  
ATOM   1936  CE  MET B  40     -21.299 -26.855   9.146  1.00  0.00           C  
ATOM   1937  H   MET B  40     -27.656 -26.672   9.224  1.00 86.62           H  
ATOM   1938  HA  MET B  40     -25.739 -27.796   8.403  1.00 87.08           H  
ATOM   1939  HB2 MET B  40     -25.627 -25.819   9.961  1.00  0.00           H  
ATOM   1940  HB3 MET B  40     -25.679 -26.911  11.348  1.00  0.00           H  
ATOM   1941  HG2 MET B  40     -23.415 -26.122  10.943  1.00  0.00           H  
ATOM   1942  HG3 MET B  40     -23.513 -27.866  10.721  1.00  0.00           H  
ATOM   1943  HE1 MET B  40     -21.056 -26.048   9.837  1.00  0.00           H  
ATOM   1944  HE2 MET B  40     -21.119 -27.815   9.629  1.00  0.00           H  
ATOM   1945  HE3 MET B  40     -20.671 -26.775   8.259  1.00  0.00           H  
ATOM   1946  N   GLY B  41     -26.418 -29.882  10.735  1.00 87.90           N  
ATOM   1947  CA  GLY B  41     -26.138 -31.228  11.201  1.00 87.80           C  
ATOM   1948  C   GLY B  41     -26.118 -32.262  10.090  1.00 87.33           C  
ATOM   1949  O   GLY B  41     -26.904 -32.190   9.139  1.00 87.14           O  
ATOM   1950  H   GLY B  41     -27.230 -29.397  11.088  1.00 87.90           H  
ATOM   1951  HA2 GLY B  41     -26.906 -31.510  11.921  1.00 87.80           H  
ATOM   1952  HA3 GLY B  41     -25.164 -31.228  11.690  1.00 87.80           H  
ATOM   1953  N   THR B  42     -25.216 -33.231  10.223  1.00 86.73           N  
ATOM   1954  CA  THR B  42     -25.054 -34.297   9.242  1.00 86.24           C  
ATOM   1955  C   THR B  42     -25.065 -33.728   7.829  1.00 85.78           C  
ATOM   1956  O   THR B  42     -26.112 -33.666   7.179  1.00 86.07           O  
ATOM   1957  CB  THR B  42     -26.170 -35.364   9.365  1.00 86.43           C  
ATOM   1958  OG1 THR B  42     -26.145 -35.935  10.679  1.00 85.66           O  
ATOM   1959  CG2 THR B  42     -25.968 -36.475   8.334  1.00 86.42           C  
ATOM   1960  H   THR B  42     -24.619 -33.228  11.037  1.00 86.73           H  
ATOM   1961  HA  THR B  42     -24.094 -34.773   9.442  1.00 86.24           H  
ATOM   1962  HB  THR B  42     -27.131 -34.882   9.185  1.00 86.43           H  
ATOM   1963 HG21 THR B  42     -25.982 -36.047   7.332  1.00 86.42           H  
ATOM   1964 HG22 THR B  42     -25.008 -36.962   8.508  1.00 86.42           H  
ATOM   1965 HG23 THR B  42     -26.770 -37.208   8.428  1.00 86.42           H  
ATOM   1966  HG1 THR B  42     -26.280 -35.222  11.308  1.00 85.66           H  
ATOM   1967  N   VAL B  43     -23.895 -33.299   7.367  1.00 84.75           N  
ATOM   1968  CA  VAL B  43     -23.761 -32.748   6.026  1.00 83.42           C  
ATOM   1969  C   VAL B  43     -23.340 -33.888   5.100  1.00 82.51           C  
ATOM   1970  O   VAL B  43     -22.918 -33.664   3.964  1.00 83.17           O  
ATOM   1971  CB  VAL B  43     -22.695 -31.622   5.985  1.00 83.16           C  
ATOM   1972  CG1 VAL B  43     -22.746 -30.898   4.642  1.00 82.55           C  
ATOM   1973  CG2 VAL B  43     -22.932 -30.642   7.126  1.00 82.72           C  
ATOM   1974  H   VAL B  43     -23.080 -33.357   7.960  1.00 84.75           H  
ATOM   1975  HA  VAL B  43     -24.710 -32.314   5.712  1.00 83.42           H  
ATOM   1976  HB  VAL B  43     -21.706 -32.064   6.102  1.00 83.16           H  
ATOM   1977 HG11 VAL B  43     -22.559 -31.610   3.838  1.00 82.55           H  
ATOM   1978 HG12 VAL B  43     -23.730 -30.449   4.508  1.00 82.55           H  
ATOM   1979 HG13 VAL B  43     -21.985 -30.118   4.621  1.00 82.55           H  
ATOM   1980 HG21 VAL B  43     -23.919 -30.192   7.020  1.00 82.72           H  
ATOM   1981 HG22 VAL B  43     -22.874 -31.171   8.077  1.00 82.72           H  
ATOM   1982 HG23 VAL B  43     -22.172 -29.861   7.098  1.00 82.72           H  
ATOM   1983  N   ALA B  44     -23.480 -35.116   5.597  1.00 80.85           N  
ATOM   1984  CA  ALA B  44     -23.119 -36.311   4.837  1.00 78.84           C  
ATOM   1985  C   ALA B  44     -24.341 -36.987   4.217  1.00 76.84           C  
ATOM   1986  O   ALA B  44     -25.481 -36.714   4.602  1.00 76.03           O  
ATOM   1987  CB  ALA B  44     -22.373 -37.299   5.736  1.00 79.23           C  
ATOM   1988  H   ALA B  44     -23.848 -35.225   6.531  1.00 80.85           H  
ATOM   1989  HA  ALA B  44     -22.469 -35.996   4.021  1.00 78.84           H  
ATOM   1990  HB1 ALA B  44     -21.485 -36.818   6.146  1.00 79.23           H  
ATOM   1991  HB2 ALA B  44     -23.025 -37.612   6.551  1.00 79.23           H  
ATOM   1992  HB3 ALA B  44     -22.078 -38.170   5.152  1.00 79.23           H  
ATOM   1993  N   LYS B  45     -24.088 -37.887   3.269  1.00 74.29           N  
ATOM   1994  CA  LYS B  45     -25.171 -38.574   2.589  1.00 70.71           C  
ATOM   1995  C   LYS B  45     -25.308 -40.073   2.798  1.00 67.84           C  
ATOM   1996  O   LYS B  45     -24.598 -40.685   3.599  1.00 68.23           O  
ATOM   1997  CB  LYS B  45     -25.027 -38.326   1.041  1.00  0.00           C  
ATOM   1998  CG  LYS B  45     -25.257 -36.866   0.608  1.00  0.00           C  
ATOM   1999  CD  LYS B  45     -26.706 -36.398   0.835  1.00  0.00           C  
ATOM   2000  CE  LYS B  45     -26.995 -35.041   0.180  1.00  0.00           C  
ATOM   2001  NZ  LYS B  45     -27.021 -35.135  -1.291  1.00  0.00           N1+
ATOM   2002  H   LYS B  45     -23.969 -38.323   4.178  1.00 74.29           H  
ATOM   2003  HA  LYS B  45     -26.067 -38.148   3.041  1.00 70.71           H  
ATOM   2004  HB2 LYS B  45     -25.753 -38.953   0.525  1.00  0.00           H  
ATOM   2005  HB3 LYS B  45     -24.019 -38.615   0.743  1.00  0.00           H  
ATOM   2006  HG2 LYS B  45     -25.024 -36.778  -0.453  1.00  0.00           H  
ATOM   2007  HG3 LYS B  45     -24.590 -36.223   1.181  1.00  0.00           H  
ATOM   2008  HD2 LYS B  45     -26.882 -36.313   1.907  1.00  0.00           H  
ATOM   2009  HD3 LYS B  45     -27.384 -37.141   0.412  1.00  0.00           H  
ATOM   2010  HE2 LYS B  45     -26.218 -34.336   0.474  1.00  0.00           H  
ATOM   2011  HE3 LYS B  45     -27.963 -34.682   0.527  1.00  0.00           H  
ATOM   2012  HZ1 LYS B  45     -26.128 -35.469  -1.623  1.00  0.00           H  
ATOM   2013  HZ2 LYS B  45     -27.747 -35.779  -1.575  1.00  0.00           H  
ATOM   2014  HZ3 LYS B  45     -27.208 -34.224  -1.683  1.00  0.00           H  
ATOM   2015  N   GLN B  46     -26.234 -40.652   2.036  1.00 64.50           N  
ATOM   2016  CA  GLN B  46     -26.540 -42.067   2.109  1.00 58.24           C  
ATOM   2017  C   GLN B  46     -28.001 -42.154   2.511  1.00 54.49           C  
ATOM   2018  O   GLN B  46     -28.520 -43.231   2.797  1.00 54.11           O  
ATOM   2019  CB  GLN B  46     -25.627 -42.792   3.116  1.00  0.00           C  
ATOM   2020  CG  GLN B  46     -24.186 -43.015   2.620  1.00  0.00           C  
ATOM   2021  CD  GLN B  46     -24.038 -44.113   1.556  1.00  0.00           C  
ATOM   2022  OE1 GLN B  46     -25.013 -44.660   1.043  1.00  0.00           O  
ATOM   2023  NE2 GLN B  46     -22.788 -44.453   1.230  1.00  0.00           N  
ATOM   2024  H   GLN B  46     -26.643 -40.257   1.199  1.00 64.50           H  
ATOM   2025  HA  GLN B  46     -26.365 -42.561   1.153  1.00 58.24           H  
ATOM   2026  HB2 GLN B  46     -25.593 -42.210   4.038  1.00  0.00           H  
ATOM   2027  HB3 GLN B  46     -26.060 -43.763   3.358  1.00  0.00           H  
ATOM   2028  HG2 GLN B  46     -23.780 -42.080   2.231  1.00  0.00           H  
ATOM   2029  HG3 GLN B  46     -23.577 -43.299   3.481  1.00  0.00           H  
ATOM   2030 HE21 GLN B  46     -22.623 -45.174   0.542  1.00  0.00           H  
ATOM   2031 HE22 GLN B  46     -22.007 -43.988   1.672  1.00  0.00           H  
ATOM   2032  N   LEU B  47     -28.662 -40.996   2.509  1.00 50.76           N  
ATOM   2033  CA  LEU B  47     -30.064 -40.874   2.898  1.00 47.22           C  
ATOM   2034  C   LEU B  47     -31.046 -40.979   1.748  1.00 44.98           C  
ATOM   2035  O   LEU B  47     -30.838 -40.410   0.684  1.00 46.68           O  
ATOM   2036  CB  LEU B  47     -30.291 -39.541   3.606  1.00 45.98           C  
ATOM   2037  CG  LEU B  47     -29.281 -39.210   4.704  1.00 46.51           C  
ATOM   2038  CD1 LEU B  47     -29.626 -37.871   5.322  1.00 46.21           C  
ATOM   2039  CD2 LEU B  47     -29.273 -40.312   5.756  1.00 44.95           C  
ATOM   2040  H   LEU B  47     -28.168 -40.162   2.224  1.00 50.76           H  
ATOM   2041  HA  LEU B  47     -30.256 -41.720   3.557  1.00 47.22           H  
ATOM   2042  HB2 LEU B  47     -31.284 -39.562   4.056  1.00 45.98           H  
ATOM   2043  HB3 LEU B  47     -30.248 -38.750   2.858  1.00 45.98           H  
ATOM   2044  HG  LEU B  47     -28.281 -39.147   4.274  1.00 46.51           H  
ATOM   2045 HD11 LEU B  47     -29.601 -37.099   4.553  1.00 46.21           H  
ATOM   2046 HD12 LEU B  47     -30.624 -37.918   5.757  1.00 46.21           H  
ATOM   2047 HD13 LEU B  47     -28.901 -37.633   6.101  1.00 46.21           H  
ATOM   2048 HD21 LEU B  47     -30.264 -40.395   6.202  1.00 44.95           H  
ATOM   2049 HD22 LEU B  47     -29.004 -41.259   5.288  1.00 44.95           H  
ATOM   2050 HD23 LEU B  47     -28.545 -40.070   6.530  1.00 44.95           H  
ATOM   2051  N   VAL B  48     -32.135 -41.695   1.982  1.00 41.71           N  
ATOM   2052  CA  VAL B  48     -33.164 -41.870   0.977  1.00 39.14           C  
ATOM   2053  C   VAL B  48     -34.525 -41.713   1.636  1.00 37.77           C  
ATOM   2054  O   VAL B  48     -34.953 -42.586   2.400  1.00 37.66           O  
ATOM   2055  CB  VAL B  48     -33.086 -43.269   0.337  1.00 39.42           C  
ATOM   2056  CG1 VAL B  48     -34.226 -43.458  -0.661  1.00 38.55           C  
ATOM   2057  CG2 VAL B  48     -31.746 -43.447  -0.340  1.00 39.84           C  
ATOM   2058  H   VAL B  48     -32.252 -42.131   2.886  1.00 41.71           H  
ATOM   2059  HA  VAL B  48     -33.017 -41.121   0.198  1.00 39.14           H  
ATOM   2060  HB  VAL B  48     -33.187 -44.025   1.115  1.00 39.42           H  
ATOM   2061 HG11 VAL B  48     -35.181 -43.343  -0.148  1.00 38.55           H  
ATOM   2062 HG12 VAL B  48     -34.145 -42.711  -1.450  1.00 38.55           H  
ATOM   2063 HG13 VAL B  48     -34.166 -44.455  -1.097  1.00 38.55           H  
ATOM   2064 HG21 VAL B  48     -31.631 -42.696  -1.122  1.00 39.84           H  
ATOM   2065 HG22 VAL B  48     -30.949 -43.331   0.395  1.00 39.84           H  
ATOM   2066 HG23 VAL B  48     -31.691 -44.442  -0.781  1.00 39.84           H  
ATOM   2067  N   PRO B  49     -35.231 -40.602   1.346  1.00 35.74           N  
ATOM   2068  CA  PRO B  49     -34.848 -39.499   0.459  1.00 33.95           C  
ATOM   2069  C   PRO B  49     -33.909 -38.514   1.126  1.00 33.26           C  
ATOM   2070  O   PRO B  49     -33.844 -38.462   2.354  1.00 34.65           O  
ATOM   2071  CB  PRO B  49     -36.180 -38.856   0.126  1.00 34.88           C  
ATOM   2072  CG  PRO B  49     -36.928 -39.024   1.393  1.00 36.11           C  
ATOM   2073  CD  PRO B  49     -36.641 -40.464   1.747  1.00 35.16           C  
ATOM   2074  HA  PRO B  49     -34.296 -39.840  -0.417  1.00 33.95           H  
ATOM   2075  HB2 PRO B  49     -36.674 -39.372  -0.697  1.00 34.88           H  
ATOM   2076  HB3 PRO B  49     -36.059 -37.802  -0.126  1.00 34.88           H  
ATOM   2077  HG2 PRO B  49     -37.995 -38.859   1.246  1.00 36.11           H  
ATOM   2078  HG3 PRO B  49     -36.558 -38.347   2.163  1.00 36.11           H  
ATOM   2079  HD2 PRO B  49     -36.768 -40.642   2.815  1.00 35.16           H  
ATOM   2080  HD3 PRO B  49     -37.281 -41.145   1.186  1.00 35.16           H  
ATOM   2081  N   SER B  50     -33.197 -37.722   0.325  1.00 30.69           N  
ATOM   2082  CA  SER B  50     -32.260 -36.742   0.868  1.00 28.27           C  
ATOM   2083  C   SER B  50     -32.946 -35.420   1.186  1.00 26.75           C  
ATOM   2084  O   SER B  50     -32.307 -34.372   1.287  1.00 25.62           O  
ATOM   2085  CB  SER B  50     -31.091 -36.505  -0.096  1.00 30.37           C  
ATOM   2086  OG  SER B  50     -31.512 -35.866  -1.286  1.00 33.27           O  
ATOM   2087  H   SER B  50     -33.307 -37.801  -0.676  1.00 30.69           H  
ATOM   2088  HA  SER B  50     -31.872 -37.156   1.799  1.00 28.27           H  
ATOM   2089  HB2 SER B  50     -30.644 -37.466  -0.351  1.00 30.37           H  
ATOM   2090  HB3 SER B  50     -30.348 -35.878   0.397  1.00 30.37           H  
ATOM   2091  HG  SER B  50     -31.892 -35.019  -1.042  1.00 33.27           H  
ATOM   2092  N   CYS B  51     -34.259 -35.474   1.350  1.00 24.65           N  
ATOM   2093  CA  CYS B  51     -35.016 -34.287   1.692  1.00 25.99           C  
ATOM   2094  C   CYS B  51     -36.361 -34.787   2.181  1.00 25.50           C  
ATOM   2095  O   CYS B  51     -36.710 -35.945   1.943  1.00 24.82           O  
ATOM   2096  CB  CYS B  51     -35.179 -33.369   0.467  1.00 30.50           C  
ATOM   2097  SG  CYS B  51     -36.424 -33.864  -0.773  1.00 33.19           S  
ATOM   2098  H   CYS B  51     -34.739 -36.355   1.235  1.00 24.65           H  
ATOM   2099  HA  CYS B  51     -34.511 -33.693   2.454  1.00 25.99           H  
ATOM   2100  HB2 CYS B  51     -34.214 -33.317  -0.037  1.00 30.50           H  
ATOM   2101  HB3 CYS B  51     -35.452 -32.379   0.831  1.00 30.50           H  
ATOM   2102  N   VAL B  52     -37.108 -33.942   2.885  1.00 24.54           N  
ATOM   2103  CA  VAL B  52     -38.414 -34.366   3.388  1.00 25.53           C  
ATOM   2104  C   VAL B  52     -39.423 -33.239   3.245  1.00 24.72           C  
ATOM   2105  O   VAL B  52     -39.044 -32.092   3.040  1.00 25.62           O  
ATOM   2106  CB  VAL B  52     -38.335 -34.787   4.890  1.00 25.37           C  
ATOM   2107  CG1 VAL B  52     -37.318 -35.902   5.070  1.00 26.41           C  
ATOM   2108  CG2 VAL B  52     -37.942 -33.593   5.749  1.00 26.13           C  
ATOM   2109  H   VAL B  52     -36.774 -33.008   3.072  1.00 24.54           H  
ATOM   2110  HA  VAL B  52     -38.729 -35.226   2.797  1.00 25.53           H  
ATOM   2111  HB  VAL B  52     -39.316 -35.145   5.202  1.00 25.37           H  
ATOM   2112 HG11 VAL B  52     -37.606 -36.759   4.461  1.00 26.41           H  
ATOM   2113 HG12 VAL B  52     -36.334 -35.550   4.759  1.00 26.41           H  
ATOM   2114 HG13 VAL B  52     -37.284 -36.197   6.119  1.00 26.41           H  
ATOM   2115 HG21 VAL B  52     -36.961 -33.231   5.441  1.00 26.13           H  
ATOM   2116 HG22 VAL B  52     -38.678 -32.799   5.626  1.00 26.13           H  
ATOM   2117 HG23 VAL B  52     -37.905 -33.895   6.796  1.00 26.13           H  
ATOM   2118  N   THR B  53     -40.703 -33.571   3.358  1.00 24.76           N  
ATOM   2119  CA  THR B  53     -41.763 -32.582   3.249  1.00 27.00           C  
ATOM   2120  C   THR B  53     -42.381 -32.404   4.632  1.00 28.09           C  
ATOM   2121  O   THR B  53     -42.861 -33.368   5.237  1.00 28.18           O  
ATOM   2122  CB  THR B  53     -42.880 -33.047   2.262  1.00 29.18           C  
ATOM   2123  OG1 THR B  53     -42.293 -33.556   1.060  1.00 29.52           O  
ATOM   2124  CG2 THR B  53     -43.785 -31.876   1.894  1.00 29.31           C  
ATOM   2125  H   THR B  53     -40.947 -34.537   3.524  1.00 24.76           H  
ATOM   2126  HA  THR B  53     -41.340 -31.651   2.871  1.00 27.00           H  
ATOM   2127  HB  THR B  53     -43.463 -33.825   2.754  1.00 29.18           H  
ATOM   2128 HG21 THR B  53     -44.238 -31.469   2.798  1.00 29.31           H  
ATOM   2129 HG22 THR B  53     -43.196 -31.102   1.403  1.00 29.31           H  
ATOM   2130 HG23 THR B  53     -44.568 -32.220   1.219  1.00 29.31           H  
ATOM   2131  HG1 THR B  53     -43.008 -33.844   0.487  1.00 29.52           H  
ATOM   2132  N   VAL B  54     -42.392 -31.170   5.127  1.00 28.59           N  
ATOM   2133  CA  VAL B  54     -42.945 -30.897   6.449  1.00 25.33           C  
ATOM   2134  C   VAL B  54     -43.745 -29.593   6.497  1.00 24.87           C  
ATOM   2135  O   VAL B  54     -43.350 -28.607   5.882  1.00 24.62           O  
ATOM   2136  CB  VAL B  54     -41.794 -30.832   7.491  1.00 25.28           C  
ATOM   2137  CG1 VAL B  54     -40.915 -29.621   7.220  1.00 21.88           C  
ATOM   2138  CG2 VAL B  54     -42.361 -30.815   8.915  1.00 24.93           C  
ATOM   2139  H   VAL B  54     -42.012 -30.411   4.580  1.00 28.59           H  
ATOM   2140  HA  VAL B  54     -43.632 -31.710   6.684  1.00 25.33           H  
ATOM   2141  HB  VAL B  54     -41.174 -31.723   7.398  1.00 25.28           H  
ATOM   2142 HG11 VAL B  54     -40.502 -29.690   6.214  1.00 21.88           H  
ATOM   2143 HG12 VAL B  54     -41.511 -28.713   7.307  1.00 21.88           H  
ATOM   2144 HG13 VAL B  54     -40.102 -29.593   7.945  1.00 21.88           H  
ATOM   2145 HG21 VAL B  54     -42.989 -29.934   9.046  1.00 24.93           H  
ATOM   2146 HG22 VAL B  54     -42.956 -31.713   9.080  1.00 24.93           H  
ATOM   2147 HG23 VAL B  54     -41.541 -30.786   9.632  1.00 24.93           H  
ATOM   2148  N   GLN B  55     -44.874 -29.587   7.213  1.00 25.25           N  
ATOM   2149  CA  GLN B  55     -45.675 -28.361   7.348  1.00 26.73           C  
ATOM   2150  C   GLN B  55     -44.899 -27.278   8.087  1.00 26.65           C  
ATOM   2151  O   GLN B  55     -44.224 -27.546   9.074  1.00 27.30           O  
ATOM   2152  CB  GLN B  55     -46.938 -28.586   8.151  1.00 29.69           C  
ATOM   2153  CG  GLN B  55     -48.075 -29.263   7.463  1.00 34.45           C  
ATOM   2154  CD  GLN B  55     -49.352 -29.032   8.241  1.00 38.86           C  
ATOM   2155  NE2 GLN B  55     -49.345 -29.029   9.481  1.00 42.06           N  
ATOM   2156  OE1 GLN B  55     -50.455 -28.828   7.528  1.00 41.19           O  
ATOM   2157  H   GLN B  55     -45.181 -30.435   7.667  1.00 25.25           H  
ATOM   2158  HA  GLN B  55     -45.917 -28.061   6.328  1.00 26.73           H  
ATOM   2159  HB2 GLN B  55     -47.292 -27.611   8.485  1.00 29.69           H  
ATOM   2160  HB3 GLN B  55     -46.672 -29.192   9.017  1.00 29.69           H  
ATOM   2161  HG2 GLN B  55     -47.876 -30.333   7.402  1.00 34.45           H  
ATOM   2162  HG3 GLN B  55     -48.184 -28.856   6.458  1.00 34.45           H  
ATOM   2163 HE21 GLN B  55     -50.202 -28.867   9.990  1.00 42.06           H  
ATOM   2164 HE22 GLN B  55     -48.482 -29.189   9.982  1.00 42.06           H  
ATOM   2165  N   ARG B  56     -45.017 -26.051   7.609  1.00 26.51           N  
ATOM   2166  CA  ARG B  56     -44.348 -24.915   8.210  1.00 26.51           C  
ATOM   2167  C   ARG B  56     -45.232 -23.730   7.946  1.00 28.22           C  
ATOM   2168  O   ARG B  56     -46.234 -23.852   7.239  1.00 31.78           O  
ATOM   2169  CB  ARG B  56     -42.988 -24.673   7.562  1.00 25.28           C  
ATOM   2170  CG  ARG B  56     -41.947 -25.710   7.918  1.00 27.25           C  
ATOM   2171  CD  ARG B  56     -41.765 -25.789   9.423  1.00 25.25           C  
ATOM   2172  NE  ARG B  56     -40.816 -26.818   9.798  1.00 25.20           N  
ATOM   2173  CZ  ARG B  56     -39.503 -26.689   9.690  1.00 26.22           C  
ATOM   2174  NH1 ARG B  56     -39.000 -25.559   9.217  1.00 26.24           N  
ATOM   2175  NH2 ARG B  56     -38.698 -27.688  10.051  1.00 23.54           N1+
ATOM   2176  H   ARG B  56     -45.595 -25.900   6.795  1.00 26.51           H  
ATOM   2177  HA  ARG B  56     -44.181 -25.086   9.273  1.00 26.51           H  
ATOM   2178  HB2 ARG B  56     -42.624 -23.697   7.883  1.00 25.28           H  
ATOM   2179  HB3 ARG B  56     -43.118 -24.675   6.480  1.00 25.28           H  
ATOM   2180  HG2 ARG B  56     -40.998 -25.438   7.456  1.00 27.25           H  
ATOM   2181  HG3 ARG B  56     -42.268 -26.682   7.544  1.00 27.25           H  
ATOM   2182  HD2 ARG B  56     -42.727 -26.012   9.883  1.00 25.25           H  
ATOM   2183  HD3 ARG B  56     -41.403 -24.827   9.785  1.00 25.25           H  
ATOM   2184  HE  ARG B  56     -41.179 -27.687  10.164  1.00 25.20           H  
ATOM   2185 HH11 ARG B  56     -38.000 -25.450   9.128  1.00 26.24           H  
ATOM   2186 HH12 ARG B  56     -39.616 -24.806   8.946  1.00 26.24           H  
ATOM   2187 HH21 ARG B  56     -39.089 -28.547  10.411  1.00 23.54           H  
ATOM   2188 HH22 ARG B  56     -37.697 -27.586   9.965  1.00 23.54           H  
ATOM   2189  N   CYS B  57     -44.875 -22.585   8.507  1.00 27.38           N  
ATOM   2190  CA  CYS B  57     -45.647 -21.386   8.276  1.00 28.04           C  
ATOM   2191  C   CYS B  57     -45.076 -20.707   7.065  1.00 28.49           C  
ATOM   2192  O   CYS B  57     -43.872 -20.491   6.976  1.00 29.82           O  
ATOM   2193  CB  CYS B  57     -45.552 -20.434   9.459  1.00 29.23           C  
ATOM   2194  SG  CYS B  57     -46.356 -21.102  10.929  1.00 30.99           S  
ATOM   2195  H   CYS B  57     -44.058 -22.550   9.100  1.00 27.38           H  
ATOM   2196  HA  CYS B  57     -46.695 -21.652   8.136  1.00 28.04           H  
ATOM   2197  HB2 CYS B  57     -46.032 -19.492   9.192  1.00 29.23           H  
ATOM   2198  HB3 CYS B  57     -44.500 -20.255   9.683  1.00 29.23           H  
ATOM   2199  N   GLY B  58     -45.933 -20.373   6.119  1.00 27.35           N  
ATOM   2200  CA  GLY B  58     -45.435 -19.697   4.950  1.00 27.89           C  
ATOM   2201  C   GLY B  58     -46.520 -18.807   4.418  1.00 28.09           C  
ATOM   2202  O   GLY B  58     -47.678 -18.921   4.815  1.00 27.39           O  
ATOM   2203  H   GLY B  58     -46.916 -20.587   6.213  1.00 27.35           H  
ATOM   2204  HA2 GLY B  58     -45.155 -20.429   4.193  1.00 27.89           H  
ATOM   2205  HA3 GLY B  58     -44.564 -19.097   5.215  1.00 27.89           H  
ATOM   2206  N   GLY B  59     -46.150 -17.924   3.506  1.00 28.18           N  
ATOM   2207  CA  GLY B  59     -47.139 -17.037   2.944  1.00 28.84           C  
ATOM   2208  C   GLY B  59     -46.759 -15.615   3.230  1.00 27.94           C  
ATOM   2209  O   GLY B  59     -45.592 -15.303   3.456  1.00 28.58           O  
ATOM   2210  H   GLY B  59     -45.187 -17.871   3.207  1.00 28.18           H  
ATOM   2211  HA2 GLY B  59     -48.111 -17.249   3.389  1.00 28.84           H  
ATOM   2212  HA3 GLY B  59     -47.192 -17.189   1.866  1.00 28.84           H  
ATOM   2213  N   CYS B  60     -47.742 -14.739   3.233  1.00 28.04           N  
ATOM   2214  CA  CYS B  60     -47.434 -13.352   3.469  1.00 32.22           C  
ATOM   2215  C   CYS B  60     -48.438 -12.696   4.398  1.00 33.38           C  
ATOM   2216  O   CYS B  60     -49.539 -13.206   4.621  1.00 31.68           O  
ATOM   2217  CB  CYS B  60     -47.324 -12.604   2.119  1.00 32.36           C  
ATOM   2218  SG  CYS B  60     -48.501 -13.132   0.824  1.00 35.69           S  
ATOM   2219  H   CYS B  60     -48.694 -15.034   3.073  1.00 28.04           H  
ATOM   2220  HA  CYS B  60     -46.471 -13.296   3.976  1.00 32.22           H  
ATOM   2221  HB2 CYS B  60     -46.315 -12.752   1.735  1.00 32.36           H  
ATOM   2222  HB3 CYS B  60     -47.488 -11.543   2.309  1.00 32.36           H  
ATOM   2223  N   CYS B  61     -48.034 -11.565   4.958  1.00 36.84           N  
ATOM   2224  CA  CYS B  61     -48.894 -10.853   5.873  1.00 42.61           C  
ATOM   2225  C   CYS B  61     -49.362  -9.530   5.304  1.00 46.57           C  
ATOM   2226  O   CYS B  61     -48.620  -8.843   4.595  1.00 46.86           O  
ATOM   2227  CB  CYS B  61     -48.166 -10.651   7.205  1.00 41.99           C  
ATOM   2228  SG  CYS B  61     -47.921 -12.232   8.077  1.00 39.19           S  
ATOM   2229  H   CYS B  61     -47.118 -11.198   4.743  1.00 36.84           H  
ATOM   2230  HA  CYS B  61     -49.788 -11.454   6.037  1.00 42.61           H  
ATOM   2231  HB2 CYS B  61     -48.758  -9.987   7.835  1.00 41.99           H  
ATOM   2232  HB3 CYS B  61     -47.193 -10.198   7.012  1.00 41.99           H  
ATOM   2233  N   PRO B  62     -50.619  -9.164   5.598  1.00 49.70           N  
ATOM   2234  CA  PRO B  62     -51.240  -7.920   5.137  1.00 51.89           C  
ATOM   2235  C   PRO B  62     -50.360  -6.700   5.375  1.00 54.58           C  
ATOM   2236  O   PRO B  62     -50.708  -5.589   4.983  1.00 55.88           O  
ATOM   2237  CB  PRO B  62     -52.531  -7.870   5.946  1.00 51.14           C  
ATOM   2238  CG  PRO B  62     -52.905  -9.326   6.040  1.00 51.03           C  
ATOM   2239  CD  PRO B  62     -51.574  -9.970   6.383  1.00 50.04           C  
ATOM   2240  HA  PRO B  62     -51.406  -7.903   4.060  1.00 51.89           H  
ATOM   2241  HB2 PRO B  62     -53.300  -7.297   5.428  1.00 51.14           H  
ATOM   2242  HB3 PRO B  62     -52.362  -7.441   6.934  1.00 51.14           H  
ATOM   2243  HG2 PRO B  62     -53.292  -9.698   5.091  1.00 51.03           H  
ATOM   2244  HG3 PRO B  62     -53.642  -9.496   6.825  1.00 51.03           H  
ATOM   2245  HD2 PRO B  62     -51.365  -9.899   7.450  1.00 50.04           H  
ATOM   2246  HD3 PRO B  62     -51.552 -11.016   6.077  1.00 50.04           H  
ATOM   2247  N   ASP B  63     -49.214  -6.908   6.009  1.00 57.33           N  
ATOM   2248  CA  ASP B  63     -48.313  -5.805   6.304  1.00 60.71           C  
ATOM   2249  C   ASP B  63     -46.856  -6.170   6.031  1.00 61.73           C  
ATOM   2250  O   ASP B  63     -46.384  -7.229   6.445  1.00 61.99           O  
ATOM   2251  CB  ASP B  63     -48.479  -5.393   7.767  1.00 62.78           C  
ATOM   2252  CG  ASP B  63     -47.792  -4.089   8.083  1.00 64.68           C  
ATOM   2253  OD1 ASP B  63     -46.563  -3.993   7.873  1.00 65.50           O  
ATOM   2254  OD2 ASP B  63     -48.487  -3.158   8.541  1.00 66.66           O1-
ATOM   2255  H   ASP B  63     -48.963  -7.845   6.291  1.00 57.33           H  
ATOM   2256  HA  ASP B  63     -48.571  -4.974   5.647  1.00 60.71           H  
ATOM   2257  HB2 ASP B  63     -48.056  -6.173   8.400  1.00 62.78           H  
ATOM   2258  HB3 ASP B  63     -49.542  -5.288   7.982  1.00 62.78           H  
ATOM   2259  N   ASP B  64     -46.144  -5.280   5.345  1.00 62.75           N  
ATOM   2260  CA  ASP B  64     -44.743  -5.518   5.010  1.00 63.30           C  
ATOM   2261  C   ASP B  64     -43.882  -5.572   6.269  1.00 62.70           C  
ATOM   2262  O   ASP B  64     -42.714  -5.978   6.227  1.00 62.56           O  
ATOM   2263  CB  ASP B  64     -44.236  -4.421   4.068  1.00 64.88           C  
ATOM   2264  CG  ASP B  64     -42.850  -4.715   3.525  1.00 66.44           C  
ATOM   2265  OD1 ASP B  64     -41.877  -4.666   4.308  1.00 67.94           O  
ATOM   2266  OD2 ASP B  64     -42.734  -5.002   2.314  1.00 67.07           O1-
ATOM   2267  H   ASP B  64     -46.583  -4.420   5.049  1.00 62.75           H  
ATOM   2268  HA  ASP B  64     -44.669  -6.482   4.507  1.00 63.30           H  
ATOM   2269  HB2 ASP B  64     -44.204  -3.478   4.614  1.00 64.88           H  
ATOM   2270  HB3 ASP B  64     -44.928  -4.332   3.230  1.00 64.88           H  
ATOM   2271  N   GLY B  65     -44.470  -5.164   7.390  1.00 61.37           N  
ATOM   2272  CA  GLY B  65     -43.758  -5.181   8.654  1.00 59.46           C  
ATOM   2273  C   GLY B  65     -43.962  -6.486   9.405  1.00 57.68           C  
ATOM   2274  O   GLY B  65     -43.057  -6.959  10.099  1.00 58.08           O  
ATOM   2275  H   GLY B  65     -45.425  -4.838   7.361  1.00 61.37           H  
ATOM   2276  HA2 GLY B  65     -44.119  -4.359   9.272  1.00 59.46           H  
ATOM   2277  HA3 GLY B  65     -42.694  -5.049   8.460  1.00 59.46           H  
ATOM   2278  N   LEU B  66     -45.152  -7.068   9.270  1.00 55.27           N  
ATOM   2279  CA  LEU B  66     -45.460  -8.325   9.936  1.00 52.81           C  
ATOM   2280  C   LEU B  66     -44.620  -9.465   9.378  1.00 52.14           C  
ATOM   2281  O   LEU B  66     -43.899  -9.304   8.388  1.00 52.96           O  
ATOM   2282  CB  LEU B  66     -46.941  -8.677   9.779  1.00 51.35           C  
ATOM   2283  CG  LEU B  66     -47.969  -7.729  10.395  1.00 51.69           C  
ATOM   2284  CD1 LEU B  66     -49.358  -8.369  10.337  1.00 50.86           C  
ATOM   2285  CD2 LEU B  66     -47.583  -7.427  11.838  1.00 51.64           C  
ATOM   2286  H   LEU B  66     -45.855  -6.628   8.694  1.00 55.27           H  
ATOM   2287  HA  LEU B  66     -45.227  -8.193  10.993  1.00 52.81           H  
ATOM   2288  HB2 LEU B  66     -47.092  -9.657  10.231  1.00 51.35           H  
ATOM   2289  HB3 LEU B  66     -47.150  -8.733   8.711  1.00 51.35           H  
ATOM   2290  HG  LEU B  66     -47.990  -6.795   9.833  1.00 51.69           H  
ATOM   2291 HD11 LEU B  66     -49.623  -8.568   9.299  1.00 50.86           H  
ATOM   2292 HD12 LEU B  66     -49.351  -9.305  10.896  1.00 50.86           H  
ATOM   2293 HD13 LEU B  66     -50.090  -7.690  10.775  1.00 50.86           H  
ATOM   2294 HD21 LEU B  66     -47.559  -8.355  12.410  1.00 51.64           H  
ATOM   2295 HD22 LEU B  66     -46.598  -6.961  11.861  1.00 51.64           H  
ATOM   2296 HD23 LEU B  66     -48.316  -6.749  12.276  1.00 51.64           H  
ATOM   2297  N   GLU B  67     -44.719 -10.617  10.035  1.00 50.30           N  
ATOM   2298  CA  GLU B  67     -44.006 -11.822   9.636  1.00 47.44           C  
ATOM   2299  C   GLU B  67     -44.910 -12.997   9.985  1.00 45.50           C  
ATOM   2300  O   GLU B  67     -45.775 -12.888  10.863  1.00 45.44           O  
ATOM   2301  CB  GLU B  67     -42.683 -11.938  10.385  1.00 48.45           C  
ATOM   2302  CG  GLU B  67     -42.839 -12.021  11.887  1.00 51.38           C  
ATOM   2303  CD  GLU B  67     -41.508 -12.025  12.606  1.00 53.84           C  
ATOM   2304  OE1 GLU B  67     -41.502 -12.130  13.855  1.00 55.89           O  
ATOM   2305  OE2 GLU B  67     -40.465 -11.922  11.922  1.00 54.89           O1-
ATOM   2306  H   GLU B  67     -45.316 -10.658  10.848  1.00 50.30           H  
ATOM   2307  HA  GLU B  67     -43.775 -11.801   8.571  1.00 47.44           H  
ATOM   2308  HB2 GLU B  67     -42.077 -11.063  10.150  1.00 48.45           H  
ATOM   2309  HB3 GLU B  67     -42.171 -12.837  10.042  1.00 48.45           H  
ATOM   2310  HG2 GLU B  67     -43.373 -12.939  12.133  1.00 51.38           H  
ATOM   2311  HG3 GLU B  67     -43.418 -11.162  12.227  1.00 51.38           H  
ATOM   2312  N   CYS B  68     -44.722 -14.110   9.282  1.00 41.76           N  
ATOM   2313  CA  CYS B  68     -45.522 -15.309   9.501  1.00 37.40           C  
ATOM   2314  C   CYS B  68     -44.694 -16.213  10.413  1.00 35.19           C  
ATOM   2315  O   CYS B  68     -43.560 -16.564  10.085  1.00 34.79           O  
ATOM   2316  CB  CYS B  68     -45.807 -15.978   8.152  1.00 36.05           C  
ATOM   2317  SG  CYS B  68     -46.992 -17.356   8.151  1.00 34.44           S  
ATOM   2318  H   CYS B  68     -44.002 -14.125   8.574  1.00 41.76           H  
ATOM   2319  HA  CYS B  68     -46.485 -15.090   9.962  1.00 37.40           H  
ATOM   2320  HB2 CYS B  68     -44.861 -16.357   7.766  1.00 36.05           H  
ATOM   2321  HB3 CYS B  68     -46.193 -15.212   7.479  1.00 36.05           H  
ATOM   2322  N   VAL B  69     -45.255 -16.568  11.565  1.00 31.30           N  
ATOM   2323  CA  VAL B  69     -44.542 -17.399  12.535  1.00 28.10           C  
ATOM   2324  C   VAL B  69     -45.459 -18.405  13.213  1.00 25.43           C  
ATOM   2325  O   VAL B  69     -46.674 -18.195  13.294  1.00 27.16           O  
ATOM   2326  CB  VAL B  69     -43.886 -16.526  13.617  1.00 28.18           C  
ATOM   2327  CG1 VAL B  69     -42.752 -15.713  13.004  1.00 25.84           C  
ATOM   2328  CG2 VAL B  69     -44.937 -15.598  14.239  1.00 26.73           C  
ATOM   2329  H   VAL B  69     -46.193 -16.257  11.775  1.00 31.30           H  
ATOM   2330  HA  VAL B  69     -43.780 -17.943  11.977  1.00 28.10           H  
ATOM   2331  HB  VAL B  69     -43.475 -17.164  14.400  1.00 28.18           H  
ATOM   2332 HG11 VAL B  69     -42.009 -16.388  12.580  1.00 25.84           H  
ATOM   2333 HG12 VAL B  69     -43.149 -15.070  12.219  1.00 25.84           H  
ATOM   2334 HG13 VAL B  69     -42.287 -15.099  13.775  1.00 25.84           H  
ATOM   2335 HG21 VAL B  69     -45.356 -14.954  13.466  1.00 26.73           H  
ATOM   2336 HG22 VAL B  69     -45.732 -16.196  14.684  1.00 26.73           H  
ATOM   2337 HG23 VAL B  69     -44.470 -14.984  15.009  1.00 26.73           H  
ATOM   2338  N   PRO B  70     -44.892 -19.522  13.696  1.00 22.75           N  
ATOM   2339  CA  PRO B  70     -45.683 -20.559  14.367  1.00 22.08           C  
ATOM   2340  C   PRO B  70     -46.209 -20.125  15.728  1.00 22.64           C  
ATOM   2341  O   PRO B  70     -45.603 -19.304  16.411  1.00 19.96           O  
ATOM   2342  CB  PRO B  70     -44.708 -21.722  14.476  1.00 20.73           C  
ATOM   2343  CG  PRO B  70     -43.405 -21.036  14.655  1.00 22.01           C  
ATOM   2344  CD  PRO B  70     -43.465 -19.886  13.669  1.00 22.31           C  
ATOM   2345  HA  PRO B  70     -46.590 -20.806  13.815  1.00 22.08           H  
ATOM   2346  HB2 PRO B  70     -44.713 -22.326  13.569  1.00 20.73           H  
ATOM   2347  HB3 PRO B  70     -44.942 -22.352  15.334  1.00 20.73           H  
ATOM   2348  HG2 PRO B  70     -42.578 -21.706  14.421  1.00 22.01           H  
ATOM   2349  HG3 PRO B  70     -43.297 -20.668  15.675  1.00 22.01           H  
ATOM   2350  HD2 PRO B  70     -42.840 -19.055  13.994  1.00 22.31           H  
ATOM   2351  HD3 PRO B  70     -43.158 -20.204  12.673  1.00 22.31           H  
ATOM   2352  N   THR B  71     -47.360 -20.679  16.088  1.00 25.44           N  
ATOM   2353  CA  THR B  71     -48.027 -20.416  17.358  1.00 28.93           C  
ATOM   2354  C   THR B  71     -48.591 -21.759  17.818  1.00 30.11           C  
ATOM   2355  O   THR B  71     -49.511 -21.838  18.630  1.00 31.05           O  
ATOM   2356  CB  THR B  71     -49.169 -19.398  17.184  1.00 28.35           C  
ATOM   2357  OG1 THR B  71     -50.161 -19.923  16.289  1.00 28.07           O  
ATOM   2358  CG2 THR B  71     -48.620 -18.102  16.628  1.00 28.87           C  
ATOM   2359  H   THR B  71     -47.800 -21.321  15.444  1.00 25.44           H  
ATOM   2360  HA  THR B  71     -47.332 -19.993  18.084  1.00 28.93           H  
ATOM   2361  HB  THR B  71     -49.626 -19.209  18.155  1.00 28.35           H  
ATOM   2362 HG21 THR B  71     -47.871 -17.702  17.312  1.00 28.87           H  
ATOM   2363 HG22 THR B  71     -48.162 -18.288  15.657  1.00 28.87           H  
ATOM   2364 HG23 THR B  71     -49.431 -17.383  16.515  1.00 28.87           H  
ATOM   2365  HG1 THR B  71     -49.735 -20.080  15.443  1.00 28.07           H  
ATOM   2366  N   GLY B  72     -48.008 -22.809  17.258  1.00 32.03           N  
ATOM   2367  CA  GLY B  72     -48.387 -24.179  17.540  1.00 33.43           C  
ATOM   2368  C   GLY B  72     -47.345 -25.040  16.849  1.00 34.59           C  
ATOM   2369  O   GLY B  72     -47.211 -24.986  15.620  1.00 34.66           O  
ATOM   2370  H   GLY B  72     -47.260 -22.646  16.600  1.00 32.03           H  
ATOM   2371  HA2 GLY B  72     -49.380 -24.389  17.142  1.00 33.43           H  
ATOM   2372  HA3 GLY B  72     -48.381 -24.362  18.614  1.00 33.43           H  
ATOM   2373  N   GLN B  73     -46.593 -25.808  17.638  1.00 35.56           N  
ATOM   2374  CA  GLN B  73     -45.538 -26.674  17.121  1.00 35.63           C  
ATOM   2375  C   GLN B  73     -45.511 -28.060  17.731  1.00 35.79           C  
ATOM   2376  O   GLN B  73     -46.243 -28.369  18.674  1.00 35.63           O  
ATOM   2377  CB  GLN B  73     -44.175 -26.052  17.356  1.00 36.17           C  
ATOM   2378  CG  GLN B  73     -43.935 -24.787  16.618  1.00 38.83           C  
ATOM   2379  CD  GLN B  73     -42.688 -24.113  17.108  1.00 41.09           C  
ATOM   2380  OE1 GLN B  73     -41.638 -24.750  17.228  1.00 41.83           O  
ATOM   2381  NE2 GLN B  73     -42.786 -22.817  17.407  1.00 42.46           N  
ATOM   2382  H   GLN B  73     -46.760 -25.790  18.634  1.00 35.56           H  
ATOM   2383  HA  GLN B  73     -45.764 -26.777  16.060  1.00 35.63           H  
ATOM   2384  HB2 GLN B  73     -43.416 -26.772  17.051  1.00 36.17           H  
ATOM   2385  HB3 GLN B  73     -44.074 -25.848  18.422  1.00 36.17           H  
ATOM   2386  HG2 GLN B  73     -44.784 -24.120  16.767  1.00 38.83           H  
ATOM   2387  HG3 GLN B  73     -43.828 -25.008  15.556  1.00 38.83           H  
ATOM   2388 HE21 GLN B  73     -41.979 -22.315  17.748  1.00 42.46           H  
ATOM   2389 HE22 GLN B  73     -43.668 -22.338  17.292  1.00 42.46           H  
ATOM   2390  N   HIS B  74     -44.636 -28.885  17.165  1.00 35.30           N  
ATOM   2391  CA  HIS B  74     -44.437 -30.254  17.591  1.00 33.94           C  
ATOM   2392  C   HIS B  74     -43.447 -30.909  16.647  1.00 32.97           C  
ATOM   2393  O   HIS B  74     -43.369 -30.559  15.472  1.00 32.99           O  
ATOM   2394  CB  HIS B  74     -45.760 -31.013  17.590  1.00 35.32           C  
ATOM   2395  CG  HIS B  74     -46.410 -31.106  16.246  1.00 39.70           C  
ATOM   2396  ND1 HIS B  74     -47.456 -30.430  15.713  1.00 41.39           N  
ATOM   2397  CD2 HIS B  74     -46.010 -32.011  15.287  1.00 40.35           C  
ATOM   2398  CE1 HIS B  74     -47.670 -30.939  14.456  1.00 41.94           C  
ATOM   2399  NE2 HIS B  74     -46.785 -31.891  14.223  1.00 40.51           N  
ATOM   2400  H   HIS B  74     -44.080 -28.538  16.396  1.00 35.30           H  
ATOM   2401  HA  HIS B  74     -44.046 -30.272  18.608  1.00 33.94           H  
ATOM   2402  HB2 HIS B  74     -46.446 -30.505  18.268  1.00 35.32           H  
ATOM   2403  HB3 HIS B  74     -45.575 -32.025  17.951  1.00 35.32           H  
ATOM   2404  HD2 HIS B  74     -45.192 -32.709  15.389  1.00 40.35           H  
ATOM   2405  HE2 HIS B  74     -46.713 -32.435  13.375  1.00 40.51           H  
ATOM   2406  HE1 HIS B  74     -48.437 -30.614  13.769  1.00 41.94           H  
ATOM   2407  N   GLN B  75     -42.672 -31.845  17.178  1.00 30.94           N  
ATOM   2408  CA  GLN B  75     -41.685 -32.557  16.390  1.00 27.92           C  
ATOM   2409  C   GLN B  75     -42.360 -33.703  15.654  1.00 24.94           C  
ATOM   2410  O   GLN B  75     -43.319 -34.286  16.150  1.00 23.00           O  
ATOM   2411  CB  GLN B  75     -40.588 -33.101  17.306  1.00 29.22           C  
ATOM   2412  CG  GLN B  75     -39.764 -32.032  18.010  1.00 31.44           C  
ATOM   2413  CD  GLN B  75     -38.672 -31.430  17.126  1.00 33.77           C  
ATOM   2414  OE1 GLN B  75     -37.796 -32.142  16.632  1.00 35.62           O  
ATOM   2415  NE2 GLN B  75     -38.717 -30.111  16.934  1.00 33.38           N  
ATOM   2416  H   GLN B  75     -42.772 -32.068  18.158  1.00 30.94           H  
ATOM   2417  HA  GLN B  75     -41.237 -31.877  15.666  1.00 27.92           H  
ATOM   2418  HB2 GLN B  75     -39.913 -33.709  16.704  1.00 29.22           H  
ATOM   2419  HB3 GLN B  75     -41.058 -33.724  18.067  1.00 29.22           H  
ATOM   2420  HG2 GLN B  75     -39.293 -32.479  18.885  1.00 31.44           H  
ATOM   2421  HG3 GLN B  75     -40.433 -31.232  18.326  1.00 31.44           H  
ATOM   2422 HE21 GLN B  75     -38.015 -29.659  16.365  1.00 33.38           H  
ATOM   2423 HE22 GLN B  75     -39.453 -29.564  17.358  1.00 33.38           H  
ATOM   2424  N   VAL B  76     -41.880 -34.006  14.453  1.00 23.65           N  
ATOM   2425  CA  VAL B  76     -42.433 -35.120  13.680  1.00 22.17           C  
ATOM   2426  C   VAL B  76     -41.276 -36.055  13.465  1.00 19.65           C  
ATOM   2427  O   VAL B  76     -40.171 -35.603  13.190  1.00 18.94           O  
ATOM   2428  CB  VAL B  76     -42.926 -34.718  12.269  1.00 22.69           C  
ATOM   2429  CG1 VAL B  76     -44.293 -35.306  12.026  1.00 21.76           C  
ATOM   2430  CG2 VAL B  76     -42.912 -33.224  12.100  1.00 21.43           C  
ATOM   2431  H   VAL B  76     -41.123 -33.460  14.067  1.00 23.65           H  
ATOM   2432  HA  VAL B  76     -43.285 -35.530  14.222  1.00 22.17           H  
ATOM   2433  HB  VAL B  76     -42.246 -35.122  11.519  1.00 22.69           H  
ATOM   2434 HG11 VAL B  76     -44.242 -36.391  12.111  1.00 21.76           H  
ATOM   2435 HG12 VAL B  76     -44.993 -34.916  12.765  1.00 21.76           H  
ATOM   2436 HG13 VAL B  76     -44.632 -35.036  11.026  1.00 21.76           H  
ATOM   2437 HG21 VAL B  76     -43.580 -32.769  12.831  1.00 21.43           H  
ATOM   2438 HG22 VAL B  76     -41.899 -32.851  12.252  1.00 21.43           H  
ATOM   2439 HG23 VAL B  76     -43.246 -32.969  11.094  1.00 21.43           H  
ATOM   2440  N   ARG B  77     -41.514 -37.348  13.611  1.00 20.49           N  
ATOM   2441  CA  ARG B  77     -40.451 -38.318  13.387  1.00 23.15           C  
ATOM   2442  C   ARG B  77     -40.634 -38.803  11.950  1.00 21.79           C  
ATOM   2443  O   ARG B  77     -41.658 -39.399  11.585  1.00 17.95           O  
ATOM   2444  CB  ARG B  77     -40.552 -39.512  14.349  1.00 25.37           C  
ATOM   2445  CG  ARG B  77     -40.814 -39.164  15.803  1.00 34.87           C  
ATOM   2446  CD  ARG B  77     -39.626 -38.495  16.483  1.00 39.46           C  
ATOM   2447  NE  ARG B  77     -38.447 -39.357  16.551  1.00 43.00           N  
ATOM   2448  CZ  ARG B  77     -37.445 -39.194  17.417  1.00 44.13           C  
ATOM   2449  NH1 ARG B  77     -37.478 -38.206  18.305  1.00 42.74           N  
ATOM   2450  NH2 ARG B  77     -36.395 -40.010  17.384  1.00 44.65           N1+
ATOM   2451  H   ARG B  77     -42.435 -37.663  13.879  1.00 20.49           H  
ATOM   2452  HA  ARG B  77     -39.476 -37.862  13.558  1.00 23.15           H  
ATOM   2453  HB2 ARG B  77     -39.612 -40.062  14.300  1.00 25.37           H  
ATOM   2454  HB3 ARG B  77     -41.365 -40.151  14.006  1.00 25.37           H  
ATOM   2455  HG2 ARG B  77     -41.050 -40.082  16.342  1.00 34.87           H  
ATOM   2456  HG3 ARG B  77     -41.666 -38.486  15.849  1.00 34.87           H  
ATOM   2457  HD2 ARG B  77     -39.915 -38.221  17.498  1.00 39.46           H  
ATOM   2458  HD3 ARG B  77     -39.367 -37.596  15.924  1.00 39.46           H  
ATOM   2459  HE  ARG B  77     -38.387 -40.127  15.900  1.00 43.00           H  
ATOM   2460 HH11 ARG B  77     -36.710 -38.079  18.948  1.00 42.74           H  
ATOM   2461 HH12 ARG B  77     -38.271 -37.582  18.337  1.00 42.74           H  
ATOM   2462 HH21 ARG B  77     -36.362 -40.763  16.712  1.00 44.65           H  
ATOM   2463 HH22 ARG B  77     -35.631 -39.876  18.031  1.00 44.65           H  
ATOM   2464  N   MET B  78     -39.629 -38.527  11.141  1.00 22.85           N  
ATOM   2465  CA  MET B  78     -39.640 -38.908   9.746  1.00 24.22           C  
ATOM   2466  C   MET B  78     -38.747 -40.124   9.543  1.00 23.48           C  
ATOM   2467  O   MET B  78     -37.546 -40.029   9.750  1.00 22.50           O  
ATOM   2468  CB  MET B  78     -39.102 -37.743   8.907  1.00 27.26           C  
ATOM   2469  CG  MET B  78     -40.031 -37.244   7.820  1.00 27.78           C  
ATOM   2470  SD  MET B  78     -41.450 -36.335   8.425  1.00 29.50           S  
ATOM   2471  CE  MET B  78     -40.910 -34.687   8.137  1.00 26.72           C  
ATOM   2472  H   MET B  78     -38.827 -38.034  11.507  1.00 22.85           H  
ATOM   2473  HA  MET B  78     -40.658 -39.150   9.440  1.00 24.22           H  
ATOM   2474  HB2 MET B  78     -38.175 -38.068   8.434  1.00 27.26           H  
ATOM   2475  HB3 MET B  78     -38.894 -36.911   9.580  1.00 27.26           H  
ATOM   2476  HG2 MET B  78     -40.392 -38.105   7.257  1.00 27.78           H  
ATOM   2477  HG3 MET B  78     -39.463 -36.590   7.159  1.00 27.78           H  
ATOM   2478  HE1 MET B  78     -39.995 -34.501   8.699  1.00 26.72           H  
ATOM   2479  HE2 MET B  78     -40.718 -34.548   7.073  1.00 26.72           H  
ATOM   2480  HE3 MET B  78     -41.683 -33.990   8.461  1.00 26.72           H  
ATOM   2481  N   GLN B  79     -39.317 -41.264   9.160  1.00 24.39           N  
ATOM   2482  CA  GLN B  79     -38.484 -42.440   8.899  1.00 27.98           C  
ATOM   2483  C   GLN B  79     -37.674 -42.189   7.622  1.00 30.51           C  
ATOM   2484  O   GLN B  79     -38.234 -41.927   6.554  1.00 30.42           O  
ATOM   2485  CB  GLN B  79     -39.334 -43.698   8.729  1.00 25.87           C  
ATOM   2486  CG  GLN B  79     -40.200 -44.000   9.931  1.00 27.79           C  
ATOM   2487  CD  GLN B  79     -40.710 -45.420   9.932  1.00 28.27           C  
ATOM   2488  OE1 GLN B  79     -41.166 -45.926   8.910  1.00 28.90           O  
ATOM   2489  NE2 GLN B  79     -40.643 -46.072  11.085  1.00 28.08           N  
ATOM   2490  H   GLN B  79     -40.320 -41.318   9.050  1.00 24.39           H  
ATOM   2491  HA  GLN B  79     -37.821 -42.599   9.750  1.00 27.98           H  
ATOM   2492  HB2 GLN B  79     -38.669 -44.545   8.560  1.00 25.87           H  
ATOM   2493  HB3 GLN B  79     -39.980 -43.565   7.861  1.00 25.87           H  
ATOM   2494  HG2 GLN B  79     -41.053 -43.322   9.927  1.00 27.79           H  
ATOM   2495  HG3 GLN B  79     -39.612 -43.839  10.835  1.00 27.79           H  
ATOM   2496 HE21 GLN B  79     -40.975 -47.024  11.147  1.00 28.08           H  
ATOM   2497 HE22 GLN B  79     -40.260 -45.617  11.901  1.00 28.08           H  
ATOM   2498  N   ILE B  80     -36.354 -42.258   7.755  1.00 33.67           N  
ATOM   2499  CA  ILE B  80     -35.427 -42.024   6.657  1.00 35.94           C  
ATOM   2500  C   ILE B  80     -34.502 -43.213   6.455  1.00 37.86           C  
ATOM   2501  O   ILE B  80     -33.820 -43.633   7.385  1.00 37.33           O  
ATOM   2502  CB  ILE B  80     -34.551 -40.806   6.946  1.00 36.06           C  
ATOM   2503  CG1 ILE B  80     -35.422 -39.566   7.075  1.00 36.73           C  
ATOM   2504  CG2 ILE B  80     -33.525 -40.627   5.850  1.00 36.31           C  
ATOM   2505  CD1 ILE B  80     -34.623 -38.312   7.336  1.00 38.34           C  
ATOM   2506  H   ILE B  80     -35.975 -42.484   8.663  1.00 33.67           H  
ATOM   2507  HA  ILE B  80     -36.029 -41.863   5.763  1.00 35.94           H  
ATOM   2508  HB  ILE B  80     -34.021 -40.961   7.886  1.00 36.06           H  
ATOM   2509 HG12 ILE B  80     -36.117 -39.714   7.901  1.00 36.73           H  
ATOM   2510 HG13 ILE B  80     -35.981 -39.436   6.148  1.00 36.73           H  
ATOM   2511 HG21 ILE B  80     -32.902 -41.519   5.786  1.00 36.31           H  
ATOM   2512 HG22 ILE B  80     -34.033 -40.470   4.899  1.00 36.31           H  
ATOM   2513 HG23 ILE B  80     -32.900 -39.763   6.075  1.00 36.31           H  
ATOM   2514 HD11 ILE B  80     -34.058 -38.427   8.261  1.00 38.34           H  
ATOM   2515 HD12 ILE B  80     -33.935 -38.141   6.508  1.00 38.34           H  
ATOM   2516 HD13 ILE B  80     -35.300 -37.462   7.427  1.00 38.34           H  
ATOM   2517  N   LEU B  81     -34.465 -43.748   5.238  1.00 40.56           N  
ATOM   2518  CA  LEU B  81     -33.597 -44.881   4.954  1.00 42.49           C  
ATOM   2519  C   LEU B  81     -32.148 -44.448   4.843  1.00 43.99           C  
ATOM   2520  O   LEU B  81     -31.786 -43.642   3.994  1.00 44.07           O  
ATOM   2521  CB  LEU B  81     -34.018 -45.586   3.673  1.00 42.22           C  
ATOM   2522  CG  LEU B  81     -34.100 -47.088   3.939  1.00 43.38           C  
ATOM   2523  CD1 LEU B  81     -34.799 -47.795   2.784  1.00 44.05           C  
ATOM   2524  CD2 LEU B  81     -32.695 -47.627   4.183  1.00 42.06           C  
ATOM   2525  H   LEU B  81     -35.044 -43.365   4.505  1.00 40.56           H  
ATOM   2526  HA  LEU B  81     -33.692 -45.577   5.788  1.00 42.49           H  
ATOM   2527  HB2 LEU B  81     -33.284 -45.392   2.891  1.00 42.22           H  
ATOM   2528  HB3 LEU B  81     -34.993 -45.217   3.356  1.00 42.22           H  
ATOM   2529  HG  LEU B  81     -34.697 -47.280   4.831  1.00 43.38           H  
ATOM   2530 HD11 LEU B  81     -35.807 -47.395   2.670  1.00 44.05           H  
ATOM   2531 HD12 LEU B  81     -34.237 -47.632   1.865  1.00 44.05           H  
ATOM   2532 HD13 LEU B  81     -34.854 -48.864   2.992  1.00 44.05           H  
ATOM   2533 HD21 LEU B  81     -32.079 -47.446   3.302  1.00 42.06           H  
ATOM   2534 HD22 LEU B  81     -32.256 -47.122   5.043  1.00 42.06           H  
ATOM   2535 HD23 LEU B  81     -32.746 -48.698   4.378  1.00 42.06           H  
ATOM   2536  N   MET B  82     -31.324 -44.982   5.731  1.00 46.68           N  
ATOM   2537  CA  MET B  82     -29.907 -44.664   5.751  1.00 48.35           C  
ATOM   2538  C   MET B  82     -29.178 -45.792   5.044  1.00 48.99           C  
ATOM   2539  O   MET B  82     -29.557 -46.960   5.168  1.00 48.56           O  
ATOM   2540  CB  MET B  82     -29.432 -44.541   7.192  1.00 49.39           C  
ATOM   2541  CG  MET B  82     -30.176 -43.485   7.976  1.00 50.16           C  
ATOM   2542  SD  MET B  82     -30.026 -43.776   9.730  1.00 52.46           S  
ATOM   2543  CE  MET B  82     -28.310 -43.288  10.017  1.00 49.18           C  
ATOM   2544  H   MET B  82     -31.691 -45.629   6.414  1.00 46.68           H  
ATOM   2545  HA  MET B  82     -29.710 -43.717   5.249  1.00 48.35           H  
ATOM   2546  HB2 MET B  82     -28.372 -44.286   7.187  1.00 49.39           H  
ATOM   2547  HB3 MET B  82     -29.572 -45.502   7.686  1.00 49.39           H  
ATOM   2548  HG2 MET B  82     -31.230 -43.510   7.698  1.00 50.16           H  
ATOM   2549  HG3 MET B  82     -29.761 -42.505   7.739  1.00 50.16           H  
ATOM   2550  HE1 MET B  82     -27.649 -43.912   9.415  1.00 49.18           H  
ATOM   2551  HE2 MET B  82     -28.178 -42.243   9.737  1.00 49.18           H  
ATOM   2552  HE3 MET B  82     -28.068 -43.415  11.072  1.00 49.18           H  
ATOM   2553  N   ILE B  83     -28.129 -45.449   4.308  1.00 49.71           N  
ATOM   2554  CA  ILE B  83     -27.403 -46.464   3.572  1.00 50.62           C  
ATOM   2555  C   ILE B  83     -25.883 -46.404   3.626  1.00 50.21           C  
ATOM   2556  O   ILE B  83     -25.277 -45.333   3.584  1.00 49.63           O  
ATOM   2557  CB  ILE B  83     -27.845 -46.464   2.087  1.00 51.27           C  
ATOM   2558  CG1 ILE B  83     -29.334 -46.808   1.993  1.00 52.07           C  
ATOM   2559  CG2 ILE B  83     -27.034 -47.475   1.291  1.00 52.31           C  
ATOM   2560  CD1 ILE B  83     -29.863 -46.886   0.579  1.00 52.13           C  
ATOM   2561  H   ILE B  83     -27.837 -44.483   4.261  1.00 49.71           H  
ATOM   2562  HA  ILE B  83     -27.667 -47.386   4.089  1.00 50.62           H  
ATOM   2563  HB  ILE B  83     -27.673 -45.472   1.670  1.00 51.27           H  
ATOM   2564 HG12 ILE B  83     -29.896 -46.042   2.527  1.00 52.07           H  
ATOM   2565 HG13 ILE B  83     -29.493 -47.775   2.471  1.00 52.07           H  
ATOM   2566 HG21 ILE B  83     -25.975 -47.224   1.357  1.00 52.31           H  
ATOM   2567 HG22 ILE B  83     -27.197 -48.473   1.698  1.00 52.31           H  
ATOM   2568 HG23 ILE B  83     -27.349 -47.452   0.248  1.00 52.31           H  
ATOM   2569 HD11 ILE B  83     -29.714 -45.927   0.082  1.00 52.13           H  
ATOM   2570 HD12 ILE B  83     -29.330 -47.665   0.034  1.00 52.13           H  
ATOM   2571 HD13 ILE B  83     -30.927 -47.122   0.602  1.00 52.13           H  
ATOM   2572  N   ARG B  84     -25.296 -47.593   3.751  1.00 49.56           N  
ATOM   2573  CA  ARG B  84     -23.851 -47.816   3.749  1.00 50.27           C  
ATOM   2574  C   ARG B  84     -23.855 -49.151   3.000  1.00 51.53           C  
ATOM   2575  O   ARG B  84     -23.947 -50.232   3.599  1.00 50.28           O  
ATOM   2576  CB  ARG B  84     -23.259 -47.866   5.172  1.00  0.00           C  
ATOM   2577  CG  ARG B  84     -21.740 -48.109   5.245  1.00  0.00           C  
ATOM   2578  CD  ARG B  84     -20.889 -47.100   4.458  1.00  0.00           C  
ATOM   2579  NE  ARG B  84     -21.021 -45.729   4.976  1.00  0.00           N  
ATOM   2580  CZ  ARG B  84     -20.456 -44.638   4.426  1.00  0.00           C  
ATOM   2581  NH1 ARG B  84     -20.612 -43.448   5.020  1.00  0.00           N  
ATOM   2582  NH2 ARG B  84     -19.735 -44.716   3.296  1.00  0.00           N1+
ATOM   2583  H   ARG B  84     -25.752 -48.418   4.127  1.00 49.56           H  
ATOM   2584  HA  ARG B  84     -23.227 -47.043   3.302  1.00 50.27           H  
ATOM   2585  HB2 ARG B  84     -23.474 -46.920   5.674  1.00  0.00           H  
ATOM   2586  HB3 ARG B  84     -23.761 -48.655   5.736  1.00  0.00           H  
ATOM   2587  HG2 ARG B  84     -21.435 -48.077   6.292  1.00  0.00           H  
ATOM   2588  HG3 ARG B  84     -21.522 -49.111   4.874  1.00  0.00           H  
ATOM   2589  HD2 ARG B  84     -19.844 -47.400   4.532  1.00  0.00           H  
ATOM   2590  HD3 ARG B  84     -21.172 -47.120   3.405  1.00  0.00           H  
ATOM   2591  HE  ARG B  84     -21.558 -45.614   5.823  1.00  0.00           H  
ATOM   2592 HH11 ARG B  84     -20.196 -42.621   4.617  1.00  0.00           H  
ATOM   2593 HH12 ARG B  84     -21.151 -43.377   5.872  1.00  0.00           H  
ATOM   2594 HH21 ARG B  84     -19.318 -43.884   2.903  1.00  0.00           H  
ATOM   2595 HH22 ARG B  84     -19.609 -45.608   2.838  1.00  0.00           H  
ATOM   2596  N   TYR B  85     -23.792 -49.024   1.671  1.00 52.31           N  
ATOM   2597  CA  TYR B  85     -23.870 -50.123   0.709  1.00 52.14           C  
ATOM   2598  C   TYR B  85     -24.481 -51.457   1.132  1.00 52.35           C  
ATOM   2599  O   TYR B  85     -25.664 -51.702   0.869  1.00 54.27           O  
ATOM   2600  CB  TYR B  85     -22.529 -50.415   0.015  1.00 50.92           C  
ATOM   2601  CG  TYR B  85     -22.614 -51.731  -0.742  1.00 51.24           C  
ATOM   2602  CD1 TYR B  85     -23.724 -52.018  -1.548  1.00 50.74           C  
ATOM   2603  CD2 TYR B  85     -21.675 -52.743  -0.538  1.00 51.85           C  
ATOM   2604  CE1 TYR B  85     -23.905 -53.282  -2.111  1.00 51.11           C  
ATOM   2605  CE2 TYR B  85     -21.846 -54.013  -1.103  1.00 51.17           C  
ATOM   2606  CZ  TYR B  85     -22.965 -54.275  -1.883  1.00 50.50           C  
ATOM   2607  OH  TYR B  85     -23.155 -55.534  -2.412  1.00 49.01           O  
ATOM   2608  H   TYR B  85     -23.681 -48.091   1.300  1.00 52.31           H  
ATOM   2609  HA  TYR B  85     -24.605 -49.686   0.033  1.00 52.14           H  
ATOM   2610  HB2 TYR B  85     -21.740 -50.480   0.765  1.00 50.92           H  
ATOM   2611  HB3 TYR B  85     -22.301 -49.610  -0.684  1.00 50.92           H  
ATOM   2612  HD1 TYR B  85     -24.454 -51.245  -1.737  1.00 50.74           H  
ATOM   2613  HD2 TYR B  85     -20.802 -52.544   0.066  1.00 51.85           H  
ATOM   2614  HE1 TYR B  85     -24.773 -53.485  -2.721  1.00 51.11           H  
ATOM   2615  HE2 TYR B  85     -21.111 -54.786  -0.933  1.00 51.17           H  
ATOM   2616  HH  TYR B  85     -23.951 -55.637  -2.939  1.00 49.01           H  
ATOM   2617  N   PRO B  86     -23.699 -52.341   1.779  1.00 50.47           N  
ATOM   2618  CA  PRO B  86     -24.349 -53.603   2.133  1.00 48.88           C  
ATOM   2619  C   PRO B  86     -25.614 -53.423   2.957  1.00 48.34           C  
ATOM   2620  O   PRO B  86     -26.636 -54.069   2.699  1.00 48.03           O  
ATOM   2621  CB  PRO B  86     -23.254 -54.350   2.883  1.00 49.25           C  
ATOM   2622  CG  PRO B  86     -22.526 -53.240   3.574  1.00 49.34           C  
ATOM   2623  CD  PRO B  86     -22.421 -52.186   2.501  1.00 49.03           C  
ATOM   2624  HA  PRO B  86     -24.714 -54.144   1.260  1.00 48.88           H  
ATOM   2625  HB2 PRO B  86     -22.598 -54.884   2.195  1.00 49.25           H  
ATOM   2626  HB3 PRO B  86     -23.676 -55.052   3.602  1.00 49.25           H  
ATOM   2627  HG2 PRO B  86     -21.539 -53.564   3.903  1.00 49.34           H  
ATOM   2628  HG3 PRO B  86     -23.092 -52.873   4.430  1.00 49.34           H  
ATOM   2629  HD2 PRO B  86     -22.331 -51.190   2.934  1.00 49.03           H  
ATOM   2630  HD3 PRO B  86     -21.572 -52.375   1.844  1.00 49.03           H  
ATOM   2631  N   SER B  87     -25.560 -52.516   3.926  1.00 46.35           N  
ATOM   2632  CA  SER B  87     -26.707 -52.303   4.791  1.00 45.04           C  
ATOM   2633  C   SER B  87     -27.450 -50.989   4.619  1.00 43.79           C  
ATOM   2634  O   SER B  87     -26.856 -49.913   4.554  1.00 42.67           O  
ATOM   2635  CB  SER B  87     -26.280 -52.468   6.255  1.00 45.09           C  
ATOM   2636  OG  SER B  87     -25.173 -51.636   6.568  1.00 42.85           O  
ATOM   2637  H   SER B  87     -24.719 -51.973   4.062  1.00 46.35           H  
ATOM   2638  HA  SER B  87     -27.427 -53.062   4.486  1.00 45.04           H  
ATOM   2639  HB2 SER B  87     -26.003 -53.508   6.429  1.00 45.09           H  
ATOM   2640  HB3 SER B  87     -27.117 -52.203   6.901  1.00 45.09           H  
ATOM   2641  HG  SER B  87     -24.449 -51.886   5.989  1.00 42.85           H  
ATOM   2642  N   SER B  88     -28.768 -51.102   4.532  1.00 43.90           N  
ATOM   2643  CA  SER B  88     -29.642 -49.944   4.413  1.00 44.61           C  
ATOM   2644  C   SER B  88     -30.545 -50.032   5.636  1.00 42.61           C  
ATOM   2645  O   SER B  88     -31.314 -50.982   5.801  1.00 41.77           O  
ATOM   2646  CB  SER B  88     -30.471 -49.998   3.116  1.00 45.15           C  
ATOM   2647  OG  SER B  88     -31.337 -51.119   3.089  1.00 47.76           O  
ATOM   2648  H   SER B  88     -29.180 -52.024   4.549  1.00 43.90           H  
ATOM   2649  HA  SER B  88     -29.083 -49.009   4.368  1.00 44.61           H  
ATOM   2650  HB2 SER B  88     -29.792 -50.057   2.266  1.00 45.15           H  
ATOM   2651  HB3 SER B  88     -31.068 -49.089   3.041  1.00 45.15           H  
ATOM   2652  HG  SER B  88     -31.934 -51.043   3.837  1.00 47.76           H  
ATOM   2653  N   GLN B  89     -30.440 -49.044   6.507  1.00 42.18           N  
ATOM   2654  CA  GLN B  89     -31.236 -49.070   7.719  1.00 42.21           C  
ATOM   2655  C   GLN B  89     -32.187 -47.898   7.840  1.00 40.07           C  
ATOM   2656  O   GLN B  89     -31.805 -46.736   7.687  1.00 38.10           O  
ATOM   2657  CB  GLN B  89     -30.317 -49.124   8.941  1.00 43.27           C  
ATOM   2658  CG  GLN B  89     -31.026 -49.491  10.229  1.00 46.60           C  
ATOM   2659  CD  GLN B  89     -30.080 -49.554  11.409  1.00 47.21           C  
ATOM   2660  OE1 GLN B  89     -29.372 -48.592  11.698  1.00 48.59           O  
ATOM   2661  NE2 GLN B  89     -30.063 -50.690  12.097  1.00 47.88           N  
ATOM   2662  H   GLN B  89     -29.809 -48.275   6.330  1.00 42.18           H  
ATOM   2663  HA  GLN B  89     -31.854 -49.967   7.668  1.00 42.21           H  
ATOM   2664  HB2 GLN B  89     -29.859 -48.143   9.069  1.00 43.27           H  
ATOM   2665  HB3 GLN B  89     -29.541 -49.866   8.754  1.00 43.27           H  
ATOM   2666  HG2 GLN B  89     -31.496 -50.466  10.104  1.00 46.60           H  
ATOM   2667  HG3 GLN B  89     -31.791 -48.742  10.433  1.00 46.60           H  
ATOM   2668 HE21 GLN B  89     -29.450 -50.789  12.894  1.00 47.88           H  
ATOM   2669 HE22 GLN B  89     -30.663 -51.455  11.823  1.00 47.88           H  
ATOM   2670  N   LEU B  90     -33.436 -48.231   8.127  1.00 39.63           N  
ATOM   2671  CA  LEU B  90     -34.482 -47.241   8.293  1.00 40.97           C  
ATOM   2672  C   LEU B  90     -34.272 -46.519   9.624  1.00 41.72           C  
ATOM   2673  O   LEU B  90     -34.480 -47.091  10.691  1.00 42.70           O  
ATOM   2674  CB  LEU B  90     -35.836 -47.943   8.266  1.00 40.28           C  
ATOM   2675  CG  LEU B  90     -37.043 -47.181   7.731  1.00 40.82           C  
ATOM   2676  CD1 LEU B  90     -36.681 -46.410   6.467  1.00 40.81           C  
ATOM   2677  CD2 LEU B  90     -38.144 -48.181   7.451  1.00 40.51           C  
ATOM   2678  H   LEU B  90     -33.668 -49.208   8.234  1.00 39.63           H  
ATOM   2679  HA  LEU B  90     -34.451 -46.508   7.487  1.00 40.97           H  
ATOM   2680  HB2 LEU B  90     -36.068 -48.233   9.291  1.00 40.28           H  
ATOM   2681  HB3 LEU B  90     -35.722 -48.837   7.652  1.00 40.28           H  
ATOM   2682  HG  LEU B  90     -37.379 -46.453   8.469  1.00 40.82           H  
ATOM   2683 HD11 LEU B  90     -35.887 -45.698   6.691  1.00 40.81           H  
ATOM   2684 HD12 LEU B  90     -36.339 -47.107   5.702  1.00 40.81           H  
ATOM   2685 HD13 LEU B  90     -37.558 -45.874   6.104  1.00 40.81           H  
ATOM   2686 HD21 LEU B  90     -37.799 -48.904   6.712  1.00 40.51           H  
ATOM   2687 HD22 LEU B  90     -38.407 -48.700   8.373  1.00 40.51           H  
ATOM   2688 HD23 LEU B  90     -39.020 -47.659   7.066  1.00 40.51           H  
ATOM   2689  N   GLY B  91     -33.824 -45.269   9.551  1.00 42.67           N  
ATOM   2690  CA  GLY B  91     -33.592 -44.479  10.747  1.00 41.19           C  
ATOM   2691  C   GLY B  91     -34.736 -43.510  10.972  1.00 41.34           C  
ATOM   2692  O   GLY B  91     -35.726 -43.523  10.237  1.00 41.09           O  
ATOM   2693  H   GLY B  91     -33.641 -44.861   8.645  1.00 42.67           H  
ATOM   2694  HA2 GLY B  91     -32.664 -43.919  10.633  1.00 41.19           H  
ATOM   2695  HA3 GLY B  91     -33.511 -45.144  11.607  1.00 41.19           H  
ATOM   2696  N   GLU B  92     -34.611 -42.657  11.980  1.00 40.31           N  
ATOM   2697  CA  GLU B  92     -35.673 -41.708  12.266  1.00 39.14           C  
ATOM   2698  C   GLU B  92     -35.154 -40.319  12.547  1.00 38.61           C  
ATOM   2699  O   GLU B  92     -34.435 -40.098  13.515  1.00 38.88           O  
ATOM   2700  CB  GLU B  92     -36.488 -42.192  13.457  1.00 39.58           C  
ATOM   2701  CG  GLU B  92     -37.972 -42.221  13.203  1.00 37.71           C  
ATOM   2702  CD  GLU B  92     -38.708 -42.907  14.317  1.00 39.20           C  
ATOM   2703  OE1 GLU B  92     -38.608 -42.429  15.472  1.00 39.19           O  
ATOM   2704  OE2 GLU B  92     -39.381 -43.924  14.039  1.00 39.32           O1-
ATOM   2705  H   GLU B  92     -33.777 -42.667  12.549  1.00 40.31           H  
ATOM   2706  HA  GLU B  92     -36.297 -41.649  11.374  1.00 39.14           H  
ATOM   2707  HB2 GLU B  92     -36.296 -41.527  14.299  1.00 39.58           H  
ATOM   2708  HB3 GLU B  92     -36.162 -43.201  13.710  1.00 39.58           H  
ATOM   2709  HG2 GLU B  92     -38.162 -42.755  12.272  1.00 37.71           H  
ATOM   2710  HG3 GLU B  92     -38.336 -41.197  13.115  1.00 37.71           H  
ATOM   2711  N   MET B  93     -35.513 -39.377  11.687  1.00 37.59           N  
ATOM   2712  CA  MET B  93     -35.081 -38.008  11.874  1.00 36.79           C  
ATOM   2713  C   MET B  93     -36.276 -37.228  12.394  1.00 34.43           C  
ATOM   2714  O   MET B  93     -37.411 -37.453  11.970  1.00 34.62           O  
ATOM   2715  CB  MET B  93     -34.593 -37.419  10.558  1.00 40.77           C  
ATOM   2716  CG  MET B  93     -34.066 -36.005  10.685  1.00 46.06           C  
ATOM   2717  SD  MET B  93     -33.834 -35.269   9.064  1.00 52.02           S  
ATOM   2718  CE  MET B  93     -35.559 -35.095   8.565  1.00 50.45           C  
ATOM   2719  H   MET B  93     -36.092 -39.616  10.895  1.00 37.59           H  
ATOM   2720  HA  MET B  93     -34.252 -37.959  12.580  1.00 36.79           H  
ATOM   2721  HB2 MET B  93     -35.424 -37.415   9.853  1.00 40.77           H  
ATOM   2722  HB3 MET B  93     -33.793 -38.052  10.173  1.00 40.77           H  
ATOM   2723  HG2 MET B  93     -33.111 -36.025  11.210  1.00 46.06           H  
ATOM   2724  HG3 MET B  93     -34.779 -35.406  11.251  1.00 46.06           H  
ATOM   2725  HE1 MET B  93     -36.033 -36.077   8.546  1.00 50.45           H  
ATOM   2726  HE2 MET B  93     -36.080 -34.454   9.276  1.00 50.45           H  
ATOM   2727  HE3 MET B  93     -35.607 -34.649   7.571  1.00 50.45           H  
ATOM   2728  N   SER B  94     -36.018 -36.313  13.318  1.00 31.52           N  
ATOM   2729  CA  SER B  94     -37.075 -35.522  13.921  1.00 28.96           C  
ATOM   2730  C   SER B  94     -36.967 -34.046  13.580  1.00 27.44           C  
ATOM   2731  O   SER B  94     -35.874 -33.514  13.472  1.00 26.44           O  
ATOM   2732  CB  SER B  94     -37.026 -35.698  15.445  1.00 29.74           C  
ATOM   2733  OG  SER B  94     -37.820 -34.733  16.120  1.00 29.55           O  
ATOM   2734  H   SER B  94     -35.063 -36.163  13.609  1.00 31.52           H  
ATOM   2735  HA  SER B  94     -38.023 -35.878  13.518  1.00 28.96           H  
ATOM   2736  HB2 SER B  94     -35.993 -35.598  15.777  1.00 29.74           H  
ATOM   2737  HB3 SER B  94     -37.393 -36.693  15.696  1.00 29.74           H  
ATOM   2738  HG  SER B  94     -37.482 -33.865  15.887  1.00 29.55           H  
ATOM   2739  N   LEU B  95     -38.103 -33.386  13.384  1.00 25.90           N  
ATOM   2740  CA  LEU B  95     -38.067 -31.955  13.126  1.00 26.06           C  
ATOM   2741  C   LEU B  95     -39.342 -31.228  13.482  1.00 24.56           C  
ATOM   2742  O   LEU B  95     -40.386 -31.824  13.699  1.00 24.51           O  
ATOM   2743  CB  LEU B  95     -37.661 -31.629  11.676  1.00 27.39           C  
ATOM   2744  CG  LEU B  95     -38.008 -32.556  10.519  1.00 28.21           C  
ATOM   2745  CD1 LEU B  95     -39.444 -33.015  10.620  1.00 28.98           C  
ATOM   2746  CD2 LEU B  95     -37.748 -31.817   9.222  1.00 29.23           C  
ATOM   2747  H   LEU B  95     -38.986 -33.875  13.414  1.00 25.90           H  
ATOM   2748  HA  LEU B  95     -37.295 -31.584  13.800  1.00 26.06           H  
ATOM   2749  HB2 LEU B  95     -36.575 -31.533  11.676  1.00 27.39           H  
ATOM   2750  HB3 LEU B  95     -38.111 -30.664  11.441  1.00 27.39           H  
ATOM   2751  HG  LEU B  95     -37.386 -33.451  10.552  1.00 28.21           H  
ATOM   2752 HD11 LEU B  95     -39.589 -33.551  11.558  1.00 28.98           H  
ATOM   2753 HD12 LEU B  95     -40.105 -32.149  10.591  1.00 28.98           H  
ATOM   2754 HD13 LEU B  95     -39.674 -33.676   9.784  1.00 28.98           H  
ATOM   2755 HD21 LEU B  95     -38.368 -30.921   9.184  1.00 29.23           H  
ATOM   2756 HD22 LEU B  95     -36.697 -31.534   9.169  1.00 29.23           H  
ATOM   2757 HD23 LEU B  95     -37.993 -32.464   8.380  1.00 29.23           H  
ATOM   2758  N   GLU B  96     -39.214 -29.915  13.558  1.00 25.40           N  
ATOM   2759  CA  GLU B  96     -40.297 -29.023  13.902  1.00 27.69           C  
ATOM   2760  C   GLU B  96     -41.313 -28.909  12.759  1.00 29.63           C  
ATOM   2761  O   GLU B  96     -40.957 -28.581  11.625  1.00 29.33           O  
ATOM   2762  CB  GLU B  96     -39.695 -27.653  14.214  1.00 28.73           C  
ATOM   2763  CG  GLU B  96     -40.567 -26.682  14.969  1.00 32.67           C  
ATOM   2764  CD  GLU B  96     -39.956 -25.278  14.976  1.00 37.42           C  
ATOM   2765  OE1 GLU B  96     -38.707 -25.172  14.964  1.00 38.78           O  
ATOM   2766  OE2 GLU B  96     -40.712 -24.277  14.998  1.00 39.13           O1-
ATOM   2767  H   GLU B  96     -38.308 -29.512  13.365  1.00 25.40           H  
ATOM   2768  HA  GLU B  96     -40.831 -29.415  14.767  1.00 27.69           H  
ATOM   2769  HB2 GLU B  96     -39.427 -27.187  13.266  1.00 28.73           H  
ATOM   2770  HB3 GLU B  96     -38.794 -27.816  14.806  1.00 28.73           H  
ATOM   2771  HG2 GLU B  96     -40.676 -27.027  15.997  1.00 32.67           H  
ATOM   2772  HG3 GLU B  96     -41.547 -26.641  14.494  1.00 32.67           H  
ATOM   2773  N   GLU B  97     -42.572 -29.196  13.076  1.00 30.23           N  
ATOM   2774  CA  GLU B  97     -43.676 -29.100  12.138  1.00 29.61           C  
ATOM   2775  C   GLU B  97     -44.658 -28.103  12.751  1.00 29.40           C  
ATOM   2776  O   GLU B  97     -44.956 -28.174  13.942  1.00 30.82           O  
ATOM   2777  CB  GLU B  97     -44.353 -30.458  11.969  1.00 32.12           C  
ATOM   2778  CG  GLU B  97     -45.471 -30.475  10.933  1.00 36.20           C  
ATOM   2779  CD  GLU B  97     -45.820 -31.883  10.475  1.00 38.69           C  
ATOM   2780  OE1 GLU B  97     -46.385 -32.660  11.283  1.00 40.08           O  
ATOM   2781  OE2 GLU B  97     -45.517 -32.213   9.305  1.00 37.91           O1-
ATOM   2782  H   GLU B  97     -42.771 -29.497  14.019  1.00 30.23           H  
ATOM   2783  HA  GLU B  97     -43.334 -28.781  11.153  1.00 29.61           H  
ATOM   2784  HB2 GLU B  97     -44.774 -30.752  12.931  1.00 32.12           H  
ATOM   2785  HB3 GLU B  97     -43.596 -31.182  11.667  1.00 32.12           H  
ATOM   2786  HG2 GLU B  97     -45.154 -29.894  10.067  1.00 36.20           H  
ATOM   2787  HG3 GLU B  97     -46.359 -30.019  11.370  1.00 36.20           H  
ATOM   2788  N   HIS B  98     -45.165 -27.174  11.950  1.00 27.25           N  
ATOM   2789  CA  HIS B  98     -46.092 -26.182  12.467  1.00 24.14           C  
ATOM   2790  C   HIS B  98     -47.542 -26.590  12.280  1.00 25.54           C  
ATOM   2791  O   HIS B  98     -47.889 -27.321  11.347  1.00 28.13           O  
ATOM   2792  CB  HIS B  98     -45.821 -24.835  11.815  1.00 20.26           C  
ATOM   2793  CG  HIS B  98     -44.404 -24.376  11.965  1.00 17.63           C  
ATOM   2794  ND1 HIS B  98     -43.922 -23.232  11.365  1.00 18.40           N  
ATOM   2795  CD2 HIS B  98     -43.359 -24.914  12.638  1.00 17.98           C  
ATOM   2796  CE1 HIS B  98     -42.641 -23.086  11.660  1.00 18.17           C  
ATOM   2797  NE2 HIS B  98     -42.275 -24.094  12.431  1.00 17.90           N  
ATOM   2798  H   HIS B  98     -44.905 -27.157  10.974  1.00 27.25           H  
ATOM   2799  HA  HIS B  98     -45.927 -26.104  13.542  1.00 24.14           H  
ATOM   2800  HB2 HIS B  98     -46.475 -24.092  12.272  1.00 20.26           H  
ATOM   2801  HB3 HIS B  98     -46.048 -24.914  10.752  1.00 20.26           H  
ATOM   2802  HD2 HIS B  98     -43.374 -25.819  13.228  1.00 17.98           H  
ATOM   2803  HE2 HIS B  98     -41.349 -24.239  12.807  1.00 17.90           H  
ATOM   2804  HE1 HIS B  98     -42.003 -22.280  11.327  1.00 18.17           H  
ATOM   2805  N   SER B  99     -48.393 -26.126  13.186  1.00 26.25           N  
ATOM   2806  CA  SER B  99     -49.803 -26.460  13.126  1.00 26.07           C  
ATOM   2807  C   SER B  99     -50.680 -25.218  13.140  1.00 25.14           C  
ATOM   2808  O   SER B  99     -51.853 -25.290  12.797  1.00 25.93           O  
ATOM   2809  CB  SER B  99     -50.167 -27.366  14.305  1.00 28.54           C  
ATOM   2810  OG  SER B  99     -49.905 -26.704  15.538  1.00 33.02           O  
ATOM   2811  H   SER B  99     -48.054 -25.531  13.929  1.00 26.25           H  
ATOM   2812  HA  SER B  99     -49.984 -26.981  12.186  1.00 26.07           H  
ATOM   2813  HB2 SER B  99     -49.573 -28.278  14.254  1.00 28.54           H  
ATOM   2814  HB3 SER B  99     -51.226 -27.618  14.251  1.00 28.54           H  
ATOM   2815  HG  SER B  99     -48.969 -26.493  15.561  1.00 33.02           H  
ATOM   2816  N   GLN B 100     -50.116 -24.086  13.554  1.00 24.44           N  
ATOM   2817  CA  GLN B 100     -50.859 -22.825  13.612  1.00 25.80           C  
ATOM   2818  C   GLN B 100     -49.877 -21.712  13.352  1.00 24.51           C  
ATOM   2819  O   GLN B 100     -48.743 -21.768  13.808  1.00 24.30           O  
ATOM   2820  CB  GLN B 100     -51.504 -22.579  14.989  1.00 29.64           C  
ATOM   2821  CG  GLN B 100     -52.656 -23.493  15.374  1.00 34.27           C  
ATOM   2822  CD  GLN B 100     -53.491 -22.906  16.515  1.00 39.76           C  
ATOM   2823  NE2 GLN B 100     -52.947 -22.399  17.507  1.00 41.78           N  
ATOM   2824  OE1 GLN B 100     -54.817 -22.977  16.382  1.00 40.46           O  
ATOM   2825  H   GLN B 100     -49.146 -24.097  13.837  1.00 24.44           H  
ATOM   2826  HA  GLN B 100     -51.660 -22.866  12.874  1.00 25.80           H  
ATOM   2827  HB2 GLN B 100     -51.876 -21.555  15.002  1.00 29.64           H  
ATOM   2828  HB3 GLN B 100     -50.726 -22.692  15.744  1.00 29.64           H  
ATOM   2829  HG2 GLN B 100     -52.253 -24.455  15.691  1.00 34.27           H  
ATOM   2830  HG3 GLN B 100     -53.298 -23.637  14.505  1.00 34.27           H  
ATOM   2831 HE21 GLN B 100     -51.939 -22.365  17.568  1.00 41.78           H  
ATOM   2832 HE22 GLN B 100     -53.511 -22.020  18.254  1.00 41.78           H  
ATOM   2833  N   CYS B 101     -50.319 -20.688  12.639  1.00 24.26           N  
ATOM   2834  CA  CYS B 101     -49.435 -19.592  12.308  1.00 26.34           C  
ATOM   2835  C   CYS B 101     -50.163 -18.294  12.523  1.00 28.01           C  
ATOM   2836  O   CYS B 101     -51.390 -18.260  12.579  1.00 29.70           O  
ATOM   2837  CB  CYS B 101     -49.010 -19.703  10.841  1.00 28.66           C  
ATOM   2838  SG  CYS B 101     -48.301 -21.321  10.402  1.00 28.70           S  
ATOM   2839  H   CYS B 101     -51.279 -20.672  12.324  1.00 24.26           H  
ATOM   2840  HA  CYS B 101     -48.550 -19.628  12.943  1.00 26.34           H  
ATOM   2841  HB2 CYS B 101     -48.263 -18.935  10.640  1.00 28.66           H  
ATOM   2842  HB3 CYS B 101     -49.886 -19.530  10.215  1.00 28.66           H  
ATOM   2843  N   GLU B 102     -49.411 -17.214  12.628  1.00 28.55           N  
ATOM   2844  CA  GLU B 102     -50.026 -15.928  12.834  1.00 30.44           C  
ATOM   2845  C   GLU B 102     -49.097 -14.873  12.287  1.00 32.62           C  
ATOM   2846  O   GLU B 102     -47.887 -15.098  12.153  1.00 31.36           O  
ATOM   2847  CB  GLU B 102     -50.262 -15.686  14.335  1.00 31.96           C  
ATOM   2848  CG  GLU B 102     -51.701 -15.874  14.810  1.00 33.22           C  
ATOM   2849  CD  GLU B 102     -51.882 -15.591  16.311  1.00 35.45           C  
ATOM   2850  OE1 GLU B 102     -51.280 -14.624  16.826  1.00 33.72           O  
ATOM   2851  OE2 GLU B 102     -52.644 -16.330  16.972  1.00 35.37           O1-
ATOM   2852  H   GLU B 102     -48.406 -17.289  12.564  1.00 28.55           H  
ATOM   2853  HA  GLU B 102     -50.989 -15.889  12.325  1.00 30.44           H  
ATOM   2854  HB2 GLU B 102     -49.964 -14.662  14.562  1.00 31.96           H  
ATOM   2855  HB3 GLU B 102     -49.631 -16.380  14.891  1.00 31.96           H  
ATOM   2856  HG2 GLU B 102     -52.000 -16.903  14.612  1.00 33.22           H  
ATOM   2857  HG3 GLU B 102     -52.343 -15.195  14.249  1.00 33.22           H  
ATOM   2858  N   CYS B 103     -49.675 -13.724  11.959  1.00 36.04           N  
ATOM   2859  CA  CYS B 103     -48.908 -12.599  11.455  1.00 40.55           C  
ATOM   2860  C   CYS B 103     -48.581 -11.711  12.657  1.00 44.89           C  
ATOM   2861  O   CYS B 103     -49.414 -11.527  13.551  1.00 44.90           O  
ATOM   2862  CB  CYS B 103     -49.734 -11.833  10.413  1.00 41.27           C  
ATOM   2863  SG  CYS B 103     -49.781 -12.650   8.781  1.00 38.89           S  
ATOM   2864  H   CYS B 103     -50.675 -13.630  12.063  1.00 36.04           H  
ATOM   2865  HA  CYS B 103     -47.990 -12.927  10.967  1.00 40.55           H  
ATOM   2866  HB2 CYS B 103     -49.300 -10.841  10.290  1.00 41.27           H  
ATOM   2867  HB3 CYS B 103     -50.755 -11.740  10.782  1.00 41.27           H  
ATOM   2868  N   ARG B 104     -47.370 -11.169  12.695  1.00 48.81           N  
ATOM   2869  CA  ARG B 104     -46.989 -10.329  13.815  1.00 52.71           C  
ATOM   2870  C   ARG B 104     -45.676  -9.607  13.578  1.00 55.47           C  
ATOM   2871  O   ARG B 104     -44.799 -10.115  12.879  1.00 55.52           O  
ATOM   2872  CB  ARG B 104     -46.881 -11.174  15.080  1.00 54.55           C  
ATOM   2873  CG  ARG B 104     -45.935 -12.351  14.966  1.00 55.48           C  
ATOM   2874  CD  ARG B 104     -45.712 -12.960  16.331  1.00 58.25           C  
ATOM   2875  NE  ARG B 104     -46.972 -13.108  17.056  1.00 61.06           N  
ATOM   2876  CZ  ARG B 104     -47.947 -13.940  16.704  1.00 61.95           C  
ATOM   2877  NH1 ARG B 104     -47.811 -14.711  15.632  1.00 62.18           N  
ATOM   2878  NH2 ARG B 104     -49.060 -13.998  17.424  1.00 61.68           N1+
ATOM   2879  H   ARG B 104     -46.715 -11.341  11.946  1.00 48.81           H  
ATOM   2880  HA  ARG B 104     -47.765  -9.572  13.929  1.00 52.71           H  
ATOM   2881  HB2 ARG B 104     -47.873 -11.556  15.321  1.00 54.55           H  
ATOM   2882  HB3 ARG B 104     -46.532 -10.533  15.890  1.00 54.55           H  
ATOM   2883  HG2 ARG B 104     -44.982 -12.012  14.561  1.00 55.48           H  
ATOM   2884  HG3 ARG B 104     -46.367 -13.100  14.302  1.00 55.48           H  
ATOM   2885  HD2 ARG B 104     -45.046 -12.315  16.904  1.00 58.25           H  
ATOM   2886  HD3 ARG B 104     -45.253 -13.941  16.212  1.00 58.25           H  
ATOM   2887  HE  ARG B 104     -47.111 -12.540  17.880  1.00 61.06           H  
ATOM   2888 HH11 ARG B 104     -48.554 -15.341  15.365  1.00 62.18           H  
ATOM   2889 HH12 ARG B 104     -46.964 -14.668  15.083  1.00 62.18           H  
ATOM   2890 HH21 ARG B 104     -49.165 -13.412  18.240  1.00 61.68           H  
ATOM   2891 HH22 ARG B 104     -49.802 -14.628  17.156  1.00 61.68           H  
ATOM   2892  N   PRO B 105     -45.514  -8.421  14.193  1.00 57.96           N  
ATOM   2893  CA  PRO B 105     -44.325  -7.564  14.090  1.00 60.36           C  
ATOM   2894  C   PRO B 105     -42.995  -8.285  14.221  1.00 62.67           C  
ATOM   2895  O   PRO B 105     -42.706  -8.891  15.250  1.00 63.68           O  
ATOM   2896  CB  PRO B 105     -44.540  -6.532  15.200  1.00 60.41           C  
ATOM   2897  CG  PRO B 105     -45.441  -7.251  16.178  1.00 59.38           C  
ATOM   2898  CD  PRO B 105     -46.406  -7.938  15.262  1.00 57.99           C  
ATOM   2899  HA  PRO B 105     -44.242  -7.130  13.094  1.00 60.36           H  
ATOM   2900  HB2 PRO B 105     -45.023  -5.636  14.811  1.00 60.41           H  
ATOM   2901  HB3 PRO B 105     -43.594  -6.260  15.668  1.00 60.41           H  
ATOM   2902  HG2 PRO B 105     -45.951  -6.549  16.837  1.00 59.38           H  
ATOM   2903  HG3 PRO B 105     -44.882  -7.970  16.777  1.00 59.38           H  
ATOM   2904  HD2 PRO B 105     -46.909  -8.765  15.763  1.00 57.99           H  
ATOM   2905  HD3 PRO B 105     -47.150  -7.242  14.874  1.00 57.99           H  
ATOM   2906  N   LYS B 106     -42.186  -8.210  13.171  1.00 65.45           N  
ATOM   2907  CA  LYS B 106     -40.891  -8.864  13.188  1.00 68.48           C  
ATOM   2908  C   LYS B 106     -39.855  -8.059  13.946  1.00 70.77           C  
ATOM   2909  O   LYS B 106     -38.733  -7.872  13.467  1.00 71.37           O  
ATOM   2910  CB  LYS B 106     -40.386  -9.093  11.718  1.00  0.00           C  
ATOM   2911  CG  LYS B 106     -40.205  -7.784  10.925  1.00  0.00           C  
ATOM   2912  CD  LYS B 106     -39.857  -8.041   9.455  1.00  0.00           C  
ATOM   2913  CE  LYS B 106     -39.720  -6.702   8.721  1.00  0.00           C  
ATOM   2914  NZ  LYS B 106     -39.481  -6.891   7.282  1.00  0.00           N1+
ATOM   2915  H   LYS B 106     -42.109  -7.316  12.704  1.00 65.45           H  
ATOM   2916  HA  LYS B 106     -41.020  -9.819  13.698  1.00 68.48           H  
ATOM   2917  HB2 LYS B 106     -41.113  -9.716  11.196  1.00  0.00           H  
ATOM   2918  HB3 LYS B 106     -39.428  -9.609  11.758  1.00  0.00           H  
ATOM   2919  HG2 LYS B 106     -39.401  -7.206  11.381  1.00  0.00           H  
ATOM   2920  HG3 LYS B 106     -41.133  -7.214  10.972  1.00  0.00           H  
ATOM   2921  HD2 LYS B 106     -40.648  -8.630   8.992  1.00  0.00           H  
ATOM   2922  HD3 LYS B 106     -38.915  -8.585   9.395  1.00  0.00           H  
ATOM   2923  HE2 LYS B 106     -38.885  -6.148   9.148  1.00  0.00           H  
ATOM   2924  HE3 LYS B 106     -40.640  -6.132   8.853  1.00  0.00           H  
ATOM   2925  HZ1 LYS B 106     -38.630  -7.419   7.149  1.00  0.00           H  
ATOM   2926  HZ2 LYS B 106     -40.256  -7.394   6.875  1.00  0.00           H  
ATOM   2927  HZ3 LYS B 106     -39.391  -5.989   6.835  1.00  0.00           H  
ATOM   2928  N   LYS B 107     -40.233  -7.580  15.131  1.00 72.33           N  
ATOM   2929  CA  LYS B 107     -39.341  -6.786  15.975  1.00 72.85           C  
ATOM   2930  C   LYS B 107     -38.266  -7.661  16.627  1.00 73.11           C  
ATOM   2931  O   LYS B 107     -37.065  -7.382  16.412  1.00 72.93           O  
ATOM   2932  CB  LYS B 107     -40.149  -6.066  17.096  1.00  0.00           C  
ATOM   2933  CG  LYS B 107     -39.314  -5.087  17.935  1.00  0.00           C  
ATOM   2934  CD  LYS B 107     -40.194  -4.332  18.940  1.00  0.00           C  
ATOM   2935  CE  LYS B 107     -39.353  -3.360  19.771  1.00  0.00           C  
ATOM   2936  NZ  LYS B 107     -40.182  -2.626  20.740  1.00  0.00           N1+
ATOM   2937  H   LYS B 107     -40.635  -8.345  15.654  1.00 72.33           H  
ATOM   2938  HA  LYS B 107     -38.859  -6.049  15.333  1.00 72.85           H  
ATOM   2939  HB2 LYS B 107     -40.562  -6.824  17.763  1.00  0.00           H  
ATOM   2940  HB3 LYS B 107     -40.963  -5.511  16.630  1.00  0.00           H  
ATOM   2941  HG2 LYS B 107     -38.834  -4.368  17.270  1.00  0.00           H  
ATOM   2942  HG3 LYS B 107     -38.551  -5.645  18.479  1.00  0.00           H  
ATOM   2943  HD2 LYS B 107     -40.675  -5.049  19.604  1.00  0.00           H  
ATOM   2944  HD3 LYS B 107     -40.955  -3.771  18.397  1.00  0.00           H  
ATOM   2945  HE2 LYS B 107     -38.871  -2.645  19.104  1.00  0.00           H  
ATOM   2946  HE3 LYS B 107     -38.591  -3.923  20.311  1.00  0.00           H  
ATOM   2947  HZ1 LYS B 107     -40.891  -2.102  20.248  1.00  0.00           H  
ATOM   2948  HZ2 LYS B 107     -40.624  -3.281  21.370  1.00  0.00           H  
ATOM   2949  HZ3 LYS B 107     -39.601  -1.992  21.270  1.00  0.00           H  
ATOM   2950  N   NME B 108     -38.688  -8.671  17.387  1.00  0.00           N  
ATOM   2951  CH3 NME B 108     -37.774  -9.571  18.058  1.00  0.00           C  
ATOM   2952  H   NME B 108     -39.682  -8.814  17.499  1.00  0.00           H  
ATOM   2953 HH31 NME B 108     -38.198  -9.873  19.016  1.00  0.00           H  
ATOM   2954 HH32 NME B 108     -36.822  -9.064  18.227  1.00  0.00           H  
ATOM   2955 HH33 NME B 108     -37.610 -10.452  17.439  1.00  0.00           H  
TER    2956      NME B 108 
CONECT    1    2    4    5    6
CONECT    2    1    3    3
CONECT    3    2    2
CONECT    4    1
CONECT    5    1
CONECT    6    1
CONECT  231  839
CONECT  619 2218
CONECT  716 1360
CONECT  740 2097
CONECT  750 1385
CONECT  839  231
CONECT 1360  716
CONECT 1385  750
CONECT 1472 1473 1474
CONECT 1473 1472 1475 1476 1477
CONECT 1474 1472
CONECT 1475 1473
CONECT 1476 1473
CONECT 1477 1473
CONECT 1479 1480 1482 1483 1484
CONECT 1480 1479 1481 1481
CONECT 1481 1480 1480
CONECT 1482 1479
CONECT 1483 1479
CONECT 1484 1479
CONECT 1709 2317
CONECT 2097  740
CONECT 2194 2838
CONECT 2218  619
CONECT 2228 2863
CONECT 2317 1709
CONECT 2838 2194
CONECT 2863 2228
CONECT 2950 2951 2952
CONECT 2951 2950 2953 2954 2955
CONECT 2952 2950
CONECT 2953 2951
CONECT 2954 2951
CONECT 2955 2951
END
