# Supplementary material for: Variations of VEGFR2 Chemical Space: Stimulator and Inhibitory Peptides
Source: Int J Mol Sci. 2024 Jul 16;25(14):7787. doi: 10.3390/ijms25147787 (PMC11276785; doi:10.3390/ijms25147787)
Supplement: Supplementary file 1 [file ijms-25-07787-s001.zip › Supplimenal material - proteins- S1/protein stimulants S1/2tgf TGF alpha prepared for docking.pdb]

HEADER    GROWTH FACTOR                                       2TGF    
REMARK  99                                                                      
REMARK  99 MOE v2022.02 (Chemical Computing Group ULC) Sun Nov 26 20:15:55 2023 
SEQRES   1 A   50  VAL VAL SER HIS PHE ASN ASP CYS PRO ASP SER HIS THR
SEQRES   2 A   50  GLN PHE CYS PHE HIS GLY THR CYS ARG PHE LEU VAL GLN
SEQRES   3 A   50  GLU ASP LYS PRO ALA CYS VAL CYS HIS SER GLY TYR VAL
SEQRES   4 A   50  GLY ALA ARG CYS GLU HIS ALA ASP LEU LEU ALA
HELIX    1   1 VAL A   25  GLU A   27  5               Generated by MOE    3
SHEET    1       GLY A  19  LEU A  24                  Generated by MOE
SHEET    2       LYS A  29  CYS A  34                  Generated by MOE
SHEET    3       TYR A  38  VAL A  39                  Generated by MOE
SHEET    4       HIS A  45  ALA A  46                  Generated by MOE
SSBOND   1 CYS A    8    CYS A   21                          1555   1555  2.04
SSBOND   2 CYS A   16    CYS A   32                          1555   1555  2.05
SSBOND   3 CYS A   34    CYS A   43                          1555   1555  2.04
ATOM      1  N   VAL A   1     -16.390  -2.070   5.120  1.00  0.00           N1+
ATOM      2  CA  VAL A   1     -15.490  -2.930   4.350  1.00  0.00           C  
ATOM      3  C   VAL A   1     -15.910  -2.990   2.880  1.00  0.00           C  
ATOM      4  O   VAL A   1     -17.100  -2.940   2.570  1.00  0.00           O  
ATOM      5  CB  VAL A   1     -15.400  -4.300   5.030  1.00  0.00           C  
ATOM      6  CG1 VAL A   1     -16.700  -5.110   4.990  1.00  0.00           C  
ATOM      7  CG2 VAL A   1     -14.230  -5.130   4.510  1.00  0.00           C  
ATOM      8  H1  VAL A   1     -17.330  -2.410   4.990  1.00  0.00           H  
ATOM      9  H2  VAL A   1     -16.160  -2.110   6.090  1.00  0.00           H  
ATOM     10  H3  VAL A   1     -16.350  -1.140   4.780  1.00  0.00           H  
ATOM     11  HA  VAL A   1     -14.484  -2.511   4.339  1.00  0.00           H  
ATOM     12  HB  VAL A   1     -15.218  -4.069   6.080  1.00  0.00           H  
ATOM     13 HG11 VAL A   1     -17.512  -4.514   5.407  1.00  0.00           H  
ATOM     14 HG12 VAL A   1     -16.934  -5.371   3.958  1.00  0.00           H  
ATOM     15 HG13 VAL A   1     -16.579  -6.021   5.577  1.00  0.00           H  
ATOM     16 HG21 VAL A   1     -14.394  -5.371   3.460  1.00  0.00           H  
ATOM     17 HG22 VAL A   1     -13.307  -4.560   4.612  1.00  0.00           H  
ATOM     18 HG23 VAL A   1     -14.154  -6.052   5.087  1.00  0.00           H  
ATOM     19  N   VAL A   2     -14.940  -3.260   2.010  1.00  0.00           N  
ATOM     20  CA  VAL A   2     -14.850  -2.790   0.620  1.00  0.00           C  
ATOM     21  C   VAL A   2     -15.230  -1.330   0.350  1.00  0.00           C  
ATOM     22  O   VAL A   2     -14.360  -0.530   0.000  1.00  0.00           O  
ATOM     23  CB  VAL A   2     -15.420  -3.730  -0.450  1.00  0.00           C  
ATOM     24  CG1 VAL A   2     -14.540  -4.970  -0.590  1.00  0.00           C  
ATOM     25  CG2 VAL A   2     -16.890  -4.120  -0.270  1.00  0.00           C  
ATOM     26  H   VAL A   2     -14.280  -3.980   2.230  1.00  0.00           H  
ATOM     27  HA  VAL A   2     -13.766  -2.822   0.506  1.00  0.00           H  
ATOM     28  HB  VAL A   2     -15.405  -3.151  -1.373  1.00  0.00           H  
ATOM     29 HG11 VAL A   2     -13.515  -4.666  -0.803  1.00  0.00           H  
ATOM     30 HG12 VAL A   2     -14.564  -5.540   0.339  1.00  0.00           H  
ATOM     31 HG13 VAL A   2     -14.912  -5.590  -1.406  1.00  0.00           H  
ATOM     32 HG21 VAL A   2     -17.001  -4.709   0.640  1.00  0.00           H  
ATOM     33 HG22 VAL A   2     -17.499  -3.219  -0.196  1.00  0.00           H  
ATOM     34 HG23 VAL A   2     -17.217  -4.709  -1.127  1.00  0.00           H  
ATOM     35  N   SER A   3     -16.460  -0.980   0.710  1.00  0.00           N  
ATOM     36  CA  SER A   3     -17.110   0.330   0.600  1.00  0.00           C  
ATOM     37  C   SER A   3     -16.170   1.540   0.560  1.00  0.00           C  
ATOM     38  O   SER A   3     -16.000   2.170  -0.470  1.00  0.00           O  
ATOM     39  CB  SER A   3     -18.120   0.470   1.730  1.00  0.00           C  
ATOM     40  OG  SER A   3     -17.470   0.350   3.000  1.00  0.00           O  
ATOM     41  H   SER A   3     -17.020  -1.660   1.190  1.00  0.00           H  
ATOM     42  HA  SER A   3     -17.595   0.345  -0.376  1.00  0.00           H  
ATOM     43  HB2 SER A   3     -18.873  -0.312   1.637  1.00  0.00           H  
ATOM     44  HB3 SER A   3     -18.600   1.446   1.663  1.00  0.00           H  
ATOM     45  HG  SER A   3     -18.040   0.820   3.670  1.00  0.00           H  
ATOM     46  N   HIS A   4     -15.490   1.770   1.690  1.00  0.00           N  
ATOM     47  CA  HIS A   4     -14.580   2.900   1.890  1.00  0.00           C  
ATOM     48  C   HIS A   4     -13.150   2.410   2.080  1.00  0.00           C  
ATOM     49  O   HIS A   4     -12.550   2.550   3.140  1.00  0.00           O  
ATOM     50  CB  HIS A   4     -15.070   3.730   3.080  1.00  0.00           C  
ATOM     51  CG  HIS A   4     -16.570   3.990   3.140  1.00  0.00           C  
ATOM     52  CD2 HIS A   4     -17.350   3.660   4.170  1.00  0.00           C  
ATOM     53  ND1 HIS A   4     -17.360   4.420   2.160  1.00  0.00           N  
ATOM     54  NE2 HIS A   4     -18.620   3.820   3.810  1.00  0.00           N  
ATOM     55  CE1 HIS A   4     -18.620   4.290   2.560  1.00  0.00           C  
ATOM     56  H   HIS A   4     -15.750   1.260   2.510  1.00  0.00           H  
ATOM     57  HA  HIS A   4     -14.577   3.537   1.006  1.00  0.00           H  
ATOM     58  HB2 HIS A   4     -14.565   4.695   3.044  1.00  0.00           H  
ATOM     59  HB3 HIS A   4     -14.786   3.205   3.992  1.00  0.00           H  
ATOM     60  HD2 HIS A   4     -17.007   3.319   5.136  1.00  0.00           H  
ATOM     61  HE2 HIS A   4     -19.489   3.609   4.415  1.00  0.00           H  
ATOM     62  HE1 HIS A   4     -19.430   4.540   2.040  1.00  0.00           H  
ATOM     63  N   PHE A   5     -12.720   1.580   1.120  1.00  0.00           N  
ATOM     64  CA  PHE A   5     -11.310   1.170   1.020  1.00  0.00           C  
ATOM     65  C   PHE A   5     -10.600   1.530  -0.280  1.00  0.00           C  
ATOM     66  O   PHE A   5      -9.370   1.610  -0.300  1.00  0.00           O  
ATOM     67  CB  PHE A   5     -11.140  -0.280   1.480  1.00  0.00           C  
ATOM     68  CG  PHE A   5     -11.060  -1.460   0.510  1.00  0.00           C  
ATOM     69  CD1 PHE A   5     -11.510  -1.420  -0.800  1.00  0.00           C  
ATOM     70  CD2 PHE A   5     -10.490  -2.620   1.030  1.00  0.00           C  
ATOM     71  CE1 PHE A   5     -11.390  -2.550  -1.610  1.00  0.00           C  
ATOM     72  CE2 PHE A   5     -10.370  -3.750   0.230  1.00  0.00           C  
ATOM     73  CZ  PHE A   5     -10.820  -3.700  -1.080  1.00  0.00           C  
ATOM     74  H   PHE A   5     -13.360   1.060   0.570  1.00  0.00           H  
ATOM     75  HA  PHE A   5     -10.758   1.796   1.721  1.00  0.00           H  
ATOM     76  HB2 PHE A   5     -11.986  -0.488   2.136  1.00  0.00           H  
ATOM     77  HB3 PHE A   5     -10.217  -0.305   2.059  1.00  0.00           H  
ATOM     78  HD1 PHE A   5     -11.952  -0.517  -1.193  1.00  0.00           H  
ATOM     79  HD2 PHE A   5     -10.142  -2.641   2.052  1.00  0.00           H  
ATOM     80  HE1 PHE A   5     -11.735  -2.530  -2.633  1.00  0.00           H  
ATOM     81  HE2 PHE A   5      -9.932  -4.655   0.624  1.00  0.00           H  
ATOM     82  HZ  PHE A   5     -10.725  -4.577  -1.704  1.00  0.00           H  
ATOM     83  N   ASN A   6     -11.360   1.710  -1.350  1.00  0.00           N  
ATOM     84  CA  ASN A   6     -10.960   2.390  -2.590  1.00  0.00           C  
ATOM     85  C   ASN A   6      -9.590   2.010  -3.160  1.00  0.00           C  
ATOM     86  O   ASN A   6      -9.220   0.840  -3.150  1.00  0.00           O  
ATOM     87  CB  ASN A   6     -11.200   3.890  -2.400  1.00  0.00           C  
ATOM     88  CG  ASN A   6     -10.310   4.510  -1.320  1.00  0.00           C  
ATOM     89  OD1 ASN A   6      -9.140   4.820  -1.520  1.00  0.00           O  
ATOM     90  ND2 ASN A   6     -10.860   4.710  -0.130  1.00  0.00           N  
ATOM     91  H   ASN A   6     -12.300   1.370  -1.380  1.00  0.00           H  
ATOM     92  HA  ASN A   6     -11.592   2.025  -3.399  1.00  0.00           H  
ATOM     93  HB2 ASN A   6     -12.242   4.041  -2.119  1.00  0.00           H  
ATOM     94  HB3 ASN A   6     -11.001   4.395  -3.345  1.00  0.00           H  
ATOM     95 HD21 ASN A   6     -11.840   4.620   0.040  1.00  0.00           H  
ATOM     96 HD22 ASN A   6     -10.230   5.010   0.590  1.00  0.00           H  
ATOM     97  N   ASP A   7      -8.880   2.990  -3.720  1.00  0.00           N  
ATOM     98  CA  ASP A   7      -7.600   2.850  -4.430  1.00  0.00           C  
ATOM     99  C   ASP A   7      -6.750   4.080  -4.110  1.00  0.00           C  
ATOM    100  O   ASP A   7      -7.110   5.200  -4.470  1.00  0.00           O  
ATOM    101  CB  ASP A   7      -7.850   2.710  -5.940  1.00  0.00           C  
ATOM    102  CG  ASP A   7      -8.630   3.850  -6.580  1.00  0.00           C  
ATOM    103  OD1 ASP A   7      -9.870   3.880  -6.390  1.00  0.00           O  
ATOM    104  OD2 ASP A   7      -7.990   4.660  -7.290  1.00  0.00           O1-
ATOM    105  H   ASP A   7      -9.130   3.940  -3.540  1.00  0.00           H  
ATOM    106  HA  ASP A   7      -7.071   1.953  -4.108  1.00  0.00           H  
ATOM    107  HB2 ASP A   7      -8.406   1.787  -6.105  1.00  0.00           H  
ATOM    108  HB3 ASP A   7      -6.882   2.644  -6.437  1.00  0.00           H  
ATOM    109  N   CYS A   8      -5.710   3.850  -3.310  1.00  0.00           N  
ATOM    110  CA  CYS A   8      -5.010   4.910  -2.560  1.00  0.00           C  
ATOM    111  C   CYS A   8      -4.460   6.070  -3.380  1.00  0.00           C  
ATOM    112  O   CYS A   8      -3.610   5.870  -4.240  1.00  0.00           O  
ATOM    113  CB  CYS A   8      -3.910   4.310  -1.680  1.00  0.00           C  
ATOM    114  SG  CYS A   8      -2.580   3.470  -2.620  1.00  0.00           S  
ATOM    115  H   CYS A   8      -5.340   2.930  -3.180  1.00  0.00           H  
ATOM    116  HA  CYS A   8      -5.792   5.361  -1.950  1.00  0.00           H  
ATOM    117  HB2 CYS A   8      -4.367   3.583  -1.008  1.00  0.00           H  
ATOM    118  HB3 CYS A   8      -3.462   5.114  -1.096  1.00  0.00           H  
ATOM    119  N   PRO A   9      -4.880   7.300  -3.070  1.00  0.00           N  
ATOM    120  CA  PRO A   9      -4.320   8.510  -3.670  1.00  0.00           C  
ATOM    121  C   PRO A   9      -2.890   8.770  -3.190  1.00  0.00           C  
ATOM    122  O   PRO A   9      -2.650   9.310  -2.120  1.00  0.00           O  
ATOM    123  CB  PRO A   9      -5.290   9.630  -3.290  1.00  0.00           C  
ATOM    124  CG  PRO A   9      -5.930   9.130  -1.990  1.00  0.00           C  
ATOM    125  CD  PRO A   9      -6.020   7.620  -2.190  1.00  0.00           C  
ATOM    126  HA  PRO A   9      -4.228   8.427  -4.753  1.00  0.00           H  
ATOM    127  HB2 PRO A   9      -6.043   9.771  -4.065  1.00  0.00           H  
ATOM    128  HB3 PRO A   9      -4.757  10.567  -3.126  1.00  0.00           H  
ATOM    129  HG2 PRO A   9      -6.920   9.564  -1.852  1.00  0.00           H  
ATOM    130  HG3 PRO A   9      -5.305   9.372  -1.131  1.00  0.00           H  
ATOM    131  HD2 PRO A   9      -5.931   7.098  -1.237  1.00  0.00           H  
ATOM    132  HD3 PRO A   9      -6.963   7.349  -2.665  1.00  0.00           H  
ATOM    133  N   ASP A  10      -1.940   8.420  -4.060  1.00  0.00           N  
ATOM    134  CA  ASP A  10      -0.520   8.260  -3.700  1.00  0.00           C  
ATOM    135  C   ASP A  10       0.310   9.540  -3.590  1.00  0.00           C  
ATOM    136  O   ASP A  10       1.340   9.740  -4.230  1.00  0.00           O  
ATOM    137  CB  ASP A  10       0.150   7.190  -4.550  1.00  0.00           C  
ATOM    138  CG  ASP A  10      -0.280   5.780  -4.130  1.00  0.00           C  
ATOM    139  OD1 ASP A  10      -0.500   5.590  -2.920  1.00  0.00           O  
ATOM    140  OD2 ASP A  10      -0.450   4.950  -5.050  1.00  0.00           O1-
ATOM    141  H   ASP A  10      -2.170   8.190  -5.010  1.00  0.00           H  
ATOM    142  HA  ASP A  10      -0.547   7.917  -2.666  1.00  0.00           H  
ATOM    143  HB2 ASP A  10       1.231   7.277  -4.440  1.00  0.00           H  
ATOM    144  HB3 ASP A  10      -0.123   7.346  -5.594  1.00  0.00           H  
ATOM    145  N   SER A  11      -0.110  10.350  -2.620  1.00  0.00           N  
ATOM    146  CA  SER A  11       0.590  11.520  -2.090  1.00  0.00           C  
ATOM    147  C   SER A  11       1.120  11.290  -0.670  1.00  0.00           C  
ATOM    148  O   SER A  11       2.310  11.490  -0.410  1.00  0.00           O  
ATOM    149  CB  SER A  11      -0.380  12.710  -2.080  1.00  0.00           C  
ATOM    150  OG  SER A  11      -1.570  12.320  -1.380  1.00  0.00           O  
ATOM    151  H   SER A  11      -1.050  10.250  -2.280  1.00  0.00           H  
ATOM    152  HA  SER A  11       1.449  11.716  -2.731  1.00  0.00           H  
ATOM    153  HB2 SER A  11      -0.630  12.989  -3.103  1.00  0.00           H  
ATOM    154  HB3 SER A  11       0.083  13.558  -1.575  1.00  0.00           H  
ATOM    155  HG  SER A  11      -2.140  13.130  -1.250  1.00  0.00           H  
ATOM    156  N   HIS A  12       0.260  10.730   0.170  1.00  0.00           N  
ATOM    157  CA  HIS A  12       0.470  10.530   1.610  1.00  0.00           C  
ATOM    158  C   HIS A  12       0.630   9.050   1.990  1.00  0.00           C  
ATOM    159  O   HIS A  12       1.450   8.680   2.830  1.00  0.00           O  
ATOM    160  CB  HIS A  12      -0.730  11.190   2.300  1.00  0.00           C  
ATOM    161  CG  HIS A  12      -1.160  10.600   3.640  1.00  0.00           C  
ATOM    162  ND1 HIS A  12      -0.380  10.340   4.690  1.00  0.00           N  
ATOM    163  CD2 HIS A  12      -2.350  10.060   3.880  1.00  0.00           C  
ATOM    164  CE1 HIS A  12      -1.080   9.630   5.570  1.00  0.00           C  
ATOM    165  NE2 HIS A  12      -2.300   9.460   5.060  1.00  0.00           N  
ATOM    166  H   HIS A  12      -0.670  10.530  -0.150  1.00  0.00           H  
ATOM    167  HA  HIS A  12       1.407  10.983   1.933  1.00  0.00           H  
ATOM    168  HB2 HIS A  12      -1.580  11.122   1.621  1.00  0.00           H  
ATOM    169  HB3 HIS A  12      -0.480  12.238   2.465  1.00  0.00           H  
ATOM    170  HD2 HIS A  12      -3.209  10.103   3.227  1.00  0.00           H  
ATOM    171  HE2 HIS A  12      -3.050   8.960   5.500  1.00  0.00           H  
ATOM    172  HE1 HIS A  12      -0.726   9.260   6.521  1.00  0.00           H  
ATOM    173  N   THR A  13      -0.230   8.250   1.370  1.00  0.00           N  
ATOM    174  CA  THR A  13      -0.250   6.780   1.400  1.00  0.00           C  
ATOM    175  C   THR A  13       1.040   6.050   1.010  1.00  0.00           C  
ATOM    176  O   THR A  13       1.070   4.820   0.980  1.00  0.00           O  
ATOM    177  CB  THR A  13      -1.400   6.340   0.480  1.00  0.00           C  
ATOM    178  OG1 THR A  13      -1.300   7.090  -0.730  1.00  0.00           O  
ATOM    179  CG2 THR A  13      -2.780   6.580   1.100  1.00  0.00           C  
ATOM    180  H   THR A  13      -0.990   8.620   0.840  1.00  0.00           H  
ATOM    181  HA  THR A  13      -0.378   6.496   2.445  1.00  0.00           H  
ATOM    182  HB  THR A  13      -1.308   5.268   0.308  1.00  0.00           H  
ATOM    183 HG21 THR A  13      -2.857   6.032   2.039  1.00  0.00           H  
ATOM    184 HG22 THR A  13      -2.913   7.645   1.289  1.00  0.00           H  
ATOM    185 HG23 THR A  13      -3.552   6.234   0.413  1.00  0.00           H  
ATOM    186  HG1 THR A  13      -0.990   6.470  -1.450  1.00  0.00           H  
ATOM    187  N   GLN A  14       2.070   6.820   0.650  1.00  0.00           N  
ATOM    188  CA  GLN A  14       3.490   6.540   0.900  1.00  0.00           C  
ATOM    189  C   GLN A  14       3.960   5.890   2.200  1.00  0.00           C  
ATOM    190  O   GLN A  14       5.150   5.660   2.390  1.00  0.00           O  
ATOM    191  CB  GLN A  14       4.290   7.820   0.660  1.00  0.00           C  
ATOM    192  CG  GLN A  14       4.820   7.870  -0.770  1.00  0.00           C  
ATOM    193  CD  GLN A  14       3.710   7.960  -1.820  1.00  0.00           C  
ATOM    194  OE1 GLN A  14       3.350   7.010  -2.520  1.00  0.00           O  
ATOM    195  NE2 GLN A  14       3.050   9.110  -1.910  1.00  0.00           N  
ATOM    196  H   GLN A  14       1.920   7.560  -0.010  1.00  0.00           H  
ATOM    197  HA  GLN A  14       3.673   5.729   0.195  1.00  0.00           H  
ATOM    198  HB2 GLN A  14       5.130   7.851   1.353  1.00  0.00           H  
ATOM    199  HB3 GLN A  14       3.645   8.682   0.832  1.00  0.00           H  
ATOM    200  HG2 GLN A  14       5.401   6.967  -0.956  1.00  0.00           H  
ATOM    201  HG3 GLN A  14       5.464   8.744  -0.871  1.00  0.00           H  
ATOM    202 HE21 GLN A  14       3.210   9.870  -1.280  1.00  0.00           H  
ATOM    203 HE22 GLN A  14       2.520   9.250  -2.740  1.00  0.00           H  
ATOM    204  N   PHE A  15       3.010   5.520   3.050  1.00  0.00           N  
ATOM    205  CA  PHE A  15       3.080   4.270   3.830  1.00  0.00           C  
ATOM    206  C   PHE A  15       3.620   3.090   3.010  1.00  0.00           C  
ATOM    207  O   PHE A  15       4.180   2.160   3.580  1.00  0.00           O  
ATOM    208  CB  PHE A  15       1.710   3.940   4.420  1.00  0.00           C  
ATOM    209  CG  PHE A  15       1.620   2.590   5.140  1.00  0.00           C  
ATOM    210  CD1 PHE A  15       2.200   2.410   6.390  1.00  0.00           C  
ATOM    211  CD2 PHE A  15       1.020   1.530   4.470  1.00  0.00           C  
ATOM    212  CE1 PHE A  15       2.190   1.150   6.970  1.00  0.00           C  
ATOM    213  CE2 PHE A  15       1.010   0.270   5.050  1.00  0.00           C  
ATOM    214  CZ  PHE A  15       1.590   0.090   6.300  1.00  0.00           C  
ATOM    215  H   PHE A  15       2.250   6.130   3.240  1.00  0.00           H  
ATOM    216  HA  PHE A  15       3.790   4.434   4.641  1.00  0.00           H  
ATOM    217  HB2 PHE A  15       0.984   3.938   3.607  1.00  0.00           H  
ATOM    218  HB3 PHE A  15       1.453   4.722   5.135  1.00  0.00           H  
ATOM    219  HD1 PHE A  15       2.654   3.243   6.905  1.00  0.00           H  
ATOM    220  HD2 PHE A  15       0.564   1.687   3.503  1.00  0.00           H  
ATOM    221  HE1 PHE A  15       2.646   0.993   7.937  1.00  0.00           H  
ATOM    222  HE2 PHE A  15       0.556  -0.563   4.535  1.00  0.00           H  
ATOM    223  HZ  PHE A  15       1.574  -0.888   6.758  1.00  0.00           H  
ATOM    224  N   CYS A  16       3.300   3.070   1.720  1.00  0.00           N  
ATOM    225  CA  CYS A  16       3.990   2.260   0.710  1.00  0.00           C  
ATOM    226  C   CYS A  16       4.460   3.070  -0.500  1.00  0.00           C  
ATOM    227  O   CYS A  16       3.710   3.830  -1.100  1.00  0.00           O  
ATOM    228  CB  CYS A  16       3.080   1.120   0.230  1.00  0.00           C  
ATOM    229  SG  CYS A  16       2.770  -0.050   1.600  1.00  0.00           S  
ATOM    230  H   CYS A  16       2.540   3.620   1.360  1.00  0.00           H  
ATOM    231  HA  CYS A  16       4.879   1.861   1.198  1.00  0.00           H  
ATOM    232  HB2 CYS A  16       3.564   0.593  -0.592  1.00  0.00           H  
ATOM    233  HB3 CYS A  16       2.132   1.535  -0.112  1.00  0.00           H  
ATOM    234  N   PHE A  17       5.700   2.760  -0.880  1.00  0.00           N  
ATOM    235  CA  PHE A  17       6.390   3.360  -2.040  1.00  0.00           C  
ATOM    236  C   PHE A  17       6.020   2.660  -3.340  1.00  0.00           C  
ATOM    237  O   PHE A  17       5.260   3.190  -4.150  1.00  0.00           O  
ATOM    238  CB  PHE A  17       7.900   3.370  -1.780  1.00  0.00           C  
ATOM    239  CG  PHE A  17       8.300   4.250  -0.590  1.00  0.00           C  
ATOM    240  CD1 PHE A  17       8.570   5.600  -0.810  1.00  0.00           C  
ATOM    241  CD2 PHE A  17       8.390   3.700   0.680  1.00  0.00           C  
ATOM    242  CE1 PHE A  17       8.930   6.400   0.260  1.00  0.00           C  
ATOM    243  CE2 PHE A  17       8.760   4.500   1.750  1.00  0.00           C  
ATOM    244  CZ  PHE A  17       9.020   5.850   1.530  1.00  0.00           C  
ATOM    245  H   PHE A  17       6.250   2.130  -0.340  1.00  0.00           H  
ATOM    246  HA  PHE A  17       6.060   4.392  -2.161  1.00  0.00           H  
ATOM    247  HB2 PHE A  17       8.403   3.743  -2.672  1.00  0.00           H  
ATOM    248  HB3 PHE A  17       8.224   2.349  -1.581  1.00  0.00           H  
ATOM    249  HD1 PHE A  17       8.499   6.016  -1.804  1.00  0.00           H  
ATOM    250  HD2 PHE A  17       8.173   2.653   0.835  1.00  0.00           H  
ATOM    251  HE1 PHE A  17       9.140   7.448   0.107  1.00  0.00           H  
ATOM    252  HE2 PHE A  17       8.846   4.081   2.742  1.00  0.00           H  
ATOM    253  HZ  PHE A  17       9.297   6.480   2.363  1.00  0.00           H  
ATOM    254  N   HIS A  18       6.410   1.390  -3.470  1.00  0.00           N  
ATOM    255  CA  HIS A  18       6.050   0.510  -4.590  1.00  0.00           C  
ATOM    256  C   HIS A  18       5.030  -0.520  -4.100  1.00  0.00           C  
ATOM    257  O   HIS A  18       5.200  -1.730  -4.140  1.00  0.00           O  
ATOM    258  CB  HIS A  18       7.330  -0.140  -5.120  1.00  0.00           C  
ATOM    259  CG  HIS A  18       8.470   0.840  -5.420  1.00  0.00           C  
ATOM    260  ND1 HIS A  18       8.710   1.440  -6.580  1.00  0.00           N  
ATOM    261  CD2 HIS A  18       9.460   1.160  -4.590  1.00  0.00           C  
ATOM    262  CE1 HIS A  18       9.860   2.100  -6.490  1.00  0.00           C  
ATOM    263  NE2 HIS A  18      10.330   1.920  -5.250  1.00  0.00           N  
ATOM    264  H   HIS A  18       7.020   0.960  -2.800  1.00  0.00           H  
ATOM    265  HA  HIS A  18       5.589   1.064  -5.408  1.00  0.00           H  
ATOM    266  HB2 HIS A  18       7.086  -0.669  -6.041  1.00  0.00           H  
ATOM    267  HB3 HIS A  18       7.683  -0.853  -4.374  1.00  0.00           H  
ATOM    268  HD2 HIS A  18       9.543   0.855  -3.557  1.00  0.00           H  
ATOM    269  HE2 HIS A  18      11.140   2.350  -4.870  1.00  0.00           H  
ATOM    270  HE1 HIS A  18      10.329   2.676  -7.274  1.00  0.00           H  
ATOM    271  N   GLY A  19       3.910   0.070  -3.690  1.00  0.00           N  
ATOM    272  CA  GLY A  19       2.780  -0.620  -3.050  1.00  0.00           C  
ATOM    273  C   GLY A  19       1.440   0.030  -3.430  1.00  0.00           C  
ATOM    274  O   GLY A  19       1.100   1.120  -2.990  1.00  0.00           O  
ATOM    275  H   GLY A  19       3.810   1.060  -3.770  1.00  0.00           H  
ATOM    276  HA2 GLY A  19       2.903  -0.574  -1.968  1.00  0.00           H  
ATOM    277  HA3 GLY A  19       2.773  -1.662  -3.371  1.00  0.00           H  
ATOM    278  N   THR A  20       0.700  -0.720  -4.240  1.00  0.00           N  
ATOM    279  CA  THR A  20      -0.670  -0.400  -4.670  1.00  0.00           C  
ATOM    280  C   THR A  20      -1.640  -0.700  -3.520  1.00  0.00           C  
ATOM    281  O   THR A  20      -1.950  -1.840  -3.210  1.00  0.00           O  
ATOM    282  CB  THR A  20      -1.000  -1.210  -5.930  1.00  0.00           C  
ATOM    283  OG1 THR A  20      -0.500  -2.550  -5.880  1.00  0.00           O  
ATOM    284  CG2 THR A  20      -0.420  -0.470  -7.140  1.00  0.00           C  
ATOM    285  H   THR A  20       0.960  -1.650  -4.490  1.00  0.00           H  
ATOM    286  HA  THR A  20      -0.764   0.657  -4.918  1.00  0.00           H  
ATOM    287  HB  THR A  20      -2.084  -1.296  -6.007  1.00  0.00           H  
ATOM    288 HG21 THR A  20      -0.847   0.532  -7.192  1.00  0.00           H  
ATOM    289 HG22 THR A  20       0.663  -0.399  -7.037  1.00  0.00           H  
ATOM    290 HG23 THR A  20      -0.663  -1.017  -8.051  1.00  0.00           H  
ATOM    291  HG1 THR A  20      -0.850  -3.010  -5.070  1.00  0.00           H  
ATOM    292  N   CYS A  21      -1.710   0.340  -2.690  1.00  0.00           N  
ATOM    293  CA  CYS A  21      -2.480   0.370  -1.440  1.00  0.00           C  
ATOM    294  C   CYS A  21      -3.990   0.550  -1.590  1.00  0.00           C  
ATOM    295  O   CYS A  21      -4.510   1.210  -2.490  1.00  0.00           O  
ATOM    296  CB  CYS A  21      -1.890   1.390  -0.460  1.00  0.00           C  
ATOM    297  SG  CYS A  21      -1.240   2.950  -1.170  1.00  0.00           S  
ATOM    298  H   CYS A  21      -1.100   1.120  -2.820  1.00  0.00           H  
ATOM    299  HA  CYS A  21      -2.376  -0.635  -1.032  1.00  0.00           H  
ATOM    300  HB2 CYS A  21      -1.070   0.902   0.067  1.00  0.00           H  
ATOM    301  HB3 CYS A  21      -2.673   1.654   0.251  1.00  0.00           H  
ATOM    302  N   ARG A  22      -4.680  -0.140  -0.680  1.00  0.00           N  
ATOM    303  CA  ARG A  22      -6.100   0.040  -0.370  1.00  0.00           C  
ATOM    304  C   ARG A  22      -6.220   0.860   0.920  1.00  0.00           C  
ATOM    305  O   ARG A  22      -5.740   0.480   1.980  1.00  0.00           O  
ATOM    306  CB  ARG A  22      -6.820  -1.300  -0.230  1.00  0.00           C  
ATOM    307  CG  ARG A  22      -7.110  -2.000  -1.560  1.00  0.00           C  
ATOM    308  CD  ARG A  22      -5.900  -2.730  -2.160  1.00  0.00           C  
ATOM    309  NE  ARG A  22      -6.300  -3.370  -3.420  1.00  0.00           N  
ATOM    310  CZ  ARG A  22      -5.600  -3.380  -4.570  1.00  0.00           C  
ATOM    311  NH1 ARG A  22      -4.410  -2.780  -4.710  1.00  0.00           N  
ATOM    312  NH2 ARG A  22      -6.070  -4.040  -5.630  1.00  0.00           N1+
ATOM    313  H   ARG A  22      -4.220  -0.840  -0.120  1.00  0.00           H  
ATOM    314  HA  ARG A  22      -6.579   0.571  -1.193  1.00  0.00           H  
ATOM    315  HB2 ARG A  22      -7.768  -1.127   0.279  1.00  0.00           H  
ATOM    316  HB3 ARG A  22      -6.198  -1.960   0.375  1.00  0.00           H  
ATOM    317  HG2 ARG A  22      -7.447  -1.250  -2.276  1.00  0.00           H  
ATOM    318  HG3 ARG A  22      -7.904  -2.729  -1.397  1.00  0.00           H  
ATOM    319  HD2 ARG A  22      -5.548  -3.489  -1.461  1.00  0.00           H  
ATOM    320  HD3 ARG A  22      -5.101  -2.014  -2.352  1.00  0.00           H  
ATOM    321  HE  ARG A  22      -7.190  -3.810  -3.410  1.00  0.00           H  
ATOM    322 HH11 ARG A  22      -3.980  -2.340  -3.920  1.00  0.00           H  
ATOM    323 HH12 ARG A  22      -3.930  -2.810  -5.590  1.00  0.00           H  
ATOM    324 HH21 ARG A  22      -6.940  -4.540  -5.570  1.00  0.00           H  
ATOM    325 HH22 ARG A  22      -5.540  -4.040  -6.480  1.00  0.00           H  
ATOM    326  N   PHE A  23      -6.700   2.080   0.710  1.00  0.00           N  
ATOM    327  CA  PHE A  23      -6.860   3.090   1.760  1.00  0.00           C  
ATOM    328  C   PHE A  23      -8.180   2.890   2.500  1.00  0.00           C  
ATOM    329  O   PHE A  23      -9.220   3.470   2.170  1.00  0.00           O  
ATOM    330  CB  PHE A  23      -6.740   4.480   1.130  1.00  0.00           C  
ATOM    331  CG  PHE A  23      -6.810   5.660   2.100  1.00  0.00           C  
ATOM    332  CD1 PHE A  23      -6.190   5.620   3.340  1.00  0.00           C  
ATOM    333  CD2 PHE A  23      -7.550   6.770   1.710  1.00  0.00           C  
ATOM    334  CE1 PHE A  23      -6.300   6.700   4.210  1.00  0.00           C  
ATOM    335  CE2 PHE A  23      -7.660   7.860   2.560  1.00  0.00           C  
ATOM    336  CZ  PHE A  23      -7.040   7.810   3.810  1.00  0.00           C  
ATOM    337  H   PHE A  23      -7.130   2.320  -0.160  1.00  0.00           H  
ATOM    338  HA  PHE A  23      -6.073   2.988   2.507  1.00  0.00           H  
ATOM    339  HB2 PHE A  23      -7.550   4.591   0.409  1.00  0.00           H  
ATOM    340  HB3 PHE A  23      -5.783   4.530   0.611  1.00  0.00           H  
ATOM    341  HD1 PHE A  23      -5.621   4.749   3.631  1.00  0.00           H  
ATOM    342  HD2 PHE A  23      -8.038   6.784   0.747  1.00  0.00           H  
ATOM    343  HE1 PHE A  23      -5.821   6.678   5.177  1.00  0.00           H  
ATOM    344  HE2 PHE A  23      -8.217   8.735   2.259  1.00  0.00           H  
ATOM    345  HZ  PHE A  23      -7.136   8.650   4.481  1.00  0.00           H  
ATOM    346  N   LEU A  24      -8.070   2.050   3.520  1.00  0.00           N  
ATOM    347  CA  LEU A  24      -9.140   1.700   4.480  1.00  0.00           C  
ATOM    348  C   LEU A  24      -9.540   2.920   5.300  1.00  0.00           C  
ATOM    349  O   LEU A  24      -9.070   3.140   6.420  1.00  0.00           O  
ATOM    350  CB  LEU A  24      -8.620   0.590   5.400  1.00  0.00           C  
ATOM    351  CG  LEU A  24      -8.520  -0.760   4.690  1.00  0.00           C  
ATOM    352  CD1 LEU A  24      -7.430  -1.600   5.360  1.00  0.00           C  
ATOM    353  CD2 LEU A  24      -9.870  -1.480   4.740  1.00  0.00           C  
ATOM    354  H   LEU A  24      -7.190   1.640   3.740  1.00  0.00           H  
ATOM    355  HA  LEU A  24     -10.022   1.355   3.940  1.00  0.00           H  
ATOM    356  HB2 LEU A  24      -9.300   0.490   6.246  1.00  0.00           H  
ATOM    357  HB3 LEU A  24      -7.630   0.870   5.760  1.00  0.00           H  
ATOM    358  HG  LEU A  24      -8.257  -0.608   3.643  1.00  0.00           H  
ATOM    359 HD11 LEU A  24      -6.476  -1.077   5.293  1.00  0.00           H  
ATOM    360 HD12 LEU A  24      -7.685  -1.757   6.408  1.00  0.00           H  
ATOM    361 HD13 LEU A  24      -7.353  -2.564   4.856  1.00  0.00           H  
ATOM    362 HD21 LEU A  24     -10.156  -1.644   5.779  1.00  0.00           H  
ATOM    363 HD22 LEU A  24     -10.626  -0.869   4.247  1.00  0.00           H  
ATOM    364 HD23 LEU A  24      -9.789  -2.440   4.229  1.00  0.00           H  
ATOM    365  N   VAL A  25     -10.490   3.670   4.750  1.00  0.00           N  
ATOM    366  CA  VAL A  25     -10.920   4.980   5.250  1.00  0.00           C  
ATOM    367  C   VAL A  25     -11.570   4.860   6.630  1.00  0.00           C  
ATOM    368  O   VAL A  25     -11.240   5.640   7.520  1.00  0.00           O  
ATOM    369  CB  VAL A  25     -11.890   5.690   4.290  1.00  0.00           C  
ATOM    370  CG1 VAL A  25     -12.280   7.100   4.770  1.00  0.00           C  
ATOM    371  CG2 VAL A  25     -11.260   5.850   2.910  1.00  0.00           C  
ATOM    372  H   VAL A  25     -10.940   3.330   3.920  1.00  0.00           H  
ATOM    373  HA  VAL A  25     -10.016   5.585   5.325  1.00  0.00           H  
ATOM    374  HB  VAL A  25     -12.779   5.061   4.255  1.00  0.00           H  
ATOM    375 HG11 VAL A  25     -12.720   7.036   5.765  1.00  0.00           H  
ATOM    376 HG12 VAL A  25     -11.391   7.730   4.805  1.00  0.00           H  
ATOM    377 HG13 VAL A  25     -13.004   7.532   4.079  1.00  0.00           H  
ATOM    378 HG21 VAL A  25     -10.376   6.484   2.985  1.00  0.00           H  
ATOM    379 HG22 VAL A  25     -10.974   4.871   2.526  1.00  0.00           H  
ATOM    380 HG23 VAL A  25     -11.980   6.310   2.233  1.00  0.00           H  
ATOM    381  N   GLN A  26     -12.380   3.820   6.810  1.00  0.00           N  
ATOM    382  CA  GLN A  26     -13.030   3.550   8.100  1.00  0.00           C  
ATOM    383  C   GLN A  26     -12.060   3.300   9.260  1.00  0.00           C  
ATOM    384  O   GLN A  26     -12.450   3.290  10.430  1.00  0.00           O  
ATOM    385  CB  GLN A  26     -14.070   2.440   8.020  1.00  0.00           C  
ATOM    386  CG  GLN A  26     -13.580   0.990   7.910  1.00  0.00           C  
ATOM    387  CD  GLN A  26     -12.670   0.740   6.700  1.00  0.00           C  
ATOM    388  OE1 GLN A  26     -11.470   1.000   6.720  1.00  0.00           O  
ATOM    389  NE2 GLN A  26     -13.230   0.260   5.590  1.00  0.00           N  
ATOM    390  H   GLN A  26     -12.550   3.150   6.090  1.00  0.00           H  
ATOM    391  HA  GLN A  26     -13.547   4.482   8.328  1.00  0.00           H  
ATOM    392  HB2 GLN A  26     -14.688   2.639   7.144  1.00  0.00           H  
ATOM    393  HB3 GLN A  26     -14.682   2.506   8.919  1.00  0.00           H  
ATOM    394  HG2 GLN A  26     -14.449   0.338   7.828  1.00  0.00           H  
ATOM    395  HG3 GLN A  26     -13.025   0.744   8.815  1.00  0.00           H  
ATOM    396 HE21 GLN A  26     -14.170  -0.090   5.580  1.00  0.00           H  
ATOM    397 HE22 GLN A  26     -12.620   0.150   4.810  1.00  0.00           H  
ATOM    398  N   GLU A  27     -10.820   3.010   8.890  1.00  0.00           N  
ATOM    399  CA  GLU A  27      -9.650   2.840   9.760  1.00  0.00           C  
ATOM    400  C   GLU A  27      -8.560   3.900   9.600  1.00  0.00           C  
ATOM    401  O   GLU A  27      -7.530   3.860  10.270  1.00  0.00           O  
ATOM    402  CB  GLU A  27      -9.040   1.480   9.390  1.00  0.00           C  
ATOM    403  CG  GLU A  27      -9.870   0.300   9.890  1.00  0.00           C  
ATOM    404  CD  GLU A  27      -9.820  -0.880   8.920  1.00  0.00           C  
ATOM    405  OE1 GLU A  27      -8.690  -1.320   8.580  1.00  0.00           O  
ATOM    406  OE2 GLU A  27     -10.910  -1.340   8.530  1.00  0.00           O1-
ATOM    407  H   GLU A  27     -10.650   2.760   7.940  1.00  0.00           H  
ATOM    408  HA  GLU A  27      -9.994   2.924  10.791  1.00  0.00           H  
ATOM    409  HB2 GLU A  27      -8.044   1.415   9.828  1.00  0.00           H  
ATOM    410  HB3 GLU A  27      -8.964   1.417   8.304  1.00  0.00           H  
ATOM    411  HG2 GLU A  27     -10.906   0.620  10.003  1.00  0.00           H  
ATOM    412  HG3 GLU A  27      -9.481  -0.021  10.856  1.00  0.00           H  
ATOM    413  N   ASP A  28      -8.750   4.800   8.630  1.00  0.00           N  
ATOM    414  CA  ASP A  28      -7.770   5.750   8.080  1.00  0.00           C  
ATOM    415  C   ASP A  28      -6.410   5.200   7.660  1.00  0.00           C  
ATOM    416  O   ASP A  28      -5.480   5.950   7.380  1.00  0.00           O  
ATOM    417  CB  ASP A  28      -7.690   6.990   8.970  1.00  0.00           C  
ATOM    418  CG  ASP A  28      -7.060   6.740  10.350  1.00  0.00           C  
ATOM    419  OD1 ASP A  28      -5.810   6.690  10.410  1.00  0.00           O  
ATOM    420  OD2 ASP A  28      -7.850   6.690  11.320  1.00  0.00           O1-
ATOM    421  H   ASP A  28      -9.640   4.860   8.200  1.00  0.00           H  
ATOM    422  HA  ASP A  28      -8.168   6.029   7.104  1.00  0.00           H  
ATOM    423  HB2 ASP A  28      -8.701   7.368   9.120  1.00  0.00           H  
ATOM    424  HB3 ASP A  28      -7.094   7.742   8.454  1.00  0.00           H  
ATOM    425  N   LYS A  29      -6.440   3.930   7.270  1.00  0.00           N  
ATOM    426  CA  LYS A  29      -5.250   3.070   7.170  1.00  0.00           C  
ATOM    427  C   LYS A  29      -4.960   2.590   5.750  1.00  0.00           C  
ATOM    428  O   LYS A  29      -5.780   1.880   5.160  1.00  0.00           O  
ATOM    429  CB  LYS A  29      -5.450   1.890   8.110  1.00  0.00           C  
ATOM    430  CG  LYS A  29      -4.160   1.100   8.380  1.00  0.00           C  
ATOM    431  CD  LYS A  29      -4.460  -0.090   9.290  1.00  0.00           C  
ATOM    432  CE  LYS A  29      -3.200  -0.860   9.700  1.00  0.00           C  
ATOM    433  NZ  LYS A  29      -2.560  -1.490   8.540  1.00  0.00           N1+
ATOM    434  H   LYS A  29      -7.320   3.490   7.100  1.00  0.00           H  
ATOM    435  HA  LYS A  29      -4.377   3.658   7.454  1.00  0.00           H  
ATOM    436  HB2 LYS A  29      -6.182   1.215   7.667  1.00  0.00           H  
ATOM    437  HB3 LYS A  29      -5.831   2.265   9.060  1.00  0.00           H  
ATOM    438  HG2 LYS A  29      -3.432   1.751   8.864  1.00  0.00           H  
ATOM    439  HG3 LYS A  29      -3.753   0.739   7.436  1.00  0.00           H  
ATOM    440  HD2 LYS A  29      -5.128  -0.771   8.763  1.00  0.00           H  
ATOM    441  HD3 LYS A  29      -4.952   0.276  10.191  1.00  0.00           H  
ATOM    442  HE2 LYS A  29      -3.474  -1.633  10.418  1.00  0.00           H  
ATOM    443  HE3 LYS A  29      -2.496  -0.168  10.162  1.00  0.00           H  
ATOM    444  HZ1 LYS A  29      -3.230  -2.060   8.060  1.00  0.00           H  
ATOM    445  HZ2 LYS A  29      -2.240  -0.780   7.910  1.00  0.00           H  
ATOM    446  HZ3 LYS A  29      -1.783  -2.053   8.854  1.00  0.00           H  
ATOM    447  N   PRO A  30      -3.810   2.940   5.180  1.00  0.00           N  
ATOM    448  CA  PRO A  30      -3.290   2.260   3.980  1.00  0.00           C  
ATOM    449  C   PRO A  30      -2.800   0.860   4.330  1.00  0.00           C  
ATOM    450  O   PRO A  30      -2.220   0.630   5.400  1.00  0.00           O  
ATOM    451  CB  PRO A  30      -2.130   3.130   3.500  1.00  0.00           C  
ATOM    452  CG  PRO A  30      -2.410   4.500   4.110  1.00  0.00           C  
ATOM    453  CD  PRO A  30      -3.070   4.180   5.460  1.00  0.00           C  
ATOM    454  HA  PRO A  30      -4.056   2.142   3.213  1.00  0.00           H  
ATOM    455  HB2 PRO A  30      -2.115   3.188   2.412  1.00  0.00           H  
ATOM    456  HB3 PRO A  30      -1.178   2.736   3.856  1.00  0.00           H  
ATOM    457  HG2 PRO A  30      -3.085   5.076   3.476  1.00  0.00           H  
ATOM    458  HG3 PRO A  30      -1.484   5.056   4.254  1.00  0.00           H  
ATOM    459  HD2 PRO A  30      -2.320   4.022   6.235  1.00  0.00           H  
ATOM    460  HD3 PRO A  30      -3.746   4.979   5.765  1.00  0.00           H  
ATOM    461  N   ALA A  31      -3.250  -0.110   3.540  1.00  0.00           N  
ATOM    462  CA  ALA A  31      -2.710  -1.470   3.500  1.00  0.00           C  
ATOM    463  C   ALA A  31      -2.470  -1.930   2.060  1.00  0.00           C  
ATOM    464  O   ALA A  31      -3.320  -1.740   1.190  1.00  0.00           O  
ATOM    465  CB  ALA A  31      -3.650  -2.430   4.240  1.00  0.00           C  
ATOM    466  H   ALA A  31      -4.070   0.030   2.980  1.00  0.00           H  
ATOM    467  HA  ALA A  31      -1.744  -1.473   4.005  1.00  0.00           H  
ATOM    468  HB1 ALA A  31      -3.769  -2.099   5.272  1.00  0.00           H  
ATOM    469  HB2 ALA A  31      -4.622  -2.439   3.747  1.00  0.00           H  
ATOM    470  HB3 ALA A  31      -3.227  -3.435   4.227  1.00  0.00           H  
ATOM    471  N   CYS A  32      -1.340  -2.600   1.850  1.00  0.00           N  
ATOM    472  CA  CYS A  32      -0.700  -2.620   0.530  1.00  0.00           C  
ATOM    473  C   CYS A  32      -0.600  -3.980  -0.150  1.00  0.00           C  
ATOM    474  O   CYS A  32      -0.230  -4.990   0.460  1.00  0.00           O  
ATOM    475  CB  CYS A  32       0.720  -2.050   0.620  1.00  0.00           C  
ATOM    476  SG  CYS A  32       0.760  -0.410   1.440  1.00  0.00           S  
ATOM    477  H   CYS A  32      -0.870  -3.120   2.560  1.00  0.00           H  
ATOM    478  HA  CYS A  32      -1.366  -2.013  -0.083  1.00  0.00           H  
ATOM    479  HB2 CYS A  32       1.121  -1.948  -0.388  1.00  0.00           H  
ATOM    480  HB3 CYS A  32       1.340  -2.742   1.190  1.00  0.00           H  
ATOM    481  N   VAL A  33      -0.800  -3.920  -1.460  1.00  0.00           N  
ATOM    482  CA  VAL A  33      -0.320  -4.930  -2.430  1.00  0.00           C  
ATOM    483  C   VAL A  33       1.040  -4.420  -2.900  1.00  0.00           C  
ATOM    484  O   VAL A  33       1.100  -3.430  -3.630  1.00  0.00           O  
ATOM    485  CB  VAL A  33      -1.290  -5.030  -3.610  1.00  0.00           C  
ATOM    486  CG1 VAL A  33      -0.850  -6.090  -4.620  1.00  0.00           C  
ATOM    487  CG2 VAL A  33      -2.710  -5.390  -3.150  1.00  0.00           C  
ATOM    488  H   VAL A  33      -1.290  -3.160  -1.890  1.00  0.00           H  
ATOM    489  HA  VAL A  33      -0.250  -5.924  -1.988  1.00  0.00           H  
ATOM    490  HB  VAL A  33      -1.286  -4.045  -4.078  1.00  0.00           H  
ATOM    491 HG11 VAL A  33       0.157  -5.863  -4.970  1.00  0.00           H  
ATOM    492 HG12 VAL A  33      -0.857  -7.070  -4.144  1.00  0.00           H  
ATOM    493 HG13 VAL A  33      -1.537  -6.092  -5.467  1.00  0.00           H  
ATOM    494 HG21 VAL A  33      -2.702  -6.375  -2.684  1.00  0.00           H  
ATOM    495 HG22 VAL A  33      -3.057  -4.650  -2.429  1.00  0.00           H  
ATOM    496 HG23 VAL A  33      -3.379  -5.400  -4.010  1.00  0.00           H  
ATOM    497  N   CYS A  34       2.110  -4.990  -2.370  1.00  0.00           N  
ATOM    498  CA  CYS A  34       3.460  -4.730  -2.900  1.00  0.00           C  
ATOM    499  C   CYS A  34       3.550  -5.140  -4.370  1.00  0.00           C  
ATOM    500  O   CYS A  34       3.020  -6.180  -4.760  1.00  0.00           O  
ATOM    501  CB  CYS A  34       4.550  -5.450  -2.090  1.00  0.00           C  
ATOM    502  SG  CYS A  34       4.810  -4.910  -0.360  1.00  0.00           S  
ATOM    503  H   CYS A  34       2.050  -5.640  -1.610  1.00  0.00           H  
ATOM    504  HA  CYS A  34       3.634  -3.658  -2.812  1.00  0.00           H  
ATOM    505  HB2 CYS A  34       5.493  -5.316  -2.620  1.00  0.00           H  
ATOM    506  HB3 CYS A  34       4.294  -6.509  -2.067  1.00  0.00           H  
ATOM    507  N   HIS A  35       4.130  -4.260  -5.170  1.00  0.00           N  
ATOM    508  CA  HIS A  35       4.370  -4.490  -6.610  1.00  0.00           C  
ATOM    509  C   HIS A  35       5.110  -5.810  -6.830  1.00  0.00           C  
ATOM    510  O   HIS A  35       5.910  -6.240  -6.000  1.00  0.00           O  
ATOM    511  CB  HIS A  35       5.220  -3.370  -7.200  1.00  0.00           C  
ATOM    512  CG  HIS A  35       4.580  -1.990  -7.390  1.00  0.00           C  
ATOM    513  ND1 HIS A  35       5.110  -1.050  -8.170  1.00  0.00           N  
ATOM    514  CD2 HIS A  35       3.510  -1.470  -6.800  1.00  0.00           C  
ATOM    515  CE1 HIS A  35       4.360   0.040  -8.060  1.00  0.00           C  
ATOM    516  NE2 HIS A  35       3.350  -0.230  -7.240  1.00  0.00           N  
ATOM    517  H   HIS A  35       4.450  -3.370  -4.830  1.00  0.00           H  
ATOM    518  HA  HIS A  35       3.397  -4.520  -7.101  1.00  0.00           H  
ATOM    519  HB2 HIS A  35       5.559  -3.705  -8.180  1.00  0.00           H  
ATOM    520  HB3 HIS A  35       6.080  -3.238  -6.543  1.00  0.00           H  
ATOM    521  HD2 HIS A  35       2.877  -1.972  -6.083  1.00  0.00           H  
ATOM    522  HE2 HIS A  35       2.570   0.360  -7.060  1.00  0.00           H  
ATOM    523  HE1 HIS A  35       4.540   0.984  -8.553  1.00  0.00           H  
ATOM    524  N   SER A  36       4.880  -6.400  -8.000  1.00  0.00           N  
ATOM    525  CA  SER A  36       5.360  -7.740  -8.360  1.00  0.00           C  
ATOM    526  C   SER A  36       6.890  -7.850  -8.330  1.00  0.00           C  
ATOM    527  O   SER A  36       7.590  -7.340  -9.200  1.00  0.00           O  
ATOM    528  CB  SER A  36       4.800  -8.140  -9.730  1.00  0.00           C  
ATOM    529  OG  SER A  36       5.030  -7.080 -10.670  1.00  0.00           O  
ATOM    530  H   SER A  36       4.400  -5.930  -8.750  1.00  0.00           H  
ATOM    531  HA  SER A  36       4.994  -8.436  -7.605  1.00  0.00           H  
ATOM    532  HB2 SER A  36       3.729  -8.324  -9.645  1.00  0.00           H  
ATOM    533  HB3 SER A  36       5.298  -9.046 -10.075  1.00  0.00           H  
ATOM    534  HG  SER A  36       6.020  -6.960 -10.760  1.00  0.00           H  
ATOM    535  N   GLY A  37       7.350  -8.400  -7.210  1.00  0.00           N  
ATOM    536  CA  GLY A  37       8.770  -8.580  -6.890  1.00  0.00           C  
ATOM    537  C   GLY A  37       9.340  -7.710  -5.770  1.00  0.00           C  
ATOM    538  O   GLY A  37      10.550  -7.710  -5.530  1.00  0.00           O  
ATOM    539  H   GLY A  37       6.710  -8.730  -6.510  1.00  0.00           H  
ATOM    540  HA2 GLY A  37       9.341  -8.369  -7.794  1.00  0.00           H  
ATOM    541  HA3 GLY A  37       8.914  -9.622  -6.604  1.00  0.00           H  
ATOM    542  N   TYR A  38       8.480  -6.990  -5.060  1.00  0.00           N  
ATOM    543  CA  TYR A  38       8.830  -6.200  -3.870  1.00  0.00           C  
ATOM    544  C   TYR A  38       8.230  -6.810  -2.600  1.00  0.00           C  
ATOM    545  O   TYR A  38       7.210  -7.500  -2.610  1.00  0.00           O  
ATOM    546  CB  TYR A  38       8.310  -4.760  -3.960  1.00  0.00           C  
ATOM    547  CG  TYR A  38       9.030  -3.930  -5.020  1.00  0.00           C  
ATOM    548  CD1 TYR A  38       8.560  -4.010  -6.330  1.00  0.00           C  
ATOM    549  CD2 TYR A  38       9.950  -2.970  -4.630  1.00  0.00           C  
ATOM    550  CE1 TYR A  38       8.970  -3.070  -7.260  1.00  0.00           C  
ATOM    551  CE2 TYR A  38      10.380  -2.030  -5.560  1.00  0.00           C  
ATOM    552  CZ  TYR A  38       9.860  -2.080  -6.850  1.00  0.00           C  
ATOM    553  OH  TYR A  38      10.230  -1.120  -7.750  1.00  0.00           O  
ATOM    554  H   TYR A  38       7.540  -6.870  -5.380  1.00  0.00           H  
ATOM    555  HA  TYR A  38       9.919  -6.204  -3.827  1.00  0.00           H  
ATOM    556  HB2 TYR A  38       8.447  -4.280  -2.991  1.00  0.00           H  
ATOM    557  HB3 TYR A  38       7.248  -4.789  -4.204  1.00  0.00           H  
ATOM    558  HD1 TYR A  38       7.881  -4.799  -6.617  1.00  0.00           H  
ATOM    559  HD2 TYR A  38      10.328  -2.952  -3.618  1.00  0.00           H  
ATOM    560  HE1 TYR A  38       8.609  -3.103  -8.277  1.00  0.00           H  
ATOM    561  HE2 TYR A  38      11.103  -1.276  -5.287  1.00  0.00           H  
ATOM    562  HH  TYR A  38       9.725  -0.284  -7.548  1.00  0.00           H  
ATOM    563  N   VAL A  39       8.960  -6.550  -1.510  1.00  0.00           N  
ATOM    564  CA  VAL A  39       8.560  -6.800  -0.120  1.00  0.00           C  
ATOM    565  C   VAL A  39       8.740  -5.550   0.740  1.00  0.00           C  
ATOM    566  O   VAL A  39       9.310  -4.540   0.330  1.00  0.00           O  
ATOM    567  CB  VAL A  39       9.310  -7.980   0.500  1.00  0.00           C  
ATOM    568  CG1 VAL A  39       8.830  -9.310  -0.100  1.00  0.00           C  
ATOM    569  CG2 VAL A  39      10.840  -7.850   0.460  1.00  0.00           C  
ATOM    570  H   VAL A  39       9.860  -6.120  -1.610  1.00  0.00           H  
ATOM    571  HA  VAL A  39       7.502  -7.061  -0.146  1.00  0.00           H  
ATOM    572  HB  VAL A  39       9.061  -7.967   1.561  1.00  0.00           H  
ATOM    573 HG11 VAL A  39       7.751  -9.398   0.029  1.00  0.00           H  
ATOM    574 HG12 VAL A  39       9.073  -9.338  -1.162  1.00  0.00           H  
ATOM    575 HG13 VAL A  39       9.326 -10.138   0.408  1.00  0.00           H  
ATOM    576 HG21 VAL A  39      11.178  -7.854  -0.576  1.00  0.00           H  
ATOM    577 HG22 VAL A  39      11.138  -6.916   0.936  1.00  0.00           H  
ATOM    578 HG23 VAL A  39      11.290  -8.688   0.992  1.00  0.00           H  
ATOM    579  N   GLY A  40       8.250  -5.680   1.970  1.00  0.00           N  
ATOM    580  CA  GLY A  40       8.370  -4.650   3.010  1.00  0.00           C  
ATOM    581  C   GLY A  40       7.000  -4.100   3.400  1.00  0.00           C  
ATOM    582  O   GLY A  40       6.130  -3.950   2.540  1.00  0.00           O  
ATOM    583  H   GLY A  40       7.720  -6.490   2.230  1.00  0.00           H  
ATOM    584  HA2 GLY A  40       8.987  -3.834   2.633  1.00  0.00           H  
ATOM    585  HA3 GLY A  40       8.842  -5.086   3.890  1.00  0.00           H  
ATOM    586  N   ALA A  41       6.850  -3.730   4.670  1.00  0.00           N  
ATOM    587  CA  ALA A  41       5.700  -2.940   5.110  1.00  0.00           C  
ATOM    588  C   ALA A  41       5.490  -1.650   4.310  1.00  0.00           C  
ATOM    589  O   ALA A  41       4.370  -1.380   3.890  1.00  0.00           O  
ATOM    590  CB  ALA A  41       5.790  -2.630   6.610  1.00  0.00           C  
ATOM    591  H   ALA A  41       7.420  -4.090   5.400  1.00  0.00           H  
ATOM    592  HA  ALA A  41       4.826  -3.562   4.919  1.00  0.00           H  
ATOM    593  HB1 ALA A  41       5.878  -3.562   7.169  1.00  0.00           H  
ATOM    594  HB2 ALA A  41       6.664  -2.008   6.801  1.00  0.00           H  
ATOM    595  HB3 ALA A  41       4.891  -2.101   6.926  1.00  0.00           H  
ATOM    596  N   ARG A  42       6.600  -1.030   3.900  1.00  0.00           N  
ATOM    597  CA  ARG A  42       6.560   0.170   3.050  1.00  0.00           C  
ATOM    598  C   ARG A  42       6.760  -0.120   1.560  1.00  0.00           C  
ATOM    599  O   ARG A  42       7.000   0.780   0.750  1.00  0.00           O  
ATOM    600  CB  ARG A  42       7.580   1.220   3.500  1.00  0.00           C  
ATOM    601  CG  ARG A  42       7.280   1.890   4.840  1.00  0.00           C  
ATOM    602  CD  ARG A  42       7.660   1.050   6.060  1.00  0.00           C  
ATOM    603  NE  ARG A  42       9.090   0.720   6.020  1.00  0.00           N  
ATOM    604  CZ  ARG A  42       9.650  -0.490   6.140  1.00  0.00           C  
ATOM    605  NH1 ARG A  42       8.920  -1.610   6.320  1.00  0.00           N  
ATOM    606  NH2 ARG A  42      10.980  -0.610   6.160  1.00  0.00           N1+
ATOM    607  H   ARG A  42       7.510  -1.310   4.200  1.00  0.00           H  
ATOM    608  HA  ARG A  42       5.550   0.562   3.174  1.00  0.00           H  
ATOM    609  HB2 ARG A  42       7.622   1.997   2.737  1.00  0.00           H  
ATOM    610  HB3 ARG A  42       8.552   0.733   3.577  1.00  0.00           H  
ATOM    611  HG2 ARG A  42       6.211   2.097   4.887  1.00  0.00           H  
ATOM    612  HG3 ARG A  42       7.834   2.828   4.885  1.00  0.00           H  
ATOM    613  HD2 ARG A  42       7.077   0.129   6.059  1.00  0.00           H  
ATOM    614  HD3 ARG A  42       7.446   1.615   6.967  1.00  0.00           H  
ATOM    615  HE  ARG A  42       9.690   1.510   5.880  1.00  0.00           H  
ATOM    616 HH11 ARG A  42       7.950  -1.510   6.530  1.00  0.00           H  
ATOM    617 HH12 ARG A  42       9.380  -2.500   6.380  1.00  0.00           H  
ATOM    618 HH21 ARG A  42      11.540   0.200   6.050  1.00  0.00           H  
ATOM    619 HH22 ARG A  42      11.410  -1.510   6.300  1.00  0.00           H  
ATOM    620  N   CYS A  43       6.600  -1.390   1.200  1.00  0.00           N  
ATOM    621  CA  CYS A  43       6.840  -1.960  -0.140  1.00  0.00           C  
ATOM    622  C   CYS A  43       7.950  -1.270  -0.940  1.00  0.00           C  
ATOM    623  O   CYS A  43       7.720  -0.550  -1.910  1.00  0.00           O  
ATOM    624  CB  CYS A  43       5.530  -1.970  -0.930  1.00  0.00           C  
ATOM    625  SG  CYS A  43       4.170  -2.980  -0.240  1.00  0.00           S  
ATOM    626  H   CYS A  43       6.220  -2.040   1.850  1.00  0.00           H  
ATOM    627  HA  CYS A  43       7.201  -2.976   0.020  1.00  0.00           H  
ATOM    628  HB2 CYS A  43       5.748  -2.347  -1.929  1.00  0.00           H  
ATOM    629  HB3 CYS A  43       5.177  -0.941  -0.999  1.00  0.00           H  
ATOM    630  N   GLU A  44       9.140  -1.310  -0.340  1.00  0.00           N  
ATOM    631  CA  GLU A  44      10.300  -0.630  -0.930  1.00  0.00           C  
ATOM    632  C   GLU A  44      11.520  -1.510  -1.210  1.00  0.00           C  
ATOM    633  O   GLU A  44      12.380  -1.160  -2.010  1.00  0.00           O  
ATOM    634  CB  GLU A  44      10.670   0.630  -0.140  1.00  0.00           C  
ATOM    635  CG  GLU A  44      11.010   0.380   1.330  1.00  0.00           C  
ATOM    636  CD  GLU A  44      11.270   1.660   2.120  1.00  0.00           C  
ATOM    637  OE1 GLU A  44      11.880   2.590   1.550  1.00  0.00           O  
ATOM    638  OE2 GLU A  44      10.900   1.660   3.310  1.00  0.00           O1-
ATOM    639  H   GLU A  44       9.240  -1.680   0.580  1.00  0.00           H  
ATOM    640  HA  GLU A  44       9.963  -0.337  -1.924  1.00  0.00           H  
ATOM    641  HB2 GLU A  44       9.826   1.318  -0.182  1.00  0.00           H  
ATOM    642  HB3 GLU A  44      11.536   1.088  -0.617  1.00  0.00           H  
ATOM    643  HG2 GLU A  44      11.904  -0.242   1.377  1.00  0.00           H  
ATOM    644  HG3 GLU A  44      10.176  -0.148   1.792  1.00  0.00           H  
ATOM    645  N   HIS A  45      11.510  -2.720  -0.650  1.00  0.00           N  
ATOM    646  CA  HIS A  45      12.650  -3.650  -0.750  1.00  0.00           C  
ATOM    647  C   HIS A  45      12.340  -4.650  -1.870  1.00  0.00           C  
ATOM    648  O   HIS A  45      11.440  -5.470  -1.740  1.00  0.00           O  
ATOM    649  CB  HIS A  45      12.850  -4.430   0.550  1.00  0.00           C  
ATOM    650  CG  HIS A  45      12.980  -3.520   1.780  1.00  0.00           C  
ATOM    651  CD2 HIS A  45      13.760  -2.460   1.940  1.00  0.00           C  
ATOM    652  ND1 HIS A  45      12.160  -3.610   2.820  1.00  0.00           N  
ATOM    653  NE2 HIS A  45      13.410  -1.870   3.090  1.00  0.00           N  
ATOM    654  CE1 HIS A  45      12.420  -2.580   3.620  1.00  0.00           C  
ATOM    655  H   HIS A  45      10.680  -3.130  -0.270  1.00  0.00           H  
ATOM    656  HA  HIS A  45      13.557  -3.079  -0.951  1.00  0.00           H  
ATOM    657  HB2 HIS A  45      13.758  -5.026   0.461  1.00  0.00           H  
ATOM    658  HB3 HIS A  45      11.995  -5.090   0.695  1.00  0.00           H  
ATOM    659  HD2 HIS A  45      14.537  -2.132   1.265  1.00  0.00           H  
ATOM    660  HE2 HIS A  45      13.852  -0.979   3.510  1.00  0.00           H  
ATOM    661  HE1 HIS A  45      11.950  -2.360   4.470  1.00  0.00           H  
ATOM    662  N   ALA A  46      12.990  -4.450  -3.010  1.00  0.00           N  
ATOM    663  CA  ALA A  46      12.930  -5.460  -4.070  1.00  0.00           C  
ATOM    664  C   ALA A  46      13.560  -6.780  -3.600  1.00  0.00           C  
ATOM    665  O   ALA A  46      14.680  -6.830  -3.100  1.00  0.00           O  
ATOM    666  CB  ALA A  46      13.560  -4.960  -5.380  1.00  0.00           C  
ATOM    667  H   ALA A  46      13.510  -3.620  -3.200  1.00  0.00           H  
ATOM    668  HA  ALA A  46      11.879  -5.650  -4.286  1.00  0.00           H  
ATOM    669  HB1 ALA A  46      13.057  -4.048  -5.700  1.00  0.00           H  
ATOM    670  HB2 ALA A  46      14.618  -4.754  -5.219  1.00  0.00           H  
ATOM    671  HB3 ALA A  46      13.452  -5.724  -6.150  1.00  0.00           H  
ATOM    672  N   ASP A  47      12.730  -7.810  -3.720  1.00  0.00           N  
ATOM    673  CA  ASP A  47      12.860  -9.120  -3.060  1.00  0.00           C  
ATOM    674  C   ASP A  47      13.920 -10.020  -3.680  1.00  0.00           C  
ATOM    675  O   ASP A  47      13.810 -11.250  -3.610  1.00  0.00           O  
ATOM    676  CB  ASP A  47      11.450  -9.710  -3.100  1.00  0.00           C  
ATOM    677  CG  ASP A  47      11.290 -11.060  -2.400  1.00  0.00           C  
ATOM    678  OD1 ASP A  47      11.360 -11.070  -1.150  1.00  0.00           O  
ATOM    679  OD2 ASP A  47      11.070 -12.050  -3.140  1.00  0.00           O1-
ATOM    680  H   ASP A  47      11.950  -7.730  -4.340  1.00  0.00           H  
ATOM    681  HA  ASP A  47      13.224  -9.019  -2.038  1.00  0.00           H  
ATOM    682  HB2 ASP A  47      11.167  -9.836  -4.145  1.00  0.00           H  
ATOM    683  HB3 ASP A  47      10.774  -9.000  -2.623  1.00  0.00           H  
ATOM    684  N   LEU A  48      15.040  -9.420  -4.070  1.00  0.00           N  
ATOM    685  CA  LEU A  48      16.100  -9.940  -4.950  1.00  0.00           C  
ATOM    686  C   LEU A  48      15.750 -11.040  -5.950  1.00  0.00           C  
ATOM    687  O   LEU A  48      15.560 -10.750  -7.130  1.00  0.00           O  
ATOM    688  CB  LEU A  48      17.390 -10.210  -4.170  1.00  0.00           C  
ATOM    689  CG  LEU A  48      18.240  -8.940  -4.090  1.00  0.00           C  
ATOM    690  CD1 LEU A  48      19.350  -9.130  -3.060  1.00  0.00           C  
ATOM    691  CD2 LEU A  48      18.830  -8.570  -5.450  1.00  0.00           C  
ATOM    692  H   LEU A  48      15.210  -8.490  -3.730  1.00  0.00           H  
ATOM    693  HA  LEU A  48      16.263  -9.111  -5.639  1.00  0.00           H  
ATOM    694  HB2 LEU A  48      17.958 -10.991  -4.675  1.00  0.00           H  
ATOM    695  HB3 LEU A  48      17.138 -10.538  -3.161  1.00  0.00           H  
ATOM    696  HG  LEU A  48      17.595  -8.117  -3.781  1.00  0.00           H  
ATOM    697 HD11 LEU A  48      18.910  -9.358  -2.089  1.00  0.00           H  
ATOM    698 HD12 LEU A  48      19.995  -9.953  -3.369  1.00  0.00           H  
ATOM    699 HD13 LEU A  48      19.938  -8.215  -2.987  1.00  0.00           H  
ATOM    700 HD21 LEU A  48      19.483  -9.372  -5.793  1.00  0.00           H  
ATOM    701 HD22 LEU A  48      18.023  -8.426  -6.169  1.00  0.00           H  
ATOM    702 HD23 LEU A  48      19.404  -7.648  -5.358  1.00  0.00           H  
ATOM    703  N   LEU A  49      15.600 -12.260  -5.440  1.00  0.00           N  
ATOM    704  CA  LEU A  49      15.110 -13.400  -6.240  1.00  0.00           C  
ATOM    705  C   LEU A  49      13.610 -13.380  -6.540  1.00  0.00           C  
ATOM    706  O   LEU A  49      12.990 -14.370  -6.910  1.00  0.00           O  
ATOM    707  CB  LEU A  49      15.570 -14.700  -5.580  1.00  0.00           C  
ATOM    708  CG  LEU A  49      16.120 -15.660  -6.640  1.00  0.00           C  
ATOM    709  CD1 LEU A  49      17.450 -15.170  -7.220  1.00  0.00           C  
ATOM    710  CD2 LEU A  49      16.320 -17.050  -6.030  1.00  0.00           C  
ATOM    711  H   LEU A  49      15.690 -12.410  -4.460  1.00  0.00           H  
ATOM    712  HA  LEU A  49      15.554 -13.317  -7.232  1.00  0.00           H  
ATOM    713  HB2 LEU A  49      14.725 -15.167  -5.074  1.00  0.00           H  
ATOM    714  HB3 LEU A  49      16.352 -14.479  -4.853  1.00  0.00           H  
ATOM    715  HG  LEU A  49      15.392 -15.704  -7.450  1.00  0.00           H  
ATOM    716 HD11 LEU A  49      17.314 -14.180  -7.656  1.00  0.00           H  
ATOM    717 HD12 LEU A  49      18.195 -15.118  -6.426  1.00  0.00           H  
ATOM    718 HD13 LEU A  49      17.788 -15.863  -7.991  1.00  0.00           H  
ATOM    719 HD21 LEU A  49      17.050 -16.991  -5.223  1.00  0.00           H  
ATOM    720 HD22 LEU A  49      15.371 -17.414  -5.636  1.00  0.00           H  
ATOM    721 HD23 LEU A  49      16.681 -17.735  -6.797  1.00  0.00           H  
ATOM    722  N   ALA A  50      12.990 -12.230  -6.260  1.00  0.00           N  
ATOM    723  CA  ALA A  50      11.880 -11.640  -7.010  1.00  0.00           C  
ATOM    724  C   ALA A  50      11.670 -12.130  -8.440  1.00  0.00           C  
ATOM    725  O   ALA A  50      10.490 -12.200  -8.840  1.00  0.00           O  
ATOM    726  CB  ALA A  50      12.100 -10.130  -7.030  1.00  0.00           C  
ATOM    727  OXT ALA A  50      12.680 -12.320  -9.150  1.00  0.00           O1-
ATOM    728  H   ALA A  50      13.230 -11.760  -5.410  1.00  0.00           H  
ATOM    729  HA  ALA A  50      10.974 -11.954  -6.492  1.00  0.00           H  
ATOM    730  HB1 ALA A  50      12.173  -9.760  -6.007  1.00  0.00           H  
ATOM    731  HB2 ALA A  50      13.023  -9.904  -7.565  1.00  0.00           H  
ATOM    732  HB3 ALA A  50      11.261  -9.647  -7.532  1.00  0.00           H  
TER     733      ALA A  50 
CONECT  114  297
CONECT  229  476
CONECT  297  114
CONECT  476  229
CONECT  502  625
CONECT  625  502
END
