# Supplementary material for: Variations of VEGFR2 Chemical Space: Stimulator and Inhibitory Peptides
Source: Int J Mol Sci. 2024 Jul 16;25(14):7787. doi: 10.3390/ijms25147787 (PMC11276785; doi:10.3390/ijms25147787)
Supplement: Supplementary file 1 [file ijms-25-07787-s001.zip › Supplimenal material - proteins- S1/protein stimulants S1/2x1w VEGFC prepared for docking.pdb]

HEADER    HORMONE/SIGNALING PROTEIN                           2X1W    
REMARK  99                                                                      
REMARK  99 MOE v2022.02 (Chemical Computing Group ULC) Sun Nov 26 20:25:48 2023 
SEQRES   1 A  100  ACE THR GLU ILE LEU LYS SER ILE ASP ASN GLU TRP ARG
SEQRES   2 A  100  LYS THR GLN CYS MET PRO ARG GLU VAL ALA ILE ASP VAL
SEQRES   3 A  100  GLY LYS GLU PHE GLY VAL ALA THR ASN THR PHE PHE LYS
SEQRES   4 A  100  PRO PRO CYS VAL SER VAL TYR ARG CYS GLY GLY CYS CYS
SEQRES   5 A  100  ASN SER GLU GLY LEU GLN CYS MET ASN THR SER THR SER
SEQRES   6 A  100  TYR LEU SER LYS THR LEU PHE GLU ILE THR VAL PRO LEU
SEQRES   7 A  100  SER GLN GLY PRO LYS PRO VAL THR ILE SER PHE ALA ASN
SEQRES   8 A  100  HIS THR SER CYS ARG CYS MET SER NME
SEQRES   1 B  100  ACE GLU ILE LEU LYS SER ILE ASP ASN GLU TRP ARG LYS
SEQRES   2 B  100  THR GLN CYS MET PRO ARG GLU VAL ALA ILE ASP VAL GLY
SEQRES   3 B  100  LYS GLU PHE GLY VAL ALA THR ASN THR PHE PHE LYS PRO
SEQRES   4 B  100  PRO CYS VAL SER VAL TYR ARG CYS GLY GLY CYS CYS ASN
SEQRES   5 B  100  SER GLU GLY LEU GLN CYS MET ASN THR SER THR SER TYR
SEQRES   6 B  100  LEU SER LYS THR LEU PHE GLU ILE THR VAL PRO LEU SER
SEQRES   7 B  100  GLN GLY PRO LYS PRO VAL THR ILE SER PHE ALA ASN HIS
SEQRES   8 B  100  THR SER CYS ARG CYS MET SER LYS NME
SEQRES   1 C   99  ACE LEU LYS SER ILE ASP ASN GLU TRP ARG LYS THR GLN
SEQRES   2 C   99  CYS MET PRO ARG GLU VAL ALA ILE ASP VAL GLY LYS GLU
SEQRES   3 C   99  PHE GLY VAL ALA THR ASN THR PHE PHE LYS PRO PRO CYS
SEQRES   4 C   99  VAL SER VAL TYR ARG CYS GLY GLY CYS CYS ASN SER GLU
SEQRES   5 C   99  GLY LEU GLN CYS MET ASN THR SER THR SER TYR LEU SER
SEQRES   6 C   99  LYS THR LEU PHE GLU ILE THR VAL PRO LEU SER GLN GLY
SEQRES   7 C   99  PRO LYS PRO VAL THR ILE SER PHE ALA ASN HIS THR SER
SEQRES   8 C   99  CYS ARG CYS MET SER LYS LEU NME
SEQRES   1 D  101  ACE GLU ILE LEU LYS SER ILE ASP ASN GLU TRP ARG LYS
SEQRES   2 D  101  THR GLN CYS MET PRO ARG GLU VAL ALA ILE ASP VAL GLY
SEQRES   3 D  101  LYS GLU PHE GLY VAL ALA THR ASN THR PHE PHE LYS PRO
SEQRES   4 D  101  PRO CYS VAL SER VAL TYR ARG CYS GLY GLY CYS CYS ASN
SEQRES   5 D  101  SER GLU GLY LEU GLN CYS MET ASN THR SER THR SER TYR
SEQRES   6 D  101  LEU SER LYS THR LEU PHE GLU ILE THR VAL PRO LEU SER
SEQRES   7 D  101  GLN GLY PRO LYS PRO VAL THR ILE SER PHE ALA ASN HIS
SEQRES   8 D  101  THR SER CYS ARG CYS MET SER LYS LEU NME
SEQRES   1 L  206  ACE SER PRO PHE ILE ALA SER VAL SER ASP GLN HIS GLY
SEQRES   2 L  206  VAL VAL TYR ILE THR GLU ASN LYS ASN LYS THR VAL VAL
SEQRES   3 L  206  ILE PRO CYS LEU GLY SER ILE SER ASN LEU ASN VAL SER
SEQRES   4 L  206  LEU CYS ALA ARG TYR PRO GLU LYS ARG PHE VAL PRO ASP
SEQRES   5 L  206  GLY ASN ARG ILE SER TRP ASP SER LYS LYS GLY PHE THR
SEQRES   6 L  206  ILE PRO SER TYR MET ILE SER TYR ALA GLY MET VAL PHE
SEQRES   7 L  206  CYS GLU ALA LYS ILE ASN ASP GLU SER TYR GLN SER ILE
SEQRES   8 L  206  MET TYR ILE VAL VAL VAL VAL GLY TYR ARG ILE TYR ASP
SEQRES   9 L  206  VAL VAL LEU SER PRO SER HIS GLY ILE GLU LEU SER VAL
SEQRES  10 L  206  GLY GLU LYS LEU VAL LEU ASN CYS THR ALA ARG THR GLU
SEQRES  11 L  206  LEU ASN VAL GLY ILE ASP PHE ASN TRP GLU TYR PRO SER
SEQRES  12 L  206  SER LYS HIS GLN HIS LYS LYS LEU VAL ASN ARG ASP LEU
SEQRES  13 L  206  LYS THR GLN SER GLY SER GLU MET LYS LYS PHE LEU SER
SEQRES  14 L  206  THR LEU THR ILE ASP GLY VAL THR ARG SER ASP GLN GLY
SEQRES  15 L  206  LEU TYR THR CYS ALA ALA SER SER GLY LEU MET THR LYS
SEQRES  16 L  206  LYS ASN SER THR PHE VAL ARG VAL HIS GLU NME
SEQRES   1 M  190  ACE GLY VAL VAL TYR ILE THR GLU ASN LYS ASN LYS THR
SEQRES   2 M  190  VAL VAL ILE PRO CYS LEU GLY SER ILE SER ASN LEU ASN
SEQRES   3 M  190  VAL SER LEU CYS ALA ARG TYR PRO GLU LYS ARG PHE VAL
SEQRES   4 M  190  PRO ASP GLY ASN ARG ILE SER TRP ASP SER LYS LYS GLY
SEQRES   5 M  190  PHE THR ILE PRO SER TYR MET ILE SER TYR ALA GLY MET
SEQRES   6 M  190  VAL PHE CYS GLU ALA NME ACE GLN SER ILE MET TYR ILE
SEQRES   7 M  190  VAL VAL VAL VAL GLY TYR ARG ILE TYR ASP VAL VAL LEU
SEQRES   8 M  190  SER PRO SER HIS GLY ILE GLU LEU SER VAL GLY GLU LYS
SEQRES   9 M  190  LEU VAL LEU ASN CYS THR ALA ARG THR GLU LEU ASN VAL
SEQRES  10 M  190  GLY ILE ASP PHE ASN TRP GLU TYR PRO SER SER LYS HIS
SEQRES  11 M  190  GLN HIS LYS LYS LEU VAL ASN ARG ASP LEU LYS THR GLN
SEQRES  12 M  190  SER GLY SER GLU MET LYS LYS PHE LEU SER THR LEU THR
SEQRES  13 M  190  ILE ASP GLY VAL THR ARG SER ASP GLN GLY LEU TYR THR
SEQRES  14 M  190  CYS ALA ALA SER SER GLY LEU MET THR LYS LYS ASN SER
SEQRES  15 M  190  THR PHE VAL ARG VAL HIS GLU NME
SEQRES   1 N  205  ACE PRO PHE ILE ALA SER VAL SER ASP GLN HIS GLY VAL
SEQRES   2 N  205  VAL TYR ILE THR GLU ASN LYS ASN LYS THR VAL VAL ILE
SEQRES   3 N  205  PRO CYS LEU GLY SER ILE SER ASN LEU ASN VAL SER LEU
SEQRES   4 N  205  CYS ALA ARG TYR PRO GLU LYS ARG PHE VAL PRO ASP GLY
SEQRES   5 N  205  ASN ARG ILE SER TRP ASP SER LYS LYS GLY PHE THR ILE
SEQRES   6 N  205  PRO SER TYR MET ILE SER TYR ALA GLY MET VAL PHE CYS
SEQRES   7 N  205  GLU ALA LYS ILE ASN ASP GLU SER TYR GLN SER ILE MET
SEQRES   8 N  205  TYR ILE VAL VAL VAL VAL GLY TYR ARG ILE TYR ASP VAL
SEQRES   9 N  205  VAL LEU SER PRO SER HIS GLY ILE GLU LEU SER VAL GLY
SEQRES  10 N  205  GLU LYS LEU VAL LEU ASN CYS THR ALA ARG THR GLU LEU
SEQRES  11 N  205  ASN VAL GLY ILE ASP PHE ASN TRP GLU TYR PRO SER SER
SEQRES  12 N  205  LYS HIS GLN HIS LYS LYS LEU VAL ASN ARG ASP LEU LYS
SEQRES  13 N  205  THR GLN SER GLY SER GLU MET LYS LYS PHE LEU SER THR
SEQRES  14 N  205  LEU THR ILE ASP GLY VAL THR ARG SER ASP GLN GLY LEU
SEQRES  15 N  205  TYR THR CYS ALA ALA SER SER GLY LEU MET THR LYS LYS
SEQRES  16 N  205  ASN SER THR PHE VAL ARG VAL HIS GLU NME
SEQRES   1 O  205  ACE SER PRO PHE ILE ALA SER VAL SER ASP GLN HIS GLY
SEQRES   2 O  205  VAL VAL TYR ILE THR GLU ASN LYS ASN LYS THR VAL VAL
SEQRES   3 O  205  ILE PRO CYS LEU GLY SER ILE SER ASN LEU ASN VAL SER
SEQRES   4 O  205  LEU CYS ALA ARG TYR PRO GLU LYS ARG PHE VAL PRO ASP
SEQRES   5 O  205  GLY ASN ARG ILE SER TRP ASP SER LYS LYS GLY PHE THR
SEQRES   6 O  205  ILE PRO SER TYR MET ILE SER TYR ALA GLY MET VAL PHE
SEQRES   7 O  205  CYS GLU ALA LYS ILE ASN ASP GLU SER TYR GLN SER ILE
SEQRES   8 O  205  MET TYR ILE VAL VAL VAL VAL GLY TYR ARG ILE TYR ASP
SEQRES   9 O  205  VAL VAL LEU SER PRO SER HIS GLY ILE GLU LEU SER VAL
SEQRES  10 O  205  GLY GLU LYS LEU VAL LEU ASN CYS THR ALA ARG THR GLU
SEQRES  11 O  205  LEU ASN VAL GLY ILE ASP PHE ASN TRP GLU TYR PRO SER
SEQRES  12 O  205  SER LYS HIS GLN HIS LYS LYS LEU VAL ASN ARG ASP LEU
SEQRES  13 O  205  LYS THR GLN SER GLY SER GLU MET LYS LYS PHE LEU SER
SEQRES  14 O  205  THR LEU THR ILE ASP GLY VAL THR ARG SER ASP GLN GLY
SEQRES  15 O  205  LEU TYR THR CYS ALA ALA SER SER GLY LEU MET THR LYS
SEQRES  16 O  205  LYS ASN SER THR PHE VAL ARG VAL HIS NME
HELIX    1   1 GLU A  117  THR A  129  1               Generated by MOE   13
HELIX    2   2 LYS B  120  THR B  129  1               Generated by MOE   10
HELIX    3   3 VAL B  140  GLU B  143  1               Generated by MOE    4
HELIX    4   4 LYS C  120  THR C  129  1               Generated by MOE   10
HELIX    5   5 VAL C  140  GLU C  143  1               Generated by MOE    4
HELIX    6   6 ILE D  118  THR D  129  1               Generated by MOE   12
HELIX    7   7 VAL D  140  GLU D  143  1               Generated by MOE    4
HELIX    8   8 SER L  189  MET L  191  5               Generated by MOE    3
HELIX    9   9 ARG L  299  ASP L  301  5               Generated by MOE    3
HELIX   10  10 SER M  189  MET M  191  5               Generated by MOE    3
HELIX   11  11 ARG M  299  ASP M  301  5               Generated by MOE    3
HELIX   12  12 ALA N  127  VAL N  129  5               Generated by MOE    3
HELIX   13  13 SER N  189  MET N  191  5               Generated by MOE    3
HELIX   14  14 ARG N  299  ASP N  301  5               Generated by MOE    3
HELIX   15  15 SER O  189  MET O  191  5               Generated by MOE    3
HELIX   16  16 ARG O  299  ASP O  301  5               Generated by MOE    3
SHEET    1       MET A 132  ASP A 139                  Generated by MOE
SHEET    2       PHE A 151  LYS A 153                  Generated by MOE
SHEET    3       CYS A 156  GLY A 163                  Generated by MOE
SHEET    4       LEU A 171  ILE A 188                  Generated by MOE
SHEET    5       LYS A 197  SER A 213                  Generated by MOE
SHEET    6       MET B 132  ASP B 139                  Generated by MOE
SHEET    7       THR B 150  LYS B 153                  Generated by MOE
SHEET    8       CYS B 156  GLY B 163                  Generated by MOE
SHEET    9       LEU B 171  THR B 189                  Generated by MOE
SHEET   10       LYS B 197  SER B 213                  Generated by MOE
SHEET   11       MET C 132  ASP C 139                  Generated by MOE
SHEET   12       THR C 150  LYS C 153                  Generated by MOE
SHEET   13       CYS C 156  GLY C 163                  Generated by MOE
SHEET   14       LEU C 171  THR C 189                  Generated by MOE
SHEET   15       LYS C 197  SER C 213                  Generated by MOE
SHEET   16       MET D 132  ASP D 139                  Generated by MOE
SHEET   17       THR D 150  LYS D 153                  Generated by MOE
SHEET   18       CYS D 156  GLY D 163                  Generated by MOE
SHEET   19       LEU D 171  THR D 189                  Generated by MOE
SHEET   20       LYS D 197  SER D 213                  Generated by MOE
SHEET   21       HIS L 133  ILE L 138                  Generated by MOE
SHEET   22       THR L 145  ILE L 148                  Generated by MOE
SHEET   23       VAL L 159  ARG L 164                  Generated by MOE
SHEET   24       LYS L 168  PHE L 170                  Generated by MOE
SHEET   25       SER L 178  ASP L 180                  Generated by MOE
SHEET   26       GLY L 184  PRO L 188                  Generated by MOE
SHEET   27       MET L 197  ALA L 202                  Generated by MOE
SHEET   28       TYR L 209  GLN L 210                  Generated by MOE
SHEET   29       MET L 213  VAL L 218                  Generated by MOE
SHEET   30       ILE L 223  SER L 229                  Generated by MOE
SHEET   31       ILE L 234  SER L 237                  Generated by MOE
SHEET   32       LEU L 242  THR L 250                  Generated by MOE
SHEET   33       ASP L 257  GLU L 261                  Generated by MOE
SHEET   34       LYS L 270  LEU L 277                  Generated by MOE
SHEET   35       LYS L 286  ILE L 294                  Generated by MOE
SHEET   36       GLY L 303  SER L 310                  Generated by MOE
SHEET   37       THR L 315  PHE L 321                  Generated by MOE
SHEET   38       VAL L 322  HIS L 325                  Generated by MOE
SHEET   39       GLY M 134  ILE M 138                  Generated by MOE
SHEET   40       THR M 145  ILE M 148                  Generated by MOE
SHEET   41       SER M 160  ARG M 164                  Generated by MOE
SHEET   42       LYS M 168  PHE M 170                  Generated by MOE
SHEET   43       SER M 178  TRP M 179                  Generated by MOE
SHEET   44       PHE M 185  PRO M 188                  Generated by MOE
SHEET   45       MET M 197  GLU M 201                  Generated by MOE
SHEET   46       TYR M 214  VAL M 218                  Generated by MOE
SHEET   47       ILE M 223  SER M 229                  Generated by MOE
SHEET   48       GLU M 235  SER M 237                  Generated by MOE
SHEET   49       LEU M 242  GLU M 251                  Generated by MOE
SHEET   50       ASP M 257  GLU M 261                  Generated by MOE
SHEET   51       LYS M 270  LEU M 277                  Generated by MOE
SHEET   52       MET M 285  ILE M 294                  Generated by MOE
SHEET   53       GLY M 303  SER M 310                  Generated by MOE
SHEET   54       THR M 315  VAL M 322                  Generated by MOE
SHEET   55       ARG M 323  HIS M 325                  Generated by MOE
SHEET   56       GLY N 134  ILE N 138                  Generated by MOE
SHEET   57       THR N 145  ILE N 148                  Generated by MOE
SHEET   58       VAL N 159  ARG N 164                  Generated by MOE
SHEET   59       LYS N 168  PHE N 170                  Generated by MOE
SHEET   60       SER N 178  TRP N 179                  Generated by MOE
SHEET   61       PHE N 185  PRO N 188                  Generated by MOE
SHEET   62       MET N 197  ILE N 204                  Generated by MOE
SHEET   63       GLU N 207  GLN N 210                  Generated by MOE
SHEET   64       TYR N 214  VAL N 218                  Generated by MOE
SHEET   65       ILE N 223  SER N 229                  Generated by MOE
SHEET   66       GLU N 235  SER N 237                  Generated by MOE
SHEET   67       LEU N 242  GLU N 251                  Generated by MOE
SHEET   68       ASP N 257  GLU N 261                  Generated by MOE
SHEET   69       LYS N 270  LEU N 277                  Generated by MOE
SHEET   70       MET N 285  ILE N 294                  Generated by MOE
SHEET   71       GLY N 303  SER N 310                  Generated by MOE
SHEET   72       THR N 315  VAL N 322                  Generated by MOE
SHEET   73       ARG N 323  HIS N 325                  Generated by MOE
SHEET   74       HIS O 133  ILE O 138                  Generated by MOE
SHEET   75       THR O 145  ILE O 148                  Generated by MOE
SHEET   76       ASN O 158  ARG O 164                  Generated by MOE
SHEET   77       LYS O 168  PHE O 170                  Generated by MOE
SHEET   78       SER O 178  ASP O 180                  Generated by MOE
SHEET   79       GLY O 184  PRO O 188                  Generated by MOE
SHEET   80       MET O 197  LYS O 203                  Generated by MOE
SHEET   81       SER O 208  GLN O 210                  Generated by MOE
SHEET   82       MET O 213  VAL O 218                  Generated by MOE
SHEET   83       ILE O 223  SER O 229                  Generated by MOE
SHEET   84       ILE O 234  SER O 237                  Generated by MOE
SHEET   85       LEU O 242  THR O 250                  Generated by MOE
SHEET   86       ASP O 257  GLU O 261                  Generated by MOE
SHEET   87       LYS O 270  LEU O 277                  Generated by MOE
SHEET   88       LYS O 286  ILE O 294                  Generated by MOE
SHEET   89       GLY O 303  SER O 310                  Generated by MOE
SHEET   90       THR O 315  PHE O 321                  Generated by MOE
SHEET   91       VAL O 322  HIS O 325                  Generated by MOE
SSBOND   1 CYS A  131    CYS A  173                          1555   1555  2.03
SSBOND   2 CYS A  156    CYS B  165                          1555   1555  2.02
SSBOND   3 CYS A  162    CYS A  209                          1555   1555  2.03
SSBOND   4 CYS A  165    CYS B  156                          1555   1555  2.01
SSBOND   5 CYS A  166    CYS A  211                          1555   1555  2.04
SSBOND   6 CYS B  131    CYS B  173                          1555   1555  2.03
SSBOND   7 CYS B  162    CYS B  209                          1555   1555  2.03
SSBOND   8 CYS B  166    CYS B  211                          1555   1555  2.05
SSBOND   9 CYS C  131    CYS C  173                          1555   1555  2.03
SSBOND  10 CYS C  156    CYS D  165                          1555   1555  2.01
SSBOND  11 CYS C  162    CYS C  209                          1555   1555  2.03
SSBOND  12 CYS C  165    CYS D  156                          1555   1555  2.03
SSBOND  13 CYS C  166    CYS C  211                          1555   1555  2.05
SSBOND  14 CYS D  131    CYS D  173                          1555   1555  2.02
SSBOND  15 CYS D  162    CYS D  209                          1555   1555  2.02
SSBOND  16 CYS D  166    CYS D  211                          1555   1555  2.04
SSBOND  17 CYS L  150    CYS L  200                          1555   1555  2.03
SSBOND  18 CYS L  246    CYS L  307                          1555   1555  2.04
SSBOND  19 CYS M  150    CYS M  200                          1555   1555  2.03
SSBOND  20 CYS M  246    CYS M  307                          1555   1555  2.03
SSBOND  21 CYS N  150    CYS N  200                          1555   1555  2.03
SSBOND  22 CYS N  246    CYS N  307                          1555   1555  2.02
SSBOND  23 CYS O  150    CYS O  200                          1555   1555  2.02
SSBOND  24 CYS O  246    CYS O  307                          1555   1555  2.04
ATOM      1  CH3 ACE A 115       4.904 -14.530  14.207  1.00  0.00           C  
ATOM      2  C   ACE A 115       3.792 -14.404  15.251  1.00  0.00           C  
ATOM      3  O   ACE A 115       3.571 -15.321  16.040  1.00  0.00           O  
ATOM      4 HH31 ACE A 115       5.412 -15.491  14.289  1.00  0.00           H  
ATOM      5 HH32 ACE A 115       4.463 -14.435  13.215  1.00  0.00           H  
ATOM      6 HH33 ACE A 115       5.622 -13.725  14.364  1.00  0.00           H  
ATOM      7  N   THR A 116       3.106 -13.285  15.251  1.00109.80           N  
ATOM      8  CA  THR A 116       2.023 -13.055  16.201  1.00115.52           C  
ATOM      9  C   THR A 116       1.390 -11.687  15.994  1.00114.44           C  
ATOM     10  O   THR A 116       0.266 -11.584  15.513  1.00116.54           O  
ATOM     11  CB  THR A 116       2.503 -13.164  17.664  1.00120.03           C  
ATOM     12  OG1 THR A 116       3.025 -14.477  17.906  1.00122.52           O  
ATOM     13  CG2 THR A 116       1.349 -12.898  18.626  1.00113.81           C  
ATOM     14  H   THR A 116       3.333 -12.567  14.578  1.00109.80           H  
ATOM     15  HA  THR A 116       1.283 -13.834  16.015  1.00115.52           H  
ATOM     16  HB  THR A 116       3.283 -12.420  17.829  1.00120.03           H  
ATOM     17 HG21 THR A 116       0.948 -11.900  18.446  1.00113.81           H  
ATOM     18 HG22 THR A 116       0.565 -13.639  18.467  1.00113.81           H  
ATOM     19 HG23 THR A 116       1.709 -12.965  19.653  1.00113.81           H  
ATOM     20  HG1 THR A 116       2.936 -14.979  17.093  1.00122.52           H  
ATOM     21  N   GLU A 117       2.117 -10.638  16.363  1.00112.01           N  
ATOM     22  CA  GLU A 117       1.608  -9.277  16.239  1.00112.62           C  
ATOM     23  C   GLU A 117       1.180  -8.976  14.809  1.00113.13           C  
ATOM     24  O   GLU A 117       0.220  -8.243  14.582  1.00117.43           O  
ATOM     25  CB  GLU A 117       2.647  -8.260  16.715  1.00125.33           C  
ATOM     26  CG  GLU A 117       2.529  -7.881  18.193  1.00141.77           C  
ATOM     27  CD  GLU A 117       2.838  -9.032  19.142  1.00147.63           C  
ATOM     28  OE1 GLU A 117       3.240 -10.117  18.671  1.00146.53           O  
ATOM     29  OE2 GLU A 117       2.682  -8.844  20.368  1.00147.67           O1-
ATOM     30  H   GLU A 117       3.043 -10.786  16.738  1.00112.01           H  
ATOM     31  HA  GLU A 117       0.729  -9.194  16.878  1.00112.62           H  
ATOM     32  HB2 GLU A 117       2.534  -7.353  16.120  1.00125.33           H  
ATOM     33  HB3 GLU A 117       3.638  -8.682  16.549  1.00125.33           H  
ATOM     34  HG2 GLU A 117       1.510  -7.542  18.382  1.00141.77           H  
ATOM     35  HG3 GLU A 117       3.226  -7.069  18.398  1.00141.77           H  
ATOM     36  N   ILE A 118       1.892  -9.548  13.845  1.00108.40           N  
ATOM     37  CA  ILE A 118       1.511  -9.404  12.446  1.00 95.69           C  
ATOM     38  C   ILE A 118       0.256 -10.224  12.153  1.00 87.70           C  
ATOM     39  O   ILE A 118      -0.671  -9.748  11.500  1.00 86.64           O  
ATOM     40  CB  ILE A 118       2.663  -9.792  11.484  1.00 88.61           C  
ATOM     41  CG1 ILE A 118       2.100 -10.321  10.162  1.00 85.07           C  
ATOM     42  CG2 ILE A 118       3.586 -10.817  12.132  1.00102.30           C  
ATOM     43  CD1 ILE A 118       3.153 -10.790   9.182  1.00 83.48           C  
ATOM     44  H   ILE A 118       2.709 -10.091  14.085  1.00108.40           H  
ATOM     45  HA  ILE A 118       1.293  -8.350  12.270  1.00 95.69           H  
ATOM     46  HB  ILE A 118       3.251  -8.899  11.272  1.00 88.61           H  
ATOM     47 HG12 ILE A 118       1.526  -9.523   9.691  1.00 85.07           H  
ATOM     48 HG13 ILE A 118       1.441 -11.160  10.383  1.00 85.07           H  
ATOM     49 HG21 ILE A 118       3.994 -10.406  13.055  1.00102.30           H  
ATOM     50 HG22 ILE A 118       3.023 -11.723  12.356  1.00102.30           H  
ATOM     51 HG23 ILE A 118       4.401 -11.055  11.449  1.00102.30           H  
ATOM     52 HD11 ILE A 118       3.824  -9.964   8.947  1.00 83.48           H  
ATOM     53 HD12 ILE A 118       3.723 -11.607   9.625  1.00 83.48           H  
ATOM     54 HD13 ILE A 118       2.670 -11.137   8.268  1.00 83.48           H  
ATOM     55  N   LEU A 119       0.222 -11.454  12.651  1.00 92.63           N  
ATOM     56  CA  LEU A 119      -0.954 -12.300  12.492  1.00 96.04           C  
ATOM     57  C   LEU A 119      -2.199 -11.644  13.092  1.00 86.67           C  
ATOM     58  O   LEU A 119      -3.300 -11.799  12.565  1.00 74.96           O  
ATOM     59  CB  LEU A 119      -0.725 -13.670  13.134  1.00105.38           C  
ATOM     60  CG  LEU A 119      -0.646 -14.892  12.215  1.00105.88           C  
ATOM     61  CD1 LEU A 119      -1.917 -15.020  11.389  1.00 97.23           C  
ATOM     62  CD2 LEU A 119       0.589 -14.845  11.319  1.00107.17           C  
ATOM     63  H   LEU A 119       1.025 -11.810  13.149  1.00 92.63           H  
ATOM     64  HA  LEU A 119      -1.120 -12.432  11.423  1.00 96.04           H  
ATOM     65  HB2 LEU A 119      -1.545 -13.842  13.832  1.00105.38           H  
ATOM     66  HB3 LEU A 119       0.215 -13.617  13.684  1.00105.38           H  
ATOM     67  HG  LEU A 119      -0.553 -15.777  12.844  1.00105.88           H  
ATOM     68 HD11 LEU A 119      -2.777 -15.096  12.055  1.00 97.23           H  
ATOM     69 HD12 LEU A 119      -2.026 -14.142  10.752  1.00 97.23           H  
ATOM     70 HD13 LEU A 119      -1.858 -15.914  10.768  1.00 97.23           H  
ATOM     71 HD21 LEU A 119       0.535 -13.970  10.671  1.00107.17           H  
ATOM     72 HD22 LEU A 119       1.484 -14.784  11.937  1.00107.17           H  
ATOM     73 HD23 LEU A 119       0.630 -15.747  10.709  1.00107.17           H  
ATOM     74  N   LYS A 120      -2.024 -10.916  14.194  1.00 92.87           N  
ATOM     75  CA  LYS A 120      -3.156 -10.285  14.866  1.00 93.56           C  
ATOM     76  C   LYS A 120      -3.886  -9.353  13.915  1.00 89.23           C  
ATOM     77  O   LYS A 120      -5.098  -9.459  13.737  1.00 85.80           O  
ATOM     78  CB  LYS A 120      -2.707  -9.505  16.108  1.00104.33           C  
ATOM     79  CG  LYS A 120      -2.480 -10.355  17.352  1.00117.05           C  
ATOM     80  CD  LYS A 120      -2.018  -9.490  18.523  1.00124.69           C  
ATOM     81  CE  LYS A 120      -1.824 -10.308  19.794  1.00122.26           C  
ATOM     82  NZ  LYS A 120      -3.108 -10.853  20.312  1.00117.83           N1+
ATOM     83  H   LYS A 120      -1.094 -10.799  14.570  1.00 92.87           H  
ATOM     84  HA  LYS A 120      -3.832 -11.079  15.184  1.00 93.56           H  
ATOM     85  HB2 LYS A 120      -3.474  -8.765  16.339  1.00104.33           H  
ATOM     86  HB3 LYS A 120      -1.772  -8.997  15.870  1.00104.33           H  
ATOM     87  HG2 LYS A 120      -1.718 -11.104  17.139  1.00117.05           H  
ATOM     88  HG3 LYS A 120      -3.412 -10.852  17.621  1.00117.05           H  
ATOM     89  HD2 LYS A 120      -2.768  -8.721  18.710  1.00124.69           H  
ATOM     90  HD3 LYS A 120      -1.071  -9.018  18.260  1.00124.69           H  
ATOM     91  HE2 LYS A 120      -1.380  -9.670  20.558  1.00122.26           H  
ATOM     92  HE3 LYS A 120      -1.152 -11.138  19.578  1.00122.26           H  
ATOM     93  HZ1 LYS A 120      -3.739 -10.091  20.516  1.00117.83           H  
ATOM     94  HZ2 LYS A 120      -3.522 -11.457  19.617  1.00117.83           H  
ATOM     95  HZ3 LYS A 120      -2.934 -11.381  21.155  1.00117.83           H  
ATOM     96  N   SER A 121      -3.136  -8.443  13.303  1.00 86.14           N  
ATOM     97  CA  SER A 121      -3.719  -7.428  12.432  1.00 84.18           C  
ATOM     98  C   SER A 121      -4.296  -8.023  11.148  1.00 75.07           C  
ATOM     99  O   SER A 121      -5.379  -7.645  10.712  1.00 75.28           O  
ATOM    100  CB  SER A 121      -2.688  -6.350  12.094  1.00 86.22           C  
ATOM    101  OG  SER A 121      -1.701  -6.852  11.211  1.00 90.66           O  
ATOM    102  H   SER A 121      -2.136  -8.454  13.444  1.00 86.14           H  
ATOM    103  HA  SER A 121      -4.545  -6.977  12.983  1.00 84.18           H  
ATOM    104  HB2 SER A 121      -2.207  -6.016  13.013  1.00 86.22           H  
ATOM    105  HB3 SER A 121      -3.194  -5.508  11.622  1.00 86.22           H  
ATOM    106  HG  SER A 121      -1.270  -7.591  11.647  1.00 90.66           H  
ATOM    107  N   ILE A 122      -3.567  -8.947  10.540  1.00 67.02           N  
ATOM    108  CA  ILE A 122      -4.028  -9.583   9.313  1.00 67.82           C  
ATOM    109  C   ILE A 122      -5.416 -10.197   9.505  1.00 71.47           C  
ATOM    110  O   ILE A 122      -6.318 -10.008   8.683  1.00 68.17           O  
ATOM    111  CB  ILE A 122      -3.038 -10.657   8.847  1.00 74.73           C  
ATOM    112  CG1 ILE A 122      -1.692 -10.012   8.527  1.00 95.62           C  
ATOM    113  CG2 ILE A 122      -3.563 -11.374   7.631  1.00 68.90           C  
ATOM    114  CD1 ILE A 122      -0.620 -11.000   8.147  1.00109.73           C  
ATOM    115  H   ILE A 122      -2.676  -9.215  10.934  1.00 67.02           H  
ATOM    116  HA  ILE A 122      -4.092  -8.813   8.544  1.00 67.82           H  
ATOM    117  HB  ILE A 122      -2.911 -11.384   9.649  1.00 74.73           H  
ATOM    118 HG12 ILE A 122      -1.357  -9.462   9.406  1.00 95.62           H  
ATOM    119 HG13 ILE A 122      -1.831  -9.320   7.697  1.00 95.62           H  
ATOM    120 HG21 ILE A 122      -4.521 -11.838   7.868  1.00 68.90           H  
ATOM    121 HG22 ILE A 122      -3.696 -10.661   6.818  1.00 68.90           H  
ATOM    122 HG23 ILE A 122      -2.852 -12.143   7.328  1.00 68.90           H  
ATOM    123 HD11 ILE A 122      -0.466 -11.702   8.966  1.00109.73           H  
ATOM    124 HD12 ILE A 122      -0.928 -11.545   7.255  1.00109.73           H  
ATOM    125 HD13 ILE A 122       0.310 -10.468   7.945  1.00109.73           H  
ATOM    126  N   ASP A 123      -5.583 -10.932  10.598  1.00 71.81           N  
ATOM    127  CA  ASP A 123      -6.882 -11.493  10.939  1.00 66.18           C  
ATOM    128  C   ASP A 123      -7.927 -10.387  11.105  1.00 60.68           C  
ATOM    129  O   ASP A 123      -9.096 -10.554  10.761  1.00 59.92           O  
ATOM    130  CB  ASP A 123      -6.790 -12.317  12.218  1.00 60.38           C  
ATOM    131  CG  ASP A 123      -8.142 -12.689  12.755  1.00 67.06           C  
ATOM    132  OD1 ASP A 123      -8.627 -11.999  13.672  1.00 78.20           O  
ATOM    133  OD2 ASP A 123      -8.727 -13.664  12.251  1.00 70.06           O1-
ATOM    134  H   ASP A 123      -4.794 -11.105  11.204  1.00 71.81           H  
ATOM    135  HA  ASP A 123      -7.192 -12.144  10.121  1.00 66.18           H  
ATOM    136  HB2 ASP A 123      -6.261 -11.735  12.973  1.00 60.38           H  
ATOM    137  HB3 ASP A 123      -6.233 -13.230  12.007  1.00 60.38           H  
ATOM    138  N   ASN A 124      -7.499  -9.252  11.636  1.00 49.61           N  
ATOM    139  CA  ASN A 124      -8.389  -8.114  11.761  1.00 54.51           C  
ATOM    140  C   ASN A 124      -8.800  -7.532  10.409  1.00 58.44           C  
ATOM    141  O   ASN A 124      -9.934  -7.098  10.249  1.00 59.67           O  
ATOM    142  CB  ASN A 124      -7.759  -7.040  12.644  1.00 66.96           C  
ATOM    143  CG  ASN A 124      -8.778  -6.060  13.174  1.00 85.21           C  
ATOM    144  OD1 ASN A 124      -9.708  -6.440  13.890  1.00 87.89           O  
ATOM    145  ND2 ASN A 124      -8.616  -4.791  12.823  1.00 91.86           N  
ATOM    146  H   ASN A 124      -6.544  -9.178  11.957  1.00 49.61           H  
ATOM    147  HA  ASN A 124      -9.302  -8.475  12.234  1.00 54.51           H  
ATOM    148  HB2 ASN A 124      -7.020  -6.494  12.058  1.00 66.96           H  
ATOM    149  HB3 ASN A 124      -7.267  -7.524  13.488  1.00 66.96           H  
ATOM    150 HD21 ASN A 124      -9.269  -4.091  13.144  1.00 91.86           H  
ATOM    151 HD22 ASN A 124      -7.839  -4.525  12.235  1.00 91.86           H  
ATOM    152  N   GLU A 125      -7.879  -7.525   9.443  1.00 59.42           N  
ATOM    153  CA  GLU A 125      -8.182  -7.064   8.089  1.00 46.07           C  
ATOM    154  C   GLU A 125      -9.205  -7.971   7.410  1.00 53.81           C  
ATOM    155  O   GLU A 125     -10.142  -7.498   6.759  1.00 44.17           O  
ATOM    156  CB  GLU A 125      -6.919  -6.983   7.229  1.00 49.08           C  
ATOM    157  CG  GLU A 125      -5.955  -5.864   7.603  1.00 58.98           C  
ATOM    158  CD  GLU A 125      -6.635  -4.524   7.798  1.00 72.33           C  
ATOM    159  OE1 GLU A 125      -6.365  -3.867   8.824  1.00 92.58           O  
ATOM    160  OE2 GLU A 125      -7.439  -4.122   6.938  1.00 66.27           O1-
ATOM    161  H   GLU A 125      -6.945  -7.848   9.654  1.00 59.42           H  
ATOM    162  HA  GLU A 125      -8.605  -6.064   8.183  1.00 46.07           H  
ATOM    163  HB2 GLU A 125      -7.224  -6.834   6.193  1.00 49.08           H  
ATOM    164  HB3 GLU A 125      -6.388  -7.931   7.318  1.00 49.08           H  
ATOM    165  HG2 GLU A 125      -5.216  -5.764   6.808  1.00 58.98           H  
ATOM    166  HG3 GLU A 125      -5.454  -6.136   8.532  1.00 58.98           H  
ATOM    167  N   TRP A 126      -9.028  -9.279   7.553  1.00 47.01           N  
ATOM    168  CA  TRP A 126     -10.010 -10.215   7.017  1.00 52.95           C  
ATOM    169  C   TRP A 126     -11.383  -9.975   7.619  1.00 57.65           C  
ATOM    170  O   TRP A 126     -12.367  -9.806   6.907  1.00 69.83           O  
ATOM    171  CB  TRP A 126      -9.587 -11.660   7.265  1.00 46.45           C  
ATOM    172  CG  TRP A 126      -9.009 -12.319   6.049  1.00 53.88           C  
ATOM    173  CD1 TRP A 126      -9.626 -12.511   4.852  1.00 56.24           C  
ATOM    174  CD2 TRP A 126      -7.702 -12.885   5.924  1.00 50.26           C  
ATOM    175  NE1 TRP A 126      -8.783 -13.156   3.985  1.00 65.51           N  
ATOM    176  CE2 TRP A 126      -7.596 -13.402   4.622  1.00 61.92           C  
ATOM    177  CE3 TRP A 126      -6.613 -13.009   6.791  1.00 55.64           C  
ATOM    178  CZ2 TRP A 126      -6.441 -14.026   4.159  1.00 67.56           C  
ATOM    179  CZ3 TRP A 126      -5.470 -13.628   6.331  1.00 69.53           C  
ATOM    180  CH2 TRP A 126      -5.390 -14.126   5.025  1.00 65.97           C  
ATOM    181  H   TRP A 126      -8.211  -9.627   8.034  1.00 47.01           H  
ATOM    182  HA  TRP A 126     -10.064 -10.044   5.942  1.00 52.95           H  
ATOM    183  HB2 TRP A 126     -10.461 -12.227   7.585  1.00 46.45           H  
ATOM    184  HB3 TRP A 126      -8.837 -11.671   8.056  1.00 46.45           H  
ATOM    185  HD1 TRP A 126     -10.634 -12.200   4.619  1.00 56.24           H  
ATOM    186  HE1 TRP A 126      -9.002 -13.409   3.032  1.00 65.51           H  
ATOM    187  HE3 TRP A 126      -6.666 -12.628   7.800  1.00 55.64           H  
ATOM    188  HZ2 TRP A 126      -6.379 -14.416   3.154  1.00 67.56           H  
ATOM    189  HZ3 TRP A 126      -4.621 -13.731   6.990  1.00 69.53           H  
ATOM    190  HH2 TRP A 126      -4.477 -14.600   4.695  1.00 65.97           H  
ATOM    191  N   ARG A 127     -11.437  -9.952   8.943  1.00 63.31           N  
ATOM    192  CA  ARG A 127     -12.700  -9.839   9.658  1.00 63.72           C  
ATOM    193  C   ARG A 127     -13.472  -8.607   9.208  1.00 58.57           C  
ATOM    194  O   ARG A 127     -14.668  -8.683   8.924  1.00 62.47           O  
ATOM    195  CB  ARG A 127     -12.447  -9.797  11.163  1.00 57.90           C  
ATOM    196  CG  ARG A 127     -13.638 -10.186  12.011  1.00 68.22           C  
ATOM    197  CD  ARG A 127     -13.268 -10.147  13.480  1.00 71.36           C  
ATOM    198  NE  ARG A 127     -12.588  -8.900  13.801  1.00 73.84           N  
ATOM    199  CZ  ARG A 127     -13.211  -7.738  13.958  1.00 76.85           C  
ATOM    200  NH1 ARG A 127     -14.529  -7.672  13.827  1.00 76.56           N  
ATOM    201  NH2 ARG A 127     -12.521  -6.643  14.243  1.00 69.74           N1+
ATOM    202  H   ARG A 127     -10.578 -10.015   9.471  1.00 63.31           H  
ATOM    203  HA  ARG A 127     -13.307 -10.715   9.429  1.00 63.72           H  
ATOM    204  HB2 ARG A 127     -12.156  -8.781  11.431  1.00 57.90           H  
ATOM    205  HB3 ARG A 127     -11.630 -10.481  11.390  1.00 57.90           H  
ATOM    206  HG2 ARG A 127     -13.955 -11.195  11.746  1.00 68.22           H  
ATOM    207  HG3 ARG A 127     -14.455  -9.488  11.827  1.00 68.22           H  
ATOM    208  HD2 ARG A 127     -12.608 -10.984  13.706  1.00 71.36           H  
ATOM    209  HD3 ARG A 127     -14.174 -10.226  14.081  1.00 71.36           H  
ATOM    210  HE  ARG A 127     -11.584  -8.920  13.911  1.00 73.84           H  
ATOM    211 HH11 ARG A 127     -15.005  -6.789  13.944  1.00 76.56           H  
ATOM    212 HH12 ARG A 127     -15.057  -8.505  13.610  1.00 76.56           H  
ATOM    213 HH21 ARG A 127     -11.517  -6.690  14.343  1.00 69.74           H  
ATOM    214 HH22 ARG A 127     -12.999  -5.761  14.360  1.00 69.74           H  
ATOM    215  N   LYS A 128     -12.773  -7.479   9.125  1.00 51.77           N  
ATOM    216  CA  LYS A 128     -13.393  -6.207   8.751  1.00 51.56           C  
ATOM    217  C   LYS A 128     -13.836  -6.123   7.289  1.00 48.29           C  
ATOM    218  O   LYS A 128     -14.692  -5.317   6.957  1.00 53.56           O  
ATOM    219  CB  LYS A 128     -12.451  -5.042   9.062  1.00 54.13           C  
ATOM    220  CG  LYS A 128     -12.226  -4.778  10.544  1.00 50.82           C  
ATOM    221  CD  LYS A 128     -11.509  -3.451  10.740  1.00 69.18           C  
ATOM    222  CE  LYS A 128     -11.430  -3.063  12.207  1.00 96.05           C  
ATOM    223  NZ  LYS A 128     -10.654  -1.805  12.393  1.00103.18           N1+
ATOM    224  H   LYS A 128     -11.783  -7.501   9.326  1.00 51.77           H  
ATOM    225  HA  LYS A 128     -14.300  -6.143   9.352  1.00 51.56           H  
ATOM    226  HB2 LYS A 128     -12.870  -4.140   8.617  1.00 54.13           H  
ATOM    227  HB3 LYS A 128     -11.485  -5.257   8.606  1.00 54.13           H  
ATOM    228  HG2 LYS A 128     -11.619  -5.580  10.964  1.00 50.82           H  
ATOM    229  HG3 LYS A 128     -13.189  -4.745  11.054  1.00 50.82           H  
ATOM    230  HD2 LYS A 128     -12.049  -2.675  10.198  1.00 69.18           H  
ATOM    231  HD3 LYS A 128     -10.498  -3.534  10.342  1.00 69.18           H  
ATOM    232  HE2 LYS A 128     -10.943  -3.866  12.761  1.00 96.05           H  
ATOM    233  HE3 LYS A 128     -12.440  -2.917  12.591  1.00 96.05           H  
ATOM    234  HZ1 LYS A 128      -9.716  -1.932  12.040  1.00103.18           H  
ATOM    235  HZ2 LYS A 128     -11.104  -1.054  11.890  1.00103.18           H  
ATOM    236  HZ3 LYS A 128     -10.615  -1.576  13.376  1.00103.18           H  
ATOM    237  N   THR A 129     -13.262  -6.953   6.423  1.00 47.47           N  
ATOM    238  CA  THR A 129     -13.525  -6.851   4.991  1.00 46.15           C  
ATOM    239  C   THR A 129     -14.374  -7.991   4.437  1.00 47.93           C  
ATOM    240  O   THR A 129     -14.550  -8.110   3.224  1.00 56.48           O  
ATOM    241  CB  THR A 129     -12.210  -6.772   4.175  1.00 45.24           C  
ATOM    242  OG1 THR A 129     -11.426  -7.945   4.412  1.00 42.75           O  
ATOM    243  CG2 THR A 129     -11.401  -5.556   4.571  1.00 41.02           C  
ATOM    244  H   THR A 129     -12.633  -7.667   6.762  1.00 47.47           H  
ATOM    245  HA  THR A 129     -14.094  -5.928   4.881  1.00 46.15           H  
ATOM    246  HB  THR A 129     -12.469  -6.697   3.119  1.00 45.24           H  
ATOM    247 HG21 THR A 129     -11.991  -4.656   4.400  1.00 41.02           H  
ATOM    248 HG22 THR A 129     -11.138  -5.623   5.627  1.00 41.02           H  
ATOM    249 HG23 THR A 129     -10.492  -5.514   3.972  1.00 41.02           H  
ATOM    250  HG1 THR A 129     -11.220  -7.972   5.349  1.00 42.75           H  
ATOM    251  N   GLN A 130     -14.908  -8.824   5.317  1.00 49.68           N  
ATOM    252  CA  GLN A 130     -15.669  -9.992   4.880  1.00 50.06           C  
ATOM    253  C   GLN A 130     -17.010  -9.613   4.268  1.00 50.05           C  
ATOM    254  O   GLN A 130     -17.573  -8.565   4.569  1.00 40.14           O  
ATOM    255  CB  GLN A 130     -15.896 -10.957   6.051  1.00 49.68           C  
ATOM    256  CG  GLN A 130     -16.976 -10.510   7.027  1.00 60.22           C  
ATOM    257  CD  GLN A 130     -17.203 -11.504   8.149  1.00 59.34           C  
ATOM    258  OE1 GLN A 130     -17.864 -12.528   7.972  1.00 69.15           O  
ATOM    259  NE2 GLN A 130     -16.663 -11.199   9.316  1.00 37.35           N  
ATOM    260  H   GLN A 130     -14.787  -8.649   6.304  1.00 49.68           H  
ATOM    261  HA  GLN A 130     -15.075 -10.482   4.108  1.00 50.06           H  
ATOM    262  HB2 GLN A 130     -14.959 -11.056   6.599  1.00 49.68           H  
ATOM    263  HB3 GLN A 130     -16.183 -11.927   5.644  1.00 49.68           H  
ATOM    264  HG2 GLN A 130     -17.910 -10.384   6.479  1.00 60.22           H  
ATOM    265  HG3 GLN A 130     -16.679  -9.556   7.462  1.00 60.22           H  
ATOM    266 HE21 GLN A 130     -16.785 -11.816  10.106  1.00 37.35           H  
ATOM    267 HE22 GLN A 130     -16.128 -10.349   9.418  1.00 37.35           H  
ATOM    268  N   CYS A 131     -17.520 -10.488   3.411  1.00 49.18           N  
ATOM    269  CA  CYS A 131     -18.845 -10.322   2.841  1.00 41.69           C  
ATOM    270  C   CYS A 131     -19.887 -10.195   3.956  1.00 56.59           C  
ATOM    271  O   CYS A 131     -19.998 -11.070   4.814  1.00 68.88           O  
ATOM    272  CB  CYS A 131     -19.159 -11.530   1.960  1.00 49.80           C  
ATOM    273  SG  CYS A 131     -20.771 -11.529   1.178  1.00 58.38           S  
ATOM    274  H   CYS A 131     -16.970 -11.293   3.147  1.00 49.18           H  
ATOM    275  HA  CYS A 131     -18.874  -9.413   2.240  1.00 41.69           H  
ATOM    276  HB2 CYS A 131     -19.089 -12.423   2.581  1.00 49.80           H  
ATOM    277  HB3 CYS A 131     -18.406 -11.575   1.173  1.00 49.80           H  
ATOM    278  N   MET A 132     -20.643  -9.102   3.947  1.00 49.75           N  
ATOM    279  CA  MET A 132     -21.698  -8.878   4.936  1.00 44.80           C  
ATOM    280  C   MET A 132     -22.524  -7.631   4.595  1.00 51.68           C  
ATOM    281  O   MET A 132     -22.105  -6.809   3.785  1.00 46.34           O  
ATOM    282  CB  MET A 132     -21.095  -8.742   6.338  1.00 54.68           C  
ATOM    283  CG  MET A 132     -20.260  -7.488   6.551  1.00 67.60           C  
ATOM    284  SD  MET A 132     -19.542  -7.394   8.206  1.00 65.69           S  
ATOM    285  CE  MET A 132     -18.658  -5.835   8.082  1.00 81.27           C  
ATOM    286  H   MET A 132     -20.484  -8.404   3.235  1.00 49.75           H  
ATOM    287  HA  MET A 132     -22.363  -9.742   4.917  1.00 44.80           H  
ATOM    288  HB2 MET A 132     -20.459  -9.608   6.520  1.00 54.68           H  
ATOM    289  HB3 MET A 132     -21.912  -8.733   7.060  1.00 54.68           H  
ATOM    290  HG2 MET A 132     -20.896  -6.616   6.398  1.00 67.60           H  
ATOM    291  HG3 MET A 132     -19.451  -7.480   5.820  1.00 67.60           H  
ATOM    292  HE1 MET A 132     -17.919  -5.899   7.283  1.00 81.27           H  
ATOM    293  HE2 MET A 132     -19.363  -5.034   7.861  1.00 81.27           H  
ATOM    294  HE3 MET A 132     -18.155  -5.626   9.026  1.00 81.27           H  
ATOM    295  N   PRO A 133     -23.699  -7.476   5.222  1.00 55.97           N  
ATOM    296  CA  PRO A 133     -24.496  -6.271   4.964  1.00 48.99           C  
ATOM    297  C   PRO A 133     -23.798  -5.028   5.505  1.00 54.82           C  
ATOM    298  O   PRO A 133     -23.273  -5.064   6.619  1.00 51.82           O  
ATOM    299  CB  PRO A 133     -25.786  -6.517   5.759  1.00 43.65           C  
ATOM    300  CG  PRO A 133     -25.788  -7.979   6.092  1.00 48.78           C  
ATOM    301  CD  PRO A 133     -24.342  -8.358   6.207  1.00 56.58           C  
ATOM    302  HA  PRO A 133     -24.659  -6.102   3.900  1.00 48.99           H  
ATOM    303  HB2 PRO A 133     -26.658  -6.264   5.156  1.00 43.65           H  
ATOM    304  HB3 PRO A 133     -25.790  -5.920   6.671  1.00 43.65           H  
ATOM    305  HG2 PRO A 133     -26.271  -8.551   5.300  1.00 48.78           H  
ATOM    306  HG3 PRO A 133     -26.306  -8.156   7.035  1.00 48.78           H  
ATOM    307  HD2 PRO A 133     -23.964  -8.167   7.211  1.00 56.58           H  
ATOM    308  HD3 PRO A 133     -24.189  -9.407   5.954  1.00 56.58           H  
ATOM    309  N   ARG A 134     -23.803  -3.946   4.733  1.00 53.56           N  
ATOM    310  CA  ARG A 134     -23.157  -2.708   5.141  1.00 49.45           C  
ATOM    311  C   ARG A 134     -24.027  -1.509   4.810  1.00 57.31           C  
ATOM    312  O   ARG A 134     -24.687  -1.496   3.774  1.00 58.35           O  
ATOM    313  CB  ARG A 134     -21.814  -2.555   4.430  1.00 44.08           C  
ATOM    314  CG  ARG A 134     -20.810  -3.621   4.769  1.00 49.53           C  
ATOM    315  CD  ARG A 134     -19.827  -3.850   3.638  1.00 41.03           C  
ATOM    316  NE  ARG A 134     -18.886  -4.902   4.000  1.00 59.97           N  
ATOM    317  CZ  ARG A 134     -17.744  -4.685   4.640  1.00 62.43           C  
ATOM    318  NH1 ARG A 134     -17.392  -3.450   4.977  1.00 55.97           N  
ATOM    319  NH2 ARG A 134     -16.948  -5.701   4.936  1.00 57.60           N1+
ATOM    320  H   ARG A 134     -24.269  -3.984   3.838  1.00 53.56           H  
ATOM    321  HA  ARG A 134     -23.003  -2.752   6.219  1.00 49.45           H  
ATOM    322  HB2 ARG A 134     -21.391  -1.588   4.703  1.00 44.08           H  
ATOM    323  HB3 ARG A 134     -21.992  -2.583   3.355  1.00 44.08           H  
ATOM    324  HG2 ARG A 134     -21.339  -4.552   4.970  1.00 49.53           H  
ATOM    325  HG3 ARG A 134     -20.259  -3.316   5.659  1.00 49.53           H  
ATOM    326  HD2 ARG A 134     -19.280  -2.928   3.443  1.00 41.03           H  
ATOM    327  HD3 ARG A 134     -20.371  -4.146   2.741  1.00 41.03           H  
ATOM    328  HE  ARG A 134     -19.117  -5.853   3.749  1.00 59.97           H  
ATOM    329 HH11 ARG A 134     -16.519  -3.287   5.458  1.00 55.97           H  
ATOM    330 HH12 ARG A 134     -17.997  -2.673   4.752  1.00 55.97           H  
ATOM    331 HH21 ARG A 134     -17.213  -6.641   4.681  1.00 57.60           H  
ATOM    332 HH22 ARG A 134     -16.075  -5.535   5.417  1.00 57.60           H  
ATOM    333  N   GLU A 135     -24.016  -0.503   5.686  1.00 59.03           N  
ATOM    334  CA  GLU A 135     -24.701   0.762   5.412  1.00 55.86           C  
ATOM    335  C   GLU A 135     -24.094   1.496   4.225  1.00 50.62           C  
ATOM    336  O   GLU A 135     -22.904   1.781   4.205  1.00 58.88           O  
ATOM    337  CB  GLU A 135     -24.664   1.682   6.627  1.00 56.87           C  
ATOM    338  CG  GLU A 135     -25.994   1.801   7.357  1.00 90.39           C  
ATOM    339  CD  GLU A 135     -25.988   2.894   8.412  1.00104.19           C  
ATOM    340  OE1 GLU A 135     -24.950   3.578   8.554  1.00 96.73           O  
ATOM    341  OE2 GLU A 135     -27.022   3.067   9.094  1.00108.54           O1-
ATOM    342  H   GLU A 135     -23.523  -0.617   6.560  1.00 59.03           H  
ATOM    343  HA  GLU A 135     -25.733   0.505   5.175  1.00 55.86           H  
ATOM    344  HB2 GLU A 135     -24.366   2.676   6.295  1.00 56.87           H  
ATOM    345  HB3 GLU A 135     -23.923   1.295   7.327  1.00 56.87           H  
ATOM    346  HG2 GLU A 135     -26.212   0.849   7.842  1.00 90.39           H  
ATOM    347  HG3 GLU A 135     -26.773   2.024   6.628  1.00 90.39           H  
ATOM    348  N   VAL A 136     -24.923   1.807   3.239  1.00 46.66           N  
ATOM    349  CA  VAL A 136     -24.478   2.573   2.090  1.00 42.25           C  
ATOM    350  C   VAL A 136     -25.482   3.663   1.793  1.00 47.15           C  
ATOM    351  O   VAL A 136     -26.611   3.625   2.265  1.00 59.35           O  
ATOM    352  CB  VAL A 136     -24.347   1.699   0.833  1.00 44.55           C  
ATOM    353  CG1 VAL A 136     -23.144   0.788   0.942  1.00 34.34           C  
ATOM    354  CG2 VAL A 136     -25.611   0.899   0.617  1.00 38.58           C  
ATOM    355  H   VAL A 136     -25.885   1.504   3.288  1.00 46.66           H  
ATOM    356  HA  VAL A 136     -23.500   2.988   2.336  1.00 42.25           H  
ATOM    357  HB  VAL A 136     -24.201   2.349  -0.030  1.00 44.55           H  
ATOM    358 HG11 VAL A 136     -22.244   1.389   1.072  1.00 34.34           H  
ATOM    359 HG12 VAL A 136     -23.266   0.126   1.800  1.00 34.34           H  
ATOM    360 HG13 VAL A 136     -23.056   0.192   0.033  1.00 34.34           H  
ATOM    361 HG21 VAL A 136     -25.775   0.242   1.471  1.00 38.58           H  
ATOM    362 HG22 VAL A 136     -26.457   1.578   0.513  1.00 38.58           H  
ATOM    363 HG23 VAL A 136     -25.512   0.301  -0.289  1.00 38.58           H  
ATOM    364  N   ALA A 137     -25.059   4.643   1.014  1.00 47.79           N  
ATOM    365  CA  ALA A 137     -25.963   5.673   0.559  1.00 46.70           C  
ATOM    366  C   ALA A 137     -26.384   5.360  -0.879  1.00 57.40           C  
ATOM    367  O   ALA A 137     -25.573   5.402  -1.804  1.00 54.46           O  
ATOM    368  CB  ALA A 137     -25.295   7.036   0.659  1.00 40.04           C  
ATOM    369  H   ALA A 137     -24.089   4.672   0.733  1.00 47.79           H  
ATOM    370  HA  ALA A 137     -26.853   5.698   1.188  1.00 46.70           H  
ATOM    371  HB1 ALA A 137     -25.023   7.232   1.696  1.00 40.04           H  
ATOM    372  HB2 ALA A 137     -24.398   7.047   0.040  1.00 40.04           H  
ATOM    373  HB3 ALA A 137     -25.985   7.805   0.313  1.00 40.04           H  
ATOM    374  N   ILE A 138     -27.655   5.023  -1.055  1.00 54.05           N  
ATOM    375  CA  ILE A 138     -28.190   4.667  -2.365  1.00 42.94           C  
ATOM    376  C   ILE A 138     -28.835   5.864  -3.048  1.00 44.99           C  
ATOM    377  O   ILE A 138     -29.699   6.531  -2.472  1.00 61.22           O  
ATOM    378  CB  ILE A 138     -29.268   3.579  -2.232  1.00 51.83           C  
ATOM    379  CG1 ILE A 138     -28.642   2.263  -1.778  1.00 54.33           C  
ATOM    380  CG2 ILE A 138     -30.012   3.409  -3.539  1.00 46.10           C  
ATOM    381  CD1 ILE A 138     -27.541   1.794  -2.681  1.00 38.18           C  
ATOM    382  H   ILE A 138     -28.273   5.013  -0.256  1.00 54.05           H  
ATOM    383  HA  ILE A 138     -27.349   4.309  -2.959  1.00 42.94           H  
ATOM    384  HB  ILE A 138     -29.988   3.889  -1.474  1.00 51.83           H  
ATOM    385 HG12 ILE A 138     -29.419   1.499  -1.753  1.00 54.33           H  
ATOM    386 HG13 ILE A 138     -28.235   2.400  -0.776  1.00 54.33           H  
ATOM    387 HG21 ILE A 138     -30.472   4.356  -3.821  1.00 46.10           H  
ATOM    388 HG22 ILE A 138     -29.314   3.099  -4.317  1.00 46.10           H  
ATOM    389 HG23 ILE A 138     -30.785   2.650  -3.421  1.00 46.10           H  
ATOM    390 HD11 ILE A 138     -27.933   1.652  -3.688  1.00 38.18           H  
ATOM    391 HD12 ILE A 138     -26.746   2.539  -2.702  1.00 38.18           H  
ATOM    392 HD13 ILE A 138     -27.144   0.849  -2.309  1.00 38.18           H  
ATOM    393  N   ASP A 139     -28.423   6.127  -4.280  1.00 48.84           N  
ATOM    394  CA  ASP A 139     -28.993   7.212  -5.074  1.00 49.24           C  
ATOM    395  C   ASP A 139     -30.347   6.774  -5.610  1.00 44.74           C  
ATOM    396  O   ASP A 139     -30.411   5.863  -6.426  1.00 49.59           O  
ATOM    397  CB  ASP A 139     -28.044   7.554  -6.230  1.00 46.87           C  
ATOM    398  CG  ASP A 139     -28.614   8.596  -7.174  1.00 59.88           C  
ATOM    399  OD1 ASP A 139     -27.969   9.652  -7.351  1.00 59.21           O  
ATOM    400  OD2 ASP A 139     -29.699   8.360  -7.749  1.00 70.97           O1-
ATOM    401  H   ASP A 139     -27.691   5.559  -4.683  1.00 48.84           H  
ATOM    402  HA  ASP A 139     -29.123   8.100  -4.456  1.00 49.24           H  
ATOM    403  HB2 ASP A 139     -27.844   6.644  -6.796  1.00 46.87           H  
ATOM    404  HB3 ASP A 139     -27.112   7.935  -5.813  1.00 46.87           H  
ATOM    405  N   VAL A 140     -31.420   7.425  -5.165  1.00 42.83           N  
ATOM    406  CA  VAL A 140     -32.776   6.979  -5.508  1.00 59.89           C  
ATOM    407  C   VAL A 140     -33.021   6.966  -7.015  1.00 65.73           C  
ATOM    408  O   VAL A 140     -33.386   5.938  -7.594  1.00 61.71           O  
ATOM    409  CB  VAL A 140     -33.873   7.840  -4.837  1.00 52.82           C  
ATOM    410  CG1 VAL A 140     -35.257   7.362  -5.271  1.00 48.89           C  
ATOM    411  CG2 VAL A 140     -33.742   7.786  -3.331  1.00 49.20           C  
ATOM    412  H   VAL A 140     -31.299   8.240  -4.581  1.00 42.83           H  
ATOM    413  HA  VAL A 140     -32.841   5.960  -5.126  1.00 59.89           H  
ATOM    414  HB  VAL A 140     -33.746   8.875  -5.155  1.00 52.82           H  
ATOM    415 HG11 VAL A 140     -35.341   7.430  -6.356  1.00 48.89           H  
ATOM    416 HG12 VAL A 140     -35.398   6.327  -4.960  1.00 48.89           H  
ATOM    417 HG13 VAL A 140     -36.019   7.988  -4.808  1.00 48.89           H  
ATOM    418 HG21 VAL A 140     -33.866   6.757  -2.992  1.00 49.20           H  
ATOM    419 HG22 VAL A 140     -32.757   8.149  -3.039  1.00 49.20           H  
ATOM    420 HG23 VAL A 140     -34.509   8.413  -2.877  1.00 49.20           H  
ATOM    421  N   GLY A 141     -32.818   8.118  -7.642  1.00 59.87           N  
ATOM    422  CA  GLY A 141     -33.032   8.257  -9.065  1.00 61.51           C  
ATOM    423  C   GLY A 141     -32.411   7.147  -9.886  1.00 78.75           C  
ATOM    424  O   GLY A 141     -33.056   6.593 -10.777  1.00 97.60           O  
ATOM    425  H   GLY A 141     -32.506   8.919  -7.111  1.00 59.87           H  
ATOM    426  HA2 GLY A 141     -32.601   9.205  -9.387  1.00 61.51           H  
ATOM    427  HA3 GLY A 141     -34.106   8.264  -9.252  1.00 61.51           H  
ATOM    428  N   LYS A 142     -31.157   6.818  -9.591  1.00 68.86           N  
ATOM    429  CA  LYS A 142     -30.452   5.811 -10.370  1.00 70.02           C  
ATOM    430  C   LYS A 142     -31.015   4.409 -10.149  1.00 80.94           C  
ATOM    431  O   LYS A 142     -30.927   3.565 -11.041  1.00 93.05           O  
ATOM    432  CB  LYS A 142     -28.940   5.874 -10.133  1.00 68.96           C  
ATOM    433  CG  LYS A 142     -28.293   7.097 -10.761  1.00 77.62           C  
ATOM    434  CD  LYS A 142     -26.786   7.099 -10.584  1.00 91.12           C  
ATOM    435  CE  LYS A 142     -26.157   8.271 -11.325  1.00103.57           C  
ATOM    436  NZ  LYS A 142     -24.667   8.265 -11.260  1.00103.19           N1+
ATOM    437  H   LYS A 142     -30.689   7.271  -8.819  1.00 68.86           H  
ATOM    438  HA  LYS A 142     -30.621   6.044 -11.421  1.00 70.02           H  
ATOM    439  HB2 LYS A 142     -28.484   4.981 -10.560  1.00 68.96           H  
ATOM    440  HB3 LYS A 142     -28.757   5.897  -9.059  1.00 68.96           H  
ATOM    441  HG2 LYS A 142     -28.703   7.992 -10.292  1.00 77.62           H  
ATOM    442  HG3 LYS A 142     -28.522   7.108 -11.827  1.00 77.62           H  
ATOM    443  HD2 LYS A 142     -26.379   6.167 -10.977  1.00 91.12           H  
ATOM    444  HD3 LYS A 142     -26.551   7.179  -9.523  1.00 91.12           H  
ATOM    445  HE2 LYS A 142     -26.521   9.198 -10.882  1.00103.57           H  
ATOM    446  HE3 LYS A 142     -26.460   8.224 -12.371  1.00103.57           H  
ATOM    447  HZ1 LYS A 142     -24.372   8.308 -10.295  1.00103.19           H  
ATOM    448  HZ2 LYS A 142     -24.315   7.418 -11.682  1.00103.19           H  
ATOM    449  HZ3 LYS A 142     -24.305   9.065 -11.759  1.00103.19           H  
ATOM    450  N   GLU A 143     -31.637   4.167  -8.996  1.00 77.23           N  
ATOM    451  CA  GLU A 143     -32.328   2.889  -8.796  1.00 85.90           C  
ATOM    452  C   GLU A 143     -33.592   2.791  -9.664  1.00 99.21           C  
ATOM    453  O   GLU A 143     -34.714   2.732  -9.159  1.00 81.58           O  
ATOM    454  CB  GLU A 143     -32.601   2.579  -7.310  1.00 65.43           C  
ATOM    455  CG  GLU A 143     -31.321   2.275  -6.514  1.00 82.74           C  
ATOM    456  CD  GLU A 143     -31.387   1.012  -5.636  1.00 91.08           C  
ATOM    457  OE1 GLU A 143     -32.494   0.529  -5.316  1.00 66.57           O  
ATOM    458  OE2 GLU A 143     -30.308   0.506  -5.251  1.00 98.34           O1-
ATOM    459  H   GLU A 143     -31.633   4.861  -8.262  1.00 77.23           H  
ATOM    460  HA  GLU A 143     -31.647   2.108  -9.134  1.00 85.90           H  
ATOM    461  HB2 GLU A 143     -33.260   1.713  -7.251  1.00 65.43           H  
ATOM    462  HB3 GLU A 143     -33.093   3.441  -6.860  1.00 65.43           H  
ATOM    463  HG2 GLU A 143     -31.115   3.127  -5.866  1.00 82.74           H  
ATOM    464  HG3 GLU A 143     -30.503   2.152  -7.223  1.00 82.74           H  
ATOM    465  N   PHE A 144     -33.362   2.830 -10.979  1.00123.93           N  
ATOM    466  CA  PHE A 144     -34.297   2.402 -12.034  1.00131.55           C  
ATOM    467  C   PHE A 144     -35.704   3.018 -12.096  1.00113.43           C  
ATOM    468  O   PHE A 144     -36.374   3.208 -11.076  1.00 89.01           O  
ATOM    469  CB  PHE A 144     -34.382   0.867 -12.082  1.00142.39           C  
ATOM    470  CG  PHE A 144     -35.294   0.339 -13.156  1.00151.77           C  
ATOM    471  CD1 PHE A 144     -35.102   0.690 -14.483  1.00156.15           C  
ATOM    472  CD2 PHE A 144     -36.336  -0.519 -12.840  1.00154.25           C  
ATOM    473  CE1 PHE A 144     -35.938   0.204 -15.473  1.00156.54           C  
ATOM    474  CE2 PHE A 144     -37.174  -1.010 -13.825  1.00157.46           C  
ATOM    475  CZ  PHE A 144     -36.974  -0.647 -15.144  1.00157.44           C  
ATOM    476  H   PHE A 144     -32.465   3.185 -11.278  1.00123.93           H  
ATOM    477  HA  PHE A 144     -33.833   2.826 -12.925  1.00131.55           H  
ATOM    478  HB2 PHE A 144     -34.747   0.513 -11.118  1.00142.39           H  
ATOM    479  HB3 PHE A 144     -33.381   0.473 -12.258  1.00142.39           H  
ATOM    480  HD1 PHE A 144     -34.290   1.351 -14.748  1.00156.15           H  
ATOM    481  HD2 PHE A 144     -36.496  -0.808 -11.812  1.00154.25           H  
ATOM    482  HE1 PHE A 144     -35.780   0.490 -16.502  1.00156.54           H  
ATOM    483  HE2 PHE A 144     -37.983  -1.676 -13.564  1.00157.46           H  
ATOM    484  HZ  PHE A 144     -37.627  -1.028 -15.915  1.00157.44           H  
ATOM    485  N   GLY A 145     -36.128   3.313 -13.325  1.00114.58           N  
ATOM    486  CA  GLY A 145     -37.496   3.700 -13.624  1.00115.09           C  
ATOM    487  C   GLY A 145     -37.875   5.120 -13.255  1.00109.44           C  
ATOM    488  O   GLY A 145     -39.054   5.438 -13.108  1.00103.37           O  
ATOM    489  H   GLY A 145     -35.465   3.265 -14.086  1.00114.58           H  
ATOM    490  HA2 GLY A 145     -38.160   3.025 -13.084  1.00115.09           H  
ATOM    491  HA3 GLY A 145     -37.651   3.580 -14.696  1.00115.09           H  
ATOM    492  N   VAL A 146     -36.880   5.983 -13.109  1.00105.52           N  
ATOM    493  CA  VAL A 146     -37.140   7.351 -12.689  1.00 97.24           C  
ATOM    494  C   VAL A 146     -37.474   8.265 -13.865  1.00 93.70           C  
ATOM    495  O   VAL A 146     -36.789   8.251 -14.888  1.00 87.81           O  
ATOM    496  CB  VAL A 146     -35.965   7.905 -11.871  1.00 88.14           C  
ATOM    497  CG1 VAL A 146     -35.979   9.424 -11.866  1.00 87.62           C  
ATOM    498  CG2 VAL A 146     -36.034   7.355 -10.458  1.00 87.43           C  
ATOM    499  H   VAL A 146     -35.931   5.688 -13.291  1.00105.52           H  
ATOM    500  HA  VAL A 146     -38.022   7.328 -12.049  1.00 97.24           H  
ATOM    501  HB  VAL A 146     -35.028   7.589 -12.330  1.00 88.14           H  
ATOM    502 HG11 VAL A 146     -35.912   9.791 -12.890  1.00 87.62           H  
ATOM    503 HG12 VAL A 146     -36.905   9.777 -11.413  1.00 87.62           H  
ATOM    504 HG13 VAL A 146     -35.129   9.793 -11.292  1.00 87.62           H  
ATOM    505 HG21 VAL A 146     -36.969   7.667  -9.992  1.00 87.43           H  
ATOM    506 HG22 VAL A 146     -35.989   6.266 -10.489  1.00 87.43           H  
ATOM    507 HG23 VAL A 146     -35.194   7.737  -9.878  1.00 87.43           H  
ATOM    508  N   ALA A 147     -38.541   9.045 -13.716  1.00 88.41           N  
ATOM    509  CA  ALA A 147     -38.961   9.981 -14.754  1.00 85.55           C  
ATOM    510  C   ALA A 147     -37.883  11.027 -14.993  1.00 83.94           C  
ATOM    511  O   ALA A 147     -37.410  11.661 -14.051  1.00 90.57           O  
ATOM    512  CB  ALA A 147     -40.281  10.654 -14.371  1.00 58.20           C  
ATOM    513  H   ALA A 147     -39.075   8.988 -12.861  1.00 88.41           H  
ATOM    514  HA  ALA A 147     -39.115   9.423 -15.678  1.00 85.55           H  
ATOM    515  HB1 ALA A 147     -41.047   9.893 -14.224  1.00 58.20           H  
ATOM    516  HB2 ALA A 147     -40.147  11.218 -13.448  1.00 58.20           H  
ATOM    517  HB3 ALA A 147     -40.589  11.330 -15.169  1.00 58.20           H  
ATOM    518  N   THR A 148     -37.506  11.210 -16.256  1.00 79.55           N  
ATOM    519  CA  THR A 148     -36.432  12.129 -16.622  1.00 74.74           C  
ATOM    520  C   THR A 148     -36.625  13.550 -16.087  1.00 74.48           C  
ATOM    521  O   THR A 148     -35.681  14.337 -16.059  1.00 73.25           O  
ATOM    522  CB  THR A 148     -36.261  12.210 -18.145  1.00 83.67           C  
ATOM    523  OG1 THR A 148     -37.433  12.794 -18.729  1.00 71.32           O  
ATOM    524  CG2 THR A 148     -36.030  10.827 -18.729  1.00 87.65           C  
ATOM    525  H   THR A 148     -37.979  10.696 -16.986  1.00 79.55           H  
ATOM    526  HA  THR A 148     -35.540  11.711 -16.156  1.00 74.74           H  
ATOM    527  HB  THR A 148     -35.394  12.831 -18.369  1.00 83.67           H  
ATOM    528 HG21 THR A 148     -35.136  10.390 -18.285  1.00 87.65           H  
ATOM    529 HG22 THR A 148     -36.890  10.193 -18.513  1.00 87.65           H  
ATOM    530 HG23 THR A 148     -35.898  10.906 -19.808  1.00 87.65           H  
ATOM    531  HG1 THR A 148     -37.541  13.669 -18.349  1.00 71.32           H  
ATOM    532  N   ASN A 149     -37.839  13.880 -15.660  1.00 67.23           N  
ATOM    533  CA  ASN A 149     -38.116  15.224 -15.161  1.00 76.02           C  
ATOM    534  C   ASN A 149     -38.175  15.327 -13.638  1.00 58.68           C  
ATOM    535  O   ASN A 149     -38.663  16.321 -13.107  1.00 68.62           O  
ATOM    536  CB  ASN A 149     -39.418  15.767 -15.756  1.00 74.44           C  
ATOM    537  CG  ASN A 149     -40.637  15.016 -15.267  1.00 75.85           C  
ATOM    538  OD1 ASN A 149     -40.614  13.792 -15.134  1.00 83.68           O  
ATOM    539  ND2 ASN A 149     -41.713  15.744 -14.999  1.00 78.10           N  
ATOM    540  H   ASN A 149     -38.579  13.193 -15.681  1.00 67.23           H  
ATOM    541  HA  ASN A 149     -37.268  15.828 -15.484  1.00 76.02           H  
ATOM    542  HB2 ASN A 149     -39.368  15.683 -16.842  1.00 74.44           H  
ATOM    543  HB3 ASN A 149     -39.519  16.816 -15.477  1.00 74.44           H  
ATOM    544 HD21 ASN A 149     -42.557  15.296 -14.672  1.00 78.10           H  
ATOM    545 HD22 ASN A 149     -41.688  16.746 -15.122  1.00 78.10           H  
ATOM    546  N   THR A 150     -37.680  14.312 -12.939  1.00 61.65           N  
ATOM    547  CA  THR A 150     -37.695  14.327 -11.476  1.00 61.68           C  
ATOM    548  C   THR A 150     -36.316  14.450 -10.822  1.00 67.91           C  
ATOM    549  O   THR A 150     -35.353  13.820 -11.257  1.00 72.50           O  
ATOM    550  CB  THR A 150     -38.393  13.084 -10.907  1.00 66.63           C  
ATOM    551  OG1 THR A 150     -39.806  13.207 -11.085  1.00 62.56           O  
ATOM    552  CG2 THR A 150     -38.099  12.948  -9.421  1.00 83.44           C  
ATOM    553  H   THR A 150     -37.287  13.518 -13.424  1.00 61.65           H  
ATOM    554  HA  THR A 150     -38.252  15.231 -11.229  1.00 61.68           H  
ATOM    555  HB  THR A 150     -38.022  12.204 -11.433  1.00 66.63           H  
ATOM    556 HG21 THR A 150     -37.023  12.862  -9.270  1.00 83.44           H  
ATOM    557 HG22 THR A 150     -38.470  13.828  -8.895  1.00 83.44           H  
ATOM    558 HG23 THR A 150     -38.593  12.057  -9.033  1.00 83.44           H  
ATOM    559  HG1 THR A 150     -39.974  13.291 -12.026  1.00 62.56           H  
ATOM    560  N   PHE A 151     -36.246  15.296  -9.794  1.00 62.31           N  
ATOM    561  CA  PHE A 151     -35.166  15.337  -8.808  1.00 73.50           C  
ATOM    562  C   PHE A 151     -35.697  14.745  -7.500  1.00 66.63           C  
ATOM    563  O   PHE A 151     -36.828  15.027  -7.105  1.00 67.82           O  
ATOM    564  CB  PHE A 151     -34.751  16.792  -8.536  1.00 86.73           C  
ATOM    565  CG  PHE A 151     -34.001  17.439  -9.661  1.00 92.10           C  
ATOM    566  CD1 PHE A 151     -32.763  18.022  -9.438  1.00 90.63           C  
ATOM    567  CD2 PHE A 151     -34.531  17.470 -10.936  1.00 98.81           C  
ATOM    568  CE1 PHE A 151     -32.065  18.619 -10.471  1.00 95.50           C  
ATOM    569  CE2 PHE A 151     -33.840  18.064 -11.972  1.00 97.88           C  
ATOM    570  CZ  PHE A 151     -32.605  18.639 -11.739  1.00 96.37           C  
ATOM    571  H   PHE A 151     -36.998  15.961  -9.687  1.00 62.31           H  
ATOM    572  HA  PHE A 151     -34.309  14.778  -9.184  1.00 73.50           H  
ATOM    573  HB2 PHE A 151     -34.117  16.806  -7.650  1.00 86.73           H  
ATOM    574  HB3 PHE A 151     -35.653  17.375  -8.347  1.00 86.73           H  
ATOM    575  HD1 PHE A 151     -32.339  18.010  -8.445  1.00 90.63           H  
ATOM    576  HD2 PHE A 151     -35.497  17.025 -11.124  1.00 98.81           H  
ATOM    577  HE1 PHE A 151     -31.100  19.068 -10.285  1.00 95.50           H  
ATOM    578  HE2 PHE A 151     -34.264  18.080 -12.965  1.00 97.88           H  
ATOM    579  HZ  PHE A 151     -32.064  19.104 -12.550  1.00 96.37           H  
ATOM    580  N   PHE A 152     -34.891  13.940  -6.816  1.00 54.97           N  
ATOM    581  CA  PHE A 152     -35.269  13.494  -5.472  1.00 57.47           C  
ATOM    582  C   PHE A 152     -34.558  14.286  -4.376  1.00 58.78           C  
ATOM    583  O   PHE A 152     -33.362  14.590  -4.478  1.00 59.00           O  
ATOM    584  CB  PHE A 152     -35.029  11.994  -5.292  1.00 53.11           C  
ATOM    585  CG  PHE A 152     -35.987  11.132  -6.061  1.00 59.17           C  
ATOM    586  CD1 PHE A 152     -37.210  10.777  -5.509  1.00 56.60           C  
ATOM    587  CD2 PHE A 152     -35.665  10.674  -7.330  1.00 48.66           C  
ATOM    588  CE1 PHE A 152     -38.100   9.984  -6.207  1.00 58.72           C  
ATOM    589  CE2 PHE A 152     -36.551   9.877  -8.037  1.00 64.90           C  
ATOM    590  CZ  PHE A 152     -37.772   9.532  -7.474  1.00 66.51           C  
ATOM    591  H   PHE A 152     -34.018  13.635  -7.222  1.00 54.97           H  
ATOM    592  HA  PHE A 152     -36.337  13.686  -5.373  1.00 57.47           H  
ATOM    593  HB2 PHE A 152     -35.125  11.755  -4.233  1.00 53.11           H  
ATOM    594  HB3 PHE A 152     -34.017  11.765  -5.625  1.00 53.11           H  
ATOM    595  HD1 PHE A 152     -37.469  11.126  -4.520  1.00 56.60           H  
ATOM    596  HD2 PHE A 152     -34.716  10.941  -7.771  1.00 48.66           H  
ATOM    597  HE1 PHE A 152     -39.049   9.717  -5.766  1.00 58.72           H  
ATOM    598  HE2 PHE A 152     -36.292   9.525  -9.025  1.00 64.90           H  
ATOM    599  HZ  PHE A 152     -38.465   8.912  -8.023  1.00 66.51           H  
ATOM    600  N   LYS A 153     -35.321  14.627  -3.342  1.00 50.91           N  
ATOM    601  CA  LYS A 153     -34.797  15.284  -2.151  1.00 50.35           C  
ATOM    602  C   LYS A 153     -35.249  14.513  -0.908  1.00 55.33           C  
ATOM    603  O   LYS A 153     -36.443  14.450  -0.617  1.00 60.08           O  
ATOM    604  CB  LYS A 153     -35.301  16.724  -2.079  1.00 45.86           C  
ATOM    605  CG  LYS A 153     -34.939  17.587  -3.268  1.00 47.54           C  
ATOM    606  CD  LYS A 153     -33.450  17.761  -3.400  1.00 50.10           C  
ATOM    607  CE  LYS A 153     -33.097  18.784  -4.464  1.00 58.81           C  
ATOM    608  NZ  LYS A 153     -31.620  18.825  -4.666  1.00 70.45           N1+
ATOM    609  H   LYS A 153     -36.309  14.421  -3.384  1.00 50.91           H  
ATOM    610  HA  LYS A 153     -33.708  15.297  -2.197  1.00 50.35           H  
ATOM    611  HB2 LYS A 153     -34.881  17.185  -1.185  1.00 45.86           H  
ATOM    612  HB3 LYS A 153     -36.388  16.699  -1.998  1.00 45.86           H  
ATOM    613  HG2 LYS A 153     -35.399  18.567  -3.145  1.00 47.54           H  
ATOM    614  HG3 LYS A 153     -35.321  17.117  -4.174  1.00 47.54           H  
ATOM    615  HD2 LYS A 153     -33.005  16.803  -3.669  1.00 50.10           H  
ATOM    616  HD3 LYS A 153     -33.047  18.093  -2.443  1.00 50.10           H  
ATOM    617  HE2 LYS A 153     -33.445  19.767  -4.148  1.00 58.81           H  
ATOM    618  HE3 LYS A 153     -33.582  18.511  -5.401  1.00 58.81           H  
ATOM    619  HZ1 LYS A 153     -31.168  19.078  -3.799  1.00 70.45           H  
ATOM    620  HZ2 LYS A 153     -31.295  17.916  -4.962  1.00 70.45           H  
ATOM    621  HZ3 LYS A 153     -31.396  19.509  -5.374  1.00 70.45           H  
ATOM    622  N   PRO A 154     -34.302  13.899  -0.184  1.00 60.69           N  
ATOM    623  CA  PRO A 154     -32.865  13.872  -0.472  1.00 54.36           C  
ATOM    624  C   PRO A 154     -32.603  12.956  -1.653  1.00 49.70           C  
ATOM    625  O   PRO A 154     -33.424  12.092  -1.937  1.00 52.24           O  
ATOM    626  CB  PRO A 154     -32.258  13.234   0.788  1.00 52.16           C  
ATOM    627  CG  PRO A 154     -33.391  13.057   1.763  1.00 59.62           C  
ATOM    628  CD  PRO A 154     -34.642  13.030   0.952  1.00 64.03           C  
ATOM    629  HA  PRO A 154     -32.459  14.856  -0.706  1.00 54.36           H  
ATOM    630  HB2 PRO A 154     -31.495  13.887   1.211  1.00 52.16           H  
ATOM    631  HB3 PRO A 154     -31.815  12.268   0.545  1.00 52.16           H  
ATOM    632  HG2 PRO A 154     -33.416  13.888   2.467  1.00 59.62           H  
ATOM    633  HG3 PRO A 154     -33.276  12.121   2.310  1.00 59.62           H  
ATOM    634  HD2 PRO A 154     -34.874  12.018   0.619  1.00 64.03           H  
ATOM    635  HD3 PRO A 154     -35.485  13.429   1.515  1.00 64.03           H  
ATOM    636  N   PRO A 155     -31.461  13.126  -2.323  1.00 57.70           N  
ATOM    637  CA  PRO A 155     -31.169  12.281  -3.481  1.00 48.24           C  
ATOM    638  C   PRO A 155     -30.915  10.847  -3.055  1.00 41.64           C  
ATOM    639  O   PRO A 155     -31.065   9.942  -3.874  1.00 65.71           O  
ATOM    640  CB  PRO A 155     -29.869  12.877  -4.034  1.00 49.74           C  
ATOM    641  CG  PRO A 155     -29.697  14.199  -3.341  1.00 46.72           C  
ATOM    642  CD  PRO A 155     -30.363  14.060  -2.025  1.00 43.04           C  
ATOM    643  HA  PRO A 155     -31.990  12.260  -4.197  1.00 48.24           H  
ATOM    644  HB2 PRO A 155     -29.946  13.021  -5.112  1.00 49.74           H  
ATOM    645  HB3 PRO A 155     -29.027  12.221  -3.814  1.00 49.74           H  
ATOM    646  HG2 PRO A 155     -30.166  14.994  -3.921  1.00 46.72           H  
ATOM    647  HG3 PRO A 155     -28.638  14.422  -3.208  1.00 46.72           H  
ATOM    648  HD2 PRO A 155     -29.683  13.645  -1.281  1.00 43.04           H  
ATOM    649  HD3 PRO A 155     -30.745  15.018  -1.673  1.00 43.04           H  
ATOM    650  N   CYS A 156     -30.525  10.643  -1.799  1.00 47.17           N  
ATOM    651  CA  CYS A 156     -30.132   9.308  -1.351  1.00 58.47           C  
ATOM    652  C   CYS A 156     -30.805   8.840  -0.067  1.00 54.85           C  
ATOM    653  O   CYS A 156     -31.261   9.643   0.747  1.00 57.93           O  
ATOM    654  CB  CYS A 156     -28.614   9.226  -1.186  1.00 57.27           C  
ATOM    655  SG  CYS A 156     -27.699   9.639  -2.687  1.00 67.38           S  
ATOM    656  H   CYS A 156     -30.500  11.417  -1.150  1.00 47.17           H  
ATOM    657  HA  CYS A 156     -30.476   8.635  -2.136  1.00 58.47           H  
ATOM    658  HB2 CYS A 156     -28.354   8.209  -0.893  1.00 57.27           H  
ATOM    659  HB3 CYS A 156     -28.315   9.918  -0.399  1.00 57.27           H  
ATOM    660  N   VAL A 157     -30.852   7.525   0.099  1.00 49.69           N  
ATOM    661  CA  VAL A 157     -31.390   6.921   1.308  1.00 55.05           C  
ATOM    662  C   VAL A 157     -30.360   5.977   1.911  1.00 57.61           C  
ATOM    663  O   VAL A 157     -29.541   5.399   1.200  1.00 51.92           O  
ATOM    664  CB  VAL A 157     -32.692   6.146   1.031  1.00 52.62           C  
ATOM    665  CG1 VAL A 157     -33.850   7.112   0.792  1.00 61.72           C  
ATOM    666  CG2 VAL A 157     -32.515   5.208  -0.161  1.00 46.11           C  
ATOM    667  H   VAL A 157     -30.504   6.925  -0.636  1.00 49.69           H  
ATOM    668  HA  VAL A 157     -31.619   7.726   2.007  1.00 55.05           H  
ATOM    669  HB  VAL A 157     -32.927   5.542   1.908  1.00 52.62           H  
ATOM    670 HG11 VAL A 157     -33.975   7.752   1.665  1.00 61.72           H  
ATOM    671 HG12 VAL A 157     -33.636   7.727  -0.082  1.00 61.72           H  
ATOM    672 HG13 VAL A 157     -34.766   6.546   0.622  1.00 61.72           H  
ATOM    673 HG21 VAL A 157     -32.279   5.792  -1.051  1.00 46.11           H  
ATOM    674 HG22 VAL A 157     -31.702   4.511   0.043  1.00 46.11           H  
ATOM    675 HG23 VAL A 157     -33.438   4.652  -0.326  1.00 46.11           H  
ATOM    676  N   SER A 158     -30.393   5.838   3.228  1.00 66.32           N  
ATOM    677  CA  SER A 158     -29.485   4.932   3.907  1.00 62.68           C  
ATOM    678  C   SER A 158     -30.114   3.552   4.003  1.00 53.73           C  
ATOM    679  O   SER A 158     -31.167   3.385   4.617  1.00 65.96           O  
ATOM    680  CB  SER A 158     -29.153   5.458   5.303  1.00 60.86           C  
ATOM    681  OG  SER A 158     -28.152   4.671   5.916  1.00 72.64           O  
ATOM    682  H   SER A 158     -31.060   6.371   3.768  1.00 66.32           H  
ATOM    683  HA  SER A 158     -28.560   4.864   3.335  1.00 62.68           H  
ATOM    684  HB2 SER A 158     -30.053   5.432   5.917  1.00 60.86           H  
ATOM    685  HB3 SER A 158     -28.799   6.486   5.222  1.00 60.86           H  
ATOM    686  HG  SER A 158     -27.985   5.040   6.786  1.00 72.64           H  
ATOM    687  N   VAL A 159     -29.479   2.573   3.369  1.00 41.55           N  
ATOM    688  CA  VAL A 159     -29.870   1.179   3.531  1.00 47.91           C  
ATOM    689  C   VAL A 159     -28.640   0.298   3.669  1.00 54.57           C  
ATOM    690  O   VAL A 159     -27.515   0.738   3.425  1.00 50.37           O  
ATOM    691  CB  VAL A 159     -30.683   0.661   2.346  1.00 39.21           C  
ATOM    692  CG1 VAL A 159     -31.967   1.450   2.196  1.00 46.98           C  
ATOM    693  CG2 VAL A 159     -29.852   0.724   1.091  1.00 48.19           C  
ATOM    694  H   VAL A 159     -28.706   2.800   2.760  1.00 41.55           H  
ATOM    695  HA  VAL A 159     -30.486   1.136   4.429  1.00 47.91           H  
ATOM    696  HB  VAL A 159     -30.955  -0.379   2.526  1.00 39.21           H  
ATOM    697 HG11 VAL A 159     -32.555   1.364   3.110  1.00 46.98           H  
ATOM    698 HG12 VAL A 159     -31.730   2.498   2.014  1.00 46.98           H  
ATOM    699 HG13 VAL A 159     -32.540   1.056   1.357  1.00 46.98           H  
ATOM    700 HG21 VAL A 159     -29.570   1.758   0.894  1.00 48.19           H  
ATOM    701 HG22 VAL A 159     -28.954   0.120   1.219  1.00 48.19           H  
ATOM    702 HG23 VAL A 159     -30.431   0.339   0.252  1.00 48.19           H  
ATOM    703  N   TYR A 160     -28.863  -0.951   4.062  1.00 54.64           N  
ATOM    704  CA  TYR A 160     -27.786  -1.915   4.172  1.00 50.56           C  
ATOM    705  C   TYR A 160     -27.716  -2.720   2.886  1.00 48.81           C  
ATOM    706  O   TYR A 160     -28.737  -3.213   2.412  1.00 59.13           O  
ATOM    707  CB  TYR A 160     -28.024  -2.835   5.373  1.00 53.52           C  
ATOM    708  CG  TYR A 160     -27.549  -2.270   6.700  1.00 57.14           C  
ATOM    709  CD1 TYR A 160     -28.308  -1.344   7.404  1.00 55.41           C  
ATOM    710  CD2 TYR A 160     -26.338  -2.672   7.250  1.00 58.93           C  
ATOM    711  CE1 TYR A 160     -27.868  -0.831   8.614  1.00 58.22           C  
ATOM    712  CE2 TYR A 160     -25.896  -2.171   8.456  1.00 57.31           C  
ATOM    713  CZ  TYR A 160     -26.660  -1.249   9.134  1.00 66.63           C  
ATOM    714  OH  TYR A 160     -26.198  -0.755  10.336  1.00 66.94           O  
ATOM    715  H   TYR A 160     -29.805  -1.236   4.290  1.00 54.64           H  
ATOM    716  HA  TYR A 160     -26.839  -1.398   4.326  1.00 50.56           H  
ATOM    717  HB2 TYR A 160     -27.498  -3.773   5.194  1.00 53.52           H  
ATOM    718  HB3 TYR A 160     -29.094  -3.028   5.448  1.00 53.52           H  
ATOM    719  HD1 TYR A 160     -29.256  -1.019   7.002  1.00 55.41           H  
ATOM    720  HD2 TYR A 160     -25.730  -3.392   6.722  1.00 58.93           H  
ATOM    721  HE1 TYR A 160     -28.467  -0.108   9.147  1.00 58.22           H  
ATOM    722  HE2 TYR A 160     -24.953  -2.501   8.867  1.00 57.31           H  
ATOM    723  HH  TYR A 160     -26.775  -0.116  10.761  1.00 66.94           H  
ATOM    724  N   ARG A 161     -26.519  -2.837   2.312  1.00 57.45           N  
ATOM    725  CA  ARG A 161     -26.310  -3.702   1.144  1.00 58.16           C  
ATOM    726  C   ARG A 161     -25.124  -4.615   1.342  1.00 48.07           C  
ATOM    727  O   ARG A 161     -24.142  -4.239   1.974  1.00 55.97           O  
ATOM    728  CB  ARG A 161     -26.092  -2.884  -0.126  1.00 45.66           C  
ATOM    729  CG  ARG A 161     -27.320  -2.142  -0.591  1.00 55.46           C  
ATOM    730  CD  ARG A 161     -28.388  -3.096  -1.111  1.00 48.10           C  
ATOM    731  NE  ARG A 161     -29.699  -2.462  -1.084  1.00 59.05           N  
ATOM    732  CZ  ARG A 161     -30.148  -1.614  -2.005  1.00 59.52           C  
ATOM    733  NH1 ARG A 161     -29.394  -1.295  -3.057  1.00 49.13           N  
ATOM    734  NH2 ARG A 161     -31.356  -1.085  -1.866  1.00 47.35           N1+
ATOM    735  H   ARG A 161     -25.738  -2.319   2.689  1.00 57.45           H  
ATOM    736  HA  ARG A 161     -27.214  -4.301   1.035  1.00 58.16           H  
ATOM    737  HB2 ARG A 161     -25.778  -3.561  -0.921  1.00 45.66           H  
ATOM    738  HB3 ARG A 161     -25.303  -2.157   0.065  1.00 45.66           H  
ATOM    739  HG2 ARG A 161     -27.038  -1.457  -1.391  1.00 55.46           H  
ATOM    740  HG3 ARG A 161     -27.729  -1.575   0.246  1.00 55.46           H  
ATOM    741  HD2 ARG A 161     -28.408  -3.987  -0.484  1.00 48.10           H  
ATOM    742  HD3 ARG A 161     -28.148  -3.378  -2.136  1.00 48.10           H  
ATOM    743  HE  ARG A 161     -30.311  -2.682  -0.311  1.00 59.05           H  
ATOM    744 HH11 ARG A 161     -29.742  -0.649  -3.751  1.00 49.13           H  
ATOM    745 HH12 ARG A 161     -28.474  -1.699  -3.160  1.00 49.13           H  
ATOM    746 HH21 ARG A 161     -31.925  -1.328  -1.068  1.00 47.35           H  
ATOM    747 HH22 ARG A 161     -31.707  -0.439  -2.558  1.00 47.35           H  
ATOM    748  N   CYS A 162     -25.219  -5.817   0.793  1.00 47.59           N  
ATOM    749  CA  CYS A 162     -24.107  -6.757   0.812  1.00 43.00           C  
ATOM    750  C   CYS A 162     -22.860  -6.205   0.126  1.00 46.05           C  
ATOM    751  O   CYS A 162     -22.906  -5.782  -1.032  1.00 51.70           O  
ATOM    752  CB  CYS A 162     -24.520  -8.076   0.164  1.00 45.06           C  
ATOM    753  SG  CYS A 162     -25.711  -9.029   1.140  1.00 63.67           S  
ATOM    754  H   CYS A 162     -26.085  -6.088   0.350  1.00 47.59           H  
ATOM    755  HA  CYS A 162     -23.851  -6.926   1.858  1.00 43.00           H  
ATOM    756  HB2 CYS A 162     -23.626  -8.684   0.023  1.00 45.06           H  
ATOM    757  HB3 CYS A 162     -24.967  -7.857  -0.806  1.00 45.06           H  
ATOM    758  N   GLY A 163     -21.745  -6.231   0.849  1.00 46.27           N  
ATOM    759  CA  GLY A 163     -20.470  -5.770   0.333  1.00 37.77           C  
ATOM    760  C   GLY A 163     -19.300  -6.351   1.106  1.00 53.38           C  
ATOM    761  O   GLY A 163     -19.463  -6.895   2.197  1.00 55.07           O  
ATOM    762  H   GLY A 163     -21.787  -6.585   1.794  1.00 46.27           H  
ATOM    763  HA2 GLY A 163     -20.434  -4.683   0.404  1.00 37.77           H  
ATOM    764  HA3 GLY A 163     -20.385  -6.069  -0.712  1.00 37.77           H  
ATOM    765  N   GLY A 164     -18.109  -6.232   0.535  1.00 52.70           N  
ATOM    766  CA  GLY A 164     -16.914  -6.783   1.140  1.00 37.98           C  
ATOM    767  C   GLY A 164     -16.171  -7.603   0.113  1.00 43.21           C  
ATOM    768  O   GLY A 164     -16.547  -7.603  -1.052  1.00 54.58           O  
ATOM    769  H   GLY A 164     -18.033  -5.744  -0.346  1.00 52.70           H  
ATOM    770  HA2 GLY A 164     -17.191  -7.417   1.982  1.00 37.98           H  
ATOM    771  HA3 GLY A 164     -16.276  -5.972   1.490  1.00 37.98           H  
ATOM    772  N   CYS A 165     -15.129  -8.311   0.531  1.00 43.53           N  
ATOM    773  CA  CYS A 165     -14.309  -9.039  -0.432  1.00 48.77           C  
ATOM    774  C   CYS A 165     -14.318 -10.547  -0.253  1.00 54.72           C  
ATOM    775  O   CYS A 165     -14.151 -11.063   0.849  1.00 62.17           O  
ATOM    776  CB  CYS A 165     -12.873  -8.520  -0.412  1.00 45.08           C  
ATOM    777  SG  CYS A 165     -12.774  -6.746  -0.659  1.00 63.01           S  
ATOM    778  H   CYS A 165     -14.904  -8.346   1.515  1.00 43.53           H  
ATOM    779  HA  CYS A 165     -14.766  -8.850  -1.403  1.00 48.77           H  
ATOM    780  HB2 CYS A 165     -12.313  -9.014  -1.206  1.00 45.08           H  
ATOM    781  HB3 CYS A 165     -12.428  -8.763   0.553  1.00 45.08           H  
ATOM    782  N   CYS A 166     -14.510 -11.251  -1.358  1.00 50.29           N  
ATOM    783  CA  CYS A 166     -14.418 -12.696  -1.357  1.00 51.77           C  
ATOM    784  C   CYS A 166     -12.966 -13.071  -1.596  1.00 59.08           C  
ATOM    785  O   CYS A 166     -12.187 -12.261  -2.078  1.00 59.71           O  
ATOM    786  CB  CYS A 166     -15.335 -13.274  -2.429  1.00 52.83           C  
ATOM    787  SG  CYS A 166     -17.061 -12.828  -2.178  1.00 62.98           S  
ATOM    788  H   CYS A 166     -14.725 -10.770  -2.220  1.00 50.29           H  
ATOM    789  HA  CYS A 166     -14.741 -13.109  -0.401  1.00 51.77           H  
ATOM    790  HB2 CYS A 166     -15.249 -14.361  -2.413  1.00 52.83           H  
ATOM    791  HB3 CYS A 166     -15.015 -12.899  -3.401  1.00 52.83           H  
ATOM    792  N   ASN A 167     -12.591 -14.291  -1.245  1.00 56.38           N  
ATOM    793  CA  ASN A 167     -11.187 -14.672  -1.278  1.00 43.35           C  
ATOM    794  C   ASN A 167     -10.801 -15.395  -2.558  1.00 59.37           C  
ATOM    795  O   ASN A 167      -9.630 -15.685  -2.774  1.00 57.84           O  
ATOM    796  CB  ASN A 167     -10.837 -15.523  -0.060  1.00 40.76           C  
ATOM    797  CG  ASN A 167     -11.028 -14.779   1.239  1.00 54.40           C  
ATOM    798  OD1 ASN A 167     -10.571 -13.649   1.393  1.00 50.18           O  
ATOM    799  ND2 ASN A 167     -11.715 -15.409   2.185  1.00 59.81           N  
ATOM    800  H   ASN A 167     -13.285 -14.963  -0.952  1.00 56.38           H  
ATOM    801  HA  ASN A 167     -10.610 -13.748  -1.252  1.00 43.35           H  
ATOM    802  HB2 ASN A 167      -9.794 -15.831  -0.137  1.00 40.76           H  
ATOM    803  HB3 ASN A 167     -11.477 -16.406  -0.055  1.00 40.76           H  
ATOM    804 HD21 ASN A 167     -12.073 -16.338   2.015  1.00 59.81           H  
ATOM    805 HD22 ASN A 167     -11.880 -14.959   3.074  1.00 59.81           H  
ATOM    806  N   SER A 168     -11.795 -15.693  -3.389  1.00 70.94           N  
ATOM    807  CA  SER A 168     -11.566 -16.179  -4.746  1.00 62.22           C  
ATOM    808  C   SER A 168     -12.119 -15.179  -5.733  1.00 63.25           C  
ATOM    809  O   SER A 168     -12.925 -14.321  -5.379  1.00 60.33           O  
ATOM    810  CB  SER A 168     -12.256 -17.521  -4.981  1.00 56.23           C  
ATOM    811  OG  SER A 168     -11.611 -18.546  -4.263  1.00 70.73           O  
ATOM    812  H   SER A 168     -12.746 -15.579  -3.069  1.00 70.94           H  
ATOM    813  HA  SER A 168     -10.492 -16.307  -4.881  1.00 62.22           H  
ATOM    814  HB2 SER A 168     -12.227 -17.757  -6.045  1.00 56.23           H  
ATOM    815  HB3 SER A 168     -13.293 -17.452  -4.652  1.00 56.23           H  
ATOM    816  HG  SER A 168     -11.655 -18.320  -3.331  1.00 70.73           H  
ATOM    817  N   GLU A 169     -11.693 -15.303  -6.981  1.00 67.69           N  
ATOM    818  CA  GLU A 169     -12.229 -14.465  -8.033  1.00 68.81           C  
ATOM    819  C   GLU A 169     -13.440 -15.169  -8.612  1.00 72.57           C  
ATOM    820  O   GLU A 169     -13.620 -16.374  -8.399  1.00 58.73           O  
ATOM    821  CB  GLU A 169     -11.170 -14.226  -9.105  1.00 76.03           C  
ATOM    822  CG  GLU A 169      -9.790 -13.979  -8.529  1.00 68.09           C  
ATOM    823  CD  GLU A 169      -8.795 -13.506  -9.568  1.00 80.05           C  
ATOM    824  OE1 GLU A 169      -8.442 -12.310  -9.526  1.00 88.73           O  
ATOM    825  OE2 GLU A 169      -8.367 -14.313 -10.424  1.00 66.42           O1-
ATOM    826  H   GLU A 169     -10.986 -15.990  -7.201  1.00 67.69           H  
ATOM    827  HA  GLU A 169     -12.520 -13.491  -7.640  1.00 68.81           H  
ATOM    828  HB2 GLU A 169     -11.462 -13.356  -9.694  1.00 76.03           H  
ATOM    829  HB3 GLU A 169     -11.125 -15.103  -9.751  1.00 76.03           H  
ATOM    830  HG2 GLU A 169      -9.423 -14.908  -8.094  1.00 68.09           H  
ATOM    831  HG3 GLU A 169      -9.868 -13.220  -7.751  1.00 68.09           H  
ATOM    832  N   GLY A 170     -14.260 -14.411  -9.338  1.00 84.34           N  
ATOM    833  CA  GLY A 170     -15.469 -14.934  -9.948  1.00 97.01           C  
ATOM    834  C   GLY A 170     -16.534 -15.183  -8.906  1.00 98.95           C  
ATOM    835  O   GLY A 170     -17.684 -15.479  -9.232  1.00 92.30           O  
ATOM    836  H   GLY A 170     -14.032 -13.436  -9.469  1.00 84.34           H  
ATOM    837  HA2 GLY A 170     -15.237 -15.872 -10.453  1.00 97.01           H  
ATOM    838  HA3 GLY A 170     -15.843 -14.213 -10.675  1.00 97.01           H  
ATOM    839  N   LEU A 171     -16.130 -15.079  -7.644  1.00 90.20           N  
ATOM    840  CA  LEU A 171     -17.051 -15.171  -6.520  1.00 78.08           C  
ATOM    841  C   LEU A 171     -17.352 -13.780  -6.024  1.00 72.33           C  
ATOM    842  O   LEU A 171     -16.443 -12.970  -5.835  1.00 62.82           O  
ATOM    843  CB  LEU A 171     -16.463 -16.007  -5.393  1.00 59.84           C  
ATOM    844  CG  LEU A 171     -16.881 -17.472  -5.419  1.00 57.04           C  
ATOM    845  CD1 LEU A 171     -16.819 -18.027  -6.847  1.00 65.52           C  
ATOM    846  CD2 LEU A 171     -15.992 -18.253  -4.470  1.00 61.74           C  
ATOM    847  H   LEU A 171     -15.148 -14.931  -7.458  1.00 90.20           H  
ATOM    848  HA  LEU A 171     -17.967 -15.659  -6.853  1.00 78.08           H  
ATOM    849  HB2 LEU A 171     -16.784 -15.577  -4.445  1.00 59.84           H  
ATOM    850  HB3 LEU A 171     -15.376 -15.960  -5.464  1.00 59.84           H  
ATOM    851  HG  LEU A 171     -17.915 -17.569  -5.088  1.00 57.04           H  
ATOM    852 HD11 LEU A 171     -17.487 -17.453  -7.489  1.00 65.52           H  
ATOM    853 HD12 LEU A 171     -15.799 -17.950  -7.223  1.00 65.52           H  
ATOM    854 HD13 LEU A 171     -17.128 -19.072  -6.844  1.00 65.52           H  
ATOM    855 HD21 LEU A 171     -14.954 -18.165  -4.789  1.00 61.74           H  
ATOM    856 HD22 LEU A 171     -16.097 -17.853  -3.462  1.00 61.74           H  
ATOM    857 HD23 LEU A 171     -16.286 -19.302  -4.477  1.00 61.74           H  
ATOM    858  N   GLN A 172     -18.637 -13.521  -5.810  1.00 73.57           N  
ATOM    859  CA  GLN A 172     -19.120 -12.179  -5.549  1.00 72.40           C  
ATOM    860  C   GLN A 172     -20.046 -12.169  -4.336  1.00 67.42           C  
ATOM    861  O   GLN A 172     -20.890 -13.052  -4.184  1.00 78.81           O  
ATOM    862  CB  GLN A 172     -19.852 -11.665  -6.791  1.00 92.62           C  
ATOM    863  CG  GLN A 172     -20.231 -10.196  -6.763  1.00106.44           C  
ATOM    864  CD  GLN A 172     -20.846  -9.733  -8.078  1.00109.82           C  
ATOM    865  OE1 GLN A 172     -20.753 -10.421  -9.097  1.00101.64           O  
ATOM    866  NE2 GLN A 172     -21.473  -8.561  -8.060  1.00108.54           N  
ATOM    867  H   GLN A 172     -19.299 -14.283  -5.830  1.00 73.57           H  
ATOM    868  HA  GLN A 172     -18.277 -11.525  -5.328  1.00 72.40           H  
ATOM    869  HB2 GLN A 172     -20.767 -12.246  -6.906  1.00 92.62           H  
ATOM    870  HB3 GLN A 172     -19.206 -11.829  -7.654  1.00 92.62           H  
ATOM    871  HG2 GLN A 172     -19.335  -9.606  -6.568  1.00106.44           H  
ATOM    872  HG3 GLN A 172     -20.953 -10.035  -5.962  1.00106.44           H  
ATOM    873 HE21 GLN A 172     -21.897  -8.202  -8.904  1.00108.54           H  
ATOM    874 HE22 GLN A 172     -21.526  -8.030  -7.203  1.00108.54           H  
ATOM    875  N   CYS A 173     -19.877 -11.172  -3.474  1.00 50.50           N  
ATOM    876  CA  CYS A 173     -20.701 -11.031  -2.273  1.00 41.46           C  
ATOM    877  C   CYS A 173     -22.148 -10.651  -2.618  1.00 50.81           C  
ATOM    878  O   CYS A 173     -22.423  -9.539  -3.060  1.00 71.82           O  
ATOM    879  CB  CYS A 173     -20.079  -9.988  -1.334  1.00 33.54           C  
ATOM    880  SG  CYS A 173     -20.909  -9.730   0.247  1.00 56.18           S  
ATOM    881  H   CYS A 173     -19.155 -10.488  -3.654  1.00 50.50           H  
ATOM    882  HA  CYS A 173     -20.731 -11.997  -1.769  1.00 41.46           H  
ATOM    883  HB2 CYS A 173     -20.067  -9.034  -1.861  1.00 33.54           H  
ATOM    884  HB3 CYS A 173     -19.056 -10.300  -1.124  1.00 33.54           H  
ATOM    885  N   MET A 174     -23.073 -11.577  -2.406  1.00 48.15           N  
ATOM    886  CA  MET A 174     -24.466 -11.339  -2.758  1.00 66.66           C  
ATOM    887  C   MET A 174     -25.432 -11.562  -1.594  1.00 63.56           C  
ATOM    888  O   MET A 174     -25.103 -12.237  -0.625  1.00 72.08           O  
ATOM    889  CB  MET A 174     -24.863 -12.205  -3.961  1.00 71.25           C  
ATOM    890  CG  MET A 174     -24.094 -11.859  -5.233  1.00 64.36           C  
ATOM    891  SD  MET A 174     -24.732 -12.699  -6.691  1.00133.44           S  
ATOM    892  CE  MET A 174     -24.468 -14.410  -6.249  1.00160.25           C  
ATOM    893  H   MET A 174     -22.808 -12.460  -1.994  1.00 48.15           H  
ATOM    894  HA  MET A 174     -24.546 -10.285  -3.022  1.00 66.66           H  
ATOM    895  HB2 MET A 174     -25.927 -12.066  -4.151  1.00 71.25           H  
ATOM    896  HB3 MET A 174     -24.671 -13.249  -3.714  1.00 71.25           H  
ATOM    897  HG2 MET A 174     -23.051 -12.144  -5.097  1.00 64.36           H  
ATOM    898  HG3 MET A 174     -24.158 -10.783  -5.396  1.00 64.36           H  
ATOM    899  HE1 MET A 174     -23.405 -14.582  -6.080  1.00160.25           H  
ATOM    900  HE2 MET A 174     -25.022 -14.640  -5.339  1.00160.25           H  
ATOM    901  HE3 MET A 174     -24.816 -15.052  -7.058  1.00160.25           H  
ATOM    902  N   ASN A 175     -26.622 -10.980  -1.696  1.00 52.31           N  
ATOM    903  CA  ASN A 175     -27.639 -11.145  -0.668  1.00 55.64           C  
ATOM    904  C   ASN A 175     -28.394 -12.467  -0.794  1.00 64.98           C  
ATOM    905  O   ASN A 175     -28.724 -12.913  -1.895  1.00 62.93           O  
ATOM    906  CB  ASN A 175     -28.619  -9.965  -0.667  1.00 58.26           C  
ATOM    907  CG  ASN A 175     -29.356  -9.810  -1.990  1.00 69.32           C  
ATOM    908  OD1 ASN A 175     -28.737  -9.623  -3.040  1.00 77.98           O  
ATOM    909  ND2 ASN A 175     -30.684  -9.878  -1.940  1.00 71.45           N  
ATOM    910  H   ASN A 175     -26.825 -10.410  -2.505  1.00 52.31           H  
ATOM    911  HA  ASN A 175     -27.113 -11.166   0.286  1.00 55.64           H  
ATOM    912  HB2 ASN A 175     -28.062  -9.049  -0.469  1.00 58.26           H  
ATOM    913  HB3 ASN A 175     -29.352 -10.122   0.124  1.00 58.26           H  
ATOM    914 HD21 ASN A 175     -31.227  -9.775  -2.785  1.00 71.45           H  
ATOM    915 HD22 ASN A 175     -31.149 -10.033  -1.057  1.00 71.45           H  
ATOM    916  N   THR A 176     -28.658 -13.090   0.348  1.00 67.41           N  
ATOM    917  CA  THR A 176     -29.351 -14.367   0.385  1.00 59.18           C  
ATOM    918  C   THR A 176     -30.738 -14.210   0.987  1.00 71.40           C  
ATOM    919  O   THR A 176     -31.545 -15.138   0.960  1.00 85.04           O  
ATOM    920  CB  THR A 176     -28.550 -15.403   1.184  1.00 62.69           C  
ATOM    921  OG1 THR A 176     -28.205 -14.859   2.465  1.00 68.75           O  
ATOM    922  CG2 THR A 176     -27.275 -15.758   0.440  1.00 48.64           C  
ATOM    923  H   THR A 176     -28.369 -12.664   1.217  1.00 67.41           H  
ATOM    924  HA  THR A 176     -29.451 -14.720  -0.641  1.00 59.18           H  
ATOM    925  HB  THR A 176     -29.159 -16.298   1.312  1.00 62.69           H  
ATOM    926 HG21 THR A 176     -27.527 -16.168  -0.538  1.00 48.64           H  
ATOM    927 HG22 THR A 176     -26.667 -14.862   0.313  1.00 48.64           H  
ATOM    928 HG23 THR A 176     -26.715 -16.499   1.011  1.00 48.64           H  
ATOM    929  HG1 THR A 176     -29.023 -14.641   2.918  1.00 68.75           H  
ATOM    930  N   SER A 177     -31.010 -13.028   1.529  1.00 62.68           N  
ATOM    931  CA  SER A 177     -32.332 -12.713   2.053  1.00 79.25           C  
ATOM    932  C   SER A 177     -32.484 -11.204   2.143  1.00 79.33           C  
ATOM    933  O   SER A 177     -31.544 -10.509   2.522  1.00 76.13           O  
ATOM    934  CB  SER A 177     -32.542 -13.348   3.429  1.00 83.64           C  
ATOM    935  OG  SER A 177     -31.860 -12.625   4.438  1.00 82.30           O  
ATOM    936  H   SER A 177     -30.282 -12.330   1.579  1.00 62.68           H  
ATOM    937  HA  SER A 177     -33.086 -13.120   1.379  1.00 79.25           H  
ATOM    938  HB2 SER A 177     -32.166 -14.371   3.409  1.00 83.64           H  
ATOM    939  HB3 SER A 177     -33.608 -13.357   3.657  1.00 83.64           H  
ATOM    940  HG  SER A 177     -32.023 -13.069   5.274  1.00 82.30           H  
ATOM    941  N   THR A 178     -33.664 -10.696   1.795  1.00 83.23           N  
ATOM    942  CA  THR A 178     -33.880  -9.257   1.789  1.00 80.68           C  
ATOM    943  C   THR A 178     -35.170  -8.826   2.452  1.00 85.67           C  
ATOM    944  O   THR A 178     -36.238  -9.365   2.177  1.00 92.71           O  
ATOM    945  CB  THR A 178     -33.911  -8.686   0.366  1.00 76.28           C  
ATOM    946  OG1 THR A 178     -32.843  -9.247  -0.405  1.00 84.09           O  
ATOM    947  CG2 THR A 178     -33.778  -7.158   0.413  1.00 47.70           C  
ATOM    948  H   THR A 178     -34.417 -11.316   1.532  1.00 83.23           H  
ATOM    949  HA  THR A 178     -33.034  -8.869   2.356  1.00 80.68           H  
ATOM    950  HB  THR A 178     -34.861  -8.944  -0.102  1.00 76.28           H  
ATOM    951 HG21 THR A 178     -34.600  -6.739   0.994  1.00 47.70           H  
ATOM    952 HG22 THR A 178     -32.830  -6.890   0.880  1.00 47.70           H  
ATOM    953 HG23 THR A 178     -33.809  -6.759  -0.601  1.00 47.70           H  
ATOM    954  HG1 THR A 178     -32.896  -8.875  -1.288  1.00 84.09           H  
ATOM    955  N   SER A 179     -35.054  -7.829   3.319  1.00 85.73           N  
ATOM    956  CA  SER A 179     -36.207  -7.123   3.838  1.00 77.55           C  
ATOM    957  C   SER A 179     -36.429  -5.910   2.945  1.00 77.55           C  
ATOM    958  O   SER A 179     -35.550  -5.550   2.158  1.00 57.22           O  
ATOM    959  CB  SER A 179     -35.948  -6.684   5.276  1.00 80.54           C  
ATOM    960  OG  SER A 179     -37.066  -5.993   5.799  1.00104.08           O  
ATOM    961  H   SER A 179     -34.132  -7.553   3.627  1.00 85.73           H  
ATOM    962  HA  SER A 179     -37.088  -7.764   3.841  1.00 77.55           H  
ATOM    963  HB2 SER A 179     -35.079  -6.026   5.298  1.00 80.54           H  
ATOM    964  HB3 SER A 179     -35.753  -7.564   5.889  1.00 80.54           H  
ATOM    965  HG  SER A 179     -36.854  -5.736   6.699  1.00104.08           H  
ATOM    966  N   TYR A 180     -37.600  -5.289   3.053  1.00 80.38           N  
ATOM    967  CA  TYR A 180     -37.887  -4.086   2.277  1.00 73.74           C  
ATOM    968  C   TYR A 180     -38.361  -2.946   3.169  1.00 80.08           C  
ATOM    969  O   TYR A 180     -39.224  -3.128   4.026  1.00 90.40           O  
ATOM    970  CB  TYR A 180     -38.898  -4.379   1.161  1.00 69.52           C  
ATOM    971  CG  TYR A 180     -38.302  -5.164   0.012  1.00 73.07           C  
ATOM    972  CD1 TYR A 180     -38.278  -6.552   0.030  1.00 71.75           C  
ATOM    973  CD2 TYR A 180     -37.742  -4.514  -1.081  1.00 68.70           C  
ATOM    974  CE1 TYR A 180     -37.721  -7.271  -1.013  1.00 76.85           C  
ATOM    975  CE2 TYR A 180     -37.182  -5.225  -2.128  1.00 69.91           C  
ATOM    976  CZ  TYR A 180     -37.175  -6.604  -2.089  1.00 78.34           C  
ATOM    977  OH  TYR A 180     -36.623  -7.324  -3.128  1.00 84.00           O  
ATOM    978  H   TYR A 180     -38.301  -5.655   3.681  1.00 80.38           H  
ATOM    979  HA  TYR A 180     -36.957  -3.766   1.808  1.00 73.74           H  
ATOM    980  HB2 TYR A 180     -39.274  -3.431   0.776  1.00 69.52           H  
ATOM    981  HB3 TYR A 180     -39.723  -4.953   1.582  1.00 69.52           H  
ATOM    982  HD1 TYR A 180     -38.701  -7.079   0.872  1.00 71.75           H  
ATOM    983  HD2 TYR A 180     -37.744  -3.435  -1.114  1.00 68.70           H  
ATOM    984  HE1 TYR A 180     -37.714  -8.351  -0.984  1.00 76.85           H  
ATOM    985  HE2 TYR A 180     -36.753  -4.703  -2.971  1.00 69.91           H  
ATOM    986  HH  TYR A 180     -36.263  -6.794  -3.843  1.00 84.00           H  
ATOM    987  N   LEU A 181     -37.785  -1.767   2.966  1.00 71.31           N  
ATOM    988  CA  LEU A 181     -38.098  -0.613   3.797  1.00 70.16           C  
ATOM    989  C   LEU A 181     -38.902   0.426   3.045  1.00 69.03           C  
ATOM    990  O   LEU A 181     -38.487   0.890   1.986  1.00 69.97           O  
ATOM    991  CB  LEU A 181     -36.818   0.044   4.308  1.00 67.09           C  
ATOM    992  CG  LEU A 181     -35.917  -0.799   5.201  1.00 75.72           C  
ATOM    993  CD1 LEU A 181     -34.711   0.014   5.640  1.00 64.51           C  
ATOM    994  CD2 LEU A 181     -36.695  -1.308   6.399  1.00 75.01           C  
ATOM    995  H   LEU A 181     -37.114  -1.668   2.218  1.00 71.31           H  
ATOM    996  HA  LEU A 181     -38.693  -0.982   4.632  1.00 70.16           H  
ATOM    997  HB2 LEU A 181     -37.106   0.930   4.874  1.00 67.09           H  
ATOM    998  HB3 LEU A 181     -36.232   0.343   3.439  1.00 67.09           H  
ATOM    999  HG  LEU A 181     -35.561  -1.661   4.637  1.00 75.72           H  
ATOM   1000 HD11 LEU A 181     -34.157   0.345   4.762  1.00 64.51           H  
ATOM   1001 HD12 LEU A 181     -35.045   0.883   6.207  1.00 64.51           H  
ATOM   1002 HD13 LEU A 181     -34.066  -0.602   6.266  1.00 64.51           H  
ATOM   1003 HD21 LEU A 181     -37.062  -0.462   6.980  1.00 75.01           H  
ATOM   1004 HD22 LEU A 181     -37.539  -1.907   6.056  1.00 75.01           H  
ATOM   1005 HD23 LEU A 181     -36.043  -1.921   7.022  1.00 75.01           H  
ATOM   1006  N   SER A 182     -40.055   0.787   3.593  1.00 80.14           N  
ATOM   1007  CA  SER A 182     -40.779   1.946   3.104  1.00 82.65           C  
ATOM   1008  C   SER A 182     -40.071   3.183   3.620  1.00 79.89           C  
ATOM   1009  O   SER A 182     -39.783   3.299   4.809  1.00 77.27           O  
ATOM   1010  CB  SER A 182     -42.234   1.937   3.578  1.00 86.09           C  
ATOM   1011  OG  SER A 182     -43.104   1.486   2.554  1.00100.89           O  
ATOM   1012  H   SER A 182     -40.433   0.249   4.359  1.00 80.14           H  
ATOM   1013  HA  SER A 182     -40.796   1.933   2.014  1.00 82.65           H  
ATOM   1014  HB2 SER A 182     -42.520   2.948   3.868  1.00 86.09           H  
ATOM   1015  HB3 SER A 182     -42.324   1.274   4.438  1.00 86.09           H  
ATOM   1016  HG  SER A 182     -42.840   0.593   2.321  1.00100.89           H  
ATOM   1017  N   LYS A 183     -39.765   4.095   2.712  1.00 78.25           N  
ATOM   1018  CA  LYS A 183     -39.198   5.377   3.083  1.00 70.43           C  
ATOM   1019  C   LYS A 183     -39.949   6.469   2.356  1.00 77.54           C  
ATOM   1020  O   LYS A 183     -40.424   6.269   1.238  1.00 83.40           O  
ATOM   1021  CB  LYS A 183     -37.720   5.436   2.722  1.00 62.02           C  
ATOM   1022  CG  LYS A 183     -36.851   4.537   3.569  1.00 66.04           C  
ATOM   1023  CD  LYS A 183     -35.395   4.681   3.187  1.00 61.37           C  
ATOM   1024  CE  LYS A 183     -34.514   3.828   4.078  1.00 64.26           C  
ATOM   1025  NZ  LYS A 183     -34.578   4.265   5.497  1.00 72.41           N1+
ATOM   1026  H   LYS A 183     -39.930   3.893   1.736  1.00 78.25           H  
ATOM   1027  HA  LYS A 183     -39.290   5.513   4.161  1.00 70.43           H  
ATOM   1028  HB2 LYS A 183     -37.376   6.463   2.846  1.00 62.02           H  
ATOM   1029  HB3 LYS A 183     -37.609   5.139   1.679  1.00 62.02           H  
ATOM   1030  HG2 LYS A 183     -37.158   3.502   3.422  1.00 66.04           H  
ATOM   1031  HG3 LYS A 183     -36.973   4.807   4.618  1.00 66.04           H  
ATOM   1032  HD2 LYS A 183     -35.101   5.726   3.290  1.00 61.37           H  
ATOM   1033  HD3 LYS A 183     -35.265   4.367   2.151  1.00 61.37           H  
ATOM   1034  HE2 LYS A 183     -33.483   3.903   3.732  1.00 64.26           H  
ATOM   1035  HE3 LYS A 183     -34.844   2.791   4.013  1.00 64.26           H  
ATOM   1036  HZ1 LYS A 183     -34.273   5.225   5.568  1.00 72.41           H  
ATOM   1037  HZ2 LYS A 183     -35.528   4.188   5.831  1.00 72.41           H  
ATOM   1038  HZ3 LYS A 183     -33.976   3.679   6.057  1.00 72.41           H  
ATOM   1039  N   THR A 184     -40.067   7.623   2.995  1.00 79.81           N  
ATOM   1040  CA  THR A 184     -40.768   8.739   2.390  1.00 76.50           C  
ATOM   1041  C   THR A 184     -39.811   9.892   2.168  1.00 75.44           C  
ATOM   1042  O   THR A 184     -39.100  10.303   3.084  1.00 78.90           O  
ATOM   1043  CB  THR A 184     -41.947   9.212   3.261  1.00 73.47           C  
ATOM   1044  OG1 THR A 184     -43.020   8.268   3.162  1.00 80.01           O  
ATOM   1045  CG2 THR A 184     -42.438  10.568   2.790  1.00 72.88           C  
ATOM   1046  H   THR A 184     -39.664   7.727   3.915  1.00 79.81           H  
ATOM   1047  HA  THR A 184     -41.167   8.398   1.435  1.00 76.50           H  
ATOM   1048  HB  THR A 184     -41.611   9.291   4.295  1.00 73.47           H  
ATOM   1049 HG21 THR A 184     -41.625  11.292   2.856  1.00 72.88           H  
ATOM   1050 HG22 THR A 184     -42.775  10.493   1.756  1.00 72.88           H  
ATOM   1051 HG23 THR A 184     -43.266  10.893   3.420  1.00 72.88           H  
ATOM   1052  HG1 THR A 184     -43.736   8.583   3.718  1.00 80.01           H  
ATOM   1053  N   LEU A 185     -39.780  10.397   0.941  1.00 65.36           N  
ATOM   1054  CA  LEU A 185     -39.053  11.621   0.664  1.00 62.62           C  
ATOM   1055  C   LEU A 185     -39.808  12.503  -0.318  1.00 61.90           C  
ATOM   1056  O   LEU A 185     -40.972  12.249  -0.623  1.00 72.71           O  
ATOM   1057  CB  LEU A 185     -37.630  11.334   0.186  1.00 64.09           C  
ATOM   1058  CG  LEU A 185     -37.282   9.965  -0.391  1.00 64.66           C  
ATOM   1059  CD1 LEU A 185     -37.923   9.787  -1.741  1.00 60.56           C  
ATOM   1060  CD2 LEU A 185     -35.771   9.815  -0.493  1.00 63.08           C  
ATOM   1061  H   LEU A 185     -40.267   9.924   0.193  1.00 65.36           H  
ATOM   1062  HA  LEU A 185     -38.972  12.172   1.601  1.00 62.62           H  
ATOM   1063  HB2 LEU A 185     -36.973  11.492   1.041  1.00 64.09           H  
ATOM   1064  HB3 LEU A 185     -37.403  12.068  -0.587  1.00 64.09           H  
ATOM   1065  HG  LEU A 185     -37.667   9.192   0.274  1.00 64.66           H  
ATOM   1066 HD11 LEU A 185     -39.005   9.881  -1.645  1.00 60.56           H  
ATOM   1067 HD12 LEU A 185     -37.551  10.551  -2.423  1.00 60.56           H  
ATOM   1068 HD13 LEU A 185     -37.677   8.800  -2.133  1.00 60.56           H  
ATOM   1069 HD21 LEU A 185     -35.374  10.583  -1.157  1.00 63.08           H  
ATOM   1070 HD22 LEU A 185     -35.327   9.925   0.497  1.00 63.08           H  
ATOM   1071 HD23 LEU A 185     -35.530   8.830  -0.892  1.00 63.08           H  
ATOM   1072  N   PHE A 186     -39.149  13.550  -0.798  1.00 57.96           N  
ATOM   1073  CA  PHE A 186     -39.807  14.510  -1.666  1.00 60.57           C  
ATOM   1074  C   PHE A 186     -39.304  14.420  -3.093  1.00 66.05           C  
ATOM   1075  O   PHE A 186     -38.137  14.113  -3.333  1.00 65.10           O  
ATOM   1076  CB  PHE A 186     -39.620  15.929  -1.135  1.00 66.07           C  
ATOM   1077  CG  PHE A 186     -40.465  16.238   0.062  1.00 77.43           C  
ATOM   1078  CD1 PHE A 186     -41.844  16.341  -0.053  1.00 82.41           C  
ATOM   1079  CD2 PHE A 186     -39.886  16.427   1.302  1.00 81.77           C  
ATOM   1080  CE1 PHE A 186     -42.627  16.627   1.048  1.00 84.37           C  
ATOM   1081  CE2 PHE A 186     -40.666  16.716   2.409  1.00 87.69           C  
ATOM   1082  CZ  PHE A 186     -42.036  16.814   2.283  1.00 87.81           C  
ATOM   1083  H   PHE A 186     -38.177  13.681  -0.556  1.00 57.96           H  
ATOM   1084  HA  PHE A 186     -40.869  14.265  -1.671  1.00 60.57           H  
ATOM   1085  HB2 PHE A 186     -39.877  16.630  -1.929  1.00 66.07           H  
ATOM   1086  HB3 PHE A 186     -38.573  16.059  -0.860  1.00 66.07           H  
ATOM   1087  HD1 PHE A 186     -42.311  16.196  -1.016  1.00 82.41           H  
ATOM   1088  HD2 PHE A 186     -38.814  16.349   1.409  1.00 81.77           H  
ATOM   1089  HE1 PHE A 186     -43.699  16.704   0.944  1.00 84.37           H  
ATOM   1090  HE2 PHE A 186     -40.201  16.865   3.372  1.00 87.69           H  
ATOM   1091  HZ  PHE A 186     -42.645  17.036   3.147  1.00 87.81           H  
ATOM   1092  N   GLU A 187     -40.197  14.708  -4.034  1.00 68.53           N  
ATOM   1093  CA  GLU A 187     -39.875  14.643  -5.448  1.00 68.46           C  
ATOM   1094  C   GLU A 187     -40.176  15.962  -6.156  1.00 70.62           C  
ATOM   1095  O   GLU A 187     -41.318  16.409  -6.201  1.00 86.76           O  
ATOM   1096  CB  GLU A 187     -40.647  13.495  -6.096  1.00 74.14           C  
ATOM   1097  CG  GLU A 187     -41.059  13.745  -7.529  1.00 85.96           C  
ATOM   1098  CD  GLU A 187     -42.035  12.702  -8.024  1.00105.97           C  
ATOM   1099  OE1 GLU A 187     -42.062  11.597  -7.442  1.00102.58           O  
ATOM   1100  OE2 GLU A 187     -42.777  12.987  -8.988  1.00124.89           O1-
ATOM   1101  H   GLU A 187     -41.129  14.981  -3.757  1.00 68.53           H  
ATOM   1102  HA  GLU A 187     -38.805  14.461  -5.548  1.00 68.46           H  
ATOM   1103  HB2 GLU A 187     -41.548  13.317  -5.509  1.00 74.14           H  
ATOM   1104  HB3 GLU A 187     -40.017  12.606  -6.073  1.00 74.14           H  
ATOM   1105  HG2 GLU A 187     -40.171  13.724  -8.160  1.00 85.96           H  
ATOM   1106  HG3 GLU A 187     -41.528  14.727  -7.595  1.00 85.96           H  
ATOM   1107  N   ILE A 188     -39.136  16.586  -6.696  1.00 71.89           N  
ATOM   1108  CA  ILE A 188     -39.298  17.783  -7.501  1.00 64.66           C  
ATOM   1109  C   ILE A 188     -39.365  17.395  -8.950  1.00 66.60           C  
ATOM   1110  O   ILE A 188     -38.565  16.584  -9.434  1.00 63.53           O  
ATOM   1111  CB  ILE A 188     -38.137  18.757  -7.319  1.00 77.15           C  
ATOM   1112  CG1 ILE A 188     -37.979  19.096  -5.843  1.00 88.49           C  
ATOM   1113  CG2 ILE A 188     -38.372  20.023  -8.136  1.00 87.65           C  
ATOM   1114  CD1 ILE A 188     -36.741  19.863  -5.559  1.00100.20           C  
ATOM   1115  H   ILE A 188     -38.208  16.218  -6.543  1.00 71.89           H  
ATOM   1116  HA  ILE A 188     -40.215  18.276  -7.178  1.00 64.66           H  
ATOM   1117  HB  ILE A 188     -37.220  18.288  -7.675  1.00 77.15           H  
ATOM   1118 HG12 ILE A 188     -37.952  18.167  -5.273  1.00 88.49           H  
ATOM   1119 HG13 ILE A 188     -38.837  19.690  -5.528  1.00 88.49           H  
ATOM   1120 HG21 ILE A 188     -38.469  19.763  -9.190  1.00 87.65           H  
ATOM   1121 HG22 ILE A 188     -39.286  20.510  -7.797  1.00 87.65           H  
ATOM   1122 HG23 ILE A 188     -37.529  20.702  -8.005  1.00 87.65           H  
ATOM   1123 HD11 ILE A 188     -35.873  19.280  -5.869  1.00100.20           H  
ATOM   1124 HD12 ILE A 188     -36.762  20.804  -6.109  1.00100.20           H  
ATOM   1125 HD13 ILE A 188     -36.678  20.068  -4.490  1.00100.20           H  
ATOM   1126  N   THR A 189     -40.352  17.990  -9.611  1.00 85.82           N  
ATOM   1127  CA  THR A 189     -40.672  17.748 -11.002  1.00 89.55           C  
ATOM   1128  C   THR A 189     -40.327  18.996 -11.797  1.00 85.33           C  
ATOM   1129  O   THR A 189     -39.986  20.029 -11.228  1.00 84.39           O  
ATOM   1130  CB  THR A 189     -42.173  17.482 -11.157  1.00 98.34           C  
ATOM   1131  OG1 THR A 189     -42.715  17.088  -9.891  1.00101.77           O  
ATOM   1132  CG2 THR A 189     -42.422  16.385 -12.175  1.00108.44           C  
ATOM   1133  H   THR A 189     -40.919  18.658  -9.108  1.00 85.82           H  
ATOM   1134  HA  THR A 189     -40.109  16.885 -11.358  1.00 89.55           H  
ATOM   1135  HB  THR A 189     -42.657  18.395 -11.505  1.00 98.34           H  
ATOM   1136 HG21 THR A 189     -42.007  16.682 -13.138  1.00108.44           H  
ATOM   1137 HG22 THR A 189     -41.944  15.464 -11.841  1.00108.44           H  
ATOM   1138 HG23 THR A 189     -43.495  16.221 -12.277  1.00108.44           H  
ATOM   1139  HG1 THR A 189     -41.994  17.079  -9.257  1.00101.77           H  
ATOM   1140  N   VAL A 190     -40.421  18.894 -13.115  1.00 99.65           N  
ATOM   1141  CA  VAL A 190     -40.120  20.014 -13.994  1.00103.18           C  
ATOM   1142  C   VAL A 190     -41.124  20.040 -15.143  1.00127.51           C  
ATOM   1143  O   VAL A 190     -41.416  18.999 -15.734  1.00134.39           O  
ATOM   1144  CB  VAL A 190     -38.680  19.922 -14.526  1.00 83.48           C  
ATOM   1145  CG1 VAL A 190     -38.538  20.694 -15.821  1.00 64.41           C  
ATOM   1146  CG2 VAL A 190     -37.692  20.417 -13.465  1.00 71.36           C  
ATOM   1147  H   VAL A 190     -40.709  18.015 -13.520  1.00 99.65           H  
ATOM   1148  HA  VAL A 190     -40.202  20.942 -13.429  1.00103.18           H  
ATOM   1149  HB  VAL A 190     -38.449  18.879 -14.740  1.00 83.48           H  
ATOM   1150 HG11 VAL A 190     -39.232  20.294 -16.560  1.00 64.41           H  
ATOM   1151 HG12 VAL A 190     -38.763  21.746 -15.643  1.00 64.41           H  
ATOM   1152 HG13 VAL A 190     -37.517  20.598 -16.191  1.00 64.41           H  
ATOM   1153 HG21 VAL A 190     -37.902  21.461 -13.232  1.00 71.36           H  
ATOM   1154 HG22 VAL A 190     -37.797  19.815 -12.562  1.00 71.36           H  
ATOM   1155 HG23 VAL A 190     -36.675  20.327 -13.846  1.00 71.36           H  
ATOM   1156  N   PRO A 191     -41.661  21.229 -15.463  1.00132.28           N  
ATOM   1157  CA  PRO A 191     -41.290  22.530 -14.894  1.00130.79           C  
ATOM   1158  C   PRO A 191     -41.755  22.665 -13.456  1.00133.55           C  
ATOM   1159  O   PRO A 191     -42.507  21.817 -12.978  1.00140.34           O  
ATOM   1160  CB  PRO A 191     -42.066  23.530 -15.765  1.00131.47           C  
ATOM   1161  CG  PRO A 191     -42.637  22.731 -16.911  1.00131.71           C  
ATOM   1162  CD  PRO A 191     -42.798  21.349 -16.388  1.00128.63           C  
ATOM   1163  HA  PRO A 191     -40.210  22.679 -14.887  1.00130.79           H  
ATOM   1164  HB2 PRO A 191     -41.397  24.304 -16.140  1.00131.47           H  
ATOM   1165  HB3 PRO A 191     -42.868  23.991 -15.189  1.00131.47           H  
ATOM   1166  HG2 PRO A 191     -41.953  22.740 -17.760  1.00131.71           H  
ATOM   1167  HG3 PRO A 191     -43.601  23.138 -17.216  1.00131.71           H  
ATOM   1168  HD2 PRO A 191     -43.747  21.233 -15.864  1.00128.63           H  
ATOM   1169  HD3 PRO A 191     -42.734  20.614 -17.190  1.00128.63           H  
ATOM   1170  N   LEU A 192     -41.321  23.723 -12.781  1.00132.36           N  
ATOM   1171  CA  LEU A 192     -41.765  23.992 -11.419  1.00134.09           C  
ATOM   1172  C   LEU A 192     -43.236  24.404 -11.407  1.00146.04           C  
ATOM   1173  O   LEU A 192     -43.581  25.506 -10.976  1.00146.53           O  
ATOM   1174  CB  LEU A 192     -40.914  25.087 -10.769  1.00125.17           C  
ATOM   1175  CG  LEU A 192     -39.388  24.970 -10.835  1.00125.02           C  
ATOM   1176  CD1 LEU A 192     -38.912  23.607 -10.342  1.00113.01           C  
ATOM   1177  CD2 LEU A 192     -38.878  25.251 -12.246  1.00138.63           C  
ATOM   1178  H   LEU A 192     -40.668  24.356 -13.221  1.00132.36           H  
ATOM   1179  HA  LEU A 192     -41.647  23.074 -10.843  1.00134.09           H  
ATOM   1180  HB2 LEU A 192     -41.188  25.122  -9.714  1.00125.17           H  
ATOM   1181  HB3 LEU A 192     -41.184  26.029 -11.246  1.00125.17           H  
ATOM   1182  HG  LEU A 192     -38.970  25.725 -10.169  1.00125.02           H  
ATOM   1183 HD11 LEU A 192     -39.260  23.448  -9.321  1.00113.01           H  
ATOM   1184 HD12 LEU A 192     -39.313  22.826 -10.988  1.00113.01           H  
ATOM   1185 HD13 LEU A 192     -37.823  23.573 -10.364  1.00113.01           H  
ATOM   1186 HD21 LEU A 192     -39.282  24.508 -12.933  1.00138.63           H  
ATOM   1187 HD22 LEU A 192     -39.198  26.245 -12.557  1.00138.63           H  
ATOM   1188 HD23 LEU A 192     -37.789  25.201 -12.256  1.00138.63           H  
ATOM   1189  N   SER A 193     -44.098  23.515 -11.894  1.00145.58           N  
ATOM   1190  CA  SER A 193     -45.536  23.737 -11.857  1.00144.44           C  
ATOM   1191  C   SER A 193     -46.035  23.678 -10.420  1.00152.73           C  
ATOM   1192  O   SER A 193     -46.753  24.566  -9.965  1.00162.13           O  
ATOM   1193  CB  SER A 193     -46.261  22.690 -12.702  1.00136.25           C  
ATOM   1194  OG  SER A 193     -47.661  22.753 -12.492  1.00125.33           O  
ATOM   1195  H   SER A 193     -43.744  22.661 -12.301  1.00145.58           H  
ATOM   1196  HA  SER A 193     -45.745  24.724 -12.269  1.00144.44           H  
ATOM   1197  HB2 SER A 193     -45.903  21.698 -12.426  1.00136.25           H  
ATOM   1198  HB3 SER A 193     -46.049  22.873 -13.756  1.00136.25           H  
ATOM   1199  HG  SER A 193     -48.067  22.077 -13.040  1.00125.33           H  
ATOM   1200  N   GLN A 194     -45.648  22.624  -9.709  1.00148.23           N  
ATOM   1201  CA  GLN A 194     -46.025  22.454  -8.313  1.00138.32           C  
ATOM   1202  C   GLN A 194     -44.769  22.386  -7.459  1.00133.20           C  
ATOM   1203  O   GLN A 194     -43.654  22.429  -7.980  1.00140.52           O  
ATOM   1204  CB  GLN A 194     -46.842  21.174  -8.132  1.00143.37           C  
ATOM   1205  CG  GLN A 194     -47.872  21.244  -7.015  1.00153.56           C  
ATOM   1206  CD  GLN A 194     -49.094  22.066  -7.395  1.00157.87           C  
ATOM   1207  OE1 GLN A 194     -49.305  22.376  -8.568  1.00160.39           O  
ATOM   1208  NE2 GLN A 194     -49.908  22.416  -6.404  1.00152.67           N  
ATOM   1209  H   GLN A 194     -45.075  21.919 -10.151  1.00148.23           H  
ATOM   1210  HA  GLN A 194     -46.636  23.302  -8.004  1.00138.32           H  
ATOM   1211  HB2 GLN A 194     -46.154  20.358  -7.912  1.00143.37           H  
ATOM   1212  HB3 GLN A 194     -47.364  20.967  -9.066  1.00143.37           H  
ATOM   1213  HG2 GLN A 194     -47.406  21.696  -6.139  1.00153.56           H  
ATOM   1214  HG3 GLN A 194     -48.194  20.231  -6.774  1.00153.56           H  
ATOM   1215 HE21 GLN A 194     -49.697  22.140  -5.456  1.00152.67           H  
ATOM   1216 HE22 GLN A 194     -50.738  22.958  -6.599  1.00152.67           H  
ATOM   1217  N   GLY A 195     -44.947  22.280  -6.147  1.00114.66           N  
ATOM   1218  CA  GLY A 195     -43.820  22.156  -5.242  1.00 97.32           C  
ATOM   1219  C   GLY A 195     -43.476  20.698  -5.014  1.00 92.63           C  
ATOM   1220  O   GLY A 195     -44.204  19.817  -5.474  1.00 98.56           O  
ATOM   1221  H   GLY A 195     -45.885  22.286  -5.772  1.00114.66           H  
ATOM   1222  HA2 GLY A 195     -44.075  22.617  -4.288  1.00 97.32           H  
ATOM   1223  HA3 GLY A 195     -42.957  22.664  -5.673  1.00 97.32           H  
ATOM   1224  N   PRO A 196     -42.368  20.433  -4.298  1.00 79.13           N  
ATOM   1225  CA  PRO A 196     -41.974  19.058  -3.976  1.00 81.00           C  
ATOM   1226  C   PRO A 196     -43.149  18.300  -3.385  1.00 81.67           C  
ATOM   1227  O   PRO A 196     -43.782  18.791  -2.455  1.00 86.84           O  
ATOM   1228  CB  PRO A 196     -40.901  19.239  -2.897  1.00 82.70           C  
ATOM   1229  CG  PRO A 196     -40.385  20.615  -3.087  1.00 87.27           C  
ATOM   1230  CD  PRO A 196     -41.554  21.422  -3.575  1.00 84.25           C  
ATOM   1231  HA  PRO A 196     -41.632  18.502  -4.849  1.00 81.00           H  
ATOM   1232  HB2 PRO A 196     -40.101  18.510  -3.027  1.00 82.70           H  
ATOM   1233  HB3 PRO A 196     -41.336  19.128  -1.904  1.00 82.70           H  
ATOM   1234  HG2 PRO A 196     -39.583  20.622  -3.825  1.00 87.27           H  
ATOM   1235  HG3 PRO A 196     -40.014  21.016  -2.144  1.00 87.27           H  
ATOM   1236  HD2 PRO A 196     -42.109  21.850  -2.740  1.00 84.25           H  
ATOM   1237  HD3 PRO A 196     -41.227  22.221  -4.241  1.00 84.25           H  
ATOM   1238  N   LYS A 197     -43.439  17.124  -3.926  1.00 81.92           N  
ATOM   1239  CA  LYS A 197     -44.507  16.288  -3.398  1.00 78.21           C  
ATOM   1240  C   LYS A 197     -43.928  15.049  -2.722  1.00 77.96           C  
ATOM   1241  O   LYS A 197     -42.901  14.516  -3.149  1.00 71.09           O  
ATOM   1242  CB  LYS A 197     -45.497  15.903  -4.504  1.00 81.30           C  
ATOM   1243  CG  LYS A 197     -44.918  15.939  -5.916  1.00 98.07           C  
ATOM   1244  CD  LYS A 197     -46.020  15.827  -6.966  1.00118.90           C  
ATOM   1245  CE  LYS A 197     -45.488  16.108  -8.364  1.00129.75           C  
ATOM   1246  NZ  LYS A 197     -44.387  15.177  -8.741  1.00132.90           N1+
ATOM   1247  H   LYS A 197     -42.907  16.802  -4.722  1.00 81.92           H  
ATOM   1248  HA  LYS A 197     -45.054  16.860  -2.648  1.00 78.21           H  
ATOM   1249  HB2 LYS A 197     -46.338  16.595  -4.464  1.00 81.30           H  
ATOM   1250  HB3 LYS A 197     -45.850  14.891  -4.307  1.00 81.30           H  
ATOM   1251  HG2 LYS A 197     -44.225  15.107  -6.038  1.00 98.07           H  
ATOM   1252  HG3 LYS A 197     -44.385  16.879  -6.058  1.00 98.07           H  
ATOM   1253  HD2 LYS A 197     -46.805  16.547  -6.734  1.00118.90           H  
ATOM   1254  HD3 LYS A 197     -46.433  14.819  -6.940  1.00118.90           H  
ATOM   1255  HE2 LYS A 197     -45.111  17.130  -8.398  1.00129.75           H  
ATOM   1256  HE3 LYS A 197     -46.303  15.997  -9.079  1.00129.75           H  
ATOM   1257  HZ1 LYS A 197     -43.626  15.272  -8.084  1.00132.90           H  
ATOM   1258  HZ2 LYS A 197     -44.729  14.227  -8.725  1.00132.90           H  
ATOM   1259  HZ3 LYS A 197     -44.060  15.401  -9.670  1.00132.90           H  
ATOM   1260  N   PRO A 198     -44.579  14.599  -1.645  1.00 83.12           N  
ATOM   1261  CA  PRO A 198     -44.137  13.422  -0.896  1.00 74.94           C  
ATOM   1262  C   PRO A 198     -44.410  12.151  -1.681  1.00 73.77           C  
ATOM   1263  O   PRO A 198     -45.511  11.959  -2.200  1.00 78.56           O  
ATOM   1264  CB  PRO A 198     -45.024  13.446   0.352  1.00 87.89           C  
ATOM   1265  CG  PRO A 198     -45.642  14.811   0.385  1.00 92.84           C  
ATOM   1266  CD  PRO A 198     -45.768  15.215  -1.042  1.00 89.32           C  
ATOM   1267  HA  PRO A 198     -43.069  13.439  -0.681  1.00 74.94           H  
ATOM   1268  HB2 PRO A 198     -44.425  13.278   1.247  1.00 87.89           H  
ATOM   1269  HB3 PRO A 198     -45.797  12.681   0.284  1.00 87.89           H  
ATOM   1270  HG2 PRO A 198     -45.001  15.508   0.925  1.00 92.84           H  
ATOM   1271  HG3 PRO A 198     -46.622  14.776   0.861  1.00 92.84           H  
ATOM   1272  HD2 PRO A 198     -46.684  14.823  -1.484  1.00 89.32           H  
ATOM   1273  HD3 PRO A 198     -45.748  16.300  -1.149  1.00 89.32           H  
ATOM   1274  N   VAL A 199     -43.407  11.291  -1.768  1.00 70.96           N  
ATOM   1275  CA  VAL A 199     -43.560  10.008  -2.428  1.00 72.75           C  
ATOM   1276  C   VAL A 199     -43.070   8.912  -1.497  1.00 69.63           C  
ATOM   1277  O   VAL A 199     -42.071   9.082  -0.794  1.00 67.55           O  
ATOM   1278  CB  VAL A 199     -42.774   9.945  -3.763  1.00 72.52           C  
ATOM   1279  CG1 VAL A 199     -43.465  10.777  -4.837  1.00 84.18           C  
ATOM   1280  CG2 VAL A 199     -41.350  10.418  -3.561  1.00 58.53           C  
ATOM   1281  H   VAL A 199     -42.513  11.534  -1.365  1.00 70.96           H  
ATOM   1282  HA  VAL A 199     -44.616   9.870  -2.661  1.00 72.75           H  
ATOM   1283  HB  VAL A 199     -42.751   8.908  -4.097  1.00 72.52           H  
ATOM   1284 HG11 VAL A 199     -44.480  10.409  -4.985  1.00 84.18           H  
ATOM   1285 HG12 VAL A 199     -43.499  11.820  -4.523  1.00 84.18           H  
ATOM   1286 HG13 VAL A 199     -42.910  10.697  -5.772  1.00 84.18           H  
ATOM   1287 HG21 VAL A 199     -41.356  11.455  -3.226  1.00 58.53           H  
ATOM   1288 HG22 VAL A 199     -40.864   9.796  -2.809  1.00 58.53           H  
ATOM   1289 HG23 VAL A 199     -40.805  10.343  -4.502  1.00 58.53           H  
ATOM   1290  N   THR A 200     -43.788   7.795  -1.484  1.00 71.31           N  
ATOM   1291  CA  THR A 200     -43.372   6.632  -0.714  1.00 75.31           C  
ATOM   1292  C   THR A 200     -42.770   5.584  -1.639  1.00 78.95           C  
ATOM   1293  O   THR A 200     -43.382   5.203  -2.638  1.00 83.59           O  
ATOM   1294  CB  THR A 200     -44.544   6.015   0.064  1.00 86.91           C  
ATOM   1295  OG1 THR A 200     -44.965   6.923   1.088  1.00 88.98           O  
ATOM   1296  CG2 THR A 200     -44.123   4.703   0.709  1.00 93.46           C  
ATOM   1297  H   THR A 200     -44.642   7.751  -2.021  1.00 71.31           H  
ATOM   1298  HA  THR A 200     -42.625   6.965   0.007  1.00 75.31           H  
ATOM   1299  HB  THR A 200     -45.362   5.825  -0.630  1.00 86.91           H  
ATOM   1300 HG21 THR A 200     -43.794   4.007  -0.063  1.00 93.46           H  
ATOM   1301 HG22 THR A 200     -43.304   4.887   1.405  1.00 93.46           H  
ATOM   1302 HG23 THR A 200     -44.969   4.275   1.247  1.00 93.46           H  
ATOM   1303  HG1 THR A 200     -44.219   7.064   1.676  1.00 88.98           H  
ATOM   1304  N   ILE A 201     -41.571   5.126  -1.294  1.00 77.02           N  
ATOM   1305  CA  ILE A 201     -40.828   4.174  -2.113  1.00 73.28           C  
ATOM   1306  C   ILE A 201     -40.232   3.062  -1.250  1.00 75.42           C  
ATOM   1307  O   ILE A 201     -39.797   3.309  -0.127  1.00 81.08           O  
ATOM   1308  CB  ILE A 201     -39.681   4.879  -2.856  1.00 55.69           C  
ATOM   1309  CG1 ILE A 201     -40.205   6.081  -3.640  1.00 54.22           C  
ATOM   1310  CG2 ILE A 201     -38.954   3.909  -3.773  1.00 52.07           C  
ATOM   1311  CD1 ILE A 201     -39.152   6.740  -4.497  1.00 62.35           C  
ATOM   1312  H   ILE A 201     -41.158   5.450  -0.431  1.00 77.02           H  
ATOM   1313  HA  ILE A 201     -41.528   3.746  -2.831  1.00 73.28           H  
ATOM   1314  HB  ILE A 201     -38.967   5.241  -2.116  1.00 55.69           H  
ATOM   1315 HG12 ILE A 201     -40.585   6.817  -2.932  1.00 54.22           H  
ATOM   1316 HG13 ILE A 201     -41.017   5.746  -4.286  1.00 54.22           H  
ATOM   1317 HG21 ILE A 201     -38.565   3.077  -3.186  1.00 52.07           H  
ATOM   1318 HG22 ILE A 201     -39.647   3.531  -4.525  1.00 52.07           H  
ATOM   1319 HG23 ILE A 201     -38.129   4.424  -4.266  1.00 52.07           H  
ATOM   1320 HD11 ILE A 201     -38.332   7.082  -3.866  1.00 62.35           H  
ATOM   1321 HD12 ILE A 201     -38.775   6.022  -5.226  1.00 62.35           H  
ATOM   1322 HD13 ILE A 201     -39.589   7.592  -5.018  1.00 62.35           H  
ATOM   1323  N   SER A 202     -40.207   1.840  -1.772  1.00 70.29           N  
ATOM   1324  CA  SER A 202     -39.611   0.722  -1.046  1.00 70.27           C  
ATOM   1325  C   SER A 202     -38.217   0.374  -1.572  1.00 73.71           C  
ATOM   1326  O   SER A 202     -38.030   0.161  -2.769  1.00 71.77           O  
ATOM   1327  CB  SER A 202     -40.518  -0.505  -1.098  1.00 66.95           C  
ATOM   1328  OG  SER A 202     -41.736  -0.254  -0.422  1.00 85.18           O  
ATOM   1329  H   SER A 202     -40.607   1.682  -2.686  1.00 70.29           H  
ATOM   1330  HA  SER A 202     -39.503   1.037  -0.008  1.00 70.27           H  
ATOM   1331  HB2 SER A 202     -40.011  -1.345  -0.623  1.00 66.95           H  
ATOM   1332  HB3 SER A 202     -40.730  -0.750  -2.139  1.00 66.95           H  
ATOM   1333  HG  SER A 202     -42.165   0.484  -0.861  1.00 85.18           H  
ATOM   1334  N   PHE A 203     -37.245   0.315  -0.665  1.00 63.37           N  
ATOM   1335  CA  PHE A 203     -35.872  -0.019  -1.033  1.00 65.71           C  
ATOM   1336  C   PHE A 203     -35.436  -1.339  -0.409  1.00 63.55           C  
ATOM   1337  O   PHE A 203     -35.794  -1.650   0.725  1.00 69.35           O  
ATOM   1338  CB  PHE A 203     -34.910   1.086  -0.594  1.00 55.58           C  
ATOM   1339  CG  PHE A 203     -35.226   2.434  -1.162  1.00 46.31           C  
ATOM   1340  CD1 PHE A 203     -34.664   2.844  -2.358  1.00 52.01           C  
ATOM   1341  CD2 PHE A 203     -36.070   3.301  -0.492  1.00 54.95           C  
ATOM   1342  CE1 PHE A 203     -34.948   4.094  -2.884  1.00 59.03           C  
ATOM   1343  CE2 PHE A 203     -36.356   4.547  -1.011  1.00 58.95           C  
ATOM   1344  CZ  PHE A 203     -35.797   4.945  -2.209  1.00 55.80           C  
ATOM   1345  H   PHE A 203     -37.463   0.506   0.303  1.00 63.37           H  
ATOM   1346  HA  PHE A 203     -35.843  -0.116  -2.118  1.00 65.71           H  
ATOM   1347  HB2 PHE A 203     -33.904   0.809  -0.909  1.00 55.58           H  
ATOM   1348  HB3 PHE A 203     -34.943   1.157   0.493  1.00 55.58           H  
ATOM   1349  HD1 PHE A 203     -33.996   2.182  -2.888  1.00 52.01           H  
ATOM   1350  HD2 PHE A 203     -36.510   3.000   0.447  1.00 54.95           H  
ATOM   1351  HE1 PHE A 203     -34.505   4.401  -3.820  1.00 59.03           H  
ATOM   1352  HE2 PHE A 203     -37.019   5.213  -0.479  1.00 58.95           H  
ATOM   1353  HZ  PHE A 203     -36.024   5.919  -2.616  1.00 55.80           H  
ATOM   1354  N   ALA A 204     -34.651  -2.110  -1.150  1.00 63.30           N  
ATOM   1355  CA  ALA A 204     -34.122  -3.363  -0.626  1.00 68.10           C  
ATOM   1356  C   ALA A 204     -33.161  -3.125   0.538  1.00 60.55           C  
ATOM   1357  O   ALA A 204     -32.298  -2.252   0.471  1.00 55.38           O  
ATOM   1358  CB  ALA A 204     -33.436  -4.148  -1.726  1.00 59.05           C  
ATOM   1359  H   ALA A 204     -34.417  -1.825  -2.090  1.00 63.30           H  
ATOM   1360  HA  ALA A 204     -34.962  -3.945  -0.248  1.00 68.10           H  
ATOM   1361  HB1 ALA A 204     -34.144  -4.339  -2.532  1.00 59.05           H  
ATOM   1362  HB2 ALA A 204     -32.593  -3.574  -2.111  1.00 59.05           H  
ATOM   1363  HB3 ALA A 204     -33.077  -5.096  -1.326  1.00 59.05           H  
ATOM   1364  N   ASN A 205     -33.324  -3.906   1.601  1.00 63.87           N  
ATOM   1365  CA  ASN A 205     -32.434  -3.869   2.757  1.00 52.77           C  
ATOM   1366  C   ASN A 205     -31.888  -5.273   3.007  1.00 49.67           C  
ATOM   1367  O   ASN A 205     -32.522  -6.081   3.678  1.00 73.21           O  
ATOM   1368  CB  ASN A 205     -33.190  -3.340   3.991  1.00 60.92           C  
ATOM   1369  CG  ASN A 205     -32.301  -3.181   5.220  1.00 60.35           C  
ATOM   1370  OD1 ASN A 205     -31.427  -2.313   5.264  1.00 53.86           O  
ATOM   1371  ND2 ASN A 205     -32.541  -4.016   6.230  1.00 67.82           N  
ATOM   1372  H   ASN A 205     -34.099  -4.554   1.609  1.00 63.87           H  
ATOM   1373  HA  ASN A 205     -31.600  -3.194   2.563  1.00 52.77           H  
ATOM   1374  HB2 ASN A 205     -33.991  -4.039   4.232  1.00 60.92           H  
ATOM   1375  HB3 ASN A 205     -33.617  -2.368   3.745  1.00 60.92           H  
ATOM   1376 HD21 ASN A 205     -33.268  -4.712   6.148  1.00 67.82           H  
ATOM   1377 HD22 ASN A 205     -31.996  -3.953   7.078  1.00 67.82           H  
ATOM   1378  N   HIS A 206     -30.720  -5.569   2.446  1.00 47.85           N  
ATOM   1379  CA  HIS A 206     -30.137  -6.904   2.567  1.00 57.62           C  
ATOM   1380  C   HIS A 206     -29.891  -7.262   4.032  1.00 63.50           C  
ATOM   1381  O   HIS A 206     -29.355  -6.460   4.793  1.00 63.63           O  
ATOM   1382  CB  HIS A 206     -28.833  -7.015   1.777  1.00 44.92           C  
ATOM   1383  CG  HIS A 206     -28.976  -6.739   0.314  1.00 51.30           C  
ATOM   1384  ND1 HIS A 206     -27.894  -6.487  -0.503  1.00 56.58           N  
ATOM   1385  CD2 HIS A 206     -30.070  -6.672  -0.482  1.00 48.34           C  
ATOM   1386  CE1 HIS A 206     -28.315  -6.279  -1.738  1.00 44.43           C  
ATOM   1387  NE2 HIS A 206     -29.632  -6.381  -1.751  1.00 49.27           N  
ATOM   1388  H   HIS A 206     -30.226  -4.858   1.926  1.00 47.85           H  
ATOM   1389  HA  HIS A 206     -30.854  -7.611   2.149  1.00 57.62           H  
ATOM   1390  HB2 HIS A 206     -28.446  -8.027   1.898  1.00 44.92           H  
ATOM   1391  HB3 HIS A 206     -28.121  -6.301   2.191  1.00 44.92           H  
ATOM   1392  HD2 HIS A 206     -31.095  -6.820  -0.176  1.00 48.34           H  
ATOM   1393  HE2 HIS A 206     -30.222  -6.264  -2.563  1.00 49.27           H  
ATOM   1394  HE1 HIS A 206     -27.689  -6.063  -2.591  1.00 44.43           H  
ATOM   1395  N   THR A 207     -30.284  -8.470   4.422  1.00 52.62           N  
ATOM   1396  CA  THR A 207     -30.175  -8.887   5.810  1.00 56.07           C  
ATOM   1397  C   THR A 207     -29.219 -10.062   6.013  1.00 62.53           C  
ATOM   1398  O   THR A 207     -28.888 -10.417   7.147  1.00 64.14           O  
ATOM   1399  CB  THR A 207     -31.559  -9.200   6.431  1.00 63.97           C  
ATOM   1400  OG1 THR A 207     -32.281 -10.100   5.584  1.00 62.85           O  
ATOM   1401  CG2 THR A 207     -32.357  -7.927   6.587  1.00 66.30           C  
ATOM   1402  H   THR A 207     -30.666  -9.111   3.741  1.00 52.62           H  
ATOM   1403  HA  THR A 207     -29.747  -8.033   6.336  1.00 56.07           H  
ATOM   1404  HB  THR A 207     -31.406  -9.657   7.409  1.00 63.97           H  
ATOM   1405 HG21 THR A 207     -31.814  -7.234   7.230  1.00 66.30           H  
ATOM   1406 HG22 THR A 207     -32.509  -7.471   5.609  1.00 66.30           H  
ATOM   1407 HG23 THR A 207     -33.324  -8.157   7.035  1.00 66.30           H  
ATOM   1408  HG1 THR A 207     -31.758 -10.901   5.499  1.00 62.85           H  
ATOM   1409  N   SER A 208     -28.767 -10.661   4.919  1.00 59.55           N  
ATOM   1410  CA  SER A 208     -27.743 -11.697   5.006  1.00 59.88           C  
ATOM   1411  C   SER A 208     -27.018 -11.876   3.674  1.00 55.22           C  
ATOM   1412  O   SER A 208     -27.617 -11.723   2.614  1.00 62.04           O  
ATOM   1413  CB  SER A 208     -28.354 -13.019   5.480  1.00 54.42           C  
ATOM   1414  OG  SER A 208     -29.314 -13.507   4.560  1.00 55.13           O  
ATOM   1415  H   SER A 208     -29.136 -10.397   4.016  1.00 59.55           H  
ATOM   1416  HA  SER A 208     -27.004 -11.378   5.741  1.00 59.88           H  
ATOM   1417  HB2 SER A 208     -28.836 -12.860   6.444  1.00 54.42           H  
ATOM   1418  HB3 SER A 208     -27.560 -13.758   5.588  1.00 54.42           H  
ATOM   1419  HG  SER A 208     -30.003 -12.843   4.480  1.00 55.13           H  
ATOM   1420  N   CYS A 209     -25.730 -12.206   3.726  1.00 46.28           N  
ATOM   1421  CA  CYS A 209     -24.928 -12.297   2.500  1.00 34.15           C  
ATOM   1422  C   CYS A 209     -24.029 -13.518   2.471  1.00 37.05           C  
ATOM   1423  O   CYS A 209     -23.643 -14.060   3.499  1.00 59.37           O  
ATOM   1424  CB  CYS A 209     -24.066 -11.035   2.310  1.00 23.42           C  
ATOM   1425  SG  CYS A 209     -24.805  -9.497   2.901  1.00 59.02           S  
ATOM   1426  H   CYS A 209     -25.299 -12.396   4.620  1.00 46.28           H  
ATOM   1427  HA  CYS A 209     -25.643 -12.387   1.682  1.00 34.15           H  
ATOM   1428  HB2 CYS A 209     -23.863 -10.923   1.245  1.00 23.42           H  
ATOM   1429  HB3 CYS A 209     -23.128 -11.185   2.845  1.00 23.42           H  
ATOM   1430  N   ARG A 210     -23.679 -13.941   1.271  1.00 50.38           N  
ATOM   1431  CA  ARG A 210     -22.769 -15.059   1.101  1.00 63.14           C  
ATOM   1432  C   ARG A 210     -21.956 -14.874  -0.182  1.00 66.41           C  
ATOM   1433  O   ARG A 210     -22.474 -14.405  -1.192  1.00 57.18           O  
ATOM   1434  CB  ARG A 210     -23.558 -16.371   1.057  1.00 59.80           C  
ATOM   1435  CG  ARG A 210     -22.697 -17.626   0.989  1.00 74.24           C  
ATOM   1436  CD  ARG A 210     -23.552 -18.874   0.810  1.00 87.70           C  
ATOM   1437  NE  ARG A 210     -24.455 -19.088   1.939  1.00109.58           N  
ATOM   1438  CZ  ARG A 210     -25.704 -19.531   1.826  1.00124.80           C  
ATOM   1439  NH1 ARG A 210     -26.208 -19.805   0.629  1.00128.30           N  
ATOM   1440  NH2 ARG A 210     -26.453 -19.696   2.910  1.00124.96           N1+
ATOM   1441  H   ARG A 210     -24.052 -13.478   0.455  1.00 50.38           H  
ATOM   1442  HA  ARG A 210     -22.081 -15.098   1.946  1.00 63.14           H  
ATOM   1443  HB2 ARG A 210     -24.201 -16.352   0.177  1.00 59.80           H  
ATOM   1444  HB3 ARG A 210     -24.173 -16.429   1.955  1.00 59.80           H  
ATOM   1445  HG2 ARG A 210     -22.127 -17.716   1.913  1.00 74.24           H  
ATOM   1446  HG3 ARG A 210     -22.011 -17.541   0.146  1.00 74.24           H  
ATOM   1447  HD2 ARG A 210     -22.896 -19.739   0.716  1.00 87.70           H  
ATOM   1448  HD3 ARG A 210     -24.144 -18.767  -0.099  1.00 87.70           H  
ATOM   1449  HE  ARG A 210     -24.108 -18.886   2.866  1.00109.58           H  
ATOM   1450 HH11 ARG A 210     -27.158 -20.138   0.545  1.00128.30           H  
ATOM   1451 HH12 ARG A 210     -25.642 -19.681  -0.198  1.00128.30           H  
ATOM   1452 HH21 ARG A 210     -26.073 -19.489   3.823  1.00124.96           H  
ATOM   1453 HH22 ARG A 210     -27.402 -20.029   2.822  1.00124.96           H  
ATOM   1454  N   CYS A 211     -20.676 -15.222  -0.133  1.00 65.83           N  
ATOM   1455  CA  CYS A 211     -19.858 -15.245  -1.342  1.00 51.92           C  
ATOM   1456  C   CYS A 211     -20.326 -16.369  -2.270  1.00 64.93           C  
ATOM   1457  O   CYS A 211     -20.200 -17.550  -1.949  1.00 59.18           O  
ATOM   1458  CB  CYS A 211     -18.374 -15.399  -0.993  1.00 41.21           C  
ATOM   1459  SG  CYS A 211     -17.580 -13.850  -0.487  1.00 59.89           S  
ATOM   1460  H   CYS A 211     -20.262 -15.474   0.753  1.00 65.83           H  
ATOM   1461  HA  CYS A 211     -19.977 -14.295  -1.864  1.00 51.92           H  
ATOM   1462  HB2 CYS A 211     -17.852 -15.783  -1.870  1.00 41.21           H  
ATOM   1463  HB3 CYS A 211     -18.285 -16.114  -0.175  1.00 41.21           H  
ATOM   1464  N   MET A 212     -20.887 -15.988  -3.411  1.00 75.47           N  
ATOM   1465  CA  MET A 212     -21.442 -16.940  -4.364  1.00 66.73           C  
ATOM   1466  C   MET A 212     -20.847 -16.698  -5.745  1.00 82.04           C  
ATOM   1467  O   MET A 212     -20.382 -15.600  -6.042  1.00 90.23           O  
ATOM   1468  CB  MET A 212     -22.967 -16.800  -4.433  1.00 60.00           C  
ATOM   1469  CG  MET A 212     -23.707 -17.223  -3.179  1.00 71.31           C  
ATOM   1470  SD  MET A 212     -25.408 -16.631  -3.181  1.00 83.76           S  
ATOM   1471  CE  MET A 212     -26.002 -17.254  -4.752  1.00136.15           C  
ATOM   1472  H   MET A 212     -20.931 -15.002  -3.626  1.00 75.47           H  
ATOM   1473  HA  MET A 212     -21.193 -17.948  -4.032  1.00 66.73           H  
ATOM   1474  HB2 MET A 212     -23.326 -17.413  -5.260  1.00 60.00           H  
ATOM   1475  HB3 MET A 212     -23.202 -15.754  -4.627  1.00 60.00           H  
ATOM   1476  HG2 MET A 212     -23.192 -16.815  -2.310  1.00 71.31           H  
ATOM   1477  HG3 MET A 212     -23.711 -18.311  -3.121  1.00 71.31           H  
ATOM   1478  HE1 MET A 212     -25.400 -16.837  -5.559  1.00136.15           H  
ATOM   1479  HE2 MET A 212     -25.924 -18.341  -4.765  1.00136.15           H  
ATOM   1480  HE3 MET A 212     -27.044 -16.963  -4.888  1.00136.15           H  
ATOM   1481  N   SER A 213     -20.877 -17.723  -6.592  1.00 91.51           N  
ATOM   1482  CA  SER A 213     -20.317 -17.632  -7.939  1.00 96.05           C  
ATOM   1483  C   SER A 213     -21.313 -17.093  -8.966  1.00 98.15           C  
ATOM   1484  O   SER A 213     -22.470 -16.820  -8.648  1.00 92.04           O  
ATOM   1485  CB  SER A 213     -19.804 -19.001  -8.378  1.00 97.46           C  
ATOM   1486  OG  SER A 213     -20.696 -20.018  -7.963  1.00 98.79           O  
ATOM   1487  H   SER A 213     -21.300 -18.591  -6.295  1.00 91.51           H  
ATOM   1488  HA  SER A 213     -19.495 -16.918  -7.895  1.00 96.05           H  
ATOM   1489  HB2 SER A 213     -18.825 -19.178  -7.932  1.00 97.46           H  
ATOM   1490  HB3 SER A 213     -19.717 -19.021  -9.464  1.00 97.46           H  
ATOM   1491  HG  SER A 213     -20.335 -20.858  -8.256  1.00 98.79           H  
ATOM   1492  N   NME A 214     -20.869 -16.935 -10.212  1.00  0.00           N  
ATOM   1493  CH3 NME A 214     -21.712 -16.433 -11.277  1.00  0.00           C  
ATOM   1494  H   NME A 214     -19.911 -17.174 -10.422  1.00  0.00           H  
ATOM   1495 HH31 NME A 214     -22.451 -17.190 -11.545  1.00  0.00           H  
ATOM   1496 HH32 NME A 214     -22.224 -15.531 -10.942  1.00  0.00           H  
ATOM   1497 HH33 NME A 214     -21.099 -16.200 -12.148  1.00  0.00           H  
TER    1498      NME A 214 
ATOM   1499  CH3 ACE B 116     -42.581  16.605  13.892  1.00  0.00           C  
ATOM   1500  C   ACE B 116     -42.776  15.090  13.807  1.00  0.00           C  
ATOM   1501  O   ACE B 116     -42.993  14.431  14.822  1.00  0.00           O  
ATOM   1502 HH31 ACE B 116     -42.664  16.954  14.921  1.00  0.00           H  
ATOM   1503 HH32 ACE B 116     -41.594  16.852  13.502  1.00  0.00           H  
ATOM   1504 HH33 ACE B 116     -43.344  17.089  13.281  1.00  0.00           H  
ATOM   1505  N   GLU B 117     -42.698  14.551  12.612  1.00 82.27           N  
ATOM   1506  CA  GLU B 117     -42.867  13.116  12.411  1.00115.36           C  
ATOM   1507  C   GLU B 117     -42.725  12.782  10.929  1.00123.98           C  
ATOM   1508  O   GLU B 117     -41.879  11.974  10.529  1.00 93.67           O  
ATOM   1509  CB  GLU B 117     -44.238  12.663  12.929  1.00126.48           C  
ATOM   1510  CG  GLU B 117     -44.399  11.152  13.089  1.00125.85           C  
ATOM   1511  CD  GLU B 117     -43.742  10.614  14.353  1.00123.96           C  
ATOM   1512  OE1 GLU B 117     -43.487  11.411  15.286  1.00112.20           O  
ATOM   1513  OE2 GLU B 117     -43.486   9.391  14.413  1.00122.10           O1-
ATOM   1514  H   GLU B 117     -42.517  15.143  11.814  1.00 82.27           H  
ATOM   1515  HA  GLU B 117     -42.095  12.587  12.970  1.00115.36           H  
ATOM   1516  HB2 GLU B 117     -44.997  13.012  12.228  1.00126.48           H  
ATOM   1517  HB3 GLU B 117     -44.402  13.126  13.902  1.00126.48           H  
ATOM   1518  HG2 GLU B 117     -43.947  10.661  12.227  1.00125.85           H  
ATOM   1519  HG3 GLU B 117     -45.463  10.918  13.124  1.00125.85           H  
ATOM   1520  N   ILE B 118     -43.568  13.421  10.122  1.00152.94           N  
ATOM   1521  CA  ILE B 118     -43.531  13.287   8.670  1.00156.14           C  
ATOM   1522  C   ILE B 118     -42.173  13.742   8.135  1.00135.30           C  
ATOM   1523  O   ILE B 118     -41.730  13.315   7.065  1.00109.26           O  
ATOM   1524  CB  ILE B 118     -44.649  14.139   7.999  1.00133.96           C  
ATOM   1525  CG1 ILE B 118     -45.670  14.646   9.035  1.00108.86           C  
ATOM   1526  CG2 ILE B 118     -45.318  13.357   6.869  1.00132.65           C  
ATOM   1527  CD1 ILE B 118     -45.253  15.928   9.777  1.00 72.93           C  
ATOM   1528  H   ILE B 118     -44.265  14.026  10.533  1.00152.94           H  
ATOM   1529  HA  ILE B 118     -43.694  12.236   8.429  1.00156.14           H  
ATOM   1530  HB  ILE B 118     -44.186  15.022   7.558  1.00133.96           H  
ATOM   1531 HG12 ILE B 118     -45.821  13.860   9.775  1.00108.86           H  
ATOM   1532 HG13 ILE B 118     -46.609  14.844   8.517  1.00108.86           H  
ATOM   1533 HG21 ILE B 118     -44.567  13.066   6.134  1.00132.65           H  
ATOM   1534 HG22 ILE B 118     -45.793  12.464   7.276  1.00132.65           H  
ATOM   1535 HG23 ILE B 118     -46.071  13.983   6.390  1.00132.65           H  
ATOM   1536 HD11 ILE B 118     -44.314  15.754  10.303  1.00 72.93           H  
ATOM   1537 HD12 ILE B 118     -45.122  16.737   9.059  1.00 72.93           H  
ATOM   1538 HD13 ILE B 118     -46.027  16.201  10.495  1.00 72.93           H  
ATOM   1539  N   LEU B 119     -41.520  14.606   8.906  1.00129.53           N  
ATOM   1540  CA  LEU B 119     -40.283  15.259   8.501  1.00113.91           C  
ATOM   1541  C   LEU B 119     -39.102  14.758   9.332  1.00100.08           C  
ATOM   1542  O   LEU B 119     -37.945  15.020   9.013  1.00 93.26           O  
ATOM   1543  CB  LEU B 119     -40.442  16.776   8.652  1.00113.04           C  
ATOM   1544  CG  LEU B 119     -39.245  17.687   8.386  1.00116.06           C  
ATOM   1545  CD1 LEU B 119     -39.578  18.703   7.300  1.00118.45           C  
ATOM   1546  CD2 LEU B 119     -38.803  18.378   9.671  1.00105.54           C  
ATOM   1547  H   LEU B 119     -41.900  14.820   9.817  1.00129.53           H  
ATOM   1548  HA  LEU B 119     -40.078  15.017   7.458  1.00113.91           H  
ATOM   1549  HB2 LEU B 119     -40.760  16.961   9.678  1.00113.04           H  
ATOM   1550  HB3 LEU B 119     -41.232  17.082   7.966  1.00113.04           H  
ATOM   1551  HG  LEU B 119     -38.415  17.077   8.031  1.00116.06           H  
ATOM   1552 HD11 LEU B 119     -39.859  18.179   6.386  1.00118.45           H  
ATOM   1553 HD12 LEU B 119     -40.408  19.328   7.630  1.00118.45           H  
ATOM   1554 HD13 LEU B 119     -38.706  19.328   7.107  1.00118.45           H  
ATOM   1555 HD21 LEU B 119     -39.617  18.997  10.049  1.00105.54           H  
ATOM   1556 HD22 LEU B 119     -38.542  17.627  10.416  1.00105.54           H  
ATOM   1557 HD23 LEU B 119     -37.935  19.004   9.467  1.00105.54           H  
ATOM   1558  N   LYS B 120     -39.408  14.036  10.404  1.00 95.63           N  
ATOM   1559  CA  LYS B 120     -38.392  13.449  11.268  1.00 95.38           C  
ATOM   1560  C   LYS B 120     -37.482  12.517  10.484  1.00 91.58           C  
ATOM   1561  O   LYS B 120     -36.257  12.620  10.556  1.00 90.35           O  
ATOM   1562  CB  LYS B 120     -39.052  12.665  12.406  1.00106.53           C  
ATOM   1563  CG  LYS B 120     -39.548  13.512  13.568  1.00116.62           C  
ATOM   1564  CD  LYS B 120     -40.228  12.641  14.618  1.00124.16           C  
ATOM   1565  CE  LYS B 120     -40.671  13.453  15.827  1.00123.65           C  
ATOM   1566  NZ  LYS B 120     -39.510  13.996  16.589  1.00118.55           N1+
ATOM   1567  H   LYS B 120     -40.382  13.888  10.629  1.00 95.63           H  
ATOM   1568  HA  LYS B 120     -37.795  14.263  11.680  1.00 95.38           H  
ATOM   1569  HB2 LYS B 120     -38.323  11.953  12.793  1.00106.53           H  
ATOM   1570  HB3 LYS B 120     -39.904  12.124  11.994  1.00106.53           H  
ATOM   1571  HG2 LYS B 120     -40.262  14.247  13.196  1.00116.62           H  
ATOM   1572  HG3 LYS B 120     -38.701  14.026  14.023  1.00116.62           H  
ATOM   1573  HD2 LYS B 120     -39.528  11.873  14.946  1.00124.16           H  
ATOM   1574  HD3 LYS B 120     -41.103  12.168  14.171  1.00124.16           H  
ATOM   1575  HE2 LYS B 120     -41.256  12.812  16.486  1.00123.65           H  
ATOM   1576  HE3 LYS B 120     -41.288  14.284  15.486  1.00123.65           H  
ATOM   1577  HZ1 LYS B 120     -38.931  13.233  16.910  1.00118.55           H  
ATOM   1578  HZ2 LYS B 120     -38.967  14.601  15.990  1.00118.55           H  
ATOM   1579  HZ3 LYS B 120     -39.845  14.521  17.384  1.00118.55           H  
ATOM   1580  N   SER B 121     -38.093  11.603   9.738  1.00 85.85           N  
ATOM   1581  CA  SER B 121     -37.347  10.588   9.011  1.00 84.25           C  
ATOM   1582  C   SER B 121     -36.519  11.187   7.876  1.00 76.12           C  
ATOM   1583  O   SER B 121     -35.365  10.812   7.673  1.00 79.38           O  
ATOM   1584  CB  SER B 121     -38.295   9.513   8.468  1.00 88.70           C  
ATOM   1585  OG  SER B 121     -39.088  10.021   7.409  1.00 95.00           O  
ATOM   1586  H   SER B 121     -39.101  11.613   9.674  1.00 85.85           H  
ATOM   1587  HA  SER B 121     -36.653  10.130   9.715  1.00 84.25           H  
ATOM   1588  HB2 SER B 121     -38.949   9.175   9.272  1.00 88.70           H  
ATOM   1589  HB3 SER B 121     -37.707   8.672   8.101  1.00 88.70           H  
ATOM   1590  HG  SER B 121     -38.493  10.304   6.711  1.00 95.00           H  
ATOM   1591  N   ILE B 122     -37.110  12.114   7.132  1.00 70.11           N  
ATOM   1592  CA  ILE B 122     -36.410  12.742   6.017  1.00 68.59           C  
ATOM   1593  C   ILE B 122     -35.090  13.347   6.472  1.00 71.15           C  
ATOM   1594  O   ILE B 122     -34.051  13.144   5.844  1.00 72.79           O  
ATOM   1595  CB  ILE B 122     -37.274  13.817   5.361  1.00 74.96           C  
ATOM   1596  CG1 ILE B 122     -38.539  13.179   4.784  1.00 96.11           C  
ATOM   1597  CG2 ILE B 122     -36.499  14.522   4.275  1.00 70.21           C  
ATOM   1598  CD1 ILE B 122     -39.502  14.170   4.180  1.00108.60           C  
ATOM   1599  H   ILE B 122     -38.059  12.389   7.341  1.00 70.11           H  
ATOM   1600  HA  ILE B 122     -36.203  11.964   5.282  1.00 68.59           H  
ATOM   1601  HB  ILE B 122     -37.558  14.553   6.113  1.00 74.96           H  
ATOM   1602 HG12 ILE B 122     -39.052  12.647   5.586  1.00 96.11           H  
ATOM   1603 HG13 ILE B 122     -38.244  12.471   4.009  1.00 96.11           H  
ATOM   1604 HG21 ILE B 122     -35.608  14.981   4.704  1.00 70.21           H  
ATOM   1605 HG22 ILE B 122     -36.205  13.801   3.512  1.00 70.21           H  
ATOM   1606 HG23 ILE B 122     -37.124  15.293   3.825  1.00 70.21           H  
ATOM   1607 HD11 ILE B 122     -39.810  14.888   4.941  1.00108.60           H  
ATOM   1608 HD12 ILE B 122     -39.014  14.697   3.360  1.00108.60           H  
ATOM   1609 HD13 ILE B 122     -40.378  13.642   3.803  1.00108.60           H  
ATOM   1610  N   ASP B 123     -35.137  14.087   7.574  1.00 73.18           N  
ATOM   1611  CA  ASP B 123     -33.932  14.651   8.165  1.00 64.48           C  
ATOM   1612  C   ASP B 123     -32.945  13.551   8.529  1.00 57.55           C  
ATOM   1613  O   ASP B 123     -31.738  13.726   8.412  1.00 56.58           O  
ATOM   1614  CB  ASP B 123     -34.276  15.457   9.409  1.00 61.81           C  
ATOM   1615  CG  ASP B 123     -33.049  15.827  10.210  1.00 73.03           C  
ATOM   1616  OD1 ASP B 123     -32.763  15.134  11.216  1.00 78.09           O  
ATOM   1617  OD2 ASP B 123     -32.365  16.801   9.821  1.00 71.19           O1-
ATOM   1618  H   ASP B 123     -36.030  14.263   8.012  1.00 73.18           H  
ATOM   1619  HA  ASP B 123     -33.473  15.309   7.427  1.00 64.48           H  
ATOM   1620  HB2 ASP B 123     -34.940  14.864  10.038  1.00 61.81           H  
ATOM   1621  HB3 ASP B 123     -34.785  16.372   9.105  1.00 61.81           H  
ATOM   1622  N   ASN B 124     -33.468  12.417   8.973  1.00 48.69           N  
ATOM   1623  CA  ASN B 124     -32.625  11.276   9.280  1.00 59.19           C  
ATOM   1624  C   ASN B 124     -31.962  10.692   8.023  1.00 66.05           C  
ATOM   1625  O   ASN B 124     -30.816  10.240   8.079  1.00 68.25           O  
ATOM   1626  CB  ASN B 124     -33.417  10.203  10.030  1.00 66.08           C  
ATOM   1627  CG  ASN B 124     -32.520   9.211  10.736  1.00 84.66           C  
ATOM   1628  OD1 ASN B 124     -31.746   9.581  11.618  1.00 88.40           O  
ATOM   1629  ND2 ASN B 124     -32.615   7.944  10.350  1.00 92.11           N  
ATOM   1630  H   ASN B 124     -34.468  12.346   9.100  1.00 48.69           H  
ATOM   1631  HA  ASN B 124     -31.824  11.631   9.928  1.00 59.19           H  
ATOM   1632  HB2 ASN B 124     -34.040   9.665   9.316  1.00 66.08           H  
ATOM   1633  HB3 ASN B 124     -34.051  10.690  10.771  1.00 66.08           H  
ATOM   1634 HD21 ASN B 124     -32.037   7.239  10.785  1.00 92.11           H  
ATOM   1635 HD22 ASN B 124     -33.265   7.685   9.621  1.00 92.11           H  
ATOM   1636  N   GLU B 125     -32.674  10.707   6.894  1.00 57.65           N  
ATOM   1637  CA  GLU B 125     -32.104  10.223   5.634  1.00 52.54           C  
ATOM   1638  C   GLU B 125     -30.953  11.110   5.174  1.00 55.87           C  
ATOM   1639  O   GLU B 125     -29.916  10.614   4.722  1.00 50.40           O  
ATOM   1640  CB  GLU B 125     -33.158  10.124   4.520  1.00 52.12           C  
ATOM   1641  CG  GLU B 125     -34.182   9.020   4.705  1.00 58.57           C  
ATOM   1642  CD  GLU B 125     -33.546   7.684   5.043  1.00 77.51           C  
ATOM   1643  OE1 GLU B 125     -34.009   7.022   5.999  1.00 94.06           O  
ATOM   1644  OE2 GLU B 125     -32.577   7.299   4.358  1.00 72.77           O1-
ATOM   1645  H   GLU B 125     -33.621  11.058   6.909  1.00 57.65           H  
ATOM   1646  HA  GLU B 125     -31.726   9.220   5.831  1.00 52.54           H  
ATOM   1647  HB2 GLU B 125     -32.639   9.950   3.577  1.00 52.12           H  
ATOM   1648  HB3 GLU B 125     -33.690  11.074   4.472  1.00 52.12           H  
ATOM   1649  HG2 GLU B 125     -34.750   8.912   3.781  1.00 58.57           H  
ATOM   1650  HG3 GLU B 125     -34.855   9.301   5.515  1.00 58.57           H  
ATOM   1651  N   TRP B 126     -31.140  12.421   5.277  1.00 43.57           N  
ATOM   1652  CA  TRP B 126     -30.066  13.357   4.957  1.00 53.83           C  
ATOM   1653  C   TRP B 126     -28.846  13.125   5.835  1.00 61.91           C  
ATOM   1654  O   TRP B 126     -27.731  12.953   5.338  1.00 72.40           O  
ATOM   1655  CB  TRP B 126     -30.527  14.804   5.119  1.00 54.06           C  
ATOM   1656  CG  TRP B 126     -30.847  15.478   3.821  1.00 57.46           C  
ATOM   1657  CD1 TRP B 126     -29.993  15.692   2.775  1.00 61.18           C  
ATOM   1658  CD2 TRP B 126     -32.103  16.036   3.434  1.00 51.14           C  
ATOM   1659  NE1 TRP B 126     -30.644  16.346   1.756  1.00 63.75           N  
ATOM   1660  CE2 TRP B 126     -31.941  16.572   2.137  1.00 66.22           C  
ATOM   1661  CE3 TRP B 126     -33.352  16.130   4.052  1.00 55.99           C  
ATOM   1662  CZ2 TRP B 126     -32.980  17.191   1.448  1.00 67.01           C  
ATOM   1663  CZ3 TRP B 126     -34.381  16.759   3.369  1.00 71.55           C  
ATOM   1664  CH2 TRP B 126     -34.189  17.276   2.080  1.00 69.47           C  
ATOM   1665  H   TRP B 126     -32.036  12.775   5.580  1.00 43.57           H  
ATOM   1666  HA  TRP B 126     -29.795  13.180   3.916  1.00 53.83           H  
ATOM   1667  HB2 TRP B 126     -29.734  15.365   5.613  1.00 54.06           H  
ATOM   1668  HB3 TRP B 126     -31.421  14.813   5.742  1.00 54.06           H  
ATOM   1669  HD1 TRP B 126     -28.956  15.391   2.752  1.00 61.18           H  
ATOM   1670  HE1 TRP B 126     -30.234  16.615   0.873  1.00 63.75           H  
ATOM   1671  HE3 TRP B 126     -33.512  15.722   5.039  1.00 55.99           H  
ATOM   1672  HZ2 TRP B 126     -32.837  17.588   0.454  1.00 67.01           H  
ATOM   1673  HZ3 TRP B 126     -35.349  16.853   3.839  1.00 71.55           H  
ATOM   1674  HH2 TRP B 126     -35.016  17.753   1.575  1.00 69.47           H  
ATOM   1675  N   ARG B 127     -29.066  13.120   7.143  1.00 59.48           N  
ATOM   1676  CA  ARG B 127     -27.979  12.985   8.097  1.00 62.89           C  
ATOM   1677  C   ARG B 127     -27.139  11.742   7.806  1.00 58.63           C  
ATOM   1678  O   ARG B 127     -25.909  11.801   7.798  1.00 61.98           O  
ATOM   1679  CB  ARG B 127     -28.536  12.938   9.519  1.00 57.50           C  
ATOM   1680  CG  ARG B 127     -27.554  13.348  10.594  1.00 68.01           C  
ATOM   1681  CD  ARG B 127     -28.211  13.297  11.963  1.00 69.91           C  
ATOM   1682  NE  ARG B 127     -28.934  12.042  12.140  1.00 76.02           N  
ATOM   1683  CZ  ARG B 127     -28.355  10.876  12.417  1.00 78.32           C  
ATOM   1684  NH1 ARG B 127     -27.035  10.801  12.554  1.00 79.34           N  
ATOM   1685  NH2 ARG B 127     -29.097   9.785  12.555  1.00 70.33           N1+
ATOM   1686  H   ARG B 127     -30.012  13.212   7.484  1.00 59.48           H  
ATOM   1687  HA  ARG B 127     -27.328  13.854   8.000  1.00 62.89           H  
ATOM   1688  HB2 ARG B 127     -28.858  11.917   9.724  1.00 57.50           H  
ATOM   1689  HB3 ARG B 127     -29.395  13.607   9.570  1.00 57.50           H  
ATOM   1690  HG2 ARG B 127     -27.212  14.364  10.398  1.00 68.01           H  
ATOM   1691  HG3 ARG B 127     -26.702  12.668  10.580  1.00 68.01           H  
ATOM   1692  HD2 ARG B 127     -28.909  14.129  12.056  1.00 69.91           H  
ATOM   1693  HD3 ARG B 127     -27.443  13.379  12.732  1.00 69.91           H  
ATOM   1694  HE  ARG B 127     -29.939  12.059  12.046  1.00 76.02           H  
ATOM   1695 HH11 ARG B 127     -26.599   9.914  12.763  1.00 79.34           H  
ATOM   1696 HH12 ARG B 127     -26.468  11.631  12.449  1.00 79.34           H  
ATOM   1697 HH21 ARG B 127     -30.100   9.840  12.451  1.00 70.33           H  
ATOM   1698 HH22 ARG B 127     -28.659   8.899  12.764  1.00 70.33           H  
ATOM   1699  N   LYS B 128     -27.808  10.624   7.552  1.00 46.79           N  
ATOM   1700  CA  LYS B 128     -27.125   9.352   7.347  1.00 50.50           C  
ATOM   1701  C   LYS B 128     -26.406   9.263   6.000  1.00 54.12           C  
ATOM   1702  O   LYS B 128     -25.503   8.445   5.830  1.00 60.20           O  
ATOM   1703  CB  LYS B 128     -28.108   8.183   7.472  1.00 56.16           C  
ATOM   1704  CG  LYS B 128     -28.627   7.915   8.877  1.00 52.21           C  
ATOM   1705  CD  LYS B 128     -29.376   6.590   8.921  1.00 69.87           C  
ATOM   1706  CE  LYS B 128     -29.757   6.200  10.336  1.00 95.10           C  
ATOM   1707  NZ  LYS B 128     -30.566   4.948  10.343  1.00102.93           N1+
ATOM   1708  H   LYS B 128     -28.816  10.655   7.499  1.00 46.79           H  
ATOM   1709  HA  LYS B 128     -26.367   9.291   8.128  1.00 50.50           H  
ATOM   1710  HB2 LYS B 128     -27.605   7.282   7.121  1.00 56.16           H  
ATOM   1711  HB3 LYS B 128     -28.964   8.394   6.831  1.00 56.16           H  
ATOM   1712  HG2 LYS B 128     -29.302   8.719   9.170  1.00 52.21           H  
ATOM   1713  HG3 LYS B 128     -27.786   7.876   9.569  1.00 52.21           H  
ATOM   1714  HD2 LYS B 128     -28.739   5.812   8.501  1.00 69.87           H  
ATOM   1715  HD3 LYS B 128     -30.284   6.679   8.324  1.00 69.87           H  
ATOM   1716  HE2 LYS B 128     -30.341   7.005  10.783  1.00 95.10           H  
ATOM   1717  HE3 LYS B 128     -28.850   6.042  10.919  1.00 95.10           H  
ATOM   1718  HZ1 LYS B 128     -31.408   5.089   9.804  1.00102.93           H  
ATOM   1719  HZ2 LYS B 128     -30.027   4.197   9.936  1.00102.93           H  
ATOM   1720  HZ3 LYS B 128     -30.810   4.710  11.294  1.00102.93           H  
ATOM   1721  N   THR B 129     -26.798  10.097   5.043  1.00 50.08           N  
ATOM   1722  CA  THR B 129     -26.244   9.990   3.696  1.00 50.68           C  
ATOM   1723  C   THR B 129     -25.297  11.133   3.329  1.00 53.00           C  
ATOM   1724  O   THR B 129     -24.900  11.267   2.170  1.00 58.17           O  
ATOM   1725  CB  THR B 129     -27.360   9.927   2.638  1.00 45.91           C  
ATOM   1726  OG1 THR B 129     -28.172  11.093   2.756  1.00 35.74           O  
ATOM   1727  CG2 THR B 129     -28.238   8.698   2.844  1.00 39.77           C  
ATOM   1728  H   THR B 129     -27.484  10.810   5.248  1.00 50.08           H  
ATOM   1729  HA  THR B 129     -25.668   9.064   3.702  1.00 50.68           H  
ATOM   1730  HB  THR B 129     -26.902   9.870   1.651  1.00 45.91           H  
ATOM   1731 HG21 THR B 129     -27.627   7.798   2.772  1.00 39.77           H  
ATOM   1732 HG22 THR B 129     -28.702   8.744   3.829  1.00 39.77           H  
ATOM   1733 HG23 THR B 129     -29.013   8.673   2.078  1.00 39.77           H  
ATOM   1734  HG1 THR B 129     -28.550  11.095   3.638  1.00 35.74           H  
ATOM   1735  N   GLN B 130     -24.929  11.950   4.309  1.00 49.05           N  
ATOM   1736  CA  GLN B 130     -24.103  13.115   4.028  1.00 46.86           C  
ATOM   1737  C   GLN B 130     -22.670  12.730   3.700  1.00 53.00           C  
ATOM   1738  O   GLN B 130     -22.184  11.678   4.113  1.00 48.59           O  
ATOM   1739  CB  GLN B 130     -24.118  14.091   5.200  1.00 46.55           C  
ATOM   1740  CG  GLN B 130     -23.253  13.665   6.367  1.00 66.15           C  
ATOM   1741  CD  GLN B 130     -23.289  14.659   7.515  1.00 62.54           C  
ATOM   1742  OE1 GLN B 130     -22.621  15.699   7.482  1.00 67.14           O  
ATOM   1743  NE2 GLN B 130     -24.071  14.340   8.539  1.00 41.89           N  
ATOM   1744  H   GLN B 130     -25.224  11.762   5.256  1.00 49.05           H  
ATOM   1745  HA  GLN B 130     -24.533  13.601   3.152  1.00 46.86           H  
ATOM   1746  HB2 GLN B 130     -25.145  14.188   5.552  1.00 46.55           H  
ATOM   1747  HB3 GLN B 130     -23.763  15.058   4.845  1.00 46.55           H  
ATOM   1748  HG2 GLN B 130     -22.224  13.568   6.021  1.00 66.15           H  
ATOM   1749  HG3 GLN B 130     -23.607  12.700   6.730  1.00 66.15           H  
ATOM   1750 HE21 GLN B 130     -24.138  14.958   9.335  1.00 41.89           H  
ATOM   1751 HE22 GLN B 130     -24.599  13.479   8.522  1.00 41.89           H  
ATOM   1752  N   CYS B 131     -22.001  13.593   2.944  1.00 54.70           N  
ATOM   1753  CA  CYS B 131     -20.586  13.432   2.650  1.00 47.30           C  
ATOM   1754  C   CYS B 131     -19.800  13.310   3.955  1.00 56.11           C  
ATOM   1755  O   CYS B 131     -19.878  14.194   4.808  1.00 66.17           O  
ATOM   1756  CB  CYS B 131     -20.097  14.642   1.846  1.00 51.24           C  
ATOM   1757  SG  CYS B 131     -18.342  14.638   1.412  1.00 62.50           S  
ATOM   1758  H   CYS B 131     -22.492  14.388   2.560  1.00 54.70           H  
ATOM   1759  HA  CYS B 131     -20.432  12.526   2.063  1.00 47.30           H  
ATOM   1760  HB2 CYS B 131     -20.294  15.537   2.435  1.00 51.24           H  
ATOM   1761  HB3 CYS B 131     -20.671  14.683   0.920  1.00 51.24           H  
ATOM   1762  N   MET B 132     -19.058  12.211   4.107  1.00 47.35           N  
ATOM   1763  CA  MET B 132     -18.230  11.983   5.290  1.00 43.39           C  
ATOM   1764  C   MET B 132     -17.351  10.737   5.130  1.00 56.04           C  
ATOM   1765  O   MET B 132     -17.584   9.919   4.244  1.00 53.62           O  
ATOM   1766  CB  MET B 132     -19.110  11.850   6.536  1.00 52.88           C  
ATOM   1767  CG  MET B 132     -19.969  10.591   6.556  1.00 67.04           C  
ATOM   1768  SD  MET B 132     -21.039  10.493   8.005  1.00 75.67           S  
ATOM   1769  CE  MET B 132     -21.850   8.925   7.734  1.00 80.85           C  
ATOM   1770  H   MET B 132     -19.069  11.512   3.378  1.00 47.35           H  
ATOM   1771  HA  MET B 132     -17.572  12.844   5.406  1.00 43.39           H  
ATOM   1772  HB2 MET B 132     -19.770  12.716   6.584  1.00 52.88           H  
ATOM   1773  HB3 MET B 132     -18.463  11.838   7.413  1.00 52.88           H  
ATOM   1774  HG2 MET B 132     -19.312   9.722   6.550  1.00 67.04           H  
ATOM   1775  HG3 MET B 132     -20.593  10.581   5.662  1.00 67.04           H  
ATOM   1776  HE1 MET B 132     -22.398   8.957   6.792  1.00 80.85           H  
ATOM   1777  HE2 MET B 132     -21.103   8.132   7.693  1.00 80.85           H  
ATOM   1778  HE3 MET B 132     -22.544   8.729   8.552  1.00 80.85           H  
ATOM   1779  N   PRO B 133     -16.335  10.580   5.994  1.00 59.40           N  
ATOM   1780  CA  PRO B 133     -15.502   9.378   5.890  1.00 47.39           C  
ATOM   1781  C   PRO B 133     -16.299   8.136   6.272  1.00 52.23           C  
ATOM   1782  O   PRO B 133     -17.042   8.175   7.245  1.00 49.68           O  
ATOM   1783  CB  PRO B 133     -14.393   9.626   6.926  1.00 48.05           C  
ATOM   1784  CG  PRO B 133     -14.459  11.100   7.245  1.00 51.54           C  
ATOM   1785  CD  PRO B 133     -15.895  11.466   7.085  1.00 55.27           C  
ATOM   1786  HA  PRO B 133     -15.127   9.209   4.881  1.00 47.39           H  
ATOM   1787  HB2 PRO B 133     -13.419   9.370   6.509  1.00 48.05           H  
ATOM   1788  HB3 PRO B 133     -14.571   9.034   7.824  1.00 48.05           H  
ATOM   1789  HG2 PRO B 133     -13.839  11.670   6.553  1.00 51.54           H  
ATOM   1790  HG3 PRO B 133     -14.128  11.286   8.267  1.00 51.54           H  
ATOM   1791  HD2 PRO B 133     -16.455  11.271   8.000  1.00 55.27           H  
ATOM   1792  HD3 PRO B 133     -16.005  12.515   6.808  1.00 55.27           H  
ATOM   1793  N   ARG B 134     -16.137   7.048   5.524  1.00 59.27           N  
ATOM   1794  CA  ARG B 134     -16.855   5.808   5.806  1.00 47.15           C  
ATOM   1795  C   ARG B 134     -15.938   4.611   5.649  1.00 60.19           C  
ATOM   1796  O   ARG B 134     -15.080   4.597   4.767  1.00 58.99           O  
ATOM   1797  CB  ARG B 134     -18.036   5.638   4.852  1.00 38.92           C  
ATOM   1798  CG  ARG B 134     -19.106   6.697   4.966  1.00 49.16           C  
ATOM   1799  CD  ARG B 134     -19.811   6.943   3.633  1.00 43.08           C  
ATOM   1800  NE  ARG B 134     -20.803   8.002   3.782  1.00 64.21           N  
ATOM   1801  CZ  ARG B 134     -22.055   7.800   4.179  1.00 63.14           C  
ATOM   1802  NH1 ARG B 134     -22.480   6.572   4.444  1.00 56.30           N  
ATOM   1803  NH2 ARG B 134     -22.885   8.823   4.303  1.00 56.30           N1+
ATOM   1804  H   ARG B 134     -15.501   7.080   4.740  1.00 59.27           H  
ATOM   1805  HA  ARG B 134     -17.216   5.866   6.833  1.00 47.15           H  
ATOM   1806  HB2 ARG B 134     -18.496   4.670   5.052  1.00 38.92           H  
ATOM   1807  HB3 ARG B 134     -17.652   5.654   3.832  1.00 38.92           H  
ATOM   1808  HG2 ARG B 134     -18.646   7.628   5.298  1.00 49.16           H  
ATOM   1809  HG3 ARG B 134     -19.844   6.374   5.700  1.00 49.16           H  
ATOM   1810  HD2 ARG B 134     -20.306   6.027   3.312  1.00 43.08           H  
ATOM   1811  HD3 ARG B 134     -19.076   7.240   2.885  1.00 43.08           H  
ATOM   1812  HE  ARG B 134     -20.521   8.948   3.570  1.00 64.21           H  
ATOM   1813 HH11 ARG B 134     -23.434   6.420   4.739  1.00 56.30           H  
ATOM   1814 HH12 ARG B 134     -21.850   5.788   4.351  1.00 56.30           H  
ATOM   1815 HH21 ARG B 134     -22.565   9.760   4.102  1.00 56.30           H  
ATOM   1816 HH22 ARG B 134     -23.838   8.667   4.598  1.00 56.30           H  
ATOM   1817  N   GLU B 135     -16.132   3.604   6.497  1.00 62.55           N  
ATOM   1818  CA  GLU B 135     -15.409   2.342   6.364  1.00 60.64           C  
ATOM   1819  C   GLU B 135     -15.769   1.610   5.072  1.00 49.73           C  
ATOM   1820  O   GLU B 135     -16.928   1.320   4.811  1.00 53.29           O  
ATOM   1821  CB  GLU B 135     -15.680   1.422   7.558  1.00 58.44           C  
ATOM   1822  CG  GLU B 135     -14.526   1.308   8.536  1.00 88.99           C  
ATOM   1823  CD  GLU B 135     -14.744   0.215   9.561  1.00104.67           C  
ATOM   1824  OE1 GLU B 135     -15.791  -0.467   9.480  1.00 95.96           O  
ATOM   1825  OE2 GLU B 135     -13.870   0.040  10.443  1.00109.61           O1-
ATOM   1826  H   GLU B 135     -16.795   3.715   7.251  1.00 62.55           H  
ATOM   1827  HA  GLU B 135     -14.349   2.594   6.335  1.00 60.64           H  
ATOM   1828  HB2 GLU B 135     -15.903   0.426   7.177  1.00 58.44           H  
ATOM   1829  HB3 GLU B 135     -16.546   1.808   8.096  1.00 58.44           H  
ATOM   1830  HG2 GLU B 135     -14.413   2.259   9.057  1.00 88.99           H  
ATOM   1831  HG3 GLU B 135     -13.615   1.089   7.979  1.00 88.99           H  
ATOM   1832  N   VAL B 136     -14.760   1.302   4.275  1.00 46.64           N  
ATOM   1833  CA  VAL B 136     -14.956   0.530   3.061  1.00 42.46           C  
ATOM   1834  C   VAL B 136     -13.913  -0.560   2.983  1.00 47.65           C  
ATOM   1835  O   VAL B 136     -12.887  -0.508   3.656  1.00 61.70           O  
ATOM   1836  CB  VAL B 136     -14.822   1.410   1.805  1.00 39.46           C  
ATOM   1837  CG1 VAL B 136     -16.000   2.345   1.700  1.00 36.57           C  
ATOM   1838  CG2 VAL B 136     -13.534   2.206   1.854  1.00 36.75           C  
ATOM   1839  H   VAL B 136     -13.829   1.612   4.517  1.00 46.64           H  
ATOM   1840  HA  VAL B 136     -15.961   0.109   3.096  1.00 42.46           H  
ATOM   1841  HB  VAL B 136     -14.802   0.763   0.928  1.00 39.46           H  
ATOM   1842 HG11 VAL B 136     -16.921   1.765   1.650  1.00 36.57           H  
ATOM   1843 HG12 VAL B 136     -16.027   2.995   2.574  1.00 36.57           H  
ATOM   1844 HG13 VAL B 136     -15.904   2.951   0.799  1.00 36.57           H  
ATOM   1845 HG21 VAL B 136     -13.542   2.857   2.728  1.00 36.75           H  
ATOM   1846 HG22 VAL B 136     -12.687   1.523   1.918  1.00 36.75           H  
ATOM   1847 HG23 VAL B 136     -13.446   2.810   0.951  1.00 36.75           H  
ATOM   1848  N   ALA B 137     -14.179  -1.552   2.153  1.00 51.35           N  
ATOM   1849  CA  ALA B 137     -13.192  -2.575   1.875  1.00 48.59           C  
ATOM   1850  C   ALA B 137     -12.497  -2.250   0.549  1.00 55.96           C  
ATOM   1851  O   ALA B 137     -13.117  -2.294  -0.513  1.00 51.64           O  
ATOM   1852  CB  ALA B 137     -13.856  -3.934   1.823  1.00 39.70           C  
ATOM   1853  H   ALA B 137     -15.083  -1.598   1.706  1.00 51.35           H  
ATOM   1854  HA  ALA B 137     -12.445  -2.598   2.668  1.00 48.59           H  
ATOM   1855  HB1 ALA B 137     -14.330  -4.144   2.782  1.00 39.70           H  
ATOM   1856  HB2 ALA B 137     -14.610  -3.940   1.036  1.00 39.70           H  
ATOM   1857  HB3 ALA B 137     -13.106  -4.697   1.614  1.00 39.70           H  
ATOM   1858  N   ILE B 138     -11.214  -1.906   0.629  1.00 50.57           N  
ATOM   1859  CA  ILE B 138     -10.409  -1.562  -0.542  1.00 39.14           C  
ATOM   1860  C   ILE B 138      -9.637  -2.761  -1.085  1.00 43.31           C  
ATOM   1861  O   ILE B 138      -8.895  -3.415  -0.355  1.00 59.33           O  
ATOM   1862  CB  ILE B 138      -9.381  -0.489  -0.178  1.00 46.72           C  
ATOM   1863  CG1 ILE B 138     -10.093   0.819   0.156  1.00 54.96           C  
ATOM   1864  CG2 ILE B 138      -8.374  -0.306  -1.305  1.00 46.91           C  
ATOM   1865  CD1 ILE B 138     -11.043   1.286  -0.930  1.00 39.84           C  
ATOM   1866  H   ILE B 138     -10.777  -1.881   1.539  1.00 50.57           H  
ATOM   1867  HA  ILE B 138     -11.106  -1.207  -1.301  1.00 39.14           H  
ATOM   1868  HB  ILE B 138      -8.827  -0.809   0.704  1.00 46.72           H  
ATOM   1869 HG12 ILE B 138      -9.340   1.592   0.311  1.00 54.96           H  
ATOM   1870 HG13 ILE B 138     -10.662   0.677   1.075  1.00 54.96           H  
ATOM   1871 HG21 ILE B 138      -7.866  -1.251  -1.495  1.00 46.91           H  
ATOM   1872 HG22 ILE B 138      -8.893   0.016  -2.208  1.00 46.91           H  
ATOM   1873 HG23 ILE B 138      -7.642   0.449  -1.019  1.00 46.91           H  
ATOM   1874 HD11 ILE B 138     -10.490   1.434  -1.858  1.00 39.84           H  
ATOM   1875 HD12 ILE B 138     -11.817   0.534  -1.084  1.00 39.84           H  
ATOM   1876 HD13 ILE B 138     -11.505   2.226  -0.629  1.00 39.84           H  
ATOM   1877  N   ASP B 139      -9.807  -3.040  -2.371  1.00 42.94           N  
ATOM   1878  CA  ASP B 139      -9.080  -4.117  -3.027  1.00 43.58           C  
ATOM   1879  C   ASP B 139      -7.640  -3.672  -3.267  1.00 47.99           C  
ATOM   1880  O   ASP B 139      -7.405  -2.745  -4.034  1.00 53.69           O  
ATOM   1881  CB  ASP B 139      -9.765  -4.460  -4.347  1.00 44.55           C  
ATOM   1882  CG  ASP B 139      -9.019  -5.505  -5.148  1.00 55.63           C  
ATOM   1883  OD1 ASP B 139      -9.608  -6.563  -5.427  1.00 54.34           O  
ATOM   1884  OD2 ASP B 139      -7.852  -5.265  -5.511  1.00 66.60           O1-
ATOM   1885  H   ASP B 139     -10.460  -2.489  -2.910  1.00 42.94           H  
ATOM   1886  HA  ASP B 139      -9.075  -5.006  -2.397  1.00 43.58           H  
ATOM   1887  HB2 ASP B 139      -9.840  -3.552  -4.945  1.00 44.55           H  
ATOM   1888  HB3 ASP B 139     -10.765  -4.836  -4.132  1.00 44.55           H  
ATOM   1889  N   VAL B 140      -6.677  -4.326  -2.615  1.00 41.32           N  
ATOM   1890  CA  VAL B 140      -5.279  -3.882  -2.678  1.00 57.80           C  
ATOM   1891  C   VAL B 140      -4.735  -3.877  -4.105  1.00 61.17           C  
ATOM   1892  O   VAL B 140      -4.247  -2.859  -4.584  1.00 58.76           O  
ATOM   1893  CB  VAL B 140      -4.334  -4.736  -1.789  1.00 50.14           C  
ATOM   1894  CG1 VAL B 140      -2.910  -4.243  -1.920  1.00 49.40           C  
ATOM   1895  CG2 VAL B 140      -4.748  -4.682  -0.347  1.00 40.91           C  
ATOM   1896  H   VAL B 140      -6.914  -5.141  -2.068  1.00 41.32           H  
ATOM   1897  HA  VAL B 140      -5.294  -2.862  -2.294  1.00 57.80           H  
ATOM   1898  HB  VAL B 140      -4.399  -5.769  -2.131  1.00 50.14           H  
ATOM   1899 HG11 VAL B 140      -2.601  -4.298  -2.964  1.00 49.40           H  
ATOM   1900 HG12 VAL B 140      -2.850  -3.210  -1.577  1.00 49.40           H  
ATOM   1901 HG13 VAL B 140      -2.253  -4.866  -1.313  1.00 49.40           H  
ATOM   1902 HG21 VAL B 140      -4.688  -3.654   0.010  1.00 40.91           H  
ATOM   1903 HG22 VAL B 140      -5.772  -5.042  -0.249  1.00 40.91           H  
ATOM   1904 HG23 VAL B 140      -4.084  -5.311   0.245  1.00 40.91           H  
ATOM   1905  N   GLY B 141      -4.819  -5.022  -4.774  1.00 59.19           N  
ATOM   1906  CA  GLY B 141      -4.317  -5.157  -6.127  1.00 62.67           C  
ATOM   1907  C   GLY B 141      -4.760  -4.048  -7.065  1.00 77.86           C  
ATOM   1908  O   GLY B 141      -3.948  -3.501  -7.810  1.00 95.10           O  
ATOM   1909  H   GLY B 141      -5.245  -5.821  -4.327  1.00 59.19           H  
ATOM   1910  HA2 GLY B 141      -4.669  -6.107  -6.530  1.00 62.67           H  
ATOM   1911  HA3 GLY B 141      -3.228  -5.159  -6.090  1.00 62.67           H  
ATOM   1912  N   LYS B 142      -6.047  -3.713  -7.031  1.00 65.19           N  
ATOM   1913  CA  LYS B 142      -6.589  -2.700  -7.929  1.00 68.54           C  
ATOM   1914  C   LYS B 142      -6.161  -1.282  -7.575  1.00 79.32           C  
ATOM   1915  O   LYS B 142      -5.923  -0.463  -8.463  1.00 86.32           O  
ATOM   1916  CB  LYS B 142      -8.114  -2.782  -7.984  1.00 66.98           C  
ATOM   1917  CG  LYS B 142      -8.616  -3.992  -8.742  1.00 79.16           C  
ATOM   1918  CD  LYS B 142     -10.125  -3.983  -8.886  1.00 92.19           C  
ATOM   1919  CE  LYS B 142     -10.593  -5.151  -9.745  1.00104.15           C  
ATOM   1920  NZ  LYS B 142     -12.067  -5.138  -9.967  1.00105.54           N1+
ATOM   1921  H   LYS B 142      -6.660  -4.169  -6.371  1.00 65.19           H  
ATOM   1922  HA  LYS B 142      -6.172  -2.921  -8.911  1.00 68.54           H  
ATOM   1923  HB2 LYS B 142      -8.492  -1.884  -8.473  1.00 66.98           H  
ATOM   1924  HB3 LYS B 142      -8.496  -2.828  -6.964  1.00 66.98           H  
ATOM   1925  HG2 LYS B 142      -8.319  -4.893  -8.205  1.00 79.16           H  
ATOM   1926  HG3 LYS B 142      -8.167  -3.997  -9.735  1.00 79.16           H  
ATOM   1927  HD2 LYS B 142     -10.434  -3.049  -9.354  1.00 92.19           H  
ATOM   1928  HD3 LYS B 142     -10.579  -4.061  -7.898  1.00 92.19           H  
ATOM   1929  HE2 LYS B 142     -10.322  -6.082  -9.247  1.00104.15           H  
ATOM   1930  HE3 LYS B 142     -10.093  -5.097 -10.712  1.00104.15           H  
ATOM   1931  HZ1 LYS B 142     -12.542  -5.188  -9.077  1.00105.54           H  
ATOM   1932  HZ2 LYS B 142     -12.329  -4.285 -10.441  1.00105.54           H  
ATOM   1933  HZ3 LYS B 142     -12.329  -5.932 -10.533  1.00105.54           H  
ATOM   1934  N   GLU B 143      -6.094  -0.991  -6.279  1.00 67.27           N  
ATOM   1935  CA  GLU B 143      -5.753   0.344  -5.801  1.00 50.24           C  
ATOM   1936  C   GLU B 143      -4.381   0.801  -6.280  1.00 68.38           C  
ATOM   1937  O   GLU B 143      -4.149   1.998  -6.489  1.00 61.96           O  
ATOM   1938  CB  GLU B 143      -5.807   0.401  -4.280  1.00 47.16           C  
ATOM   1939  CG  GLU B 143      -5.360   1.732  -3.697  1.00 53.30           C  
ATOM   1940  CD  GLU B 143      -6.460   2.458  -2.936  1.00 64.70           C  
ATOM   1941  OE1 GLU B 143      -7.646   2.353  -3.326  1.00 61.44           O  
ATOM   1942  OE2 GLU B 143      -6.127   3.147  -1.949  1.00 66.16           O1-
ATOM   1943  H   GLU B 143      -6.285  -1.718  -5.604  1.00 67.27           H  
ATOM   1944  HA  GLU B 143      -6.495   1.023  -6.220  1.00 50.24           H  
ATOM   1945  HB2 GLU B 143      -5.160  -0.382  -3.884  1.00 47.16           H  
ATOM   1946  HB3 GLU B 143      -6.834   0.216  -3.966  1.00 47.16           H  
ATOM   1947  HG2 GLU B 143      -5.024   2.372  -4.513  1.00 53.30           H  
ATOM   1948  HG3 GLU B 143      -4.530   1.549  -3.014  1.00 53.30           H  
ATOM   1949  N   PHE B 144      -3.473  -0.152  -6.459  1.00 70.09           N  
ATOM   1950  CA  PHE B 144      -2.128   0.181  -6.906  1.00 66.28           C  
ATOM   1951  C   PHE B 144      -1.809  -0.330  -8.301  1.00 66.10           C  
ATOM   1952  O   PHE B 144      -0.654  -0.323  -8.719  1.00 70.03           O  
ATOM   1953  CB  PHE B 144      -1.104  -0.303  -5.895  1.00 55.44           C  
ATOM   1954  CG  PHE B 144      -1.251   0.346  -4.558  1.00 68.39           C  
ATOM   1955  CD1 PHE B 144      -0.730   1.608  -4.329  1.00 53.36           C  
ATOM   1956  CD2 PHE B 144      -1.939  -0.291  -3.535  1.00 62.21           C  
ATOM   1957  CE1 PHE B 144      -0.873   2.211  -3.097  1.00 58.90           C  
ATOM   1958  CE2 PHE B 144      -2.087   0.312  -2.302  1.00 46.43           C  
ATOM   1959  CZ  PHE B 144      -1.554   1.563  -2.083  1.00 49.02           C  
ATOM   1960  H   PHE B 144      -3.718  -1.116  -6.283  1.00 70.09           H  
ATOM   1961  HA  PHE B 144      -2.080   1.268  -6.973  1.00 66.28           H  
ATOM   1962  HB2 PHE B 144      -0.107  -0.085  -6.279  1.00 55.44           H  
ATOM   1963  HB3 PHE B 144      -1.219  -1.380  -5.773  1.00 55.44           H  
ATOM   1964  HD1 PHE B 144      -0.208   2.124  -5.121  1.00 53.36           H  
ATOM   1965  HD2 PHE B 144      -2.363  -1.269  -3.705  1.00 62.21           H  
ATOM   1966  HE1 PHE B 144      -0.453   3.191  -2.924  1.00 58.90           H  
ATOM   1967  HE2 PHE B 144      -2.619  -0.196  -1.511  1.00 46.43           H  
ATOM   1968  HZ  PHE B 144      -1.668   2.038  -1.120  1.00 49.02           H  
ATOM   1969  N   GLY B 145      -2.843  -0.760  -9.018  1.00 57.82           N  
ATOM   1970  CA  GLY B 145      -2.698  -1.164 -10.403  1.00 59.44           C  
ATOM   1971  C   GLY B 145      -1.792  -2.362 -10.535  1.00 58.30           C  
ATOM   1972  O   GLY B 145      -1.069  -2.516 -11.520  1.00 69.26           O  
ATOM   1973  H   GLY B 145      -3.755  -0.806  -8.586  1.00 57.82           H  
ATOM   1974  HA2 GLY B 145      -2.276  -0.336 -10.972  1.00 59.44           H  
ATOM   1975  HA3 GLY B 145      -3.680  -1.416 -10.803  1.00 59.44           H  
ATOM   1976  N   VAL B 146      -1.838  -3.215  -9.523  1.00 50.85           N  
ATOM   1977  CA  VAL B 146      -0.989  -4.388  -9.467  1.00 56.32           C  
ATOM   1978  C   VAL B 146      -1.416  -5.422 -10.506  1.00 67.01           C  
ATOM   1979  O   VAL B 146      -2.605  -5.702 -10.670  1.00 70.99           O  
ATOM   1980  CB  VAL B 146      -1.011  -4.995  -8.053  1.00 62.31           C  
ATOM   1981  CG1 VAL B 146      -0.392  -6.385  -8.043  1.00 66.78           C  
ATOM   1982  CG2 VAL B 146      -0.298  -4.064  -7.078  1.00 50.45           C  
ATOM   1983  H   VAL B 146      -2.485  -3.043  -8.767  1.00 50.85           H  
ATOM   1984  HA  VAL B 146       0.032  -4.084  -9.699  1.00 56.32           H  
ATOM   1985  HB  VAL B 146      -2.048  -5.102  -7.735  1.00 62.31           H  
ATOM   1986 HG11 VAL B 146      -0.939  -7.031  -8.729  1.00 66.78           H  
ATOM   1987 HG12 VAL B 146       0.650  -6.321  -8.357  1.00 66.78           H  
ATOM   1988 HG13 VAL B 146      -0.443  -6.798  -7.036  1.00 66.78           H  
ATOM   1989 HG21 VAL B 146       0.742  -3.946  -7.383  1.00 50.45           H  
ATOM   1990 HG22 VAL B 146      -0.789  -3.091  -7.079  1.00 50.45           H  
ATOM   1991 HG23 VAL B 146      -0.337  -4.489  -6.075  1.00 50.45           H  
ATOM   1992  N   ALA B 147      -0.437  -5.968 -11.218  1.00 72.71           N  
ATOM   1993  CA  ALA B 147      -0.688  -7.038 -12.174  1.00 80.21           C  
ATOM   1994  C   ALA B 147      -1.447  -8.163 -11.487  1.00 85.36           C  
ATOM   1995  O   ALA B 147      -1.113  -8.560 -10.367  1.00 81.08           O  
ATOM   1996  CB  ALA B 147       0.622  -7.552 -12.748  1.00 87.30           C  
ATOM   1997  H   ALA B 147       0.507  -5.632 -11.093  1.00 72.71           H  
ATOM   1998  HA  ALA B 147      -1.291  -6.652 -12.996  1.00 80.21           H  
ATOM   1999  HB1 ALA B 147       1.146  -6.736 -13.246  1.00 87.30           H  
ATOM   2000  HB2 ALA B 147       1.243  -7.944 -11.942  1.00 87.30           H  
ATOM   2001  HB3 ALA B 147       0.417  -8.345 -13.468  1.00 87.30           H  
ATOM   2002  N   THR B 148      -2.469  -8.682 -12.155  1.00 89.91           N  
ATOM   2003  CA  THR B 148      -3.331  -9.668 -11.516  1.00 90.62           C  
ATOM   2004  C   THR B 148      -2.789 -11.105 -11.565  1.00 86.27           C  
ATOM   2005  O   THR B 148      -3.476 -12.043 -11.187  1.00 71.12           O  
ATOM   2006  CB  THR B 148      -4.829  -9.557 -11.975  1.00 86.47           C  
ATOM   2007  OG1 THR B 148      -5.286 -10.794 -12.536  1.00 62.51           O  
ATOM   2008  CG2 THR B 148      -5.016  -8.422 -12.977  1.00103.23           C  
ATOM   2009  H   THR B 148      -2.650  -8.394 -13.106  1.00 89.91           H  
ATOM   2010  HA  THR B 148      -3.318  -9.407 -10.458  1.00 90.62           H  
ATOM   2011  HB  THR B 148      -5.428  -9.335 -11.092  1.00 86.47           H  
ATOM   2012 HG21 THR B 148      -4.688  -7.484 -12.529  1.00103.23           H  
ATOM   2013 HG22 THR B 148      -4.425  -8.625 -13.870  1.00103.23           H  
ATOM   2014 HG23 THR B 148      -6.069  -8.346 -13.248  1.00103.23           H  
ATOM   2015  HG1 THR B 148      -4.751 -10.976 -13.312  1.00 62.51           H  
ATOM   2016  N   ASN B 149      -1.549 -11.286 -12.003  1.00 96.65           N  
ATOM   2017  CA  ASN B 149      -0.924 -12.590 -11.796  1.00 94.91           C  
ATOM   2018  C   ASN B 149      -0.223 -12.586 -10.425  1.00 79.75           C  
ATOM   2019  O   ASN B 149       0.636 -13.414 -10.128  1.00 77.61           O  
ATOM   2020  CB  ASN B 149      -0.030 -13.020 -12.989  1.00 34.66           C  
ATOM   2021  CG  ASN B 149       1.396 -12.537 -12.871  1.00 68.36           C  
ATOM   2022  OD1 ASN B 149       1.715 -11.685 -12.038  1.00 90.27           O  
ATOM   2023  ND2 ASN B 149       2.274 -13.083 -13.713  1.00 53.29           N  
ATOM   2024  H   ASN B 149      -1.050 -10.541 -12.468  1.00 96.65           H  
ATOM   2025  HA  ASN B 149      -1.685 -13.370 -11.770  1.00 94.91           H  
ATOM   2026  HB2 ASN B 149      -0.458 -12.615 -13.906  1.00 34.66           H  
ATOM   2027  HB3 ASN B 149      -0.023 -14.109 -13.042  1.00 34.66           H  
ATOM   2028 HD21 ASN B 149       1.969 -13.778 -14.380  1.00 53.29           H  
ATOM   2029 HD22 ASN B 149       3.244 -12.802 -13.684  1.00 53.29           H  
ATOM   2030  N   THR B 150      -0.641 -11.641  -9.584  1.00 60.16           N  
ATOM   2031  CA  THR B 150      -0.042 -11.424  -8.270  1.00 54.13           C  
ATOM   2032  C   THR B 150      -1.135 -11.254  -7.227  1.00 63.64           C  
ATOM   2033  O   THR B 150      -1.887 -10.285  -7.263  1.00 87.22           O  
ATOM   2034  CB  THR B 150       0.865 -10.170  -8.249  1.00 55.07           C  
ATOM   2035  OG1 THR B 150       2.175 -10.515  -8.714  1.00 85.79           O  
ATOM   2036  CG2 THR B 150       0.986  -9.627  -6.845  1.00 43.73           C  
ATOM   2037  H   THR B 150      -1.407 -11.048  -9.868  1.00 60.16           H  
ATOM   2038  HA  THR B 150       0.571 -12.297  -8.044  1.00 54.13           H  
ATOM   2039  HB  THR B 150       0.418  -9.414  -8.895  1.00 55.07           H  
ATOM   2040 HG21 THR B 150      -0.004  -9.368  -6.469  1.00 43.73           H  
ATOM   2041 HG22 THR B 150       1.433 -10.384  -6.200  1.00 43.73           H  
ATOM   2042 HG23 THR B 150       1.616  -8.738  -6.852  1.00 43.73           H  
ATOM   2043  HG1 THR B 150       2.085 -10.859  -9.606  1.00 85.79           H  
ATOM   2044  N   PHE B 151      -1.206 -12.187  -6.285  1.00 57.84           N  
ATOM   2045  CA  PHE B 151      -2.357 -12.276  -5.389  1.00 69.13           C  
ATOM   2046  C   PHE B 151      -2.091 -11.696  -3.996  1.00 66.75           C  
ATOM   2047  O   PHE B 151      -1.076 -12.000  -3.366  1.00 67.79           O  
ATOM   2048  CB  PHE B 151      -2.797 -13.734  -5.238  1.00 82.47           C  
ATOM   2049  CG  PHE B 151      -3.295 -14.366  -6.509  1.00 90.55           C  
ATOM   2050  CD1 PHE B 151      -4.548 -14.941  -6.557  1.00 85.72           C  
ATOM   2051  CD2 PHE B 151      -2.509 -14.393  -7.652  1.00100.42           C  
ATOM   2052  CE1 PHE B 151      -5.013 -15.526  -7.716  1.00 90.90           C  
ATOM   2053  CE2 PHE B 151      -2.972 -14.976  -8.813  1.00 95.10           C  
ATOM   2054  CZ  PHE B 151      -4.225 -15.543  -8.843  1.00 92.00           C  
ATOM   2055  H   PHE B 151      -0.449 -12.849  -6.186  1.00 57.84           H  
ATOM   2056  HA  PHE B 151      -3.143 -11.677  -5.849  1.00 69.13           H  
ATOM   2057  HB2 PHE B 151      -3.598 -13.774  -4.500  1.00 82.47           H  
ATOM   2058  HB3 PHE B 151      -1.945 -14.312  -4.880  1.00 82.47           H  
ATOM   2059  HD1 PHE B 151      -5.173 -14.933  -5.676  1.00 85.72           H  
ATOM   2060  HD2 PHE B 151      -1.523 -13.952  -7.632  1.00100.42           H  
ATOM   2061  HE1 PHE B 151      -5.997 -15.971  -7.739  1.00 90.90           H  
ATOM   2062  HE2 PHE B 151      -2.352 -14.987  -9.697  1.00 95.10           H  
ATOM   2063  HZ  PHE B 151      -4.590 -16.001  -9.751  1.00 92.00           H  
ATOM   2064  N   PHE B 152      -3.006 -10.869  -3.508  1.00 44.68           N  
ATOM   2065  CA  PHE B 152      -2.901 -10.384  -2.139  1.00 53.42           C  
ATOM   2066  C   PHE B 152      -3.815 -11.159  -1.188  1.00 58.29           C  
ATOM   2067  O   PHE B 152      -4.970 -11.446  -1.505  1.00 51.79           O  
ATOM   2068  CB  PHE B 152      -3.180  -8.885  -2.045  1.00 49.11           C  
ATOM   2069  CG  PHE B 152      -2.073  -8.023  -2.592  1.00 58.08           C  
ATOM   2070  CD1 PHE B 152      -0.984  -7.682  -1.802  1.00 56.32           C  
ATOM   2071  CD2 PHE B 152      -2.126  -7.548  -3.895  1.00 47.00           C  
ATOM   2072  CE1 PHE B 152       0.034  -6.890  -2.299  1.00 56.24           C  
ATOM   2073  CE2 PHE B 152      -1.112  -6.761  -4.398  1.00 61.98           C  
ATOM   2074  CZ  PHE B 152      -0.030  -6.430  -3.600  1.00 65.17           C  
ATOM   2075  H   PHE B 152      -3.779 -10.575  -4.088  1.00 44.68           H  
ATOM   2076  HA  PHE B 152      -1.870 -10.555  -1.828  1.00 53.42           H  
ATOM   2077  HB2 PHE B 152      -3.328  -8.629  -0.996  1.00 49.11           H  
ATOM   2078  HB3 PHE B 152      -4.091  -8.670  -2.604  1.00 49.11           H  
ATOM   2079  HD1 PHE B 152      -0.931  -8.041  -0.785  1.00 56.32           H  
ATOM   2080  HD2 PHE B 152      -2.970  -7.797  -4.521  1.00 47.00           H  
ATOM   2081  HE1 PHE B 152       0.875  -6.632  -1.673  1.00 56.24           H  
ATOM   2082  HE2 PHE B 152      -1.162  -6.402  -5.415  1.00 61.98           H  
ATOM   2083  HZ  PHE B 152       0.763  -5.813  -3.994  1.00 65.17           H  
ATOM   2084  N   LYS B 153      -3.267 -11.508  -0.027  1.00 42.93           N  
ATOM   2085  CA  LYS B 153      -4.005 -12.198   1.015  1.00 49.08           C  
ATOM   2086  C   LYS B 153      -3.815 -11.425   2.325  1.00 55.04           C  
ATOM   2087  O   LYS B 153      -2.709 -11.370   2.857  1.00 50.74           O  
ATOM   2088  CB  LYS B 153      -3.504 -13.641   1.174  1.00 43.35           C  
ATOM   2089  CG  LYS B 153      -3.621 -14.520  -0.067  1.00 34.75           C  
ATOM   2090  CD  LYS B 153      -5.057 -14.691  -0.495  1.00 54.40           C  
ATOM   2091  CE  LYS B 153      -5.206 -15.732  -1.590  1.00 61.09           C  
ATOM   2092  NZ  LYS B 153      -6.622 -15.763  -2.079  1.00 70.83           N1+
ATOM   2093  H   LYS B 153      -2.296 -11.283   0.136  1.00 42.93           H  
ATOM   2094  HA  LYS B 153      -5.061 -12.242   0.750  1.00 49.08           H  
ATOM   2095  HB2 LYS B 153      -4.079 -14.110   1.972  1.00 43.35           H  
ATOM   2096  HB3 LYS B 153      -2.453 -13.601   1.459  1.00 43.35           H  
ATOM   2097  HG2 LYS B 153      -3.199 -15.500   0.153  1.00 34.75           H  
ATOM   2098  HG3 LYS B 153      -3.062 -14.058  -0.881  1.00 34.75           H  
ATOM   2099  HD2 LYS B 153      -5.430 -13.736  -0.865  1.00 54.40           H  
ATOM   2100  HD3 LYS B 153      -5.646 -15.001   0.368  1.00 54.40           H  
ATOM   2101  HE2 LYS B 153      -4.939 -16.712  -1.195  1.00 61.09           H  
ATOM   2102  HE3 LYS B 153      -4.543 -15.482  -2.419  1.00 61.09           H  
ATOM   2103  HZ1 LYS B 153      -7.238 -15.995  -1.313  1.00 70.83           H  
ATOM   2104  HZ2 LYS B 153      -6.871 -14.856  -2.448  1.00 70.83           H  
ATOM   2105  HZ3 LYS B 153      -6.712 -16.459  -2.806  1.00 70.83           H  
ATOM   2106  N   PRO B 154      -4.887 -10.798   2.836  1.00 56.62           N  
ATOM   2107  CA  PRO B 154      -6.236 -10.757   2.268  1.00 50.55           C  
ATOM   2108  C   PRO B 154      -6.260  -9.838   1.060  1.00 48.93           C  
ATOM   2109  O   PRO B 154      -5.408  -8.961   0.957  1.00 49.57           O  
ATOM   2110  CB  PRO B 154      -7.067 -10.112   3.380  1.00 50.84           C  
ATOM   2111  CG  PRO B 154      -6.153  -9.950   4.553  1.00 50.78           C  
ATOM   2112  CD  PRO B 154      -4.778  -9.933   4.018  1.00 55.60           C  
ATOM   2113  HA  PRO B 154      -6.592 -11.738   1.955  1.00 50.55           H  
ATOM   2114  HB2 PRO B 154      -7.907 -10.754   3.643  1.00 50.84           H  
ATOM   2115  HB3 PRO B 154      -7.440  -9.140   3.056  1.00 50.84           H  
ATOM   2116  HG2 PRO B 154      -6.277 -10.784   5.244  1.00 50.78           H  
ATOM   2117  HG3 PRO B 154      -6.367  -9.014   5.070  1.00 50.78           H  
ATOM   2118  HD2 PRO B 154      -4.475  -8.923   3.741  1.00 55.60           H  
ATOM   2119  HD3 PRO B 154      -4.069 -10.339   4.740  1.00 55.60           H  
ATOM   2120  N   PRO B 155      -7.232 -10.022   0.163  1.00 53.53           N  
ATOM   2121  CA  PRO B 155      -7.270  -9.179  -1.030  1.00 43.75           C  
ATOM   2122  C   PRO B 155      -7.619  -7.744  -0.657  1.00 36.20           C  
ATOM   2123  O   PRO B 155      -7.332  -6.833  -1.427  1.00 61.17           O  
ATOM   2124  CB  PRO B 155      -8.403  -9.792  -1.860  1.00 44.86           C  
ATOM   2125  CG  PRO B 155      -8.698 -11.109  -1.224  1.00 47.65           C  
ATOM   2126  CD  PRO B 155      -8.356 -10.966   0.207  1.00 39.59           C  
ATOM   2127  HA  PRO B 155      -6.316  -9.144  -1.556  1.00 43.75           H  
ATOM   2128  HB2 PRO B 155      -8.086  -9.931  -2.893  1.00 44.86           H  
ATOM   2129  HB3 PRO B 155      -9.284  -9.151  -1.834  1.00 44.86           H  
ATOM   2130  HG2 PRO B 155      -8.092 -11.892  -1.680  1.00 47.65           H  
ATOM   2131  HG3 PRO B 155      -9.754 -11.354  -1.337  1.00 47.65           H  
ATOM   2132  HD2 PRO B 155      -9.193 -10.559   0.775  1.00 39.59           H  
ATOM   2133  HD3 PRO B 155      -8.054 -11.920   0.639  1.00 39.59           H  
ATOM   2134  N   CYS B 156      -8.233  -7.541   0.503  1.00 42.91           N  
ATOM   2135  CA  CYS B 156      -8.711  -6.207   0.854  1.00 54.69           C  
ATOM   2136  C   CYS B 156      -8.323  -5.744   2.243  1.00 50.91           C  
ATOM   2137  O   CYS B 156      -8.060  -6.544   3.135  1.00 62.06           O  
ATOM   2138  CB  CYS B 156     -10.228  -6.117   0.702  1.00 57.02           C  
ATOM   2139  SG  CYS B 156     -10.798  -6.473  -0.940  1.00 59.24           S  
ATOM   2140  H   CYS B 156      -8.369  -8.310   1.143  1.00 42.91           H  
ATOM   2141  HA  CYS B 156      -8.212  -5.539   0.152  1.00 54.69           H  
ATOM   2142  HB2 CYS B 156     -10.542  -5.107   0.964  1.00 57.02           H  
ATOM   2143  HB3 CYS B 156     -10.686  -6.829   1.388  1.00 57.02           H  
ATOM   2144  N   VAL B 157      -8.308  -4.432   2.417  1.00 48.78           N  
ATOM   2145  CA  VAL B 157      -8.028  -3.837   3.710  1.00 53.63           C  
ATOM   2146  C   VAL B 157      -9.163  -2.906   4.094  1.00 55.81           C  
ATOM   2147  O   VAL B 157      -9.833  -2.347   3.233  1.00 51.99           O  
ATOM   2148  CB  VAL B 157      -6.693  -3.056   3.710  1.00 49.07           C  
ATOM   2149  CG1 VAL B 157      -5.522  -4.016   3.691  1.00 60.36           C  
ATOM   2150  CG2 VAL B 157      -6.628  -2.096   2.529  1.00 44.90           C  
ATOM   2151  H   VAL B 157      -8.496  -3.829   1.629  1.00 48.78           H  
ATOM   2152  HA  VAL B 157      -7.939  -4.644   4.437  1.00 53.63           H  
ATOM   2153  HB  VAL B 157      -6.638  -2.465   4.625  1.00 49.07           H  
ATOM   2154 HG11 VAL B 157      -5.574  -4.670   4.561  1.00 60.36           H  
ATOM   2155 HG12 VAL B 157      -5.559  -4.617   2.782  1.00 60.36           H  
ATOM   2156 HG13 VAL B 157      -4.589  -3.452   3.716  1.00 60.36           H  
ATOM   2157 HG21 VAL B 157      -6.681  -2.661   1.598  1.00 44.90           H  
ATOM   2158 HG22 VAL B 157      -7.465  -1.400   2.580  1.00 44.90           H  
ATOM   2159 HG23 VAL B 157      -5.691  -1.540   2.564  1.00 44.90           H  
ATOM   2160  N   SER B 158      -9.383  -2.750   5.391  1.00 63.39           N  
ATOM   2161  CA  SER B 158     -10.397  -1.836   5.873  1.00 59.57           C  
ATOM   2162  C   SER B 158      -9.791  -0.459   6.081  1.00 52.10           C  
ATOM   2163  O   SER B 158      -8.870  -0.298   6.871  1.00 61.76           O  
ATOM   2164  CB  SER B 158     -10.995  -2.347   7.181  1.00 60.26           C  
ATOM   2165  OG  SER B 158     -12.123  -1.579   7.558  1.00 73.15           O  
ATOM   2166  H   SER B 158      -8.834  -3.278   6.055  1.00 63.39           H  
ATOM   2167  HA  SER B 158     -11.192  -1.769   5.130  1.00 59.57           H  
ATOM   2168  HB2 SER B 158     -10.242  -2.283   7.966  1.00 60.26           H  
ATOM   2169  HB3 SER B 158     -11.298  -3.386   7.052  1.00 60.26           H  
ATOM   2170  HG  SER B 158     -12.456  -1.938   8.384  1.00 73.15           H  
ATOM   2171  N   VAL B 159     -10.298   0.525   5.349  1.00 44.50           N  
ATOM   2172  CA  VAL B 159      -9.947   1.920   5.586  1.00 49.11           C  
ATOM   2173  C   VAL B 159     -11.181   2.795   5.483  1.00 52.37           C  
ATOM   2174  O   VAL B 159     -12.237   2.356   5.034  1.00 50.40           O  
ATOM   2175  CB  VAL B 159      -8.907   2.452   4.578  1.00 41.68           C  
ATOM   2176  CG1 VAL B 159      -7.631   1.641   4.660  1.00 50.99           C  
ATOM   2177  CG2 VAL B 159      -9.472   2.423   3.175  1.00 45.95           C  
ATOM   2178  H   VAL B 159     -10.945   0.301   4.607  1.00 44.50           H  
ATOM   2179  HA  VAL B 159      -9.516   1.960   6.586  1.00 49.11           H  
ATOM   2180  HB  VAL B 159      -8.672   3.486   4.831  1.00 41.68           H  
ATOM   2181 HG11 VAL B 159      -7.230   1.697   5.672  1.00 50.99           H  
ATOM   2182 HG12 VAL B 159      -7.844   0.602   4.410  1.00 50.99           H  
ATOM   2183 HG13 VAL B 159      -6.900   2.041   3.957  1.00 50.99           H  
ATOM   2184 HG21 VAL B 159      -9.714   1.396   2.902  1.00 45.95           H  
ATOM   2185 HG22 VAL B 159     -10.375   3.033   3.134  1.00 45.95           H  
ATOM   2186 HG23 VAL B 159      -8.734   2.820   2.478  1.00 45.95           H  
ATOM   2187  N   TYR B 160     -11.033   4.042   5.897  1.00 51.68           N  
ATOM   2188  CA  TYR B 160     -12.106   5.011   5.773  1.00 54.94           C  
ATOM   2189  C   TYR B 160     -11.919   5.827   4.499  1.00 48.56           C  
ATOM   2190  O   TYR B 160     -10.828   6.325   4.234  1.00 59.67           O  
ATOM   2191  CB  TYR B 160     -12.134   5.928   7.000  1.00 55.26           C  
ATOM   2192  CG  TYR B 160     -12.869   5.352   8.190  1.00 56.22           C  
ATOM   2193  CD1 TYR B 160     -12.264   4.417   9.029  1.00 55.01           C  
ATOM   2194  CD2 TYR B 160     -14.167   5.750   8.483  1.00 53.08           C  
ATOM   2195  CE1 TYR B 160     -12.938   3.895  10.125  1.00 61.75           C  
ATOM   2196  CE2 TYR B 160     -14.845   5.240   9.572  1.00 57.71           C  
ATOM   2197  CZ  TYR B 160     -14.233   4.311  10.394  1.00 69.14           C  
ATOM   2198  OH  TYR B 160     -14.918   3.802  11.481  1.00 64.40           O  
ATOM   2199  H   TYR B 160     -10.155   4.326   6.308  1.00 51.68           H  
ATOM   2200  HA  TYR B 160     -13.059   4.485   5.716  1.00 54.94           H  
ATOM   2201  HB2 TYR B 160     -12.620   6.862   6.718  1.00 55.26           H  
ATOM   2202  HB3 TYR B 160     -11.105   6.130   7.299  1.00 55.26           H  
ATOM   2203  HD1 TYR B 160     -11.254   4.093   8.823  1.00 55.01           H  
ATOM   2204  HD2 TYR B 160     -14.656   6.473   7.846  1.00 53.08           H  
ATOM   2205  HE1 TYR B 160     -12.457   3.169  10.764  1.00 61.75           H  
ATOM   2206  HE2 TYR B 160     -15.853   5.566   9.782  1.00 57.71           H  
ATOM   2207  HH  TYR B 160     -14.430   3.163  12.005  1.00 64.40           H  
ATOM   2208  N   ARG B 161     -12.980   5.949   3.707  1.00 55.05           N  
ATOM   2209  CA  ARG B 161     -12.952   6.798   2.513  1.00 61.20           C  
ATOM   2210  C   ARG B 161     -14.157   7.720   2.459  1.00 52.12           C  
ATOM   2211  O   ARG B 161     -15.250   7.358   2.893  1.00 58.61           O  
ATOM   2212  CB  ARG B 161     -12.912   5.963   1.231  1.00 50.72           C  
ATOM   2213  CG  ARG B 161     -11.617   5.213   1.011  1.00 54.22           C  
ATOM   2214  CD  ARG B 161     -10.475   6.147   0.713  1.00 46.81           C  
ATOM   2215  NE  ARG B 161      -9.199   5.518   1.030  1.00 60.73           N  
ATOM   2216  CZ  ARG B 161      -8.569   4.666   0.229  1.00 57.59           C  
ATOM   2217  NH1 ARG B 161      -9.099   4.335  -0.944  1.00 44.32           N  
ATOM   2218  NH2 ARG B 161      -7.412   4.141   0.611  1.00 41.64           N1+
ATOM   2219  H   ARG B 161     -13.825   5.445   3.934  1.00 55.05           H  
ATOM   2220  HA  ARG B 161     -12.043   7.396   2.580  1.00 61.20           H  
ATOM   2221  HB2 ARG B 161     -13.066   6.632   0.384  1.00 50.72           H  
ATOM   2222  HB3 ARG B 161     -13.723   5.236   1.273  1.00 50.72           H  
ATOM   2223  HG2 ARG B 161     -11.743   4.530   0.171  1.00 54.22           H  
ATOM   2224  HG3 ARG B 161     -11.382   4.643   1.910  1.00 54.22           H  
ATOM   2225  HD2 ARG B 161     -10.587   7.051   1.311  1.00 46.81           H  
ATOM   2226  HD3 ARG B 161     -10.492   6.407  -0.345  1.00 46.81           H  
ATOM   2227  HE  ARG B 161      -8.767   5.744   1.914  1.00 60.73           H  
ATOM   2228 HH11 ARG B 161      -8.621   3.682  -1.548  1.00 44.32           H  
ATOM   2229 HH12 ARG B 161      -9.980   4.737  -1.231  1.00 44.32           H  
ATOM   2230 HH21 ARG B 161      -7.012   4.395   1.503  1.00 41.64           H  
ATOM   2231 HH22 ARG B 161      -6.931   3.487   0.010  1.00 41.64           H  
ATOM   2232  N   CYS B 162     -13.949   8.912   1.921  1.00 47.80           N  
ATOM   2233  CA  CYS B 162     -15.037   9.859   1.733  1.00 48.32           C  
ATOM   2234  C   CYS B 162     -16.124   9.297   0.818  1.00 48.79           C  
ATOM   2235  O   CYS B 162     -15.850   8.843  -0.282  1.00 55.88           O  
ATOM   2236  CB  CYS B 162     -14.504  11.177   1.173  1.00 46.66           C  
ATOM   2237  SG  CYS B 162     -13.555  12.112   2.367  1.00 70.85           S  
ATOM   2238  H   CYS B 162     -13.015   9.169   1.635  1.00 47.80           H  
ATOM   2239  HA  CYS B 162     -15.487  10.041   2.709  1.00 48.32           H  
ATOM   2240  HB2 CYS B 162     -15.350  11.784   0.850  1.00 46.66           H  
ATOM   2241  HB3 CYS B 162     -13.866  10.958   0.317  1.00 46.66           H  
ATOM   2242  N   GLY B 163     -17.361   9.337   1.291  1.00 52.90           N  
ATOM   2243  CA  GLY B 163     -18.501   8.876   0.526  1.00 41.30           C  
ATOM   2244  C   GLY B 163     -19.803   9.465   1.047  1.00 55.27           C  
ATOM   2245  O   GLY B 163     -19.850  10.049   2.131  1.00 57.63           O  
ATOM   2246  H   GLY B 163     -17.515   9.703   2.220  1.00 52.90           H  
ATOM   2247  HA2 GLY B 163     -18.554   7.789   0.591  1.00 41.30           H  
ATOM   2248  HA3 GLY B 163     -18.371   9.172  -0.515  1.00 41.30           H  
ATOM   2249  N   GLY B 164     -20.867   9.302   0.267  1.00 50.75           N  
ATOM   2250  CA  GLY B 164     -22.164   9.857   0.598  1.00 29.69           C  
ATOM   2251  C   GLY B 164     -22.667  10.689  -0.562  1.00 46.24           C  
ATOM   2252  O   GLY B 164     -22.059  10.682  -1.629  1.00 53.21           O  
ATOM   2253  H   GLY B 164     -20.768   8.772  -0.587  1.00 50.75           H  
ATOM   2254  HA2 GLY B 164     -22.075  10.485   1.484  1.00 29.69           H  
ATOM   2255  HA3 GLY B 164     -22.866   9.047   0.796  1.00 29.69           H  
ATOM   2256  N   CYS B 165     -23.758  11.423  -0.362  1.00 49.04           N  
ATOM   2257  CA  CYS B 165     -24.355  12.166  -1.466  1.00 46.54           C  
ATOM   2258  C   CYS B 165     -24.385  13.671  -1.276  1.00 59.19           C  
ATOM   2259  O   CYS B 165     -24.769  14.175  -0.222  1.00 65.53           O  
ATOM   2260  CB  CYS B 165     -25.756  11.648  -1.767  1.00 44.61           C  
ATOM   2261  SG  CYS B 165     -25.770   9.896  -2.132  1.00 67.89           S  
ATOM   2262  H   CYS B 165     -24.174  11.466   0.557  1.00 49.04           H  
ATOM   2263  HA  CYS B 165     -23.697  11.989  -2.317  1.00 46.54           H  
ATOM   2264  HB2 CYS B 165     -26.152  12.188  -2.627  1.00 44.61           H  
ATOM   2265  HB3 CYS B 165     -26.391  11.830  -0.900  1.00 44.61           H  
ATOM   2266  N   CYS B 166     -23.975  14.385  -2.317  1.00 50.18           N  
ATOM   2267  CA  CYS B 166     -24.053  15.828  -2.308  1.00 51.23           C  
ATOM   2268  C   CYS B 166     -25.424  16.199  -2.853  1.00 64.96           C  
ATOM   2269  O   CYS B 166     -26.088  15.368  -3.475  1.00 64.77           O  
ATOM   2270  CB  CYS B 166     -22.929  16.415  -3.156  1.00 58.88           C  
ATOM   2271  SG  CYS B 166     -21.293  15.937  -2.559  1.00 68.32           S  
ATOM   2272  H   CYS B 166     -23.603  13.912  -3.128  1.00 50.18           H  
ATOM   2273  HA  CYS B 166     -23.932  16.232  -1.303  1.00 51.23           H  
ATOM   2274  HB2 CYS B 166     -23.006  17.502  -3.134  1.00 58.88           H  
ATOM   2275  HB3 CYS B 166     -23.044  16.063  -4.181  1.00 58.88           H  
ATOM   2276  N   ASN B 167     -25.856  17.432  -2.612  1.00 58.99           N  
ATOM   2277  CA  ASN B 167     -27.224  17.822  -2.922  1.00 45.70           C  
ATOM   2278  C   ASN B 167     -27.341  18.529  -4.261  1.00 61.83           C  
ATOM   2279  O   ASN B 167     -28.447  18.807  -4.730  1.00 61.79           O  
ATOM   2280  CB  ASN B 167     -27.802  18.681  -1.795  1.00 38.34           C  
ATOM   2281  CG  ASN B 167     -27.869  17.937  -0.482  1.00 57.17           C  
ATOM   2282  OD1 ASN B 167     -28.351  16.802  -0.420  1.00 59.21           O  
ATOM   2283  ND2 ASN B 167     -27.383  18.567   0.578  1.00 57.12           N  
ATOM   2284  H   ASN B 167     -25.226  18.109  -2.207  1.00 58.99           H  
ATOM   2285  HA  ASN B 167     -27.809  16.906  -3.004  1.00 45.70           H  
ATOM   2286  HB2 ASN B 167     -28.809  18.992  -2.073  1.00 38.34           H  
ATOM   2287  HB3 ASN B 167     -27.172  19.561  -1.667  1.00 38.34           H  
ATOM   2288 HD21 ASN B 167     -26.998  19.496   0.481  1.00 57.12           H  
ATOM   2289 HD22 ASN B 167     -27.398  18.118   1.483  1.00 57.12           H  
ATOM   2290  N   SER B 168     -26.193  18.830  -4.863  1.00 70.42           N  
ATOM   2291  CA  SER B 168     -26.140  19.315  -6.242  1.00 61.04           C  
ATOM   2292  C   SER B 168     -25.389  18.305  -7.076  1.00 65.73           C  
ATOM   2293  O   SER B 168     -24.671  17.455  -6.546  1.00 67.19           O  
ATOM   2294  CB  SER B 168     -25.426  20.659  -6.346  1.00 57.51           C  
ATOM   2295  OG  SER B 168     -26.192  21.689  -5.759  1.00 81.35           O  
ATOM   2296  H   SER B 168     -25.330  18.720  -4.351  1.00 70.42           H  
ATOM   2297  HA  SER B 168     -27.162  19.446  -6.596  1.00 61.04           H  
ATOM   2298  HB2 SER B 168     -25.261  20.894  -7.398  1.00 57.51           H  
ATOM   2299  HB3 SER B 168     -24.466  20.593  -5.833  1.00 57.51           H  
ATOM   2300  HG  SER B 168     -26.318  21.466  -4.834  1.00 81.35           H  
ATOM   2301  N   GLU B 169     -25.560  18.391  -8.386  1.00 70.18           N  
ATOM   2302  CA  GLU B 169     -24.802  17.554  -9.298  1.00 65.84           C  
ATOM   2303  C   GLU B 169     -23.502  18.296  -9.602  1.00 73.54           C  
ATOM   2304  O   GLU B 169     -23.413  19.512  -9.397  1.00 69.59           O  
ATOM   2305  CB  GLU B 169     -25.623  17.294 -10.561  1.00 78.25           C  
ATOM   2306  CG  GLU B 169     -27.104  17.053 -10.268  1.00 74.05           C  
ATOM   2307  CD  GLU B 169     -27.894  16.588 -11.478  1.00 78.26           C  
ATOM   2308  OE1 GLU B 169     -28.307  15.418 -11.486  1.00 76.24           O  
ATOM   2309  OE2 GLU B 169     -28.113  17.380 -12.416  1.00 78.33           O1-
ATOM   2310  H   GLU B 169     -26.229  19.050  -8.757  1.00 70.18           H  
ATOM   2311  HA  GLU B 169     -24.575  16.580  -8.865  1.00 65.84           H  
ATOM   2312  HB2 GLU B 169     -25.220  16.414 -11.063  1.00 78.25           H  
ATOM   2313  HB3 GLU B 169     -25.535  18.159 -11.218  1.00 78.25           H  
ATOM   2314  HG2 GLU B 169     -27.540  17.985  -9.909  1.00 74.05           H  
ATOM   2315  HG3 GLU B 169     -27.182  16.292  -9.492  1.00 74.05           H  
ATOM   2316  N   GLY B 170     -22.479  17.582 -10.054  1.00 88.32           N  
ATOM   2317  CA  GLY B 170     -21.188  18.216 -10.281  1.00113.01           C  
ATOM   2318  C   GLY B 170     -20.547  18.719  -8.995  1.00119.12           C  
ATOM   2319  O   GLY B 170     -19.574  19.478  -9.012  1.00114.65           O  
ATOM   2320  H   GLY B 170     -22.596  16.596 -10.241  1.00 88.32           H  
ATOM   2321  HA2 GLY B 170     -21.328  19.061 -10.955  1.00113.01           H  
ATOM   2322  HA3 GLY B 170     -20.519  17.490 -10.743  1.00113.01           H  
ATOM   2323  N   LEU B 171     -21.125  18.305  -7.874  1.00106.62           N  
ATOM   2324  CA  LEU B 171     -20.528  18.470  -6.561  1.00 88.59           C  
ATOM   2325  C   LEU B 171     -20.264  17.037  -6.090  1.00 88.94           C  
ATOM   2326  O   LEU B 171     -21.196  16.231  -5.991  1.00 93.98           O  
ATOM   2327  CB  LEU B 171     -21.515  19.184  -5.632  1.00 84.32           C  
ATOM   2328  CG  LEU B 171     -21.110  20.370  -4.747  1.00 72.85           C  
ATOM   2329  CD1 LEU B 171     -20.294  21.391  -5.515  1.00 54.21           C  
ATOM   2330  CD2 LEU B 171     -22.347  21.032  -4.117  1.00 47.43           C  
ATOM   2331  H   LEU B 171     -22.026  17.852  -7.938  1.00106.62           H  
ATOM   2332  HA  LEU B 171     -19.619  19.071  -6.571  1.00 88.59           H  
ATOM   2333  HB2 LEU B 171     -21.900  18.420  -4.956  1.00 84.32           H  
ATOM   2334  HB3 LEU B 171     -22.322  19.545  -6.269  1.00 84.32           H  
ATOM   2335  HG  LEU B 171     -20.481  19.977  -3.948  1.00 72.85           H  
ATOM   2336 HD11 LEU B 171     -19.408  20.910  -5.930  1.00 54.21           H  
ATOM   2337 HD12 LEU B 171     -20.897  21.804  -6.324  1.00 54.21           H  
ATOM   2338 HD13 LEU B 171     -19.990  22.193  -4.843  1.00 54.21           H  
ATOM   2339 HD21 LEU B 171     -22.987  21.430  -4.905  1.00 47.43           H  
ATOM   2340 HD22 LEU B 171     -22.900  20.292  -3.539  1.00 47.43           H  
ATOM   2341 HD23 LEU B 171     -22.031  21.843  -3.461  1.00 47.43           H  
ATOM   2342  N   GLN B 172     -18.998  16.709  -5.836  1.00 71.37           N  
ATOM   2343  CA  GLN B 172     -18.594  15.346  -5.490  1.00 72.14           C  
ATOM   2344  C   GLN B 172     -17.941  15.301  -4.105  1.00 68.20           C  
ATOM   2345  O   GLN B 172     -17.134  16.164  -3.767  1.00 78.88           O  
ATOM   2346  CB  GLN B 172     -17.633  14.812  -6.558  1.00 91.43           C  
ATOM   2347  CG  GLN B 172     -17.274  13.336  -6.449  1.00107.46           C  
ATOM   2348  CD  GLN B 172     -16.399  12.868  -7.605  1.00110.46           C  
ATOM   2349  OE1 GLN B 172     -16.272  13.557  -8.621  1.00103.28           O  
ATOM   2350  NE2 GLN B 172     -15.793  11.694  -7.455  1.00109.40           N  
ATOM   2351  H   GLN B 172     -18.291  17.428  -5.884  1.00 71.37           H  
ATOM   2352  HA  GLN B 172     -19.481  14.714  -5.457  1.00 72.14           H  
ATOM   2353  HB2 GLN B 172     -16.709  15.386  -6.494  1.00 91.43           H  
ATOM   2354  HB3 GLN B 172     -18.094  14.973  -7.533  1.00 91.43           H  
ATOM   2355  HG2 GLN B 172     -18.194  12.751  -6.446  1.00107.46           H  
ATOM   2356  HG3 GLN B 172     -16.737  13.174  -5.515  1.00107.46           H  
ATOM   2357 HE21 GLN B 172     -15.201  11.334  -8.190  1.00109.40           H  
ATOM   2358 HE22 GLN B 172     -15.925  11.162  -6.606  1.00109.40           H  
ATOM   2359  N   CYS B 173     -18.298  14.299  -3.304  1.00 57.27           N  
ATOM   2360  CA  CYS B 173     -17.732  14.134  -1.964  1.00 40.83           C  
ATOM   2361  C   CYS B 173     -16.248  13.768  -2.018  1.00 48.86           C  
ATOM   2362  O   CYS B 173     -15.897  12.662  -2.412  1.00 69.98           O  
ATOM   2363  CB  CYS B 173     -18.510  13.063  -1.190  1.00 35.62           C  
ATOM   2364  SG  CYS B 173     -17.992  12.829   0.555  1.00 58.59           S  
ATOM   2365  H   CYS B 173     -18.981  13.631  -3.631  1.00 57.27           H  
ATOM   2366  HA  CYS B 173     -17.820  15.090  -1.447  1.00 40.83           H  
ATOM   2367  HB2 CYS B 173     -18.384  12.113  -1.709  1.00 35.62           H  
ATOM   2368  HB3 CYS B 173     -19.564  13.342  -1.194  1.00 35.62           H  
ATOM   2369  N   MET B 174     -15.380  14.691  -1.612  1.00 47.81           N  
ATOM   2370  CA  MET B 174     -13.940  14.451  -1.678  1.00 65.25           C  
ATOM   2371  C   MET B 174     -13.229  14.666  -0.343  1.00 66.79           C  
ATOM   2372  O   MET B 174     -13.751  15.331   0.548  1.00 74.23           O  
ATOM   2373  CB  MET B 174     -13.308  15.318  -2.769  1.00 68.19           C  
ATOM   2374  CG  MET B 174     -13.790  14.973  -4.166  1.00 58.77           C  
ATOM   2375  SD  MET B 174     -12.867  15.805  -5.463  1.00131.39           S  
ATOM   2376  CE  MET B 174     -13.214  17.520  -5.088  1.00160.42           C  
ATOM   2377  H   MET B 174     -15.722  15.571  -1.253  1.00 47.81           H  
ATOM   2378  HA  MET B 174     -13.811  13.398  -1.927  1.00 65.25           H  
ATOM   2379  HB2 MET B 174     -12.227  15.185  -2.734  1.00 68.19           H  
ATOM   2380  HB3 MET B 174     -13.552  16.361  -2.567  1.00 68.19           H  
ATOM   2381  HG2 MET B 174     -14.839  15.258  -4.250  1.00 58.77           H  
ATOM   2382  HG3 MET B 174     -13.694  13.897  -4.309  1.00 58.77           H  
ATOM   2383  HE1 MET B 174     -14.289  17.693  -5.141  1.00160.42           H  
ATOM   2384  HE2 MET B 174     -12.857  17.752  -4.084  1.00160.42           H  
ATOM   2385  HE3 MET B 174     -12.707  18.160  -5.810  1.00160.42           H  
ATOM   2386  N   ASN B 175     -12.035  14.093  -0.211  1.00 62.10           N  
ATOM   2387  CA  ASN B 175     -11.242  14.246   1.010  1.00 60.92           C  
ATOM   2388  C   ASN B 175     -10.469  15.562   1.056  1.00 65.98           C  
ATOM   2389  O   ASN B 175      -9.895  16.001   0.056  1.00 66.30           O  
ATOM   2390  CB  ASN B 175     -10.289  13.057   1.211  1.00 55.21           C  
ATOM   2391  CG  ASN B 175      -9.307  12.894   0.069  1.00 68.54           C  
ATOM   2392  OD1 ASN B 175      -9.704  12.714  -1.084  1.00 74.09           O  
ATOM   2393  ND2 ASN B 175      -8.012  12.950   0.388  1.00 74.15           N  
ATOM   2394  H   ASN B 175     -11.667  13.539  -0.971  1.00 62.10           H  
ATOM   2395  HA  ASN B 175     -11.957  14.266   1.833  1.00 60.92           H  
ATOM   2396  HB2 ASN B 175     -10.881  12.146   1.294  1.00 55.21           H  
ATOM   2397  HB3 ASN B 175      -9.729  13.211   2.133  1.00 55.21           H  
ATOM   2398 HD21 ASN B 175      -7.310  12.843  -0.330  1.00 74.15           H  
ATOM   2399 HD22 ASN B 175      -7.734  13.100   1.347  1.00 74.15           H  
ATOM   2400  N   THR B 176     -10.458  16.184   2.228  1.00 66.24           N  
ATOM   2401  CA  THR B 176      -9.786  17.463   2.412  1.00 60.58           C  
ATOM   2402  C   THR B 176      -8.549  17.310   3.291  1.00 74.76           C  
ATOM   2403  O   THR B 176      -7.750  18.241   3.431  1.00 86.24           O  
ATOM   2404  CB  THR B 176     -10.731  18.489   3.034  1.00 65.68           C  
ATOM   2405  OG1 THR B 176     -11.319  17.937   4.220  1.00 71.64           O  
ATOM   2406  CG2 THR B 176     -11.837  18.841   2.050  1.00 56.96           C  
ATOM   2407  H   THR B 176     -10.929  15.759   3.014  1.00 66.24           H  
ATOM   2408  HA  THR B 176      -9.477  17.815   1.428  1.00 60.58           H  
ATOM   2409  HB  THR B 176     -10.167  19.388   3.281  1.00 65.68           H  
ATOM   2410 HG21 THR B 176     -11.398  19.256   1.143  1.00 56.96           H  
ATOM   2411 HG22 THR B 176     -12.402  17.943   1.802  1.00 56.96           H  
ATOM   2412 HG23 THR B 176     -12.503  19.577   2.500  1.00 56.96           H  
ATOM   2413  HG1 THR B 176     -10.605  17.723   4.825  1.00 71.64           H  
ATOM   2414  N   SER B 177      -8.397  16.128   3.879  1.00 64.83           N  
ATOM   2415  CA  SER B 177      -7.202  15.799   4.648  1.00 81.16           C  
ATOM   2416  C   SER B 177      -7.077  14.286   4.758  1.00 79.65           C  
ATOM   2417  O   SER B 177      -8.074  13.590   4.945  1.00 76.30           O  
ATOM   2418  CB  SER B 177      -7.255  16.424   6.045  1.00 84.17           C  
ATOM   2419  OG  SER B 177      -8.131  15.702   6.898  1.00 81.62           O  
ATOM   2420  H   SER B 177      -9.129  15.438   3.791  1.00 64.83           H  
ATOM   2421  HA  SER B 177      -6.332  16.205   4.132  1.00 81.16           H  
ATOM   2422  HB2 SER B 177      -7.608  17.452   5.961  1.00 84.17           H  
ATOM   2423  HB3 SER B 177      -6.254  16.417   6.476  1.00 84.17           H  
ATOM   2424  HG  SER B 177      -9.005  15.721   6.500  1.00 81.62           H  
ATOM   2425  N   THR B 178      -5.854  13.778   4.646  1.00 82.64           N  
ATOM   2426  CA  THR B 178      -5.644  12.338   4.677  1.00 83.39           C  
ATOM   2427  C   THR B 178      -4.518  11.904   5.599  1.00 87.40           C  
ATOM   2428  O   THR B 178      -3.416  12.452   5.563  1.00 92.44           O  
ATOM   2429  CB  THR B 178      -5.332  11.776   3.283  1.00 74.70           C  
ATOM   2430  OG1 THR B 178      -6.225  12.352   2.322  1.00 78.91           O  
ATOM   2431  CG2 THR B 178      -5.471  10.250   3.289  1.00 48.25           C  
ATOM   2432  H   THR B 178      -5.063  14.397   4.538  1.00 82.64           H  
ATOM   2433  HA  THR B 178      -6.586  11.941   5.056  1.00 83.39           H  
ATOM   2434  HB  THR B 178      -4.307  12.030   3.013  1.00 74.70           H  
ATOM   2435 HG21 THR B 178      -4.779   9.825   4.016  1.00 48.25           H  
ATOM   2436 HG22 THR B 178      -6.492   9.979   3.557  1.00 48.25           H  
ATOM   2437 HG23 THR B 178      -5.240   9.860   2.298  1.00 48.25           H  
ATOM   2438  HG1 THR B 178      -6.001  11.987   1.463  1.00 78.91           H  
ATOM   2439  N   SER B 179      -4.810  10.904   6.419  1.00 83.06           N  
ATOM   2440  CA  SER B 179      -3.784  10.201   7.162  1.00 78.67           C  
ATOM   2441  C   SER B 179      -3.385   8.979   6.337  1.00 77.68           C  
ATOM   2442  O   SER B 179      -4.080   8.606   5.392  1.00 59.69           O  
ATOM   2443  CB  SER B 179      -4.324   9.776   8.525  1.00 81.60           C  
ATOM   2444  OG  SER B 179      -3.344   9.065   9.257  1.00105.41           O  
ATOM   2445  H   SER B 179      -5.774  10.625   6.529  1.00 83.06           H  
ATOM   2446  HA  SER B 179      -2.919  10.842   7.335  1.00 78.67           H  
ATOM   2447  HB2 SER B 179      -5.195   9.137   8.380  1.00 81.60           H  
ATOM   2448  HB3 SER B 179      -4.614  10.664   9.086  1.00 81.60           H  
ATOM   2449  HG  SER B 179      -3.733   8.819  10.100  1.00105.41           H  
ATOM   2450  N   TYR B 180      -2.262   8.361   6.680  1.00 79.63           N  
ATOM   2451  CA  TYR B 180      -1.822   7.161   5.978  1.00 74.49           C  
ATOM   2452  C   TYR B 180      -1.538   6.022   6.949  1.00 79.48           C  
ATOM   2453  O   TYR B 180      -0.869   6.205   7.967  1.00 89.98           O  
ATOM   2454  CB  TYR B 180      -0.607   7.454   5.087  1.00 67.27           C  
ATOM   2455  CG  TYR B 180      -0.963   8.237   3.841  1.00 73.12           C  
ATOM   2456  CD1 TYR B 180      -0.985   9.625   3.851  1.00 71.25           C  
ATOM   2457  CD2 TYR B 180      -1.296   7.585   2.658  1.00 69.57           C  
ATOM   2458  CE1 TYR B 180      -1.321  10.342   2.719  1.00 76.65           C  
ATOM   2459  CE2 TYR B 180      -1.633   8.297   1.520  1.00 68.24           C  
ATOM   2460  CZ  TYR B 180      -1.644   9.671   1.556  1.00 76.86           C  
ATOM   2461  OH  TYR B 180      -1.982  10.380   0.427  1.00 84.22           O  
ATOM   2462  H   TYR B 180      -1.704   8.727   7.438  1.00 79.63           H  
ATOM   2463  HA  TYR B 180      -2.637   6.840   5.329  1.00 74.49           H  
ATOM   2464  HB2 TYR B 180      -0.160   6.506   4.786  1.00 67.27           H  
ATOM   2465  HB3 TYR B 180       0.116   8.030   5.664  1.00 67.27           H  
ATOM   2466  HD1 TYR B 180      -0.735  10.153   4.759  1.00 71.25           H  
ATOM   2467  HD2 TYR B 180      -1.291   6.505   2.627  1.00 69.57           H  
ATOM   2468  HE1 TYR B 180      -1.331  11.422   2.743  1.00 76.65           H  
ATOM   2469  HE2 TYR B 180      -1.886   7.776   0.609  1.00 68.24           H  
ATOM   2470  HH  TYR B 180      -2.196   9.844  -0.340  1.00 84.22           H  
ATOM   2471  N   LEU B 181      -2.062   4.846   6.631  1.00 67.33           N  
ATOM   2472  CA  LEU B 181      -1.930   3.692   7.507  1.00 70.03           C  
ATOM   2473  C   LEU B 181      -0.982   2.652   6.931  1.00 67.12           C  
ATOM   2474  O   LEU B 181      -1.160   2.194   5.805  1.00 69.31           O  
ATOM   2475  CB  LEU B 181      -3.295   3.042   7.744  1.00 68.98           C  
ATOM   2476  CG  LEU B 181      -4.360   3.896   8.424  1.00 75.47           C  
ATOM   2477  CD1 LEU B 181      -5.641   3.100   8.595  1.00 61.49           C  
ATOM   2478  CD2 LEU B 181      -3.840   4.407   9.763  1.00 76.02           C  
ATOM   2479  H   LEU B 181      -2.565   4.749   5.760  1.00 67.33           H  
ATOM   2480  HA  LEU B 181      -1.520   4.052   8.450  1.00 70.03           H  
ATOM   2481  HB2 LEU B 181      -3.136   2.160   8.364  1.00 68.98           H  
ATOM   2482  HB3 LEU B 181      -3.687   2.738   6.774  1.00 68.98           H  
ATOM   2483  HG  LEU B 181      -4.585   4.758   7.797  1.00 75.47           H  
ATOM   2484 HD11 LEU B 181      -5.999   2.774   7.619  1.00 61.49           H  
ATOM   2485 HD12 LEU B 181      -5.446   2.228   9.220  1.00 61.49           H  
ATOM   2486 HD13 LEU B 181      -6.397   3.726   9.069  1.00 61.49           H  
ATOM   2487 HD21 LEU B 181      -3.608   3.561  10.409  1.00 76.02           H  
ATOM   2488 HD22 LEU B 181      -2.939   4.999   9.601  1.00 76.02           H  
ATOM   2489 HD23 LEU B 181      -4.602   5.027  10.236  1.00 76.02           H  
ATOM   2490  N   SER B 182       0.028   2.282   7.707  1.00 77.14           N  
ATOM   2491  CA  SER B 182       0.833   1.117   7.376  1.00 83.19           C  
ATOM   2492  C   SER B 182       0.049  -0.127   7.741  1.00 79.37           C  
ATOM   2493  O   SER B 182      -0.455  -0.249   8.857  1.00 74.73           O  
ATOM   2494  CB  SER B 182       2.159   1.126   8.130  1.00 86.90           C  
ATOM   2495  OG  SER B 182       3.210   1.579   7.297  1.00101.83           O  
ATOM   2496  H   SER B 182       0.241   2.816   8.538  1.00 77.14           H  
ATOM   2497  HA  SER B 182       1.057   1.133   6.309  1.00 83.19           H  
ATOM   2498  HB2 SER B 182       2.383   0.115   8.470  1.00 86.90           H  
ATOM   2499  HB3 SER B 182       2.075   1.789   8.991  1.00 86.90           H  
ATOM   2500  HG  SER B 182       2.994   2.471   7.016  1.00101.83           H  
ATOM   2501  N   LYS B 183      -0.074  -1.037   6.786  1.00 73.51           N  
ATOM   2502  CA  LYS B 183      -0.718  -2.313   7.034  1.00 66.78           C  
ATOM   2503  C   LYS B 183       0.169  -3.392   6.465  1.00 73.63           C  
ATOM   2504  O   LYS B 183       0.865  -3.174   5.482  1.00 74.94           O  
ATOM   2505  CB  LYS B 183      -2.100  -2.373   6.392  1.00 55.78           C  
ATOM   2506  CG  LYS B 183      -3.119  -1.455   7.033  1.00 65.26           C  
ATOM   2507  CD  LYS B 183      -4.479  -1.579   6.357  1.00 63.44           C  
ATOM   2508  CE  LYS B 183      -5.517  -0.723   7.062  1.00 63.52           C  
ATOM   2509  NZ  LYS B 183      -5.714  -1.155   8.476  1.00 67.67           N1+
ATOM   2510  H   LYS B 183       0.289  -0.838   5.865  1.00 73.51           H  
ATOM   2511  HA  LYS B 183      -0.857  -2.451   8.106  1.00 66.78           H  
ATOM   2512  HB2 LYS B 183      -2.467  -3.397   6.465  1.00 55.78           H  
ATOM   2513  HB3 LYS B 183      -2.002  -2.096   5.342  1.00 55.78           H  
ATOM   2514  HG2 LYS B 183      -2.773  -0.425   6.947  1.00 65.26           H  
ATOM   2515  HG3 LYS B 183      -3.221  -1.718   8.086  1.00 65.26           H  
ATOM   2516  HD2 LYS B 183      -4.797  -2.621   6.385  1.00 63.44           H  
ATOM   2517  HD3 LYS B 183      -4.393  -1.253   5.320  1.00 63.44           H  
ATOM   2518  HE2 LYS B 183      -6.465  -0.807   6.531  1.00 63.52           H  
ATOM   2519  HE3 LYS B 183      -5.186   0.315   7.052  1.00 63.52           H  
ATOM   2520  HZ1 LYS B 183      -6.021  -2.117   8.494  1.00 67.67           H  
ATOM   2521  HZ2 LYS B 183      -4.842  -1.071   8.978  1.00 67.67           H  
ATOM   2522  HZ3 LYS B 183      -6.412  -0.570   8.913  1.00 67.67           H  
ATOM   2523  N   THR B 184       0.156  -4.554   7.099  1.00 78.54           N  
ATOM   2524  CA  THR B 184       0.963  -5.668   6.643  1.00 72.11           C  
ATOM   2525  C   THR B 184       0.076  -6.828   6.259  1.00 71.09           C  
ATOM   2526  O   THR B 184      -0.800  -7.234   7.026  1.00 76.90           O  
ATOM   2527  CB  THR B 184       1.940  -6.132   7.728  1.00 74.21           C  
ATOM   2528  OG1 THR B 184       3.014  -5.191   7.838  1.00 74.52           O  
ATOM   2529  CG2 THR B 184       2.506  -7.493   7.376  1.00 74.70           C  
ATOM   2530  H   THR B 184      -0.427  -4.666   7.916  1.00 78.54           H  
ATOM   2531  HA  THR B 184       1.533  -5.328   5.778  1.00 72.11           H  
ATOM   2532  HB  THR B 184       1.407  -6.200   8.676  1.00 74.21           H  
ATOM   2533 HG21 THR B 184       1.692  -8.213   7.287  1.00 74.70           H  
ATOM   2534 HG22 THR B 184       3.040  -7.430   6.428  1.00 74.70           H  
ATOM   2535 HG23 THR B 184       3.192  -7.815   8.159  1.00 74.70           H  
ATOM   2536  HG1 THR B 184       3.604  -5.503   8.528  1.00 74.52           H  
ATOM   2537  N   LEU B 185       0.291  -7.346   5.058  1.00 63.70           N  
ATOM   2538  CA  LEU B 185      -0.390  -8.562   4.636  1.00 61.15           C  
ATOM   2539  C   LEU B 185       0.549  -9.439   3.829  1.00 54.44           C  
ATOM   2540  O   LEU B 185       1.753  -9.194   3.787  1.00 64.51           O  
ATOM   2541  CB  LEU B 185      -1.687  -8.259   3.876  1.00 59.93           C  
ATOM   2542  CG  LEU B 185      -1.912  -6.890   3.236  1.00 58.18           C  
ATOM   2543  CD1 LEU B 185      -1.058  -6.741   2.022  1.00 52.23           C  
ATOM   2544  CD2 LEU B 185      -3.370  -6.734   2.848  1.00 68.83           C  
ATOM   2545  H   LEU B 185       0.936  -6.891   4.427  1.00 63.70           H  
ATOM   2546  HA  LEU B 185      -0.682  -9.113   5.530  1.00 61.15           H  
ATOM   2547  HB2 LEU B 185      -2.504  -8.412   4.581  1.00 59.93           H  
ATOM   2548  HB3 LEU B 185      -1.757  -8.994   3.074  1.00 59.93           H  
ATOM   2549  HG  LEU B 185      -1.644  -6.120   3.959  1.00 58.18           H  
ATOM   2550 HD11 LEU B 185      -0.010  -6.849   2.300  1.00 52.23           H  
ATOM   2551 HD12 LEU B 185      -1.322  -7.509   1.295  1.00 52.23           H  
ATOM   2552 HD13 LEU B 185      -1.218  -5.756   1.584  1.00 52.23           H  
ATOM   2553 HD21 LEU B 185      -3.638  -7.504   2.125  1.00 68.83           H  
ATOM   2554 HD22 LEU B 185      -3.995  -6.835   3.735  1.00 68.83           H  
ATOM   2555 HD23 LEU B 185      -3.525  -5.750   2.405  1.00 68.83           H  
ATOM   2556  N   PHE B 186       0.001 -10.470   3.203  1.00 57.88           N  
ATOM   2557  CA  PHE B 186       0.818 -11.433   2.476  1.00 58.24           C  
ATOM   2558  C   PHE B 186       0.596 -11.330   0.981  1.00 59.40           C  
ATOM   2559  O   PHE B 186      -0.491 -10.987   0.527  1.00 55.70           O  
ATOM   2560  CB  PHE B 186       0.540 -12.858   2.956  1.00 64.99           C  
ATOM   2561  CG  PHE B 186       1.111 -13.162   4.310  1.00 74.54           C  
ATOM   2562  CD1 PHE B 186       2.475 -13.277   4.482  1.00 76.64           C  
ATOM   2563  CD2 PHE B 186       0.287 -13.337   5.405  1.00 76.76           C  
ATOM   2564  CE1 PHE B 186       3.008 -13.553   5.717  1.00 80.99           C  
ATOM   2565  CE2 PHE B 186       0.816 -13.617   6.641  1.00 83.84           C  
ATOM   2566  CZ  PHE B 186       2.178 -13.723   6.799  1.00 85.98           C  
ATOM   2567  H   PHE B 186      -1.001 -10.591   3.230  1.00 57.88           H  
ATOM   2568  HA  PHE B 186       1.862 -11.195   2.680  1.00 58.24           H  
ATOM   2569  HB2 PHE B 186       0.972 -13.554   2.237  1.00 64.99           H  
ATOM   2570  HB3 PHE B 186      -0.540 -13.002   2.998  1.00 64.99           H  
ATOM   2571  HD1 PHE B 186       3.132 -13.148   3.634  1.00 76.64           H  
ATOM   2572  HD2 PHE B 186      -0.783 -13.253   5.288  1.00 76.76           H  
ATOM   2573  HE1 PHE B 186       4.078 -13.636   5.838  1.00 80.99           H  
ATOM   2574  HE2 PHE B 186       0.162 -13.754   7.489  1.00 83.84           H  
ATOM   2575  HZ  PHE B 186       2.595 -13.939   7.772  1.00 85.98           H  
ATOM   2576  N   GLU B 187       1.642 -11.634   0.224  1.00 68.35           N  
ATOM   2577  CA  GLU B 187       1.595 -11.571  -1.228  1.00 67.03           C  
ATOM   2578  C   GLU B 187       2.049 -12.884  -1.860  1.00 66.58           C  
ATOM   2579  O   GLU B 187       3.183 -13.317  -1.667  1.00 88.21           O  
ATOM   2580  CB  GLU B 187       2.467 -10.418  -1.723  1.00 74.19           C  
ATOM   2581  CG  GLU B 187       3.197 -10.694  -3.024  1.00 82.87           C  
ATOM   2582  CD  GLU B 187       4.253  -9.654  -3.310  1.00105.59           C  
ATOM   2583  OE1 GLU B 187       4.160  -8.546  -2.741  1.00106.70           O  
ATOM   2584  OE2 GLU B 187       5.176  -9.942  -4.098  1.00125.39           O1-
ATOM   2585  H   GLU B 187       2.501 -11.919   0.672  1.00 68.35           H  
ATOM   2586  HA  GLU B 187       0.561 -11.400  -1.527  1.00 67.03           H  
ATOM   2587  HB2 GLU B 187       3.210 -10.199  -0.956  1.00 74.19           H  
ATOM   2588  HB3 GLU B 187       1.828  -9.547  -1.869  1.00 74.19           H  
ATOM   2589  HG2 GLU B 187       2.474 -10.696  -3.840  1.00 82.87           H  
ATOM   2590  HG3 GLU B 187       3.674 -11.672  -2.959  1.00 82.87           H  
ATOM   2591  N   ILE B 188       1.154 -13.520  -2.605  1.00 64.26           N  
ATOM   2592  CA  ILE B 188       1.490 -14.707  -3.390  1.00 65.39           C  
ATOM   2593  C   ILE B 188       1.725 -14.268  -4.831  1.00 68.11           C  
ATOM   2594  O   ILE B 188       1.016 -13.412  -5.318  1.00 54.17           O  
ATOM   2595  CB  ILE B 188       0.320 -15.697  -3.416  1.00 72.53           C  
ATOM   2596  CG1 ILE B 188      -0.137 -16.023  -2.001  1.00 89.46           C  
ATOM   2597  CG2 ILE B 188       0.711 -16.965  -4.146  1.00 83.76           C  
ATOM   2598  CD1 ILE B 188      -1.418 -16.802  -1.961  1.00101.37           C  
ATOM   2599  H   ILE B 188       0.206 -13.172  -2.631  1.00 64.26           H  
ATOM   2600  HA  ILE B 188       2.366 -15.181  -2.946  1.00 65.39           H  
ATOM   2601  HB  ILE B 188      -0.508 -15.231  -3.950  1.00 72.53           H  
ATOM   2602 HG12 ILE B 188      -0.282 -15.088  -1.459  1.00 89.46           H  
ATOM   2603 HG13 ILE B 188       0.641 -16.609  -1.512  1.00 89.46           H  
ATOM   2604 HG21 ILE B 188       1.015 -16.719  -5.163  1.00 83.76           H  
ATOM   2605 HG22 ILE B 188       1.540 -17.444  -3.624  1.00 83.76           H  
ATOM   2606 HG23 ILE B 188      -0.141 -17.645  -4.176  1.00 83.76           H  
ATOM   2607 HD11 ILE B 188      -2.207 -16.229  -2.447  1.00101.37           H  
ATOM   2608 HD12 ILE B 188      -1.283 -17.750  -2.483  1.00101.37           H  
ATOM   2609 HD13 ILE B 188      -1.694 -16.994  -0.924  1.00101.37           H  
ATOM   2610  N   THR B 189       2.689 -14.831  -5.547  1.00 75.63           N  
ATOM   2611  CA  THR B 189       2.796 -14.469  -6.963  1.00 61.53           C  
ATOM   2612  C   THR B 189       2.712 -15.666  -7.899  1.00 55.17           C  
ATOM   2613  O   THR B 189       3.629 -16.479  -7.960  1.00 63.49           O  
ATOM   2614  CB  THR B 189       4.048 -13.643  -7.272  1.00 67.81           C  
ATOM   2615  OG1 THR B 189       3.833 -12.287  -6.863  1.00 58.63           O  
ATOM   2616  CG2 THR B 189       4.326 -13.664  -8.771  1.00 52.96           C  
ATOM   2617  H   THR B 189       3.330 -15.490  -5.129  1.00 75.63           H  
ATOM   2618  HA  THR B 189       1.924 -13.844  -7.152  1.00 61.53           H  
ATOM   2619  HB  THR B 189       4.897 -14.068  -6.736  1.00 67.81           H  
ATOM   2620 HG21 THR B 189       4.482 -14.692  -9.097  1.00 52.96           H  
ATOM   2621 HG22 THR B 189       3.476 -13.238  -9.304  1.00 52.96           H  
ATOM   2622 HG23 THR B 189       5.219 -13.076  -8.983  1.00 52.96           H  
ATOM   2623  HG1 THR B 189       3.081 -11.951  -7.356  1.00 58.63           H  
ATOM   2624  N   VAL B 190       1.607 -15.753  -8.635  1.00 56.49           N  
ATOM   2625  CA  VAL B 190       1.306 -16.916  -9.471  1.00 65.28           C  
ATOM   2626  C   VAL B 190       1.716 -16.692 -10.925  1.00 62.97           C  
ATOM   2627  O   VAL B 190       1.398 -15.650 -11.498  1.00 64.66           O  
ATOM   2628  CB  VAL B 190      -0.195 -17.250  -9.392  1.00 44.39           C  
ATOM   2629  CG1 VAL B 190      -0.573 -18.285 -10.427  1.00 59.32           C  
ATOM   2630  CG2 VAL B 190      -0.530 -17.742  -8.007  1.00 47.86           C  
ATOM   2631  H   VAL B 190       0.950 -14.986  -8.616  1.00 56.49           H  
ATOM   2632  HA  VAL B 190       1.886 -17.756  -9.089  1.00 65.28           H  
ATOM   2633  HB  VAL B 190      -0.767 -16.346  -9.600  1.00 44.39           H  
ATOM   2634 HG11 VAL B 190      -0.335 -17.908 -11.422  1.00 59.32           H  
ATOM   2635 HG12 VAL B 190      -0.015 -19.203 -10.244  1.00 59.32           H  
ATOM   2636 HG13 VAL B 190      -1.641 -18.490 -10.362  1.00 59.32           H  
ATOM   2637 HG21 VAL B 190       0.040 -18.646  -7.795  1.00 47.86           H  
ATOM   2638 HG22 VAL B 190      -0.277 -16.973  -7.277  1.00 47.86           H  
ATOM   2639 HG23 VAL B 190      -1.596 -17.962  -7.948  1.00 47.86           H  
ATOM   2640  N   PRO B 191       2.389 -17.680 -11.549  1.00 60.16           N  
ATOM   2641  CA  PRO B 191       2.630 -19.077 -11.163  1.00 71.55           C  
ATOM   2642  C   PRO B 191       3.539 -19.239  -9.959  1.00 78.83           C  
ATOM   2643  O   PRO B 191       4.673 -18.751  -9.995  1.00 78.01           O  
ATOM   2644  CB  PRO B 191       3.353 -19.667 -12.385  1.00 53.12           C  
ATOM   2645  CG  PRO B 191       3.255 -18.634 -13.458  1.00 59.43           C  
ATOM   2646  CD  PRO B 191       3.131 -17.329 -12.769  1.00 57.25           C  
ATOM   2647  HA  PRO B 191       1.690 -19.555 -10.889  1.00 71.55           H  
ATOM   2648  HB2 PRO B 191       2.869 -20.590 -12.703  1.00 53.12           H  
ATOM   2649  HB3 PRO B 191       4.397 -19.868 -12.147  1.00 53.12           H  
ATOM   2650  HG2 PRO B 191       2.378 -18.817 -14.079  1.00 59.43           H  
ATOM   2651  HG3 PRO B 191       4.150 -18.649 -14.079  1.00 59.43           H  
ATOM   2652  HD2 PRO B 191       4.111 -16.916 -12.529  1.00 57.25           H  
ATOM   2653  HD3 PRO B 191       2.575 -16.615 -13.376  1.00 57.25           H  
ATOM   2654  N   LEU B 192       3.047 -19.953  -8.945  1.00 71.19           N  
ATOM   2655  CA  LEU B 192       3.789 -20.245  -7.716  1.00 88.14           C  
ATOM   2656  C   LEU B 192       5.308 -20.319  -7.871  1.00101.58           C  
ATOM   2657  O   LEU B 192       5.848 -21.308  -8.373  1.00 83.93           O  
ATOM   2658  CB  LEU B 192       3.288 -21.547  -7.092  1.00 87.13           C  
ATOM   2659  CG  LEU B 192       2.372 -21.398  -5.880  1.00 78.41           C  
ATOM   2660  CD1 LEU B 192       1.170 -20.543  -6.236  1.00 82.02           C  
ATOM   2661  CD2 LEU B 192       1.948 -22.766  -5.355  1.00 72.25           C  
ATOM   2662  H   LEU B 192       2.107 -20.314  -9.030  1.00 71.19           H  
ATOM   2663  HA  LEU B 192       3.595 -19.391  -7.068  1.00 88.14           H  
ATOM   2664  HB2 LEU B 192       4.159 -22.126  -6.783  1.00 87.13           H  
ATOM   2665  HB3 LEU B 192       2.741 -22.095  -7.859  1.00 87.13           H  
ATOM   2666  HG  LEU B 192       2.920 -20.896  -5.083  1.00 78.41           H  
ATOM   2667 HD11 LEU B 192       1.508 -19.563  -6.572  1.00 82.02           H  
ATOM   2668 HD12 LEU B 192       0.605 -21.025  -7.033  1.00 82.02           H  
ATOM   2669 HD13 LEU B 192       0.534 -20.427  -5.358  1.00 82.02           H  
ATOM   2670 HD21 LEU B 192       1.396 -23.297  -6.130  1.00 72.25           H  
ATOM   2671 HD22 LEU B 192       2.833 -23.340  -5.081  1.00 72.25           H  
ATOM   2672 HD23 LEU B 192       1.312 -22.638  -4.479  1.00 72.25           H  
ATOM   2673  N   SER B 193       5.984 -19.268  -7.418  1.00118.99           N  
ATOM   2674  CA  SER B 193       7.440 -19.222  -7.423  1.00123.51           C  
ATOM   2675  C   SER B 193       7.924 -19.453  -5.995  1.00111.43           C  
ATOM   2676  O   SER B 193       8.978 -20.046  -5.763  1.00102.26           O  
ATOM   2677  CB  SER B 193       7.939 -17.863  -7.941  1.00116.19           C  
ATOM   2678  OG  SER B 193       7.307 -17.489  -9.159  1.00 90.84           O  
ATOM   2679  H   SER B 193       5.471 -18.475  -7.059  1.00118.99           H  
ATOM   2680  HA  SER B 193       7.833 -19.993  -8.086  1.00123.51           H  
ATOM   2681  HB2 SER B 193       9.014 -17.924  -8.108  1.00116.19           H  
ATOM   2682  HB3 SER B 193       7.730 -17.102  -7.189  1.00116.19           H  
ATOM   2683  HG  SER B 193       6.364 -17.428  -8.990  1.00 90.84           H  
ATOM   2684  N   GLN B 194       7.129 -18.972  -5.043  1.00 97.23           N  
ATOM   2685  CA  GLN B 194       7.436 -19.080  -3.626  1.00 84.97           C  
ATOM   2686  C   GLN B 194       6.123 -19.114  -2.869  1.00 91.13           C  
ATOM   2687  O   GLN B 194       5.050 -18.991  -3.460  1.00 94.88           O  
ATOM   2688  CB  GLN B 194       8.218 -17.857  -3.148  1.00 97.82           C  
ATOM   2689  CG  GLN B 194       9.332 -17.397  -4.071  1.00117.44           C  
ATOM   2690  CD  GLN B 194       9.816 -15.997  -3.738  1.00118.75           C  
ATOM   2691  OE1 GLN B 194       9.411 -15.410  -2.732  1.00109.53           O  
ATOM   2692  NE2 GLN B 194      10.685 -15.453  -4.585  1.00118.49           N  
ATOM   2693  H   GLN B 194       6.273 -18.511  -5.317  1.00 97.23           H  
ATOM   2694  HA  GLN B 194       8.031 -19.977  -3.455  1.00 84.97           H  
ATOM   2695  HB2 GLN B 194       8.660 -18.097  -2.181  1.00 97.82           H  
ATOM   2696  HB3 GLN B 194       7.515 -17.032  -3.032  1.00 97.82           H  
ATOM   2697  HG2 GLN B 194       8.963 -17.406  -5.097  1.00117.44           H  
ATOM   2698  HG3 GLN B 194      10.170 -18.088  -3.980  1.00117.44           H  
ATOM   2699 HE21 GLN B 194      11.040 -14.523  -4.416  1.00118.49           H  
ATOM   2700 HE22 GLN B 194      10.990 -15.970  -5.397  1.00118.49           H  
ATOM   2701  N   GLY B 195       6.205 -19.261  -1.553  1.00 91.94           N  
ATOM   2702  CA  GLY B 195       5.028 -19.135  -0.721  1.00 82.18           C  
ATOM   2703  C   GLY B 195       4.692 -17.667  -0.553  1.00 83.13           C  
ATOM   2704  O   GLY B 195       5.273 -16.813  -1.220  1.00 98.20           O  
ATOM   2705  H   GLY B 195       7.098 -19.463  -1.127  1.00 91.94           H  
ATOM   2706  HA2 GLY B 195       5.222 -19.579   0.255  1.00 82.18           H  
ATOM   2707  HA3 GLY B 195       4.191 -19.649  -1.193  1.00 82.18           H  
ATOM   2708  N   PRO B 196       3.751 -17.363   0.340  1.00 73.07           N  
ATOM   2709  CA  PRO B 196       3.354 -15.986   0.626  1.00 74.15           C  
ATOM   2710  C   PRO B 196       4.410 -15.245   1.432  1.00 77.53           C  
ATOM   2711  O   PRO B 196       4.866 -15.751   2.458  1.00 88.74           O  
ATOM   2712  CB  PRO B 196       2.086 -16.158   1.469  1.00 77.56           C  
ATOM   2713  CG  PRO B 196       1.617 -17.537   1.191  1.00 81.41           C  
ATOM   2714  CD  PRO B 196       2.846 -18.338   0.963  1.00 81.57           C  
ATOM   2715  HA  PRO B 196       3.212 -15.402  -0.284  1.00 74.15           H  
ATOM   2716  HB2 PRO B 196       1.330 -15.431   1.174  1.00 77.56           H  
ATOM   2717  HB3 PRO B 196       2.312 -16.038   2.528  1.00 77.56           H  
ATOM   2718  HG2 PRO B 196       0.983 -17.552   0.304  1.00 81.41           H  
ATOM   2719  HG3 PRO B 196       1.060 -17.928   2.042  1.00 81.41           H  
ATOM   2720  HD2 PRO B 196       3.254 -18.709   1.903  1.00 81.57           H  
ATOM   2721  HD3 PRO B 196       2.651 -19.177   0.295  1.00 81.57           H  
ATOM   2722  N   LYS B 197       4.791 -14.059   0.972  1.00 72.04           N  
ATOM   2723  CA  LYS B 197       5.733 -13.223   1.710  1.00 78.57           C  
ATOM   2724  C   LYS B 197       5.055 -11.976   2.271  1.00 74.73           C  
ATOM   2725  O   LYS B 197       4.143 -11.427   1.660  1.00 64.49           O  
ATOM   2726  CB  LYS B 197       6.937 -12.848   0.840  1.00 80.79           C  
ATOM   2727  CG  LYS B 197       6.665 -12.880  -0.650  1.00 96.40           C  
ATOM   2728  CD  LYS B 197       7.957 -12.777  -1.446  1.00117.23           C  
ATOM   2729  CE  LYS B 197       7.721 -13.054  -2.923  1.00128.70           C  
ATOM   2730  NZ  LYS B 197       6.720 -12.128  -3.519  1.00133.02           N1+
ATOM   2731  H   LYS B 197       4.421 -13.728   0.092  1.00 72.04           H  
ATOM   2732  HA  LYS B 197       6.096 -13.808   2.555  1.00 78.57           H  
ATOM   2733  HB2 LYS B 197       7.744 -13.548   1.055  1.00 80.79           H  
ATOM   2734  HB3 LYS B 197       7.250 -11.839   1.108  1.00 80.79           H  
ATOM   2735  HG2 LYS B 197       6.018 -12.043  -0.912  1.00 96.40           H  
ATOM   2736  HG3 LYS B 197       6.166 -13.816  -0.901  1.00 96.40           H  
ATOM   2737  HD2 LYS B 197       8.671 -13.503  -1.058  1.00117.23           H  
ATOM   2738  HD3 LYS B 197       8.364 -11.772  -1.334  1.00117.23           H  
ATOM   2739  HE2 LYS B 197       7.362 -14.077  -3.035  1.00128.70           H  
ATOM   2740  HE3 LYS B 197       8.665 -12.940  -3.456  1.00128.70           H  
ATOM   2741  HZ1 LYS B 197       5.840 -12.225  -3.033  1.00133.02           H  
ATOM   2742  HZ2 LYS B 197       7.049 -11.177  -3.434  1.00133.02           H  
ATOM   2743  HZ3 LYS B 197       6.592 -12.354  -4.495  1.00133.02           H  
ATOM   2744  N   PRO B 198       5.493 -11.537   3.454  1.00 82.12           N  
ATOM   2745  CA  PRO B 198       4.898 -10.368   4.099  1.00 77.74           C  
ATOM   2746  C   PRO B 198       5.313  -9.102   3.381  1.00 73.14           C  
ATOM   2747  O   PRO B 198       6.495  -8.919   3.100  1.00 78.46           O  
ATOM   2748  CB  PRO B 198       5.520 -10.387   5.501  1.00 89.44           C  
ATOM   2749  CG  PRO B 198       6.103 -11.762   5.663  1.00 93.03           C  
ATOM   2750  CD  PRO B 198       6.523 -12.163   4.295  1.00 86.36           C  
ATOM   2751  HA  PRO B 198       3.808 -10.392   4.101  1.00 77.74           H  
ATOM   2752  HB2 PRO B 198       4.758 -10.205   6.258  1.00 89.44           H  
ATOM   2753  HB3 PRO B 198       6.300  -9.630   5.582  1.00 89.44           H  
ATOM   2754  HG2 PRO B 198       5.355 -12.452   6.052  1.00 93.03           H  
ATOM   2755  HG3 PRO B 198       6.960 -11.738   6.336  1.00 93.03           H  
ATOM   2756  HD2 PRO B 198       7.514 -11.777   4.058  1.00 86.36           H  
ATOM   2757  HD3 PRO B 198       6.519 -13.247   4.183  1.00 86.36           H  
ATOM   2758  N   VAL B 199       4.347  -8.243   3.088  1.00 68.19           N  
ATOM   2759  CA  VAL B 199       4.632  -6.948   2.491  1.00 68.32           C  
ATOM   2760  C   VAL B 199       3.966  -5.848   3.301  1.00 64.72           C  
ATOM   2761  O   VAL B 199       2.848  -6.014   3.787  1.00 66.19           O  
ATOM   2762  CB  VAL B 199       4.147  -6.875   1.032  1.00 68.56           C  
ATOM   2763  CG1 VAL B 199       5.036  -7.722   0.141  1.00 82.18           C  
ATOM   2764  CG2 VAL B 199       2.700  -7.326   0.930  1.00 54.88           C  
ATOM   2765  H   VAL B 199       3.389  -8.494   3.284  1.00 68.19           H  
ATOM   2766  HA  VAL B 199       5.713  -6.812   2.496  1.00 68.32           H  
ATOM   2767  HB  VAL B 199       4.206  -5.840   0.696  1.00 68.56           H  
ATOM   2768 HG11 VAL B 199       6.064  -7.366   0.210  1.00 82.18           H  
ATOM   2769 HG12 VAL B 199       4.989  -8.762   0.464  1.00 82.18           H  
ATOM   2770 HG13 VAL B 199       4.694  -7.646  -0.891  1.00 82.18           H  
ATOM   2771 HG21 VAL B 199       2.618  -8.361   1.262  1.00 54.88           H  
ATOM   2772 HG22 VAL B 199       2.076  -6.691   1.560  1.00 54.88           H  
ATOM   2773 HG23 VAL B 199       2.368  -7.249  -0.105  1.00 54.88           H  
ATOM   2774  N   THR B 200       4.667  -4.732   3.460  1.00 64.05           N  
ATOM   2775  CA  THR B 200       4.118  -3.571   4.142  1.00 70.34           C  
ATOM   2776  C   THR B 200       3.726  -2.513   3.120  1.00 76.86           C  
ATOM   2777  O   THR B 200       4.533  -2.126   2.272  1.00 81.53           O  
ATOM   2778  CB  THR B 200       5.116  -2.966   5.148  1.00 84.35           C  
ATOM   2779  OG1 THR B 200       5.325  -3.880   6.233  1.00 85.37           O  
ATOM   2780  CG2 THR B 200       4.582  -1.650   5.699  1.00 92.10           C  
ATOM   2781  H   THR B 200       5.608  -4.688   3.097  1.00 64.05           H  
ATOM   2782  HA  THR B 200       3.241  -3.901   4.699  1.00 70.34           H  
ATOM   2783  HB  THR B 200       6.059  -2.782   4.633  1.00 84.35           H  
ATOM   2784 HG21 THR B 200       4.421  -0.951   4.878  1.00 92.10           H  
ATOM   2785 HG22 THR B 200       3.639  -1.828   6.215  1.00 92.10           H  
ATOM   2786 HG23 THR B 200       5.305  -1.229   6.398  1.00 92.10           H  
ATOM   2787  HG1 THR B 200       4.478  -4.019   6.663  1.00 85.37           H  
ATOM   2788  N   ILE B 201       2.482  -2.053   3.212  1.00 76.63           N  
ATOM   2789  CA  ILE B 201       1.920  -1.100   2.263  1.00 70.98           C  
ATOM   2790  C   ILE B 201       1.179   0.014   3.001  1.00 73.27           C  
ATOM   2791  O   ILE B 201       0.559  -0.227   4.033  1.00 80.39           O  
ATOM   2792  CB  ILE B 201       0.941  -1.797   1.300  1.00 52.22           C  
ATOM   2793  CG1 ILE B 201       1.606  -2.999   0.634  1.00 53.21           C  
ATOM   2794  CG2 ILE B 201       0.435  -0.825   0.261  1.00 47.88           C  
ATOM   2795  CD1 ILE B 201       0.746  -3.645  -0.433  1.00 63.27           C  
ATOM   2796  H   ILE B 201       1.902  -2.378   3.972  1.00 76.63           H  
ATOM   2797  HA  ILE B 201       2.746  -0.676   1.692  1.00 70.98           H  
ATOM   2798  HB  ILE B 201       0.089  -2.155   1.878  1.00 52.22           H  
ATOM   2799 HG12 ILE B 201       1.823  -3.743   1.401  1.00 53.21           H  
ATOM   2800 HG13 ILE B 201       2.537  -2.668   0.174  1.00 53.21           H  
ATOM   2801 HG21 ILE B 201      -0.059   0.011   0.756  1.00 47.88           H  
ATOM   2802 HG22 ILE B 201       1.273  -0.455  -0.329  1.00 47.88           H  
ATOM   2803 HG23 ILE B 201      -0.275  -1.330  -0.394  1.00 47.88           H  
ATOM   2804 HD11 ILE B 201      -0.191  -3.982   0.010  1.00 63.27           H  
ATOM   2805 HD12 ILE B 201       0.536  -2.919  -1.219  1.00 63.27           H  
ATOM   2806 HD13 ILE B 201       1.274  -4.498  -0.858  1.00 63.27           H  
ATOM   2807  N   SER B 202       1.248   1.234   2.476  1.00 68.50           N  
ATOM   2808  CA  SER B 202       0.523   2.357   3.068  1.00 70.90           C  
ATOM   2809  C   SER B 202      -0.739   2.710   2.281  1.00 73.91           C  
ATOM   2810  O   SER B 202      -0.688   2.939   1.069  1.00 75.72           O  
ATOM   2811  CB  SER B 202       1.431   3.582   3.193  1.00 67.36           C  
ATOM   2812  OG  SER B 202       2.482   3.328   4.107  1.00 86.69           O  
ATOM   2813  H   SER B 202       1.812   1.388   1.652  1.00 68.50           H  
ATOM   2814  HA  SER B 202       0.210   2.044   4.064  1.00 70.90           H  
ATOM   2815  HB2 SER B 202       0.844   4.429   3.548  1.00 67.36           H  
ATOM   2816  HB3 SER B 202       1.854   3.816   2.216  1.00 67.36           H  
ATOM   2817  HG  SER B 202       2.985   2.583   3.771  1.00 86.69           H  
ATOM   2818  N   PHE B 203      -1.871   2.759   2.975  1.00 59.41           N  
ATOM   2819  CA  PHE B 203      -3.134   3.093   2.333  1.00 66.00           C  
ATOM   2820  C   PHE B 203      -3.679   4.421   2.851  1.00 66.02           C  
ATOM   2821  O   PHE B 203      -3.553   4.727   4.032  1.00 69.33           O  
ATOM   2822  CB  PHE B 203      -4.160   1.990   2.576  1.00 53.86           C  
ATOM   2823  CG  PHE B 203      -3.736   0.641   2.080  1.00 51.31           C  
ATOM   2824  CD1 PHE B 203      -4.049   0.230   0.796  1.00 57.76           C  
ATOM   2825  CD2 PHE B 203      -3.046  -0.230   2.907  1.00 56.47           C  
ATOM   2826  CE1 PHE B 203      -3.671  -1.019   0.338  1.00 58.24           C  
ATOM   2827  CE2 PHE B 203      -2.665  -1.475   2.458  1.00 57.41           C  
ATOM   2828  CZ  PHE B 203      -2.977  -1.871   1.168  1.00 55.85           C  
ATOM   2829  H   PHE B 203      -1.855   2.561   3.965  1.00 59.41           H  
ATOM   2830  HA  PHE B 203      -2.950   3.187   1.263  1.00 66.00           H  
ATOM   2831  HB2 PHE B 203      -5.085   2.266   2.070  1.00 53.86           H  
ATOM   2832  HB3 PHE B 203      -4.339   1.920   3.649  1.00 53.86           H  
ATOM   2833  HD1 PHE B 203      -4.596   0.894   0.143  1.00 57.76           H  
ATOM   2834  HD2 PHE B 203      -2.804   0.071   3.916  1.00 56.47           H  
ATOM   2835  HE1 PHE B 203      -3.919  -1.325  -0.667  1.00 58.24           H  
ATOM   2836  HE2 PHE B 203      -2.123  -2.142   3.112  1.00 57.41           H  
ATOM   2837  HZ  PHE B 203      -2.677  -2.846   0.814  1.00 55.85           H  
ATOM   2838  N   ALA B 204      -4.290   5.203   1.968  1.00 64.74           N  
ATOM   2839  CA  ALA B 204      -4.919   6.455   2.380  1.00 67.11           C  
ATOM   2840  C   ALA B 204      -6.107   6.214   3.313  1.00 60.30           C  
ATOM   2841  O   ALA B 204      -6.945   5.352   3.051  1.00 53.75           O  
ATOM   2842  CB  ALA B 204      -5.358   7.255   1.163  1.00 60.34           C  
ATOM   2843  H   ALA B 204      -4.320   4.928   0.997  1.00 64.74           H  
ATOM   2844  HA  ALA B 204      -4.175   7.028   2.934  1.00 67.11           H  
ATOM   2845  HB1 ALA B 204      -4.496   7.449   0.525  1.00 60.34           H  
ATOM   2846  HB2 ALA B 204      -6.102   6.688   0.604  1.00 60.34           H  
ATOM   2847  HB3 ALA B 204      -5.791   8.201   1.487  1.00 60.34           H  
ATOM   2848  N   ASN B 205      -6.162   6.983   4.399  1.00 65.43           N  
ATOM   2849  CA  ASN B 205      -7.276   6.956   5.348  1.00 53.60           C  
ATOM   2850  C   ASN B 205      -7.850   8.363   5.478  1.00 59.94           C  
ATOM   2851  O   ASN B 205      -7.368   9.163   6.282  1.00 78.26           O  
ATOM   2852  CB  ASN B 205      -6.799   6.452   6.716  1.00 61.36           C  
ATOM   2853  CG  ASN B 205      -7.939   6.270   7.721  1.00 63.35           C  
ATOM   2854  OD1 ASN B 205      -8.800   5.411   7.549  1.00 51.59           O  
ATOM   2855  ND2 ASN B 205      -7.926   7.066   8.794  1.00 74.88           N  
ATOM   2856  H   ASN B 205      -5.396   7.617   4.577  1.00 65.43           H  
ATOM   2857  HA  ASN B 205      -8.047   6.277   4.984  1.00 53.60           H  
ATOM   2858  HB2 ASN B 205      -6.090   7.173   7.123  1.00 61.36           H  
ATOM   2859  HB3 ASN B 205      -6.302   5.492   6.578  1.00 61.36           H  
ATOM   2860 HD21 ASN B 205      -7.200   7.761   8.899  1.00 74.88           H  
ATOM   2861 HD22 ASN B 205      -8.642   6.973   9.500  1.00 74.88           H  
ATOM   2862  N   HIS B 206      -8.860   8.676   4.666  1.00 55.16           N  
ATOM   2863  CA  HIS B 206      -9.466  10.003   4.680  1.00 57.32           C  
ATOM   2864  C   HIS B 206     -10.000  10.348   6.070  1.00 65.00           C  
ATOM   2865  O   HIS B 206     -10.680   9.538   6.701  1.00 62.76           O  
ATOM   2866  CB  HIS B 206     -10.593  10.079   3.658  1.00 48.48           C  
ATOM   2867  CG  HIS B 206     -10.155   9.810   2.255  1.00 52.71           C  
ATOM   2868  ND1 HIS B 206     -11.048   9.587   1.228  1.00 57.37           N  
ATOM   2869  CD2 HIS B 206      -8.922   9.724   1.705  1.00 47.48           C  
ATOM   2870  CE1 HIS B 206     -10.383   9.383   0.106  1.00 44.71           C  
ATOM   2871  NE2 HIS B 206      -9.090   9.459   0.369  1.00 45.18           N  
ATOM   2872  H   HIS B 206      -9.214   7.979   4.027  1.00 55.16           H  
ATOM   2873  HA  HIS B 206      -8.695  10.728   4.418  1.00 57.32           H  
ATOM   2874  HB2 HIS B 206     -11.025  11.079   3.697  1.00 48.48           H  
ATOM   2875  HB3 HIS B 206     -11.352   9.344   3.928  1.00 48.48           H  
ATOM   2876  HD2 HIS B 206      -7.981   9.842   2.221  1.00 47.48           H  
ATOM   2877  HE2 HIS B 206      -8.346   9.341  -0.304  1.00 45.18           H  
ATOM   2878  HE1 HIS B 206     -10.821   9.187  -0.862  1.00 44.71           H  
ATOM   2879  N   THR B 207      -9.688  11.549   6.543  1.00 53.82           N  
ATOM   2880  CA  THR B 207     -10.087  11.959   7.883  1.00 52.19           C  
ATOM   2881  C   THR B 207     -11.079  13.127   7.888  1.00 61.97           C  
ATOM   2882  O   THR B 207     -11.641  13.466   8.928  1.00 61.33           O  
ATOM   2883  CB  THR B 207      -8.856  12.282   8.779  1.00 63.37           C  
ATOM   2884  OG1 THR B 207      -7.967  13.173   8.095  1.00 66.58           O  
ATOM   2885  CG2 THR B 207      -8.104  11.018   9.118  1.00 66.23           C  
ATOM   2886  H   THR B 207      -9.165  12.190   5.963  1.00 53.82           H  
ATOM   2887  HA  THR B 207     -10.607  11.101   8.308  1.00 52.19           H  
ATOM   2888  HB  THR B 207      -9.218  12.749   9.695  1.00 63.37           H  
ATOM   2889 HG21 THR B 207      -8.769  10.328   9.638  1.00 66.23           H  
ATOM   2890 HG22 THR B 207      -7.743  10.553   8.201  1.00 66.23           H  
ATOM   2891 HG23 THR B 207      -7.257  11.260   9.760  1.00 66.23           H  
ATOM   2892  HG1 THR B 207      -8.459  13.971   7.887  1.00 66.58           H  
ATOM   2893  N   SER B 208     -11.293  13.740   6.729  1.00 62.24           N  
ATOM   2894  CA  SER B 208     -12.306  14.786   6.611  1.00 62.29           C  
ATOM   2895  C   SER B 208     -12.743  14.967   5.158  1.00 56.81           C  
ATOM   2896  O   SER B 208     -11.935  14.817   4.241  1.00 66.47           O  
ATOM   2897  CB  SER B 208     -11.793  16.103   7.196  1.00 55.13           C  
ATOM   2898  OG  SER B 208     -10.679  16.577   6.467  1.00 63.52           O  
ATOM   2899  H   SER B 208     -10.748  13.480   5.919  1.00 62.24           H  
ATOM   2900  HA  SER B 208     -13.180  14.476   7.185  1.00 62.29           H  
ATOM   2901  HB2 SER B 208     -11.499  15.943   8.233  1.00 55.13           H  
ATOM   2902  HB3 SER B 208     -12.589  16.846   7.155  1.00 55.13           H  
ATOM   2903  HG  SER B 208     -10.394  17.399   6.873  1.00 63.52           H  
ATOM   2904  N   CYS B 209     -14.018  15.281   4.948  1.00 40.09           N  
ATOM   2905  CA  CYS B 209     -14.549  15.383   3.592  1.00 37.16           C  
ATOM   2906  C   CYS B 209     -15.421  16.619   3.381  1.00 50.95           C  
ATOM   2907  O   CYS B 209     -16.005  17.164   4.323  1.00 63.75           O  
ATOM   2908  CB  CYS B 209     -15.360  14.143   3.235  1.00 35.27           C  
ATOM   2909  SG  CYS B 209     -14.764  12.589   3.931  1.00 67.11           S  
ATOM   2910  H   CYS B 209     -14.626  15.451   5.736  1.00 40.09           H  
ATOM   2911  HA  CYS B 209     -13.681  15.470   2.939  1.00 37.16           H  
ATOM   2912  HB2 CYS B 209     -15.361  14.045   2.149  1.00 35.27           H  
ATOM   2913  HB3 CYS B 209     -16.380  14.298   3.587  1.00 35.27           H  
ATOM   2914  N   ARG B 210     -15.523  17.045   2.129  1.00 54.41           N  
ATOM   2915  CA  ARG B 210     -16.376  18.168   1.779  1.00 63.82           C  
ATOM   2916  C   ARG B 210     -16.906  17.983   0.361  1.00 69.63           C  
ATOM   2917  O   ARG B 210     -16.188  17.500  -0.521  1.00 66.44           O  
ATOM   2918  CB  ARG B 210     -15.600  19.481   1.906  1.00 58.66           C  
ATOM   2919  CG  ARG B 210     -16.427  20.734   1.666  1.00 74.54           C  
ATOM   2920  CD  ARG B 210     -15.547  21.981   1.666  1.00 90.05           C  
ATOM   2921  NE  ARG B 210     -14.884  22.190   2.953  1.00109.10           N  
ATOM   2922  CZ  ARG B 210     -13.636  22.629   3.093  1.00123.54           C  
ATOM   2923  NH1 ARG B 210     -12.899  22.906   2.023  1.00128.12           N  
ATOM   2924  NH2 ARG B 210     -13.122  22.786   4.304  1.00122.54           N1+
ATOM   2925  H   ARG B 210     -14.997  16.579   1.404  1.00 54.41           H  
ATOM   2926  HA  ARG B 210     -17.222  18.209   2.465  1.00 63.82           H  
ATOM   2927  HB2 ARG B 210     -14.787  19.467   1.180  1.00 58.66           H  
ATOM   2928  HB3 ARG B 210     -15.187  19.535   2.913  1.00 58.66           H  
ATOM   2929  HG2 ARG B 210     -17.173  20.825   2.455  1.00 74.54           H  
ATOM   2930  HG3 ARG B 210     -16.927  20.651   0.701  1.00 74.54           H  
ATOM   2931  HD2 ARG B 210     -16.168  22.849   1.446  1.00 90.05           H  
ATOM   2932  HD3 ARG B 210     -14.786  21.874   0.893  1.00 90.05           H  
ATOM   2933  HE  ARG B 210     -15.409  21.987   3.792  1.00109.10           H  
ATOM   2934 HH11 ARG B 210     -11.951  23.235   2.134  1.00128.12           H  
ATOM   2935 HH12 ARG B 210     -13.287  22.788   1.098  1.00128.12           H  
ATOM   2936 HH21 ARG B 210     -13.679  22.577   5.120  1.00122.54           H  
ATOM   2937 HH22 ARG B 210     -12.173  23.115   4.411  1.00122.54           H  
ATOM   2938  N   CYS B 211     -18.170  18.337   0.148  1.00 63.52           N  
ATOM   2939  CA  CYS B 211     -18.715  18.357  -1.201  1.00 49.56           C  
ATOM   2940  C   CYS B 211     -18.065  19.491  -2.000  1.00 66.61           C  
ATOM   2941  O   CYS B 211     -18.260  20.672  -1.702  1.00 60.02           O  
ATOM   2942  CB  CYS B 211     -20.235  18.503  -1.168  1.00 43.05           C  
ATOM   2943  SG  CYS B 211     -21.108  16.966  -0.798  1.00 65.04           S  
ATOM   2944  H   CYS B 211     -18.757  18.594   0.929  1.00 63.52           H  
ATOM   2945  HA  CYS B 211     -18.489  17.411  -1.693  1.00 49.56           H  
ATOM   2946  HB2 CYS B 211     -20.567  18.861  -2.143  1.00 43.05           H  
ATOM   2947  HB3 CYS B 211     -20.493  19.237  -0.405  1.00 43.05           H  
ATOM   2948  N   MET B 212     -17.275  19.116  -3.002  1.00 78.38           N  
ATOM   2949  CA  MET B 212     -16.556  20.072  -3.839  1.00 67.50           C  
ATOM   2950  C   MET B 212     -16.861  19.826  -5.314  1.00 81.29           C  
ATOM   2951  O   MET B 212     -17.258  18.725  -5.700  1.00 87.34           O  
ATOM   2952  CB  MET B 212     -15.053  19.945  -3.604  1.00 63.55           C  
ATOM   2953  CG  MET B 212     -14.582  20.330  -2.201  1.00 75.07           C  
ATOM   2954  SD  MET B 212     -12.888  19.778  -1.838  1.00 86.28           S  
ATOM   2955  CE  MET B 212     -12.016  20.356  -3.296  1.00136.48           C  
ATOM   2956  H   MET B 212     -17.168  18.130  -3.192  1.00 78.38           H  
ATOM   2957  HA  MET B 212     -16.883  21.077  -3.572  1.00 67.50           H  
ATOM   2958  HB2 MET B 212     -14.543  20.590  -4.320  1.00 63.55           H  
ATOM   2959  HB3 MET B 212     -14.770  18.908  -3.783  1.00 63.55           H  
ATOM   2960  HG2 MET B 212     -15.257  19.879  -1.473  1.00 75.07           H  
ATOM   2961  HG3 MET B 212     -14.620  21.415  -2.108  1.00 75.07           H  
ATOM   2962  HE1 MET B 212     -12.444  19.890  -4.184  1.00136.48           H  
ATOM   2963  HE2 MET B 212     -12.113  21.439  -3.372  1.00136.48           H  
ATOM   2964  HE3 MET B 212     -10.962  20.090  -3.218  1.00136.48           H  
ATOM   2965  N   SER B 213     -16.658  20.849  -6.136  1.00 89.84           N  
ATOM   2966  CA  SER B 213     -16.942  20.760  -7.565  1.00 95.97           C  
ATOM   2967  C   SER B 213     -15.766  20.204  -8.369  1.00100.51           C  
ATOM   2968  O   SER B 213     -14.689  19.948  -7.822  1.00 94.96           O  
ATOM   2969  CB  SER B 213     -17.350  22.132  -8.104  1.00 98.40           C  
ATOM   2970  OG  SER B 213     -16.547  23.152  -7.536  1.00 96.54           O  
ATOM   2971  H   SER B 213     -16.296  21.714  -5.761  1.00 89.84           H  
ATOM   2972  HA  SER B 213     -17.766  20.057  -7.684  1.00 95.97           H  
ATOM   2973  HB2 SER B 213     -18.395  22.318  -7.855  1.00 98.40           H  
ATOM   2974  HB3 SER B 213     -17.228  22.142  -9.187  1.00 98.40           H  
ATOM   2975  HG  SER B 213     -16.841  23.990  -7.901  1.00 96.54           H  
ATOM   2976  N   LYS B 214     -15.987  20.008  -9.666  1.00113.47           N  
ATOM   2977  CA  LYS B 214     -14.933  19.552 -10.568  1.00125.76           C  
ATOM   2978  C   LYS B 214     -15.207  19.989 -12.006  1.00128.09           C  
ATOM   2979  O   LYS B 214     -14.742  21.044 -12.446  1.00126.84           O  
ATOM   2980  CB  LYS B 214     -14.771  18.030 -10.490  1.00121.28           C  
ATOM   2981  CG  LYS B 214     -13.697  17.465 -11.412  1.00117.24           C  
ATOM   2982  CD  LYS B 214     -12.355  18.150 -11.197  1.00114.54           C  
ATOM   2983  CE  LYS B 214     -11.331  17.688 -12.227  1.00109.09           C  
ATOM   2984  NZ  LYS B 214     -10.037  18.421 -12.122  1.00 99.48           N1+
ATOM   2985  H   LYS B 214     -16.910  20.180 -10.038  1.00113.47           H  
ATOM   2986  HA  LYS B 214     -14.000  20.015 -10.248  1.00125.76           H  
ATOM   2987  HB2 LYS B 214     -15.724  17.571 -10.755  1.00121.28           H  
ATOM   2988  HB3 LYS B 214     -14.513  17.766  -9.464  1.00121.28           H  
ATOM   2989  HG2 LYS B 214     -14.007  17.611 -12.447  1.00117.24           H  
ATOM   2990  HG3 LYS B 214     -13.586  16.399 -11.213  1.00117.24           H  
ATOM   2991  HD2 LYS B 214     -11.989  17.910 -10.199  1.00114.54           H  
ATOM   2992  HD3 LYS B 214     -12.488  19.228 -11.286  1.00114.54           H  
ATOM   2993  HE2 LYS B 214     -11.742  17.848 -13.224  1.00109.09           H  
ATOM   2994  HE3 LYS B 214     -11.142  16.625 -12.078  1.00109.09           H  
ATOM   2995  HZ1 LYS B 214     -10.198  19.409 -12.258  1.00 99.48           H  
ATOM   2996  HZ2 LYS B 214      -9.637  18.268 -11.208  1.00 99.48           H  
ATOM   2997  HZ3 LYS B 214      -9.400  18.083 -12.829  1.00 99.48           H  
ATOM   2998  N   NME B 215     -15.964  19.182 -12.749  1.00  0.00           N  
ATOM   2999  CH3 NME B 215     -16.297  19.482 -14.126  1.00  0.00           C  
ATOM   3000  H   NME B 215     -16.318  18.331 -12.336  1.00  0.00           H  
ATOM   3001 HH31 NME B 215     -15.408  19.372 -14.747  1.00  0.00           H  
ATOM   3002 HH32 NME B 215     -17.069  18.794 -14.472  1.00  0.00           H  
ATOM   3003 HH33 NME B 215     -16.665  20.505 -14.196  1.00  0.00           H  
TER    3004      NME B 215 
ATOM   3005  CH3 ACE C 118     -26.979 -27.972  63.773  1.00  0.00           C  
ATOM   3006  C   ACE C 118     -28.466 -27.624  63.858  1.00  0.00           C  
ATOM   3007  O   ACE C 118     -29.305 -28.331  63.301  1.00  0.00           O  
ATOM   3008 HH31 ACE C 118     -26.819 -28.874  63.183  1.00  0.00           H  
ATOM   3009 HH32 ACE C 118     -26.452 -27.137  63.310  1.00  0.00           H  
ATOM   3010 HH33 ACE C 118     -26.598 -28.125  64.783  1.00  0.00           H  
ATOM   3011  N   LEU C 119     -28.784 -26.552  64.546  1.00113.49           N  
ATOM   3012  CA  LEU C 119     -30.175 -26.124  64.695  1.00130.03           C  
ATOM   3013  C   LEU C 119     -30.289 -24.849  65.539  1.00129.43           C  
ATOM   3014  O   LEU C 119     -31.083 -23.957  65.236  1.00133.86           O  
ATOM   3015  CB  LEU C 119     -31.048 -27.258  65.265  1.00141.12           C  
ATOM   3016  CG  LEU C 119     -30.894 -27.798  66.697  1.00147.08           C  
ATOM   3017  CD1 LEU C 119     -29.443 -28.141  67.041  1.00146.15           C  
ATOM   3018  CD2 LEU C 119     -31.485 -26.838  67.727  1.00148.48           C  
ATOM   3019  H   LEU C 119     -28.052 -26.010  64.982  1.00113.49           H  
ATOM   3020  HA  LEU C 119     -30.551 -25.884  63.700  1.00130.03           H  
ATOM   3021  HB2 LEU C 119     -30.898 -28.112  64.605  1.00141.12           H  
ATOM   3022  HB3 LEU C 119     -32.079 -26.912  65.184  1.00141.12           H  
ATOM   3023  HG  LEU C 119     -31.461 -28.728  66.736  1.00147.08           H  
ATOM   3024 HD11 LEU C 119     -29.057 -28.857  66.315  1.00146.15           H  
ATOM   3025 HD12 LEU C 119     -28.839 -27.234  67.013  1.00146.15           H  
ATOM   3026 HD13 LEU C 119     -29.399 -28.576  68.039  1.00146.15           H  
ATOM   3027 HD21 LEU C 119     -30.933 -25.898  67.707  1.00148.48           H  
ATOM   3028 HD22 LEU C 119     -32.532 -26.649  67.489  1.00148.48           H  
ATOM   3029 HD23 LEU C 119     -31.412 -27.281  68.720  1.00148.48           H  
ATOM   3030  N   LYS C 120     -29.491 -24.780  66.599  1.00108.33           N  
ATOM   3031  CA  LYS C 120     -29.351 -23.573  67.403  1.00 97.61           C  
ATOM   3032  C   LYS C 120     -28.608 -22.510  66.600  1.00 93.30           C  
ATOM   3033  O   LYS C 120     -28.875 -21.315  66.729  1.00 97.73           O  
ATOM   3034  CB  LYS C 120     -28.570 -23.883  68.680  1.00104.37           C  
ATOM   3035  CG  LYS C 120     -29.274 -24.830  69.639  1.00124.85           C  
ATOM   3036  CD  LYS C 120     -30.486 -24.166  70.274  1.00135.91           C  
ATOM   3037  CE  LYS C 120     -31.038 -24.990  71.431  1.00136.99           C  
ATOM   3038  NZ  LYS C 120     -31.575 -26.311  70.999  1.00132.50           N1+
ATOM   3039  H   LYS C 120     -28.959 -25.599  66.858  1.00108.33           H  
ATOM   3040  HA  LYS C 120     -30.342 -23.206  67.670  1.00 97.61           H  
ATOM   3041  HB2 LYS C 120     -28.387 -22.944  69.203  1.00104.37           H  
ATOM   3042  HB3 LYS C 120     -27.618 -24.332  68.396  1.00104.37           H  
ATOM   3043  HG2 LYS C 120     -28.577 -25.124  70.424  1.00124.85           H  
ATOM   3044  HG3 LYS C 120     -29.599 -25.715  69.091  1.00124.85           H  
ATOM   3045  HD2 LYS C 120     -31.263 -24.053  69.518  1.00135.91           H  
ATOM   3046  HD3 LYS C 120     -30.196 -23.184  70.647  1.00135.91           H  
ATOM   3047  HE2 LYS C 120     -31.841 -24.427  71.907  1.00136.99           H  
ATOM   3048  HE3 LYS C 120     -30.237 -25.159  72.151  1.00136.99           H  
ATOM   3049  HZ1 LYS C 120     -32.319 -26.170  70.331  1.00132.50           H  
ATOM   3050  HZ2 LYS C 120     -30.836 -26.851  70.571  1.00132.50           H  
ATOM   3051  HZ3 LYS C 120     -31.933 -26.808  71.802  1.00132.50           H  
ATOM   3052  N   SER C 121     -27.673 -22.956  65.767  1.00 72.46           N  
ATOM   3053  CA  SER C 121     -26.859 -22.047  64.977  1.00 73.07           C  
ATOM   3054  C   SER C 121     -27.537 -21.651  63.665  1.00 86.39           C  
ATOM   3055  O   SER C 121     -27.162 -20.656  63.050  1.00 88.76           O  
ATOM   3056  CB  SER C 121     -25.494 -22.668  64.692  1.00 74.65           C  
ATOM   3057  OG  SER C 121     -25.605 -23.693  63.721  1.00 78.02           O  
ATOM   3058  H   SER C 121     -27.524 -23.951  65.681  1.00 72.46           H  
ATOM   3059  HA  SER C 121     -26.731 -21.139  65.566  1.00 73.07           H  
ATOM   3060  HB2 SER C 121     -25.093 -23.090  65.614  1.00 74.65           H  
ATOM   3061  HB3 SER C 121     -24.819 -21.896  64.322  1.00 74.65           H  
ATOM   3062  HG  SER C 121     -24.727 -24.053  63.578  1.00 78.02           H  
ATOM   3063  N   ILE C 122     -28.526 -22.429  63.230  1.00 89.39           N  
ATOM   3064  CA  ILE C 122     -29.313 -22.045  62.062  1.00 80.22           C  
ATOM   3065  C   ILE C 122     -30.315 -20.984  62.484  1.00 66.55           C  
ATOM   3066  O   ILE C 122     -30.542 -20.013  61.765  1.00 66.20           O  
ATOM   3067  CB  ILE C 122     -30.066 -23.230  61.436  1.00 87.62           C  
ATOM   3068  CG1 ILE C 122     -29.150 -24.451  61.324  1.00106.58           C  
ATOM   3069  CG2 ILE C 122     -30.625 -22.842  60.067  1.00 63.52           C  
ATOM   3070  CD1 ILE C 122     -29.867 -25.712  60.876  1.00110.12           C  
ATOM   3071  H   ILE C 122     -28.733 -23.292  63.712  1.00 89.39           H  
ATOM   3072  HA  ILE C 122     -28.625 -21.667  61.306  1.00 80.22           H  
ATOM   3073  HB  ILE C 122     -30.901 -23.492  62.085  1.00 87.62           H  
ATOM   3074 HG12 ILE C 122     -28.704 -24.637  62.301  1.00106.58           H  
ATOM   3075 HG13 ILE C 122     -28.364 -24.227  60.602  1.00106.58           H  
ATOM   3076 HG21 ILE C 122     -31.295 -21.989  60.177  1.00 63.52           H  
ATOM   3077 HG22 ILE C 122     -29.804 -22.576  59.402  1.00 63.52           H  
ATOM   3078 HG23 ILE C 122     -31.175 -23.684  59.647  1.00 63.52           H  
ATOM   3079 HD11 ILE C 122     -30.658 -25.952  61.587  1.00110.12           H  
ATOM   3080 HD12 ILE C 122     -30.302 -25.552  59.889  1.00110.12           H  
ATOM   3081 HD13 ILE C 122     -29.156 -26.537  60.830  1.00110.12           H  
ATOM   3082  N   ASP C 123     -30.912 -21.170  63.657  1.00 59.34           N  
ATOM   3083  CA  ASP C 123     -31.788 -20.154  64.214  1.00 54.80           C  
ATOM   3084  C   ASP C 123     -30.995 -18.864  64.362  1.00 56.77           C  
ATOM   3085  O   ASP C 123     -31.485 -17.786  64.041  1.00 64.55           O  
ATOM   3086  CB  ASP C 123     -32.358 -20.597  65.560  1.00 55.89           C  
ATOM   3087  CG  ASP C 123     -33.008 -19.453  66.323  1.00 74.07           C  
ATOM   3088  OD1 ASP C 123     -32.270 -18.650  66.941  1.00 83.27           O  
ATOM   3089  OD2 ASP C 123     -34.255 -19.359  66.307  1.00 75.47           O1-
ATOM   3090  H   ASP C 123     -30.755 -22.028  64.167  1.00 59.34           H  
ATOM   3091  HA  ASP C 123     -32.633 -19.995  63.544  1.00 54.80           H  
ATOM   3092  HB2 ASP C 123     -31.548 -21.005  66.165  1.00 55.89           H  
ATOM   3093  HB3 ASP C 123     -33.106 -21.370  65.385  1.00 55.89           H  
ATOM   3094  N   ASN C 124     -29.758 -18.985  64.829  1.00 55.77           N  
ATOM   3095  CA  ASN C 124     -28.878 -17.831  64.950  1.00 57.76           C  
ATOM   3096  C   ASN C 124     -28.670 -17.109  63.615  1.00 54.48           C  
ATOM   3097  O   ASN C 124     -28.584 -15.879  63.567  1.00 58.54           O  
ATOM   3098  CB  ASN C 124     -27.528 -18.246  65.536  1.00 72.72           C  
ATOM   3099  CG  ASN C 124     -26.927 -17.173  66.426  1.00 86.40           C  
ATOM   3100  OD1 ASN C 124     -27.551 -16.741  67.397  1.00 79.52           O  
ATOM   3101  ND2 ASN C 124     -25.711 -16.736  66.098  1.00 84.11           N  
ATOM   3102  H   ASN C 124     -29.421 -19.896  65.106  1.00 55.77           H  
ATOM   3103  HA  ASN C 124     -29.368 -17.130  65.626  1.00 57.76           H  
ATOM   3104  HB2 ASN C 124     -26.838 -18.447  64.717  1.00 72.72           H  
ATOM   3105  HB3 ASN C 124     -27.666 -19.152  66.126  1.00 72.72           H  
ATOM   3106 HD21 ASN C 124     -25.264 -16.022  66.655  1.00 84.11           H  
ATOM   3107 HD22 ASN C 124     -25.237 -17.119  65.293  1.00 84.11           H  
ATOM   3108  N   GLU C 125     -28.596 -17.877  62.534  1.00 44.11           N  
ATOM   3109  CA  GLU C 125     -28.371 -17.313  61.210  1.00 37.96           C  
ATOM   3110  C   GLU C 125     -29.555 -16.470  60.744  1.00 49.97           C  
ATOM   3111  O   GLU C 125     -29.372 -15.420  60.131  1.00 52.75           O  
ATOM   3112  CB  GLU C 125     -28.084 -18.421  60.206  1.00 40.14           C  
ATOM   3113  CG  GLU C 125     -26.958 -18.094  59.255  1.00 58.55           C  
ATOM   3114  CD  GLU C 125     -25.626 -17.950  59.962  1.00 66.31           C  
ATOM   3115  OE1 GLU C 125     -25.220 -18.887  60.676  1.00 72.97           O  
ATOM   3116  OE2 GLU C 125     -24.976 -16.902  59.799  1.00 59.94           O1-
ATOM   3117  H   GLU C 125     -28.698 -18.877  62.632  1.00 44.11           H  
ATOM   3118  HA  GLU C 125     -27.504 -16.655  61.275  1.00 37.96           H  
ATOM   3119  HB2 GLU C 125     -28.987 -18.601  59.623  1.00 40.14           H  
ATOM   3120  HB3 GLU C 125     -27.820 -19.325  60.755  1.00 40.14           H  
ATOM   3121  HG2 GLU C 125     -27.189 -17.156  58.749  1.00 58.55           H  
ATOM   3122  HG3 GLU C 125     -26.879 -18.894  58.519  1.00 58.55           H  
ATOM   3123  N   TRP C 126     -30.769 -16.934  61.024  1.00 53.19           N  
ATOM   3124  CA  TRP C 126     -31.961 -16.134  60.755  1.00 50.58           C  
ATOM   3125  C   TRP C 126     -31.965 -14.891  61.643  1.00 51.60           C  
ATOM   3126  O   TRP C 126     -32.206 -13.782  61.173  1.00 47.96           O  
ATOM   3127  CB  TRP C 126     -33.240 -16.946  60.995  1.00 49.41           C  
ATOM   3128  CG  TRP C 126     -33.814 -17.545  59.756  1.00 54.42           C  
ATOM   3129  CD1 TRP C 126     -34.356 -16.873  58.700  1.00 56.64           C  
ATOM   3130  CD2 TRP C 126     -33.928 -18.939  59.445  1.00 59.54           C  
ATOM   3131  NE1 TRP C 126     -34.789 -17.760  57.745  1.00 52.50           N  
ATOM   3132  CE2 TRP C 126     -34.540 -19.035  58.179  1.00 60.09           C  
ATOM   3133  CE3 TRP C 126     -33.568 -20.114  60.110  1.00 66.34           C  
ATOM   3134  CZ2 TRP C 126     -34.795 -20.258  57.563  1.00 56.26           C  
ATOM   3135  CZ3 TRP C 126     -33.824 -21.324  59.499  1.00 66.70           C  
ATOM   3136  CH2 TRP C 126     -34.433 -21.386  58.237  1.00 58.12           C  
ATOM   3137  H   TRP C 126     -30.869 -17.854  61.429  1.00 53.19           H  
ATOM   3138  HA  TRP C 126     -31.938 -15.835  59.707  1.00 50.58           H  
ATOM   3139  HB2 TRP C 126     -33.988 -16.287  61.436  1.00 49.41           H  
ATOM   3140  HB3 TRP C 126     -33.010 -17.752  61.692  1.00 49.41           H  
ATOM   3141  HD1 TRP C 126     -34.433 -15.798  58.626  1.00 56.64           H  
ATOM   3142  HE1 TRP C 126     -35.221 -17.512  56.866  1.00 52.50           H  
ATOM   3143  HE3 TRP C 126     -33.099 -20.076  61.082  1.00 66.34           H  
ATOM   3144  HZ2 TRP C 126     -35.261 -20.310  56.590  1.00 56.26           H  
ATOM   3145  HZ3 TRP C 126     -33.551 -22.240  60.001  1.00 66.70           H  
ATOM   3146  HH2 TRP C 126     -34.620 -22.351  57.789  1.00 58.12           H  
ATOM   3147  N   ARG C 127     -31.692 -15.086  62.931  1.00 46.56           N  
ATOM   3148  CA  ARG C 127     -31.735 -14.000  63.905  1.00 43.76           C  
ATOM   3149  C   ARG C 127     -30.762 -12.875  63.549  1.00 50.65           C  
ATOM   3150  O   ARG C 127     -31.067 -11.703  63.756  1.00 61.42           O  
ATOM   3151  CB  ARG C 127     -31.443 -14.527  65.316  1.00 36.71           C  
ATOM   3152  CG  ARG C 127     -31.672 -13.508  66.444  1.00 49.17           C  
ATOM   3153  CD  ARG C 127     -31.185 -14.016  67.814  1.00 53.42           C  
ATOM   3154  NE  ARG C 127     -29.773 -14.402  67.784  1.00 77.15           N  
ATOM   3155  CZ  ARG C 127     -28.760 -13.573  68.028  1.00 85.51           C  
ATOM   3156  NH1 ARG C 127     -28.993 -12.301  68.333  1.00 91.94           N  
ATOM   3157  NH2 ARG C 127     -27.509 -14.014  67.966  1.00 71.07           N1+
ATOM   3158  H   ARG C 127     -31.447 -16.015  63.244  1.00 46.56           H  
ATOM   3159  HA  ARG C 127     -32.743 -13.585  63.882  1.00 43.76           H  
ATOM   3160  HB2 ARG C 127     -30.400 -14.843  65.351  1.00 36.71           H  
ATOM   3161  HB3 ARG C 127     -32.089 -15.386  65.498  1.00 36.71           H  
ATOM   3162  HG2 ARG C 127     -32.739 -13.296  66.510  1.00 49.17           H  
ATOM   3163  HG3 ARG C 127     -31.134 -12.592  66.201  1.00 49.17           H  
ATOM   3164  HD2 ARG C 127     -31.781 -14.883  68.100  1.00 53.42           H  
ATOM   3165  HD3 ARG C 127     -31.318 -13.224  68.551  1.00 53.42           H  
ATOM   3166  HE  ARG C 127     -29.552 -15.363  67.563  1.00 77.15           H  
ATOM   3167 HH11 ARG C 127     -28.221 -11.676  68.516  1.00 91.94           H  
ATOM   3168 HH12 ARG C 127     -29.942 -11.959  68.382  1.00 91.94           H  
ATOM   3169 HH21 ARG C 127     -27.325 -14.980  67.735  1.00 71.07           H  
ATOM   3170 HH22 ARG C 127     -26.742 -13.384  68.150  1.00 71.07           H  
ATOM   3171  N   LYS C 128     -29.599 -13.230  63.011  1.00 43.90           N  
ATOM   3172  CA  LYS C 128     -28.557 -12.242  62.741  1.00 41.60           C  
ATOM   3173  C   LYS C 128     -28.714 -11.548  61.402  1.00 44.64           C  
ATOM   3174  O   LYS C 128     -28.114 -10.496  61.180  1.00 54.08           O  
ATOM   3175  CB  LYS C 128     -27.160 -12.863  62.839  1.00 39.22           C  
ATOM   3176  CG  LYS C 128     -26.645 -13.000  64.257  1.00 46.71           C  
ATOM   3177  CD  LYS C 128     -25.188 -13.432  64.279  1.00 60.04           C  
ATOM   3178  CE  LYS C 128     -24.579 -13.207  65.646  1.00 94.63           C  
ATOM   3179  NZ  LYS C 128     -24.636 -11.766  66.032  1.00109.41           N1+
ATOM   3180  H   LYS C 128     -29.433 -14.200  62.785  1.00 43.90           H  
ATOM   3181  HA  LYS C 128     -28.673 -11.482  63.514  1.00 41.60           H  
ATOM   3182  HB2 LYS C 128     -26.466 -12.235  62.281  1.00 39.22           H  
ATOM   3183  HB3 LYS C 128     -27.194 -13.855  62.389  1.00 39.22           H  
ATOM   3184  HG2 LYS C 128     -27.244 -13.745  64.781  1.00 46.71           H  
ATOM   3185  HG3 LYS C 128     -26.737 -12.039  64.762  1.00 46.71           H  
ATOM   3186  HD2 LYS C 128     -24.633 -12.853  63.541  1.00 60.04           H  
ATOM   3187  HD3 LYS C 128     -25.126 -14.492  64.031  1.00 60.04           H  
ATOM   3188  HE2 LYS C 128     -23.538 -13.530  65.629  1.00 94.63           H  
ATOM   3189  HE3 LYS C 128     -25.129 -13.794  66.381  1.00 94.63           H  
ATOM   3190  HZ1 LYS C 128     -24.128 -11.216  65.355  1.00109.41           H  
ATOM   3191  HZ2 LYS C 128     -25.599 -11.462  66.058  1.00109.41           H  
ATOM   3192  HZ3 LYS C 128     -24.220 -11.645  66.944  1.00109.41           H  
ATOM   3193  N   THR C 129     -29.520 -12.127  60.514  1.00 38.14           N  
ATOM   3194  CA  THR C 129     -29.672 -11.586  59.163  1.00 28.53           C  
ATOM   3195  C   THR C 129     -31.048 -10.968  58.918  1.00 40.81           C  
ATOM   3196  O   THR C 129     -31.361 -10.552  57.798  1.00 42.87           O  
ATOM   3197  CB  THR C 129     -29.411 -12.670  58.097  1.00 38.31           C  
ATOM   3198  OG1 THR C 129     -30.335 -13.745  58.272  1.00 34.88           O  
ATOM   3199  CG2 THR C 129     -28.005 -13.222  58.226  1.00 39.63           C  
ATOM   3200  H   THR C 129     -30.036 -12.954  60.778  1.00 38.14           H  
ATOM   3201  HA  THR C 129     -28.928 -10.794  59.078  1.00 28.53           H  
ATOM   3202  HB  THR C 129     -29.533 -12.217  57.113  1.00 38.31           H  
ATOM   3203 HG21 THR C 129     -27.285 -12.413  58.106  1.00 39.63           H  
ATOM   3204 HG22 THR C 129     -27.882 -13.676  59.209  1.00 39.63           H  
ATOM   3205 HG23 THR C 129     -27.838 -13.974  57.455  1.00 39.63           H  
ATOM   3206  HG1 THR C 129     -30.191 -14.112  59.148  1.00 34.88           H  
ATOM   3207  N   GLN C 130     -31.859 -10.899  59.969  1.00 42.85           N  
ATOM   3208  CA  GLN C 130     -33.216 -10.372  59.859  1.00 45.22           C  
ATOM   3209  C   GLN C 130     -33.232  -8.883  59.529  1.00 44.24           C  
ATOM   3210  O   GLN C 130     -32.280  -8.159  59.797  1.00 45.71           O  
ATOM   3211  CB  GLN C 130     -33.985 -10.605  61.154  1.00 29.17           C  
ATOM   3212  CG  GLN C 130     -33.676  -9.586  62.219  1.00 33.61           C  
ATOM   3213  CD  GLN C 130     -34.277  -9.948  63.556  1.00 45.91           C  
ATOM   3214  OE1 GLN C 130     -35.359  -9.475  63.916  1.00 48.26           O  
ATOM   3215  NE2 GLN C 130     -33.582 -10.793  64.302  1.00 47.46           N  
ATOM   3216  H   GLN C 130     -31.528 -11.220  60.868  1.00 42.85           H  
ATOM   3217  HA  GLN C 130     -33.695 -10.907  59.039  1.00 45.22           H  
ATOM   3218  HB2 GLN C 130     -33.729 -11.593  61.536  1.00 29.17           H  
ATOM   3219  HB3 GLN C 130     -35.052 -10.565  60.935  1.00 29.17           H  
ATOM   3220  HG2 GLN C 130     -34.075  -8.621  61.906  1.00 33.61           H  
ATOM   3221  HG3 GLN C 130     -32.594  -9.513  62.330  1.00 33.61           H  
ATOM   3222 HE21 GLN C 130     -32.701 -11.155  63.967  1.00 47.46           H  
ATOM   3223 HE22 GLN C 130     -33.933 -11.075  65.206  1.00 47.46           H  
ATOM   3224  N   CYS C 131     -34.330  -8.437  58.943  1.00 36.71           N  
ATOM   3225  CA  CYS C 131     -34.538  -7.028  58.658  1.00 42.02           C  
ATOM   3226  C   CYS C 131     -34.573  -6.212  59.955  1.00 40.49           C  
ATOM   3227  O   CYS C 131     -35.432  -6.422  60.810  1.00 45.69           O  
ATOM   3228  CB  CYS C 131     -35.848  -6.852  57.876  1.00 31.95           C  
ATOM   3229  SG  CYS C 131     -36.346  -5.151  57.574  1.00 54.19           S  
ATOM   3230  H   CYS C 131     -35.048  -9.098  58.685  1.00 36.71           H  
ATOM   3231  HA  CYS C 131     -33.708  -6.662  58.054  1.00 42.02           H  
ATOM   3232  HB2 CYS C 131     -36.644  -7.340  58.439  1.00 31.95           H  
ATOM   3233  HB3 CYS C 131     -35.732  -7.344  56.911  1.00 31.95           H  
ATOM   3234  N   MET C 132     -33.636  -5.279  60.093  1.00 39.33           N  
ATOM   3235  CA  MET C 132     -33.565  -4.441  61.286  1.00 40.17           C  
ATOM   3236  C   MET C 132     -32.637  -3.265  61.064  1.00 47.92           C  
ATOM   3237  O   MET C 132     -31.863  -3.258  60.109  1.00 54.03           O  
ATOM   3238  CB  MET C 132     -33.082  -5.255  62.486  1.00 36.13           C  
ATOM   3239  CG  MET C 132     -31.681  -5.807  62.338  1.00 52.24           C  
ATOM   3240  SD  MET C 132     -31.194  -6.761  63.784  1.00 59.13           S  
ATOM   3241  CE  MET C 132     -29.724  -7.564  63.173  1.00 46.84           C  
ATOM   3242  H   MET C 132     -32.958  -5.147  59.356  1.00 39.33           H  
ATOM   3243  HA  MET C 132     -34.568  -4.065  61.490  1.00 40.17           H  
ATOM   3244  HB2 MET C 132     -33.766  -6.092  62.629  1.00 36.13           H  
ATOM   3245  HB3 MET C 132     -33.105  -4.613  63.366  1.00 36.13           H  
ATOM   3246  HG2 MET C 132     -30.985  -4.978  62.209  1.00 52.24           H  
ATOM   3247  HG3 MET C 132     -31.645  -6.451  61.460  1.00 52.24           H  
ATOM   3248  HE1 MET C 132     -29.978  -8.178  62.309  1.00 46.84           H  
ATOM   3249  HE2 MET C 132     -28.993  -6.810  62.880  1.00 46.84           H  
ATOM   3250  HE3 MET C 132     -29.302  -8.194  63.956  1.00 46.84           H  
ATOM   3251  N   PRO C 133     -32.717  -2.256  61.942  1.00 39.96           N  
ATOM   3252  CA  PRO C 133     -31.791  -1.130  61.832  1.00 35.06           C  
ATOM   3253  C   PRO C 133     -30.363  -1.610  62.063  1.00 44.55           C  
ATOM   3254  O   PRO C 133     -30.099  -2.317  63.039  1.00 44.43           O  
ATOM   3255  CB  PRO C 133     -32.240  -0.196  62.963  1.00 35.84           C  
ATOM   3256  CG  PRO C 133     -33.654  -0.561  63.224  1.00 30.36           C  
ATOM   3257  CD  PRO C 133     -33.715  -2.043  63.000  1.00 32.21           C  
ATOM   3258  HA  PRO C 133     -31.802  -0.647  60.855  1.00 35.06           H  
ATOM   3259  HB2 PRO C 133     -32.164   0.846  62.652  1.00 35.84           H  
ATOM   3260  HB3 PRO C 133     -31.633  -0.354  63.854  1.00 35.84           H  
ATOM   3261  HG2 PRO C 133     -34.318  -0.041  62.534  1.00 30.36           H  
ATOM   3262  HG3 PRO C 133     -33.931  -0.316  64.249  1.00 30.36           H  
ATOM   3263  HD2 PRO C 133     -33.449  -2.588  63.906  1.00 32.21           H  
ATOM   3264  HD3 PRO C 133     -34.708  -2.349  62.670  1.00 32.21           H  
ATOM   3265  N   ARG C 134     -29.463  -1.239  61.158  1.00 39.13           N  
ATOM   3266  CA  ARG C 134     -28.071  -1.654  61.228  1.00 38.31           C  
ATOM   3267  C   ARG C 134     -27.159  -0.451  61.094  1.00 49.74           C  
ATOM   3268  O   ARG C 134     -27.397   0.431  60.269  1.00 44.05           O  
ATOM   3269  CB  ARG C 134     -27.748  -2.649  60.109  1.00 38.24           C  
ATOM   3270  CG  ARG C 134     -28.244  -4.050  60.346  1.00 32.20           C  
ATOM   3271  CD  ARG C 134     -28.542  -4.786  59.042  1.00 42.24           C  
ATOM   3272  NE  ARG C 134     -29.169  -6.073  59.318  1.00 52.56           N  
ATOM   3273  CZ  ARG C 134     -28.493  -7.171  59.625  1.00 50.42           C  
ATOM   3274  NH1 ARG C 134     -27.168  -7.142  59.662  1.00 50.70           N  
ATOM   3275  NH2 ARG C 134     -29.139  -8.294  59.883  1.00 47.11           N1+
ATOM   3276  H   ARG C 134     -29.757  -0.647  60.394  1.00 39.13           H  
ATOM   3277  HA  ARG C 134     -27.910  -2.133  62.194  1.00 38.31           H  
ATOM   3278  HB2 ARG C 134     -26.665  -2.688  59.993  1.00 38.24           H  
ATOM   3279  HB3 ARG C 134     -28.199  -2.281  59.188  1.00 38.24           H  
ATOM   3280  HG2 ARG C 134     -29.157  -4.003  60.939  1.00 32.20           H  
ATOM   3281  HG3 ARG C 134     -27.482  -4.604  60.895  1.00 32.20           H  
ATOM   3282  HD2 ARG C 134     -27.610  -4.949  58.500  1.00 42.24           H  
ATOM   3283  HD3 ARG C 134     -29.215  -4.181  58.434  1.00 42.24           H  
ATOM   3284  HE  ARG C 134     -30.176  -6.131  59.273  1.00 52.56           H  
ATOM   3285 HH11 ARG C 134     -26.651  -7.980  59.888  1.00 50.70           H  
ATOM   3286 HH12 ARG C 134     -26.676  -6.282  59.464  1.00 50.70           H  
ATOM   3287 HH21 ARG C 134     -30.148  -8.314  59.854  1.00 47.11           H  
ATOM   3288 HH22 ARG C 134     -28.624  -9.133  60.109  1.00 47.11           H  
ATOM   3289  N   GLU C 135     -26.105  -0.436  61.901  1.00 47.04           N  
ATOM   3290  CA  GLU C 135     -25.116   0.626  61.866  1.00 39.97           C  
ATOM   3291  C   GLU C 135     -24.280   0.526  60.594  1.00 41.30           C  
ATOM   3292  O   GLU C 135     -23.666  -0.505  60.330  1.00 54.60           O  
ATOM   3293  CB  GLU C 135     -24.236   0.546  63.117  1.00 43.99           C  
ATOM   3294  CG  GLU C 135     -23.204   1.647  63.265  1.00 64.13           C  
ATOM   3295  CD  GLU C 135     -22.526   1.617  64.619  1.00 83.44           C  
ATOM   3296  OE1 GLU C 135     -21.283   1.493  64.651  1.00 87.04           O  
ATOM   3297  OE2 GLU C 135     -23.238   1.716  65.648  1.00 78.30           O1-
ATOM   3298  H   GLU C 135     -25.987  -1.190  62.563  1.00 47.04           H  
ATOM   3299  HA  GLU C 135     -25.619   1.593  61.858  1.00 39.97           H  
ATOM   3300  HB2 GLU C 135     -23.708  -0.407  63.095  1.00 43.99           H  
ATOM   3301  HB3 GLU C 135     -24.889   0.580  63.989  1.00 43.99           H  
ATOM   3302  HG2 GLU C 135     -23.698   2.611  63.141  1.00 64.13           H  
ATOM   3303  HG3 GLU C 135     -22.447   1.525  62.490  1.00 64.13           H  
ATOM   3304  N   VAL C 136     -24.280   1.590  59.794  1.00 36.03           N  
ATOM   3305  CA  VAL C 136     -23.488   1.624  58.564  1.00 36.36           C  
ATOM   3306  C   VAL C 136     -22.708   2.924  58.420  1.00 38.74           C  
ATOM   3307  O   VAL C 136     -22.907   3.867  59.178  1.00 49.08           O  
ATOM   3308  CB  VAL C 136     -24.346   1.439  57.299  1.00 33.41           C  
ATOM   3309  CG1 VAL C 136     -24.937   0.048  57.260  1.00 22.47           C  
ATOM   3310  CG2 VAL C 136     -25.423   2.509  57.211  1.00 30.41           C  
ATOM   3311  H   VAL C 136     -24.840   2.393  60.042  1.00 36.03           H  
ATOM   3312  HA  VAL C 136     -22.796   0.786  58.653  1.00 36.36           H  
ATOM   3313  HB  VAL C 136     -23.704   1.553  56.425  1.00 33.41           H  
ATOM   3314 HG11 VAL C 136     -24.134  -0.689  57.282  1.00 22.47           H  
ATOM   3315 HG12 VAL C 136     -25.585  -0.096  58.124  1.00 22.47           H  
ATOM   3316 HG13 VAL C 136     -25.518  -0.075  56.346  1.00 22.47           H  
ATOM   3317 HG21 VAL C 136     -26.087   2.427  58.071  1.00 30.41           H  
ATOM   3318 HG22 VAL C 136     -24.957   3.494  57.204  1.00 30.41           H  
ATOM   3319 HG23 VAL C 136     -25.997   2.372  56.294  1.00 30.41           H  
ATOM   3320  N   ALA C 137     -21.803   2.954  57.450  1.00 39.00           N  
ATOM   3321  CA  ALA C 137     -21.008   4.139  57.183  1.00 34.06           C  
ATOM   3322  C   ALA C 137     -21.498   4.793  55.902  1.00 41.82           C  
ATOM   3323  O   ALA C 137     -21.287   4.272  54.810  1.00 46.34           O  
ATOM   3324  CB  ALA C 137     -19.529   3.770  57.066  1.00 30.66           C  
ATOM   3325  H   ALA C 137     -21.664   2.130  56.882  1.00 39.00           H  
ATOM   3326  HA  ALA C 137     -21.117   4.843  58.008  1.00 34.06           H  
ATOM   3327  HB1 ALA C 137     -19.194   3.312  57.997  1.00 30.66           H  
ATOM   3328  HB2 ALA C 137     -19.394   3.065  56.245  1.00 30.66           H  
ATOM   3329  HB3 ALA C 137     -18.944   4.669  56.873  1.00 30.66           H  
ATOM   3330  N   ILE C 138     -22.158   5.936  56.041  1.00 35.16           N  
ATOM   3331  CA  ILE C 138     -22.750   6.625  54.897  1.00 31.26           C  
ATOM   3332  C   ILE C 138     -21.792   7.650  54.308  1.00 37.80           C  
ATOM   3333  O   ILE C 138     -21.321   8.533  55.014  1.00 35.41           O  
ATOM   3334  CB  ILE C 138     -24.049   7.365  55.300  1.00 44.37           C  
ATOM   3335  CG1 ILE C 138     -25.117   6.385  55.798  1.00 49.05           C  
ATOM   3336  CG2 ILE C 138     -24.581   8.193  54.145  1.00 44.67           C  
ATOM   3337  CD1 ILE C 138     -25.611   5.387  54.757  1.00 26.11           C  
ATOM   3338  H   ILE C 138     -22.253   6.340  56.962  1.00 35.16           H  
ATOM   3339  HA  ILE C 138     -22.971   5.857  54.156  1.00 31.26           H  
ATOM   3340  HB  ILE C 138     -23.803   8.039  56.121  1.00 44.37           H  
ATOM   3341 HG12 ILE C 138     -25.973   6.965  56.144  1.00 49.05           H  
ATOM   3342 HG13 ILE C 138     -24.698   5.823  56.633  1.00 49.05           H  
ATOM   3343 HG21 ILE C 138     -23.820   8.906  53.828  1.00 44.67           H  
ATOM   3344 HG22 ILE C 138     -24.833   7.536  53.313  1.00 44.67           H  
ATOM   3345 HG23 ILE C 138     -25.473   8.732  54.465  1.00 44.67           H  
ATOM   3346 HD11 ILE C 138     -26.036   5.926  53.910  1.00 26.11           H  
ATOM   3347 HD12 ILE C 138     -24.776   4.774  54.416  1.00 26.11           H  
ATOM   3348 HD13 ILE C 138     -26.374   4.747  55.200  1.00 26.11           H  
ATOM   3349  N   ASP C 139     -21.495   7.531  53.018  1.00 37.96           N  
ATOM   3350  CA  ASP C 139     -20.727   8.562  52.338  1.00 37.97           C  
ATOM   3351  C   ASP C 139     -21.562   9.842  52.302  1.00 37.54           C  
ATOM   3352  O   ASP C 139     -22.666   9.854  51.781  1.00 45.04           O  
ATOM   3353  CB  ASP C 139     -20.362   8.117  50.923  1.00 28.73           C  
ATOM   3354  CG  ASP C 139     -19.451   9.100  50.216  1.00 44.28           C  
ATOM   3355  OD1 ASP C 139     -18.260   8.785  50.062  1.00 56.86           O  
ATOM   3356  OD2 ASP C 139     -19.920  10.183  49.808  1.00 58.82           O1-
ATOM   3357  H   ASP C 139     -21.805   6.718  52.506  1.00 37.96           H  
ATOM   3358  HA  ASP C 139     -19.796   8.744  52.875  1.00 37.97           H  
ATOM   3359  HB2 ASP C 139     -21.279   8.013  50.343  1.00 28.73           H  
ATOM   3360  HB3 ASP C 139     -19.857   7.153  50.980  1.00 28.73           H  
ATOM   3361  N   VAL C 140     -21.036  10.922  52.857  1.00 36.84           N  
ATOM   3362  CA  VAL C 140     -21.820  12.142  52.978  1.00 43.17           C  
ATOM   3363  C   VAL C 140     -22.070  12.786  51.622  1.00 52.74           C  
ATOM   3364  O   VAL C 140     -23.207  13.129  51.301  1.00 51.50           O  
ATOM   3365  CB  VAL C 140     -21.183  13.143  53.964  1.00 40.79           C  
ATOM   3366  CG1 VAL C 140     -19.709  13.262  53.699  1.00 84.03           C  
ATOM   3367  CG2 VAL C 140     -21.843  14.491  53.850  1.00 39.82           C  
ATOM   3368  H   VAL C 140     -20.086  10.899  53.198  1.00 36.84           H  
ATOM   3369  HA  VAL C 140     -22.788  11.855  53.390  1.00 43.17           H  
ATOM   3370  HB  VAL C 140     -21.331  12.772  54.978  1.00 40.79           H  
ATOM   3371 HG11 VAL C 140     -19.241  12.284  53.805  1.00 84.03           H  
ATOM   3372 HG12 VAL C 140     -19.551  13.633  52.686  1.00 84.03           H  
ATOM   3373 HG13 VAL C 140     -19.266  13.956  54.413  1.00 84.03           H  
ATOM   3374 HG21 VAL C 140     -21.706  14.879  52.841  1.00 39.82           H  
ATOM   3375 HG22 VAL C 140     -22.908  14.393  54.060  1.00 39.82           H  
ATOM   3376 HG23 VAL C 140     -21.393  15.178  54.567  1.00 39.82           H  
ATOM   3377  N   GLY C 141     -21.013  12.923  50.824  1.00 46.93           N  
ATOM   3378  CA  GLY C 141     -21.125  13.496  49.493  1.00 38.57           C  
ATOM   3379  C   GLY C 141     -22.089  12.768  48.566  1.00 47.61           C  
ATOM   3380  O   GLY C 141     -22.827  13.404  47.818  1.00 46.94           O  
ATOM   3381  H   GLY C 141     -20.107  12.620  51.153  1.00 46.93           H  
ATOM   3382  HA2 GLY C 141     -20.137  13.483  49.033  1.00 38.57           H  
ATOM   3383  HA3 GLY C 141     -21.465  14.527  49.595  1.00 38.57           H  
ATOM   3384  N   LYS C 142     -22.083  11.438  48.599  1.00 44.87           N  
ATOM   3385  CA  LYS C 142     -23.015  10.668  47.787  1.00 45.24           C  
ATOM   3386  C   LYS C 142     -24.450  10.800  48.298  1.00 49.48           C  
ATOM   3387  O   LYS C 142     -25.384  10.897  47.515  1.00 53.83           O  
ATOM   3388  CB  LYS C 142     -22.604   9.198  47.727  1.00 37.87           C  
ATOM   3389  CG  LYS C 142     -21.360   8.943  46.907  1.00 70.25           C  
ATOM   3390  CD  LYS C 142     -21.068   7.455  46.790  1.00 96.33           C  
ATOM   3391  CE  LYS C 142     -19.728   7.203  46.110  1.00112.77           C  
ATOM   3392  NZ  LYS C 142     -19.639   7.878  44.784  1.00124.73           N1+
ATOM   3393  H   LYS C 142     -21.424  10.957  49.194  1.00 44.87           H  
ATOM   3394  HA  LYS C 142     -22.980  11.079  46.778  1.00 45.24           H  
ATOM   3395  HB2 LYS C 142     -23.425   8.630  47.291  1.00 37.87           H  
ATOM   3396  HB3 LYS C 142     -22.422   8.851  48.744  1.00 37.87           H  
ATOM   3397  HG2 LYS C 142     -20.513   9.434  47.386  1.00 70.25           H  
ATOM   3398  HG3 LYS C 142     -21.503   9.356  45.908  1.00 70.25           H  
ATOM   3399  HD2 LYS C 142     -21.857   6.984  46.204  1.00 96.33           H  
ATOM   3400  HD3 LYS C 142     -21.047   7.018  47.788  1.00 96.33           H  
ATOM   3401  HE2 LYS C 142     -19.602   6.130  45.968  1.00112.77           H  
ATOM   3402  HE3 LYS C 142     -18.931   7.581  46.751  1.00112.77           H  
ATOM   3403  HZ1 LYS C 142     -20.374   7.535  44.182  1.00124.73           H  
ATOM   3404  HZ2 LYS C 142     -19.742   8.875  44.906  1.00124.73           H  
ATOM   3405  HZ3 LYS C 142     -18.741   7.681  44.366  1.00124.73           H  
ATOM   3406  N   GLU C 143     -24.618  10.814  49.613  1.00 53.72           N  
ATOM   3407  CA  GLU C 143     -25.947  10.880  50.204  1.00 52.30           C  
ATOM   3408  C   GLU C 143     -26.660  12.162  49.802  1.00 56.26           C  
ATOM   3409  O   GLU C 143     -27.870  12.170  49.615  1.00 68.60           O  
ATOM   3410  CB  GLU C 143     -25.868  10.783  51.725  1.00 49.25           C  
ATOM   3411  CG  GLU C 143     -27.199  10.954  52.436  1.00 43.78           C  
ATOM   3412  CD  GLU C 143     -27.721   9.656  53.020  1.00 57.87           C  
ATOM   3413  OE1 GLU C 143     -27.518   8.587  52.400  1.00 55.93           O  
ATOM   3414  OE2 GLU C 143     -28.338   9.712  54.102  1.00 54.46           O1-
ATOM   3415  H   GLU C 143     -23.809  10.778  50.216  1.00 53.72           H  
ATOM   3416  HA  GLU C 143     -26.519  10.032  49.827  1.00 52.30           H  
ATOM   3417  HB2 GLU C 143     -25.190  11.558  52.081  1.00 49.25           H  
ATOM   3418  HB3 GLU C 143     -25.467   9.803  51.983  1.00 49.25           H  
ATOM   3419  HG2 GLU C 143     -27.930  11.334  51.722  1.00 43.78           H  
ATOM   3420  HG3 GLU C 143     -27.073  11.674  53.244  1.00 43.78           H  
ATOM   3421  N   PHE C 144     -25.910  13.248  49.670  1.00 54.10           N  
ATOM   3422  CA  PHE C 144     -26.514  14.520  49.296  1.00 66.03           C  
ATOM   3423  C   PHE C 144     -26.056  15.017  47.927  1.00 66.36           C  
ATOM   3424  O   PHE C 144     -26.220  16.194  47.603  1.00 67.29           O  
ATOM   3425  CB  PHE C 144     -26.282  15.574  50.383  1.00 51.64           C  
ATOM   3426  CG  PHE C 144     -26.939  15.234  51.682  1.00 70.01           C  
ATOM   3427  CD1 PHE C 144     -28.323  15.212  51.790  1.00 82.91           C  
ATOM   3428  CD2 PHE C 144     -26.182  14.908  52.790  1.00 78.09           C  
ATOM   3429  CE1 PHE C 144     -28.939  14.886  52.985  1.00 78.17           C  
ATOM   3430  CE2 PHE C 144     -26.789  14.582  53.987  1.00 80.36           C  
ATOM   3431  CZ  PHE C 144     -28.168  14.572  54.086  1.00 78.71           C  
ATOM   3432  H   PHE C 144     -24.914  13.193  49.830  1.00 54.10           H  
ATOM   3433  HA  PHE C 144     -27.587  14.346  49.210  1.00 66.03           H  
ATOM   3434  HB2 PHE C 144     -26.679  16.527  50.033  1.00 51.64           H  
ATOM   3435  HB3 PHE C 144     -25.209  15.668  50.551  1.00 51.64           H  
ATOM   3436  HD1 PHE C 144     -28.928  15.453  50.928  1.00 82.91           H  
ATOM   3437  HD2 PHE C 144     -25.104  14.908  52.720  1.00 78.09           H  
ATOM   3438  HE1 PHE C 144     -30.017  14.877  53.056  1.00 78.17           H  
ATOM   3439  HE2 PHE C 144     -26.185  14.334  54.848  1.00 80.36           H  
ATOM   3440  HZ  PHE C 144     -28.641  14.319  55.023  1.00 78.71           H  
ATOM   3441  N   GLY C 145     -25.503  14.107  47.126  1.00 55.45           N  
ATOM   3442  CA  GLY C 145     -25.000  14.437  45.801  1.00 56.02           C  
ATOM   3443  C   GLY C 145     -24.286  15.774  45.725  1.00 67.42           C  
ATOM   3444  O   GLY C 145     -24.815  16.731  45.169  1.00 79.08           O  
ATOM   3445  H   GLY C 145     -25.430  13.153  47.450  1.00 55.45           H  
ATOM   3446  HA2 GLY C 145     -25.843  14.459  45.110  1.00 56.02           H  
ATOM   3447  HA3 GLY C 145     -24.301  13.658  45.496  1.00 56.02           H  
ATOM   3448  N   VAL C 146     -23.080  15.839  46.283  1.00 69.31           N  
ATOM   3449  CA  VAL C 146     -22.307  17.079  46.323  1.00 65.96           C  
ATOM   3450  C   VAL C 146     -21.601  17.337  44.982  1.00 64.04           C  
ATOM   3451  O   VAL C 146     -21.554  16.465  44.126  1.00 51.49           O  
ATOM   3452  CB  VAL C 146     -21.283  17.051  47.475  1.00 64.74           C  
ATOM   3453  CG1 VAL C 146     -20.015  16.277  47.073  1.00 44.16           C  
ATOM   3454  CG2 VAL C 146     -20.944  18.457  47.899  1.00 74.83           C  
ATOM   3455  H   VAL C 146     -22.686  15.004  46.692  1.00 69.31           H  
ATOM   3456  HA  VAL C 146     -23.004  17.898  46.502  1.00 65.96           H  
ATOM   3457  HB  VAL C 146     -21.731  16.530  48.321  1.00 64.74           H  
ATOM   3458 HG11 VAL C 146     -20.284  15.258  46.794  1.00 44.16           H  
ATOM   3459 HG12 VAL C 146     -19.540  16.773  46.226  1.00 44.16           H  
ATOM   3460 HG13 VAL C 146     -19.323  16.252  47.914  1.00 44.16           H  
ATOM   3461 HG21 VAL C 146     -20.495  18.991  47.061  1.00 74.83           H  
ATOM   3462 HG22 VAL C 146     -21.853  18.971  48.212  1.00 74.83           H  
ATOM   3463 HG23 VAL C 146     -20.239  18.426  48.730  1.00 74.83           H  
ATOM   3464  N   ALA C 147     -21.069  18.529  44.766  1.00 67.32           N  
ATOM   3465  CA  ALA C 147     -20.368  18.764  43.508  1.00 59.01           C  
ATOM   3466  C   ALA C 147     -19.115  17.883  43.478  1.00 60.10           C  
ATOM   3467  O   ALA C 147     -18.654  17.432  44.529  1.00 59.61           O  
ATOM   3468  CB  ALA C 147     -20.016  20.235  43.351  1.00 51.83           C  
ATOM   3469  H   ALA C 147     -21.146  19.261  45.458  1.00 67.32           H  
ATOM   3470  HA  ALA C 147     -21.013  18.502  42.670  1.00 59.01           H  
ATOM   3471  HB1 ALA C 147     -20.929  20.831  43.365  1.00 51.83           H  
ATOM   3472  HB2 ALA C 147     -19.368  20.543  44.172  1.00 51.83           H  
ATOM   3473  HB3 ALA C 147     -19.499  20.386  42.404  1.00 51.83           H  
ATOM   3474  N   THR C 148     -18.573  17.628  42.287  1.00 49.74           N  
ATOM   3475  CA  THR C 148     -17.405  16.744  42.147  1.00 46.45           C  
ATOM   3476  C   THR C 148     -16.104  17.243  42.794  1.00 38.01           C  
ATOM   3477  O   THR C 148     -15.140  16.487  42.893  1.00 55.19           O  
ATOM   3478  CB  THR C 148     -17.088  16.429  40.672  1.00 59.47           C  
ATOM   3479  OG1 THR C 148     -16.787  17.647  39.971  1.00 65.18           O  
ATOM   3480  CG2 THR C 148     -18.251  15.705  40.001  1.00 52.75           C  
ATOM   3481  H   THR C 148     -18.973  18.051  41.462  1.00 49.74           H  
ATOM   3482  HA  THR C 148     -17.724  15.855  42.691  1.00 46.45           H  
ATOM   3483  HB  THR C 148     -16.221  15.769  40.638  1.00 59.47           H  
ATOM   3484 HG21 THR C 148     -18.460  14.779  40.536  1.00 52.75           H  
ATOM   3485 HG22 THR C 148     -19.135  16.342  40.020  1.00 52.75           H  
ATOM   3486 HG23 THR C 148     -17.989  15.477  38.968  1.00 52.75           H  
ATOM   3487  HG1 THR C 148     -16.577  17.415  39.063  1.00 65.18           H  
ATOM   3488  N   ASN C 149     -16.058  18.501  43.221  1.00 36.71           N  
ATOM   3489  CA  ASN C 149     -14.809  19.060  43.742  1.00 47.00           C  
ATOM   3490  C   ASN C 149     -14.838  19.365  45.239  1.00 54.82           C  
ATOM   3491  O   ASN C 149     -13.822  19.736  45.831  1.00 52.62           O  
ATOM   3492  CB  ASN C 149     -14.406  20.309  42.956  1.00 53.08           C  
ATOM   3493  CG  ASN C 149     -15.354  21.472  43.177  1.00 57.50           C  
ATOM   3494  OD1 ASN C 149     -16.375  21.336  43.846  1.00 53.70           O  
ATOM   3495  ND2 ASN C 149     -15.021  22.624  42.602  1.00 73.03           N  
ATOM   3496  H   ASN C 149     -16.889  19.074  43.186  1.00 36.71           H  
ATOM   3497  HA  ASN C 149     -14.060  18.280  43.607  1.00 47.00           H  
ATOM   3498  HB2 ASN C 149     -14.396  20.064  41.894  1.00 53.08           H  
ATOM   3499  HB3 ASN C 149     -13.406  20.610  43.269  1.00 53.08           H  
ATOM   3500 HD21 ASN C 149     -15.618  23.432  42.707  1.00 73.03           H  
ATOM   3501 HD22 ASN C 149     -14.171  22.691  42.060  1.00 73.03           H  
ATOM   3502  N   THR C 150     -16.023  19.241  45.824  1.00 61.41           N  
ATOM   3503  CA  THR C 150     -16.225  19.311  47.261  1.00 59.97           C  
ATOM   3504  C   THR C 150     -15.994  17.944  47.905  1.00 59.69           C  
ATOM   3505  O   THR C 150     -16.558  16.955  47.476  1.00 66.82           O  
ATOM   3506  CB  THR C 150     -17.660  19.782  47.579  1.00 63.36           C  
ATOM   3507  OG1 THR C 150     -17.871  21.091  47.027  1.00 78.89           O  
ATOM   3508  CG2 THR C 150     -17.891  19.826  49.074  1.00 60.98           C  
ATOM   3509  H   THR C 150     -16.830  19.089  45.237  1.00 61.41           H  
ATOM   3510  HA  THR C 150     -15.508  20.025  47.666  1.00 59.97           H  
ATOM   3511  HB  THR C 150     -18.362  19.075  47.137  1.00 63.36           H  
ATOM   3512 HG21 THR C 150     -17.731  18.834  49.496  1.00 60.98           H  
ATOM   3513 HG22 THR C 150     -17.195  20.531  49.529  1.00 60.98           H  
ATOM   3514 HG23 THR C 150     -18.914  20.145  49.274  1.00 60.98           H  
ATOM   3515  HG1 THR C 150     -17.729  21.033  46.079  1.00 78.89           H  
ATOM   3516  N   PHE C 151     -15.153  17.904  48.935  1.00 58.30           N  
ATOM   3517  CA  PHE C 151     -14.902  16.694  49.711  1.00 45.88           C  
ATOM   3518  C   PHE C 151     -15.239  16.951  51.170  1.00 48.39           C  
ATOM   3519  O   PHE C 151     -15.233  18.095  51.616  1.00 66.32           O  
ATOM   3520  CB  PHE C 151     -13.435  16.293  49.623  1.00 53.32           C  
ATOM   3521  CG  PHE C 151     -12.997  15.900  48.254  1.00 67.65           C  
ATOM   3522  CD1 PHE C 151     -12.927  14.570  47.899  1.00 65.87           C  
ATOM   3523  CD2 PHE C 151     -12.648  16.859  47.321  1.00 72.44           C  
ATOM   3524  CE1 PHE C 151     -12.515  14.202  46.640  1.00 75.05           C  
ATOM   3525  CE2 PHE C 151     -12.239  16.496  46.056  1.00 81.95           C  
ATOM   3526  CZ  PHE C 151     -12.172  15.167  45.714  1.00 82.97           C  
ATOM   3527  H   PHE C 151     -14.666  18.751  49.192  1.00 58.30           H  
ATOM   3528  HA  PHE C 151     -15.522  15.893  49.307  1.00 45.88           H  
ATOM   3529  HB2 PHE C 151     -13.269  15.448  50.292  1.00 53.32           H  
ATOM   3530  HB3 PHE C 151     -12.828  17.138  49.948  1.00 53.32           H  
ATOM   3531  HD1 PHE C 151     -13.198  13.810  48.617  1.00 65.87           H  
ATOM   3532  HD2 PHE C 151     -12.696  17.905  47.587  1.00 72.44           H  
ATOM   3533  HE1 PHE C 151     -12.460  13.157  46.375  1.00 75.05           H  
ATOM   3534  HE2 PHE C 151     -11.972  17.254  45.335  1.00 81.95           H  
ATOM   3535  HZ  PHE C 151     -11.852  14.878  44.724  1.00 82.97           H  
ATOM   3536  N   PHE C 152     -15.525  15.891  51.917  1.00 36.87           N  
ATOM   3537  CA  PHE C 152     -15.850  16.034  53.336  1.00 37.83           C  
ATOM   3538  C   PHE C 152     -14.850  15.280  54.202  1.00 44.71           C  
ATOM   3539  O   PHE C 152     -14.415  14.185  53.862  1.00 51.98           O  
ATOM   3540  CB  PHE C 152     -17.274  15.544  53.645  1.00 33.41           C  
ATOM   3541  CG  PHE C 152     -18.356  16.371  53.017  1.00 49.25           C  
ATOM   3542  CD1 PHE C 152     -18.803  17.531  53.624  1.00 48.30           C  
ATOM   3543  CD2 PHE C 152     -18.929  15.984  51.821  1.00 50.87           C  
ATOM   3544  CE1 PHE C 152     -19.793  18.288  53.046  1.00 48.42           C  
ATOM   3545  CE2 PHE C 152     -19.916  16.736  51.240  1.00 48.02           C  
ATOM   3546  CZ  PHE C 152     -20.351  17.889  51.852  1.00 45.69           C  
ATOM   3547  H   PHE C 152     -15.518  14.972  51.499  1.00 36.87           H  
ATOM   3548  HA  PHE C 152     -15.795  17.097  53.570  1.00 37.83           H  
ATOM   3549  HB2 PHE C 152     -17.415  15.560  54.726  1.00 33.41           H  
ATOM   3550  HB3 PHE C 152     -17.370  14.521  53.281  1.00 33.41           H  
ATOM   3551  HD1 PHE C 152     -18.369  17.845  54.562  1.00 48.30           H  
ATOM   3552  HD2 PHE C 152     -18.595  15.078  51.338  1.00 50.87           H  
ATOM   3553  HE1 PHE C 152     -20.133  19.194  53.527  1.00 48.42           H  
ATOM   3554  HE2 PHE C 152     -20.352  16.424  50.303  1.00 48.02           H  
ATOM   3555  HZ  PHE C 152     -21.130  18.481  51.396  1.00 45.69           H  
ATOM   3556  N   LYS C 153     -14.484  15.884  55.321  1.00 33.99           N  
ATOM   3557  CA  LYS C 153     -13.632  15.243  56.315  1.00 37.68           C  
ATOM   3558  C   LYS C 153     -14.347  15.319  57.655  1.00 43.92           C  
ATOM   3559  O   LYS C 153     -14.535  16.404  58.194  1.00 46.64           O  
ATOM   3560  CB  LYS C 153     -12.271  15.946  56.425  1.00 37.09           C  
ATOM   3561  CG  LYS C 153     -11.514  16.124  55.105  1.00 46.71           C  
ATOM   3562  CD  LYS C 153     -10.844  14.833  54.644  1.00 48.29           C  
ATOM   3563  CE  LYS C 153     -10.131  15.030  53.327  1.00 54.93           C  
ATOM   3564  NZ  LYS C 153      -9.320  13.843  52.968  1.00 72.22           N1+
ATOM   3565  H   LYS C 153     -14.807  16.825  55.493  1.00 33.99           H  
ATOM   3566  HA  LYS C 153     -13.448  14.210  56.020  1.00 37.68           H  
ATOM   3567  HB2 LYS C 153     -11.643  15.360  57.096  1.00 37.09           H  
ATOM   3568  HB3 LYS C 153     -12.437  16.934  56.853  1.00 37.09           H  
ATOM   3569  HG2 LYS C 153     -10.748  16.888  55.240  1.00 46.71           H  
ATOM   3570  HG3 LYS C 153     -12.218  16.447  54.338  1.00 46.71           H  
ATOM   3571  HD2 LYS C 153     -11.604  14.060  54.525  1.00 48.29           H  
ATOM   3572  HD3 LYS C 153     -10.121  14.519  55.397  1.00 48.29           H  
ATOM   3573  HE2 LYS C 153      -9.475  15.897  53.405  1.00 54.93           H  
ATOM   3574  HE3 LYS C 153     -10.871  15.203  52.546  1.00 54.93           H  
ATOM   3575  HZ1 LYS C 153      -8.631  13.676  53.688  1.00 72.22           H  
ATOM   3576  HZ2 LYS C 153      -9.922  13.037  52.884  1.00 72.22           H  
ATOM   3577  HZ3 LYS C 153      -8.854  14.008  52.087  1.00 72.22           H  
ATOM   3578  N   PRO C 154     -14.781  14.168  58.186  1.00 48.96           N  
ATOM   3579  CA  PRO C 154     -14.657  12.831  57.590  1.00 53.23           C  
ATOM   3580  C   PRO C 154     -15.567  12.697  56.377  1.00 45.16           C  
ATOM   3581  O   PRO C 154     -16.527  13.448  56.282  1.00 41.89           O  
ATOM   3582  CB  PRO C 154     -15.169  11.898  58.697  1.00 43.09           C  
ATOM   3583  CG  PRO C 154     -15.361  12.747  59.907  1.00 49.23           C  
ATOM   3584  CD  PRO C 154     -15.544  14.143  59.441  1.00 43.47           C  
ATOM   3585  HA  PRO C 154     -13.641  12.616  57.260  1.00 53.23           H  
ATOM   3586  HB2 PRO C 154     -14.438  11.115  58.898  1.00 43.09           H  
ATOM   3587  HB3 PRO C 154     -16.115  11.445  58.400  1.00 43.09           H  
ATOM   3588  HG2 PRO C 154     -14.485  12.681  60.552  1.00 49.23           H  
ATOM   3589  HG3 PRO C 154     -16.243  12.419  60.457  1.00 49.23           H  
ATOM   3590  HD2 PRO C 154     -16.597  14.364  59.265  1.00 43.47           H  
ATOM   3591  HD3 PRO C 154     -15.139  14.854  60.161  1.00 43.47           H  
ATOM   3592  N   PRO C 155     -15.278  11.741  55.480  1.00 41.46           N  
ATOM   3593  CA  PRO C 155     -16.093  11.487  54.290  1.00 40.26           C  
ATOM   3594  C   PRO C 155     -17.402  10.801  54.643  1.00 49.92           C  
ATOM   3595  O   PRO C 155     -18.349  10.833  53.854  1.00 54.87           O  
ATOM   3596  CB  PRO C 155     -15.240  10.506  53.477  1.00 29.51           C  
ATOM   3597  CG  PRO C 155     -13.892  10.500  54.116  1.00 38.53           C  
ATOM   3598  CD  PRO C 155     -14.118  10.840  55.543  1.00 42.28           C  
ATOM   3599  HA  PRO C 155     -16.346  12.412  53.772  1.00 40.26           H  
ATOM   3600  HB2 PRO C 155     -15.166  10.838  52.441  1.00 29.51           H  
ATOM   3601  HB3 PRO C 155     -15.678   9.508  53.509  1.00 29.51           H  
ATOM   3602  HG2 PRO C 155     -13.246  11.242  53.647  1.00 38.53           H  
ATOM   3603  HG3 PRO C 155     -13.435   9.514  54.029  1.00 38.53           H  
ATOM   3604  HD2 PRO C 155     -14.344   9.949  56.129  1.00 42.28           H  
ATOM   3605  HD3 PRO C 155     -13.251  11.345  55.969  1.00 42.28           H  
ATOM   3606  N   CYS C 156     -17.453  10.163  55.805  1.00 38.32           N  
ATOM   3607  CA  CYS C 156     -18.643   9.407  56.169  1.00 35.85           C  
ATOM   3608  C   CYS C 156     -19.104   9.678  57.591  1.00 36.61           C  
ATOM   3609  O   CYS C 156     -18.336  10.129  58.433  1.00 51.31           O  
ATOM   3610  CB  CYS C 156     -18.413   7.907  55.967  1.00 31.44           C  
ATOM   3611  SG  CYS C 156     -17.994   7.486  54.270  1.00 52.35           S  
ATOM   3612  H   CYS C 156     -16.666  10.202  56.437  1.00 38.32           H  
ATOM   3613  HA  CYS C 156     -19.439   9.745  55.505  1.00 35.85           H  
ATOM   3614  HB2 CYS C 156     -19.324   7.375  56.243  1.00 31.44           H  
ATOM   3615  HB3 CYS C 156     -17.597   7.590  56.616  1.00 31.44           H  
ATOM   3616  N   VAL C 157     -20.375   9.410  57.842  1.00 30.67           N  
ATOM   3617  CA  VAL C 157     -20.916   9.462  59.189  1.00 41.47           C  
ATOM   3618  C   VAL C 157     -21.523   8.114  59.534  1.00 40.98           C  
ATOM   3619  O   VAL C 157     -21.855   7.341  58.641  1.00 33.14           O  
ATOM   3620  CB  VAL C 157     -21.991  10.550  59.335  1.00 48.83           C  
ATOM   3621  CG1 VAL C 157     -21.361  11.921  59.187  1.00 47.90           C  
ATOM   3622  CG2 VAL C 157     -23.157  10.341  58.322  1.00 27.00           C  
ATOM   3623  H   VAL C 157     -20.986   9.163  57.076  1.00 30.67           H  
ATOM   3624  HA  VAL C 157     -20.099   9.704  59.869  1.00 41.47           H  
ATOM   3625  HB  VAL C 157     -22.425  10.477  60.332  1.00 48.83           H  
ATOM   3626 HG11 VAL C 157     -20.585  12.048  59.942  1.00 47.90           H  
ATOM   3627 HG12 VAL C 157     -20.921  12.013  58.194  1.00 47.90           H  
ATOM   3628 HG13 VAL C 157     -22.124  12.688  59.318  1.00 47.90           H  
ATOM   3629 HG21 VAL C 157     -22.771  10.406  57.305  1.00 27.00           H  
ATOM   3630 HG22 VAL C 157     -23.603   9.359  58.479  1.00 27.00           H  
ATOM   3631 HG23 VAL C 157     -23.913  11.112  58.474  1.00 27.00           H  
ATOM   3632  N   SER C 158     -21.646   7.837  60.831  1.00 37.71           N  
ATOM   3633  CA  SER C 158     -22.264   6.605  61.308  1.00 34.01           C  
ATOM   3634  C   SER C 158     -23.726   6.834  61.681  1.00 36.54           C  
ATOM   3635  O   SER C 158     -24.061   7.746  62.427  1.00 43.13           O  
ATOM   3636  CB  SER C 158     -21.508   6.038  62.508  1.00 45.89           C  
ATOM   3637  OG  SER C 158     -22.100   4.830  62.950  1.00 52.44           O  
ATOM   3638  H   SER C 158     -21.300   8.503  61.507  1.00 37.71           H  
ATOM   3639  HA  SER C 158     -22.218   5.882  60.493  1.00 34.01           H  
ATOM   3640  HB2 SER C 158     -21.530   6.765  63.320  1.00 45.89           H  
ATOM   3641  HB3 SER C 158     -20.474   5.845  62.221  1.00 45.89           H  
ATOM   3642  HG  SER C 158     -21.594   4.517  63.703  1.00 52.44           H  
ATOM   3643  N   VAL C 159     -24.594   6.002  61.134  1.00 29.77           N  
ATOM   3644  CA  VAL C 159     -26.004   6.050  61.434  1.00 38.34           C  
ATOM   3645  C   VAL C 159     -26.561   4.653  61.222  1.00 45.53           C  
ATOM   3646  O   VAL C 159     -25.912   3.810  60.605  1.00 46.95           O  
ATOM   3647  CB  VAL C 159     -26.748   7.014  60.501  1.00 30.15           C  
ATOM   3648  CG1 VAL C 159     -26.303   8.440  60.741  1.00 38.59           C  
ATOM   3649  CG2 VAL C 159     -26.518   6.617  59.068  1.00 31.35           C  
ATOM   3650  H   VAL C 159     -24.258   5.307  60.482  1.00 29.77           H  
ATOM   3651  HA  VAL C 159     -26.139   6.398  62.458  1.00 38.34           H  
ATOM   3652  HB  VAL C 159     -27.816   6.956  60.714  1.00 30.15           H  
ATOM   3653 HG11 VAL C 159     -26.496   8.711  61.779  1.00 38.59           H  
ATOM   3654 HG12 VAL C 159     -25.236   8.527  60.536  1.00 38.59           H  
ATOM   3655 HG13 VAL C 159     -26.856   9.109  60.082  1.00 38.59           H  
ATOM   3656 HG21 VAL C 159     -25.453   6.671  58.843  1.00 31.35           H  
ATOM   3657 HG22 VAL C 159     -26.872   5.598  58.912  1.00 31.35           H  
ATOM   3658 HG23 VAL C 159     -27.063   7.295  58.411  1.00 31.35           H  
ATOM   3659  N   TYR C 160     -27.764   4.411  61.729  1.00 37.10           N  
ATOM   3660  CA  TYR C 160     -28.434   3.142  61.501  1.00 32.13           C  
ATOM   3661  C   TYR C 160     -29.346   3.218  60.278  1.00 38.60           C  
ATOM   3662  O   TYR C 160     -30.071   4.194  60.093  1.00 35.37           O  
ATOM   3663  CB  TYR C 160     -29.242   2.738  62.731  1.00 27.62           C  
ATOM   3664  CG  TYR C 160     -28.412   2.218  63.870  1.00 45.42           C  
ATOM   3665  CD1 TYR C 160     -27.621   3.068  64.626  1.00 33.83           C  
ATOM   3666  CD2 TYR C 160     -28.431   0.872  64.203  1.00 49.74           C  
ATOM   3667  CE1 TYR C 160     -26.865   2.588  65.670  1.00 43.31           C  
ATOM   3668  CE2 TYR C 160     -27.682   0.388  65.248  1.00 61.84           C  
ATOM   3669  CZ  TYR C 160     -26.902   1.245  65.980  1.00 60.30           C  
ATOM   3670  OH  TYR C 160     -26.162   0.742  67.022  1.00 66.45           O  
ATOM   3671  H   TYR C 160     -28.221   5.121  62.283  1.00 37.10           H  
ATOM   3672  HA  TYR C 160     -27.671   2.387  61.315  1.00 32.13           H  
ATOM   3673  HB2 TYR C 160     -29.945   1.959  62.437  1.00 27.62           H  
ATOM   3674  HB3 TYR C 160     -29.793   3.612  63.080  1.00 27.62           H  
ATOM   3675  HD1 TYR C 160     -27.598   4.122  64.392  1.00 33.83           H  
ATOM   3676  HD2 TYR C 160     -29.045   0.192  63.631  1.00 49.74           H  
ATOM   3677  HE1 TYR C 160     -26.245   3.260  66.245  1.00 43.31           H  
ATOM   3678  HE2 TYR C 160     -27.708  -0.664  65.492  1.00 61.84           H  
ATOM   3679  HH  TYR C 160     -25.213   0.868  66.944  1.00 66.45           H  
ATOM   3680  N   ARG C 161     -29.300   2.183  59.447  1.00 38.40           N  
ATOM   3681  CA  ARG C 161     -30.192   2.082  58.295  1.00 41.21           C  
ATOM   3682  C   ARG C 161     -30.731   0.674  58.218  1.00 30.59           C  
ATOM   3683  O   ARG C 161     -30.047  -0.282  58.577  1.00 38.79           O  
ATOM   3684  CB  ARG C 161     -29.465   2.425  56.996  1.00 29.94           C  
ATOM   3685  CG  ARG C 161     -28.977   3.863  56.928  1.00 36.69           C  
ATOM   3686  CD  ARG C 161     -30.114   4.821  56.623  1.00 36.49           C  
ATOM   3687  NE  ARG C 161     -29.728   6.201  56.903  1.00 47.78           N  
ATOM   3688  CZ  ARG C 161     -29.210   7.035  56.009  1.00 46.07           C  
ATOM   3689  NH1 ARG C 161     -29.021   6.641  54.762  1.00 38.87           N  
ATOM   3690  NH2 ARG C 161     -28.889   8.266  56.366  1.00 46.30           N1+
ATOM   3691  H   ARG C 161     -28.630   1.446  59.616  1.00 38.40           H  
ATOM   3692  HA  ARG C 161     -31.007   2.795  58.421  1.00 41.21           H  
ATOM   3693  HB2 ARG C 161     -30.148   2.254  56.164  1.00 29.94           H  
ATOM   3694  HB3 ARG C 161     -28.603   1.765  56.900  1.00 29.94           H  
ATOM   3695  HG2 ARG C 161     -28.224   3.945  56.144  1.00 36.69           H  
ATOM   3696  HG3 ARG C 161     -28.534   4.133  57.887  1.00 36.69           H  
ATOM   3697  HD2 ARG C 161     -30.974   4.560  57.239  1.00 36.49           H  
ATOM   3698  HD3 ARG C 161     -30.381   4.733  55.570  1.00 36.49           H  
ATOM   3699  HE  ARG C 161     -29.865   6.545  57.843  1.00 47.78           H  
ATOM   3700 HH11 ARG C 161     -29.266   5.700  54.487  1.00 38.87           H  
ATOM   3701 HH12 ARG C 161     -28.632   7.280  54.084  1.00 38.87           H  
ATOM   3702 HH21 ARG C 161     -28.500   8.904  55.686  1.00 46.30           H  
ATOM   3703 HH22 ARG C 161     -29.033   8.569  57.319  1.00 46.30           H  
ATOM   3704  N   CYS C 162     -31.972   0.550  57.774  1.00 29.53           N  
ATOM   3705  CA  CYS C 162     -32.594  -0.758  57.629  1.00 18.99           C  
ATOM   3706  C   CYS C 162     -31.842  -1.623  56.636  1.00 36.28           C  
ATOM   3707  O   CYS C 162     -31.563  -1.205  55.513  1.00 38.93           O  
ATOM   3708  CB  CYS C 162     -34.041  -0.598  57.176  1.00 34.27           C  
ATOM   3709  SG  CYS C 162     -35.106   0.152  58.423  1.00 51.17           S  
ATOM   3710  H   CYS C 162     -32.497   1.378  57.531  1.00 29.53           H  
ATOM   3711  HA  CYS C 162     -32.565  -1.252  58.600  1.00 18.99           H  
ATOM   3712  HB2 CYS C 162     -34.437  -1.584  56.932  1.00 34.27           H  
ATOM   3713  HB3 CYS C 162     -34.056   0.031  56.286  1.00 34.27           H  
ATOM   3714  N   GLY C 163     -31.517  -2.835  57.064  1.00 35.43           N  
ATOM   3715  CA  GLY C 163     -30.864  -3.805  56.207  1.00 27.33           C  
ATOM   3716  C   GLY C 163     -31.139  -5.207  56.699  1.00 37.46           C  
ATOM   3717  O   GLY C 163     -31.707  -5.390  57.768  1.00 46.40           O  
ATOM   3718  H   GLY C 163     -31.731  -3.091  58.017  1.00 35.43           H  
ATOM   3719  HA2 GLY C 163     -29.789  -3.626  56.214  1.00 27.33           H  
ATOM   3720  HA3 GLY C 163     -31.243  -3.700  55.190  1.00 27.33           H  
ATOM   3721  N   GLY C 164     -30.737  -6.200  55.921  1.00 40.22           N  
ATOM   3722  CA  GLY C 164     -31.027  -7.576  56.258  1.00 28.10           C  
ATOM   3723  C   GLY C 164     -31.725  -8.233  55.097  1.00 44.91           C  
ATOM   3724  O   GLY C 164     -31.861  -7.636  54.034  1.00 54.16           O  
ATOM   3725  H   GLY C 164     -30.220  -5.993  55.079  1.00 40.22           H  
ATOM   3726  HA2 GLY C 164     -31.671  -7.608  57.137  1.00 28.10           H  
ATOM   3727  HA3 GLY C 164     -30.097  -8.103  56.470  1.00 28.10           H  
ATOM   3728  N   CYS C 165     -32.166  -9.466  55.291  1.00 46.39           N  
ATOM   3729  CA  CYS C 165     -32.760 -10.213  54.197  1.00 38.09           C  
ATOM   3730  C   CYS C 165     -34.199 -10.594  54.473  1.00 46.55           C  
ATOM   3731  O   CYS C 165     -34.549 -11.059  55.557  1.00 45.90           O  
ATOM   3732  CB  CYS C 165     -31.940 -11.462  53.889  1.00 36.80           C  
ATOM   3733  SG  CYS C 165     -30.180 -11.133  53.650  1.00 57.15           S  
ATOM   3734  H   CYS C 165     -32.089  -9.889  56.205  1.00 46.39           H  
ATOM   3735  HA  CYS C 165     -32.755  -9.555  53.328  1.00 38.09           H  
ATOM   3736  HB2 CYS C 165     -32.332 -11.916  52.979  1.00 36.80           H  
ATOM   3737  HB3 CYS C 165     -32.050 -12.160  54.719  1.00 36.80           H  
ATOM   3738  N   CYS C 166     -35.033 -10.395  53.468  1.00 42.16           N  
ATOM   3739  CA  CYS C 166     -36.419 -10.776  53.561  1.00 41.24           C  
ATOM   3740  C   CYS C 166     -36.555 -12.235  53.132  1.00 49.24           C  
ATOM   3741  O   CYS C 166     -35.688 -12.765  52.441  1.00 57.86           O  
ATOM   3742  CB  CYS C 166     -37.265  -9.820  52.720  1.00 40.23           C  
ATOM   3743  SG  CYS C 166     -37.249  -8.118  53.368  1.00 54.95           S  
ATOM   3744  H   CYS C 166     -34.692  -9.968  52.619  1.00 42.16           H  
ATOM   3745  HA  CYS C 166     -36.785 -10.701  54.585  1.00 41.24           H  
ATOM   3746  HB2 CYS C 166     -38.294 -10.180  52.710  1.00 40.23           H  
ATOM   3747  HB3 CYS C 166     -36.874  -9.810  51.703  1.00 40.23           H  
ATOM   3748  N   ASN C 167     -37.625 -12.892  53.561  1.00 53.47           N  
ATOM   3749  CA  ASN C 167     -37.768 -14.327  53.312  1.00 42.95           C  
ATOM   3750  C   ASN C 167     -38.566 -14.706  52.057  1.00 39.41           C  
ATOM   3751  O   ASN C 167     -38.795 -15.885  51.795  1.00 54.31           O  
ATOM   3752  CB  ASN C 167     -38.313 -15.023  54.565  1.00 42.05           C  
ATOM   3753  CG  ASN C 167     -37.364 -14.905  55.748  1.00 52.36           C  
ATOM   3754  OD1 ASN C 167     -36.207 -15.315  55.664  1.00 45.96           O  
ATOM   3755  ND2 ASN C 167     -37.845 -14.334  56.851  1.00 38.58           N  
ATOM   3756  H   ASN C 167     -38.348 -12.397  54.064  1.00 53.47           H  
ATOM   3757  HA  ASN C 167     -36.763 -14.688  53.093  1.00 42.95           H  
ATOM   3758  HB2 ASN C 167     -38.465 -16.079  54.342  1.00 42.05           H  
ATOM   3759  HB3 ASN C 167     -39.266 -14.567  54.833  1.00 42.05           H  
ATOM   3760 HD21 ASN C 167     -38.802 -14.011  56.877  1.00 38.58           H  
ATOM   3761 HD22 ASN C 167     -37.253 -14.224  57.662  1.00 38.58           H  
ATOM   3762  N   SER C 168     -38.976 -13.704  51.282  1.00 46.38           N  
ATOM   3763  CA  SER C 168     -39.635 -13.930  49.990  1.00 50.80           C  
ATOM   3764  C   SER C 168     -39.171 -12.873  49.009  1.00 61.00           C  
ATOM   3765  O   SER C 168     -38.662 -11.830  49.410  1.00 71.97           O  
ATOM   3766  CB  SER C 168     -41.154 -13.841  50.116  1.00 55.80           C  
ATOM   3767  OG  SER C 168     -41.593 -14.449  51.316  1.00 85.11           O  
ATOM   3768  H   SER C 168     -38.828 -12.755  51.594  1.00 46.38           H  
ATOM   3769  HA  SER C 168     -39.372 -14.930  49.644  1.00 50.80           H  
ATOM   3770  HB2 SER C 168     -41.614 -14.349  49.268  1.00 55.80           H  
ATOM   3771  HB3 SER C 168     -41.452 -12.793  50.116  1.00 55.80           H  
ATOM   3772  HG  SER C 168     -40.817 -14.777  51.776  1.00 85.11           H  
ATOM   3773  N   GLU C 169     -39.341 -13.137  47.722  1.00 64.74           N  
ATOM   3774  CA  GLU C 169     -39.036 -12.134  46.714  1.00 64.96           C  
ATOM   3775  C   GLU C 169     -40.096 -11.042  46.777  1.00 61.63           C  
ATOM   3776  O   GLU C 169     -41.193 -11.261  47.285  1.00 75.54           O  
ATOM   3777  CB  GLU C 169     -39.011 -12.767  45.330  1.00 84.00           C  
ATOM   3778  CG  GLU C 169     -37.908 -13.780  45.137  1.00 97.07           C  
ATOM   3779  CD  GLU C 169     -37.808 -14.228  43.703  1.00110.47           C  
ATOM   3780  OE1 GLU C 169     -38.618 -13.754  42.881  1.00112.43           O  
ATOM   3781  OE2 GLU C 169     -36.920 -15.046  43.401  1.00119.60           O1-
ATOM   3782  H   GLU C 169     -39.686 -14.043  47.438  1.00 64.74           H  
ATOM   3783  HA  GLU C 169     -38.053 -11.704  46.907  1.00 64.96           H  
ATOM   3784  HB2 GLU C 169     -38.881 -11.974  44.593  1.00 84.00           H  
ATOM   3785  HB3 GLU C 169     -39.966 -13.265  45.164  1.00 84.00           H  
ATOM   3786  HG2 GLU C 169     -38.111 -14.648  45.765  1.00 97.07           H  
ATOM   3787  HG3 GLU C 169     -36.960 -13.331  45.434  1.00 97.07           H  
ATOM   3788  N   GLY C 170     -39.773  -9.856  46.288  1.00 58.62           N  
ATOM   3789  CA  GLY C 170     -40.753  -8.784  46.270  1.00 97.03           C  
ATOM   3790  C   GLY C 170     -40.898  -8.014  47.573  1.00110.87           C  
ATOM   3791  O   GLY C 170     -41.342  -6.865  47.555  1.00119.12           O  
ATOM   3792  H   GLY C 170     -38.844  -9.696  45.927  1.00 58.62           H  
ATOM   3793  HA2 GLY C 170     -41.723  -9.218  46.026  1.00 97.03           H  
ATOM   3794  HA3 GLY C 170     -40.465  -8.077  45.492  1.00 97.03           H  
ATOM   3795  N   LEU C 171     -40.554  -8.641  48.699  1.00 86.59           N  
ATOM   3796  CA  LEU C 171     -40.400  -7.916  49.962  1.00 63.47           C  
ATOM   3797  C   LEU C 171     -38.978  -7.333  50.064  1.00 58.61           C  
ATOM   3798  O   LEU C 171     -37.991  -8.027  49.795  1.00 42.48           O  
ATOM   3799  CB  LEU C 171     -40.667  -8.827  51.162  1.00 52.31           C  
ATOM   3800  CG  LEU C 171     -41.998  -9.567  51.348  1.00 46.59           C  
ATOM   3801  CD1 LEU C 171     -42.001 -10.280  52.696  1.00 49.54           C  
ATOM   3802  CD2 LEU C 171     -43.169  -8.625  51.282  1.00 43.77           C  
ATOM   3803  H   LEU C 171     -40.396  -9.638  48.680  1.00 86.59           H  
ATOM   3804  HA  LEU C 171     -41.131  -7.107  49.976  1.00 63.47           H  
ATOM   3805  HB2 LEU C 171     -40.538  -8.207  52.049  1.00 52.31           H  
ATOM   3806  HB3 LEU C 171     -39.893  -9.594  51.139  1.00 52.31           H  
ATOM   3807  HG  LEU C 171     -42.096 -10.289  50.538  1.00 46.59           H  
ATOM   3808 HD11 LEU C 171     -41.166 -10.979  52.739  1.00 49.54           H  
ATOM   3809 HD12 LEU C 171     -41.902  -9.546  53.496  1.00 49.54           H  
ATOM   3810 HD13 LEU C 171     -42.937 -10.825  52.817  1.00 49.54           H  
ATOM   3811 HD21 LEU C 171     -43.091  -7.892  52.085  1.00 43.77           H  
ATOM   3812 HD22 LEU C 171     -43.169  -8.112  50.320  1.00 43.77           H  
ATOM   3813 HD23 LEU C 171     -44.095  -9.189  51.393  1.00 43.77           H  
ATOM   3814  N   GLN C 172     -38.878  -6.059  50.435  1.00 49.46           N  
ATOM   3815  CA  GLN C 172     -37.591  -5.404  50.659  1.00 57.82           C  
ATOM   3816  C   GLN C 172     -37.570  -4.855  52.088  1.00 51.24           C  
ATOM   3817  O   GLN C 172     -38.608  -4.446  52.603  1.00 36.45           O  
ATOM   3818  CB  GLN C 172     -37.398  -4.280  49.635  1.00 72.35           C  
ATOM   3819  CG  GLN C 172     -36.008  -3.659  49.609  1.00101.36           C  
ATOM   3820  CD  GLN C 172     -35.847  -2.646  48.487  1.00124.66           C  
ATOM   3821  OE1 GLN C 172     -36.682  -2.567  47.584  1.00132.52           O  
ATOM   3822  NE2 GLN C 172     -34.768  -1.867  48.537  1.00124.48           N  
ATOM   3823  H   GLN C 172     -39.724  -5.524  50.567  1.00 49.46           H  
ATOM   3824  HA  GLN C 172     -36.773  -6.114  50.535  1.00 57.82           H  
ATOM   3825  HB2 GLN C 172     -38.116  -3.491  49.861  1.00 72.35           H  
ATOM   3826  HB3 GLN C 172     -37.604  -4.687  48.645  1.00 72.35           H  
ATOM   3827  HG2 GLN C 172     -35.273  -4.452  49.473  1.00101.36           H  
ATOM   3828  HG3 GLN C 172     -35.830  -3.158  50.561  1.00101.36           H  
ATOM   3829 HE21 GLN C 172     -34.609  -1.178  47.816  1.00124.48           H  
ATOM   3830 HE22 GLN C 172     -34.109  -1.966  49.296  1.00124.48           H  
ATOM   3831  N   CYS C 173     -36.405  -4.869  52.734  1.00 51.79           N  
ATOM   3832  CA  CYS C 173     -36.268  -4.323  54.084  1.00 29.96           C  
ATOM   3833  C   CYS C 173     -36.307  -2.808  54.058  1.00 34.75           C  
ATOM   3834  O   CYS C 173     -35.357  -2.179  53.611  1.00 53.58           O  
ATOM   3835  CB  CYS C 173     -34.954  -4.770  54.729  1.00 30.46           C  
ATOM   3836  SG  CYS C 173     -34.843  -4.332  56.478  1.00 51.50           S  
ATOM   3837  H   CYS C 173     -35.595  -5.267  52.280  1.00 51.79           H  
ATOM   3838  HA  CYS C 173     -37.105  -4.701  54.671  1.00 29.96           H  
ATOM   3839  HB2 CYS C 173     -34.128  -4.296  54.199  1.00 30.46           H  
ATOM   3840  HB3 CYS C 173     -34.872  -5.853  54.636  1.00 30.46           H  
ATOM   3841  N   MET C 174     -37.400  -2.231  54.554  1.00 37.85           N  
ATOM   3842  CA  MET C 174     -37.593  -0.783  54.537  1.00 38.53           C  
ATOM   3843  C   MET C 174     -37.924  -0.180  55.913  1.00 47.39           C  
ATOM   3844  O   MET C 174     -38.435  -0.860  56.807  1.00 43.30           O  
ATOM   3845  CB  MET C 174     -38.670  -0.416  53.515  1.00 45.18           C  
ATOM   3846  CG  MET C 174     -38.245  -0.680  52.076  1.00 48.90           C  
ATOM   3847  SD  MET C 174     -39.548  -0.362  50.883  1.00146.51           S  
ATOM   3848  CE  MET C 174     -38.719  -0.792  49.352  1.00155.71           C  
ATOM   3849  H   MET C 174     -38.120  -2.814  54.956  1.00 37.85           H  
ATOM   3850  HA  MET C 174     -36.637  -0.347  54.248  1.00 38.53           H  
ATOM   3851  HB2 MET C 174     -38.900   0.644  53.620  1.00 45.18           H  
ATOM   3852  HB3 MET C 174     -39.563  -1.004  53.726  1.00 45.18           H  
ATOM   3853  HG2 MET C 174     -37.944  -1.724  51.990  1.00 48.90           H  
ATOM   3854  HG3 MET C 174     -37.397  -0.037  51.842  1.00 48.90           H  
ATOM   3855  HE1 MET C 174     -37.844  -0.155  49.221  1.00155.71           H  
ATOM   3856  HE2 MET C 174     -38.407  -1.836  49.389  1.00155.71           H  
ATOM   3857  HE3 MET C 174     -39.402  -0.646  48.515  1.00155.71           H  
ATOM   3858  N   ASN C 175     -37.630   1.104  56.080  1.00 35.73           N  
ATOM   3859  CA  ASN C 175     -37.866   1.757  57.360  1.00 36.38           C  
ATOM   3860  C   ASN C 175     -39.321   2.146  57.588  1.00 37.29           C  
ATOM   3861  O   ASN C 175     -39.949   2.764  56.736  1.00 42.35           O  
ATOM   3862  CB  ASN C 175     -36.939   2.965  57.561  1.00 40.83           C  
ATOM   3863  CG  ASN C 175     -37.106   4.021  56.493  1.00 45.58           C  
ATOM   3864  OD1 ASN C 175     -36.680   3.837  55.359  1.00 54.28           O  
ATOM   3865  ND2 ASN C 175     -37.705   5.146  56.860  1.00 49.50           N  
ATOM   3866  H   ASN C 175     -37.239   1.632  55.313  1.00 35.73           H  
ATOM   3867  HA  ASN C 175     -37.627   1.008  58.115  1.00 36.38           H  
ATOM   3868  HB2 ASN C 175     -35.906   2.617  57.547  1.00 40.83           H  
ATOM   3869  HB3 ASN C 175     -37.158   3.413  58.530  1.00 40.83           H  
ATOM   3870 HD21 ASN C 175     -37.825   5.895  56.193  1.00 49.50           H  
ATOM   3871 HD22 ASN C 175     -38.041   5.254  57.806  1.00 49.50           H  
ATOM   3872  N   THR C 176     -39.844   1.776  58.752  1.00 46.16           N  
ATOM   3873  CA  THR C 176     -41.212   2.112  59.131  1.00 53.12           C  
ATOM   3874  C   THR C 176     -41.267   3.297  60.089  1.00 53.96           C  
ATOM   3875  O   THR C 176     -42.345   3.747  60.484  1.00 51.61           O  
ATOM   3876  CB  THR C 176     -41.950   0.911  59.744  1.00 51.42           C  
ATOM   3877  OG1 THR C 176     -41.104   0.252  60.694  1.00 55.86           O  
ATOM   3878  CG2 THR C 176     -42.330  -0.068  58.660  1.00 40.61           C  
ATOM   3879  H   THR C 176     -39.276   1.244  59.396  1.00 46.16           H  
ATOM   3880  HA  THR C 176     -41.719   2.394  58.208  1.00 53.12           H  
ATOM   3881  HB  THR C 176     -42.850   1.271  60.243  1.00 51.42           H  
ATOM   3882 HG21 THR C 176     -42.974   0.427  57.933  1.00 40.61           H  
ATOM   3883 HG22 THR C 176     -41.429  -0.427  58.162  1.00 40.61           H  
ATOM   3884 HG23 THR C 176     -42.861  -0.911  59.102  1.00 40.61           H  
ATOM   3885  HG1 THR C 176     -40.876   0.892  61.373  1.00 55.86           H  
ATOM   3886  N   SER C 177     -40.093   3.798  60.451  1.00 39.40           N  
ATOM   3887  CA  SER C 177     -39.979   5.029  61.216  1.00 48.49           C  
ATOM   3888  C   SER C 177     -38.526   5.448  61.265  1.00 44.27           C  
ATOM   3889  O   SER C 177     -37.628   4.608  61.231  1.00 46.89           O  
ATOM   3890  CB  SER C 177     -40.526   4.859  62.636  1.00 51.30           C  
ATOM   3891  OG  SER C 177     -39.646   4.101  63.444  1.00 42.51           O  
ATOM   3892  H   SER C 177     -39.250   3.308  60.186  1.00 39.40           H  
ATOM   3893  HA  SER C 177     -40.573   5.800  60.725  1.00 48.49           H  
ATOM   3894  HB2 SER C 177     -41.488   4.350  62.586  1.00 51.30           H  
ATOM   3895  HB3 SER C 177     -40.659   5.844  63.084  1.00 51.30           H  
ATOM   3896  HG  SER C 177     -40.044   4.025  64.315  1.00 42.51           H  
ATOM   3897  N   THR C 178     -38.290   6.749  61.354  1.00 38.21           N  
ATOM   3898  CA  THR C 178     -36.924   7.233  61.391  1.00 51.73           C  
ATOM   3899  C   THR C 178     -36.774   8.475  62.257  1.00 47.92           C  
ATOM   3900  O   THR C 178     -37.748   9.060  62.715  1.00 56.23           O  
ATOM   3901  CB  THR C 178     -36.380   7.502  59.959  1.00 49.57           C  
ATOM   3902  OG1 THR C 178     -34.981   7.791  60.018  1.00 67.41           O  
ATOM   3903  CG2 THR C 178     -37.095   8.663  59.314  1.00 30.17           C  
ATOM   3904  H   THR C 178     -39.060   7.402  61.396  1.00 38.21           H  
ATOM   3905  HA  THR C 178     -36.328   6.442  61.846  1.00 51.73           H  
ATOM   3906  HB  THR C 178     -36.553   6.608  59.361  1.00 49.57           H  
ATOM   3907 HG21 THR C 178     -38.163   8.451  59.267  1.00 30.17           H  
ATOM   3908 HG22 THR C 178     -36.929   9.565  59.904  1.00 30.17           H  
ATOM   3909 HG23 THR C 178     -36.709   8.812  58.306  1.00 30.17           H  
ATOM   3910  HG1 THR C 178     -34.545   7.036  60.420  1.00 67.41           H  
ATOM   3911  N   SER C 179     -35.526   8.857  62.478  1.00 53.22           N  
ATOM   3912  CA  SER C 179     -35.181  10.067  63.197  1.00 47.36           C  
ATOM   3913  C   SER C 179     -34.092  10.759  62.395  1.00 48.28           C  
ATOM   3914  O   SER C 179     -33.501  10.166  61.493  1.00 38.54           O  
ATOM   3915  CB  SER C 179     -34.653   9.715  64.586  1.00 37.28           C  
ATOM   3916  OG  SER C 179     -34.254  10.866  65.294  1.00 79.39           O  
ATOM   3917  H   SER C 179     -34.777   8.276  62.128  1.00 53.22           H  
ATOM   3918  HA  SER C 179     -36.052  10.711  63.318  1.00 47.36           H  
ATOM   3919  HB2 SER C 179     -33.796   9.049  64.481  1.00 37.28           H  
ATOM   3920  HB3 SER C 179     -35.440   9.210  65.146  1.00 37.28           H  
ATOM   3921  HG  SER C 179     -33.563  11.295  64.785  1.00 79.39           H  
ATOM   3922  N   TYR C 180     -33.826  12.014  62.720  1.00 48.53           N  
ATOM   3923  CA  TYR C 180     -32.727  12.737  62.105  1.00 37.95           C  
ATOM   3924  C   TYR C 180     -31.668  13.170  63.120  1.00 45.44           C  
ATOM   3925  O   TYR C 180     -31.990  13.650  64.199  1.00 50.20           O  
ATOM   3926  CB  TYR C 180     -33.263  13.908  61.284  1.00 44.51           C  
ATOM   3927  CG  TYR C 180     -33.798  13.443  59.954  1.00 58.91           C  
ATOM   3928  CD1 TYR C 180     -35.102  12.990  59.830  1.00 58.97           C  
ATOM   3929  CD2 TYR C 180     -32.985  13.416  58.832  1.00 54.24           C  
ATOM   3930  CE1 TYR C 180     -35.585  12.544  58.624  1.00 56.90           C  
ATOM   3931  CE2 TYR C 180     -33.458  12.971  57.630  1.00 63.93           C  
ATOM   3932  CZ  TYR C 180     -34.756  12.535  57.525  1.00 68.85           C  
ATOM   3933  OH  TYR C 180     -35.215  12.095  56.305  1.00 70.44           O  
ATOM   3934  H   TYR C 180     -34.399  12.478  63.410  1.00 48.53           H  
ATOM   3935  HA  TYR C 180     -32.214  12.055  61.426  1.00 37.95           H  
ATOM   3936  HB2 TYR C 180     -32.456  14.621  61.113  1.00 44.51           H  
ATOM   3937  HB3 TYR C 180     -34.065  14.394  61.840  1.00 44.51           H  
ATOM   3938  HD1 TYR C 180     -35.748  12.988  60.695  1.00 58.97           H  
ATOM   3939  HD2 TYR C 180     -31.961  13.752  58.909  1.00 54.24           H  
ATOM   3940  HE1 TYR C 180     -36.606  12.203  58.539  1.00 56.90           H  
ATOM   3941  HE2 TYR C 180     -32.812  12.962  56.764  1.00 63.93           H  
ATOM   3942  HH  TYR C 180     -34.571  12.127  55.594  1.00 70.44           H  
ATOM   3943  N   LEU C 181     -30.404  12.961  62.772  1.00 51.20           N  
ATOM   3944  CA  LEU C 181     -29.293  13.267  63.661  1.00 41.78           C  
ATOM   3945  C   LEU C 181     -28.445  14.376  63.075  1.00 51.97           C  
ATOM   3946  O   LEU C 181     -28.009  14.282  61.934  1.00 51.86           O  
ATOM   3947  CB  LEU C 181     -28.417  12.029  63.829  1.00 47.78           C  
ATOM   3948  CG  LEU C 181     -29.065  10.810  64.481  1.00 44.46           C  
ATOM   3949  CD1 LEU C 181     -28.150   9.619  64.411  1.00 33.68           C  
ATOM   3950  CD2 LEU C 181     -29.409  11.128  65.914  1.00 32.18           C  
ATOM   3951  H   LEU C 181     -30.207  12.577  61.859  1.00 51.20           H  
ATOM   3952  HA  LEU C 181     -29.695  13.581  64.624  1.00 41.78           H  
ATOM   3953  HB2 LEU C 181     -27.559  12.312  64.439  1.00 47.78           H  
ATOM   3954  HB3 LEU C 181     -28.075  11.730  62.838  1.00 47.78           H  
ATOM   3955  HG  LEU C 181     -29.978  10.563  63.940  1.00 44.46           H  
ATOM   3956 HD11 LEU C 181     -27.922   9.397  63.369  1.00 33.68           H  
ATOM   3957 HD12 LEU C 181     -27.226   9.839  64.946  1.00 33.68           H  
ATOM   3958 HD13 LEU C 181     -28.638   8.758  64.868  1.00 33.68           H  
ATOM   3959 HD21 LEU C 181     -28.499  11.375  66.460  1.00 32.18           H  
ATOM   3960 HD22 LEU C 181     -30.092  11.977  65.944  1.00 32.18           H  
ATOM   3961 HD23 LEU C 181     -29.885  10.262  66.374  1.00 32.18           H  
ATOM   3962  N   SER C 182     -28.201  15.426  63.850  1.00 62.60           N  
ATOM   3963  CA  SER C 182     -27.279  16.466  63.407  1.00 61.38           C  
ATOM   3964  C   SER C 182     -25.836  16.032  63.630  1.00 54.60           C  
ATOM   3965  O   SER C 182     -25.493  15.482  64.674  1.00 49.32           O  
ATOM   3966  CB  SER C 182     -27.546  17.789  64.119  1.00 58.45           C  
ATOM   3967  OG  SER C 182     -28.674  18.437  63.567  1.00 85.01           O  
ATOM   3968  H   SER C 182     -28.655  15.505  64.749  1.00 62.60           H  
ATOM   3969  HA  SER C 182     -27.442  16.618  62.340  1.00 61.38           H  
ATOM   3970  HB2 SER C 182     -26.675  18.435  64.012  1.00 58.45           H  
ATOM   3971  HB3 SER C 182     -27.727  17.596  65.176  1.00 58.45           H  
ATOM   3972  HG  SER C 182     -29.428  17.853  63.679  1.00 85.01           H  
ATOM   3973  N   LYS C 183     -25.001  16.275  62.629  1.00 44.36           N  
ATOM   3974  CA  LYS C 183     -23.594  15.914  62.692  1.00 45.17           C  
ATOM   3975  C   LYS C 183     -22.742  17.040  62.113  1.00 56.57           C  
ATOM   3976  O   LYS C 183     -23.154  17.726  61.182  1.00 53.59           O  
ATOM   3977  CB  LYS C 183     -23.334  14.597  61.953  1.00 35.50           C  
ATOM   3978  CG  LYS C 183     -24.114  13.423  62.528  1.00 43.17           C  
ATOM   3979  CD  LYS C 183     -23.605  12.101  62.015  1.00 42.45           C  
ATOM   3980  CE  LYS C 183     -24.322  10.929  62.658  1.00 44.09           C  
ATOM   3981  NZ  LYS C 183     -24.030  10.771  64.100  1.00 48.13           N1+
ATOM   3982  H   LYS C 183     -25.354  16.725  61.796  1.00 44.36           H  
ATOM   3983  HA  LYS C 183     -23.317  15.768  63.736  1.00 45.17           H  
ATOM   3984  HB2 LYS C 183     -22.270  14.369  62.015  1.00 35.50           H  
ATOM   3985  HB3 LYS C 183     -23.619  14.724  60.908  1.00 35.50           H  
ATOM   3986  HG2 LYS C 183     -25.163  13.528  62.251  1.00 43.17           H  
ATOM   3987  HG3 LYS C 183     -24.022  13.438  63.614  1.00 43.17           H  
ATOM   3988  HD2 LYS C 183     -22.540  12.025  62.234  1.00 42.45           H  
ATOM   3989  HD3 LYS C 183     -23.759  12.059  60.937  1.00 42.45           H  
ATOM   3990  HE2 LYS C 183     -24.020  10.017  62.144  1.00 44.09           H  
ATOM   3991  HE3 LYS C 183     -25.396  11.075  62.538  1.00 44.09           H  
ATOM   3992  HZ1 LYS C 183     -23.038  10.635  64.230  1.00 48.13           H  
ATOM   3993  HZ2 LYS C 183     -24.323  11.601  64.596  1.00 48.13           H  
ATOM   3994  HZ3 LYS C 183     -24.530   9.970  64.459  1.00 48.13           H  
ATOM   3995  N   THR C 184     -21.562  17.239  62.686  1.00 60.12           N  
ATOM   3996  CA  THR C 184     -20.670  18.294  62.235  1.00 64.88           C  
ATOM   3997  C   THR C 184     -19.511  17.719  61.436  1.00 60.99           C  
ATOM   3998  O   THR C 184     -18.703  16.963  61.959  1.00 72.42           O  
ATOM   3999  CB  THR C 184     -20.140  19.134  63.410  1.00 75.01           C  
ATOM   4000  OG1 THR C 184     -21.242  19.630  64.181  1.00 81.62           O  
ATOM   4001  CG2 THR C 184     -19.339  20.308  62.895  1.00 72.44           C  
ATOM   4002  H   THR C 184     -21.278  16.645  63.452  1.00 60.12           H  
ATOM   4003  HA  THR C 184     -21.251  18.952  61.588  1.00 64.88           H  
ATOM   4004  HB  THR C 184     -19.502  18.503  64.029  1.00 75.01           H  
ATOM   4005 HG21 THR C 184     -18.501  19.943  62.301  1.00 72.44           H  
ATOM   4006 HG22 THR C 184     -19.976  20.939  62.275  1.00 72.44           H  
ATOM   4007 HG23 THR C 184     -18.962  20.888  63.737  1.00 72.44           H  
ATOM   4008  HG1 THR C 184     -21.777  20.178  63.603  1.00 81.62           H  
ATOM   4009  N   LEU C 185     -19.463  18.071  60.155  1.00 60.04           N  
ATOM   4010  CA  LEU C 185     -18.407  17.639  59.250  1.00 49.95           C  
ATOM   4011  C   LEU C 185     -17.543  18.844  58.890  1.00 57.83           C  
ATOM   4012  O   LEU C 185     -17.896  19.984  59.184  1.00 57.23           O  
ATOM   4013  CB  LEU C 185     -19.007  17.065  57.958  1.00 45.16           C  
ATOM   4014  CG  LEU C 185     -19.817  15.769  57.934  1.00 43.26           C  
ATOM   4015  CD1 LEU C 185     -19.095  14.666  58.673  1.00 50.92           C  
ATOM   4016  CD2 LEU C 185     -21.184  15.993  58.527  1.00 66.68           C  
ATOM   4017  H   LEU C 185     -20.194  18.666  59.792  1.00 60.04           H  
ATOM   4018  HA  LEU C 185     -17.813  16.869  59.742  1.00 49.95           H  
ATOM   4019  HB2 LEU C 185     -18.170  16.911  57.278  1.00 45.16           H  
ATOM   4020  HB3 LEU C 185     -19.662  17.839  57.559  1.00 45.16           H  
ATOM   4021  HG  LEU C 185     -19.933  15.461  56.895  1.00 43.26           H  
ATOM   4022 HD11 LEU C 185     -18.118  14.503  58.218  1.00 50.92           H  
ATOM   4023 HD12 LEU C 185     -18.967  14.952  59.717  1.00 50.92           H  
ATOM   4024 HD13 LEU C 185     -19.680  13.748  58.617  1.00 50.92           H  
ATOM   4025 HD21 LEU C 185     -21.083  16.302  59.567  1.00 66.68           H  
ATOM   4026 HD22 LEU C 185     -21.701  16.771  57.965  1.00 66.68           H  
ATOM   4027 HD23 LEU C 185     -21.758  15.067  58.477  1.00 66.68           H  
ATOM   4028  N   PHE C 186     -16.414  18.591  58.242  1.00 58.87           N  
ATOM   4029  CA  PHE C 186     -15.620  19.666  57.665  1.00 54.73           C  
ATOM   4030  C   PHE C 186     -15.599  19.542  56.155  1.00 52.39           C  
ATOM   4031  O   PHE C 186     -15.288  18.487  55.616  1.00 52.96           O  
ATOM   4032  CB  PHE C 186     -14.198  19.661  58.217  1.00 49.79           C  
ATOM   4033  CG  PHE C 186     -14.118  20.048  59.651  1.00 50.71           C  
ATOM   4034  CD1 PHE C 186     -14.080  21.377  60.018  1.00 55.05           C  
ATOM   4035  CD2 PHE C 186     -14.104  19.084  60.639  1.00 63.82           C  
ATOM   4036  CE1 PHE C 186     -14.018  21.738  61.346  1.00 66.32           C  
ATOM   4037  CE2 PHE C 186     -14.043  19.438  61.966  1.00 70.48           C  
ATOM   4038  CZ  PHE C 186     -13.999  20.769  62.321  1.00 68.97           C  
ATOM   4039  H   PHE C 186     -16.100  17.636  58.147  1.00 58.87           H  
ATOM   4040  HA  PHE C 186     -16.081  20.615  57.939  1.00 54.73           H  
ATOM   4041  HB2 PHE C 186     -13.600  20.363  57.636  1.00 49.79           H  
ATOM   4042  HB3 PHE C 186     -13.789  18.657  58.107  1.00 49.79           H  
ATOM   4043  HD1 PHE C 186     -14.099  22.143  59.256  1.00 55.05           H  
ATOM   4044  HD2 PHE C 186     -14.141  18.040  60.366  1.00 63.82           H  
ATOM   4045  HE1 PHE C 186     -13.984  22.782  61.621  1.00 66.32           H  
ATOM   4046  HE2 PHE C 186     -14.030  18.674  62.729  1.00 70.48           H  
ATOM   4047  HZ  PHE C 186     -13.950  21.050  63.363  1.00 68.97           H  
ATOM   4048  N   GLU C 187     -15.949  20.627  55.478  1.00 56.97           N  
ATOM   4049  CA  GLU C 187     -15.998  20.632  54.026  1.00 53.46           C  
ATOM   4050  C   GLU C 187     -14.746  21.289  53.445  1.00 56.92           C  
ATOM   4051  O   GLU C 187     -14.171  22.210  54.034  1.00 43.80           O  
ATOM   4052  CB  GLU C 187     -17.265  21.341  53.547  1.00 56.74           C  
ATOM   4053  CG  GLU C 187     -17.399  21.471  52.050  1.00 63.48           C  
ATOM   4054  CD  GLU C 187     -18.719  22.086  51.648  1.00 78.35           C  
ATOM   4055  OE1 GLU C 187     -19.758  21.625  52.159  1.00 74.31           O  
ATOM   4056  OE2 GLU C 187     -18.720  23.025  50.822  1.00 93.08           O1-
ATOM   4057  H   GLU C 187     -16.187  21.469  55.983  1.00 56.97           H  
ATOM   4058  HA  GLU C 187     -16.026  19.602  53.672  1.00 53.46           H  
ATOM   4059  HB2 GLU C 187     -17.273  22.343  53.975  1.00 56.74           H  
ATOM   4060  HB3 GLU C 187     -18.125  20.782  53.916  1.00 56.74           H  
ATOM   4061  HG2 GLU C 187     -17.323  20.480  51.603  1.00 63.48           H  
ATOM   4062  HG3 GLU C 187     -16.590  22.100  51.678  1.00 63.48           H  
ATOM   4063  N   ILE C 188     -14.331  20.792  52.286  1.00 48.71           N  
ATOM   4064  CA  ILE C 188     -13.144  21.271  51.592  1.00 58.13           C  
ATOM   4065  C   ILE C 188     -13.428  21.300  50.090  1.00 61.51           C  
ATOM   4066  O   ILE C 188     -14.028  20.380  49.560  1.00 55.44           O  
ATOM   4067  CB  ILE C 188     -11.959  20.319  51.848  1.00 63.55           C  
ATOM   4068  CG1 ILE C 188     -11.381  20.540  53.241  1.00 75.31           C  
ATOM   4069  CG2 ILE C 188     -10.880  20.513  50.829  1.00 62.15           C  
ATOM   4070  CD1 ILE C 188     -10.327  19.534  53.605  1.00 86.40           C  
ATOM   4071  H   ILE C 188     -14.865  20.045  51.865  1.00 48.71           H  
ATOM   4072  HA  ILE C 188     -12.895  22.267  51.957  1.00 58.13           H  
ATOM   4073  HB  ILE C 188     -12.338  19.300  51.771  1.00 63.55           H  
ATOM   4074 HG12 ILE C 188     -12.191  20.473  53.968  1.00 75.31           H  
ATOM   4075 HG13 ILE C 188     -10.939  21.536  53.280  1.00 75.31           H  
ATOM   4076 HG21 ILE C 188     -11.287  20.345  49.832  1.00 62.15           H  
ATOM   4077 HG22 ILE C 188     -10.494  21.530  50.897  1.00 62.15           H  
ATOM   4078 HG23 ILE C 188     -10.073  19.805  51.016  1.00 62.15           H  
ATOM   4079 HD11 ILE C 188     -10.754  18.532  53.571  1.00 86.40           H  
ATOM   4080 HD12 ILE C 188      -9.501  19.601  52.897  1.00 86.40           H  
ATOM   4081 HD13 ILE C 188      -9.961  19.739  54.611  1.00 86.40           H  
ATOM   4082  N   THR C 189     -12.991  22.323  49.373  1.00 62.20           N  
ATOM   4083  CA  THR C 189     -13.153  22.286  47.921  1.00 43.85           C  
ATOM   4084  C   THR C 189     -11.795  22.331  47.227  1.00 52.52           C  
ATOM   4085  O   THR C 189     -10.880  23.005  47.698  1.00 62.84           O  
ATOM   4086  CB  THR C 189     -14.056  23.420  47.410  1.00 52.30           C  
ATOM   4087  OG1 THR C 189     -15.233  23.494  48.221  1.00 80.42           O  
ATOM   4088  CG2 THR C 189     -14.468  23.157  45.980  1.00 49.43           C  
ATOM   4089  H   THR C 189     -12.553  23.115  49.821  1.00 62.20           H  
ATOM   4090  HA  THR C 189     -13.644  21.344  47.676  1.00 43.85           H  
ATOM   4091  HB  THR C 189     -13.503  24.358  47.461  1.00 52.30           H  
ATOM   4092 HG21 THR C 189     -13.579  23.090  45.352  1.00 49.43           H  
ATOM   4093 HG22 THR C 189     -15.021  22.219  45.928  1.00 49.43           H  
ATOM   4094 HG23 THR C 189     -15.100  23.972  45.628  1.00 49.43           H  
ATOM   4095  HG1 THR C 189     -14.953  23.662  49.124  1.00 80.42           H  
ATOM   4096  N   VAL C 190     -11.661  21.593  46.125  1.00 46.34           N  
ATOM   4097  CA  VAL C 190     -10.408  21.563  45.371  1.00 53.95           C  
ATOM   4098  C   VAL C 190     -10.538  22.247  44.014  1.00 58.34           C  
ATOM   4099  O   VAL C 190     -11.597  22.194  43.383  1.00 62.12           O  
ATOM   4100  CB  VAL C 190      -9.885  20.120  45.160  1.00 60.86           C  
ATOM   4101  CG1 VAL C 190      -9.627  19.453  46.493  1.00 41.93           C  
ATOM   4102  CG2 VAL C 190     -10.861  19.297  44.312  1.00 51.31           C  
ATOM   4103  H   VAL C 190     -12.443  21.041  45.803  1.00 46.34           H  
ATOM   4104  HA  VAL C 190      -9.689  22.113  45.978  1.00 53.95           H  
ATOM   4105  HB  VAL C 190      -8.942  20.175  44.616  1.00 60.86           H  
ATOM   4106 HG11 VAL C 190      -8.903  20.039  47.058  1.00 41.93           H  
ATOM   4107 HG12 VAL C 190     -10.560  19.389  47.054  1.00 41.93           H  
ATOM   4108 HG13 VAL C 190      -9.233  18.450  46.327  1.00 41.93           H  
ATOM   4109 HG21 VAL C 190     -11.818  19.222  44.829  1.00 51.31           H  
ATOM   4110 HG22 VAL C 190     -11.006  19.785  43.348  1.00 51.31           H  
ATOM   4111 HG23 VAL C 190     -10.454  18.298  44.156  1.00 51.31           H  
ATOM   4112  N   PRO C 191      -9.456  22.898  43.561  1.00 55.63           N  
ATOM   4113  CA  PRO C 191      -8.211  23.008  44.328  1.00 53.22           C  
ATOM   4114  C   PRO C 191      -8.424  23.874  45.562  1.00 58.99           C  
ATOM   4115  O   PRO C 191      -9.278  24.764  45.550  1.00 52.53           O  
ATOM   4116  CB  PRO C 191      -7.248  23.721  43.361  1.00 46.80           C  
ATOM   4117  CG  PRO C 191      -7.932  23.735  42.026  1.00 40.21           C  
ATOM   4118  CD  PRO C 191      -9.398  23.644  42.292  1.00 44.59           C  
ATOM   4119  HA  PRO C 191      -7.844  22.041  44.672  1.00 53.22           H  
ATOM   4120  HB2 PRO C 191      -6.305  23.178  43.297  1.00 46.80           H  
ATOM   4121  HB3 PRO C 191      -7.058  24.740  43.699  1.00 46.80           H  
ATOM   4122  HG2 PRO C 191      -7.606  22.884  41.428  1.00 40.21           H  
ATOM   4123  HG3 PRO C 191      -7.703  24.660  41.497  1.00 40.21           H  
ATOM   4124  HD2 PRO C 191      -9.839  24.635  42.399  1.00 44.59           H  
ATOM   4125  HD3 PRO C 191      -9.908  23.103  41.495  1.00 44.59           H  
ATOM   4126  N   LEU C 192      -7.656  23.602  46.611  1.00 68.13           N  
ATOM   4127  CA  LEU C 192      -7.750  24.326  47.870  1.00 60.04           C  
ATOM   4128  C   LEU C 192      -7.420  25.802  47.722  1.00 65.77           C  
ATOM   4129  O   LEU C 192      -6.339  26.156  47.257  1.00 58.13           O  
ATOM   4130  CB  LEU C 192      -6.780  23.718  48.875  1.00 63.06           C  
ATOM   4131  CG  LEU C 192      -7.037  22.265  49.233  1.00 58.58           C  
ATOM   4132  CD1 LEU C 192      -5.894  21.738  50.075  1.00 60.47           C  
ATOM   4133  CD2 LEU C 192      -8.344  22.177  49.977  1.00 53.66           C  
ATOM   4134  H   LEU C 192      -6.976  22.859  46.531  1.00 68.13           H  
ATOM   4135  HA  LEU C 192      -8.782  24.242  48.210  1.00 60.04           H  
ATOM   4136  HB2 LEU C 192      -6.835  24.305  49.792  1.00 63.06           H  
ATOM   4137  HB3 LEU C 192      -5.776  23.789  48.458  1.00 63.06           H  
ATOM   4138  HG  LEU C 192      -7.100  21.655  48.332  1.00 58.58           H  
ATOM   4139 HD11 LEU C 192      -4.965  21.806  49.509  1.00 60.47           H  
ATOM   4140 HD12 LEU C 192      -5.809  22.332  50.985  1.00 60.47           H  
ATOM   4141 HD13 LEU C 192      -6.085  20.697  50.337  1.00 60.47           H  
ATOM   4142 HD21 LEU C 192      -8.289  22.784  50.880  1.00 53.66           H  
ATOM   4143 HD22 LEU C 192      -9.150  22.544  49.341  1.00 53.66           H  
ATOM   4144 HD23 LEU C 192      -8.539  21.139  50.248  1.00 53.66           H  
ATOM   4145  N   SER C 193      -8.350  26.656  48.137  1.00 72.04           N  
ATOM   4146  CA  SER C 193      -8.129  28.096  48.154  1.00 62.38           C  
ATOM   4147  C   SER C 193      -8.468  28.612  49.542  1.00 70.58           C  
ATOM   4148  O   SER C 193      -8.323  29.798  49.834  1.00 77.97           O  
ATOM   4149  CB  SER C 193      -8.995  28.795  47.106  1.00 67.27           C  
ATOM   4150  OG  SER C 193     -10.369  28.745  47.459  1.00 69.39           O  
ATOM   4151  H   SER C 193      -9.239  26.295  48.451  1.00 72.04           H  
ATOM   4152  HA  SER C 193      -7.087  28.308  47.914  1.00 62.38           H  
ATOM   4153  HB2 SER C 193      -8.857  28.301  46.144  1.00 67.27           H  
ATOM   4154  HB3 SER C 193      -8.686  29.837  47.027  1.00 67.27           H  
ATOM   4155  HG  SER C 193     -10.863  29.192  46.768  1.00 69.39           H  
ATOM   4156  N   GLN C 194      -8.942  27.704  50.389  1.00 69.91           N  
ATOM   4157  CA  GLN C 194      -9.177  27.994  51.799  1.00 60.35           C  
ATOM   4158  C   GLN C 194      -9.145  26.696  52.589  1.00 58.98           C  
ATOM   4159  O   GLN C 194      -9.182  25.612  52.014  1.00 46.56           O  
ATOM   4160  CB  GLN C 194     -10.510  28.709  52.014  1.00 58.59           C  
ATOM   4161  CG  GLN C 194     -11.721  27.861  51.731  1.00 70.38           C  
ATOM   4162  CD  GLN C 194     -12.970  28.393  52.398  1.00 87.03           C  
ATOM   4163  NE2 GLN C 194     -12.899  29.062  53.428  1.00 95.86           N  
ATOM   4164  OE1 GLN C 194     -14.128  28.084  51.822  1.00 92.08           O  
ATOM   4165  H   GLN C 194      -9.147  26.778  50.043  1.00 69.91           H  
ATOM   4166  HA  GLN C 194      -8.389  28.661  52.148  1.00 60.35           H  
ATOM   4167  HB2 GLN C 194     -10.541  29.578  51.357  1.00 58.59           H  
ATOM   4168  HB3 GLN C 194     -10.558  29.037  53.052  1.00 58.59           H  
ATOM   4169  HG2 GLN C 194     -11.533  26.851  52.095  1.00 70.38           H  
ATOM   4170  HG3 GLN C 194     -11.885  27.834  50.654  1.00 70.38           H  
ATOM   4171 HE21 GLN C 194     -13.742  29.400  53.870  1.00 95.86           H  
ATOM   4172 HE22 GLN C 194     -11.998  29.273  53.832  1.00 95.86           H  
ATOM   4173  N   GLY C 195      -9.059  26.805  53.909  1.00 73.04           N  
ATOM   4174  CA  GLY C 195      -9.026  25.627  54.755  1.00 67.43           C  
ATOM   4175  C   GLY C 195     -10.392  24.981  54.888  1.00 58.79           C  
ATOM   4176  O   GLY C 195     -11.368  25.427  54.288  1.00 63.16           O  
ATOM   4177  H   GLY C 195      -9.016  27.722  54.331  1.00 73.04           H  
ATOM   4178  HA2 GLY C 195      -8.676  25.916  55.746  1.00 67.43           H  
ATOM   4179  HA3 GLY C 195      -8.336  24.903  54.322  1.00 67.43           H  
ATOM   4180  N   PRO C 196     -10.468  23.919  55.682  1.00 60.95           N  
ATOM   4181  CA  PRO C 196     -11.712  23.195  55.935  1.00 57.29           C  
ATOM   4182  C   PRO C 196     -12.706  24.047  56.710  1.00 63.48           C  
ATOM   4183  O   PRO C 196     -12.358  24.592  57.753  1.00 74.14           O  
ATOM   4184  CB  PRO C 196     -11.250  22.006  56.781  1.00 47.60           C  
ATOM   4185  CG  PRO C 196      -9.814  21.846  56.450  1.00 54.35           C  
ATOM   4186  CD  PRO C 196      -9.305  23.234  56.257  1.00 62.88           C  
ATOM   4187  HA  PRO C 196     -12.227  22.908  55.018  1.00 57.29           H  
ATOM   4188  HB2 PRO C 196     -11.808  21.107  56.518  1.00 47.60           H  
ATOM   4189  HB3 PRO C 196     -11.379  22.216  57.843  1.00 47.60           H  
ATOM   4190  HG2 PRO C 196      -9.694  21.264  55.536  1.00 54.35           H  
ATOM   4191  HG3 PRO C 196      -9.285  21.354  57.266  1.00 54.35           H  
ATOM   4192  HD2 PRO C 196      -9.013  23.682  57.207  1.00 62.88           H  
ATOM   4193  HD3 PRO C 196      -8.458  23.252  55.571  1.00 62.88           H  
ATOM   4194  N   LYS C 197     -13.924  24.169  56.192  1.00 65.75           N  
ATOM   4195  CA  LYS C 197     -14.971  24.927  56.859  1.00 60.77           C  
ATOM   4196  C   LYS C 197     -15.978  23.975  57.493  1.00 54.63           C  
ATOM   4197  O   LYS C 197     -16.300  22.938  56.914  1.00 46.98           O  
ATOM   4198  CB  LYS C 197     -15.663  25.877  55.880  1.00 74.93           C  
ATOM   4199  CG  LYS C 197     -16.437  25.181  54.773  1.00101.38           C  
ATOM   4200  CD  LYS C 197     -17.091  26.181  53.828  1.00118.90           C  
ATOM   4201  CE  LYS C 197     -17.933  25.475  52.775  1.00122.04           C  
ATOM   4202  NZ  LYS C 197     -18.505  26.429  51.784  1.00123.81           N1+
ATOM   4203  H   LYS C 197     -14.128  23.722  55.310  1.00 65.75           H  
ATOM   4204  HA  LYS C 197     -14.518  25.531  57.645  1.00 60.77           H  
ATOM   4205  HB2 LYS C 197     -14.902  26.507  55.420  1.00 74.93           H  
ATOM   4206  HB3 LYS C 197     -16.358  26.500  56.443  1.00 74.93           H  
ATOM   4207  HG2 LYS C 197     -17.212  24.559  55.221  1.00101.38           H  
ATOM   4208  HG3 LYS C 197     -15.752  24.553  54.204  1.00101.38           H  
ATOM   4209  HD2 LYS C 197     -16.314  26.761  53.331  1.00118.90           H  
ATOM   4210  HD3 LYS C 197     -17.730  26.849  54.405  1.00118.90           H  
ATOM   4211  HE2 LYS C 197     -18.750  24.951  53.271  1.00122.04           H  
ATOM   4212  HE3 LYS C 197     -17.307  24.755  52.249  1.00122.04           H  
ATOM   4213  HZ1 LYS C 197     -19.088  27.101  52.262  1.00123.81           H  
ATOM   4214  HZ2 LYS C 197     -17.755  26.911  51.309  1.00123.81           H  
ATOM   4215  HZ3 LYS C 197     -19.060  25.922  51.110  1.00123.81           H  
ATOM   4216  N   PRO C 198     -16.465  24.321  58.698  1.00 63.21           N  
ATOM   4217  CA  PRO C 198     -17.398  23.498  59.472  1.00 52.03           C  
ATOM   4218  C   PRO C 198     -18.808  23.622  58.938  1.00 54.25           C  
ATOM   4219  O   PRO C 198     -19.268  24.728  58.678  1.00 74.21           O  
ATOM   4220  CB  PRO C 198     -17.336  24.118  60.873  1.00 61.69           C  
ATOM   4221  CG  PRO C 198     -16.174  25.065  60.850  1.00 61.77           C  
ATOM   4222  CD  PRO C 198     -16.070  25.524  59.442  1.00 54.94           C  
ATOM   4223  HA  PRO C 198     -17.141  22.439  59.439  1.00 52.03           H  
ATOM   4224  HB2 PRO C 198     -17.180  23.344  61.624  1.00 61.69           H  
ATOM   4225  HB3 PRO C 198     -18.259  24.655  61.091  1.00 61.69           H  
ATOM   4226  HG2 PRO C 198     -15.260  24.555  61.154  1.00 61.77           H  
ATOM   4227  HG3 PRO C 198     -16.357  25.910  61.514  1.00 61.77           H  
ATOM   4228  HD2 PRO C 198     -16.750  26.353  59.244  1.00 54.94           H  
ATOM   4229  HD3 PRO C 198     -15.051  25.824  59.198  1.00 54.94           H  
ATOM   4230  N   VAL C 199     -19.484  22.494  58.773  1.00 53.99           N  
ATOM   4231  CA  VAL C 199     -20.873  22.497  58.336  1.00 59.26           C  
ATOM   4232  C   VAL C 199     -21.655  21.447  59.107  1.00 52.96           C  
ATOM   4233  O   VAL C 199     -21.117  20.403  59.448  1.00 48.94           O  
ATOM   4234  CB  VAL C 199     -20.998  22.211  56.831  1.00 59.91           C  
ATOM   4235  CG1 VAL C 199     -20.192  23.226  56.029  1.00 70.92           C  
ATOM   4236  CG2 VAL C 199     -20.537  20.805  56.523  1.00 52.92           C  
ATOM   4237  H   VAL C 199     -19.025  21.613  58.954  1.00 53.99           H  
ATOM   4238  HA  VAL C 199     -21.277  23.490  58.530  1.00 59.26           H  
ATOM   4239  HB  VAL C 199     -22.046  22.301  56.546  1.00 59.91           H  
ATOM   4240 HG11 VAL C 199     -20.553  24.231  56.247  1.00 70.92           H  
ATOM   4241 HG12 VAL C 199     -19.139  23.151  56.302  1.00 70.92           H  
ATOM   4242 HG13 VAL C 199     -20.307  23.022  54.964  1.00 70.92           H  
ATOM   4243 HG21 VAL C 199     -19.489  20.697  56.802  1.00 52.92           H  
ATOM   4244 HG22 VAL C 199     -21.139  20.093  57.088  1.00 52.92           H  
ATOM   4245 HG23 VAL C 199     -20.651  20.611  55.456  1.00 52.92           H  
ATOM   4246  N   THR C 200     -22.919  21.736  59.393  1.00 54.33           N  
ATOM   4247  CA  THR C 200     -23.768  20.800  60.111  1.00 51.43           C  
ATOM   4248  C   THR C 200     -24.857  20.243  59.197  1.00 57.52           C  
ATOM   4249  O   THR C 200     -25.540  20.988  58.496  1.00 59.55           O  
ATOM   4250  CB  THR C 200     -24.376  21.450  61.364  1.00 53.23           C  
ATOM   4251  OG1 THR C 200     -23.318  21.865  62.233  1.00 63.10           O  
ATOM   4252  CG2 THR C 200     -25.253  20.461  62.110  1.00 62.23           C  
ATOM   4253  H   THR C 200     -23.299  22.626  59.105  1.00 54.33           H  
ATOM   4254  HA  THR C 200     -23.146  19.968  60.440  1.00 51.43           H  
ATOM   4255  HB  THR C 200     -24.982  22.302  61.056  1.00 53.23           H  
ATOM   4256 HG21 THR C 200     -26.056  20.122  61.456  1.00 62.23           H  
ATOM   4257 HG22 THR C 200     -24.653  19.606  62.421  1.00 62.23           H  
ATOM   4258 HG23 THR C 200     -25.680  20.945  62.989  1.00 62.23           H  
ATOM   4259  HG1 THR C 200     -22.774  22.491  61.750  1.00 63.10           H  
ATOM   4260  N   ILE C 201     -24.998  18.923  59.196  1.00 58.37           N  
ATOM   4261  CA  ILE C 201     -25.945  18.257  58.312  1.00 61.35           C  
ATOM   4262  C   ILE C 201     -26.755  17.208  59.061  1.00 56.91           C  
ATOM   4263  O   ILE C 201     -26.208  16.465  59.873  1.00 57.89           O  
ATOM   4264  CB  ILE C 201     -25.214  17.567  57.154  1.00 49.45           C  
ATOM   4265  CG1 ILE C 201     -24.424  18.588  56.344  1.00 45.84           C  
ATOM   4266  CG2 ILE C 201     -26.198  16.832  56.268  1.00 48.82           C  
ATOM   4267  CD1 ILE C 201     -23.733  17.992  55.128  1.00 49.28           C  
ATOM   4268  H   ILE C 201     -24.435  18.367  59.824  1.00 58.37           H  
ATOM   4269  HA  ILE C 201     -26.615  19.025  57.925  1.00 61.35           H  
ATOM   4270  HB  ILE C 201     -24.517  16.839  57.568  1.00 49.45           H  
ATOM   4271 HG12 ILE C 201     -23.665  19.029  56.990  1.00 45.84           H  
ATOM   4272 HG13 ILE C 201     -25.109  19.365  56.005  1.00 45.84           H  
ATOM   4273 HG21 ILE C 201     -26.737  16.092  56.860  1.00 48.82           H  
ATOM   4274 HG22 ILE C 201     -26.906  17.544  55.843  1.00 48.82           H  
ATOM   4275 HG23 ILE C 201     -25.659  16.331  55.464  1.00 48.82           H  
ATOM   4276 HD11 ILE C 201     -23.043  17.212  55.448  1.00 49.28           H  
ATOM   4277 HD12 ILE C 201     -24.480  17.564  54.459  1.00 49.28           H  
ATOM   4278 HD13 ILE C 201     -23.181  18.773  54.605  1.00 49.28           H  
ATOM   4279  N   SER C 202     -28.055  17.149  58.790  1.00 42.95           N  
ATOM   4280  CA  SER C 202     -28.886  16.093  59.351  1.00 35.76           C  
ATOM   4281  C   SER C 202     -28.908  14.863  58.453  1.00 48.39           C  
ATOM   4282  O   SER C 202     -29.036  14.969  57.243  1.00 43.88           O  
ATOM   4283  CB  SER C 202     -30.302  16.592  59.620  1.00 51.75           C  
ATOM   4284  OG  SER C 202     -30.328  17.448  60.751  1.00 64.18           O  
ATOM   4285  H   SER C 202     -28.471  17.845  58.188  1.00 42.95           H  
ATOM   4286  HA  SER C 202     -28.442  15.801  60.303  1.00 35.76           H  
ATOM   4287  HB2 SER C 202     -30.953  15.737  59.804  1.00 51.75           H  
ATOM   4288  HB3 SER C 202     -30.659  17.140  58.748  1.00 51.75           H  
ATOM   4289  HG  SER C 202     -29.754  18.194  60.564  1.00 64.18           H  
ATOM   4290  N   PHE C 203     -28.770  13.696  59.067  1.00 47.34           N  
ATOM   4291  CA  PHE C 203     -28.811  12.435  58.354  1.00 46.48           C  
ATOM   4292  C   PHE C 203     -29.919  11.591  58.950  1.00 46.63           C  
ATOM   4293  O   PHE C 203     -30.220  11.717  60.132  1.00 56.52           O  
ATOM   4294  CB  PHE C 203     -27.478  11.706  58.505  1.00 43.03           C  
ATOM   4295  CG  PHE C 203     -26.316  12.448  57.923  1.00 50.05           C  
ATOM   4296  CD1 PHE C 203     -25.834  12.121  56.663  1.00 47.09           C  
ATOM   4297  CD2 PHE C 203     -25.706  13.474  58.630  1.00 42.06           C  
ATOM   4298  CE1 PHE C 203     -24.764  12.799  56.116  1.00 35.55           C  
ATOM   4299  CE2 PHE C 203     -24.635  14.163  58.088  1.00 44.78           C  
ATOM   4300  CZ  PHE C 203     -24.161  13.824  56.831  1.00 48.29           C  
ATOM   4301  H   PHE C 203     -28.631  13.685  60.067  1.00 47.34           H  
ATOM   4302  HA  PHE C 203     -28.994  12.612  57.294  1.00 46.48           H  
ATOM   4303  HB2 PHE C 203     -27.555  10.741  58.005  1.00 43.03           H  
ATOM   4304  HB3 PHE C 203     -27.290  11.550  59.567  1.00 43.03           H  
ATOM   4305  HD1 PHE C 203     -26.303  11.325  56.103  1.00 47.09           H  
ATOM   4306  HD2 PHE C 203     -26.070  13.737  59.612  1.00 42.06           H  
ATOM   4307  HE1 PHE C 203     -24.397  12.533  55.136  1.00 35.55           H  
ATOM   4308  HE2 PHE C 203     -24.170  14.963  58.644  1.00 44.78           H  
ATOM   4309  HZ  PHE C 203     -23.323  14.357  56.408  1.00 48.29           H  
ATOM   4310  N   ALA C 204     -30.518  10.728  58.137  1.00 44.23           N  
ATOM   4311  CA  ALA C 204     -31.574   9.853  58.614  1.00 30.63           C  
ATOM   4312  C   ALA C 204     -31.009   8.703  59.425  1.00 39.46           C  
ATOM   4313  O   ALA C 204     -30.009   8.090  59.054  1.00 47.66           O  
ATOM   4314  CB  ALA C 204     -32.396   9.324  57.468  1.00 27.74           C  
ATOM   4315  H   ALA C 204     -30.234  10.680  57.169  1.00 44.23           H  
ATOM   4316  HA  ALA C 204     -32.221  10.445  59.261  1.00 30.63           H  
ATOM   4317  HB1 ALA C 204     -32.818  10.158  56.908  1.00 27.74           H  
ATOM   4318  HB2 ALA C 204     -31.762   8.729  56.810  1.00 27.74           H  
ATOM   4319  HB3 ALA C 204     -33.202   8.702  57.856  1.00 27.74           H  
ATOM   4320  N   ASN C 205     -31.670   8.426  60.540  1.00 45.30           N  
ATOM   4321  CA  ASN C 205     -31.350   7.305  61.396  1.00 36.92           C  
ATOM   4322  C   ASN C 205     -32.617   6.465  61.506  1.00 33.82           C  
ATOM   4323  O   ASN C 205     -33.611   6.915  62.067  1.00 48.69           O  
ATOM   4324  CB  ASN C 205     -30.900   7.826  62.764  1.00 39.31           C  
ATOM   4325  CG  ASN C 205     -30.372   6.736  63.667  1.00 44.52           C  
ATOM   4326  OD1 ASN C 205     -29.383   6.076  63.344  1.00 47.04           O  
ATOM   4327  ND2 ASN C 205     -31.023   6.559  64.823  1.00 39.92           N  
ATOM   4328  H   ASN C 205     -32.436   9.028  60.805  1.00 45.30           H  
ATOM   4329  HA  ASN C 205     -30.537   6.700  60.995  1.00 36.92           H  
ATOM   4330  HB2 ASN C 205     -31.752   8.299  63.253  1.00 39.31           H  
ATOM   4331  HB3 ASN C 205     -30.112   8.564  62.613  1.00 39.31           H  
ATOM   4332 HD21 ASN C 205     -31.829   7.127  65.041  1.00 39.92           H  
ATOM   4333 HD22 ASN C 205     -30.708   5.858  65.478  1.00 39.92           H  
ATOM   4334  N   HIS C 206     -32.597   5.258  60.949  1.00 33.19           N  
ATOM   4335  CA  HIS C 206     -33.797   4.427  60.917  1.00 34.80           C  
ATOM   4336  C   HIS C 206     -34.040   3.771  62.262  1.00 43.38           C  
ATOM   4337  O   HIS C 206     -33.150   3.136  62.814  1.00 44.40           O  
ATOM   4338  CB  HIS C 206     -33.687   3.356  59.843  1.00 28.07           C  
ATOM   4339  CG  HIS C 206     -33.692   3.898  58.447  1.00 46.56           C  
ATOM   4340  ND1 HIS C 206     -33.309   3.147  57.357  1.00 42.70           N  
ATOM   4341  CD2 HIS C 206     -34.034   5.116  57.965  1.00 29.67           C  
ATOM   4342  CE1 HIS C 206     -33.417   3.878  56.262  1.00 31.74           C  
ATOM   4343  NE2 HIS C 206     -33.853   5.078  56.604  1.00 39.17           N  
ATOM   4344  H   HIS C 206     -31.740   4.911  60.542  1.00 33.19           H  
ATOM   4345  HA  HIS C 206     -34.639   5.079  60.684  1.00 34.80           H  
ATOM   4346  HB2 HIS C 206     -34.530   2.674  59.950  1.00 28.07           H  
ATOM   4347  HB3 HIS C 206     -32.756   2.810  59.996  1.00 28.07           H  
ATOM   4348  HD2 HIS C 206     -34.384   5.959  58.542  1.00 29.67           H  
ATOM   4349  HE2 HIS C 206     -34.025   5.843  55.968  1.00 39.17           H  
ATOM   4350  HE1 HIS C 206     -33.188   3.551  55.258  1.00 31.74           H  
ATOM   4351  N   THR C 207     -35.250   3.914  62.786  1.00 37.61           N  
ATOM   4352  CA  THR C 207     -35.541   3.400  64.121  1.00 41.93           C  
ATOM   4353  C   THR C 207     -36.399   2.140  64.135  1.00 45.95           C  
ATOM   4354  O   THR C 207     -36.494   1.472  65.150  1.00 39.49           O  
ATOM   4355  CB  THR C 207     -36.150   4.479  65.034  1.00 35.12           C  
ATOM   4356  OG1 THR C 207     -37.348   4.988  64.447  1.00 43.07           O  
ATOM   4357  CG2 THR C 207     -35.164   5.630  65.213  1.00 37.87           C  
ATOM   4358  H   THR C 207     -35.974   4.381  62.259  1.00 37.61           H  
ATOM   4359  HA  THR C 207     -34.569   3.110  64.520  1.00 41.93           H  
ATOM   4360  HB  THR C 207     -36.372   4.032  66.003  1.00 35.12           H  
ATOM   4361 HG21 THR C 207     -34.242   5.253  65.656  1.00 37.87           H  
ATOM   4362 HG22 THR C 207     -34.945   6.075  64.242  1.00 37.87           H  
ATOM   4363 HG23 THR C 207     -35.601   6.384  65.868  1.00 37.87           H  
ATOM   4364  HG1 THR C 207     -37.955   4.252  64.341  1.00 43.07           H  
ATOM   4365  N   SER C 208     -37.006   1.806  63.005  1.00 42.56           N  
ATOM   4366  CA  SER C 208     -37.738   0.554  62.901  1.00 42.84           C  
ATOM   4367  C   SER C 208     -37.865   0.094  61.446  1.00 42.50           C  
ATOM   4368  O   SER C 208     -37.950   0.903  60.535  1.00 39.15           O  
ATOM   4369  CB  SER C 208     -39.115   0.670  63.561  1.00 26.22           C  
ATOM   4370  OG  SER C 208     -39.950   1.571  62.853  1.00 55.82           O  
ATOM   4371  H   SER C 208     -36.960   2.426  62.209  1.00 42.56           H  
ATOM   4372  HA  SER C 208     -37.167  -0.205  63.435  1.00 42.84           H  
ATOM   4373  HB2 SER C 208     -38.990   1.029  64.583  1.00 26.22           H  
ATOM   4374  HB3 SER C 208     -39.586  -0.313  63.576  1.00 26.22           H  
ATOM   4375  HG  SER C 208     -39.517   2.428  62.852  1.00 55.82           H  
ATOM   4376  N   CYS C 209     -37.890  -1.214  61.240  1.00 39.34           N  
ATOM   4377  CA  CYS C 209     -37.882  -1.769  59.899  1.00 42.64           C  
ATOM   4378  C   CYS C 209     -38.924  -2.850  59.754  1.00 40.07           C  
ATOM   4379  O   CYS C 209     -39.366  -3.445  60.730  1.00 61.78           O  
ATOM   4380  CB  CYS C 209     -36.510  -2.368  59.586  1.00 32.76           C  
ATOM   4381  SG  CYS C 209     -35.151  -1.258  59.887  1.00 47.25           S  
ATOM   4382  H   CYS C 209     -37.915  -1.839  62.033  1.00 39.34           H  
ATOM   4383  HA  CYS C 209     -38.106  -0.960  59.204  1.00 42.64           H  
ATOM   4384  HB2 CYS C 209     -36.493  -2.654  58.534  1.00 32.76           H  
ATOM   4385  HB3 CYS C 209     -36.373  -3.254  60.206  1.00 32.76           H  
ATOM   4386  N   ARG C 210     -39.298  -3.118  58.516  1.00 44.90           N  
ATOM   4387  CA  ARG C 210     -40.181  -4.232  58.216  1.00 51.39           C  
ATOM   4388  C   ARG C 210     -39.996  -4.614  56.756  1.00 47.25           C  
ATOM   4389  O   ARG C 210     -39.798  -3.744  55.901  1.00 44.82           O  
ATOM   4390  CB  ARG C 210     -41.626  -3.839  58.510  1.00 56.30           C  
ATOM   4391  CG  ARG C 210     -42.635  -4.961  58.358  1.00 78.22           C  
ATOM   4392  CD  ARG C 210     -43.911  -4.690  59.158  1.00 79.98           C  
ATOM   4393  NE  ARG C 210     -44.405  -3.321  59.012  1.00 79.73           N  
ATOM   4394  CZ  ARG C 210     -44.883  -2.812  57.880  1.00 82.71           C  
ATOM   4395  NH1 ARG C 210     -44.919  -3.552  56.779  1.00 77.71           N  
ATOM   4396  NH2 ARG C 210     -45.317  -1.557  57.849  1.00 74.74           N1+
ATOM   4397  H   ARG C 210     -38.963  -2.536  57.762  1.00 44.90           H  
ATOM   4398  HA  ARG C 210     -39.939  -5.092  58.840  1.00 51.39           H  
ATOM   4399  HB2 ARG C 210     -41.905  -3.037  57.826  1.00 56.30           H  
ATOM   4400  HB3 ARG C 210     -41.676  -3.475  59.536  1.00 56.30           H  
ATOM   4401  HG2 ARG C 210     -42.187  -5.889  58.713  1.00 78.22           H  
ATOM   4402  HG3 ARG C 210     -42.894  -5.062  57.304  1.00 78.22           H  
ATOM   4403  HD2 ARG C 210     -43.704  -4.873  60.212  1.00 79.98           H  
ATOM   4404  HD3 ARG C 210     -44.686  -5.376  58.816  1.00 79.98           H  
ATOM   4405  HE  ARG C 210     -44.382  -2.722  59.825  1.00 79.73           H  
ATOM   4406 HH11 ARG C 210     -45.276  -3.161  55.919  1.00 77.71           H  
ATOM   4407 HH12 ARG C 210     -44.589  -4.506  56.801  1.00 77.71           H  
ATOM   4408 HH21 ARG C 210     -45.290  -0.993  58.686  1.00 74.74           H  
ATOM   4409 HH22 ARG C 210     -45.674  -1.167  56.988  1.00 74.74           H  
ATOM   4410  N   CYS C 211     -40.026  -5.911  56.470  1.00 52.61           N  
ATOM   4411  CA  CYS C 211     -40.009  -6.374  55.081  1.00 50.70           C  
ATOM   4412  C   CYS C 211     -41.339  -6.044  54.391  1.00 56.34           C  
ATOM   4413  O   CYS C 211     -42.399  -6.494  54.823  1.00 54.83           O  
ATOM   4414  CB  CYS C 211     -39.724  -7.872  55.011  1.00 34.90           C  
ATOM   4415  SG  CYS C 211     -37.991  -8.315  55.269  1.00 46.77           S  
ATOM   4416  H   CYS C 211     -40.061  -6.586  57.220  1.00 52.61           H  
ATOM   4417  HA  CYS C 211     -39.208  -5.853  54.556  1.00 50.70           H  
ATOM   4418  HB2 CYS C 211     -40.025  -8.231  54.027  1.00 34.90           H  
ATOM   4419  HB3 CYS C 211     -40.320  -8.369  55.776  1.00 34.90           H  
ATOM   4420  N   MET C 212     -41.280  -5.246  53.331  1.00 53.57           N  
ATOM   4421  CA  MET C 212     -42.490  -4.808  52.643  1.00 59.42           C  
ATOM   4422  C   MET C 212     -42.401  -4.981  51.133  1.00 70.74           C  
ATOM   4423  O   MET C 212     -41.313  -5.101  50.568  1.00 75.19           O  
ATOM   4424  CB  MET C 212     -42.755  -3.335  52.937  1.00 60.94           C  
ATOM   4425  CG  MET C 212     -42.825  -2.982  54.402  1.00 78.89           C  
ATOM   4426  SD  MET C 212     -43.212  -1.236  54.588  1.00 85.16           S  
ATOM   4427  CE  MET C 212     -42.235  -0.539  53.251  1.00 85.19           C  
ATOM   4428  H   MET C 212     -40.380  -4.936  52.994  1.00 53.57           H  
ATOM   4429  HA  MET C 212     -43.301  -5.435  53.015  1.00 59.42           H  
ATOM   4430  HB2 MET C 212     -43.706  -3.064  52.478  1.00 60.94           H  
ATOM   4431  HB3 MET C 212     -41.953  -2.750  52.486  1.00 60.94           H  
ATOM   4432  HG2 MET C 212     -41.864  -3.192  54.871  1.00 78.89           H  
ATOM   4433  HG3 MET C 212     -43.601  -3.578  54.881  1.00 78.89           H  
ATOM   4434  HE1 MET C 212     -41.183  -0.774  53.409  1.00 85.19           H  
ATOM   4435  HE2 MET C 212     -42.563  -0.963  52.302  1.00 85.19           H  
ATOM   4436  HE3 MET C 212     -42.366   0.543  53.231  1.00 85.19           H  
ATOM   4437  N   SER C 213     -43.556  -4.965  50.482  1.00 80.85           N  
ATOM   4438  CA  SER C 213     -43.615  -4.979  49.029  1.00 94.00           C  
ATOM   4439  C   SER C 213     -43.114  -3.664  48.454  1.00 98.28           C  
ATOM   4440  O   SER C 213     -43.251  -2.611  49.080  1.00 90.47           O  
ATOM   4441  CB  SER C 213     -45.051  -5.204  48.569  1.00 95.21           C  
ATOM   4442  OG  SER C 213     -45.914  -4.248  49.158  1.00 98.77           O  
ATOM   4443  H   SER C 213     -44.417  -4.943  51.009  1.00 80.85           H  
ATOM   4444  HA  SER C 213     -42.978  -5.789  48.673  1.00 94.00           H  
ATOM   4445  HB2 SER C 213     -45.370  -6.204  48.862  1.00 95.21           H  
ATOM   4446  HB3 SER C 213     -45.099  -5.111  47.484  1.00 95.21           H  
ATOM   4447  HG  SER C 213     -45.616  -3.378  48.881  1.00 98.77           H  
ATOM   4448  N   LYS C 214     -42.560  -3.734  47.246  1.00118.22           N  
ATOM   4449  CA  LYS C 214     -42.162  -2.539  46.510  1.00134.26           C  
ATOM   4450  C   LYS C 214     -43.393  -1.674  46.252  1.00133.22           C  
ATOM   4451  O   LYS C 214     -43.350  -0.449  46.384  1.00125.94           O  
ATOM   4452  CB  LYS C 214     -41.513  -2.915  45.174  1.00137.33           C  
ATOM   4453  CG  LYS C 214     -40.509  -4.058  45.241  1.00145.30           C  
ATOM   4454  CD  LYS C 214     -39.297  -3.706  46.090  1.00148.53           C  
ATOM   4455  CE  LYS C 214     -38.208  -4.756  45.941  1.00146.63           C  
ATOM   4456  NZ  LYS C 214     -38.736  -6.132  46.156  1.00143.65           N1+
ATOM   4457  H   LYS C 214     -42.411  -4.641  46.827  1.00118.22           H  
ATOM   4458  HA  LYS C 214     -41.435  -1.987  47.105  1.00134.26           H  
ATOM   4459  HB2 LYS C 214     -40.997  -2.035  44.790  1.00137.33           H  
ATOM   4460  HB3 LYS C 214     -42.305  -3.202  44.483  1.00137.33           H  
ATOM   4461  HG2 LYS C 214     -40.174  -4.291  44.230  1.00145.30           H  
ATOM   4462  HG3 LYS C 214     -40.999  -4.931  45.672  1.00145.30           H  
ATOM   4463  HD2 LYS C 214     -39.598  -3.650  47.136  1.00148.53           H  
ATOM   4464  HD3 LYS C 214     -38.907  -2.739  45.772  1.00148.53           H  
ATOM   4465  HE2 LYS C 214     -37.425  -4.560  46.674  1.00146.63           H  
ATOM   4466  HE3 LYS C 214     -37.790  -4.691  44.936  1.00146.63           H  
ATOM   4467  HZ1 LYS C 214     -39.126  -6.202  47.085  1.00143.65           H  
ATOM   4468  HZ2 LYS C 214     -39.455  -6.327  45.474  1.00143.65           H  
ATOM   4469  HZ3 LYS C 214     -37.985  -6.800  46.055  1.00143.65           H  
ATOM   4470  N   LEU C 215     -44.490  -2.329  45.882  1.00130.11           N  
ATOM   4471  CA  LEU C 215     -45.742  -1.646  45.574  1.00120.70           C  
ATOM   4472  C   LEU C 215     -46.824  -1.977  46.600  1.00101.80           C  
ATOM   4473  O   LEU C 215     -47.687  -2.821  46.358  1.00 88.96           O  
ATOM   4474  CB  LEU C 215     -46.218  -2.012  44.163  1.00125.58           C  
ATOM   4475  CG  LEU C 215     -45.659  -1.208  42.981  1.00114.68           C  
ATOM   4476  CD1 LEU C 215     -44.140  -1.082  43.049  1.00100.79           C  
ATOM   4477  CD2 LEU C 215     -46.097  -1.819  41.651  1.00110.07           C  
ATOM   4478  H   LEU C 215     -44.455  -3.336  45.812  1.00130.11           H  
ATOM   4479  HA  LEU C 215     -45.555  -0.573  45.617  1.00120.70           H  
ATOM   4480  HB2 LEU C 215     -47.302  -1.899  44.148  1.00125.58           H  
ATOM   4481  HB3 LEU C 215     -45.959  -3.057  43.995  1.00125.58           H  
ATOM   4482  HG  LEU C 215     -46.072  -0.201  43.048  1.00114.68           H  
ATOM   4483 HD11 LEU C 215     -43.856  -0.614  43.992  1.00100.79           H  
ATOM   4484 HD12 LEU C 215     -43.690  -2.073  42.985  1.00100.79           H  
ATOM   4485 HD13 LEU C 215     -43.789  -0.469  42.219  1.00100.79           H  
ATOM   4486 HD21 LEU C 215     -45.694  -2.828  41.564  1.00110.07           H  
ATOM   4487 HD22 LEU C 215     -47.186  -1.858  41.610  1.00110.07           H  
ATOM   4488 HD23 LEU C 215     -45.724  -1.207  40.830  1.00110.07           H  
ATOM   4489  N   NME C 216     -46.785  -1.313  47.755  1.00  0.00           N  
ATOM   4490  CH3 NME C 216     -47.753  -1.534  48.809  1.00  0.00           C  
ATOM   4491  H   NME C 216     -46.054  -0.631  47.900  1.00  0.00           H  
ATOM   4492 HH31 NME C 216     -48.742  -1.234  48.464  1.00  0.00           H  
ATOM   4493 HH32 NME C 216     -47.767  -2.592  49.074  1.00  0.00           H  
ATOM   4494 HH33 NME C 216     -47.479  -0.945  49.684  1.00  0.00           H  
TER    4495      NME C 216 
ATOM   4496  CH3 ACE D 116     -20.139  22.635  74.014  1.00  0.00           C  
ATOM   4497  C   ACE D 116     -19.487  21.254  74.093  1.00  0.00           C  
ATOM   4498  O   ACE D 116     -19.156  20.781  75.180  1.00  0.00           O  
ATOM   4499 HH31 ACE D 116     -20.244  23.077  75.005  1.00  0.00           H  
ATOM   4500 HH32 ACE D 116     -21.123  22.530  73.556  1.00  0.00           H  
ATOM   4501 HH33 ACE D 116     -19.516  23.279  73.393  1.00  0.00           H  
ATOM   4502  N   GLU D 117     -19.307  20.619  72.958  1.00144.82           N  
ATOM   4503  CA  GLU D 117     -18.695  19.296  72.913  1.00145.01           C  
ATOM   4504  C   GLU D 117     -18.601  18.781  71.480  1.00139.20           C  
ATOM   4505  O   GLU D 117     -18.926  17.626  71.195  1.00122.99           O  
ATOM   4506  CB  GLU D 117     -19.480  18.315  73.785  1.00143.36           C  
ATOM   4507  CG  GLU D 117     -19.558  18.726  75.245  1.00147.23           C  
ATOM   4508  CD  GLU D 117     -18.187  18.900  75.878  1.00146.73           C  
ATOM   4509  OE1 GLU D 117     -17.195  18.383  75.320  1.00142.17           O  
ATOM   4510  OE2 GLU D 117     -18.104  19.553  76.939  1.00149.09           O1-
ATOM   4511  H   GLU D 117     -19.599  21.057  72.096  1.00144.82           H  
ATOM   4512  HA  GLU D 117     -17.682  19.380  73.306  1.00145.01           H  
ATOM   4513  HB2 GLU D 117     -18.997  17.340  73.727  1.00143.36           H  
ATOM   4514  HB3 GLU D 117     -20.494  18.242  73.393  1.00143.36           H  
ATOM   4515  HG2 GLU D 117     -20.101  17.958  75.795  1.00147.23           H  
ATOM   4516  HG3 GLU D 117     -20.096  19.671  75.313  1.00147.23           H  
ATOM   4517  N   ILE D 118     -18.141  19.652  70.588  1.00142.41           N  
ATOM   4518  CA  ILE D 118     -18.072  19.347  69.163  1.00128.64           C  
ATOM   4519  C   ILE D 118     -17.138  18.183  68.854  1.00120.94           C  
ATOM   4520  O   ILE D 118     -17.579  17.113  68.446  1.00127.09           O  
ATOM   4521  CB  ILE D 118     -17.614  20.574  68.339  1.00118.10           C  
ATOM   4522  CG1 ILE D 118     -17.537  21.831  69.222  1.00135.22           C  
ATOM   4523  CG2 ILE D 118     -18.525  20.779  67.130  1.00 76.35           C  
ATOM   4524  CD1 ILE D 118     -16.294  21.906  70.112  1.00131.44           C  
ATOM   4525  H   ILE D 118     -17.828  20.557  70.908  1.00142.41           H  
ATOM   4526  HA  ILE D 118     -19.086  19.066  68.879  1.00128.64           H  
ATOM   4527  HB  ILE D 118     -16.609  20.385  67.963  1.00118.10           H  
ATOM   4528 HG12 ILE D 118     -18.417  21.850  69.864  1.00135.22           H  
ATOM   4529 HG13 ILE D 118     -17.543  22.705  68.571  1.00135.22           H  
ATOM   4530 HG21 ILE D 118     -18.513  19.883  66.510  1.00 76.35           H  
ATOM   4531 HG22 ILE D 118     -19.543  20.971  67.470  1.00 76.35           H  
ATOM   4532 HG23 ILE D 118     -18.170  21.629  66.547  1.00 76.35           H  
ATOM   4533 HD11 ILE D 118     -16.267  21.040  70.773  1.00131.44           H  
ATOM   4534 HD12 ILE D 118     -15.400  21.915  69.488  1.00131.44           H  
ATOM   4535 HD13 ILE D 118     -16.329  22.817  70.709  1.00131.44           H  
ATOM   4536  N   LEU D 119     -15.845  18.397  69.066  1.00118.12           N  
ATOM   4537  CA  LEU D 119     -14.824  17.461  68.600  1.00106.97           C  
ATOM   4538  C   LEU D 119     -14.827  16.065  69.236  1.00 92.54           C  
ATOM   4539  O   LEU D 119     -14.266  15.137  68.661  1.00 86.58           O  
ATOM   4540  CB  LEU D 119     -13.426  18.091  68.676  1.00104.32           C  
ATOM   4541  CG  LEU D 119     -13.112  19.133  67.595  1.00100.08           C  
ATOM   4542  CD1 LEU D 119     -14.009  20.361  67.724  1.00104.19           C  
ATOM   4543  CD2 LEU D 119     -11.649  19.534  67.640  1.00 96.26           C  
ATOM   4544  H   LEU D 119     -15.559  19.229  69.563  1.00118.12           H  
ATOM   4545  HA  LEU D 119     -15.102  17.274  67.563  1.00106.97           H  
ATOM   4546  HB2 LEU D 119     -12.692  17.290  68.594  1.00104.32           H  
ATOM   4547  HB3 LEU D 119     -13.328  18.575  69.648  1.00104.32           H  
ATOM   4548  HG  LEU D 119     -13.315  18.673  66.628  1.00100.08           H  
ATOM   4549 HD11 LEU D 119     -15.054  20.056  67.661  1.00104.19           H  
ATOM   4550 HD12 LEU D 119     -13.828  20.844  68.684  1.00104.19           H  
ATOM   4551 HD13 LEU D 119     -13.786  21.060  66.918  1.00104.19           H  
ATOM   4552 HD21 LEU D 119     -11.429  19.997  68.602  1.00 96.26           H  
ATOM   4553 HD22 LEU D 119     -11.026  18.649  67.511  1.00 96.26           H  
ATOM   4554 HD23 LEU D 119     -11.442  20.244  66.839  1.00 96.26           H  
ATOM   4555  N   LYS D 120     -15.447  15.896  70.401  1.00100.68           N  
ATOM   4556  CA  LYS D 120     -15.534  14.550  70.961  1.00 95.48           C  
ATOM   4557  C   LYS D 120     -16.407  13.684  70.052  1.00 93.28           C  
ATOM   4558  O   LYS D 120     -16.128  12.503  69.833  1.00 94.06           O  
ATOM   4559  CB  LYS D 120     -16.098  14.562  72.384  1.00101.76           C  
ATOM   4560  CG  LYS D 120     -15.219  15.255  73.414  1.00124.38           C  
ATOM   4561  CD  LYS D 120     -13.923  14.489  73.655  1.00135.90           C  
ATOM   4562  CE  LYS D 120     -13.165  15.031  74.862  1.00136.51           C  
ATOM   4563  NZ  LYS D 120     -12.703  16.434  74.670  1.00132.81           N1+
ATOM   4564  H   LYS D 120     -15.850  16.683  70.889  1.00100.68           H  
ATOM   4565  HA  LYS D 120     -14.528  14.135  71.016  1.00 95.48           H  
ATOM   4566  HB2 LYS D 120     -16.241  13.529  72.701  1.00101.76           H  
ATOM   4567  HB3 LYS D 120     -17.061  15.072  72.362  1.00101.76           H  
ATOM   4568  HG2 LYS D 120     -15.766  15.328  74.354  1.00124.38           H  
ATOM   4569  HG3 LYS D 120     -14.977  16.256  73.056  1.00124.38           H  
ATOM   4570  HD2 LYS D 120     -13.291  14.577  72.772  1.00135.90           H  
ATOM   4571  HD3 LYS D 120     -14.160  13.439  73.829  1.00135.90           H  
ATOM   4572  HE2 LYS D 120     -12.295  14.399  75.040  1.00136.51           H  
ATOM   4573  HE3 LYS D 120     -13.823  14.996  75.731  1.00136.51           H  
ATOM   4574  HZ1 LYS D 120     -12.092  16.480  73.867  1.00132.81           H  
ATOM   4575  HZ2 LYS D 120     -13.502  17.034  74.520  1.00132.81           H  
ATOM   4576  HZ3 LYS D 120     -12.202  16.739  75.492  1.00132.81           H  
ATOM   4577  N   SER D 121     -17.460  14.288  69.514  1.00 74.99           N  
ATOM   4578  CA  SER D 121     -18.413  13.567  68.686  1.00 74.60           C  
ATOM   4579  C   SER D 121     -17.977  13.508  67.215  1.00 87.46           C  
ATOM   4580  O   SER D 121     -18.465  12.674  66.449  1.00 86.51           O  
ATOM   4581  CB  SER D 121     -19.805  14.192  68.810  1.00 73.79           C  
ATOM   4582  OG  SER D 121     -19.867  15.425  68.122  1.00 71.98           O  
ATOM   4583  H   SER D 121     -17.603  15.273  69.684  1.00 74.99           H  
ATOM   4584  HA  SER D 121     -18.449  12.540  69.051  1.00 74.60           H  
ATOM   4585  HB2 SER D 121     -20.028  14.360  69.864  1.00 73.79           H  
ATOM   4586  HB3 SER D 121     -20.542  13.509  68.386  1.00 73.79           H  
ATOM   4587  HG  SER D 121     -19.211  16.008  68.511  1.00 71.98           H  
ATOM   4588  N   ILE D 122     -17.064  14.394  66.822  1.00 88.46           N  
ATOM   4589  CA  ILE D 122     -16.483  14.327  65.485  1.00 79.36           C  
ATOM   4590  C   ILE D 122     -15.421  13.237  65.470  1.00 64.15           C  
ATOM   4591  O   ILE D 122     -15.288  12.485  64.504  1.00 56.81           O  
ATOM   4592  CB  ILE D 122     -15.842  15.660  65.045  1.00 85.95           C  
ATOM   4593  CG1 ILE D 122     -16.758  16.837  65.384  1.00106.21           C  
ATOM   4594  CG2 ILE D 122     -15.531  15.634  63.545  1.00 59.33           C  
ATOM   4595  CD1 ILE D 122     -16.129  18.195  65.132  1.00109.41           C  
ATOM   4596  H   ILE D 122     -16.770  15.122  67.457  1.00 88.46           H  
ATOM   4597  HA  ILE D 122     -17.289  14.109  64.785  1.00 79.36           H  
ATOM   4598  HB  ILE D 122     -14.907  15.788  65.590  1.00 85.95           H  
ATOM   4599 HG12 ILE D 122     -17.025  16.772  66.439  1.00106.21           H  
ATOM   4600 HG13 ILE D 122     -17.659  16.757  64.776  1.00106.21           H  
ATOM   4601 HG21 ILE D 122     -14.857  14.805  63.328  1.00 59.33           H  
ATOM   4602 HG22 ILE D 122     -16.457  15.506  62.984  1.00 59.33           H  
ATOM   4603 HG23 ILE D 122     -15.058  16.572  63.256  1.00 59.33           H  
ATOM   4604 HD11 ILE D 122     -15.225  18.294  65.733  1.00109.41           H  
ATOM   4605 HD12 ILE D 122     -15.876  18.288  64.076  1.00109.41           H  
ATOM   4606 HD13 ILE D 122     -16.835  18.979  65.407  1.00109.41           H  
ATOM   4607  N   ASP D 123     -14.658  13.155  66.552  1.00 56.50           N  
ATOM   4608  CA  ASP D 123     -13.708  12.066  66.700  1.00 54.24           C  
ATOM   4609  C   ASP D 123     -14.465  10.745  66.667  1.00 54.68           C  
ATOM   4610  O   ASP D 123     -14.033   9.782  66.037  1.00 66.89           O  
ATOM   4611  CB  ASP D 123     -12.907  12.207  67.996  1.00 56.85           C  
ATOM   4612  CG  ASP D 123     -12.142  10.946  68.350  1.00 70.49           C  
ATOM   4613  OD1 ASP D 123     -12.761   9.994  68.870  1.00 79.80           O  
ATOM   4614  OD2 ASP D 123     -10.919  10.907  68.115  1.00 76.54           O1-
ATOM   4615  H   ASP D 123     -14.738  13.854  67.277  1.00 56.50           H  
ATOM   4616  HA  ASP D 123     -12.994  12.095  65.877  1.00 54.24           H  
ATOM   4617  HB2 ASP D 123     -13.596  12.437  68.809  1.00 56.85           H  
ATOM   4618  HB3 ASP D 123     -12.196  13.025  67.880  1.00 56.85           H  
ATOM   4619  N   ASN D 124     -15.609  10.710  67.338  1.00 56.35           N  
ATOM   4620  CA  ASN D 124     -16.460   9.531  67.326  1.00 55.06           C  
ATOM   4621  C   ASN D 124     -16.884   9.145  65.910  1.00 50.30           C  
ATOM   4622  O   ASN D 124     -16.952   7.965  65.571  1.00 53.51           O  
ATOM   4623  CB  ASN D 124     -17.690   9.752  68.199  1.00 70.14           C  
ATOM   4624  CG  ASN D 124     -18.140   8.487  68.883  1.00 85.00           C  
ATOM   4625  OD1 ASN D 124     -17.362   7.847  69.595  1.00 86.28           O  
ATOM   4626  ND2 ASN D 124     -19.396   8.109  68.670  1.00 80.41           N  
ATOM   4627  H   ASN D 124     -15.895  11.520  67.869  1.00 56.35           H  
ATOM   4628  HA  ASN D 124     -15.874   8.706  67.732  1.00 55.06           H  
ATOM   4629  HB2 ASN D 124     -18.503  10.120  67.573  1.00 70.14           H  
ATOM   4630  HB3 ASN D 124     -17.451  10.496  68.959  1.00 70.14           H  
ATOM   4631 HD21 ASN D 124     -19.749   7.266  69.099  1.00 80.41           H  
ATOM   4632 HD22 ASN D 124     -19.997   8.665  68.079  1.00 80.41           H  
ATOM   4633  N   GLU D 125     -17.158  10.148  65.085  1.00 38.65           N  
ATOM   4634  CA  GLU D 125     -17.593   9.908  63.719  1.00 39.42           C  
ATOM   4635  C   GLU D 125     -16.499   9.231  62.891  1.00 49.90           C  
ATOM   4636  O   GLU D 125     -16.779   8.328  62.100  1.00 56.05           O  
ATOM   4637  CB  GLU D 125     -18.043  11.216  63.065  1.00 36.54           C  
ATOM   4638  CG  GLU D 125     -19.319  11.095  62.276  1.00 59.64           C  
ATOM   4639  CD  GLU D 125     -20.497  10.725  63.142  1.00 64.76           C  
ATOM   4640  OE1 GLU D 125     -20.766  11.452  64.114  1.00 71.06           O  
ATOM   4641  OE2 GLU D 125     -21.158   9.710  62.846  1.00 64.97           O1-
ATOM   4642  H   GLU D 125     -17.062  11.098  65.413  1.00 38.65           H  
ATOM   4643  HA  GLU D 125     -18.443   9.226  63.753  1.00 39.42           H  
ATOM   4644  HB2 GLU D 125     -17.254  11.553  62.392  1.00 36.54           H  
ATOM   4645  HB3 GLU D 125     -18.193  11.958  63.849  1.00 36.54           H  
ATOM   4646  HG2 GLU D 125     -19.188  10.326  61.515  1.00 59.64           H  
ATOM   4647  HG3 GLU D 125     -19.525  12.051  61.795  1.00 59.64           H  
ATOM   4648  N   TRP D 126     -15.256   9.668  63.065  1.00 43.94           N  
ATOM   4649  CA  TRP D 126     -14.136   9.000  62.412  1.00 48.46           C  
ATOM   4650  C   TRP D 126     -13.994   7.587  62.946  1.00 49.94           C  
ATOM   4651  O   TRP D 126     -13.819   6.642  62.183  1.00 44.17           O  
ATOM   4652  CB  TRP D 126     -12.822   9.765  62.623  1.00 48.55           C  
ATOM   4653  CG  TRP D 126     -12.443  10.667  61.477  1.00 51.65           C  
ATOM   4654  CD1 TRP D 126     -12.095  10.284  60.216  1.00 53.92           C  
ATOM   4655  CD2 TRP D 126     -12.368  12.095  61.495  1.00 55.44           C  
ATOM   4656  NE1 TRP D 126     -11.822  11.383  59.447  1.00 53.52           N  
ATOM   4657  CE2 TRP D 126     -11.978  12.508  60.211  1.00 59.32           C  
ATOM   4658  CE3 TRP D 126     -12.609  13.067  62.470  1.00 68.51           C  
ATOM   4659  CZ2 TRP D 126     -11.817  13.847  59.877  1.00 60.58           C  
ATOM   4660  CZ3 TRP D 126     -12.444  14.396  62.138  1.00 64.56           C  
ATOM   4661  CH2 TRP D 126     -12.052  14.774  60.854  1.00 55.05           C  
ATOM   4662  H   TRP D 126     -15.085  10.470  63.655  1.00 43.94           H  
ATOM   4663  HA  TRP D 126     -14.343   8.971  61.342  1.00 48.46           H  
ATOM   4664  HB2 TRP D 126     -12.022   9.038  62.765  1.00 48.55           H  
ATOM   4665  HB3 TRP D 126     -12.922  10.376  63.520  1.00 48.55           H  
ATOM   4666  HD1 TRP D 126     -12.042   9.261  59.873  1.00 53.92           H  
ATOM   4667  HE1 TRP D 126     -11.550  11.366  58.474  1.00 53.52           H  
ATOM   4668  HE3 TRP D 126     -12.919  12.783  63.465  1.00 68.51           H  
ATOM   4669  HZ2 TRP D 126     -11.517  14.144  58.883  1.00 60.58           H  
ATOM   4670  HZ3 TRP D 126     -12.621  15.156  62.885  1.00 64.56           H  
ATOM   4671  HH2 TRP D 126     -11.931  15.823  60.626  1.00 55.05           H  
ATOM   4672  N   ARG D 127     -14.079   7.455  64.265  1.00 43.01           N  
ATOM   4673  CA  ARG D 127     -13.866   6.176  64.924  1.00 42.18           C  
ATOM   4674  C   ARG D 127     -14.874   5.125  64.472  1.00 46.17           C  
ATOM   4675  O   ARG D 127     -14.542   3.947  64.338  1.00 57.78           O  
ATOM   4676  CB  ARG D 127     -13.915   6.338  66.450  1.00 35.68           C  
ATOM   4677  CG  ARG D 127     -13.508   5.083  67.232  1.00 45.20           C  
ATOM   4678  CD  ARG D 127     -13.731   5.225  68.741  1.00 53.45           C  
ATOM   4679  NE  ARG D 127     -15.116   5.571  69.044  1.00 76.11           N  
ATOM   4680  CZ  ARG D 127     -16.079   4.680  69.249  1.00 83.05           C  
ATOM   4681  NH1 ARG D 127     -15.807   3.382  69.194  1.00 90.82           N  
ATOM   4682  NH2 ARG D 127     -17.313   5.089  69.509  1.00 64.22           N1+
ATOM   4683  H   ARG D 127     -14.298   8.266  64.826  1.00 43.01           H  
ATOM   4684  HA  ARG D 127     -12.875   5.827  64.635  1.00 42.18           H  
ATOM   4685  HB2 ARG D 127     -14.934   6.601  66.733  1.00 35.68           H  
ATOM   4686  HB3 ARG D 127     -13.241   7.148  66.729  1.00 35.68           H  
ATOM   4687  HG2 ARG D 127     -12.450   4.889  67.053  1.00 45.20           H  
ATOM   4688  HG3 ARG D 127     -14.098   4.241  66.871  1.00 45.20           H  
ATOM   4689  HD2 ARG D 127     -13.078   6.009  69.124  1.00 53.45           H  
ATOM   4690  HD3 ARG D 127     -13.487   4.280  69.226  1.00 53.45           H  
ATOM   4691  HE  ARG D 127     -15.357   6.550  69.101  1.00 76.11           H  
ATOM   4692 HH11 ARG D 127     -14.867   3.071  68.996  1.00 90.82           H  
ATOM   4693 HH12 ARG D 127     -16.540   2.705  69.350  1.00 90.82           H  
ATOM   4694 HH21 ARG D 127     -17.519   6.077  69.551  1.00 64.22           H  
ATOM   4695 HH22 ARG D 127     -18.047   4.413  69.665  1.00 64.22           H  
ATOM   4696  N   LYS D 128     -16.109   5.552  64.250  1.00 36.33           N  
ATOM   4697  CA  LYS D 128     -17.191   4.626  63.922  1.00 37.45           C  
ATOM   4698  C   LYS D 128     -17.268   4.276  62.448  1.00 41.70           C  
ATOM   4699  O   LYS D 128     -17.900   3.294  62.086  1.00 50.93           O  
ATOM   4700  CB  LYS D 128     -18.543   5.167  64.402  1.00 35.99           C  
ATOM   4701  CG  LYS D 128     -18.797   4.936  65.887  1.00 48.69           C  
ATOM   4702  CD  LYS D 128     -20.223   5.292  66.260  1.00 61.50           C  
ATOM   4703  CE  LYS D 128     -20.588   4.720  67.615  1.00 94.05           C  
ATOM   4704  NZ  LYS D 128     -20.484   3.234  67.631  1.00105.42           N1+
ATOM   4705  H   LYS D 128     -16.307   6.541  64.309  1.00 36.33           H  
ATOM   4706  HA  LYS D 128     -16.956   3.703  64.452  1.00 37.45           H  
ATOM   4707  HB2 LYS D 128     -19.333   4.673  63.836  1.00 35.99           H  
ATOM   4708  HB3 LYS D 128     -18.574   6.239  64.209  1.00 35.99           H  
ATOM   4709  HG2 LYS D 128     -18.112   5.556  66.466  1.00 48.69           H  
ATOM   4710  HG3 LYS D 128     -18.620   3.886  66.119  1.00 48.69           H  
ATOM   4711  HD2 LYS D 128     -20.900   4.887  65.508  1.00 61.50           H  
ATOM   4712  HD3 LYS D 128     -20.323   6.377  66.292  1.00 61.50           H  
ATOM   4713  HE2 LYS D 128     -21.612   5.005  67.855  1.00 94.05           H  
ATOM   4714  HE3 LYS D 128     -19.912   5.130  68.365  1.00 94.05           H  
ATOM   4715  HZ1 LYS D 128     -21.108   2.845  66.938  1.00105.42           H  
ATOM   4716  HZ2 LYS D 128     -19.535   2.961  67.421  1.00105.42           H  
ATOM   4717  HZ3 LYS D 128     -20.739   2.888  68.545  1.00105.42           H  
ATOM   4718  N   THR D 129     -16.620   5.074  61.606  1.00 34.95           N  
ATOM   4719  CA  THR D 129     -16.699   4.876  60.173  1.00 21.75           C  
ATOM   4720  C   THR D 129     -15.384   4.396  59.556  1.00 39.45           C  
ATOM   4721  O   THR D 129     -15.252   4.304  58.331  1.00 41.70           O  
ATOM   4722  CB  THR D 129     -17.138   6.160  59.471  1.00 39.60           C  
ATOM   4723  OG1 THR D 129     -16.179   7.187  59.730  1.00 35.53           O  
ATOM   4724  CG2 THR D 129     -18.517   6.602  59.972  1.00 32.24           C  
ATOM   4725  H   THR D 129     -16.062   5.832  61.972  1.00 34.95           H  
ATOM   4726  HA  THR D 129     -17.441   4.091  60.024  1.00 21.75           H  
ATOM   4727  HB  THR D 129     -17.203   5.975  58.399  1.00 39.60           H  
ATOM   4728 HG21 THR D 129     -19.245   5.815  59.773  1.00 32.24           H  
ATOM   4729 HG22 THR D 129     -18.470   6.791  61.044  1.00 32.24           H  
ATOM   4730 HG23 THR D 129     -18.817   7.513  59.455  1.00 32.24           H  
ATOM   4731  HG1 THR D 129     -16.148   7.323  60.680  1.00 35.53           H  
ATOM   4732  N   GLN D 130     -14.418   4.077  60.408  1.00 37.62           N  
ATOM   4733  CA  GLN D 130     -13.108   3.643  59.943  1.00 40.79           C  
ATOM   4734  C   GLN D 130     -13.152   2.286  59.263  1.00 44.59           C  
ATOM   4735  O   GLN D 130     -14.080   1.501  59.467  1.00 43.42           O  
ATOM   4736  CB  GLN D 130     -12.129   3.567  61.112  1.00 32.58           C
[truncated: 1,123,720 more chars]
