# Supplementary material for: Variations of VEGFR2 Chemical Space: Stimulator and Inhibitory Peptides
Source: Int J Mol Sci. 2024 Jul 16;25(14):7787. doi: 10.3390/ijms25147787 (PMC11276785; doi:10.3390/ijms25147787)
Supplement: Supplementary file 1 [file ijms-25-07787-s001.zip › Supplimenal material - proteins- S1/protein stimulants S1/2xv7 VEGFD prepared for docking.pdb]

HEADER    HORMONE                                             2XV7    
REMARK  99                                                                      
REMARK  99 MOE v2022.02 (Chemical Computing Group ULC) Sun Nov 26 20:27:17 2023 
SEQRES   1 A  106  ACE PRO THR PHE TYR ASP ILE GLU THR LEU LYS VAL ILE
SEQRES   2 A  106  ASP GLU GLU TRP GLN ARG THR GLN CYS SER PRO ARG GLU
SEQRES   3 A  106  THR ALA VAL GLU VAL ALA SER GLU LEU GLY LYS SER THR
SEQRES   4 A  106  ASN THR PHE PHE LYS PRO PRO CYS VAL ASN VAL PHE ARG
SEQRES   5 A  106  CYS GLY GLY CYS CYS ASN GLU GLU SER LEU ILE CYS MET
SEQRES   6 A  106  ASN THR SER THR SER TYR ILE SER LYS GLN LEU PHE GLU
SEQRES   7 A  106  ILE SER VAL PRO LEU THR SER VAL PRO GLU LEU VAL PRO
SEQRES   8 A  106  VAL LYS VAL ALA ASN HIS THR GLY CYS LYS CYS LEU PRO
SEQRES   9 A  106  THR NME
HELIX    1   1 PHE A   93  ARG A  108  1               Generated by MOE   16
HELIX    2   2 VAL A  120  GLU A  123  5               Generated by MOE    4
HELIX    3   3 SER A  127  ASN A  129  5               Generated by MOE    3
SHEET    1       SER A 112  GLU A 119                  Generated by MOE
SHEET    2       CYS A 136  GLY A 143                  Generated by MOE
SHEET    3       ILE A 152  PHE A 166                  Generated by MOE
SHEET    4       LEU A 178  LEU A 192                  Generated by MOE
SSBOND   1 CYS A  111    CYS A  153                          1555   1555  2.04
SSBOND   2 CYS A  142    CYS A  189                          1555   1555  2.03
SSBOND   3 CYS A  146    CYS A  191                          1555   1555  2.04
ATOM      1  CH3 ACE A  90     -37.414 -68.045  16.559  1.00  0.00           C  
ATOM      2  C   ACE A  90     -36.509 -67.391  15.513  1.00  0.00           C  
ATOM      3  O   ACE A  90     -36.255 -67.971  14.458  1.00  0.00           O  
ATOM      4 HH31 ACE A  90     -38.274 -67.397  16.729  1.00  0.00           H  
ATOM      5 HH32 ACE A  90     -37.757 -69.024  16.225  1.00  0.00           H  
ATOM      6 HH33 ACE A  90     -36.853 -68.153  17.487  1.00  0.00           H  
ATOM      7  N   PRO A  91     -36.032 -66.203  15.804  1.00 75.33           N  
ATOM      8  CA  PRO A  91     -35.151 -65.382  14.971  1.00 68.69           C  
ATOM      9  C   PRO A  91     -34.033 -66.187  14.318  1.00 65.49           C  
ATOM     10  O   PRO A  91     -32.926 -66.240  14.837  1.00 70.77           O  
ATOM     11  CB  PRO A  91     -34.571 -64.385  15.976  1.00 71.27           C  
ATOM     12  CG  PRO A  91     -35.660 -64.194  16.956  1.00 75.41           C  
ATOM     13  CD  PRO A  91     -36.355 -65.534  17.077  1.00 79.38           C  
ATOM     14  HA  PRO A  91     -35.685 -64.925  14.138  1.00 68.69           H  
ATOM     15  HB2 PRO A  91     -34.320 -63.444  15.487  1.00 71.27           H  
ATOM     16  HB3 PRO A  91     -33.683 -64.793  16.458  1.00 71.27           H  
ATOM     17  HG2 PRO A  91     -36.359 -63.436  16.602  1.00 75.41           H  
ATOM     18  HG3 PRO A  91     -35.252 -63.891  17.920  1.00 75.41           H  
ATOM     19  HD2 PRO A  91     -35.967 -66.099  17.924  1.00 79.38           H  
ATOM     20  HD3 PRO A  91     -37.432 -65.406  17.188  1.00 79.38           H  
ATOM     21  N   THR A  92     -34.328 -66.806  13.184  1.00 80.36           N  
ATOM     22  CA  THR A  92     -33.322 -67.539  12.432  1.00 75.99           C  
ATOM     23  C   THR A  92     -32.241 -66.589  11.921  1.00 70.33           C  
ATOM     24  O   THR A  92     -32.326 -65.380  12.117  1.00 69.90           O  
ATOM     25  CB  THR A  92     -33.955 -68.271  11.240  1.00110.42           C  
ATOM     26  OG1 THR A  92     -33.454 -67.724  10.012  1.00 99.84           O  
ATOM     27  CG2 THR A  92     -35.472 -68.128  11.276  1.00112.14           C  
ATOM     28  H   THR A  92     -35.274 -66.768  12.834  1.00 80.36           H  
ATOM     29  HA  THR A  92     -32.875 -68.272  13.103  1.00 75.99           H  
ATOM     30  HB  THR A  92     -33.695 -69.328  11.302  1.00110.42           H  
ATOM     31 HG21 THR A  92     -35.854 -68.546  12.207  1.00112.14           H  
ATOM     32 HG22 THR A  92     -35.739 -67.073  11.214  1.00112.14           H  
ATOM     33 HG23 THR A  92     -35.908 -68.663  10.432  1.00112.14           H  
ATOM     34  HG1 THR A  92     -33.860 -68.210   9.291  1.00 99.84           H  
ATOM     35  N   PHE A  93     -31.230 -67.134  11.253  1.00 71.47           N  
ATOM     36  CA  PHE A  93     -30.111 -66.328  10.780  1.00 68.98           C  
ATOM     37  C   PHE A  93     -30.369 -65.688   9.423  1.00 57.56           C  
ATOM     38  O   PHE A  93     -29.844 -64.625   9.123  1.00 55.40           O  
ATOM     39  CB  PHE A  93     -28.836 -67.168  10.714  1.00 93.23           C  
ATOM     40  CG  PHE A  93     -27.639 -66.410  10.217  1.00 92.52           C  
ATOM     41  CD1 PHE A  93     -26.973 -65.521  11.047  1.00 98.97           C  
ATOM     42  CD2 PHE A  93     -27.175 -66.592   8.926  1.00 88.32           C  
ATOM     43  CE1 PHE A  93     -25.869 -64.824  10.599  1.00100.95           C  
ATOM     44  CE2 PHE A  93     -26.074 -65.899   8.472  1.00 91.84           C  
ATOM     45  CZ  PHE A  93     -25.419 -65.016   9.313  1.00 98.38           C  
ATOM     46  H   PHE A  93     -31.237 -68.127  11.069  1.00 71.47           H  
ATOM     47  HA  PHE A  93     -29.989 -65.521  11.502  1.00 68.98           H  
ATOM     48  HB2 PHE A  93     -29.013 -68.010  10.044  1.00 93.23           H  
ATOM     49  HB3 PHE A  93     -28.617 -67.540  11.715  1.00 93.23           H  
ATOM     50  HD1 PHE A  93     -27.323 -65.372  12.058  1.00 98.97           H  
ATOM     51  HD2 PHE A  93     -27.681 -67.284   8.268  1.00 88.32           H  
ATOM     52  HE1 PHE A  93     -25.361 -64.132  11.254  1.00100.95           H  
ATOM     53  HE2 PHE A  93     -25.723 -66.045   7.461  1.00 91.84           H  
ATOM     54  HZ  PHE A  93     -24.553 -64.477   8.959  1.00 98.38           H  
ATOM     55  N   TYR A  94     -31.155 -66.344   8.584  1.00 86.70           N  
ATOM     56  CA  TYR A  94     -31.463 -65.773   7.284  1.00 78.94           C  
ATOM     57  C   TYR A  94     -32.346 -64.552   7.496  1.00 75.05           C  
ATOM     58  O   TYR A  94     -32.163 -63.513   6.857  1.00 71.07           O  
ATOM     59  CB  TYR A  94     -32.153 -66.828   6.407  1.00  0.00           C  
ATOM     60  CG  TYR A  94     -32.672 -66.301   5.080  1.00  0.00           C  
ATOM     61  CD1 TYR A  94     -31.793 -66.133   3.993  1.00  0.00           C  
ATOM     62  CE1 TYR A  94     -32.267 -65.631   2.768  1.00  0.00           C  
ATOM     63  CZ  TYR A  94     -33.632 -65.287   2.626  1.00  0.00           C  
ATOM     64  OH  TYR A  94     -34.095 -64.796   1.440  1.00  0.00           O  
ATOM     65  CE2 TYR A  94     -34.515 -65.455   3.719  1.00  0.00           C  
ATOM     66  CD2 TYR A  94     -34.033 -65.961   4.939  1.00  0.00           C  
ATOM     67  H   TYR A  94     -32.002 -66.558   9.091  1.00 86.70           H  
ATOM     68  HA  TYR A  94     -30.553 -65.464   6.769  1.00 78.94           H  
ATOM     69  HB2 TYR A  94     -31.446 -67.635   6.210  1.00  0.00           H  
ATOM     70  HB3 TYR A  94     -32.989 -67.258   6.962  1.00  0.00           H  
ATOM     71  HD1 TYR A  94     -30.748 -66.388   4.097  1.00  0.00           H  
ATOM     72  HD2 TYR A  94     -34.712 -66.083   5.770  1.00  0.00           H  
ATOM     73  HE1 TYR A  94     -31.587 -65.506   1.938  1.00  0.00           H  
ATOM     74  HE2 TYR A  94     -35.559 -65.194   3.619  1.00  0.00           H  
ATOM     75  HH  TYR A  94     -35.038 -64.607   1.454  1.00  0.00           H  
ATOM     76  N   ASP A  95     -33.300 -64.702   8.412  1.00 51.37           N  
ATOM     77  CA  ASP A  95     -34.161 -63.615   8.863  1.00 52.52           C  
ATOM     78  C   ASP A  95     -33.408 -62.315   9.115  1.00 51.90           C  
ATOM     79  O   ASP A  95     -33.781 -61.268   8.622  1.00 47.72           O  
ATOM     80  CB  ASP A  95     -34.928 -64.041  10.121  1.00 94.45           C  
ATOM     81  CG  ASP A  95     -36.136 -64.908   9.800  1.00 95.40           C  
ATOM     82  OD1 ASP A  95     -36.195 -65.459   8.673  1.00 88.64           O  
ATOM     83  OD2 ASP A  95     -37.020 -65.037  10.676  1.00103.28           O1-
ATOM     84  H   ASP A  95     -33.435 -65.618   8.816  1.00 51.37           H  
ATOM     85  HA  ASP A  95     -34.861 -63.412   8.053  1.00 52.52           H  
ATOM     86  HB2 ASP A  95     -35.268 -63.147  10.643  1.00 94.45           H  
ATOM     87  HB3 ASP A  95     -34.255 -64.605  10.767  1.00 94.45           H  
ATOM     88  N   ILE A  96     -32.326 -62.392   9.864  1.00 66.48           N  
ATOM     89  CA  ILE A  96     -31.594 -61.195  10.244  1.00 67.67           C  
ATOM     90  C   ILE A  96     -31.083 -60.413   9.076  1.00 59.59           C  
ATOM     91  O   ILE A  96     -31.354 -59.232   8.962  1.00 56.34           O  
ATOM     92  CB  ILE A  96     -30.407 -61.495  11.163  1.00148.48           C  
ATOM     93  CG1 ILE A  96     -29.486 -62.595  10.580  1.00147.35           C  
ATOM     94  CG2 ILE A  96     -30.932 -61.689  12.615  1.00156.66           C  
ATOM     95  CD1 ILE A  96     -28.303 -62.109   9.736  1.00152.97           C  
ATOM     96  H   ILE A  96     -32.001 -63.295  10.178  1.00 66.48           H  
ATOM     97  HA  ILE A  96     -32.333 -60.597  10.777  1.00 67.67           H  
ATOM     98  HB  ILE A  96     -29.722 -60.649  11.221  1.00148.48           H  
ATOM     99 HG12 ILE A  96     -30.098 -63.243   9.953  1.00147.35           H  
ATOM    100 HG13 ILE A  96     -29.085 -63.170  11.415  1.00147.35           H  
ATOM    101 HG21 ILE A  96     -31.440 -60.782  12.942  1.00156.66           H  
ATOM    102 HG22 ILE A  96     -31.631 -62.525  12.640  1.00156.66           H  
ATOM    103 HG23 ILE A  96     -30.093 -61.896  13.280  1.00156.66           H  
ATOM    104 HD11 ILE A  96     -28.674 -61.529   8.891  1.00152.97           H  
ATOM    105 HD12 ILE A  96     -27.652 -61.484  10.348  1.00152.97           H  
ATOM    106 HD13 ILE A  96     -27.741 -62.968   9.369  1.00152.97           H  
ATOM    107  N   GLU A  97     -30.356 -61.096   8.206  1.00 72.49           N  
ATOM    108  CA  GLU A  97     -29.752 -60.472   7.046  1.00 69.86           C  
ATOM    109  C   GLU A  97     -30.721 -59.620   6.267  1.00 62.71           C  
ATOM    110  O   GLU A  97     -30.449 -58.445   6.029  1.00 61.09           O  
ATOM    111  CB  GLU A  97     -29.137 -61.607   6.090  1.00  0.00           C  
ATOM    112  CG  GLU A  97     -28.335 -61.014   4.918  1.00  0.00           C  
ATOM    113  CD  GLU A  97     -27.187 -60.121   5.395  1.00  0.00           C  
ATOM    114  OE1 GLU A  97     -26.151 -60.554   5.894  1.00  0.00           O  
ATOM    115  OE2 GLU A  97     -27.422 -58.787   5.223  1.00  0.00           O1-
ATOM    116  H   GLU A  97     -29.676 -61.733   8.598  1.00 72.49           H  
ATOM    117  HA  GLU A  97     -28.967 -59.808   7.407  1.00 69.86           H  
ATOM    118  HB2 GLU A  97     -29.955 -62.205   5.687  1.00  0.00           H  
ATOM    119  HB3 GLU A  97     -28.478 -62.243   6.680  1.00  0.00           H  
ATOM    120  HG2 GLU A  97     -29.006 -60.420   4.297  1.00  0.00           H  
ATOM    121  HG3 GLU A  97     -27.921 -61.831   4.327  1.00  0.00           H  
ATOM    122  N   THR A  98     -31.829 -60.221   5.846  1.00 56.77           N  
ATOM    123  CA  THR A  98     -32.840 -59.493   5.099  1.00 51.10           C  
ATOM    124  C   THR A  98     -33.289 -58.247   5.864  1.00 50.33           C  
ATOM    125  O   THR A  98     -33.235 -57.140   5.353  1.00 47.58           O  
ATOM    126  CB  THR A  98     -34.028 -60.395   4.756  1.00 82.47           C  
ATOM    127  OG1 THR A  98     -35.059 -60.199   5.723  1.00 82.85           O  
ATOM    128  CG2 THR A  98     -33.595 -61.860   4.783  1.00 85.84           C  
ATOM    129  H   THR A  98     -31.970 -61.200   6.049  1.00 56.77           H  
ATOM    130  HA  THR A  98     -32.396 -59.165   4.159  1.00 51.10           H  
ATOM    131  HB  THR A  98     -34.393 -60.144   3.760  1.00 82.47           H  
ATOM    132 HG21 THR A  98     -32.801 -62.018   4.054  1.00 85.84           H  
ATOM    133 HG22 THR A  98     -33.230 -62.113   5.778  1.00 85.84           H  
ATOM    134 HG23 THR A  98     -34.446 -62.495   4.536  1.00 85.84           H  
ATOM    135  HG1 THR A  98     -34.746 -59.546   6.353  1.00 82.85           H  
ATOM    136  N   LEU A  99     -33.737 -58.429   7.091  1.00 43.35           N  
ATOM    137  CA  LEU A  99     -34.197 -57.303   7.881  1.00 46.17           C  
ATOM    138  C   LEU A  99     -33.131 -56.242   7.920  1.00 45.46           C  
ATOM    139  O   LEU A  99     -33.330 -55.212   7.350  1.00 40.84           O  
ATOM    140  CB  LEU A  99     -34.648 -57.786   9.250  1.00184.35           C  
ATOM    141  CG  LEU A  99     -35.855 -58.656   8.858  1.00188.24           C  
ATOM    142  CD1 LEU A  99     -36.509 -59.442   9.962  1.00199.23           C  
ATOM    143  CD2 LEU A  99     -36.885 -57.900   8.074  1.00184.81           C  
ATOM    144  H   LEU A  99     -33.760 -59.359   7.483  1.00 43.35           H  
ATOM    145  HA  LEU A  99     -35.070 -56.837   7.424  1.00 46.17           H  
ATOM    146  HB2 LEU A  99     -34.942 -56.956   9.893  1.00184.35           H  
ATOM    147  HB3 LEU A  99     -33.874 -58.372   9.745  1.00184.35           H  
ATOM    148  HG  LEU A  99     -35.392 -59.408   8.219  1.00188.24           H  
ATOM    149 HD11 LEU A  99     -35.752 -60.017  10.496  1.00199.23           H  
ATOM    150 HD12 LEU A  99     -37.001 -58.758  10.653  1.00199.23           H  
ATOM    151 HD13 LEU A  99     -37.247 -60.121   9.536  1.00199.23           H  
ATOM    152 HD21 LEU A  99     -37.348 -57.148   8.713  1.00184.81           H  
ATOM    153 HD22 LEU A  99     -36.408 -57.411   7.224  1.00184.81           H  
ATOM    154 HD23 LEU A  99     -37.647 -58.591   7.715  1.00184.81           H  
ATOM    155  N   LYS A 100     -31.984 -56.516   8.518  1.00 49.98           N  
ATOM    156  CA  LYS A 100     -30.788 -55.693   8.282  1.00 45.47           C  
ATOM    157  C   LYS A 100     -30.864 -54.925   6.968  1.00 40.18           C  
ATOM    158  O   LYS A 100     -31.014 -53.719   6.972  1.00 39.28           O  
ATOM    159  CB  LYS A 100     -29.501 -56.540   8.274  1.00 90.95           C  
ATOM    160  CG  LYS A 100     -28.184 -55.765   8.442  1.00 92.97           C  
ATOM    161  CD  LYS A 100     -27.929 -55.393   9.905  1.00 99.36           C  
ATOM    162  CE  LYS A 100     -26.587 -54.633  10.175  1.00101.82           C  
ATOM    163  NZ  LYS A 100     -25.679 -55.252  11.237  1.00109.49           N1+
ATOM    164  H   LYS A 100     -31.928 -57.304   9.148  1.00 49.98           H  
ATOM    165  HA  LYS A 100     -30.756 -54.984   9.110  1.00 45.47           H  
ATOM    166  HB2 LYS A 100     -29.457 -57.071   7.323  1.00 90.95           H  
ATOM    167  HB3 LYS A 100     -29.571 -57.260   9.089  1.00 90.95           H  
ATOM    168  HG2 LYS A 100     -28.233 -54.852   7.849  1.00 92.97           H  
ATOM    169  HG3 LYS A 100     -27.361 -56.385   8.087  1.00 92.97           H  
ATOM    170  HD2 LYS A 100     -27.919 -56.313  10.490  1.00 99.36           H  
ATOM    171  HD3 LYS A 100     -28.749 -54.758  10.239  1.00 99.36           H  
ATOM    172  HE2 LYS A 100     -26.834 -53.620  10.494  1.00101.82           H  
ATOM    173  HE3 LYS A 100     -26.030 -54.594   9.239  1.00101.82           H  
ATOM    174  HZ1 LYS A 100     -26.173 -55.300  12.116  1.00109.49           H  
ATOM    175  HZ2 LYS A 100     -25.412 -56.183  10.950  1.00109.49           H  
ATOM    176  HZ3 LYS A 100     -24.852 -54.683  11.346  1.00109.49           H  
ATOM    177  N   VAL A 101     -30.736 -55.613   5.847  1.00 63.69           N  
ATOM    178  CA  VAL A 101     -30.749 -54.949   4.550  1.00 59.72           C  
ATOM    179  C   VAL A 101     -31.894 -53.954   4.327  1.00 55.10           C  
ATOM    180  O   VAL A 101     -31.677 -52.869   3.796  1.00 53.59           O  
ATOM    181  CB  VAL A 101     -30.727 -55.991   3.416  1.00 59.88           C  
ATOM    182  CG1 VAL A 101     -31.235 -55.398   2.130  1.00 56.53           C  
ATOM    183  CG2 VAL A 101     -29.318 -56.568   3.244  1.00 66.38           C  
ATOM    184  H   VAL A 101     -30.627 -56.616   5.890  1.00 63.69           H  
ATOM    185  HA  VAL A 101     -29.843 -54.344   4.540  1.00 59.72           H  
ATOM    186  HB  VAL A 101     -31.395 -56.808   3.688  1.00 59.88           H  
ATOM    187 HG11 VAL A 101     -32.249 -55.027   2.277  1.00 56.53           H  
ATOM    188 HG12 VAL A 101     -30.587 -54.575   1.829  1.00 56.53           H  
ATOM    189 HG13 VAL A 101     -31.236 -56.162   1.353  1.00 56.53           H  
ATOM    190 HG21 VAL A 101     -28.629 -55.769   2.971  1.00 66.38           H  
ATOM    191 HG22 VAL A 101     -28.995 -57.023   4.180  1.00 66.38           H  
ATOM    192 HG23 VAL A 101     -29.328 -57.323   2.458  1.00 66.38           H  
ATOM    193  N   ILE A 102     -33.104 -54.333   4.715  1.00 50.55           N  
ATOM    194  CA  ILE A 102     -34.268 -53.444   4.705  1.00 47.67           C  
ATOM    195  C   ILE A 102     -34.115 -52.197   5.529  1.00 48.63           C  
ATOM    196  O   ILE A 102     -34.605 -51.155   5.160  1.00 46.25           O  
ATOM    197  CB  ILE A 102     -35.477 -54.154   5.317  1.00 84.46           C  
ATOM    198  CG1 ILE A 102     -36.246 -54.943   4.249  1.00 82.37           C  
ATOM    199  CG2 ILE A 102     -36.358 -53.154   6.037  1.00 89.23           C  
ATOM    200  CD1 ILE A 102     -35.347 -55.583   3.232  1.00 80.50           C  
ATOM    201  H   ILE A 102     -33.229 -55.283   5.034  1.00 50.55           H  
ATOM    202  HA  ILE A 102     -34.385 -53.179   3.654  1.00 47.67           H  
ATOM    203  HB  ILE A 102     -35.130 -54.878   6.054  1.00 84.46           H  
ATOM    204 HG12 ILE A 102     -36.923 -54.262   3.734  1.00 82.37           H  
ATOM    205 HG13 ILE A 102     -36.823 -55.725   4.743  1.00 82.37           H  
ATOM    206 HG21 ILE A 102     -35.781 -52.656   6.816  1.00 89.23           H  
ATOM    207 HG22 ILE A 102     -36.723 -52.413   5.326  1.00 89.23           H  
ATOM    208 HG23 ILE A 102     -37.204 -53.673   6.487  1.00 89.23           H  
ATOM    209 HD11 ILE A 102     -34.762 -54.813   2.729  1.00 80.50           H  
ATOM    210 HD12 ILE A 102     -34.675 -56.282   3.730  1.00 80.50           H  
ATOM    211 HD13 ILE A 102     -35.951 -56.118   2.499  1.00 80.50           H  
ATOM    212  N   ASP A 103     -33.460 -52.313   6.669  1.00 56.29           N  
ATOM    213  CA  ASP A 103     -33.168 -51.152   7.483  1.00 57.97           C  
ATOM    214  C   ASP A 103     -32.183 -50.255   6.767  1.00 56.91           C  
ATOM    215  O   ASP A 103     -32.379 -49.055   6.737  1.00 55.19           O  
ATOM    216  CB  ASP A 103     -32.607 -51.573   8.840  1.00 76.96           C  
ATOM    217  CG  ASP A 103     -32.869 -50.547   9.930  1.00 82.13           C  
ATOM    218  OD1 ASP A 103     -33.970 -49.959  10.002  1.00 80.52           O  
ATOM    219  OD2 ASP A 103     -31.959 -50.240  10.725  1.00 89.92           O1-
ATOM    220  H   ASP A 103     -33.158 -53.226   6.978  1.00 56.29           H  
ATOM    221  HA  ASP A 103     -34.094 -50.602   7.650  1.00 57.97           H  
ATOM    222  HB2 ASP A 103     -31.530 -51.712   8.744  1.00 76.96           H  
ATOM    223  HB3 ASP A 103     -33.070 -52.516   9.131  1.00 76.96           H  
ATOM    224  N   GLU A 104     -31.147 -50.837   6.173  1.00 70.32           N  
ATOM    225  CA  GLU A 104     -30.182 -50.045   5.431  1.00 71.36           C  
ATOM    226  C   GLU A 104     -30.902 -49.306   4.304  1.00 64.38           C  
ATOM    227  O   GLU A 104     -30.654 -48.120   4.056  1.00 63.88           O  
ATOM    228  CB  GLU A 104     -29.034 -50.926   4.935  1.00120.07           C  
ATOM    229  CG  GLU A 104     -28.481 -51.783   6.070  1.00117.12           C  
ATOM    230  CD  GLU A 104     -27.143 -52.421   5.772  1.00117.69           C  
ATOM    231  OE1 GLU A 104     -27.011 -53.052   4.704  1.00121.11           O  
ATOM    232  OE2 GLU A 104     -26.225 -52.296   6.614  1.00115.35           O1-
ATOM    233  H   GLU A 104     -31.030 -51.838   6.238  1.00 70.32           H  
ATOM    234  HA  GLU A 104     -29.729 -49.295   6.079  1.00 71.36           H  
ATOM    235  HB2 GLU A 104     -28.238 -50.291   4.546  1.00120.07           H  
ATOM    236  HB3 GLU A 104     -29.400 -51.577   4.141  1.00120.07           H  
ATOM    237  HG2 GLU A 104     -29.198 -52.576   6.280  1.00117.12           H  
ATOM    238  HG3 GLU A 104     -28.370 -51.152   6.952  1.00117.12           H  
ATOM    239  N   GLU A 105     -31.828 -49.993   3.644  1.00 45.52           N  
ATOM    240  CA  GLU A 105     -32.726 -49.306   2.727  1.00 42.34           C  
ATOM    241  C   GLU A 105     -33.369 -48.122   3.445  1.00 41.90           C  
ATOM    242  O   GLU A 105     -33.131 -46.983   3.092  1.00 40.47           O  
ATOM    243  CB  GLU A 105     -33.793 -50.259   2.198  1.00104.05           C  
ATOM    244  CG  GLU A 105     -34.747 -49.635   1.201  1.00100.99           C  
ATOM    245  CD  GLU A 105     -34.388 -49.957  -0.244  1.00100.63           C  
ATOM    246  OE1 GLU A 105     -33.252 -49.649  -0.674  1.00101.68           O  
ATOM    247  OE2 GLU A 105     -35.255 -50.514  -0.950  1.00 99.89           O1-
ATOM    248  H   GLU A 105     -31.909 -50.991   3.778  1.00 45.52           H  
ATOM    249  HA  GLU A 105     -32.155 -48.942   1.873  1.00 42.34           H  
ATOM    250  HB2 GLU A 105     -34.375 -50.624   3.045  1.00104.05           H  
ATOM    251  HB3 GLU A 105     -33.292 -51.097   1.713  1.00104.05           H  
ATOM    252  HG2 GLU A 105     -34.728 -48.553   1.331  1.00100.99           H  
ATOM    253  HG3 GLU A 105     -35.752 -50.007   1.401  1.00100.99           H  
ATOM    254  N   TRP A 106     -34.141 -48.394   4.488  1.00 54.04           N  
ATOM    255  CA  TRP A 106     -34.776 -47.339   5.277  1.00 54.10           C  
ATOM    256  C   TRP A 106     -33.843 -46.216   5.695  1.00 54.96           C  
ATOM    257  O   TRP A 106     -34.256 -45.068   5.806  1.00 53.71           O  
ATOM    258  CB  TRP A 106     -35.443 -47.925   6.521  1.00 45.56           C  
ATOM    259  CG  TRP A 106     -35.882 -46.898   7.529  1.00 50.00           C  
ATOM    260  CD1 TRP A 106     -35.612 -46.902   8.863  1.00 56.38           C  
ATOM    261  CD2 TRP A 106     -36.666 -45.716   7.285  1.00 49.70           C  
ATOM    262  NE1 TRP A 106     -36.168 -45.805   9.465  1.00 59.86           N  
ATOM    263  CE2 TRP A 106     -36.821 -45.061   8.524  1.00 55.94           C  
ATOM    264  CE3 TRP A 106     -37.247 -45.147   6.135  1.00 45.81           C  
ATOM    265  CZ2 TRP A 106     -37.535 -43.854   8.651  1.00 57.86           C  
ATOM    266  CZ3 TRP A 106     -37.953 -43.945   6.267  1.00 48.63           C  
ATOM    267  CH2 TRP A 106     -38.088 -43.315   7.514  1.00 54.25           C  
ATOM    268  H   TRP A 106     -34.295 -49.358   4.745  1.00 54.04           H  
ATOM    269  HA  TRP A 106     -35.517 -46.897   4.611  1.00 54.10           H  
ATOM    270  HB2 TRP A 106     -34.734 -48.597   7.005  1.00 45.56           H  
ATOM    271  HB3 TRP A 106     -36.320 -48.490   6.204  1.00 45.56           H  
ATOM    272  HD1 TRP A 106     -35.040 -47.662   9.374  1.00 56.38           H  
ATOM    273  HE1 TRP A 106     -36.105 -45.582  10.448  1.00 59.86           H  
ATOM    274  HE3 TRP A 106     -37.150 -45.627   5.173  1.00 45.81           H  
ATOM    275  HZ2 TRP A 106     -37.644 -43.368   9.609  1.00 57.86           H  
ATOM    276  HZ3 TRP A 106     -38.402 -43.495   5.394  1.00 48.63           H  
ATOM    277  HH2 TRP A 106     -38.638 -42.388   7.581  1.00 54.25           H  
ATOM    278  N   GLN A 107     -32.582 -46.522   5.939  1.00 48.85           N  
ATOM    279  CA  GLN A 107     -31.685 -45.472   6.394  1.00 53.65           C  
ATOM    280  C   GLN A 107     -31.324 -44.536   5.248  1.00 50.61           C  
ATOM    281  O   GLN A 107     -31.358 -43.311   5.410  1.00 49.85           O  
ATOM    282  CB  GLN A 107     -30.451 -46.058   7.080  1.00117.46           C  
ATOM    283  CG  GLN A 107     -30.804 -47.078   8.166  1.00121.12           C  
ATOM    284  CD  GLN A 107     -30.065 -46.860   9.481  1.00125.97           C  
ATOM    285  NE2 GLN A 107     -29.462 -47.785  10.028  1.00133.72           N  
ATOM    286  OE1 GLN A 107     -30.129 -45.639  10.004  1.00122.20           O  
ATOM    287  H   GLN A 107     -32.247 -47.466   5.812  1.00 48.85           H  
ATOM    288  HA  GLN A 107     -32.205 -44.875   7.144  1.00 53.65           H  
ATOM    289  HB2 GLN A 107     -29.887 -45.245   7.536  1.00117.46           H  
ATOM    290  HB3 GLN A 107     -29.835 -46.550   6.327  1.00117.46           H  
ATOM    291  HG2 GLN A 107     -30.559 -48.073   7.795  1.00121.12           H  
ATOM    292  HG3 GLN A 107     -31.875 -47.016   8.360  1.00121.12           H  
ATOM    293 HE21 GLN A 107     -28.992 -47.630  10.908  1.00133.72           H  
ATOM    294 HE22 GLN A 107     -29.438 -48.698   9.596  1.00133.72           H  
ATOM    295  N   ARG A 108     -31.016 -45.121   4.092  1.00 48.62           N  
ATOM    296  CA  ARG A 108     -30.689 -44.379   2.878  1.00 46.68           C  
ATOM    297  C   ARG A 108     -31.806 -43.481   2.368  1.00 40.56           C  
ATOM    298  O   ARG A 108     -31.603 -42.720   1.431  1.00 39.17           O  
ATOM    299  CB  ARG A 108     -30.317 -45.339   1.752  1.00 89.68           C  
ATOM    300  CG  ARG A 108     -28.878 -45.797   1.757  1.00 96.46           C  
ATOM    301  CD  ARG A 108     -28.492 -46.351   0.390  1.00 97.00           C  
ATOM    302  NE  ARG A 108     -28.977 -47.714   0.169  1.00 93.23           N  
ATOM    303  CZ  ARG A 108     -29.725 -48.089  -0.867  1.00 89.84           C  
ATOM    304  NH1 ARG A 108     -30.087 -47.197  -1.782  1.00 89.61           N  
ATOM    305  NH2 ARG A 108     -30.113 -49.357  -0.989  1.00 87.31           N1+
ATOM    306  H   ARG A 108     -31.008 -46.130   4.053  1.00 48.62           H  
ATOM    307  HA  ARG A 108     -29.853 -43.739   3.161  1.00 46.68           H  
ATOM    308  HB2 ARG A 108     -30.510 -44.839   0.803  1.00 89.68           H  
ATOM    309  HB3 ARG A 108     -30.953 -46.220   1.834  1.00 89.68           H  
ATOM    310  HG2 ARG A 108     -28.752 -46.576   2.509  1.00 96.46           H  
ATOM    311  HG3 ARG A 108     -28.233 -44.952   1.997  1.00 96.46           H  
ATOM    312  HD2 ARG A 108     -27.405 -46.352   0.309  1.00 97.00           H  
ATOM    313  HD3 ARG A 108     -28.913 -45.703  -0.379  1.00 97.00           H  
ATOM    314  HE  ARG A 108     -28.727 -48.418   0.849  1.00 93.23           H  
ATOM    315 HH11 ARG A 108     -30.655 -47.481  -2.567  1.00 89.61           H  
ATOM    316 HH12 ARG A 108     -29.794 -46.234  -1.692  1.00 89.61           H  
ATOM    317 HH21 ARG A 108     -29.839 -50.038  -0.295  1.00 87.31           H  
ATOM    318 HH22 ARG A 108     -30.681 -49.638  -1.776  1.00 87.31           H  
ATOM    319  N   THR A 109     -32.992 -43.573   2.953  1.00 45.16           N  
ATOM    320  CA  THR A 109     -34.086 -42.724   2.520  1.00 41.76           C  
ATOM    321  C   THR A 109     -34.291 -41.585   3.477  1.00 42.45           C  
ATOM    322  O   THR A 109     -35.169 -40.767   3.278  1.00 41.62           O  
ATOM    323  CB  THR A 109     -35.397 -43.490   2.445  1.00 46.64           C  
ATOM    324  OG1 THR A 109     -35.506 -44.333   3.585  1.00 49.24           O  
ATOM    325  CG2 THR A 109     -35.419 -44.367   1.236  1.00 43.54           C  
ATOM    326  H   THR A 109     -33.134 -44.236   3.702  1.00 45.16           H  
ATOM    327  HA  THR A 109     -33.813 -42.355   1.531  1.00 41.76           H  
ATOM    328  HB  THR A 109     -36.216 -42.772   2.401  1.00 46.64           H  
ATOM    329 HG21 THR A 109     -35.310 -43.755   0.341  1.00 43.54           H  
ATOM    330 HG22 THR A 109     -34.597 -45.081   1.290  1.00 43.54           H  
ATOM    331 HG23 THR A 109     -36.366 -44.906   1.195  1.00 43.54           H  
ATOM    332  HG1 THR A 109     -34.716 -44.207   4.116  1.00 49.24           H  
ATOM    333  N   GLN A 110     -33.501 -41.527   4.538  1.00 39.50           N  
ATOM    334  CA  GLN A 110     -33.780 -40.558   5.584  1.00 41.27           C  
ATOM    335  C   GLN A 110     -33.270 -39.180   5.229  1.00 41.65           C  
ATOM    336  O   GLN A 110     -32.323 -39.025   4.486  1.00 43.25           O  
ATOM    337  CB  GLN A 110     -33.238 -41.038   6.934  1.00 64.78           C  
ATOM    338  CG  GLN A 110     -33.991 -42.242   7.530  1.00 64.22           C  
ATOM    339  CD  GLN A 110     -33.443 -42.685   8.893  1.00 71.63           C  
ATOM    340  NE2 GLN A 110     -33.870 -43.700   9.453  1.00 74.19           N  
ATOM    341  OE1 GLN A 110     -32.490 -41.930   9.420  1.00 77.67           O  
ATOM    342  H   GLN A 110     -32.711 -42.151   4.619  1.00 39.50           H  
ATOM    343  HA  GLN A 110     -34.863 -40.474   5.674  1.00 41.27           H  
ATOM    344  HB2 GLN A 110     -33.303 -40.211   7.641  1.00 64.78           H  
ATOM    345  HB3 GLN A 110     -32.194 -41.321   6.801  1.00 64.78           H  
ATOM    346  HG2 GLN A 110     -33.911 -43.079   6.836  1.00 64.22           H  
ATOM    347  HG3 GLN A 110     -35.039 -41.969   7.650  1.00 64.22           H  
ATOM    348 HE21 GLN A 110     -33.491 -43.981  10.346  1.00 74.19           H  
ATOM    349 HE22 GLN A 110     -34.598 -44.249   9.018  1.00 74.19           H  
ATOM    350  N   CYS A 111     -33.933 -38.173   5.756  1.00 43.43           N  
ATOM    351  CA  CYS A 111     -33.551 -36.782   5.554  1.00 44.05           C  
ATOM    352  C   CYS A 111     -32.042 -36.490   5.628  1.00 49.59           C  
ATOM    353  O   CYS A 111     -31.431 -36.568   6.697  1.00 55.63           O  
ATOM    354  CB  CYS A 111     -34.301 -35.921   6.573  1.00 71.59           C  
ATOM    355  SG  CYS A 111     -33.616 -34.297   6.837  1.00 75.33           S  
ATOM    356  H   CYS A 111     -34.743 -38.373   6.326  1.00 43.43           H  
ATOM    357  HA  CYS A 111     -33.826 -36.538   4.528  1.00 44.05           H  
ATOM    358  HB2 CYS A 111     -34.299 -36.448   7.527  1.00 71.59           H  
ATOM    359  HB3 CYS A 111     -35.327 -35.803   6.225  1.00 71.59           H  
ATOM    360  N   SER A 112     -31.453 -36.134   4.486  1.00 38.11           N  
ATOM    361  CA  SER A 112     -30.056 -35.705   4.422  1.00 43.87           C  
ATOM    362  C   SER A 112     -29.872 -34.774   3.248  1.00 41.83           C  
ATOM    363  O   SER A 112     -30.752 -34.671   2.390  1.00 36.17           O  
ATOM    364  CB  SER A 112     -29.119 -36.900   4.255  1.00 56.49           C  
ATOM    365  OG  SER A 112     -29.068 -37.438   2.847  1.00 52.28           O  
ATOM    366  H   SER A 112     -31.992 -36.162   3.632  1.00 38.11           H  
ATOM    367  HA  SER A 112     -29.813 -35.197   5.355  1.00 43.87           H  
ATOM    368  HB2 SER A 112     -29.457 -37.698   4.916  1.00 56.49           H  
ATOM    369  HB3 SER A 112     -28.114 -36.592   4.542  1.00 56.49           H  
ATOM    370  HG  SER A 112     -28.466 -38.186   2.844  1.00 52.28           H  
ATOM    371  N   PRO A 113     -28.736 -34.065   3.215  1.00 47.16           N  
ATOM    372  CA  PRO A 113     -28.406 -33.246   2.044  1.00 46.71           C  
ATOM    373  C   PRO A 113     -27.930 -34.155   0.926  1.00 46.54           C  
ATOM    374  O   PRO A 113     -26.909 -34.840   1.042  1.00 52.01           O  
ATOM    375  CB  PRO A 113     -27.248 -32.369   2.535  1.00 39.68           C  
ATOM    376  CG  PRO A 113     -27.258 -32.491   4.038  1.00 43.11           C  
ATOM    377  CD  PRO A 113     -27.798 -33.848   4.329  1.00 40.25           C  
ATOM    378  HA  PRO A 113     -29.245 -32.664   1.664  1.00 46.71           H  
ATOM    379  HB2 PRO A 113     -27.402 -31.332   2.236  1.00 39.68           H  
ATOM    380  HB3 PRO A 113     -26.301 -32.727   2.130  1.00 39.68           H  
ATOM    381  HG2 PRO A 113     -27.898 -31.725   4.477  1.00 43.11           H  
ATOM    382  HG3 PRO A 113     -26.247 -32.391   4.434  1.00 43.11           H  
ATOM    383  HD2 PRO A 113     -27.005 -34.596   4.327  1.00 40.25           H  
ATOM    384  HD3 PRO A 113     -28.315 -33.869   5.288  1.00 40.25           H  
ATOM    385  N   ARG A 114     -28.692 -34.178  -0.154  1.00 41.32           N  
ATOM    386  CA  ARG A 114     -28.356 -35.017  -1.282  1.00 40.80           C  
ATOM    387  C   ARG A 114     -28.164 -34.158  -2.512  1.00 40.04           C  
ATOM    388  O   ARG A 114     -28.835 -33.146  -2.673  1.00 37.52           O  
ATOM    389  CB  ARG A 114     -29.449 -36.044  -1.489  1.00 64.92           C  
ATOM    390  CG  ARG A 114     -30.808 -35.544  -1.120  1.00 59.69           C  
ATOM    391  CD  ARG A 114     -31.701 -36.714  -0.781  1.00 56.58           C  
ATOM    392  NE  ARG A 114     -31.330 -37.348   0.482  1.00 58.89           N  
ATOM    393  CZ  ARG A 114     -31.786 -38.527   0.885  1.00 58.32           C  
ATOM    394  NH1 ARG A 114     -32.620 -39.201   0.107  1.00 55.50           N  
ATOM    395  NH2 ARG A 114     -31.398 -39.036   2.045  1.00 61.16           N1+
ATOM    396  H   ARG A 114     -29.520 -33.601  -0.191  1.00 41.32           H  
ATOM    397  HA  ARG A 114     -27.423 -35.547  -1.091  1.00 40.80           H  
ATOM    398  HB2 ARG A 114     -29.224 -36.917  -0.877  1.00 64.92           H  
ATOM    399  HB3 ARG A 114     -29.460 -36.331  -2.541  1.00 64.92           H  
ATOM    400  HG2 ARG A 114     -31.233 -34.994  -1.960  1.00 59.69           H  
ATOM    401  HG3 ARG A 114     -30.730 -34.884  -0.256  1.00 59.69           H  
ATOM    402  HD2 ARG A 114     -31.628 -37.453  -1.579  1.00 56.58           H  
ATOM    403  HD3 ARG A 114     -32.729 -36.360  -0.707  1.00 56.58           H  
ATOM    404  HE  ARG A 114     -30.686 -36.858   1.086  1.00 58.89           H  
ATOM    405 HH11 ARG A 114     -32.914 -38.810  -0.777  1.00 55.50           H  
ATOM    406 HH12 ARG A 114     -32.962 -40.106   0.398  1.00 55.50           H  
ATOM    407 HH21 ARG A 114     -31.738 -39.941   2.339  1.00 61.16           H  
ATOM    408 HH22 ARG A 114     -30.762 -38.519   2.636  1.00 61.16           H  
ATOM    409  N   GLU A 115     -27.231 -34.537  -3.374  1.00 45.39           N  
ATOM    410  CA  GLU A 115     -26.896 -33.673  -4.501  1.00 46.34           C  
ATOM    411  C   GLU A 115     -28.055 -33.597  -5.467  1.00 40.82           C  
ATOM    412  O   GLU A 115     -28.676 -34.603  -5.792  1.00 38.46           O  
ATOM    413  CB  GLU A 115     -25.646 -34.151  -5.223  1.00 77.13           C  
ATOM    414  CG  GLU A 115     -25.257 -33.231  -6.345  1.00 78.35           C  
ATOM    415  CD  GLU A 115     -23.870 -33.499  -6.861  1.00 86.52           C  
ATOM    416  OE1 GLU A 115     -23.455 -34.675  -6.844  1.00 91.11           O  
ATOM    417  OE2 GLU A 115     -23.199 -32.531  -7.286  1.00 89.07           O1-
ATOM    418  H   GLU A 115     -26.755 -35.419  -3.251  1.00 45.39           H  
ATOM    419  HA  GLU A 115     -26.693 -32.678  -4.104  1.00 46.34           H  
ATOM    420  HB2 GLU A 115     -25.834 -35.144  -5.631  1.00 77.13           H  
ATOM    421  HB3 GLU A 115     -24.824 -34.201  -4.508  1.00 77.13           H  
ATOM    422  HG2 GLU A 115     -25.303 -32.203  -5.985  1.00 78.35           H  
ATOM    423  HG3 GLU A 115     -25.965 -33.361  -7.164  1.00 78.35           H  
ATOM    424  N   THR A 116     -28.370 -32.395  -5.913  1.00 43.04           N  
ATOM    425  CA  THR A 116     -29.498 -32.253  -6.813  1.00 38.74           C  
ATOM    426  C   THR A 116     -29.290 -31.148  -7.845  1.00 40.21           C  
ATOM    427  O   THR A 116     -28.339 -30.377  -7.776  1.00 43.76           O  
ATOM    428  CB  THR A 116     -30.837 -32.055  -6.048  1.00 53.02           C  
ATOM    429  OG1 THR A 116     -31.088 -30.664  -5.836  1.00 51.38           O  
ATOM    430  CG2 THR A 116     -30.789 -32.742  -4.708  1.00 53.11           C  
ATOM    431  H   THR A 116     -27.834 -31.587  -5.632  1.00 43.04           H  
ATOM    432  HA  THR A 116     -29.564 -33.194  -7.358  1.00 38.74           H  
ATOM    433  HB  THR A 116     -31.633 -32.488  -6.654  1.00 53.02           H  
ATOM    434 HG21 THR A 116     -30.597 -33.805  -4.852  1.00 53.11           H  
ATOM    435 HG22 THR A 116     -29.992 -32.307  -4.105  1.00 53.11           H  
ATOM    436 HG23 THR A 116     -31.743 -32.611  -4.198  1.00 53.11           H  
ATOM    437  HG1 THR A 116     -30.370 -30.318  -5.301  1.00 51.38           H  
ATOM    438  N   ALA A 117     -30.200 -31.099  -8.806  1.00 62.49           N  
ATOM    439  CA  ALA A 117     -30.086 -30.199  -9.926  1.00 63.44           C  
ATOM    440  C   ALA A 117     -31.026 -29.049  -9.716  1.00 57.23           C  
ATOM    441  O   ALA A 117     -32.236 -29.249  -9.620  1.00 51.47           O  
ATOM    442  CB  ALA A 117     -30.450 -30.917 -11.177  1.00 33.48           C  
ATOM    443  H   ALA A 117     -31.000 -31.713  -8.752  1.00 62.49           H  
ATOM    444  HA  ALA A 117     -29.063 -29.832 -10.008  1.00 63.44           H  
ATOM    445  HB1 ALA A 117     -29.771 -31.757 -11.324  1.00 33.48           H  
ATOM    446  HB2 ALA A 117     -31.473 -31.286 -11.100  1.00 33.48           H  
ATOM    447  HB3 ALA A 117     -30.373 -30.234 -12.023  1.00 33.48           H  
ATOM    448  N   VAL A 118     -30.469 -27.843  -9.656  1.00 28.50           N  
ATOM    449  CA  VAL A 118     -31.252 -26.636  -9.419  1.00 45.52           C  
ATOM    450  C   VAL A 118     -31.221 -25.769 -10.653  1.00 60.91           C  
ATOM    451  O   VAL A 118     -30.164 -25.489 -11.193  1.00 54.44           O  
ATOM    452  CB  VAL A 118     -30.672 -25.806  -8.258  1.00 29.15           C  
ATOM    453  CG1 VAL A 118     -31.367 -24.470  -8.159  1.00 43.25           C  
ATOM    454  CG2 VAL A 118     -30.790 -26.552  -6.959  1.00 26.51           C  
ATOM    455  H   VAL A 118     -29.470 -27.760  -9.779  1.00 28.50           H  
ATOM    456  HA  VAL A 118     -32.267 -26.947  -9.172  1.00 45.52           H  
ATOM    457  HB  VAL A 118     -29.615 -25.633  -8.462  1.00 29.15           H  
ATOM    458 HG11 VAL A 118     -31.253 -23.931  -9.099  1.00 43.25           H  
ATOM    459 HG12 VAL A 118     -32.426 -24.626  -7.955  1.00 43.25           H  
ATOM    460 HG13 VAL A 118     -30.923 -23.889  -7.351  1.00 43.25           H  
ATOM    461 HG21 VAL A 118     -31.842 -26.734  -6.739  1.00 26.51           H  
ATOM    462 HG22 VAL A 118     -30.265 -27.504  -7.038  1.00 26.51           H  
ATOM    463 HG23 VAL A 118     -30.349 -25.959  -6.158  1.00 26.51           H  
ATOM    464  N   GLU A 119     -32.389 -25.349 -11.103  1.00 46.62           N  
ATOM    465  CA  GLU A 119     -32.483 -24.419 -12.210  1.00 61.93           C  
ATOM    466  C   GLU A 119     -32.391 -23.006 -11.676  1.00 62.78           C  
ATOM    467  O   GLU A 119     -33.205 -22.560 -10.871  1.00 63.16           O  
ATOM    468  CB  GLU A 119     -33.781 -24.621 -12.970  1.00 79.50           C  
ATOM    469  CG  GLU A 119     -34.359 -23.364 -13.531  1.00 82.20           C  
ATOM    470  CD  GLU A 119     -35.716 -23.617 -14.122  1.00 88.17           C  
ATOM    471  OE1 GLU A 119     -35.944 -24.766 -14.555  1.00 91.37           O  
ATOM    472  OE2 GLU A 119     -36.556 -22.688 -14.138  1.00 89.69           O1-
ATOM    473  H   GLU A 119     -33.236 -25.683 -10.666  1.00 46.62           H  
ATOM    474  HA  GLU A 119     -31.661 -24.598 -12.904  1.00 61.93           H  
ATOM    475  HB2 GLU A 119     -34.511 -25.060 -12.290  1.00 79.50           H  
ATOM    476  HB3 GLU A 119     -33.592 -25.309 -13.794  1.00 79.50           H  
ATOM    477  HG2 GLU A 119     -33.697 -22.982 -14.308  1.00 82.20           H  
ATOM    478  HG3 GLU A 119     -34.448 -22.625 -12.734  1.00 82.20           H  
ATOM    479  N   VAL A 120     -31.382 -22.303 -12.150  1.00 59.73           N  
ATOM    480  CA  VAL A 120     -30.976 -21.037 -11.578  1.00 52.22           C  
ATOM    481  C   VAL A 120     -32.013 -19.924 -11.735  1.00 62.55           C  
ATOM    482  O   VAL A 120     -32.062 -18.990 -10.934  1.00 61.59           O  
ATOM    483  CB  VAL A 120     -29.669 -20.636 -12.230  1.00 49.25           C  
ATOM    484  CG1 VAL A 120     -28.662 -21.752 -12.033  1.00 40.48           C  
ATOM    485  CG2 VAL A 120     -29.900 -20.436 -13.703  1.00 56.85           C  
ATOM    486  H   VAL A 120     -30.872 -22.662 -12.944  1.00 59.73           H  
ATOM    487  HA  VAL A 120     -30.865 -21.174 -10.502  1.00 52.22           H  
ATOM    488  HB  VAL A 120     -29.295 -19.714 -11.785  1.00 49.25           H  
ATOM    489 HG11 VAL A 120     -28.497 -21.909 -10.967  1.00 40.48           H  
ATOM    490 HG12 VAL A 120     -29.044 -22.669 -12.481  1.00 40.48           H  
ATOM    491 HG13 VAL A 120     -27.720 -21.480 -12.510  1.00 40.48           H  
ATOM    492 HG21 VAL A 120     -30.274 -21.361 -14.141  1.00 56.85           H  
ATOM    493 HG22 VAL A 120     -30.632 -19.642 -13.851  1.00 56.85           H  
ATOM    494 HG23 VAL A 120     -28.962 -20.160 -14.184  1.00 56.85           H  
ATOM    495  N   ALA A 121     -32.839 -20.018 -12.768  1.00 91.85           N  
ATOM    496  CA  ALA A 121     -33.849 -18.999 -12.998  1.00 96.80           C  
ATOM    497  C   ALA A 121     -34.783 -18.958 -11.807  1.00 96.91           C  
ATOM    498  O   ALA A 121     -35.094 -17.893 -11.279  1.00100.26           O  
ATOM    499  CB  ALA A 121     -34.633 -19.302 -14.261  1.00 53.36           C  
ATOM    500  H   ALA A 121     -32.766 -20.803 -13.399  1.00 91.85           H  
ATOM    501  HA  ALA A 121     -33.363 -18.031 -13.122  1.00 96.80           H  
ATOM    502  HB1 ALA A 121     -33.953 -19.331 -15.113  1.00 53.36           H  
ATOM    503  HB2 ALA A 121     -35.128 -20.268 -14.158  1.00 53.36           H  
ATOM    504  HB3 ALA A 121     -35.381 -18.525 -14.419  1.00 53.36           H  
ATOM    505  N   SER A 122     -35.208 -20.140 -11.382  1.00 92.59           N  
ATOM    506  CA  SER A 122     -36.249 -20.279 -10.375  1.00 94.13           C  
ATOM    507  C   SER A 122     -35.784 -19.896  -8.982  1.00 92.29           C  
ATOM    508  O   SER A 122     -36.555 -19.943  -8.024  1.00 94.31           O  
ATOM    509  CB  SER A 122     -36.774 -21.711 -10.361  1.00101.27           C  
ATOM    510  OG  SER A 122     -37.379 -22.027 -11.600  1.00105.11           O  
ATOM    511  H   SER A 122     -34.794 -20.975 -11.772  1.00 92.59           H  
ATOM    512  HA  SER A 122     -37.044 -19.586 -10.651  1.00 94.13           H  
ATOM    513  HB2 SER A 122     -37.511 -21.816  -9.565  1.00101.27           H  
ATOM    514  HB3 SER A 122     -35.945 -22.396 -10.181  1.00101.27           H  
ATOM    515  HG  SER A 122     -36.710 -21.932 -12.282  1.00105.11           H  
ATOM    516  N   GLU A 123     -34.524 -19.518  -8.860  1.00110.69           N  
ATOM    517  CA  GLU A 123     -34.015 -19.154  -7.556  1.00105.48           C  
ATOM    518  C   GLU A 123     -33.684 -17.680  -7.494  1.00102.68           C  
ATOM    519  O   GLU A 123     -32.973 -17.241  -6.596  1.00 84.80           O  
ATOM    520  CB  GLU A 123     -32.802 -20.004  -7.207  1.00 87.06           C  
ATOM    521  CG  GLU A 123     -33.144 -21.464  -7.129  1.00 91.68           C  
ATOM    522  CD  GLU A 123     -32.549 -22.108  -5.916  1.00 72.63           C  
ATOM    523  OE1 GLU A 123     -31.477 -21.627  -5.468  1.00 52.27           O  
ATOM    524  OE2 GLU A 123     -33.161 -23.080  -5.416  1.00 79.64           O1-
ATOM    525  H   GLU A 123     -33.922 -19.484  -9.670  1.00110.69           H  
ATOM    526  HA  GLU A 123     -34.793 -19.347  -6.817  1.00105.48           H  
ATOM    527  HB2 GLU A 123     -32.412 -19.682  -6.242  1.00 87.06           H  
ATOM    528  HB3 GLU A 123     -32.040 -19.861  -7.973  1.00 87.06           H  
ATOM    529  HG2 GLU A 123     -32.761 -21.964  -8.018  1.00 91.68           H  
ATOM    530  HG3 GLU A 123     -34.228 -21.571  -7.090  1.00 91.68           H  
ATOM    531  N   LEU A 124     -34.226 -16.917  -8.441  1.00126.63           N  
ATOM    532  CA  LEU A 124     -33.941 -15.485  -8.524  1.00126.66           C  
ATOM    533  C   LEU A 124     -35.059 -14.668  -9.195  1.00141.85           C  
ATOM    534  O   LEU A 124     -36.143 -15.184  -9.471  1.00141.27           O  
ATOM    535  CB  LEU A 124     -32.613 -15.245  -9.259  1.00 83.35           C  
ATOM    536  CG  LEU A 124     -31.296 -15.932  -8.799  1.00 83.35           C  
ATOM    537  CD1 LEU A 124     -30.075 -15.558  -9.725  1.00 83.35           C  
ATOM    538  CD2 LEU A 124     -30.953 -15.641  -7.286  1.00 83.35           C  
ATOM    539  H   LEU A 124     -34.848 -17.337  -9.117  1.00126.63           H  
ATOM    540  HA  LEU A 124     -33.872 -15.134  -7.494  1.00126.66           H  
ATOM    541  HB2 LEU A 124     -32.430 -14.171  -9.221  1.00 83.35           H  
ATOM    542  HB3 LEU A 124     -32.774 -15.549 -10.293  1.00 83.35           H  
ATOM    543  HG  LEU A 124     -31.475 -17.003  -8.893  1.00 83.35           H  
ATOM    544 HD11 LEU A 124     -30.312 -15.810 -10.759  1.00 83.35           H  
ATOM    545 HD12 LEU A 124     -29.875 -14.489  -9.649  1.00 83.35           H  
ATOM    546 HD13 LEU A 124     -29.194 -16.116  -9.408  1.00 83.35           H  
ATOM    547 HD21 LEU A 124     -30.767 -14.575  -7.154  1.00 83.35           H  
ATOM    548 HD22 LEU A 124     -31.791 -15.944  -6.659  1.00 83.35           H  
ATOM    549 HD23 LEU A 124     -30.064 -16.203  -7.000  1.00 83.35           H  
ATOM    550  N   GLY A 125     -34.775 -13.392  -9.459  1.00115.08           N  
ATOM    551  CA  GLY A 125     -35.726 -12.485 -10.088  1.00124.58           C  
ATOM    552  C   GLY A 125     -36.112 -12.844 -11.516  1.00127.28           C  
ATOM    553  O   GLY A 125     -37.297 -12.880 -11.853  1.00136.72           O  
ATOM    554  H   GLY A 125     -33.861 -13.039  -9.212  1.00115.08           H  
ATOM    555  HA2 GLY A 125     -35.286 -11.488 -10.098  1.00124.58           H  
ATOM    556  HA3 GLY A 125     -36.634 -12.476  -9.485  1.00124.58           H  
ATOM    557  N   LYS A 126     -35.111 -13.086 -12.359  1.00179.90           N  
ATOM    558  CA  LYS A 126     -35.325 -13.596 -13.718  1.00179.55           C  
ATOM    559  C   LYS A 126     -36.126 -12.674 -14.636  1.00180.51           C  
ATOM    560  O   LYS A 126     -36.955 -13.139 -15.419  1.00178.28           O  
ATOM    561  CB  LYS A 126     -36.069 -14.988 -13.643  1.00  0.00           C  
ATOM    562  CG  LYS A 126     -37.422 -15.089 -12.907  1.00  0.00           C  
ATOM    563  CD  LYS A 126     -37.876 -16.559 -12.833  1.00  0.00           C  
ATOM    564  CE  LYS A 126     -39.120 -16.747 -11.958  1.00  0.00           C  
ATOM    565  NZ  LYS A 126     -39.430 -18.176 -11.772  1.00  0.00           N1+
ATOM    566  H   LYS A 126     -34.513 -12.271 -12.387  1.00179.90           H  
ATOM    567  HA  LYS A 126     -34.330 -13.678 -14.155  1.00179.55           H  
ATOM    568  HB2 LYS A 126     -35.389 -15.685 -13.153  1.00  0.00           H  
ATOM    569  HB3 LYS A 126     -36.242 -15.311 -14.670  1.00  0.00           H  
ATOM    570  HG2 LYS A 126     -38.170 -14.507 -13.447  1.00  0.00           H  
ATOM    571  HG3 LYS A 126     -37.313 -14.694 -11.897  1.00  0.00           H  
ATOM    572  HD2 LYS A 126     -37.063 -17.155 -12.418  1.00  0.00           H  
ATOM    573  HD3 LYS A 126     -38.103 -16.906 -13.841  1.00  0.00           H  
ATOM    574  HE2 LYS A 126     -39.969 -16.259 -12.436  1.00  0.00           H  
ATOM    575  HE3 LYS A 126     -38.941 -16.292 -10.983  1.00  0.00           H  
ATOM    576  HZ1 LYS A 126     -39.597 -18.603 -12.671  1.00  0.00           H  
ATOM    577  HZ2 LYS A 126     -38.651 -18.633 -11.321  1.00  0.00           H  
ATOM    578  HZ3 LYS A 126     -40.255 -18.268 -11.196  1.00  0.00           H  
ATOM    579  N   SER A 127     -35.866 -11.375 -14.556  1.00102.26           N  
ATOM    580  CA  SER A 127     -36.635 -10.411 -15.327  1.00110.63           C  
ATOM    581  C   SER A 127     -36.204 -10.349 -16.790  1.00115.85           C  
ATOM    582  O   SER A 127     -35.089 -10.734 -17.136  1.00111.62           O  
ATOM    583  CB  SER A 127     -36.500  -9.032 -14.666  1.00  0.00           C  
ATOM    584  OG  SER A 127     -37.342  -8.089 -15.296  1.00  0.00           O  
ATOM    585  H   SER A 127     -34.990 -11.518 -15.055  1.00102.26           H  
ATOM    586  HA  SER A 127     -37.677 -10.731 -15.330  1.00110.63           H  
ATOM    587  HB2 SER A 127     -36.783  -9.104 -13.615  1.00  0.00           H  
ATOM    588  HB3 SER A 127     -35.466  -8.693 -14.732  1.00  0.00           H  
ATOM    589  HG  SER A 127     -37.087  -8.023 -16.219  1.00  0.00           H  
ATOM    590  N   THR A 128     -37.114  -9.871 -17.637  1.00203.47           N  
ATOM    591  CA  THR A 128     -36.841  -9.572 -19.047  1.00211.67           C  
ATOM    592  C   THR A 128     -36.095 -10.653 -19.832  1.00209.96           C  
ATOM    593  O   THR A 128     -35.312 -10.345 -20.731  1.00215.61           O  
ATOM    594  CB  THR A 128     -36.106  -8.223 -19.208  1.00158.65           C  
ATOM    595  OG1 THR A 128     -35.461  -7.880 -17.976  1.00157.46           O  
ATOM    596  CG2 THR A 128     -37.087  -7.119 -19.579  1.00163.25           C  
ATOM    597  H   THR A 128     -38.047  -9.705 -17.288  1.00203.47           H  
ATOM    598  HA  THR A 128     -37.837  -9.525 -19.488  1.00211.67           H  
ATOM    599  HB  THR A 128     -35.367  -8.324 -20.003  1.00158.65           H  
ATOM    600 HG21 THR A 128     -37.586  -7.375 -20.514  1.00163.25           H  
ATOM    601 HG22 THR A 128     -37.830  -7.012 -18.788  1.00163.25           H  
ATOM    602 HG23 THR A 128     -36.548  -6.180 -19.700  1.00163.25           H  
ATOM    603  HG1 THR A 128     -34.844  -8.585 -17.765  1.00157.46           H  
ATOM    604  N   ASN A 129     -36.349 -11.913 -19.498  1.00264.74           N  
ATOM    605  CA  ASN A 129     -35.798 -13.029 -20.258  1.00255.85           C  
ATOM    606  C   ASN A 129     -34.271 -13.047 -20.329  1.00252.25           C  
ATOM    607  O   ASN A 129     -33.698 -13.341 -21.379  1.00256.87           O  
ATOM    608  CB  ASN A 129     -36.457 -13.071 -21.653  1.00  0.00           C  
ATOM    609  CG  ASN A 129     -37.988 -13.124 -21.601  1.00  0.00           C  
ATOM    610  ND2 ASN A 129     -38.660 -12.288 -22.201  1.00  0.00           N  
ATOM    611  OD1 ASN A 129     -38.546 -14.121 -20.909  1.00  0.00           O  
ATOM    612  H   ASN A 129     -37.353 -12.022 -19.433  1.00264.74           H  
ATOM    613  HA  ASN A 129     -36.042 -13.944 -19.718  1.00255.85           H  
ATOM    614  HB2 ASN A 129     -36.150 -12.191 -22.219  1.00  0.00           H  
ATOM    615  HB3 ASN A 129     -36.104 -13.959 -22.179  1.00  0.00           H  
ATOM    616 HD21 ASN A 129     -39.668 -12.342 -22.181  1.00  0.00           H  
ATOM    617 HD22 ASN A 129     -38.204 -11.547 -22.714  1.00  0.00           H  
ATOM    618  N   THR A 130     -33.617 -12.728 -19.216  1.00164.26           N  
ATOM    619  CA  THR A 130     -32.169 -12.893 -19.113  1.00158.64           C  
ATOM    620  C   THR A 130     -31.857 -14.368 -18.849  1.00147.64           C  
ATOM    621  O   THR A 130     -32.075 -14.873 -17.747  1.00138.51           O  
ATOM    622  CB  THR A 130     -31.557 -11.975 -18.020  1.00103.11           C  
ATOM    623  OG1 THR A 130     -31.441 -10.640 -18.527  1.00113.29           O  
ATOM    624  CG2 THR A 130     -30.178 -12.459 -17.615  1.00 85.13           C  
ATOM    625  H   THR A 130     -34.131 -12.365 -18.426  1.00164.26           H  
ATOM    626  HA  THR A 130     -31.710 -12.590 -20.054  1.00158.64           H  
ATOM    627  HB  THR A 130     -32.213 -11.999 -17.150  1.00103.11           H  
ATOM    628 HG21 THR A 130     -30.248 -13.479 -17.236  1.00 85.13           H  
ATOM    629 HG22 THR A 130     -29.517 -12.438 -18.481  1.00 85.13           H  
ATOM    630 HG23 THR A 130     -29.779 -11.809 -16.837  1.00 85.13           H  
ATOM    631  HG1 THR A 130     -30.857 -10.668 -19.288  1.00113.29           H  
ATOM    632  N   PHE A 131     -31.366 -15.053 -19.880  1.00114.92           N  
ATOM    633  CA  PHE A 131     -31.144 -16.497 -19.840  1.00102.27           C  
ATOM    634  C   PHE A 131     -29.994 -16.908 -18.933  1.00 92.86           C  
ATOM    635  O   PHE A 131     -29.267 -16.067 -18.401  1.00 84.21           O  
ATOM    636  CB  PHE A 131     -30.838 -17.029 -21.243  1.00141.02           C  
ATOM    637  CG  PHE A 131     -32.047 -17.461 -22.014  1.00144.96           C  
ATOM    638  CD1 PHE A 131     -33.292 -16.918 -21.746  1.00146.56           C  
ATOM    639  CD2 PHE A 131     -31.940 -18.427 -23.003  1.00148.64           C  
ATOM    640  CE1 PHE A 131     -34.405 -17.324 -22.458  1.00151.87           C  
ATOM    641  CE2 PHE A 131     -33.049 -18.839 -23.716  1.00154.13           C  
ATOM    642  CZ  PHE A 131     -34.283 -18.286 -23.444  1.00155.77           C  
ATOM    643  H   PHE A 131     -31.137 -14.553 -20.727  1.00114.92           H  
ATOM    644  HA  PHE A 131     -32.066 -16.922 -19.442  1.00102.27           H  
ATOM    645  HB2 PHE A 131     -30.171 -17.885 -21.146  1.00141.02           H  
ATOM    646  HB3 PHE A 131     -30.338 -16.241 -21.806  1.00141.02           H  
ATOM    647  HD1 PHE A 131     -33.395 -16.170 -20.973  1.00146.56           H  
ATOM    648  HD2 PHE A 131     -30.976 -18.863 -23.219  1.00148.64           H  
ATOM    649  HE1 PHE A 131     -35.370 -16.890 -22.244  1.00151.87           H  
ATOM    650  HE2 PHE A 131     -32.950 -19.592 -24.484  1.00154.13           H  
ATOM    651  HZ  PHE A 131     -35.153 -18.604 -24.000  1.00155.77           H  
ATOM    652  N   PHE A 132     -29.836 -18.218 -18.767  1.00 67.25           N  
ATOM    653  CA  PHE A 132     -28.580 -18.761 -18.283  1.00 53.04           C  
ATOM    654  C   PHE A 132     -28.126 -19.929 -19.121  1.00 56.85           C  
ATOM    655  O   PHE A 132     -28.942 -20.651 -19.691  1.00 57.64           O  
ATOM    656  CB  PHE A 132     -28.640 -19.122 -16.811  1.00 98.42           C  
ATOM    657  CG  PHE A 132     -28.184 -18.017 -15.923  1.00 89.88           C  
ATOM    658  CD1 PHE A 132     -26.833 -17.720 -15.812  1.00 84.88           C  
ATOM    659  CD2 PHE A 132     -29.100 -17.240 -15.234  1.00 89.39           C  
ATOM    660  CE1 PHE A 132     -26.401 -16.676 -15.002  1.00 80.64           C  
ATOM    661  CE2 PHE A 132     -28.677 -16.199 -14.422  1.00 83.47           C  
ATOM    662  CZ  PHE A 132     -27.327 -15.913 -14.306  1.00 79.47           C  
ATOM    663  H   PHE A 132     -30.600 -18.843 -18.981  1.00 67.25           H  
ATOM    664  HA  PHE A 132     -27.834 -17.972 -18.383  1.00 53.04           H  
ATOM    665  HB2 PHE A 132     -28.004 -19.990 -16.640  1.00 98.42           H  
ATOM    666  HB3 PHE A 132     -29.670 -19.370 -16.556  1.00 98.42           H  
ATOM    667  HD1 PHE A 132     -26.110 -18.306 -16.360  1.00 84.88           H  
ATOM    668  HD2 PHE A 132     -30.156 -17.447 -15.330  1.00 89.39           H  
ATOM    669  HE1 PHE A 132     -25.347 -16.459 -14.915  1.00 80.64           H  
ATOM    670  HE2 PHE A 132     -29.401 -15.610 -13.879  1.00 83.47           H  
ATOM    671  HZ  PHE A 132     -26.997 -15.100 -13.677  1.00 79.47           H  
ATOM    672  N   LYS A 133     -26.811 -20.071 -19.233  1.00 65.20           N  
ATOM    673  CA  LYS A 133     -26.230 -21.252 -19.846  1.00 63.06           C  
ATOM    674  C   LYS A 133     -24.930 -21.638 -19.161  1.00 56.04           C  
ATOM    675  O   LYS A 133     -23.996 -20.841 -19.090  1.00 55.66           O  
ATOM    676  CB  LYS A 133     -26.074 -21.096 -21.360  1.00 77.26           C  
ATOM    677  CG  LYS A 133     -27.318 -21.569 -22.115  1.00 78.77           C  
ATOM    678  CD  LYS A 133     -27.150 -21.581 -23.634  1.00 86.92           C  
ATOM    679  CE  LYS A 133     -26.226 -22.694 -24.107  1.00 82.54           C  
ATOM    680  NZ  LYS A 133     -24.802 -22.392 -23.805  1.00 84.65           N1+
ATOM    681  H   LYS A 133     -26.203 -19.344 -18.885  1.00 65.20           H  
ATOM    682  HA  LYS A 133     -26.926 -22.078 -19.701  1.00 63.06           H  
ATOM    683  HB2 LYS A 133     -25.218 -21.685 -21.688  1.00 77.26           H  
ATOM    684  HB3 LYS A 133     -25.901 -20.045 -21.590  1.00 77.26           H  
ATOM    685  HG2 LYS A 133     -28.145 -20.904 -21.866  1.00 78.77           H  
ATOM    686  HG3 LYS A 133     -27.555 -22.581 -21.787  1.00 78.77           H  
ATOM    687  HD2 LYS A 133     -26.734 -20.624 -23.948  1.00 86.92           H  
ATOM    688  HD3 LYS A 133     -28.129 -21.720 -24.093  1.00 86.92           H  
ATOM    689  HE2 LYS A 133     -26.341 -22.815 -25.184  1.00 82.54           H  
ATOM    690  HE3 LYS A 133     -26.504 -23.621 -23.606  1.00 82.54           H  
ATOM    691  HZ1 LYS A 133     -24.535 -21.534 -24.266  1.00 84.65           H  
ATOM    692  HZ2 LYS A 133     -24.684 -22.290 -22.807  1.00 84.65           H  
ATOM    693  HZ3 LYS A 133     -24.220 -23.148 -24.137  1.00 84.65           H  
ATOM    694  N   PRO A 134     -24.893 -22.857 -18.609  1.00 53.84           N  
ATOM    695  CA  PRO A 134     -26.037 -23.775 -18.574  1.00 48.88           C  
ATOM    696  C   PRO A 134     -27.166 -23.227 -17.722  1.00 49.66           C  
ATOM    697  O   PRO A 134     -26.937 -22.357 -16.892  1.00 45.17           O  
ATOM    698  CB  PRO A 134     -25.476 -25.016 -17.885  1.00 39.35           C  
ATOM    699  CG  PRO A 134     -24.022 -24.894 -17.943  1.00 40.56           C  
ATOM    700  CD  PRO A 134     -23.698 -23.443 -17.989  1.00 43.61           C  
ATOM    701  HA  PRO A 134     -26.443 -23.950 -19.570  1.00 48.88           H  
ATOM    702  HB2 PRO A 134     -25.800 -25.917 -18.406  1.00 39.35           H  
ATOM    703  HB3 PRO A 134     -25.810 -25.056 -16.848  1.00 39.35           H  
ATOM    704  HG2 PRO A 134     -23.642 -25.389 -18.837  1.00 40.56           H  
ATOM    705  HG3 PRO A 134     -23.575 -25.348 -17.059  1.00 40.56           H  
ATOM    706  HD2 PRO A 134     -23.541 -23.045 -16.987  1.00 43.61           H  
ATOM    707  HD3 PRO A 134     -22.811 -23.259 -18.596  1.00 43.61           H  
ATOM    708  N   PRO A 135     -28.379 -23.729 -17.925  1.00 67.87           N  
ATOM    709  CA  PRO A 135     -29.554 -23.316 -17.152  1.00 69.33           C  
ATOM    710  C   PRO A 135     -29.546 -23.825 -15.704  1.00 60.30           C  
ATOM    711  O   PRO A 135     -30.131 -23.177 -14.830  1.00 60.56           O  
ATOM    712  CB  PRO A 135     -30.719 -23.954 -17.918  1.00 48.58           C  
ATOM    713  CG  PRO A 135     -30.102 -25.069 -18.688  1.00 43.64           C  
ATOM    714  CD  PRO A 135     -28.719 -24.633 -19.030  1.00 44.12           C  
ATOM    715  HA  PRO A 135     -29.604 -22.231 -17.064  1.00 69.33           H  
ATOM    716  HB2 PRO A 135     -31.178 -23.230 -18.591  1.00 48.58           H  
ATOM    717  HB3 PRO A 135     -31.471 -24.335 -17.227  1.00 48.58           H  
ATOM    718  HG2 PRO A 135     -30.672 -25.260 -19.597  1.00 43.64           H  
ATOM    719  HG3 PRO A 135     -30.072 -25.974 -18.081  1.00 43.64           H  
ATOM    720  HD2 PRO A 135     -28.037 -25.483 -19.066  1.00 44.12           H  
ATOM    721  HD3 PRO A 135     -28.698 -24.110 -19.986  1.00 44.12           H  
ATOM    722  N   CYS A 136     -28.895 -24.963 -15.461  1.00 57.19           N  
ATOM    723  CA  CYS A 136     -28.927 -25.618 -14.162  1.00 49.85           C  
ATOM    724  C   CYS A 136     -27.555 -25.884 -13.593  1.00 42.94           C  
ATOM    725  O   CYS A 136     -26.542 -25.726 -14.271  1.00 46.04           O  
ATOM    726  CB  CYS A 136     -29.683 -26.917 -14.259  1.00 60.51           C  
ATOM    727  SG  CYS A 136     -31.276 -26.625 -14.914  1.00 67.30           S  
ATOM    728  H   CYS A 136     -28.360 -25.386 -16.206  1.00 57.19           H  
ATOM    729  HA  CYS A 136     -29.429 -24.929 -13.483  1.00 49.85           H  
ATOM    730  HB2 CYS A 136     -29.775 -27.358 -13.266  1.00 60.51           H  
ATOM    731  HB3 CYS A 136     -29.143 -27.602 -14.912  1.00 60.51           H  
ATOM    732  HG  CYS A 136     -31.165 -26.087 -16.132  1.00 67.30           H  
ATOM    733  N   VAL A 137     -27.544 -26.325 -12.341  1.00 45.51           N  
ATOM    734  CA  VAL A 137     -26.337 -26.354 -11.542  1.00 44.84           C  
ATOM    735  C   VAL A 137     -26.486 -27.478 -10.512  1.00 42.87           C  
ATOM    736  O   VAL A 137     -27.589 -27.769 -10.074  1.00 40.88           O  
ATOM    737  CB  VAL A 137     -26.151 -24.966 -10.877  1.00 48.69           C  
ATOM    738  CG1 VAL A 137     -26.510 -25.008  -9.405  1.00 46.71           C  
ATOM    739  CG2 VAL A 137     -24.755 -24.437 -11.090  1.00 52.36           C  
ATOM    740  H   VAL A 137     -28.408 -26.652 -11.932  1.00 45.51           H  
ATOM    741  HA  VAL A 137     -25.450 -26.553 -12.143  1.00 44.84           H  
ATOM    742  HB  VAL A 137     -26.839 -24.274 -11.362  1.00 48.69           H  
ATOM    743 HG11 VAL A 137     -27.538 -25.351  -9.291  1.00 46.71           H  
ATOM    744 HG12 VAL A 137     -25.839 -25.693  -8.887  1.00 46.71           H  
ATOM    745 HG13 VAL A 137     -26.411 -24.010  -8.978  1.00 46.71           H  
ATOM    746 HG21 VAL A 137     -24.037 -25.106 -10.617  1.00 52.36           H  
ATOM    747 HG22 VAL A 137     -24.548 -24.378 -12.159  1.00 52.36           H  
ATOM    748 HG23 VAL A 137     -24.672 -23.444 -10.649  1.00 52.36           H  
ATOM    749  N   ASN A 138     -25.394 -28.139 -10.155  1.00 52.36           N  
ATOM    750  CA  ASN A 138     -25.448 -29.219  -9.173  1.00 51.37           C  
ATOM    751  C   ASN A 138     -25.083 -28.755  -7.788  1.00 52.67           C  
ATOM    752  O   ASN A 138     -23.909 -28.538  -7.499  1.00 56.24           O  
ATOM    753  CB  ASN A 138     -24.473 -30.321  -9.550  1.00 82.77           C  
ATOM    754  CG  ASN A 138     -25.096 -31.358 -10.425  1.00 81.79           C  
ATOM    755  OD1 ASN A 138     -26.082 -31.989 -10.043  1.00 79.46           O  
ATOM    756  ND2 ASN A 138     -24.540 -31.542 -11.617  1.00 83.49           N  
ATOM    757  H   ASN A 138     -24.507 -27.891 -10.570  1.00 52.36           H  
ATOM    758  HA  ASN A 138     -26.477 -29.579  -9.172  1.00 51.37           H  
ATOM    759  HB2 ASN A 138     -24.117 -30.800  -8.638  1.00 82.77           H  
ATOM    760  HB3 ASN A 138     -23.630 -29.877 -10.080  1.00 82.77           H  
ATOM    761 HD21 ASN A 138     -23.731 -31.000 -11.886  1.00 83.49           H  
ATOM    762 HD22 ASN A 138     -24.926 -32.224 -12.254  1.00 83.49           H  
ATOM    763  N   VAL A 139     -26.075 -28.603  -6.925  1.00 42.26           N  
ATOM    764  CA  VAL A 139     -25.799 -28.302  -5.529  1.00 44.22           C  
ATOM    765  C   VAL A 139     -26.449 -29.316  -4.625  1.00 43.99           C  
ATOM    766  O   VAL A 139     -27.320 -30.074  -5.042  1.00 41.72           O  
ATOM    767  CB  VAL A 139     -26.327 -26.928  -5.102  1.00 49.13           C  
ATOM    768  CG1 VAL A 139     -25.627 -25.829  -5.868  1.00 50.13           C  
ATOM    769  CG2 VAL A 139     -27.832 -26.866  -5.291  1.00 45.94           C  
ATOM    770  H   VAL A 139     -27.031 -28.697  -7.238  1.00 42.26           H  
ATOM    771  HA  VAL A 139     -24.713 -28.320  -5.438  1.00 44.22           H  
ATOM    772  HB  VAL A 139     -26.113 -26.778  -4.044  1.00 49.13           H  
ATOM    773 HG11 VAL A 139     -24.554 -25.885  -5.685  1.00 50.13           H  
ATOM    774 HG12 VAL A 139     -25.821 -25.949  -6.934  1.00 50.13           H  
ATOM    775 HG13 VAL A 139     -26.002 -24.860  -5.537  1.00 50.13           H  
ATOM    776 HG21 VAL A 139     -28.072 -27.013  -6.344  1.00 45.94           H  
ATOM    777 HG22 VAL A 139     -28.305 -27.648  -4.698  1.00 45.94           H  
ATOM    778 HG23 VAL A 139     -28.199 -25.892  -4.967  1.00 45.94           H  
ATOM    779  N   PHE A 140     -26.022 -29.308  -3.371  1.00 34.43           N  
ATOM    780  CA  PHE A 140     -26.616 -30.160  -2.363  1.00 35.48           C  
ATOM    781  C   PHE A 140     -27.859 -29.528  -1.792  1.00 34.36           C  
ATOM    782  O   PHE A 140     -27.903 -28.327  -1.539  1.00 35.52           O  
ATOM    783  CB  PHE A 140     -25.604 -30.463  -1.277  1.00 37.97           C  
ATOM    784  CG  PHE A 140     -24.757 -31.633  -1.595  1.00 39.62           C  
ATOM    785  CD1 PHE A 140     -23.689 -31.511  -2.462  1.00 41.12           C  
ATOM    786  CD2 PHE A 140     -25.054 -32.876  -1.077  1.00 40.86           C  
ATOM    787  CE1 PHE A 140     -22.909 -32.621  -2.776  1.00 44.00           C  
ATOM    788  CE2 PHE A 140     -24.276 -33.981  -1.388  1.00 43.19           C  
ATOM    789  CZ  PHE A 140     -23.208 -33.854  -2.233  1.00 44.77           C  
ATOM    790  H   PHE A 140     -25.264 -28.693  -3.112  1.00 34.43           H  
ATOM    791  HA  PHE A 140     -26.911 -31.101  -2.828  1.00 35.48           H  
ATOM    792  HB2 PHE A 140     -26.139 -30.662  -0.348  1.00 37.97           H  
ATOM    793  HB3 PHE A 140     -24.961 -29.592  -1.147  1.00 37.97           H  
ATOM    794  HD1 PHE A 140     -23.458 -30.551  -2.898  1.00 41.12           H  
ATOM    795  HD2 PHE A 140     -25.904 -32.990  -0.420  1.00 40.86           H  
ATOM    796  HE1 PHE A 140     -22.068 -32.517  -3.446  1.00 44.00           H  
ATOM    797  HE2 PHE A 140     -24.514 -34.944  -0.962  1.00 43.19           H  
ATOM    798  HZ  PHE A 140     -22.602 -34.715  -2.474  1.00 44.77           H  
ATOM    799  N   ARG A 141     -28.878 -30.359  -1.628  1.00 40.60           N  
ATOM    800  CA  ARG A 141     -30.155 -29.919  -1.112  1.00 40.91           C  
ATOM    801  C   ARG A 141     -30.710 -30.975  -0.187  1.00 43.76           C  
ATOM    802  O   ARG A 141     -30.288 -32.128  -0.214  1.00 44.04           O  
ATOM    803  CB  ARG A 141     -31.132 -29.659  -2.246  1.00 38.28           C  
ATOM    804  CG  ARG A 141     -31.775 -28.265  -2.229  1.00 39.08           C  
ATOM    805  CD  ARG A 141     -30.782 -27.154  -2.512  1.00 38.29           C  
ATOM    806  NE  ARG A 141     -31.450 -25.995  -3.084  1.00 38.29           N  
ATOM    807  CZ  ARG A 141     -30.820 -24.981  -3.678  1.00 37.07           C  
ATOM    808  NH1 ARG A 141     -29.501 -24.977  -3.794  1.00 36.45           N  
ATOM    809  NH2 ARG A 141     -31.502 -23.962  -4.172  1.00 38.68           N1+
ATOM    810  H   ARG A 141     -28.759 -31.332  -1.871  1.00 40.60           H  
ATOM    811  HA  ARG A 141     -30.012 -28.988  -0.564  1.00 40.91           H  
ATOM    812  HB2 ARG A 141     -31.928 -30.401  -2.186  1.00 38.28           H  
ATOM    813  HB3 ARG A 141     -30.597 -29.775  -3.189  1.00 38.28           H  
ATOM    814  HG2 ARG A 141     -32.215 -28.097  -1.246  1.00 39.08           H  
ATOM    815  HG3 ARG A 141     -32.558 -28.234  -2.987  1.00 39.08           H  
ATOM    816  HD2 ARG A 141     -30.031 -27.516  -3.215  1.00 38.29           H  
ATOM    817  HD3 ARG A 141     -30.297 -26.863  -1.580  1.00 38.29           H  
ATOM    818  HE  ARG A 141     -32.458 -25.956  -3.027  1.00 38.29           H  
ATOM    819 HH11 ARG A 141     -28.959 -25.745  -3.424  1.00 36.45           H  
ATOM    820 HH12 ARG A 141     -29.037 -24.206  -4.252  1.00 36.45           H  
ATOM    821 HH21 ARG A 141     -31.016 -23.202  -4.626  1.00 38.68           H  
ATOM    822 HH22 ARG A 141     -32.509 -23.944  -4.095  1.00 38.68           H  
ATOM    823  N   CYS A 142     -31.653 -30.565   0.650  1.00 65.73           N  
ATOM    824  CA  CYS A 142     -32.227 -31.448   1.644  1.00 70.35           C  
ATOM    825  C   CYS A 142     -33.320 -32.263   1.031  1.00 68.47           C  
ATOM    826  O   CYS A 142     -34.065 -31.787   0.180  1.00 68.21           O  
ATOM    827  CB  CYS A 142     -32.806 -30.643   2.794  1.00 71.67           C  
ATOM    828  SG  CYS A 142     -31.538 -29.968   3.835  1.00 78.40           S  
ATOM    829  H   CYS A 142     -31.980 -29.611   0.593  1.00 65.73           H  
ATOM    830  HA  CYS A 142     -31.439 -32.102   2.017  1.00 70.35           H  
ATOM    831  HB2 CYS A 142     -33.444 -31.293   3.393  1.00 71.67           H  
ATOM    832  HB3 CYS A 142     -33.400 -29.825   2.387  1.00 71.67           H  
ATOM    833  N   GLY A 143     -33.416 -33.504   1.472  1.00 41.99           N  
ATOM    834  CA  GLY A 143     -34.526 -34.339   1.081  1.00 44.52           C  
ATOM    835  C   GLY A 143     -34.515 -35.630   1.846  1.00 46.80           C  
ATOM    836  O   GLY A 143     -33.573 -35.914   2.586  1.00 47.69           O  
ATOM    837  H   GLY A 143     -32.706 -33.872   2.089  1.00 41.99           H  
ATOM    838  HA2 GLY A 143     -34.453 -34.554   0.015  1.00 44.52           H  
ATOM    839  HA3 GLY A 143     -35.459 -33.812   1.282  1.00 44.52           H  
ATOM    840  N   GLY A 144     -35.570 -36.415   1.659  1.00 30.77           N  
ATOM    841  CA  GLY A 144     -35.655 -37.728   2.266  1.00 34.78           C  
ATOM    842  C   GLY A 144     -36.815 -37.770   3.230  1.00 48.84           C  
ATOM    843  O   GLY A 144     -37.438 -36.750   3.510  1.00 55.15           O  
ATOM    844  H   GLY A 144     -36.331 -36.089   1.080  1.00 30.77           H  
ATOM    845  HA2 GLY A 144     -34.730 -37.939   2.803  1.00 34.78           H  
ATOM    846  HA3 GLY A 144     -35.803 -38.477   1.488  1.00 34.78           H  
ATOM    847  N   CYS A 145     -37.093 -38.954   3.752  1.00 44.34           N  
ATOM    848  CA  CYS A 145     -38.245 -39.151   4.616  1.00 59.79           C  
ATOM    849  C   CYS A 145     -37.997 -38.868   6.088  1.00 67.07           C  
ATOM    850  O   CYS A 145     -36.859 -38.732   6.533  1.00 59.80           O  
ATOM    851  CB  CYS A 145     -38.808 -40.552   4.420  1.00 91.65           C  
ATOM    852  SG  CYS A 145     -39.382 -40.801   2.741  1.00 86.71           S  
ATOM    853  H   CYS A 145     -36.491 -39.738   3.545  1.00 44.34           H  
ATOM    854  HA  CYS A 145     -38.977 -38.404   4.309  1.00 59.79           H  
ATOM    855  HB2 CYS A 145     -39.643 -40.697   5.105  1.00 91.65           H  
ATOM    856  HB3 CYS A 145     -38.028 -41.281   4.639  1.00 91.65           H  
ATOM    857  HG  CYS A 145     -38.362 -40.639   1.893  1.00 86.71           H  
ATOM    858  N   CYS A 146     -39.089 -38.770   6.834  1.00 51.45           N  
ATOM    859  CA  CYS A 146     -39.015 -38.519   8.258  1.00 56.54           C  
ATOM    860  C   CYS A 146     -39.726 -39.625   9.024  1.00 70.53           C  
ATOM    861  O   CYS A 146     -40.616 -40.282   8.494  1.00 79.13           O  
ATOM    862  CB  CYS A 146     -39.633 -37.163   8.583  1.00 87.45           C  
ATOM    863  SG  CYS A 146     -38.629 -35.770   8.014  1.00 73.94           S  
ATOM    864  H   CYS A 146     -39.994 -38.873   6.398  1.00 51.45           H  
ATOM    865  HA  CYS A 146     -37.968 -38.506   8.561  1.00 56.54           H  
ATOM    866  HB2 CYS A 146     -39.752 -37.086   9.664  1.00 87.45           H  
ATOM    867  HB3 CYS A 146     -40.611 -37.104   8.105  1.00 87.45           H  
ATOM    868  N   ASN A 147     -39.324 -39.843  10.269  1.00 59.41           N  
ATOM    869  CA  ASN A 147     -39.949 -40.870  11.095  1.00 73.96           C  
ATOM    870  C   ASN A 147     -41.455 -40.668  11.284  1.00 91.09           C  
ATOM    871  O   ASN A 147     -42.250 -41.573  11.031  1.00106.68           O  
ATOM    872  CB  ASN A 147     -39.229 -40.982  12.436  1.00 94.00           C  
ATOM    873  CG  ASN A 147     -37.997 -41.860  12.353  1.00 84.67           C  
ATOM    874  OD1 ASN A 147     -38.032 -42.946  11.767  1.00 89.05           O  
ATOM    875  ND2 ASN A 147     -36.894 -41.393  12.932  1.00 74.42           N  
ATOM    876  H   ASN A 147     -38.572 -39.288  10.652  1.00 59.41           H  
ATOM    877  HA  ASN A 147     -39.846 -41.812  10.557  1.00 73.96           H  
ATOM    878  HB2 ASN A 147     -39.915 -41.408  13.168  1.00 94.00           H  
ATOM    879  HB3 ASN A 147     -38.928 -39.985  12.757  1.00 94.00           H  
ATOM    880 HD21 ASN A 147     -36.910 -40.499  13.401  1.00 74.42           H  
ATOM    881 HD22 ASN A 147     -36.041 -41.933  12.902  1.00 74.42           H  
ATOM    882  N   GLU A 148     -41.843 -39.479  11.723  1.00 74.93           N  
ATOM    883  CA  GLU A 148     -43.250 -39.160  11.892  1.00 93.03           C  
ATOM    884  C   GLU A 148     -43.748 -38.423  10.653  1.00 93.30           C  
ATOM    885  O   GLU A 148     -42.957 -37.867   9.893  1.00 78.10           O  
ATOM    886  CB  GLU A 148     -43.442 -38.310  13.145  1.00155.55           C  
ATOM    887  CG  GLU A 148     -42.547 -38.723  14.311  1.00143.29           C  
ATOM    888  CD  GLU A 148     -43.004 -40.004  14.993  1.00149.75           C  
ATOM    889  OE1 GLU A 148     -44.017 -39.954  15.721  1.00167.15           O  
ATOM    890  OE2 GLU A 148     -42.348 -41.056  14.815  1.00138.98           O1-
ATOM    891  H   GLU A 148     -41.147 -38.781  11.944  1.00 74.93           H  
ATOM    892  HA  GLU A 148     -43.827 -40.077  12.012  1.00 93.03           H  
ATOM    893  HB2 GLU A 148     -44.481 -38.395  13.462  1.00155.55           H  
ATOM    894  HB3 GLU A 148     -43.222 -37.272  12.894  1.00155.55           H  
ATOM    895  HG2 GLU A 148     -42.545 -37.920  15.048  1.00143.29           H  
ATOM    896  HG3 GLU A 148     -41.535 -38.873  13.935  1.00143.29           H  
ATOM    897  N   GLU A 149     -45.059 -38.415  10.449  1.00108.51           N  
ATOM    898  CA  GLU A 149     -45.636 -37.836   9.235  1.00110.07           C  
ATOM    899  C   GLU A 149     -45.616 -36.305   9.187  1.00104.69           C  
ATOM    900  O   GLU A 149     -45.338 -35.707   8.146  1.00 96.00           O  
ATOM    901  CB  GLU A 149     -47.067 -38.341   9.034  1.00150.38           C  
ATOM    902  CG  GLU A 149     -47.234 -39.276   7.848  1.00145.37           C  
ATOM    903  CD  GLU A 149     -46.953 -38.596   6.515  1.00125.30           C  
ATOM    904  OE1 GLU A 149     -46.271 -37.549   6.497  1.00118.36           O  
ATOM    905  OE2 GLU A 149     -47.421 -39.112   5.479  1.00117.82           O1-
ATOM    906  H   GLU A 149     -45.671 -38.816  11.145  1.00108.51           H  
ATOM    907  HA  GLU A 149     -44.992 -38.170   8.421  1.00110.07           H  
ATOM    908  HB2 GLU A 149     -47.716 -37.479   8.884  1.00150.38           H  
ATOM    909  HB3 GLU A 149     -47.372 -38.873   9.935  1.00150.38           H  
ATOM    910  HG2 GLU A 149     -48.258 -39.648   7.840  1.00145.37           H  
ATOM    911  HG3 GLU A 149     -46.545 -40.112   7.964  1.00145.37           H  
ATOM    912  N   SER A 150     -45.923 -35.677  10.314  1.00128.26           N  
ATOM    913  CA  SER A 150     -46.001 -34.225  10.385  1.00126.37           C  
ATOM    914  C   SER A 150     -44.663 -33.541  10.125  1.00104.49           C  
ATOM    915  O   SER A 150     -44.613 -32.336   9.897  1.00102.02           O  
ATOM    916  CB  SER A 150     -46.536 -33.805  11.751  1.00114.02           C  
ATOM    917  OG  SER A 150     -46.030 -34.654  12.767  1.00108.41           O  
ATOM    918  H   SER A 150     -46.108 -36.220  11.145  1.00128.26           H  
ATOM    919  HA  SER A 150     -46.680 -33.905   9.594  1.00126.37           H  
ATOM    920  HB2 SER A 150     -47.624 -33.865  11.743  1.00114.02           H  
ATOM    921  HB3 SER A 150     -46.230 -32.779  11.956  1.00114.02           H  
ATOM    922  HG  SER A 150     -45.073 -34.580  12.757  1.00108.41           H  
ATOM    923  N   LEU A 151     -43.579 -34.307  10.158  1.00102.57           N  
ATOM    924  CA  LEU A 151     -42.241 -33.731  10.048  1.00 83.77           C  
ATOM    925  C   LEU A 151     -41.771 -33.615   8.589  1.00 76.29           C  
ATOM    926  O   LEU A 151     -42.176 -34.402   7.729  1.00 80.52           O  
ATOM    927  CB  LEU A 151     -41.242 -34.554  10.867  1.00 69.32           C  
ATOM    928  CG  LEU A 151     -41.522 -34.811  12.351  1.00 74.29           C  
ATOM    929  CD1 LEU A 151     -40.366 -34.335  13.221  1.00 65.34           C  
ATOM    930  CD2 LEU A 151     -42.808 -34.156  12.796  1.00 93.59           C  
ATOM    931  H   LEU A 151     -43.681 -35.306  10.261  1.00102.57           H  
ATOM    932  HA  LEU A 151     -42.291 -32.719  10.449  1.00 83.77           H  
ATOM    933  HB2 LEU A 151     -40.283 -34.040  10.809  1.00 69.32           H  
ATOM    934  HB3 LEU A 151     -41.162 -35.528  10.385  1.00 69.32           H  
ATOM    935  HG  LEU A 151     -41.628 -35.889  12.472  1.00 74.29           H  
ATOM    936 HD11 LEU A 151     -39.448 -34.835  12.912  1.00 65.34           H  
ATOM    937 HD12 LEU A 151     -40.247 -33.257  13.110  1.00 65.34           H  
ATOM    938 HD13 LEU A 151     -40.575 -34.572  14.264  1.00 65.34           H  
ATOM    939 HD21 LEU A 151     -42.723 -33.075  12.683  1.00 93.59           H  
ATOM    940 HD22 LEU A 151     -43.633 -34.522  12.184  1.00 93.59           H  
ATOM    941 HD23 LEU A 151     -42.996 -34.398  13.842  1.00 93.59           H  
ATOM    942  N   ILE A 152     -40.915 -32.632   8.323  1.00 79.84           N  
ATOM    943  CA  ILE A 152     -40.395 -32.397   6.977  1.00 70.92           C  
ATOM    944  C   ILE A 152     -38.886 -32.197   7.013  1.00 55.58           C  
ATOM    945  O   ILE A 152     -38.337 -31.727   8.001  1.00 52.82           O  
ATOM    946  CB  ILE A 152     -41.056 -31.166   6.318  1.00 68.73           C  
ATOM    947  CG1 ILE A 152     -42.581 -31.300   6.339  1.00 85.15           C  
ATOM    948  CG2 ILE A 152     -40.568 -30.988   4.890  1.00 55.97           C  
ATOM    949  CD1 ILE A 152     -43.195 -31.609   4.983  1.00 86.34           C  
ATOM    950  H   ILE A 152     -40.615 -32.029   9.075  1.00 79.84           H  
ATOM    951  HA  ILE A 152     -40.633 -33.279   6.382  1.00 70.92           H  
ATOM    952  HB  ILE A 152     -40.772 -30.284   6.892  1.00 68.73           H  
ATOM    953 HG12 ILE A 152     -43.002 -30.362   6.700  1.00 85.15           H  
ATOM    954 HG13 ILE A 152     -42.845 -32.104   7.026  1.00 85.15           H  
ATOM    955 HG21 ILE A 152     -39.484 -30.875   4.888  1.00 55.97           H  
ATOM    956 HG22 ILE A 152     -40.844 -31.862   4.300  1.00 55.97           H  
ATOM    957 HG23 ILE A 152     -41.026 -30.099   4.458  1.00 55.97           H  
ATOM    958 HD11 ILE A 152     -42.943 -30.815   4.280  1.00 86.34           H  
ATOM    959 HD12 ILE A 152     -42.804 -32.558   4.615  1.00 86.34           H  
ATOM    960 HD13 ILE A 152     -44.278 -31.676   5.082  1.00 86.34           H  
ATOM    961  N   CYS A 153     -38.202 -32.566   5.942  1.00 75.58           N  
ATOM    962  CA  CYS A 153     -36.773 -32.359   5.926  1.00 62.84           C  
ATOM    963  C   CYS A 153     -36.542 -30.903   5.613  1.00 60.87           C  
ATOM    964  O   CYS A 153     -36.875 -30.461   4.525  1.00 58.87           O  
ATOM    965  CB  CYS A 153     -36.100 -33.240   4.887  1.00 76.45           C  
ATOM    966  SG  CYS A 153     -34.343 -33.380   5.161  1.00 69.01           S  
ATOM    967  H   CYS A 153     -38.670 -32.984   5.151  1.00 75.58           H  
ATOM    968  HA  CYS A 153     -36.342 -32.625   6.891  1.00 62.84           H  
ATOM    969  HB2 CYS A 153     -36.268 -32.810   3.900  1.00 76.45           H  
ATOM    970  HB3 CYS A 153     -36.543 -34.235   4.930  1.00 76.45           H  
ATOM    971  N   MET A 154     -36.011 -30.148   6.571  1.00 52.14           N  
ATOM    972  CA  MET A 154     -35.712 -28.741   6.340  1.00 52.48           C  
ATOM    973  C   MET A 154     -34.224 -28.472   6.533  1.00 48.65           C  
ATOM    974  O   MET A 154     -33.588 -29.093   7.389  1.00 49.83           O  
ATOM    975  CB  MET A 154     -36.553 -27.847   7.249  1.00114.55           C  
ATOM    976  CG  MET A 154     -37.583 -27.017   6.498  1.00119.46           C  
ATOM    977  SD  MET A 154     -36.839 -25.814   5.368  1.00109.25           S  
ATOM    978  CE  MET A 154     -35.965 -24.747   6.512  1.00114.41           C  
ATOM    979  H   MET A 154     -35.812 -30.557   7.473  1.00 52.14           H  
ATOM    980  HA  MET A 154     -35.970 -28.502   5.308  1.00 52.48           H  
ATOM    981  HB2 MET A 154     -35.885 -27.169   7.781  1.00114.55           H  
ATOM    982  HB3 MET A 154     -37.076 -28.479   7.967  1.00114.55           H  
ATOM    983  HG2 MET A 154     -38.192 -26.480   7.225  1.00119.46           H  
ATOM    984  HG3 MET A 154     -38.216 -27.690   5.920  1.00119.46           H  
ATOM    985  HE1 MET A 154     -36.675 -24.303   7.209  1.00114.41           H  
ATOM    986  HE2 MET A 154     -35.230 -25.332   7.065  1.00114.41           H  
ATOM    987  HE3 MET A 154     -35.458 -23.957   5.957  1.00114.41           H  
ATOM    988  N   ASN A 155     -33.661 -27.576   5.719  1.00 41.84           N  
ATOM    989  CA  ASN A 155     -32.275 -27.185   5.929  1.00 41.97           C  
ATOM    990  C   ASN A 155     -32.149 -26.408   7.242  1.00 53.24           C  
ATOM    991  O   ASN A 155     -32.940 -25.509   7.522  1.00 59.23           O  
ATOM    992  CB  ASN A 155     -31.642 -26.443   4.726  1.00 46.40           C  
ATOM    993  CG  ASN A 155     -32.430 -25.202   4.280  1.00 45.81           C  
ATOM    994  OD1 ASN A 155     -33.631 -25.279   4.029  1.00 46.18           O  
ATOM    995  ND2 ASN A 155     -31.733 -24.050   4.164  1.00 46.18           N  
ATOM    996  H   ASN A 155     -34.194 -27.172   4.962  1.00 41.84           H  
ATOM    997  HA  ASN A 155     -31.687 -28.100   6.010  1.00 41.97           H  
ATOM    998  HB2 ASN A 155     -31.586 -27.135   3.886  1.00 46.40           H  
ATOM    999  HB3 ASN A 155     -30.636 -26.129   5.006  1.00 46.40           H  
ATOM   1000 HD21 ASN A 155     -32.198 -23.207   3.860  1.00 46.18           H  
ATOM   1001 HD22 ASN A 155     -30.747 -24.032   4.381  1.00 46.18           H  
ATOM   1002  N   THR A 156     -31.179 -26.799   8.062  1.00 49.76           N  
ATOM   1003  CA  THR A 156     -30.880 -26.074   9.285  1.00 61.18           C  
ATOM   1004  C   THR A 156     -29.643 -25.179   9.109  1.00 66.37           C  
ATOM   1005  O   THR A 156     -29.427 -24.250   9.883  1.00 77.35           O  
ATOM   1006  CB  THR A 156     -30.707 -27.018  10.497  1.00 54.49           C  
ATOM   1007  OG1 THR A 156     -29.421 -27.638  10.445  1.00 52.47           O  
ATOM   1008  CG2 THR A 156     -31.777 -28.080  10.508  1.00 49.15           C  
ATOM   1009  H   THR A 156     -30.637 -27.619   7.830  1.00 49.76           H  
ATOM   1010  HA  THR A 156     -31.739 -25.437   9.493  1.00 61.18           H  
ATOM   1011  HB  THR A 156     -30.795 -26.426  11.408  1.00 54.49           H  
ATOM   1012 HG21 THR A 156     -32.758 -27.607  10.550  1.00 49.15           H  
ATOM   1013 HG22 THR A 156     -31.702 -28.681   9.602  1.00 49.15           H  
ATOM   1014 HG23 THR A 156     -31.645 -28.720  11.380  1.00 49.15           H  
ATOM   1015  HG1 THR A 156     -29.340 -28.203  11.217  1.00 52.47           H  
ATOM   1016  N   SER A 157     -28.842 -25.458   8.087  1.00 84.08           N  
ATOM   1017  CA  SER A 157     -27.722 -24.593   7.739  1.00 87.54           C  
ATOM   1018  C   SER A 157     -27.512 -24.631   6.240  1.00 72.12           C  
ATOM   1019  O   SER A 157     -27.815 -25.634   5.598  1.00 63.46           O  
ATOM   1020  CB  SER A 157     -26.446 -25.068   8.412  1.00 90.49           C  
ATOM   1021  OG  SER A 157     -25.868 -26.125   7.670  1.00 83.16           O  
ATOM   1022  H   SER A 157     -29.013 -26.289   7.538  1.00 84.08           H  
ATOM   1023  HA  SER A 157     -27.950 -23.581   8.074  1.00 87.54           H  
ATOM   1024  HB2 SER A 157     -26.678 -25.419   9.418  1.00 90.49           H  
ATOM   1025  HB3 SER A 157     -25.739 -24.240   8.470  1.00 90.49           H  
ATOM   1026  HG  SER A 157     -26.509 -26.839   7.634  1.00 83.16           H  
ATOM   1027  N   THR A 158     -26.983 -23.545   5.683  1.00 60.52           N  
ATOM   1028  CA  THR A 158     -26.728 -23.465   4.247  1.00 48.82           C  
ATOM   1029  C   THR A 158     -25.520 -22.583   3.916  1.00 52.47           C  
ATOM   1030  O   THR A 158     -25.348 -21.499   4.483  1.00 60.52           O  
ATOM   1031  CB  THR A 158     -27.952 -22.917   3.505  1.00 66.09           C  
ATOM   1032  OG1 THR A 158     -27.738 -21.543   3.178  1.00 65.24           O  
ATOM   1033  CG2 THR A 158     -29.157 -23.006   4.382  1.00 70.29           C  
ATOM   1034  H   THR A 158     -26.752 -22.755   6.268  1.00 60.52           H  
ATOM   1035  HA  THR A 158     -26.514 -24.482   3.919  1.00 48.82           H  
ATOM   1036  HB  THR A 158     -28.104 -23.503   2.599  1.00 66.09           H  
ATOM   1037 HG21 THR A 158     -29.332 -24.047   4.654  1.00 70.29           H  
ATOM   1038 HG22 THR A 158     -28.994 -22.417   5.284  1.00 70.29           H  
ATOM   1039 HG23 THR A 158     -30.025 -22.619   3.848  1.00 70.29           H  
ATOM   1040  HG1 THR A 158     -26.872 -21.297   3.511  1.00 65.24           H  
ATOM   1041  N   SER A 159     -24.677 -23.044   3.000  1.00 75.33           N  
ATOM   1042  CA  SER A 159     -23.614 -22.188   2.488  1.00 77.90           C  
ATOM   1043  C   SER A 159     -23.963 -21.772   1.069  1.00 65.55           C  
ATOM   1044  O   SER A 159     -24.972 -22.202   0.535  1.00 56.88           O  
ATOM   1045  CB  SER A 159     -22.255 -22.882   2.552  1.00 69.30           C  
ATOM   1046  OG  SER A 159     -22.255 -24.089   1.820  1.00 61.53           O  
ATOM   1047  H   SER A 159     -24.772 -23.989   2.657  1.00 75.33           H  
ATOM   1048  HA  SER A 159     -23.534 -21.299   3.114  1.00 77.90           H  
ATOM   1049  HB2 SER A 159     -22.017 -23.099   3.593  1.00 69.30           H  
ATOM   1050  HB3 SER A 159     -21.498 -22.217   2.138  1.00 69.30           H  
ATOM   1051  HG  SER A 159     -22.927 -24.659   2.200  1.00 61.53           H  
ATOM   1052  N   TYR A 160     -23.152 -20.923   0.459  1.00 70.89           N  
ATOM   1053  CA  TYR A 160     -23.466 -20.464  -0.892  1.00 61.33           C  
ATOM   1054  C   TYR A 160     -22.310 -20.597  -1.884  1.00 61.53           C  
ATOM   1055  O   TYR A 160     -21.379 -19.791  -1.893  1.00 67.60           O  
ATOM   1056  CB  TYR A 160     -23.975 -19.028  -0.871  1.00 69.09           C  
ATOM   1057  CG  TYR A 160     -25.304 -18.888  -0.200  1.00 67.53           C  
ATOM   1058  CD1 TYR A 160     -25.415 -18.944   1.179  1.00 75.86           C  
ATOM   1059  CD2 TYR A 160     -26.455 -18.712  -0.943  1.00 59.73           C  
ATOM   1060  CE1 TYR A 160     -26.638 -18.823   1.800  1.00 75.96           C  
ATOM   1061  CE2 TYR A 160     -27.693 -18.586  -0.329  1.00 60.21           C  
ATOM   1062  CZ  TYR A 160     -27.779 -18.644   1.044  1.00 68.06           C  
ATOM   1063  OH  TYR A 160     -29.008 -18.525   1.658  1.00 70.11           O  
ATOM   1064  H   TYR A 160     -22.319 -20.593   0.926  1.00 70.89           H  
ATOM   1065  HA  TYR A 160     -24.251 -21.131  -1.249  1.00 61.33           H  
ATOM   1066  HB2 TYR A 160     -24.066 -18.677  -1.899  1.00 69.09           H  
ATOM   1067  HB3 TYR A 160     -23.251 -18.411  -0.339  1.00 69.09           H  
ATOM   1068  HD1 TYR A 160     -24.527 -19.085   1.778  1.00 75.86           H  
ATOM   1069  HD2 TYR A 160     -26.390 -18.672  -2.020  1.00 59.73           H  
ATOM   1070  HE1 TYR A 160     -26.704 -18.868   2.877  1.00 75.96           H  
ATOM   1071  HE2 TYR A 160     -28.583 -18.443  -0.924  1.00 60.21           H  
ATOM   1072  HH  TYR A 160     -29.093 -18.995   2.491  1.00 70.11           H  
ATOM   1073  N   ILE A 161     -22.385 -21.620  -2.724  1.00 63.32           N  
ATOM   1074  CA  ILE A 161     -21.385 -21.807  -3.751  1.00 64.05           C  
ATOM   1075  C   ILE A 161     -21.515 -20.745  -4.826  1.00 60.75           C  
ATOM   1076  O   ILE A 161     -22.595 -20.201  -5.067  1.00 55.02           O  
ATOM   1077  CB  ILE A 161     -21.483 -23.186  -4.415  1.00 61.61           C  
ATOM   1078  CG1 ILE A 161     -21.623 -24.266  -3.355  1.00 64.36           C  
ATOM   1079  CG2 ILE A 161     -20.240 -23.450  -5.250  1.00 66.00           C  
ATOM   1080  CD1 ILE A 161     -20.428 -24.364  -2.451  1.00 74.32           C  
ATOM   1081  H   ILE A 161     -23.149 -22.276  -2.646  1.00 63.32           H  
ATOM   1082  HA  ILE A 161     -20.418 -21.727  -3.255  1.00 64.05           H  
ATOM   1083  HB  ILE A 161     -22.361 -23.203  -5.061  1.00 61.61           H  
ATOM   1084 HG12 ILE A 161     -21.760 -25.226  -3.854  1.00 64.36           H  
ATOM   1085 HG13 ILE A 161     -22.500 -24.044  -2.747  1.00 64.36           H  
ATOM   1086 HG21 ILE A 161     -20.145 -22.679  -6.014  1.00 66.00           H  
ATOM   1087 HG22 ILE A 161     -19.360 -23.434  -4.607  1.00 66.00           H  
ATOM   1088 HG23 ILE A 161     -20.324 -24.426  -5.727  1.00 66.00           H  
ATOM   1089 HD11 ILE A 161     -19.541 -24.586  -3.044  1.00 74.32           H  
ATOM   1090 HD12 ILE A 161     -20.288 -23.417  -1.929  1.00 74.32           H  
ATOM   1091 HD13 ILE A 161     -20.587 -25.160  -1.723  1.00 74.32           H  
ATOM   1092  N   SER A 162     -20.386 -20.455  -5.455  1.00 70.15           N  
ATOM   1093  CA  SER A 162     -20.342 -19.554  -6.579  1.00 68.34           C  
ATOM   1094  C   SER A 162     -20.086 -20.415  -7.798  1.00 67.47           C  
ATOM   1095  O   SER A 162     -19.213 -21.289  -7.786  1.00 72.55           O  
ATOM   1096  CB  SER A 162     -19.220 -18.539  -6.395  1.00 82.04           C  
ATOM   1097  OG  SER A 162     -19.308 -17.515  -7.364  1.00 80.55           O  
ATOM   1098  H   SER A 162     -19.527 -20.880  -5.136  1.00 70.15           H  
ATOM   1099  HA  SER A 162     -21.271 -18.993  -6.681  1.00 68.34           H  
ATOM   1100  HB2 SER A 162     -18.260 -19.045  -6.496  1.00 82.04           H  
ATOM   1101  HB3 SER A 162     -19.296 -18.098  -5.401  1.00 82.04           H  
ATOM   1102  HG  SER A 162     -18.582 -16.906  -7.209  1.00 80.55           H  
ATOM   1103  N   LYS A 163     -20.861 -20.187  -8.847  1.00 56.00           N  
ATOM   1104  CA  LYS A 163     -20.784 -21.033 -10.020  1.00 56.01           C  
ATOM   1105  C   LYS A 163     -20.760 -20.182 -11.264  1.00 57.04           C  
ATOM   1106  O   LYS A 163     -21.716 -19.471 -11.537  1.00 53.10           O  
ATOM   1107  CB  LYS A 163     -21.968 -21.992 -10.043  1.00 40.95           C  
ATOM   1108  CG  LYS A 163     -22.013 -22.888  -8.823  1.00 40.34           C  
ATOM   1109  CD  LYS A 163     -22.114 -24.360  -9.194  1.00 39.04           C  
ATOM   1110  CE  LYS A 163     -21.392 -25.258  -8.196  1.00 42.59           C  
ATOM   1111  NZ  LYS A 163     -21.854 -26.679  -8.268  1.00 38.80           N1+
ATOM   1112  H   LYS A 163     -21.512 -19.415  -8.829  1.00 56.00           H  
ATOM   1113  HA  LYS A 163     -19.865 -21.619  -9.986  1.00 56.01           H  
ATOM   1114  HB2 LYS A 163     -21.894 -22.617 -10.933  1.00 40.95           H  
ATOM   1115  HB3 LYS A 163     -22.889 -21.410 -10.083  1.00 40.95           H  
ATOM   1116  HG2 LYS A 163     -22.880 -22.618  -8.221  1.00 40.34           H  
ATOM   1117  HG3 LYS A 163     -21.104 -22.734  -8.241  1.00 40.34           H  
ATOM   1118  HD2 LYS A 163     -21.672 -24.504 -10.180  1.00 39.04           H  
ATOM   1119  HD3 LYS A 163     -23.166 -24.643  -9.223  1.00 39.04           H  
ATOM   1120  HE2 LYS A 163     -21.575 -24.881  -7.190  1.00 42.59           H  
ATOM   1121  HE3 LYS A 163     -20.323 -25.227  -8.407  1.00 42.59           H  
ATOM   1122  HZ1 LYS A 163     -22.844 -26.721  -8.074  1.00 38.80           H  
ATOM   1123  HZ2 LYS A 163     -21.676 -27.045  -9.193  1.00 38.80           H  
ATOM   1124  HZ3 LYS A 163     -21.354 -27.231  -7.586  1.00 38.80           H  
ATOM   1125  N   GLN A 164     -19.656 -20.255 -12.007  1.00 56.12           N  
ATOM   1126  CA  GLN A 164     -19.477 -19.458 -13.219  1.00 59.07           C  
ATOM   1127  C   GLN A 164     -20.518 -19.866 -14.245  1.00 55.88           C  
ATOM   1128  O   GLN A 164     -20.711 -21.047 -14.511  1.00 55.37           O  
ATOM   1129  CB  GLN A 164     -18.065 -19.634 -13.796  1.00 66.54           C  
ATOM   1130  CG  GLN A 164     -16.912 -19.369 -12.820  1.00 72.97           C  
ATOM   1131  CD  GLN A 164     -16.537 -17.897 -12.693  1.00 74.85           C  
ATOM   1132  OE1 GLN A 164     -16.879 -17.239 -11.713  1.00 72.54           O  
ATOM   1133  NE2 GLN A 164     -15.812 -17.383 -13.678  1.00 79.93           N  
ATOM   1134  H   GLN A 164     -18.918 -20.883 -11.723  1.00 56.12           H  
ATOM   1135  HA  GLN A 164     -19.603 -18.405 -12.967  1.00 59.07           H  
ATOM   1136  HB2 GLN A 164     -17.958 -18.947 -14.636  1.00 66.54           H  
ATOM   1137  HB3 GLN A 164     -17.974 -20.660 -14.152  1.00 66.54           H  
ATOM   1138  HG2 GLN A 164     -16.036 -19.918 -13.166  1.00 72.97           H  
ATOM   1139  HG3 GLN A 164     -17.204 -19.735 -11.836  1.00 72.97           H  
ATOM   1140 HE21 GLN A 164     -15.552 -17.958 -14.467  1.00 79.93           H  
ATOM   1141 HE22 GLN A 164     -15.520 -16.417 -13.639  1.00 79.93           H  
ATOM   1142  N   LEU A 165     -21.203 -18.886 -14.812  1.00 50.61           N  
ATOM   1143  CA  LEU A 165     -22.230 -19.180 -15.793  1.00 50.52           C  
ATOM   1144  C   LEU A 165     -22.253 -18.141 -16.898  1.00 56.75           C  
ATOM   1145  O   LEU A 165     -21.705 -17.052 -16.754  1.00 59.18           O  
ATOM   1146  CB  LEU A 165     -23.597 -19.246 -15.123  1.00 79.73           C  
ATOM   1147  CG  LEU A 165     -23.810 -20.448 -14.205  1.00 74.54           C  
ATOM   1148  CD1 LEU A 165     -25.072 -20.276 -13.379  1.00 70.16           C  
ATOM   1149  CD2 LEU A 165     -23.861 -21.737 -15.011  1.00 76.61           C  
ATOM   1150  H   LEU A 165     -21.009 -17.927 -14.560  1.00 50.61           H  
ATOM   1151  HA  LEU A 165     -21.996 -20.148 -16.237  1.00 50.52           H  
ATOM   1152  HB2 LEU A 165     -24.355 -19.280 -15.905  1.00 79.73           H  
ATOM   1153  HB3 LEU A 165     -23.727 -18.341 -14.530  1.00 79.73           H  
ATOM   1154  HG  LEU A 165     -22.964 -20.510 -13.521  1.00 74.54           H  
ATOM   1155 HD11 LEU A 165     -24.998 -19.362 -12.789  1.00 70.16           H  
ATOM   1156 HD12 LEU A 165     -25.934 -20.212 -14.042  1.00 70.16           H  
ATOM   1157 HD13 LEU A 165     -25.189 -21.130 -12.712  1.00 70.16           H  
ATOM   1158 HD21 LEU A 165     -24.701 -21.699 -15.704  1.00 76.61           H  
ATOM   1159 HD22 LEU A 165     -22.933 -21.852 -15.571  1.00 76.61           H  
ATOM   1160 HD23 LEU A 165     -23.985 -22.583 -14.335  1.00 76.61           H  
ATOM   1161  N   PHE A 166     -22.893 -18.487 -18.006  1.00 60.02           N  
ATOM   1162  CA  PHE A 166     -23.090 -17.534 -19.077  1.00 70.17           C  
ATOM   1163  C   PHE A 166     -24.460 -16.909 -19.045  1.00 72.37           C  
ATOM   1164  O   PHE A 166     -25.476 -17.604 -19.047  1.00 71.56           O  
ATOM   1165  CB  PHE A 166     -22.821 -18.172 -20.432  1.00 44.86           C  
ATOM   1166  CG  PHE A 166     -21.371 -18.242 -20.756  1.00 48.68           C  
ATOM   1167  CD1 PHE A 166     -20.647 -17.075 -20.973  1.00 52.46           C  
ATOM   1168  CD2 PHE A 166     -20.706 -19.454 -20.794  1.00 48.08           C  
ATOM   1169  CE1 PHE A 166     -19.295 -17.117 -21.246  1.00 55.77           C  
ATOM   1170  CE2 PHE A 166     -19.355 -19.496 -21.067  1.00 51.90           C  
ATOM   1171  CZ  PHE A 166     -18.648 -18.321 -21.297  1.00 56.30           C  
ATOM   1172  H   PHE A 166     -23.248 -19.428 -18.104  1.00 60.02           H  
ATOM   1173  HA  PHE A 166     -22.368 -16.732 -18.921  1.00 70.17           H  
ATOM   1174  HB2 PHE A 166     -23.322 -17.583 -21.200  1.00 44.86           H  
ATOM   1175  HB3 PHE A 166     -23.227 -19.184 -20.428  1.00 44.86           H  
ATOM   1176  HD1 PHE A 166     -21.151 -16.121 -20.927  1.00 52.46           H  
ATOM   1177  HD2 PHE A 166     -21.247 -20.371 -20.609  1.00 48.08           H  
ATOM   1178  HE1 PHE A 166     -18.749 -16.201 -21.419  1.00 55.77           H  
ATOM   1179  HE2 PHE A 166     -18.843 -20.446 -21.102  1.00 51.90           H  
ATOM   1180  HZ  PHE A 166     -17.591 -18.359 -21.515  1.00 56.30           H  
ATOM   1181  N   GLU A 167     -24.470 -15.582 -19.012  1.00 89.17           N  
ATOM   1182  CA  GLU A 167     -25.707 -14.823 -19.065  1.00 94.69           C  
ATOM   1183  C   GLU A 167     -25.994 -14.380 -20.493  1.00112.73           C  
ATOM   1184  O   GLU A 167     -25.292 -13.527 -21.033  1.00118.23           O  
ATOM   1185  CB  GLU A 167     -25.599 -13.591 -18.189  1.00154.19           C  
ATOM   1186  CG  GLU A 167     -25.335 -13.877 -16.731  1.00148.89           C  
ATOM   1187  CD  GLU A 167     -25.579 -12.639 -15.889  1.00138.76           C  
ATOM   1188  OE1 GLU A 167     -25.649 -11.541 -16.484  1.00140.05           O  
ATOM   1189  OE2 GLU A 167     -25.722 -12.745 -14.649  1.00131.55           O1-
ATOM   1190  H   GLU A 167     -23.592 -15.086 -18.948  1.00 89.17           H  
ATOM   1191  HA  GLU A 167     -26.515 -15.462 -18.709  1.00 94.69           H  
ATOM   1192  HB2 GLU A 167     -26.536 -13.038 -18.263  1.00154.19           H  
ATOM   1193  HB3 GLU A 167     -24.783 -12.975 -18.568  1.00154.19           H  
ATOM   1194  HG2 GLU A 167     -24.299 -14.193 -16.610  1.00148.89           H  
ATOM   1195  HG3 GLU A 167     -25.999 -14.674 -16.397  1.00148.89           H  
ATOM   1196  N   ILE A 168     -27.019 -14.963 -21.108  1.00 98.39           N  
ATOM   1197  CA  ILE A 168     -27.419 -14.577 -22.460  1.00119.97           C  
ATOM   1198  C   ILE A 168     -28.799 -13.904 -22.463  1.00128.98           C  
ATOM   1199  O   ILE A 168     -29.801 -14.514 -22.095  1.00124.75           O  
ATOM   1200  CB  ILE A 168     -27.364 -15.782 -23.461  1.00118.59           C  
ATOM   1201  CG1 ILE A 168     -28.753 -16.372 -23.740  1.00118.34           C  
ATOM   1202  CG2 ILE A 168     -26.393 -16.852 -22.974  1.00104.58           C  
ATOM   1203  CD1 ILE A 168     -28.736 -17.626 -24.611  1.00112.31           C  
ATOM   1204  H   ILE A 168     -27.533 -15.689 -20.630  1.00 98.39           H  
ATOM   1205  HA  ILE A 168     -26.692 -13.844 -22.810  1.00119.97           H  
ATOM   1206  HB  ILE A 168     -26.993 -15.394 -24.410  1.00118.59           H  
ATOM   1207 HG12 ILE A 168     -29.352 -15.613 -24.244  1.00118.34           H  
ATOM   1208 HG13 ILE A 168     -29.215 -16.625 -22.786  1.00118.34           H  
ATOM   1209 HG21 ILE A 168     -25.405 -16.412 -22.839  1.00104.58           H  
ATOM   1210 HG22 ILE A 168     -26.744 -17.256 -22.024  1.00104.58           H  
ATOM   1211 HG23 ILE A 168     -26.336 -17.653 -23.711  1.00104.58           H  
ATOM   1212 HD11 ILE A 168     -28.277 -17.395 -25.572  1.00112.31           H  
ATOM   1213 HD12 ILE A 168     -28.162 -18.407 -24.112  1.00112.31           H  
ATOM   1214 HD13 ILE A 168     -29.757 -17.972 -24.770  1.00112.31           H  
ATOM   1215  N   SER A 169     -28.836 -12.635 -22.858  1.00275.60           N  
ATOM   1216  CA  SER A 169     -30.093 -11.896 -22.949  1.00287.77           C  
ATOM   1217  C   SER A 169     -30.579 -11.831 -24.390  1.00304.61           C  
ATOM   1218  O   SER A 169     -30.204 -10.928 -25.132  1.00308.01           O  
ATOM   1219  CB  SER A 169     -29.906 -10.474 -22.399  1.00  0.00           C  
ATOM   1220  OG  SER A 169     -29.598 -10.489 -21.021  1.00  0.00           O  
ATOM   1221  H   SER A 169     -28.178 -12.237 -23.518  1.00275.60           H  
ATOM   1222  HA  SER A 169     -30.842 -12.419 -22.354  1.00287.77           H  
ATOM   1223  HB2 SER A 169     -29.102  -9.975 -22.940  1.00  0.00           H  
ATOM   1224  HB3 SER A 169     -30.827  -9.911 -22.543  1.00  0.00           H  
ATOM   1225  HG  SER A 169     -28.737 -10.085 -20.897  1.00  0.00           H  
ATOM   1226  N   VAL A 170     -31.415 -12.788 -24.778  1.00197.22           N  
ATOM   1227  CA  VAL A 170     -31.815 -12.933 -26.170  1.00207.07           C  
ATOM   1228  C   VAL A 170     -33.328 -12.884 -26.383  1.00227.25           C  
ATOM   1229  O   VAL A 170     -34.098 -13.570 -25.707  1.00233.82           O  
ATOM   1230  CB  VAL A 170     -31.214 -14.241 -26.753  1.00  0.00           C  
ATOM   1231  CG1 VAL A 170     -29.675 -14.238 -26.734  1.00  0.00           C  
ATOM   1232  CG2 VAL A 170     -31.734 -15.509 -26.052  1.00  0.00           C  
ATOM   1233  H   VAL A 170     -31.964 -13.452 -24.244  1.00197.22           H  
ATOM   1234  HA  VAL A 170     -31.417 -12.071 -26.706  1.00207.07           H  
ATOM   1235  HB  VAL A 170     -31.510 -14.303 -27.801  1.00  0.00           H  
ATOM   1236 HG11 VAL A 170     -29.301 -13.339 -27.225  1.00  0.00           H  
ATOM   1237 HG12 VAL A 170     -29.303 -14.272 -25.710  1.00  0.00           H  
ATOM   1238 HG13 VAL A 170     -29.300 -15.110 -27.270  1.00  0.00           H  
ATOM   1239 HG21 VAL A 170     -31.427 -15.521 -25.007  1.00  0.00           H  
ATOM   1240 HG22 VAL A 170     -32.821 -15.550 -26.108  1.00  0.00           H  
ATOM   1241 HG23 VAL A 170     -31.330 -16.394 -26.546  1.00  0.00           H  
ATOM   1242  N   PRO A 171     -33.747 -12.046 -27.321  1.00258.84           N  
ATOM   1243  CA  PRO A 171     -32.786 -11.102 -27.888  1.00252.10           C  
ATOM   1244  C   PRO A 171     -32.546  -9.885 -26.982  1.00251.70           C  
ATOM   1245  O   PRO A 171     -33.462  -9.452 -26.286  1.00255.18           O  
ATOM   1246  CB  PRO A 171     -33.438 -10.699 -29.213  1.00 70.34           C  
ATOM   1247  CG  PRO A 171     -34.302 -11.870 -29.571  1.00 75.95           C  
ATOM   1248  CD  PRO A 171     -34.864 -12.312 -28.245  1.00 79.65           C  
ATOM   1249  HA  PRO A 171     -31.795 -11.540 -28.008  1.00252.10           H  
ATOM   1250  HB2 PRO A 171     -32.682 -10.528 -29.979  1.00 70.34           H  
ATOM   1251  HB3 PRO A 171     -34.040  -9.799 -29.089  1.00 70.34           H  
ATOM   1252  HG2 PRO A 171     -33.712 -12.664 -30.028  1.00 75.95           H  
ATOM   1253  HG3 PRO A 171     -35.099 -11.572 -30.252  1.00 75.95           H  
ATOM   1254  HD2 PRO A 171     -35.745 -11.729 -27.976  1.00 79.65           H  
ATOM   1255  HD3 PRO A 171     -35.120 -13.371 -28.259  1.00 79.65           H  
ATOM   1256  N   LEU A 172     -31.311  -9.382 -26.964  1.00192.13           N  
ATOM   1257  CA  LEU A 172     -30.229  -9.999 -27.744  1.00183.57           C  
ATOM   1258  C   LEU A 172     -28.776  -9.661 -27.357  1.00190.31           C  
ATOM   1259  O   LEU A 172     -27.925 -10.554 -27.362  1.00202.49           O  
ATOM   1260  CB  LEU A 172     -30.440  -9.764 -29.249  1.00121.83           C  
ATOM   1261  CG  LEU A 172     -29.581 -10.525 -30.262  1.00121.11           C  
ATOM   1262  CD1 LEU A 172     -28.326  -9.727 -30.560  1.00121.24           C  
ATOM   1263  CD2 LEU A 172     -29.250 -11.951 -29.799  1.00118.93           C  
ATOM   1264  H   LEU A 172     -31.116  -8.564 -26.405  1.00192.13           H  
ATOM   1265  HA  LEU A 172     -30.321 -11.053 -27.482  1.00183.57           H  
ATOM   1266  HB2 LEU A 172     -30.275  -8.702 -29.429  1.00121.83           H  
ATOM   1267  HB3 LEU A 172     -31.479 -10.013 -29.465  1.00121.83           H  
ATOM   1268  HG  LEU A 172     -30.158 -10.638 -31.180  1.00121.11           H  
ATOM   1269 HD11 LEU A 172     -28.602  -8.745 -30.943  1.00121.24           H  
ATOM   1270 HD12 LEU A 172     -27.744  -9.610 -29.646  1.00121.24           H  
ATOM   1271 HD13 LEU A 172     -27.730 -10.253 -31.306  1.00121.24           H  
ATOM   1272 HD21 LEU A 172     -28.669 -11.908 -28.878  1.00118.93           H  
ATOM   1273 HD22 LEU A 172     -30.175 -12.499 -29.620  1.00118.93           H  
ATOM   1274 HD23 LEU A 172     -28.671 -12.458 -30.570  1.00118.93           H  
ATOM   1275  N   THR A 173     -28.478  -8.401 -27.035  1.00126.49           N  
ATOM   1276  CA  THR A 173     -27.069  -7.985 -27.047  1.00119.07           C  
ATOM   1277  C   THR A 173     -26.620  -6.768 -26.211  1.00107.95           C  
ATOM   1278  O   THR A 173     -27.438  -5.916 -25.845  1.00103.13           O  
ATOM   1279  CB  THR A 173     -26.663  -7.800 -28.525  1.00  0.00           C  
ATOM   1280  CG2 THR A 173     -27.323  -6.594 -29.217  1.00  0.00           C  
ATOM   1281  OG1 THR A 173     -25.261  -7.663 -28.621  1.00  0.00           O  
ATOM   1282  H   THR A 173     -28.998  -7.601 -27.385  1.00126.49           H  
ATOM   1283  HA  THR A 173     -26.549  -8.788 -26.524  1.00119.07           H  
ATOM   1284  HB  THR A 173     -26.947  -8.700 -29.072  1.00  0.00           H  
ATOM   1285 HG21 THR A 173     -28.408  -6.684 -29.173  1.00  0.00           H  
ATOM   1286 HG22 THR A 173     -27.018  -5.662 -28.739  1.00  0.00           H  
ATOM   1287 HG23 THR A 173     -27.021  -6.567 -30.265  1.00  0.00           H  
ATOM   1288  HG1 THR A 173     -24.891  -7.700 -27.736  1.00  0.00           H  
ATOM   1289  N   SER A 174     -25.306  -6.680 -25.963  1.00114.02           N  
ATOM   1290  CA  SER A 174     -24.341  -7.616 -26.567  1.00108.39           C  
ATOM   1291  C   SER A 174     -23.454  -8.430 -25.629  1.00 90.72           C  
ATOM   1292  O   SER A 174     -23.028  -7.965 -24.567  1.00 77.20           O  
ATOM   1293  CB  SER A 174     -23.455  -6.916 -27.602  1.00113.30           C  
ATOM   1294  OG  SER A 174     -22.743  -7.875 -28.368  1.00122.60           O1-
ATOM   1295  H   SER A 174     -24.969  -5.954 -25.347  1.00114.02           H  
ATOM   1296  HA  SER A 174     -25.004  -8.350 -27.025  1.00108.39           H  
ATOM   1297  HB2 SER A 174     -22.746  -6.267 -27.088  1.00113.30           H  
ATOM   1298  HB3 SER A 174     -24.080  -6.318 -28.265  1.00113.30           H  
ATOM   1299  N   VAL A 175     -23.170  -9.645 -26.088  1.00168.40           N  
ATOM   1300  CA  VAL A 175     -22.287 -10.591 -25.425  1.00155.75           C  
ATOM   1301  C   VAL A 175     -22.845 -11.143 -24.134  1.00139.05           C  
ATOM   1302  O   VAL A 175     -23.456 -10.430 -23.335  1.00128.91           O  
ATOM   1303  CB  VAL A 175     -20.912 -10.015 -25.102  1.00 57.04           C  
ATOM   1304  CG1 VAL A 175     -20.751  -9.898 -23.595  1.00 38.70           C  
ATOM   1305  CG2 VAL A 175     -19.811 -10.912 -25.673  1.00 63.51           C  
ATOM   1306  H   VAL A 175     -23.597  -9.931 -26.957  1.00168.40           H  
ATOM   1307  HA  VAL A 175     -22.196 -11.390 -26.161  1.00155.75           H  
ATOM   1308  HB  VAL A 175     -20.827  -9.027 -25.555  1.00 57.04           H  
ATOM   1309 HG11 VAL A 175     -21.529  -9.248 -23.196  1.00 38.70           H  
ATOM   1310 HG12 VAL A 175     -20.836 -10.886 -23.143  1.00 38.70           H  
ATOM   1311 HG13 VAL A 175     -19.772  -9.476 -23.366  1.00 38.70           H  
ATOM   1312 HG21 VAL A 175     -19.884 -11.904 -25.228  1.00 63.51           H  
ATOM   1313 HG22 VAL A 175     -19.929 -10.989 -26.754  1.00 63.51           H  
ATOM   1314 HG23 VAL A 175     -18.836 -10.482 -25.443  1.00 63.51           H  
ATOM   1315  N   PRO A 176     -22.642 -12.440 -23.946  1.00 93.61           N  
ATOM   1316  CA  PRO A 176     -22.803 -13.182 -22.703  1.00 78.92           C  
ATOM   1317  C   PRO A 176     -21.462 -13.229 -21.983  1.00 68.38           C  
ATOM   1318  O   PRO A 176     -20.441 -13.519 -22.612  1.00 73.00           O  
ATOM   1319  CB  PRO A 176     -23.181 -14.575 -23.196  1.00 46.95           C  
ATOM   1320  CG  PRO A 176     -23.544 -14.401 -24.665  1.00 67.46           C  
ATOM   1321  CD  PRO A 176     -22.647 -13.329 -25.112  1.00 71.34           C  
ATOM   1322  HA  PRO A 176     -23.532 -12.756 -22.013  1.00 78.92           H  
ATOM   1323  HB2 PRO A 176     -24.033 -14.959 -22.636  1.00 46.95           H  
ATOM   1324  HB3 PRO A 176     -22.339 -15.258 -23.090  1.00 46.95           H  
ATOM   1325  HG2 PRO A 176     -24.588 -14.108 -24.777  1.00 67.46           H  
ATOM   1326  HG3 PRO A 176     -23.363 -15.320 -25.223  1.00 67.46           H  
ATOM   1327  HD2 PRO A 176     -21.648 -13.710 -25.326  1.00 71.34           H  
ATOM   1328  HD3 PRO A 176     -23.040 -12.824 -25.995  1.00 71.34           H  
ATOM   1329  N   GLU A 177     -21.456 -12.949 -20.684  1.00 99.42           N  
ATOM   1330  CA  GLU A 177     -20.204 -12.900 -19.937  1.00 92.06           C  
ATOM   1331  C   GLU A 177     -20.157 -13.946 -18.822  1.00 84.59           C  
ATOM   1332  O   GLU A 177     -21.193 -14.381 -18.326  1.00 81.90           O  
ATOM   1333  CB  GLU A 177     -19.980 -11.495 -19.376  1.00113.01           C  
ATOM   1334  CG  GLU A 177     -18.584 -11.260 -18.827  1.00109.90           C  
ATOM   1335  CD  GLU A 177     -18.062  -9.878 -19.155  1.00117.51           C  
ATOM   1336  OE1 GLU A 177     -17.963  -9.561 -20.358  1.00125.81           O  
ATOM   1337  OE2 GLU A 177     -17.751  -9.111 -18.217  1.00117.03           O1-
ATOM   1338  H   GLU A 177     -22.328 -12.768 -20.208  1.00 99.42           H  
ATOM   1339  HA  GLU A 177     -19.396 -13.139 -20.629  1.00 92.06           H  
ATOM   1340  HB2 GLU A 177     -20.696 -11.330 -18.571  1.00113.01           H  
ATOM   1341  HB3 GLU A 177     -20.159 -10.775 -20.175  1.00113.01           H  
ATOM   1342  HG2 GLU A 177     -17.909 -12.000 -19.257  1.00109.90           H  
ATOM   1343  HG3 GLU A 177     -18.609 -11.377 -17.744  1.00109.90           H  
ATOM   1344  N   LEU A 178     -18.950 -14.351 -18.440  1.00 95.54           N  
ATOM   1345  CA  LEU A 178     -18.791 -15.358 -17.398  1.00 90.56           C  
ATOM   1346  C   LEU A 178     -18.979 -14.750 -16.025  1.00 85.86           C  
ATOM   1347  O   LEU A 178     -18.085 -14.082 -15.493  1.00 88.76           O  
ATOM   1348  CB  LEU A 178     -17.429 -16.046 -17.474  1.00 49.57           C  
ATOM   1349  CG  LEU A 178     -17.441 -17.396 -16.754  1.00 47.86           C  
ATOM   1350  CD1 LEU A 178     -18.510 -18.291 -17.368  1.00 45.05           C  
ATOM   1351  CD2 LEU A 178     -16.072 -18.069 -16.768  1.00 54.24           C  
ATOM   1352  H   LEU A 178     -18.131 -13.955 -18.878  1.00 95.54           H  
ATOM   1353  HA  LEU A 178     -19.562 -16.110 -17.565  1.00 90.56           H  
ATOM   1354  HB2 LEU A 178     -16.681 -15.403 -17.009  1.00 49.57           H  
ATOM   1355  HB3 LEU A 178     -17.171 -16.205 -18.521  1.00 49.57           H  
ATOM   1356  HG  LEU A 178     -17.683 -17.222 -15.705  1.00 47.86           H  
ATOM   1357 HD11 LEU A 178     -19.481 -17.802 -17.291  1.00 45.05           H  
ATOM   1358 HD12 LEU A 178     -18.275 -18.470 -18.417  1.00 45.05           H  
ATOM   1359 HD13 LEU A 178     -18.538 -19.241 -16.835  1.00 45.05           H  
ATOM   1360 HD21 LEU A 178     -15.776 -18.269 -17.798  1.00 54.24           H  
ATOM   1361 HD22 LEU A 178     -15.339 -17.412 -16.300  1.00 54.24           H  
ATOM   1362 HD23 LEU A 178     -16.123 -19.008 -16.216  1.00 54.24           H  
ATOM   1363  N   VAL A 179     -20.151 -15.006 -15.455  1.00 91.75           N  
ATOM   1364  CA  VAL A 179     -20.540 -14.426 -14.182  1.00 86.65           C  
ATOM   1365  C   VAL A 179     -20.569 -15.488 -13.104  1.00 82.88           C  
ATOM   1366  O   VAL A 179     -21.043 -16.599 -13.327  1.00 80.72           O  
ATOM   1367  CB  VAL A 179     -21.941 -13.828 -14.249  1.00 91.12           C  
ATOM   1368  CG1 VAL A 179     -22.101 -12.795 -13.162  1.00 86.24           C  
ATOM   1369  CG2 VAL A 179     -22.193 -13.213 -15.617  1.00 95.48           C  
ATOM   1370  H   VAL A 179     -20.795 -15.627 -15.924  1.00 91.75           H  
ATOM   1371  HA  VAL A 179     -19.808 -13.651 -13.954  1.00 86.65           H  
ATOM   1372  HB  VAL A 179     -22.675 -14.619 -14.096  1.00 91.12           H  
ATOM   1373 HG11 VAL A 179     -21.942 -13.262 -12.190  1.00 86.24           H  
ATOM   1374 HG12 VAL A 179     -21.370 -11.999 -13.307  1.00 86.24           H  
ATOM   1375 HG13 VAL A 179     -23.107 -12.377 -13.203  1.00 86.24           H  
ATOM   1376 HG21 VAL A 179     -21.471 -12.417 -15.796  1.00 95.48           H  
ATOM   1377 HG22 VAL A 179     -22.087 -13.979 -16.385  1.00 95.48           H  
ATOM   1378 HG23 VAL A 179     -23.202 -12.802 -15.650  1.00 95.48           H  
ATOM   1379  N   PRO A 180     -20.055 -15.149 -11.923  1.00 71.51           N  
ATOM   1380  CA  PRO A 180     -20.134 -16.088 -10.810  1.00 69.38           C  
ATOM   1381  C   PRO A 180     -21.422 -15.883 -10.043  1.00 63.07           C  
ATOM   1382  O   PRO A 180     -21.554 -14.898  -9.334  1.00 62.99           O  
ATOM   1383  CB  PRO A 180     -18.947 -15.680  -9.944  1.00 72.65           C  
ATOM   1384  CG  PRO A 180     -18.815 -14.218 -10.180  1.00 74.12           C  
ATOM   1385  CD  PRO A 180     -19.226 -13.974 -11.604  1.00 72.92           C  
ATOM   1386  HA  PRO A 180     -20.115 -17.133 -11.121  1.00 69.38           H  
ATOM   1387  HB2 PRO A 180     -18.043 -16.205 -10.253  1.00 72.65           H  
ATOM   1388  HB3 PRO A 180     -19.146 -15.886  -8.892  1.00 72.65           H  
ATOM   1389  HG2 PRO A 180     -17.782 -13.904 -10.028  1.00 74.12           H  
ATOM   1390  HG3 PRO A 180     -19.466 -13.667  -9.501  1.00 74.12           H  
ATOM   1391  HD2 PRO A 180     -19.803 -13.053 -11.692  1.00 72.92           H  
ATOM   1392  HD3 PRO A 180     -18.356 -13.921 -12.258  1.00 72.92           H  
ATOM   1393  N   VAL A 181     -22.367 -16.798 -10.180  1.00 62.76           N  
ATOM   1394  CA  VAL A 181     -23.587 -16.709  -9.389  1.00 58.41           C  
ATOM   1395  C   VAL A 181     -23.538 -17.554  -8.106  1.00 58.20           C  
ATOM   1396  O   VAL A 181     -22.938 -18.629  -8.058  1.00 59.76           O  
ATOM   1397  CB  VAL A 181     -24.851 -17.022 -10.215  1.00 38.32           C  
ATOM   1398  CG1 VAL A 181     -24.480 -17.498 -11.594  1.00 40.95           C  
ATOM   1399  CG2 VAL A 181     -25.682 -18.039  -9.507  1.00 35.52           C  
ATOM   1400  H   VAL A 181     -22.243 -17.558 -10.833  1.00 62.76           H  
ATOM   1401  HA  VAL A 181     -23.651 -15.667  -9.077  1.00 58.41           H  
ATOM   1402  HB  VAL A 181     -25.436 -16.109 -10.323  1.00 38.32           H  
ATOM   1403 HG11 VAL A 181     -23.892 -16.730 -12.098  1.00 40.95           H  
ATOM   1404 HG12 VAL A 181     -23.893 -18.413 -11.517  1.00 40.95           H  
ATOM   1405 HG13 VAL A 181     -25.386 -17.695 -12.166  1.00 40.95           H  
ATOM   1406 HG21 VAL A 181     -25.109 -18.959  -9.391  1.00 35.52           H  
ATOM   1407 HG22 VAL A 181     -25.962 -17.659  -8.524  1.00 35.52           H  
ATOM   1408 HG23 VAL A 181     -26.582 -18.241 -10.088  1.00 35.52           H  
ATOM   1409  N   LYS A 182     -24.176 -17.025  -7.068  1.00 57.45           N  
ATOM   1410  CA  LYS A 182     -24.143 -17.604  -5.736  1.00 59.02           C  
ATOM   1411  C   LYS A 182     -25.402 -18.401  -5.537  1.00 54.66           C  
ATOM   1412  O   LYS A 182     -26.501 -17.841  -5.517  1.00 52.73           O  
ATOM   1413  CB  LYS A 182     -24.079 -16.501  -4.678  1.00 81.70           C  
ATOM   1414  CG  LYS A 182     -22.697 -15.899  -4.468  1.00 88.81           C  
ATOM   1415  CD  LYS A 182     -21.801 -16.845  -3.690  1.00 94.39           C  
ATOM   1416  CE  LYS A 182     -20.464 -16.201  -3.368  1.00104.74           C  
ATOM   1417  NZ  LYS A 182     -19.730 -16.963  -2.320  1.00112.78           N1+
ATOM   1418  H   LYS A 182     -24.710 -16.180  -7.212  1.00 57.45           H  
ATOM   1419  HA  LYS A 182     -23.262 -18.238  -5.636  1.00 59.02           H  
ATOM   1420  HB2 LYS A 182     -24.414 -16.921  -3.729  1.00 81.70           H  
ATOM   1421  HB3 LYS A 182     -24.755 -15.701  -4.980  1.00 81.70           H  
ATOM   1422  HG2 LYS A 182     -22.796 -14.966  -3.914  1.00 88.81           H  
ATOM   1423  HG3 LYS A 182     -22.245 -15.699  -5.439  1.00 88.81           H  
ATOM   1424  HD2 LYS A 182     -21.629 -17.741  -4.286  1.00 94.39           H  
ATOM   1425  HD3 LYS A 182     -22.297 -17.118  -2.758  1.00 94.39           H  
ATOM   1426  HE2 LYS A 182     -20.637 -15.185  -3.012  1.00104.74           H  
ATOM   1427  HE3 LYS A 182     -19.858 -16.171  -4.274  1.00104.74           H  
ATOM   1428  HZ1 LYS A 182     -20.285 -16.996  -1.477  1.00112.78           H  
ATOM   1429  HZ2 LYS A 182     -19.557 -17.903  -2.646  1.00112.78           H  
ATOM   1430  HZ3 LYS A 182     -18.850 -16.507  -2.126  1.00112.78           H  
ATOM   1431  N   VAL A 183     -25.233 -19.708  -5.380  1.00 61.84           N  
ATOM   1432  CA  VAL A 183     -26.352 -20.622  -5.268  1.00 58.28           C  
ATOM   1433  C   VAL A 183     -26.236 -21.453  -3.990  1.00 60.83           C  
ATOM   1434  O   VAL A 183     -25.160 -21.906  -3.622  1.00 64.52           O  
ATOM   1435  CB  VAL A 183     -26.440 -21.502  -6.514  1.00 28.78           C  
ATOM   1436  CG1 VAL A 183     -25.061 -21.799  -7.015  1.00 31.67           C  
ATOM   1437  CG2 VAL A 183     -27.181 -22.783  -6.223  1.00 26.86           C  
ATOM   1438  H   VAL A 183     -24.294 -20.078  -5.337  1.00 61.84           H  
ATOM   1439  HA  VAL A 183     -27.277 -20.050  -5.201  1.00 58.28           H  
ATOM   1440  HB  VAL A 183     -26.996 -20.964  -7.282  1.00 28.78           H  
ATOM   1441 HG11 VAL A 183     -24.550 -20.865  -7.247  1.00 31.67           H  
ATOM   1442 HG12 VAL A 183     -24.504 -22.337  -6.248  1.00 31.67           H  
ATOM   1443 HG13 VAL A 183     -25.125 -22.412  -7.914  1.00 31.67           H  
ATOM   1444 HG21 VAL A 183     -26.648 -23.345  -5.456  1.00 26.86           H  
ATOM   1445 HG22 VAL A 183     -28.186 -22.550  -5.870  1.00 26.86           H  
ATOM   1446 HG23 VAL A 183     -27.245 -23.380  -7.132  1.00 26.86           H  
ATOM   1447  N   ALA A 184     -27.362 -21.637  -3.318  1.00 49.57           N  
ATOM   1448  CA  ALA A 184     -27.402 -22.206  -1.985  1.00 53.84           C  
ATOM   1449  C   ALA A 184     -27.052 -23.688  -1.899  1.00 53.26           C  
ATOM   1450  O   ALA A 184     -27.809 -24.520  -2.355  1.00 48.66           O  
ATOM   1451  CB  ALA A 184     -28.775 -21.982  -1.404  1.00 25.51           C  
ATOM   1452  H   ALA A 184     -28.233 -21.369  -3.754  1.00 49.57           H  
ATOM   1453  HA  ALA A 184     -26.625 -21.694  -1.417  1.00 53.84           H  
ATOM   1454  HB1 ALA A 184     -29.001 -20.916  -1.407  1.00 25.51           H  
ATOM   1455  HB2 ALA A 184     -29.514 -22.512  -2.004  1.00 25.51           H  
ATOM   1456  HB3 ALA A 184     -28.802 -22.356  -0.381  1.00 25.51           H  
ATOM   1457  N   ASN A 185     -25.920 -24.011  -1.281  1.00 45.64           N  
ATOM   1458  CA  ASN A 185     -25.593 -25.383  -0.902  1.00 46.90           C  
ATOM   1459  C   ASN A 185     -26.073 -25.633   0.539  1.00 52.61           C  
ATOM   1460  O   ASN A 185     -25.619 -24.958   1.468  1.00 60.42           O  
ATOM   1461  CB  ASN A 185     -24.079 -25.609  -1.043  1.00 61.97           C  
ATOM   1462  CG  ASN A 185     -23.657 -27.053  -0.813  1.00 64.23           C  
ATOM   1463  OD1 ASN A 185     -24.047 -27.954  -1.555  1.00 58.36           O  
ATOM   1464  ND2 ASN A 185     -22.820 -27.274   0.204  1.00 74.20           N  
ATOM   1465  H   ASN A 185     -25.260 -23.278  -1.065  1.00 45.64           H  
ATOM   1466  HA  ASN A 185     -26.098 -26.091  -1.559  1.00 46.90           H  
ATOM   1467  HB2 ASN A 185     -23.567 -24.980  -0.315  1.00 61.97           H  
ATOM   1468  HB3 ASN A 185     -23.779 -25.318  -2.050  1.00 61.97           H  
ATOM   1469 HD21 ASN A 185     -22.524 -26.507   0.790  1.00 74.20           H  
ATOM   1470 HD22 ASN A 185     -22.483 -28.209   0.387  1.00 74.20           H  
ATOM   1471  N   HIS A 186     -27.007 -26.575   0.717  1.00 30.10           N  
ATOM   1472  CA  HIS A 186     -27.544 -26.931   2.040  1.00 36.23           C  
ATOM   1473  C   HIS A 186     -26.518 -27.744   2.756  1.00 43.52           C  
ATOM   1474  O   HIS A 186     -26.116 -28.777   2.248  1.00 40.75           O  
ATOM   1475  CB  HIS A 186     -28.737 -27.852   1.904  1.00 41.71           C  
ATOM   1476  CG  HIS A 186     -30.006 -27.156   1.537  1.00 38.61           C  
ATOM   1477  CD2 HIS A 186     -30.063 -25.811   1.271  1.00 38.45           C  
ATOM   1478  ND1 HIS A 186     -31.260 -27.633   1.391  1.00 37.00           N  
ATOM   1479  NE2 HIS A 186     -31.311 -25.481   0.970  1.00 37.16           N  
ATOM   1480  CE1 HIS A 186     -32.056 -26.564   1.044  1.00 36.96           C  
ATOM   1481  H   HIS A 186     -27.359 -27.064  -0.094  1.00 30.10           H  
ATOM   1482  HA  HIS A 186     -27.811 -26.008   2.555  1.00 36.23           H  
ATOM   1483  HB2 HIS A 186     -28.888 -28.359   2.857  1.00 41.71           H  
ATOM   1484  HB3 HIS A 186     -28.515 -28.588   1.132  1.00 41.71           H  
ATOM   1485  HD2 HIS A 186     -29.225 -25.130   1.302  1.00 38.45           H  
ATOM   1486  HE2 HIS A 186     -31.658 -24.492   0.709  1.00 37.16           H  
ATOM   1487  HE1 HIS A 186     -33.051 -26.604   0.874  1.00 36.96           H  
ATOM   1488  N   THR A 187     -26.127 -27.327   3.954  1.00 52.61           N  
ATOM   1489  CA  THR A 187     -25.100 -28.056   4.690  1.00 63.12           C  
ATOM   1490  C   THR A 187     -25.624 -28.812   5.899  1.00 69.43           C  
ATOM   1491  O   THR A 187     -24.939 -29.676   6.429  1.00 72.76           O  
ATOM   1492  CB  THR A 187     -23.949 -27.145   5.108  1.00 47.45           C  
ATOM   1493  OG1 THR A 187     -24.480 -25.930   5.648  1.00 52.31           O  
ATOM   1494  CG2 THR A 187     -23.075 -26.820   3.902  1.00 41.62           C  
ATOM   1495  H   THR A 187     -26.543 -26.500   4.358  1.00 52.61           H  
ATOM   1496  HA  THR A 187     -24.733 -28.802   3.986  1.00 63.12           H  
ATOM   1497  HB  THR A 187     -23.346 -27.653   5.860  1.00 47.45           H  
ATOM   1498 HG21 THR A 187     -22.672 -27.743   3.486  1.00 41.62           H  
ATOM   1499 HG22 THR A 187     -23.673 -26.311   3.146  1.00 41.62           H  
ATOM   1500 HG23 THR A 187     -22.254 -26.173   4.212  1.00 41.62           H  
ATOM   1501  HG1 THR A 187     -25.022 -26.162   6.406  1.00 52.31           H  
ATOM   1502  N   GLY A 188     -26.842 -28.503   6.326  1.00 65.36           N  
ATOM   1503  CA  GLY A 188     -27.460 -29.223   7.429  1.00 66.46           C  
ATOM   1504  C   GLY A 188     -28.958 -29.412   7.264  1.00 60.22           C  
ATOM   1505  O   GLY A 188     -29.636 -28.567   6.671  1.00 58.56           O  
ATOM   1506  H   GLY A 188     -27.349 -27.754   5.877  1.00 65.36           H  
ATOM   1507  HA2 GLY A 188     -27.282 -28.665   8.348  1.00 66.46           H  
ATOM   1508  HA3 GLY A 188     -26.994 -30.206   7.504  1.00 66.46           H  
ATOM   1509  N   CYS A 189     -29.472 -30.524   7.785  1.00 59.83           N  
ATOM   1510  CA  CYS A 189     -30.889 -30.849   7.693  1.00 56.84           C  
ATOM   1511  C   CYS A 189     -31.401 -31.437   9.005  1.00 61.72           C  
ATOM   1512  O   CYS A 189     -30.623 -31.822   9.879  1.00 64.73           O  
ATOM   1513  CB  CYS A 189     -31.131 -31.859   6.572  1.00 91.92           C  
ATOM   1514  SG  CYS A 189     -30.532 -31.342   4.949  1.00 85.93           S  
ATOM   1515  H   CYS A 189     -28.856 -31.167   8.262  1.00 59.83           H  
ATOM   1516  HA  CYS A 189     -31.427 -29.925   7.481  1.00 56.84           H  
ATOM   1517  HB2 CYS A 189     -32.204 -32.034   6.498  1.00 91.92           H  
ATOM   1518  HB3 CYS A 189     -30.629 -32.789   6.839  1.00 91.92           H  
ATOM   1519  N   LYS A 190     -32.720 -31.494   9.137  1.00 57.40           N  
ATOM   1520  CA  LYS A 190     -33.367 -32.177  10.244  1.00 61.30           C  
ATOM   1521  C   LYS A 190     -34.855 -32.148   9.962  1.00 64.30           C  
ATOM   1522  O   LYS A 190     -35.358 -31.241   9.295  1.00 65.65           O  
ATOM   1523  CB  LYS A 190     -33.071 -31.478  11.604  1.00  0.00           C  
ATOM   1524  CG  LYS A 190     -33.647 -32.216  12.822  1.00  0.00           C  
ATOM   1525  CD  LYS A 190     -33.222 -31.538  14.131  1.00  0.00           C  
ATOM   1526  CE  LYS A 190     -33.802 -32.279  15.337  1.00  0.00           C  
ATOM   1527  NZ  LYS A 190     -33.402 -31.641  16.602  1.00  0.00           N1+
ATOM   1528  H   LYS A 190     -33.402 -30.841   8.753  1.00 57.40           H  
ATOM   1529  HA  LYS A 190     -32.990 -33.196  10.325  1.00 61.30           H  
ATOM   1530  HB2 LYS A 190     -33.499 -30.475  11.576  1.00  0.00           H  
ATOM   1531  HB3 LYS A 190     -31.990 -31.408  11.725  1.00  0.00           H  
ATOM   1532  HG2 LYS A 190     -33.286 -33.244  12.819  1.00  0.00           H  
ATOM   1533  HG3 LYS A 190     -34.736 -32.213  12.757  1.00  0.00           H  
ATOM   1534  HD2 LYS A 190     -33.581 -30.509  14.135  1.00  0.00           H  
ATOM   1535  HD3 LYS A 190     -32.134 -31.542  14.198  1.00  0.00           H  
ATOM   1536  HE2 LYS A 190     -33.442 -33.308  15.329  1.00  0.00           H  
ATOM   1537  HE3 LYS A 190     -34.890 -32.275  15.266  1.00  0.00           H  
ATOM   1538  HZ1 LYS A 190     -32.395 -31.642  16.675  1.00  0.00           H  
ATOM   1539  HZ2 LYS A 190     -33.741 -30.690  16.622  1.00  0.00           H  
ATOM   1540  HZ3 LYS A 190     -33.797 -32.155  17.378  1.00  0.00           H  
ATOM   1541  N   CYS A 191     -35.560 -33.158  10.444  1.00 57.75           N  
ATOM   1542  CA  CYS A 191     -36.995 -33.205  10.268  1.00 65.00           C  
ATOM   1543  C   CYS A 191     -37.617 -32.250  11.262  1.00 72.97           C  
ATOM   1544  O   CYS A 191     -37.245 -32.252  12.427  1.00 74.36           O  
ATOM   1545  CB  CYS A 191     -37.498 -34.623  10.494  1.00 79.70           C  
ATOM   1546  SG  CYS A 191     -36.973 -35.723   9.203  1.00 73.64           S  
ATOM   1547  H   CYS A 191     -35.092 -33.903  10.940  1.00 57.75           H  
ATOM   1548  HA  CYS A 191     -37.268 -32.912   9.254  1.00 65.00           H  
ATOM   1549  HB2 CYS A 191     -38.587 -34.610  10.525  1.00 79.70           H  
ATOM   1550  HB3 CYS A 191     -37.112 -34.987  11.446  1.00 79.70           H  
ATOM   1551  N   LEU A 192     -38.556 -31.432  10.795  1.00 66.84           N  
ATOM   1552  CA  LEU A 192     -39.149 -30.391  11.622  1.00 75.60           C  
ATOM   1553  C   LEU A 192     -40.573 -30.045  11.223  1.00 88.29           C  
ATOM   1554  O   LEU A 192     -41.063 -30.509  10.200  1.00 90.36           O  
ATOM   1555  CB  LEU A 192     -38.290 -29.134  11.558  1.00 91.97           C  
ATOM   1556  CG  LEU A 192     -36.857 -29.367  12.029  1.00 84.42           C  
ATOM   1557  CD1 LEU A 192     -36.086 -28.063  12.012  1.00 83.99           C  
ATOM   1558  CD2 LEU A 192     -36.846 -29.992  13.427  1.00 91.18           C  
ATOM   1559  H   LEU A 192     -38.866 -31.536   9.840  1.00 66.84           H  
ATOM   1560  HA  LEU A 192     -39.188 -30.784  12.638  1.00 75.60           H  
ATOM   1561  HB2 LEU A 192     -38.744 -28.371  12.190  1.00 91.97           H  
ATOM   1562  HB3 LEU A 192     -38.264 -28.783  10.526  1.00 91.97           H  
ATOM   1563  HG  LEU A 192     -36.370 -30.064  11.346  1.00 84.42           H  
ATOM   1564 HD11 LEU A 192     -36.085 -27.655  11.001  1.00 83.99           H  
ATOM   1565 HD12 LEU A 192     -36.559 -27.353  12.690  1.00 83.99           H  
ATOM   1566 HD13 LEU A 192     -35.060 -28.243  12.332  1.00 83.99           H  
ATOM   1567 HD21 LEU A 192     -37.328 -29.314  14.132  1.00 91.18           H  
ATOM   1568 HD22 LEU A 192     -37.386 -30.939  13.406  1.00 91.18           H  
ATOM   1569 HD23 LEU A 192     -35.816 -30.168  13.738  1.00 91.18           H  
ATOM   1570  N   PRO A 193     -41.244 -29.236  12.057  1.00119.77           N  
ATOM   1571  CA  PRO A 193     -42.578 -28.681  11.817  1.00135.44           C  
ATOM   1572  C   PRO A 193     -42.562 -27.184  11.485  1.00135.09           C  
ATOM   1573  O   PRO A 193     -41.775 -26.479  12.117  1.00125.82           O  
ATOM   1574  CB  PRO A 193     -43.236 -28.855  13.175  1.00 93.76           C  
ATOM   1575  CG  PRO A 193     -42.111 -28.567  14.125  1.00 82.52           C  
ATOM   1576  CD  PRO A 193     -40.878 -29.151  13.484  1.00 68.22           C  
ATOM   1577  HA  PRO A 193     -43.068 -29.166  10.972  1.00135.44           H  
ATOM   1578  HB2 PRO A 193     -43.609 -29.871  13.304  1.00 93.76           H  
ATOM   1579  HB3 PRO A 193     -44.054 -28.148  13.309  1.00 93.76           H  
ATOM   1580  HG2 PRO A 193     -42.298 -29.039  15.090  1.00 82.52           H  
ATOM   1581  HG3 PRO A 193     -41.995 -27.492  14.263  1.00 82.52           H  
ATOM   1582  HD2 PRO A 193     -40.017 -28.498  13.628  1.00 68.22           H  
ATOM   1583  HD3 PRO A 193     -40.657 -30.138  13.890  1.00 68.22           H  
ATOM   1584  N   THR A 194     -43.370 -26.675  10.547  1.00127.98           N  
ATOM   1585  CA  THR A 194     -44.195 -27.398   9.562  1.00142.49           C  
ATOM   1586  C   THR A 194     -45.407 -26.552   9.177  1.00154.44           C  
ATOM   1587  O   THR A 194     -45.980 -25.852  10.013  1.00154.31           O  
ATOM   1588  CB  THR A 194     -44.699 -28.782  10.008  1.00109.08           C  
ATOM   1589  OG1 THR A 194     -45.178 -29.498   8.862  1.00108.29           O  
ATOM   1590  CG2 THR A 194     -45.822 -28.650  11.031  1.00126.90           C  
ATOM   1591  H   THR A 194     -43.421 -25.667  10.509  1.00127.98           H  
ATOM   1592  HA  THR A 194     -43.525 -27.571   8.720  1.00142.49           H  
ATOM   1593  HB  THR A 194     -43.874 -29.322  10.472  1.00109.08           H  
ATOM   1594 HG21 THR A 194     -45.459 -28.102  11.900  1.00126.90           H  
ATOM   1595 HG22 THR A 194     -46.658 -28.112  10.585  1.00126.90           H  
ATOM   1596 HG23 THR A 194     -46.152 -29.642  11.339  1.00126.90           H  
ATOM   1597  HG1 THR A 194     -45.477 -30.360   9.162  1.00108.29           H  
ATOM   1598  N   NME A 195     -45.806 -26.611   7.907  1.00  0.00           N  
ATOM   1599  CH3 NME A 195     -46.940 -25.857   7.415  1.00  0.00           C  
ATOM   1600  H   NME A 195     -45.298 -27.202   7.264  1.00  0.00           H  
ATOM   1601 HH31 NME A 195     -46.690 -25.407   6.455  1.00  0.00           H  
ATOM   1602 HH32 NME A 195     -47.795 -26.524   7.292  1.00  0.00           H  
ATOM   1603 HH33 NME A 195     -47.193 -25.073   8.129  1.00  0.00           H  
TER    1604      NME A 195 
CONECT    1    5    6    4    2
CONECT    2    1    3    3
CONECT    3    2    2
CONECT    4    1
CONECT    5    1
CONECT    6    1
CONECT  355  966
CONECT  828 1514
CONECT  863 1546
CONECT  966  355
CONECT 1514  828
CONECT 1546  863
CONECT 1598 1599 1600
CONECT 1599 1598 1602 1603 1601
CONECT 1600 1598
CONECT 1601 1599
CONECT 1602 1599
CONECT 1603 1599
END
