# Supplementary material for: Variations of VEGFR2 Chemical Space: Stimulator and Inhibitory Peptides
Source: Int J Mol Sci. 2024 Jul 16;25(14):7787. doi: 10.3390/ijms25147787 (PMC11276785; doi:10.3390/ijms25147787)
Supplement: Supplementary file 1 [file ijms-25-07787-s001.zip › Supplimenal material - proteins- S1/protein stimulants S1/3il8 IL8 prepared for docking.pdb]

HEADER    CYTOKINE                                            3IL8    
REMARK  99                                                                      
REMARK  99 MOE v2022.02 (Chemical Computing Group ULC) Sun Nov 26 20:28:35 2023 
SEQRES   1 A   69  ACE LEU ARG CYS GLN CYS ILE LYS THR TYR SER LYS PRO
SEQRES   2 A   69  PHE HIS PRO LYS PHE ILE LYS GLU LEU ARG VAL ILE GLU
SEQRES   3 A   69  SER GLY PRO HIS CYS ALA ASN THR GLU ILE ILE VAL LYS
SEQRES   4 A   69  LEU SER ASP GLY ARG GLU LEU CYS LEU ASP PRO LYS GLU
SEQRES   5 A   69  ASN TRP VAL GLN ARG VAL VAL GLU LYS PHE LEU LYS ARG
SEQRES   6 A   69  ALA GLU ASN SER
HELIX    1   1 PRO A   19  PHE A   21  5               Generated by MOE    3
HELIX    2   2 ASN A   56  GLU A   70  1               Generated by MOE   15
SHEET    1       ILE A  22  ILE A  28                  Generated by MOE
SHEET    2       GLU A  38  LEU A  43                  Generated by MOE
SHEET    3       GLU A  48  LEU A  51                  Generated by MOE
SSBOND   1 CYS A    7    CYS A   34                          1555   1555  2.02
SSBOND   2 CYS A    9    CYS A   50                          1555   1555  2.09
ATOM      1  CH3 ACE A   4       1.751  11.443  -8.983  1.00  0.00           C  
ATOM      2  C   ACE A   4       0.688  11.804  -7.944  1.00  0.00           C  
ATOM      3  O   ACE A   4       0.417  11.024  -7.032  1.00  0.00           O  
ATOM      4 HH31 ACE A   4       2.181  10.462  -8.781  1.00  0.00           H  
ATOM      5 HH32 ACE A   4       1.288  11.442  -9.970  1.00  0.00           H  
ATOM      6 HH33 ACE A   4       2.538  12.198  -8.952  1.00  0.00           H  
ATOM      7  N   LEU A   5       0.097  12.968  -8.082  1.00 34.37           N  
ATOM      8  CA  LEU A   5      -0.939  13.419  -7.144  1.00 34.27           C  
ATOM      9  C   LEU A   5      -1.449  14.791  -7.536  1.00 29.10           C  
ATOM     10  O   LEU A   5      -0.593  15.596  -7.932  1.00 31.02           O  
ATOM     11  CB  LEU A   5      -0.300  13.520  -5.743  1.00 40.01           C  
ATOM     12  CG  LEU A   5      -0.428  12.355  -4.793  1.00 47.63           C  
ATOM     13  CD1 LEU A   5       0.394  11.148  -5.255  1.00 49.52           C  
ATOM     14  CD2 LEU A   5       0.113  12.820  -3.434  1.00 46.81           C  
ATOM     15  H   LEU A   5       0.361  13.567  -8.851  1.00 34.37           H  
ATOM     16  HA  LEU A   5      -1.770  12.714  -7.155  1.00 34.27           H  
ATOM     17  HB2 LEU A   5      -0.746  14.384  -5.250  1.00 40.01           H  
ATOM     18  HB3 LEU A   5       0.766  13.696  -5.890  1.00 40.01           H  
ATOM     19  HG  LEU A   5      -1.472  12.047  -4.744  1.00 47.63           H  
ATOM     20 HD11 LEU A   5       0.047  10.827  -6.237  1.00 49.52           H  
ATOM     21 HD12 LEU A   5       1.446  11.426  -5.314  1.00 49.52           H  
ATOM     22 HD13 LEU A   5       0.273  10.332  -4.543  1.00 49.52           H  
ATOM     23 HD21 LEU A   5       1.157  13.115  -3.540  1.00 46.81           H  
ATOM     24 HD22 LEU A   5      -0.471  13.670  -3.082  1.00 46.81           H  
ATOM     25 HD23 LEU A   5       0.037  12.005  -2.715  1.00 46.81           H  
ATOM     26  N   ARG A   6      -2.710  15.034  -7.244  1.00 25.68           N  
ATOM     27  CA  ARG A   6      -3.279  16.375  -7.513  1.00 27.90           C  
ATOM     28  C   ARG A   6      -2.684  17.304  -6.422  1.00 28.02           C  
ATOM     29  O   ARG A   6      -1.723  16.897  -5.738  1.00 28.65           O  
ATOM     30  CB  ARG A   6      -4.804  16.324  -7.520  1.00 30.39           C  
ATOM     31  CG  ARG A   6      -5.328  15.603  -8.781  1.00 44.99           C  
ATOM     32  CD  ARG A   6      -6.798  15.717  -9.035  1.00 45.96           C  
ATOM     33  NE  ARG A   6      -7.284  14.631  -9.880  1.00 47.96           N  
ATOM     34  CZ  ARG A   6      -7.143  14.507 -11.190  1.00 49.15           C  
ATOM     35  NH1 ARG A   6      -6.549  15.429 -11.929  1.00 53.18           N  
ATOM     36  NH2 ARG A   6      -7.565  13.410 -11.835  1.00 53.92           N1+
ATOM     37  H   ARG A   6      -3.286  14.310  -6.839  1.00 25.68           H  
ATOM     38  HA  ARG A   6      -3.019  16.756  -8.500  1.00 27.90           H  
ATOM     39  HB2 ARG A   6      -5.195  17.341  -7.503  1.00 30.39           H  
ATOM     40  HB3 ARG A   6      -5.147  15.788  -6.635  1.00 30.39           H  
ATOM     41  HG2 ARG A   6      -5.087  14.544  -8.685  1.00 44.99           H  
ATOM     42  HG3 ARG A   6      -4.807  16.018  -9.644  1.00 44.99           H  
ATOM     43  HD2 ARG A   6      -6.999  16.667  -9.530  1.00 45.96           H  
ATOM     44  HD3 ARG A   6      -7.325  15.686  -8.081  1.00 45.96           H  
ATOM     45  HE  ARG A   6      -7.785  13.890  -9.412  1.00 47.96           H  
ATOM     46 HH11 ARG A   6      -6.209  16.278 -11.500  1.00 53.18           H  
ATOM     47 HH12 ARG A   6      -6.435  15.284 -12.922  1.00 53.18           H  
ATOM     48 HH21 ARG A   6      -7.422  13.323 -12.831  1.00 53.92           H  
ATOM     49 HH22 ARG A   6      -8.026  12.670 -11.325  1.00 53.92           H  
ATOM     50  N   CYS A   7      -3.236  18.490  -6.305  1.00 19.62           N  
ATOM     51  CA  CYS A   7      -2.860  19.478  -5.286  1.00 24.87           C  
ATOM     52  C   CYS A   7      -2.995  18.843  -3.891  1.00 25.48           C  
ATOM     53  O   CYS A   7      -3.998  18.180  -3.586  1.00 27.31           O  
ATOM     54  CB  CYS A   7      -3.718  20.710  -5.409  1.00 19.49           C  
ATOM     55  SG  CYS A   7      -3.560  21.749  -6.826  1.00 21.66           S  
ATOM     56  H   CYS A   7      -3.966  18.738  -6.958  1.00 19.62           H  
ATOM     57  HA  CYS A   7      -1.824  19.782  -5.435  1.00 24.87           H  
ATOM     58  HB2 CYS A   7      -3.507  21.330  -4.538  1.00 19.49           H  
ATOM     59  HB3 CYS A   7      -4.755  20.377  -5.376  1.00 19.49           H  
ATOM     60  N   GLN A   8      -2.010  19.077  -3.049  1.00 24.92           N  
ATOM     61  CA  GLN A   8      -2.076  18.456  -1.707  1.00 28.10           C  
ATOM     62  C   GLN A   8      -2.596  19.393  -0.655  1.00 25.04           C  
ATOM     63  O   GLN A   8      -2.981  18.875   0.393  1.00 31.08           O  
ATOM     64  CB  GLN A   8      -0.674  17.920  -1.327  1.00 28.15           C  
ATOM     65  CG  GLN A   8      -0.355  16.864  -2.381  1.00 40.52           C  
ATOM     66  CD  GLN A   8       0.947  16.150  -2.182  1.00 47.82           C  
ATOM     67  OE1 GLN A   8       1.136  15.476  -1.164  1.00 50.67           O  
ATOM     68  NE2 GLN A   8       1.801  16.249  -3.204  1.00 46.90           N  
ATOM     69  H   GLN A   8      -1.231  19.664  -3.312  1.00 24.92           H  
ATOM     70  HA  GLN A   8      -2.789  17.633  -1.753  1.00 28.10           H  
ATOM     71  HB2 GLN A   8      -0.691  17.475  -0.332  1.00 28.15           H  
ATOM     72  HB3 GLN A   8       0.063  18.723  -1.354  1.00 28.15           H  
ATOM     73  HG2 GLN A   8      -0.328  17.354  -3.354  1.00 40.52           H  
ATOM     74  HG3 GLN A   8      -1.154  16.122  -2.370  1.00 40.52           H  
ATOM     75 HE21 GLN A   8       1.569  16.823  -4.002  1.00 46.90           H  
ATOM     76 HE22 GLN A   8       2.678  15.749  -3.179  1.00 46.90           H  
ATOM     77  N   CYS A   9      -2.564  20.675  -0.883  1.00 25.17           N  
ATOM     78  CA  CYS A   9      -2.979  21.661   0.073  1.00 27.51           C  
ATOM     79  C   CYS A   9      -4.383  22.211  -0.149  1.00 32.06           C  
ATOM     80  O   CYS A   9      -4.657  22.811  -1.183  1.00 35.01           O  
ATOM     81  CB  CYS A   9      -1.938  22.830   0.019  1.00 20.48           C  
ATOM     82  SG  CYS A   9      -0.297  22.177   0.370  1.00 20.57           S  
ATOM     83  H   CYS A   9      -2.229  20.992  -1.781  1.00 25.17           H  
ATOM     84  HA  CYS A   9      -3.017  21.177   1.049  1.00 27.51           H  
ATOM     85  HB2 CYS A   9      -2.197  23.584   0.762  1.00 20.48           H  
ATOM     86  HB3 CYS A   9      -1.947  23.280  -0.974  1.00 20.48           H  
ATOM     87  N   ILE A  10      -5.234  22.101   0.858  1.00 34.53           N  
ATOM     88  CA  ILE A  10      -6.582  22.648   0.870  1.00 38.28           C  
ATOM     89  C   ILE A  10      -6.502  24.143   1.278  1.00 38.15           C  
ATOM     90  O   ILE A  10      -7.347  24.926   0.825  1.00 41.36           O  
ATOM     91  CB  ILE A  10      -7.571  21.965   1.870  1.00 42.11           C  
ATOM     92  CG1 ILE A  10      -7.612  20.438   1.704  1.00 45.57           C  
ATOM     93  CG2 ILE A  10      -8.991  22.567   1.583  1.00 48.86           C  
ATOM     94  CD1 ILE A  10      -7.975  20.104   0.219  1.00 43.63           C  
ATOM     95  H   ILE A  10      -4.925  21.600   1.679  1.00 34.53           H  
ATOM     96  HA  ILE A  10      -6.970  22.479  -0.134  1.00 38.28           H  
ATOM     97  HB  ILE A  10      -7.242  22.155   2.892  1.00 42.11           H  
ATOM     98 HG12 ILE A  10      -8.366  20.017   2.369  1.00 45.57           H  
ATOM     99 HG13 ILE A  10      -6.637  20.016   1.947  1.00 45.57           H  
ATOM    100 HG21 ILE A  10      -8.966  23.646   1.735  1.00 48.86           H  
ATOM    101 HG22 ILE A  10      -9.275  22.352   0.553  1.00 48.86           H  
ATOM    102 HG23 ILE A  10      -9.719  22.121   2.261  1.00 48.86           H  
ATOM    103 HD11 ILE A  10      -8.951  20.527  -0.020  1.00 43.63           H  
ATOM    104 HD12 ILE A  10      -7.222  20.530  -0.444  1.00 43.63           H  
ATOM    105 HD13 ILE A  10      -8.005  19.022   0.087  1.00 43.63           H  
ATOM    106  N   LYS A  11      -5.557  24.432   2.164  1.00 34.28           N  
ATOM    107  CA  LYS A  11      -5.324  25.797   2.687  1.00 31.88           C  
ATOM    108  C   LYS A  11      -3.918  25.937   3.272  1.00 28.32           C  
ATOM    109  O   LYS A  11      -3.305  24.903   3.614  1.00 26.12           O  
ATOM    110  CB  LYS A  11      -6.296  26.135   3.839  1.00 36.80           C  
ATOM    111  CG  LYS A  11      -6.186  25.098   4.950  1.00 42.28           C  
ATOM    112  CD  LYS A  11      -7.132  25.457   6.094  1.00 55.35           C  
ATOM    113  CE  LYS A  11      -6.646  24.788   7.381  1.00 62.36           C  
ATOM    114  NZ  LYS A  11      -5.142  25.011   7.458  1.00 70.44           N1+
ATOM    115  H   LYS A  11      -4.967  23.683   2.498  1.00 34.28           H  
ATOM    116  HA  LYS A  11      -5.469  26.466   1.839  1.00 31.88           H  
ATOM    117  HB2 LYS A  11      -7.317  26.144   3.456  1.00 36.80           H  
ATOM    118  HB3 LYS A  11      -6.049  27.118   4.240  1.00 36.80           H  
ATOM    119  HG2 LYS A  11      -5.162  25.075   5.322  1.00 42.28           H  
ATOM    120  HG3 LYS A  11      -6.452  24.117   4.556  1.00 42.28           H  
ATOM    121  HD2 LYS A  11      -8.137  25.107   5.859  1.00 55.35           H  
ATOM    122  HD3 LYS A  11      -7.146  26.539   6.229  1.00 55.35           H  
ATOM    123  HE2 LYS A  11      -6.865  23.721   7.354  1.00 62.36           H  
ATOM    124  HE3 LYS A  11      -7.136  25.238   8.245  1.00 62.36           H  
ATOM    125  HZ1 LYS A  11      -4.698  24.591   6.654  1.00 70.44           H  
ATOM    126  HZ2 LYS A  11      -4.949  26.002   7.470  1.00 70.44           H  
ATOM    127  HZ3 LYS A  11      -4.782  24.588   8.301  1.00 70.44           H  
ATOM    128  N   THR A  12      -3.466  27.186   3.390  1.00 23.85           N  
ATOM    129  CA  THR A  12      -2.116  27.397   3.926  1.00 24.06           C  
ATOM    130  C   THR A  12      -2.178  27.995   5.319  1.00 28.37           C  
ATOM    131  O   THR A  12      -3.204  28.604   5.669  1.00 25.97           O  
ATOM    132  CB  THR A  12      -1.271  28.196   2.879  1.00 23.35           C  
ATOM    133  OG1 THR A  12      -1.889  29.478   2.731  1.00 28.43           O  
ATOM    134  CG2 THR A  12      -1.279  27.523   1.477  1.00 25.93           C  
ATOM    135  H   THR A  12      -4.041  27.970   3.116  1.00 23.85           H  
ATOM    136  HA  THR A  12      -1.593  26.451   4.070  1.00 24.06           H  
ATOM    137  HB  THR A  12      -0.241  28.246   3.233  1.00 23.35           H  
ATOM    138 HG21 THR A  12      -0.863  26.518   1.554  1.00 25.93           H  
ATOM    139 HG22 THR A  12      -2.303  27.465   1.108  1.00 25.93           H  
ATOM    140 HG23 THR A  12      -0.677  28.114   0.787  1.00 25.93           H  
ATOM    141  HG1 THR A  12      -1.373  29.977   2.093  1.00 28.43           H  
ATOM    142  N   TYR A  13      -1.128  27.781   6.074  1.00 23.01           N  
ATOM    143  CA  TYR A  13      -0.957  28.265   7.443  1.00 21.65           C  
ATOM    144  C   TYR A  13      -0.522  29.716   7.361  1.00 22.19           C  
ATOM    145  O   TYR A  13       0.473  30.025   6.730  1.00 24.69           O  
ATOM    146  CB  TYR A  13       0.035  27.392   8.237  1.00 21.28           C  
ATOM    147  CG  TYR A  13      -0.133  27.713   9.728  1.00 22.18           C  
ATOM    148  CD1 TYR A  13      -1.284  27.322  10.393  1.00 22.39           C  
ATOM    149  CD2 TYR A  13       0.854  28.409  10.403  1.00 19.74           C  
ATOM    150  CE1 TYR A  13      -1.485  27.616  11.745  1.00 24.38           C  
ATOM    151  CE2 TYR A  13       0.674  28.727  11.744  1.00 25.14           C  
ATOM    152  CZ  TYR A  13      -0.480  28.313  12.406  1.00 24.18           C  
ATOM    153  OH  TYR A  13      -0.575  28.617  13.721  1.00 24.99           O  
ATOM    154  H   TYR A  13      -0.375  27.237   5.677  1.00 23.01           H  
ATOM    155  HA  TYR A  13      -1.896  28.197   7.992  1.00 21.65           H  
ATOM    156  HB2 TYR A  13       1.055  27.615   7.924  1.00 21.28           H  
ATOM    157  HB3 TYR A  13      -0.177  26.338   8.060  1.00 21.28           H  
ATOM    158  HD1 TYR A  13      -2.044  26.777   9.854  1.00 22.39           H  
ATOM    159  HD2 TYR A  13       1.758  28.703   9.891  1.00 19.74           H  
ATOM    160  HE1 TYR A  13      -2.387  27.313  12.256  1.00 24.38           H  
ATOM    161  HE2 TYR A  13       1.427  29.294  12.272  1.00 25.14           H  
ATOM    162  HH  TYR A  13       0.174  29.098  14.081  1.00 24.99           H  
ATOM    163  N   SER A  14      -1.277  30.620   8.009  1.00 23.51           N  
ATOM    164  CA  SER A  14      -0.977  32.032   7.892  1.00 28.36           C  
ATOM    165  C   SER A  14      -0.275  32.717   9.028  1.00 27.57           C  
ATOM    166  O   SER A  14      -0.126  33.968   8.895  1.00 32.22           O  
ATOM    167  CB  SER A  14      -2.302  32.832   7.635  1.00 33.77           C  
ATOM    168  OG  SER A  14      -3.031  32.752   8.887  1.00 45.15           O  
ATOM    169  H   SER A  14      -2.054  30.314   8.578  1.00 23.51           H  
ATOM    170  HA  SER A  14      -0.263  32.043   7.068  1.00 28.36           H  
ATOM    171  HB2 SER A  14      -2.875  32.377   6.827  1.00 33.77           H  
ATOM    172  HB3 SER A  14      -2.082  33.870   7.384  1.00 33.77           H  
ATOM    173  HG  SER A  14      -3.849  33.242   8.778  1.00 45.15           H  
ATOM    174  N   LYS A  15       0.117  32.042  10.074  1.00 23.62           N  
ATOM    175  CA  LYS A  15       0.829  32.741  11.164  1.00 22.75           C  
ATOM    176  C   LYS A  15       2.273  32.280  11.186  1.00 20.11           C  
ATOM    177  O   LYS A  15       2.511  31.060  11.306  1.00 21.93           O  
ATOM    178  CB  LYS A  15       0.253  32.296  12.542  1.00 24.07           C  
ATOM    179  CG  LYS A  15      -1.291  32.497  12.505  1.00 29.55           C  
ATOM    180  CD  LYS A  15      -1.832  32.042  13.875  1.00 37.77           C  
ATOM    181  CE  LYS A  15      -3.356  32.002  13.794  1.00 47.94           C  
ATOM    182  NZ  LYS A  15      -3.903  31.020  14.782  1.00 54.51           N1+
ATOM    183  H   LYS A  15      -0.065  31.051  10.138  1.00 23.62           H  
ATOM    184  HA  LYS A  15       0.727  33.814  11.001  1.00 22.75           H  
ATOM    185  HB2 LYS A  15       0.686  32.902  13.337  1.00 24.07           H  
ATOM    186  HB3 LYS A  15       0.485  31.246  12.718  1.00 24.07           H  
ATOM    187  HG2 LYS A  15      -1.729  31.894  11.709  1.00 29.55           H  
ATOM    188  HG3 LYS A  15      -1.529  33.547  12.338  1.00 29.55           H  
ATOM    189  HD2 LYS A  15      -1.521  32.746  14.647  1.00 37.77           H  
ATOM    190  HD3 LYS A  15      -1.449  31.050  14.113  1.00 37.77           H  
ATOM    191  HE2 LYS A  15      -3.655  31.705  12.789  1.00 47.94           H  
ATOM    192  HE3 LYS A  15      -3.754  32.993  14.014  1.00 47.94           H  
ATOM    193  HZ1 LYS A  15      -3.536  30.101  14.581  1.00 54.51           H  
ATOM    194  HZ2 LYS A  15      -3.631  31.294  15.715  1.00 54.51           H  
ATOM    195  HZ3 LYS A  15      -4.911  31.002  14.716  1.00 54.51           H  
ATOM    196  N   PRO A  16       3.144  33.259  11.164  1.00 18.46           N  
ATOM    197  CA  PRO A  16       4.563  33.027  11.202  1.00 19.34           C  
ATOM    198  C   PRO A  16       4.908  32.128  12.401  1.00 23.52           C  
ATOM    199  O   PRO A  16       4.280  32.212  13.468  1.00 23.32           O  
ATOM    200  CB  PRO A  16       5.161  34.414  11.406  1.00 21.16           C  
ATOM    201  CG  PRO A  16       4.099  35.378  10.990  1.00 23.99           C  
ATOM    202  CD  PRO A  16       2.786  34.678  11.018  1.00 19.03           C  
ATOM    203  HA  PRO A  16       4.937  32.535  10.304  1.00 19.34           H  
ATOM    204  HB2 PRO A  16       6.050  34.539  10.788  1.00 21.16           H  
ATOM    205  HB3 PRO A  16       5.422  34.565  12.453  1.00 21.16           H  
ATOM    206  HG2 PRO A  16       4.303  35.736   9.981  1.00 23.99           H  
ATOM    207  HG3 PRO A  16       4.080  36.223  11.678  1.00 23.99           H  
ATOM    208  HD2 PRO A  16       2.185  35.015  11.862  1.00 19.03           H  
ATOM    209  HD3 PRO A  16       2.237  34.846  10.091  1.00 19.03           H  
ATOM    210  N   PHE A  17       5.995  31.395  12.285  1.00 19.18           N  
ATOM    211  CA  PHE A  17       6.456  30.490  13.345  1.00 18.67           C  
ATOM    212  C   PHE A  17       7.944  30.309  13.083  1.00 20.28           C  
ATOM    213  O   PHE A  17       8.465  30.621  12.016  1.00 21.45           O  
ATOM    214  CB  PHE A  17       5.643  29.201  13.344  1.00 20.49           C  
ATOM    215  CG  PHE A  17       5.822  28.325  12.127  1.00 21.00           C  
ATOM    216  CD1 PHE A  17       6.833  27.372  12.086  1.00 19.58           C  
ATOM    217  CD2 PHE A  17       4.934  28.443  11.034  1.00 19.66           C  
ATOM    218  CE1 PHE A  17       6.943  26.508  10.956  1.00 21.22           C  
ATOM    219  CE2 PHE A  17       5.027  27.587   9.937  1.00 19.00           C  
ATOM    220  CZ  PHE A  17       6.050  26.629   9.886  1.00 17.08           C  
ATOM    221  H   PHE A  17       6.533  31.458  11.433  1.00 19.18           H  
ATOM    222  HA  PHE A  17       6.309  30.882  14.352  1.00 18.67           H  
ATOM    223  HB2 PHE A  17       4.589  29.468  13.414  1.00 20.49           H  
ATOM    224  HB3 PHE A  17       5.930  28.621  14.221  1.00 20.49           H  
ATOM    225  HD1 PHE A  17       7.532  27.286  12.905  1.00 19.58           H  
ATOM    226  HD2 PHE A  17       4.172  29.208  11.048  1.00 19.66           H  
ATOM    227  HE1 PHE A  17       7.719  25.757  10.927  1.00 21.22           H  
ATOM    228  HE2 PHE A  17       4.314  27.662   9.130  1.00 19.00           H  
ATOM    229  HZ  PHE A  17       6.148  25.987   9.023  1.00 17.08           H  
ATOM    230  N   HIS A  18       8.585  29.812  14.093  1.00 21.02           N  
ATOM    231  CA  HIS A  18      10.018  29.592  14.105  1.00 22.09           C  
ATOM    232  C   HIS A  18      10.419  28.353  13.327  1.00 18.48           C  
ATOM    233  O   HIS A  18       9.724  27.335  13.443  1.00 17.53           O  
ATOM    234  CB  HIS A  18      10.442  29.367  15.621  1.00 24.77           C  
ATOM    235  CG  HIS A  18      11.908  29.676  15.707  1.00 24.44           C  
ATOM    236  ND1 HIS A  18      12.890  28.875  15.194  1.00 22.32           N  
ATOM    237  CD2 HIS A  18      12.534  30.753  16.217  1.00 29.53           C  
ATOM    238  CE1 HIS A  18      14.069  29.423  15.426  1.00 30.32           C  
ATOM    239  NE2 HIS A  18      13.872  30.575  16.040  1.00 30.54           N  
ATOM    240  H   HIS A  18       8.057  29.564  14.918  1.00 21.02           H  
ATOM    241  HA  HIS A  18      10.505  30.451  13.644  1.00 22.09           H  
ATOM    242  HB2 HIS A  18      10.258  28.333  15.914  1.00 24.77           H  
ATOM    243  HB3 HIS A  18       9.878  30.035  16.272  1.00 24.77           H  
ATOM    244  HD2 HIS A  18      12.060  31.605  16.683  1.00 29.53           H  
ATOM    245  HE2 HIS A  18      14.595  31.218  16.330  1.00 30.54           H  
ATOM    246  HE1 HIS A  18      15.027  29.002  15.160  1.00 30.32           H  
ATOM    247  N   PRO A  19      11.479  28.490  12.546  1.00 21.31           N  
ATOM    248  CA  PRO A  19      11.976  27.405  11.699  1.00 19.71           C  
ATOM    249  C   PRO A  19      12.422  26.199  12.498  1.00 23.40           C  
ATOM    250  O   PRO A  19      12.597  25.110  11.929  1.00 20.61           O  
ATOM    251  CB  PRO A  19      13.116  27.996  10.892  1.00 23.07           C  
ATOM    252  CG  PRO A  19      13.507  29.246  11.606  1.00 24.35           C  
ATOM    253  CD  PRO A  19      12.218  29.747  12.319  1.00 21.85           C  
ATOM    254  HA  PRO A  19      11.182  27.029  11.054  1.00 19.71           H  
ATOM    255  HB2 PRO A  19      12.786  28.224   9.878  1.00 23.07           H  
ATOM    256  HB3 PRO A  19      13.955  27.301  10.854  1.00 23.07           H  
ATOM    257  HG2 PRO A  19      13.863  29.993  10.897  1.00 24.35           H  
ATOM    258  HG3 PRO A  19      14.288  29.037  12.337  1.00 24.35           H  
ATOM    259  HD2 PRO A  19      12.454  30.242  13.261  1.00 21.85           H  
ATOM    260  HD3 PRO A  19      11.653  30.428  11.682  1.00 21.85           H  
ATOM    261  N   LYS A  20      12.588  26.348  13.806  1.00 22.49           N  
ATOM    262  CA  LYS A  20      13.039  25.150  14.584  1.00 21.93           C  
ATOM    263  C   LYS A  20      11.951  24.108  14.649  1.00 16.01           C  
ATOM    264  O   LYS A  20      12.210  22.943  14.941  1.00 19.23           O  
ATOM    265  CB  LYS A  20      13.551  25.490  15.968  1.00 25.78           C  
ATOM    266  CG  LYS A  20      12.447  25.924  16.927  1.00 27.95           C  
ATOM    267  CD  LYS A  20      12.977  25.951  18.396  1.00 34.69           C  
ATOM    268  CE  LYS A  20      12.411  27.272  18.918  1.00 38.92           C  
ATOM    269  NZ  LYS A  20      13.227  27.806  20.041  1.00 52.39           N1+
ATOM    270  H   LYS A  20      12.417  27.234  14.259  1.00 22.49           H  
ATOM    271  HA  LYS A  20      13.889  24.736  14.041  1.00 21.93           H  
ATOM    272  HB2 LYS A  20      14.273  26.302  15.881  1.00 25.78           H  
ATOM    273  HB3 LYS A  20      14.043  24.609  16.381  1.00 25.78           H  
ATOM    274  HG2 LYS A  20      11.616  25.222  16.858  1.00 27.95           H  
ATOM    275  HG3 LYS A  20      12.104  26.921  16.651  1.00 27.95           H  
ATOM    276  HD2 LYS A  20      14.067  25.949  18.423  1.00 34.69           H  
ATOM    277  HD3 LYS A  20      12.598  25.105  18.969  1.00 34.69           H  
ATOM    278  HE2 LYS A  20      11.392  27.108  19.267  1.00 38.92           H  
ATOM    279  HE3 LYS A  20      12.404  28.000  18.107  1.00 38.92           H  
ATOM    280  HZ1 LYS A  20      13.238  27.137  20.797  1.00 52.39           H  
ATOM    281  HZ2 LYS A  20      14.171  27.970  19.723  1.00 52.39           H  
ATOM    282  HZ3 LYS A  20      12.826  28.674  20.366  1.00 52.39           H  
ATOM    283  N   PHE A  21      10.715  24.542  14.315  1.00 15.49           N  
ATOM    284  CA  PHE A  21       9.632  23.571  14.392  1.00 14.81           C  
ATOM    285  C   PHE A  21       9.544  22.702  13.135  1.00 17.32           C  
ATOM    286  O   PHE A  21       8.729  21.794  13.160  1.00 17.41           O  
ATOM    287  CB  PHE A  21       8.274  24.237  14.698  1.00 16.14           C  
ATOM    288  CG  PHE A  21       8.370  24.901  16.058  1.00 14.91           C  
ATOM    289  CD1 PHE A  21       8.629  24.076  17.178  1.00 18.55           C  
ATOM    290  CD2 PHE A  21       8.261  26.275  16.147  1.00 19.24           C  
ATOM    291  CE1 PHE A  21       8.730  24.664  18.431  1.00 17.48           C  
ATOM    292  CE2 PHE A  21       8.387  26.909  17.407  1.00 21.14           C  
ATOM    293  CZ  PHE A  21       8.640  26.059  18.495  1.00 19.11           C  
ATOM    294  H   PHE A  21      10.550  25.495  14.025  1.00 15.49           H  
ATOM    295  HA  PHE A  21       9.872  22.914  15.228  1.00 14.81           H  
ATOM    296  HB2 PHE A  21       7.487  23.483  14.710  1.00 16.14           H  
ATOM    297  HB3 PHE A  21       8.049  24.984  13.937  1.00 16.14           H  
ATOM    298  HD1 PHE A  21       8.746  23.009  17.060  1.00 18.55           H  
ATOM    299  HD2 PHE A  21       8.080  26.863  15.259  1.00 19.24           H  
ATOM    300  HE1 PHE A  21       8.872  24.069  19.321  1.00 17.48           H  
ATOM    301  HE2 PHE A  21       8.294  27.979  17.523  1.00 21.14           H  
ATOM    302  HZ  PHE A  21       8.777  26.520  19.462  1.00 19.11           H  
ATOM    303  N   ILE A  22      10.384  23.007  12.150  1.00 17.88           N  
ATOM    304  CA  ILE A  22      10.268  22.205  10.900  1.00 13.16           C  
ATOM    305  C   ILE A  22      11.322  21.127  10.883  1.00 12.02           C  
ATOM    306  O   ILE A  22      12.479  21.422  11.228  1.00 15.33           O  
ATOM    307  CB  ILE A  22      10.520  23.203   9.679  1.00 17.26           C  
ATOM    308  CG1 ILE A  22       9.366  24.195   9.547  1.00 16.15           C  
ATOM    309  CG2 ILE A  22      10.768  22.431   8.338  1.00 19.20           C  
ATOM    310  CD1 ILE A  22       9.628  25.427   8.620  1.00 15.87           C  
ATOM    311  H   ILE A  22      11.066  23.745  12.245  1.00 17.88           H  
ATOM    312  HA  ILE A  22       9.287  21.734  10.834  1.00 13.16           H  
ATOM    313  HB  ILE A  22      11.428  23.766   9.893  1.00 17.26           H  
ATOM    314 HG12 ILE A  22       9.132  24.570  10.543  1.00 16.15           H  
ATOM    315 HG13 ILE A  22       8.506  23.656   9.151  1.00 16.15           H  
ATOM    316 HG21 ILE A  22      11.619  21.761   8.457  1.00 19.20           H  
ATOM    317 HG22 ILE A  22       9.881  21.851   8.083  1.00 19.20           H  
ATOM    318 HG23 ILE A  22      10.976  23.145   7.541  1.00 19.20           H  
ATOM    319 HD11 ILE A  22      10.486  25.987   8.993  1.00 15.87           H  
ATOM    320 HD12 ILE A  22       9.832  25.082   7.606  1.00 15.87           H  
ATOM    321 HD13 ILE A  22       8.749  26.071   8.614  1.00 15.87           H  
ATOM    322  N   LYS A  23      10.933  19.943  10.479  1.00 12.29           N  
ATOM    323  CA  LYS A  23      11.961  18.902  10.398  1.00 17.17           C  
ATOM    324  C   LYS A  23      12.031  18.400   8.938  1.00 14.23           C  
ATOM    325  O   LYS A  23      12.962  17.671   8.626  1.00 14.13           O  
ATOM    326  CB  LYS A  23      11.671  17.732  11.284  1.00 13.02           C  
ATOM    327  CG  LYS A  23      10.412  16.962  11.018  1.00 21.42           C  
ATOM    328  CD  LYS A  23      10.606  15.674  11.920  1.00 25.57           C  
ATOM    329  CE  LYS A  23       9.407  14.779  11.826  1.00 23.22           C  
ATOM    330  NZ  LYS A  23       9.708  13.481  12.529  1.00 37.54           N1+
ATOM    331  H   LYS A  23       9.971  19.757  10.235  1.00 12.29           H  
ATOM    332  HA  LYS A  23      12.903  19.341  10.727  1.00 17.17           H  
ATOM    333  HB2 LYS A  23      11.618  18.102  12.308  1.00 13.02           H  
ATOM    334  HB3 LYS A  23      12.505  17.037  11.192  1.00 13.02           H  
ATOM    335  HG2 LYS A  23      10.327  16.697   9.964  1.00 21.42           H  
ATOM    336  HG3 LYS A  23       9.532  17.528  11.322  1.00 21.42           H  
ATOM    337  HD2 LYS A  23      10.744  15.980  12.957  1.00 25.57           H  
ATOM    338  HD3 LYS A  23      11.487  15.129  11.582  1.00 25.57           H  
ATOM    339  HE2 LYS A  23       9.179  14.583  10.778  1.00 23.22           H  
ATOM    340  HE3 LYS A  23       8.552  15.262  12.300  1.00 23.22           H  
ATOM    341  HZ1 LYS A  23      10.500  13.035  12.088  1.00 37.54           H  
ATOM    342  HZ2 LYS A  23       9.922  13.665  13.499  1.00 37.54           H  
ATOM    343  HZ3 LYS A  23       8.904  12.872  12.471  1.00 37.54           H  
ATOM    344  N   GLU A  24      11.002  18.728   8.159  1.00 14.10           N  
ATOM    345  CA  GLU A  24      11.085  18.288   6.737  1.00 16.66           C  
ATOM    346  C   GLU A  24      10.344  19.282   5.860  1.00 17.51           C  
ATOM    347  O   GLU A  24       9.345  19.854   6.300  1.00 16.40           O  
ATOM    348  CB  GLU A  24      10.508  16.952   6.611  1.00 15.91           C  
ATOM    349  CG  GLU A  24      10.512  16.066   5.436  1.00 30.69           C  
ATOM    350  CD  GLU A  24      10.180  14.628   5.893  1.00 37.88           C  
ATOM    351  OE1 GLU A  24      10.438  14.209   7.015  1.00 37.81           O  
ATOM    352  OE2 GLU A  24       9.625  14.060   4.961  1.00 36.27           O1-
ATOM    353  H   GLU A  24      10.210  19.246   8.512  1.00 14.10           H  
ATOM    354  HA  GLU A  24      12.126  18.249   6.415  1.00 16.66           H  
ATOM    355  HB2 GLU A  24       9.453  17.084   6.852  1.00 15.91           H  
ATOM    356  HB3 GLU A  24      10.990  16.369   7.396  1.00 15.91           H  
ATOM    357  HG2 GLU A  24      11.496  16.083   4.968  1.00 30.69           H  
ATOM    358  HG3 GLU A  24       9.763  16.404   4.720  1.00 30.69           H  
ATOM    359  N   LEU A  25      10.890  19.547   4.701  1.00  8.59           N  
ATOM    360  CA  LEU A  25      10.321  20.496   3.743  1.00 12.38           C  
ATOM    361  C   LEU A  25      10.087  19.831   2.384  1.00 13.67           C  
ATOM    362  O   LEU A  25      11.000  19.145   1.884  1.00 11.73           O  
ATOM    363  CB  LEU A  25      11.396  21.590   3.612  1.00 12.27           C  
ATOM    364  CG  LEU A  25      11.108  22.602   2.502  1.00 17.85           C  
ATOM    365  CD1 LEU A  25       9.977  23.504   2.987  1.00 16.69           C  
ATOM    366  CD2 LEU A  25      12.392  23.367   2.302  1.00 18.61           C  
ATOM    367  H   LEU A  25      11.747  19.073   4.455  1.00  8.59           H  
ATOM    368  HA  LEU A  25       9.356  20.881   4.072  1.00 12.38           H  
ATOM    369  HB2 LEU A  25      12.352  21.110   3.401  1.00 12.27           H  
ATOM    370  HB3 LEU A  25      11.459  22.126   4.559  1.00 12.27           H  
ATOM    371  HG  LEU A  25      10.799  22.150   1.559  1.00 17.85           H  
ATOM    372 HD11 LEU A  25       9.075  22.909   3.133  1.00 16.69           H  
ATOM    373 HD12 LEU A  25      10.262  23.969   3.931  1.00 16.69           H  
ATOM    374 HD13 LEU A  25       9.786  24.278   2.244  1.00 16.69           H  
ATOM    375 HD21 LEU A  25      12.698  23.817   3.246  1.00 18.61           H  
ATOM    376 HD22 LEU A  25      13.170  22.687   1.955  1.00 18.61           H  
ATOM    377 HD23 LEU A  25      12.237  24.150   1.560  1.00 18.61           H  
ATOM    378  N   ARG A  26       8.966  20.048   1.781  1.00 10.92           N  
ATOM    379  CA  ARG A  26       8.748  19.511   0.433  1.00 10.16           C  
ATOM    380  C   ARG A  26       8.241  20.690  -0.441  1.00 16.69           C  
ATOM    381  O   ARG A  26       7.269  21.356   0.008  1.00 12.02           O  
ATOM    382  CB  ARG A  26       7.698  18.463   0.363  1.00 15.29           C  
ATOM    383  CG  ARG A  26       7.682  17.589  -0.865  1.00 31.15           C  
ATOM    384  CD  ARG A  26       6.760  16.391  -0.597  1.00 33.17           C  
ATOM    385  NE  ARG A  26       6.511  15.767  -1.890  1.00 43.64           N  
ATOM    386  CZ  ARG A  26       5.396  15.090  -2.161  1.00 46.53           C  
ATOM    387  NH1 ARG A  26       4.449  14.971  -1.230  1.00 47.10           N  
ATOM    388  NH2 ARG A  26       5.267  14.561  -3.366  1.00 48.42           N1+
ATOM    389  H   ARG A  26       8.242  20.585   2.236  1.00 10.92           H  
ATOM    390  HA  ARG A  26       9.687  19.066   0.105  1.00 10.16           H  
ATOM    391  HB2 ARG A  26       6.731  18.962   0.423  1.00 15.29           H  
ATOM    392  HB3 ARG A  26       7.825  17.812   1.228  1.00 15.29           H  
ATOM    393  HG2 ARG A  26       8.691  17.236  -1.079  1.00 31.15           H  
ATOM    394  HG3 ARG A  26       7.308  18.158  -1.716  1.00 31.15           H  
ATOM    395  HD2 ARG A  26       5.823  16.728  -0.154  1.00 33.17           H  
ATOM    396  HD3 ARG A  26       7.246  15.684   0.076  1.00 33.17           H  
ATOM    397  HE  ARG A  26       7.213  15.851  -2.611  1.00 43.64           H  
ATOM    398 HH11 ARG A  26       4.581  15.388  -0.320  1.00 47.10           H  
ATOM    399 HH12 ARG A  26       3.600  14.464  -1.435  1.00 47.10           H  
ATOM    400 HH21 ARG A  26       4.431  14.047  -3.605  1.00 48.42           H  
ATOM    401 HH22 ARG A  26       6.005  14.671  -4.047  1.00 48.42           H  
ATOM    402  N   VAL A  27       8.898  20.904  -1.545  1.00 11.33           N  
ATOM    403  CA  VAL A  27       8.462  22.024  -2.470  1.00  8.43           C  
ATOM    404  C   VAL A  27       8.091  21.348  -3.788  1.00 13.88           C  
ATOM    405  O   VAL A  27       8.957  20.637  -4.366  1.00 10.61           O  
ATOM    406  CB  VAL A  27       9.548  23.040  -2.530  1.00 11.17           C  
ATOM    407  CG1 VAL A  27       9.123  24.250  -3.439  1.00 13.38           C  
ATOM    408  CG2 VAL A  27       9.991  23.628  -1.165  1.00 13.69           C  
ATOM    409  H   VAL A  27       9.693  20.328  -1.784  1.00 11.33           H  
ATOM    410  HA  VAL A  27       7.589  22.586  -2.139  1.00  8.43           H  
ATOM    411  HB  VAL A  27      10.395  22.487  -2.936  1.00 11.17           H  
ATOM    412 HG11 VAL A  27       8.840  23.882  -4.425  1.00 13.38           H  
ATOM    413 HG12 VAL A  27       8.275  24.764  -2.986  1.00 13.38           H  
ATOM    414 HG13 VAL A  27       9.959  24.943  -3.536  1.00 13.38           H  
ATOM    415 HG21 VAL A  27       9.166  24.190  -0.727  1.00 13.69           H  
ATOM    416 HG22 VAL A  27      10.274  22.817  -0.495  1.00 13.69           H  
ATOM    417 HG23 VAL A  27      10.844  24.290  -1.314  1.00 13.69           H  
ATOM    418  N   ILE A  28       6.845  21.436  -4.225  1.00 13.17           N  
ATOM    419  CA  ILE A  28       6.427  20.774  -5.500  1.00 11.65           C  
ATOM    420  C   ILE A  28       6.083  21.888  -6.495  1.00 14.15           C  
ATOM    421  O   ILE A  28       5.139  22.649  -6.226  1.00 12.35           O  
ATOM    422  CB  ILE A  28       5.199  19.887  -5.200  1.00 13.64           C  
ATOM    423  CG1 ILE A  28       5.538  18.874  -4.047  1.00 15.24           C  
ATOM    424  CG2 ILE A  28       4.769  19.075  -6.457  1.00 10.83           C  
ATOM    425  CD1 ILE A  28       4.394  17.895  -3.712  1.00 20.52           C  
ATOM    426  H   ILE A  28       6.166  21.958  -3.690  1.00 13.17           H  
ATOM    427  HA  ILE A  28       7.211  20.144  -5.921  1.00 11.65           H  
ATOM    428  HB  ILE A  28       4.382  20.545  -4.902  1.00 13.64           H  
ATOM    429 HG12 ILE A  28       5.774  19.444  -3.149  1.00 15.24           H  
ATOM    430 HG13 ILE A  28       6.409  18.292  -4.348  1.00 15.24           H  
ATOM    431 HG21 ILE A  28       4.536  19.762  -7.271  1.00 10.83           H  
ATOM    432 HG22 ILE A  28       5.582  18.415  -6.759  1.00 10.83           H  
ATOM    433 HG23 ILE A  28       3.887  18.480  -6.221  1.00 10.83           H  
ATOM    434 HD11 ILE A  28       3.511  18.458  -3.408  1.00 20.52           H  
ATOM    435 HD12 ILE A  28       4.158  17.297  -4.592  1.00 20.52           H  
ATOM    436 HD13 ILE A  28       4.704  17.239  -2.899  1.00 20.52           H  
ATOM    437  N   GLU A  29       6.825  22.037  -7.570  1.00 10.23           N  
ATOM    438  CA  GLU A  29       6.540  23.122  -8.529  1.00 10.69           C  
ATOM    439  C   GLU A  29       5.199  22.868  -9.231  1.00  8.09           C  
ATOM    440  O   GLU A  29       4.771  21.723  -9.333  1.00  8.41           O  
ATOM    441  CB  GLU A  29       7.617  23.246  -9.581  1.00 11.43           C  
ATOM    442  CG  GLU A  29       7.503  24.534 -10.432  1.00 17.75           C  
ATOM    443  CD  GLU A  29       8.691  24.620 -11.406  1.00 25.67           C  
ATOM    444  OE1 GLU A  29       9.394  23.635 -11.645  1.00 25.34           O  
ATOM    445  OE2 GLU A  29       8.815  25.796 -11.785  1.00 27.56           O1-
ATOM    446  H   GLU A  29       7.594  21.405  -7.741  1.00 10.23           H  
ATOM    447  HA  GLU A  29       6.503  24.050  -7.958  1.00 10.69           H  
ATOM    448  HB2 GLU A  29       7.550  22.386 -10.247  1.00 11.43           H  
ATOM    449  HB3 GLU A  29       8.587  23.246  -9.084  1.00 11.43           H  
ATOM    450  HG2 GLU A  29       7.510  25.404  -9.775  1.00 17.75           H  
ATOM    451  HG3 GLU A  29       6.572  24.513 -10.998  1.00 17.75           H  
ATOM    452  N   SER A  30       4.492  23.932  -9.623  1.00 10.32           N  
ATOM    453  CA  SER A  30       3.194  23.805 -10.324  1.00 15.73           C  
ATOM    454  C   SER A  30       3.469  23.050 -11.659  1.00 16.72           C  
ATOM    455  O   SER A  30       4.610  23.020 -12.119  1.00 16.34           O  
ATOM    456  CB  SER A  30       2.574  25.126 -10.761  1.00 12.32           C  
ATOM    457  OG  SER A  30       3.572  25.845 -11.459  1.00 19.72           O  
ATOM    458  H   SER A  30       4.856  24.855  -9.435  1.00 10.32           H  
ATOM    459  HA  SER A  30       2.518  23.315  -9.623  1.00 15.73           H  
ATOM    460  HB2 SER A  30       2.247  25.692  -9.889  1.00 12.32           H  
ATOM    461  HB3 SER A  30       1.721  24.941 -11.414  1.00 12.32           H  
ATOM    462  HG  SER A  30       4.303  25.989 -10.854  1.00 19.72           H  
ATOM    463  N   GLY A  31       2.377  22.492 -12.166  1.00 16.44           N  
ATOM    464  CA  GLY A  31       2.520  21.693 -13.441  1.00 15.45           C  
ATOM    465  C   GLY A  31       1.120  21.162 -13.683  1.00 14.43           C  
ATOM    466  O   GLY A  31       0.122  21.659 -13.139  1.00 15.86           O  
ATOM    467  H   GLY A  31       1.480  22.598 -11.715  1.00 16.44           H  
ATOM    468  HA2 GLY A  31       3.230  20.876 -13.312  1.00 15.45           H  
ATOM    469  HA3 GLY A  31       2.844  22.329 -14.265  1.00 15.45           H  
ATOM    470  N   PRO A  32       1.035  20.180 -14.520  1.00 16.87           N  
ATOM    471  CA  PRO A  32      -0.292  19.640 -14.895  1.00 18.17           C  
ATOM    472  C   PRO A  32      -1.089  19.111 -13.730  1.00 19.24           C  
ATOM    473  O   PRO A  32      -2.331  19.101 -13.721  1.00 17.59           O  
ATOM    474  CB  PRO A  32       0.069  18.514 -15.881  1.00 18.24           C  
ATOM    475  CG  PRO A  32       1.394  18.998 -16.453  1.00 18.10           C  
ATOM    476  CD  PRO A  32       2.163  19.527 -15.222  1.00 14.75           C  
ATOM    477  HA  PRO A  32      -0.940  20.412 -15.310  1.00 18.17           H  
ATOM    478  HB2 PRO A  32      -0.686  18.415 -16.661  1.00 18.24           H  
ATOM    479  HB3 PRO A  32       0.186  17.560 -15.366  1.00 18.24           H  
ATOM    480  HG2 PRO A  32       1.234  19.793 -17.181  1.00 18.10           H  
ATOM    481  HG3 PRO A  32       1.935  18.178 -16.924  1.00 18.10           H  
ATOM    482  HD2 PRO A  32       2.601  18.720 -14.634  1.00 14.75           H  
ATOM    483  HD3 PRO A  32       2.941  20.238 -15.499  1.00 14.75           H  
ATOM    484  N   HIS A  33      -0.352  18.620 -12.724  1.00 17.59           N  
ATOM    485  CA  HIS A  33      -0.898  18.033 -11.504  1.00 13.50           C  
ATOM    486  C   HIS A  33      -1.566  19.003 -10.534  1.00 16.31           C  
ATOM    487  O   HIS A  33      -2.523  18.622  -9.816  1.00 20.92           O  
ATOM    488  CB  HIS A  33       0.266  17.312 -10.724  1.00 18.54           C  
ATOM    489  CG  HIS A  33       1.382  18.286 -10.431  1.00 19.02           C  
ATOM    490  ND1 HIS A  33       2.353  18.679 -11.321  1.00 16.90           N  
ATOM    491  CD2 HIS A  33       1.588  18.987  -9.271  1.00 16.38           C  
ATOM    492  CE1 HIS A  33       3.142  19.567 -10.697  1.00 20.33           C  
ATOM    493  NE2 HIS A  33       2.687  19.822  -9.473  1.00 18.30           N  
ATOM    494  H   HIS A  33       0.653  18.659 -12.817  1.00 17.59           H  
ATOM    495  HA  HIS A  33      -1.683  17.358 -11.847  1.00 13.50           H  
ATOM    496  HB2 HIS A  33       0.653  16.494 -11.331  1.00 18.54           H  
ATOM    497  HB3 HIS A  33      -0.121  16.916  -9.785  1.00 18.54           H  
ATOM    498  HD2 HIS A  33       1.005  18.907  -8.365  1.00 16.38           H  
ATOM    499  HE2 HIS A  33       3.064  20.491  -8.817  1.00 18.30           H  
ATOM    500  HE1 HIS A  33       4.025  20.014 -11.129  1.00 20.33           H  
ATOM    501  N   CYS A  34      -1.117  20.222 -10.512  1.00 14.66           N  
ATOM    502  CA  CYS A  34      -1.637  21.271  -9.582  1.00 13.36           C  
ATOM    503  C   CYS A  34      -1.168  22.583 -10.104  1.00 12.04           C  
ATOM    504  O   CYS A  34       0.059  22.845 -10.333  1.00 16.42           O  
ATOM    505  CB  CYS A  34      -0.959  20.987  -8.163  1.00 15.40           C  
ATOM    506  SG  CYS A  34      -1.606  22.237  -6.996  1.00 19.04           S  
ATOM    507  H   CYS A  34      -0.380  20.474 -11.155  1.00 14.66           H  
ATOM    508  HA  CYS A  34      -2.724  21.268  -9.497  1.00 13.36           H  
ATOM    509  HB2 CYS A  34       0.125  21.075  -8.242  1.00 15.40           H  
ATOM    510  HB3 CYS A  34      -1.218  19.986  -7.819  1.00 15.40           H  
ATOM    511  N   ALA A  35      -2.124  23.531 -10.242  1.00 12.77           N  
ATOM    512  CA  ALA A  35      -1.773  24.833 -10.813  1.00 10.60           C  
ATOM    513  C   ALA A  35      -0.887  25.658  -9.926  1.00 18.15           C  
ATOM    514  O   ALA A  35      -0.322  26.661 -10.381  1.00 18.66           O  
ATOM    515  CB  ALA A  35      -3.059  25.605 -11.190  1.00 16.39           C  
ATOM    516  H   ALA A  35      -3.073  23.342  -9.953  1.00 12.77           H  
ATOM    517  HA  ALA A  35      -1.187  24.638 -11.711  1.00 10.60           H  
ATOM    518  HB1 ALA A  35      -3.650  25.009 -11.886  1.00 16.39           H  
ATOM    519  HB2 ALA A  35      -3.643  25.799 -10.290  1.00 16.39           H  
ATOM    520  HB3 ALA A  35      -2.790  26.551 -11.659  1.00 16.39           H  
ATOM    521  N   ASN A  36      -0.815  25.278  -8.644  1.00 17.53           N  
ATOM    522  CA  ASN A  36       0.022  26.068  -7.720  1.00 18.63           C  
ATOM    523  C   ASN A  36       1.236  25.242  -7.294  1.00 11.71           C  
ATOM    524  O   ASN A  36       1.182  24.002  -7.219  1.00 15.94           O  
ATOM    525  CB  ASN A  36      -0.757  26.381  -6.392  1.00 18.89           C  
ATOM    526  CG  ASN A  36      -2.199  26.795  -6.648  1.00 31.36           C  
ATOM    527  ND2 ASN A  36      -3.206  26.088  -6.422  1.00 37.82           N  
ATOM    528  OD1 ASN A  36      -2.312  27.999  -7.200  1.00 27.41           O  
ATOM    529  H   ASN A  36      -1.322  24.468  -8.316  1.00 17.53           H  
ATOM    530  HA  ASN A  36       0.303  26.984  -8.240  1.00 18.63           H  
ATOM    531  HB2 ASN A  36      -0.248  27.191  -5.870  1.00 18.89           H  
ATOM    532  HB3 ASN A  36      -0.755  25.488  -5.767  1.00 18.89           H  
ATOM    533 HD21 ASN A  36      -4.126  26.429  -6.660  1.00 37.82           H  
ATOM    534 HD22 ASN A  36      -3.099  25.176  -6.002  1.00 37.82           H  
ATOM    535  N   THR A  37       2.235  26.062  -6.997  1.00 14.44           N  
ATOM    536  CA  THR A  37       3.457  25.547  -6.390  1.00 14.39           C  
ATOM    537  C   THR A  37       3.021  25.295  -4.922  1.00 15.51           C  
ATOM    538  O   THR A  37       2.260  26.117  -4.378  1.00 13.10           O  
ATOM    539  CB  THR A  37       4.656  26.531  -6.422  1.00 15.98           C  
ATOM    540  OG1 THR A  37       5.046  26.537  -7.837  1.00 17.60           O  
ATOM    541  CG2 THR A  37       5.801  26.002  -5.542  1.00 16.22           C  
ATOM    542  H   THR A  37       2.149  27.049  -7.192  1.00 14.44           H  
ATOM    543  HA  THR A  37       3.823  24.673  -6.929  1.00 14.39           H  
ATOM    544  HB  THR A  37       4.414  27.524  -6.044  1.00 15.98           H  
ATOM    545 HG21 THR A  37       5.470  25.956  -4.504  1.00 16.22           H  
ATOM    546 HG22 THR A  37       6.086  25.005  -5.877  1.00 16.22           H  
ATOM    547 HG23 THR A  37       6.658  26.671  -5.621  1.00 16.22           H  
ATOM    548  HG1 THR A  37       5.821  27.096  -7.922  1.00 17.60           H  
ATOM    549  N   GLU A  38       3.403  24.151  -4.391  1.00 13.31           N  
ATOM    550  CA  GLU A  38       2.949  23.904  -2.994  1.00 10.89           C  
ATOM    551  C   GLU A  38       4.165  23.692  -2.114  1.00 15.42           C  
ATOM    552  O   GLU A  38       5.158  23.059  -2.591  1.00 13.47           O  
ATOM    553  CB  GLU A  38       2.098  22.645  -2.973  1.00 12.17           C  
ATOM    554  CG  GLU A  38       0.635  22.898  -3.548  1.00 14.01           C  
ATOM    555  CD  GLU A  38      -0.312  21.755  -3.263  1.00 15.21           C  
ATOM    556  OE1 GLU A  38       0.085  20.593  -3.316  1.00 15.25           O  
ATOM    557  OE2 GLU A  38      -1.511  22.032  -2.971  1.00 16.61           O1-
ATOM    558  H   GLU A  38       3.967  23.485  -4.899  1.00 13.31           H  
ATOM    559  HA  GLU A  38       2.370  24.753  -2.630  1.00 10.89           H  
ATOM    560  HB2 GLU A  38       2.015  22.295  -1.944  1.00 12.17           H  
ATOM    561  HB3 GLU A  38       2.586  21.881  -3.579  1.00 12.17           H  
ATOM    562  HG2 GLU A  38       0.704  23.033  -4.627  1.00 14.01           H  
ATOM    563  HG3 GLU A  38       0.234  23.804  -3.094  1.00 14.01           H  
ATOM    564  N   ILE A  39       4.040  24.179  -0.905  1.00  9.91           N  
ATOM    565  CA  ILE A  39       5.164  23.999   0.088  1.00 11.80           C  
ATOM    566  C   ILE A  39       4.528  23.244   1.247  1.00 14.50           C  
ATOM    567  O   ILE A  39       3.566  23.736   1.858  1.00 13.89           O  
ATOM    568  CB  ILE A  39       5.819  25.328   0.569  1.00 12.56           C  
ATOM    569  CG1 ILE A  39       6.567  26.010  -0.557  1.00 12.39           C  
ATOM    570  CG2 ILE A  39       6.802  25.013   1.796  1.00 14.40           C  
ATOM    571  CD1 ILE A  39       7.263  27.343  -0.293  1.00  2.00           C  
ATOM    572  H   ILE A  39       3.199  24.671  -0.639  1.00  9.91           H  
ATOM    573  HA  ILE A  39       5.994  23.465  -0.374  1.00 11.80           H  
ATOM    574  HB  ILE A  39       5.036  26.012   0.897  1.00 12.56           H  
ATOM    575 HG12 ILE A  39       5.848  26.180  -1.359  1.00 12.39           H  
ATOM    576 HG13 ILE A  39       7.333  25.313  -0.897  1.00 12.39           H  
ATOM    577 HG21 ILE A  39       6.236  24.555   2.607  1.00 14.40           H  
ATOM    578 HG22 ILE A  39       7.585  24.329   1.468  1.00 14.40           H  
ATOM    579 HG23 ILE A  39       7.253  25.941   2.147  1.00 14.40           H  
ATOM    580 HD11 ILE A  39       6.531  28.073   0.051  1.00  2.00           H  
ATOM    581 HD12 ILE A  39       8.028  27.208   0.471  1.00  2.00           H  
ATOM    582 HD13 ILE A  39       7.727  27.699  -1.213  1.00  2.00           H  
ATOM    583  N   ILE A  40       5.048  22.055   1.527  1.00 13.89           N  
ATOM    584  CA  ILE A  40       4.515  21.209   2.610  1.00 13.13           C  
ATOM    585  C   ILE A  40       5.650  20.961   3.627  1.00 15.01           C  
ATOM    586  O   ILE A  40       6.735  20.559   3.239  1.00 13.23           O  
ATOM    587  CB  ILE A  40       3.956  19.878   2.093  1.00 17.12           C  
ATOM    588  CG1 ILE A  40       2.944  20.154   0.942  1.00 23.40           C  
ATOM    589  CG2 ILE A  40       3.293  19.025   3.214  1.00 20.86           C  
ATOM    590  CD1 ILE A  40       2.738  18.973  -0.008  1.00 25.13           C  
ATOM    591  H   ILE A  40       5.831  21.721   0.983  1.00 13.89           H  
ATOM    592  HA  ILE A  40       3.680  21.728   3.081  1.00 13.13           H  
ATOM    593  HB  ILE A  40       4.795  19.291   1.718  1.00 17.12           H  
ATOM    594 HG12 ILE A  40       3.310  21.001   0.361  1.00 23.40           H  
ATOM    595 HG13 ILE A  40       1.981  20.407   1.386  1.00 23.40           H  
ATOM    596 HG21 ILE A  40       4.020  18.833   4.003  1.00 20.86           H  
ATOM    597 HG22 ILE A  40       2.442  19.567   3.628  1.00 20.86           H  
ATOM    598 HG23 ILE A  40       2.952  18.078   2.796  1.00 20.86           H  
ATOM    599 HD11 ILE A  40       3.691  18.703  -0.464  1.00 25.13           H  
ATOM    600 HD12 ILE A  40       2.348  18.122   0.550  1.00 25.13           H  
ATOM    601 HD13 ILE A  40       2.029  19.253  -0.787  1.00 25.13           H  
ATOM    602  N   VAL A  41       5.353  21.382   4.861  1.00 13.64           N  
ATOM    603  CA  VAL A  41       6.368  21.130   5.925  1.00 13.32           C  
ATOM    604  C   VAL A  41       5.823  20.110   6.920  1.00 15.68           C  
ATOM    605  O   VAL A  41       4.617  20.055   7.218  1.00 18.34           O  
ATOM    606  CB  VAL A  41       6.876  22.373   6.623  1.00 17.16           C  
ATOM    607  CG1 VAL A  41       7.711  23.297   5.748  1.00 17.88           C  
ATOM    608  CG2 VAL A  41       5.725  23.137   7.289  1.00 12.55           C  
ATOM    609  H   VAL A  41       4.481  21.849   5.064  1.00 13.64           H  
ATOM    610  HA  VAL A  41       7.248  20.727   5.423  1.00 13.32           H  
ATOM    611  HB  VAL A  41       7.561  22.011   7.390  1.00 17.16           H  
ATOM    612 HG11 VAL A  41       8.539  22.736   5.314  1.00 17.88           H  
ATOM    613 HG12 VAL A  41       7.089  23.702   4.950  1.00 17.88           H  
ATOM    614 HG13 VAL A  41       8.103  24.114   6.353  1.00 17.88           H  
ATOM    615 HG21 VAL A  41       5.039  23.500   6.524  1.00 12.55           H  
ATOM    616 HG22 VAL A  41       5.193  22.472   7.969  1.00 12.55           H  
ATOM    617 HG23 VAL A  41       6.126  23.983   7.848  1.00 12.55           H  
ATOM    618  N   LYS A  42       6.755  19.308   7.418  1.00 14.62           N  
ATOM    619  CA  LYS A  42       6.432  18.301   8.497  1.00 15.56           C  
ATOM    620  C   LYS A  42       7.080  18.934   9.748  1.00 16.07           C  
ATOM    621  O   LYS A  42       8.246  19.395   9.739  1.00 14.43           O  
ATOM    622  CB  LYS A  42       6.943  16.974   8.124  1.00 22.11           C  
ATOM    623  CG  LYS A  42       6.711  15.766   9.002  1.00 29.34           C  
ATOM    624  CD  LYS A  42       6.633  14.566   8.064  1.00 41.72           C  
ATOM    625  CE  LYS A  42       7.106  13.262   8.651  1.00 45.47           C  
ATOM    626  NZ  LYS A  42       7.619  12.413   7.505  1.00 49.32           N1+
ATOM    627  H   LYS A  42       7.700  19.372   7.068  1.00 14.62           H  
ATOM    628  HA  LYS A  42       5.372  18.113   8.668  1.00 15.56           H  
ATOM    629  HB2 LYS A  42       8.023  17.077   8.022  1.00 22.11           H  
ATOM    630  HB3 LYS A  42       6.507  16.738   7.153  1.00 22.11           H  
ATOM    631  HG2 LYS A  42       5.778  15.875   9.555  1.00 29.34           H  
ATOM    632  HG3 LYS A  42       7.537  15.644   9.703  1.00 29.34           H  
ATOM    633  HD2 LYS A  42       7.244  14.783   7.188  1.00 41.72           H  
ATOM    634  HD3 LYS A  42       5.593  14.442   7.761  1.00 41.72           H  
ATOM    635  HE2 LYS A  42       6.280  12.756   9.150  1.00 45.47           H  
ATOM    636  HE3 LYS A  42       7.906  13.444   9.368  1.00 45.47           H  
ATOM    637  HZ1 LYS A  42       6.871  12.250   6.846  1.00 49.32           H  
ATOM    638  HZ2 LYS A  42       8.376  12.895   7.042  1.00 49.32           H  
ATOM    639  HZ3 LYS A  42       7.951  11.529   7.863  1.00 49.32           H  
ATOM    640  N   LEU A  43       6.205  19.154  10.759  1.00 16.34           N  
ATOM    641  CA  LEU A  43       6.715  19.787  12.022  1.00 17.20           C  
ATOM    642  C   LEU A  43       7.423  18.758  12.905  1.00 16.84           C  
ATOM    643  O   LEU A  43       7.287  17.567  12.709  1.00 14.93           O  
ATOM    644  CB  LEU A  43       5.440  20.353  12.705  1.00 10.15           C  
ATOM    645  CG  LEU A  43       4.663  21.356  11.891  1.00 12.61           C  
ATOM    646  CD1 LEU A  43       3.514  21.921  12.735  1.00 15.57           C  
ATOM    647  CD2 LEU A  43       5.564  22.511  11.474  1.00 12.90           C  
ATOM    648  H   LEU A  43       5.232  18.898  10.665  1.00 16.34           H  
ATOM    649  HA  LEU A  43       7.457  20.563  11.835  1.00 17.20           H  
ATOM    650  HB2 LEU A  43       5.742  20.836  13.634  1.00 10.15           H  
ATOM    651  HB3 LEU A  43       4.778  19.516  12.929  1.00 10.15           H  
ATOM    652  HG  LEU A  43       4.275  20.855  11.004  1.00 12.61           H  
ATOM    653 HD11 LEU A  43       2.858  21.108  13.046  1.00 15.57           H  
ATOM    654 HD12 LEU A  43       3.920  22.418  13.616  1.00 15.57           H  
ATOM    655 HD13 LEU A  43       2.947  22.639  12.142  1.00 15.57           H  
ATOM    656 HD21 LEU A  43       5.951  23.009  12.363  1.00 12.90           H  
ATOM    657 HD22 LEU A  43       6.395  22.128  10.882  1.00 12.90           H  
ATOM    658 HD23 LEU A  43       4.991  23.222  10.879  1.00 12.90           H  
ATOM    659  N   SER A  44       8.114  19.289  13.930  1.00 21.68           N  
ATOM    660  CA  SER A  44       8.840  18.422  14.899  1.00 22.94           C  
ATOM    661  C   SER A  44       7.953  17.320  15.453  1.00 21.86           C  
ATOM    662  O   SER A  44       8.467  16.222  15.629  1.00 25.30           O  
ATOM    663  CB  SER A  44       9.404  19.272  16.036  1.00 24.16           C  
ATOM    664  OG  SER A  44      10.165  20.356  15.582  1.00 32.96           O  
ATOM    665  H   SER A  44       8.141  20.292  14.044  1.00 21.68           H  
ATOM    666  HA  SER A  44       9.659  17.940  14.365  1.00 22.94           H  
ATOM    667  HB2 SER A  44      10.036  18.641  16.661  1.00 24.16           H  
ATOM    668  HB3 SER A  44       8.573  19.655  16.629  1.00 24.16           H  
ATOM    669  HG  SER A  44      10.891  20.003  15.063  1.00 32.96           H  
ATOM    670  N   ASP A  45       6.655  17.575  15.685  1.00 20.73           N  
ATOM    671  CA  ASP A  45       5.746  16.571  16.213  1.00 24.06           C  
ATOM    672  C   ASP A  45       5.109  15.660  15.165  1.00 27.65           C  
ATOM    673  O   ASP A  45       4.270  14.808  15.537  1.00 26.23           O  
ATOM    674  CB  ASP A  45       4.682  17.193  17.151  1.00 22.11           C  
ATOM    675  CG  ASP A  45       3.786  18.164  16.495  1.00 27.21           C  
ATOM    676  OD1 ASP A  45       3.819  18.154  15.244  1.00 23.24           O  
ATOM    677  OD2 ASP A  45       3.050  18.981  17.049  1.00 33.86           O1-
ATOM    678  H   ASP A  45       6.297  18.498  15.485  1.00 20.73           H  
ATOM    679  HA  ASP A  45       6.382  15.911  16.803  1.00 24.06           H  
ATOM    680  HB2 ASP A  45       5.200  17.702  17.964  1.00 22.11           H  
ATOM    681  HB3 ASP A  45       4.072  16.386  17.557  1.00 22.11           H  
ATOM    682  N   GLY A  46       5.483  15.827  13.898  1.00 25.99           N  
ATOM    683  CA  GLY A  46       4.918  15.004  12.825  1.00 24.51           C  
ATOM    684  C   GLY A  46       3.700  15.548  12.141  1.00 24.84           C  
ATOM    685  O   GLY A  46       3.152  14.880  11.218  1.00 26.16           O  
ATOM    686  H   GLY A  46       6.168  16.534  13.672  1.00 25.99           H  
ATOM    687  HA2 GLY A  46       4.654  14.037  13.252  1.00 24.51           H  
ATOM    688  HA3 GLY A  46       5.691  14.869  12.068  1.00 24.51           H  
ATOM    689  N   ARG A  47       3.134  16.680  12.551  1.00 18.95           N  
ATOM    690  CA  ARG A  47       1.932  17.215  11.858  1.00 16.27           C  
ATOM    691  C   ARG A  47       2.451  17.836  10.551  1.00 17.40           C  
ATOM    692  O   ARG A  47       3.635  18.199  10.512  1.00 18.45           O  
ATOM    693  CB  ARG A  47       1.331  18.413  12.671  1.00 15.31           C  
ATOM    694  CG  ARG A  47       0.438  17.816  13.828  1.00 18.21           C  
ATOM    695  CD  ARG A  47      -0.050  19.003  14.677  1.00 22.78           C  
ATOM    696  NE  ARG A  47       1.056  19.572  15.439  1.00 24.33           N  
ATOM    697  CZ  ARG A  47       1.087  20.855  15.824  1.00 19.75           C  
ATOM    698  NH1 ARG A  47       0.069  21.652  15.548  1.00 24.87           N  
ATOM    699  NH2 ARG A  47       2.146  21.310  16.455  1.00 18.30           N1+
ATOM    700  H   ARG A  47       3.523  17.179  13.338  1.00 18.95           H  
ATOM    701  HA  ARG A  47       1.189  16.428  11.727  1.00 16.27           H  
ATOM    702  HB2 ARG A  47       0.721  19.036  12.016  1.00 15.31           H  
ATOM    703  HB3 ARG A  47       2.136  19.012  13.096  1.00 15.31           H  
ATOM    704  HG2 ARG A  47       1.027  17.134  14.441  1.00 18.21           H  
ATOM    705  HG3 ARG A  47      -0.414  17.282  13.406  1.00 18.21           H  
ATOM    706  HD2 ARG A  47      -0.821  18.659  15.366  1.00 22.78           H  
ATOM    707  HD3 ARG A  47      -0.465  19.768  14.020  1.00 22.78           H  
ATOM    708  HE  ARG A  47       1.831  18.974  15.687  1.00 24.33           H  
ATOM    709 HH11 ARG A  47       0.099  22.623  15.823  1.00 24.87           H  
ATOM    710 HH12 ARG A  47      -0.739  21.289  15.062  1.00 24.87           H  
ATOM    711 HH21 ARG A  47       2.917  20.690  16.660  1.00 18.30           H  
ATOM    712 HH22 ARG A  47       2.189  22.279  16.735  1.00 18.30           H  
ATOM    713  N   GLU A  48       1.609  18.034   9.586  1.00 18.83           N  
ATOM    714  CA  GLU A  48       2.100  18.711   8.350  1.00 21.52           C  
ATOM    715  C   GLU A  48       1.315  19.988   8.140  1.00 20.45           C  
ATOM    716  O   GLU A  48       0.140  20.003   8.528  1.00 24.83           O  
ATOM    717  CB  GLU A  48       1.768  17.796   7.155  1.00 28.54           C  
ATOM    718  CG  GLU A  48       2.844  16.810   6.699  1.00 39.09           C  
ATOM    719  CD  GLU A  48       2.394  15.888   5.579  1.00 42.66           C  
ATOM    720  OE1 GLU A  48       1.521  16.190   4.785  1.00 47.48           O  
ATOM    721  OE2 GLU A  48       2.987  14.803   5.620  1.00 47.35           O1-
ATOM    722  H   GLU A  48       0.647  17.738   9.668  1.00 18.83           H  
ATOM    723  HA  GLU A  48       3.167  18.915   8.436  1.00 21.52           H  
ATOM    724  HB2 GLU A  48       1.534  18.439   6.307  1.00 28.54           H  
ATOM    725  HB3 GLU A  48       0.886  17.215   7.424  1.00 28.54           H  
ATOM    726  HG2 GLU A  48       3.134  16.198   7.553  1.00 39.09           H  
ATOM    727  HG3 GLU A  48       3.706  17.379   6.351  1.00 39.09           H  
ATOM    728  N   LEU A  49       1.860  20.991   7.513  1.00 18.13           N  
ATOM    729  CA  LEU A  49       1.166  22.204   7.145  1.00 19.10           C  
ATOM    730  C   LEU A  49       1.605  22.578   5.690  1.00 19.00           C  
ATOM    731  O   LEU A  49       2.771  22.297   5.324  1.00 16.63           O  
ATOM    732  CB  LEU A  49       1.735  23.389   8.003  1.00 22.55           C  
ATOM    733  CG  LEU A  49       1.578  23.279   9.492  1.00 26.33           C  
ATOM    734  CD1 LEU A  49       2.129  24.563  10.132  1.00 25.96           C  
ATOM    735  CD2 LEU A  49       0.090  23.126   9.795  1.00 30.49           C  
ATOM    736  H   LEU A  49       2.837  20.916   7.267  1.00 18.13           H  
ATOM    737  HA  LEU A  49       0.093  22.056   7.268  1.00 19.10           H  
ATOM    738  HB2 LEU A  49       1.229  24.300   7.684  1.00 22.55           H  
ATOM    739  HB3 LEU A  49       2.801  23.470   7.788  1.00 22.55           H  
ATOM    740  HG  LEU A  49       2.120  22.422   9.891  1.00 26.33           H  
ATOM    741 HD11 LEU A  49       3.190  24.659   9.899  1.00 25.96           H  
ATOM    742 HD12 LEU A  49       1.591  25.425   9.738  1.00 25.96           H  
ATOM    743 HD13 LEU A  49       1.997  24.516  11.213  1.00 25.96           H  
ATOM    744 HD21 LEU A  49      -0.452  23.983   9.395  1.00 30.49           H  
ATOM    745 HD22 LEU A  49      -0.283  22.212   9.332  1.00 30.49           H  
ATOM    746 HD23 LEU A  49      -0.058  23.073  10.874  1.00 30.49           H  
ATOM    747  N   CYS A  50       0.789  23.373   5.069  1.00 13.27           N  
ATOM    748  CA  CYS A  50       1.131  23.946   3.757  1.00 14.19           C  
ATOM    749  C   CYS A  50       1.431  25.396   4.009  1.00 18.23           C  
ATOM    750  O   CYS A  50       0.727  26.014   4.831  1.00 17.32           O  
ATOM    751  CB  CYS A  50      -0.112  23.808   2.850  1.00 14.46           C  
ATOM    752  SG  CYS A  50      -0.320  22.040   2.453  1.00 20.42           S  
ATOM    753  H   CYS A  50      -0.098  23.603   5.494  1.00 13.27           H  
ATOM    754  HA  CYS A  50       1.978  23.454   3.279  1.00 14.19           H  
ATOM    755  HB2 CYS A  50       0.033  24.379   1.933  1.00 14.46           H  
ATOM    756  HB3 CYS A  50      -0.995  24.177   3.372  1.00 14.46           H  
ATOM    757  N   LEU A  51       2.405  25.953   3.300  1.00 13.89           N  
ATOM    758  CA  LEU A  51       2.761  27.350   3.427  1.00 15.17           C  
ATOM    759  C   LEU A  51       2.614  27.979   1.996  1.00 17.57           C  
ATOM    760  O   LEU A  51       2.722  27.214   1.022  1.00 18.49           O  
ATOM    761  CB  LEU A  51       4.163  27.541   3.962  1.00 11.73           C  
ATOM    762  CG  LEU A  51       4.497  26.706   5.263  1.00 14.55           C  
ATOM    763  CD1 LEU A  51       5.926  26.976   5.589  1.00 13.99           C  
ATOM    764  CD2 LEU A  51       3.545  27.276   6.310  1.00 14.41           C  
ATOM    765  H   LEU A  51       2.918  25.379   2.646  1.00 13.89           H  
ATOM    766  HA  LEU A  51       2.106  27.839   4.148  1.00 15.17           H  
ATOM    767  HB2 LEU A  51       4.296  28.598   4.194  1.00 11.73           H  
ATOM    768  HB3 LEU A  51       4.866  27.249   3.182  1.00 11.73           H  
ATOM    769  HG  LEU A  51       4.374  25.626   5.181  1.00 14.55           H  
ATOM    770 HD11 LEU A  51       6.561  26.582   4.795  1.00 13.99           H  
ATOM    771 HD12 LEU A  51       6.081  28.051   5.678  1.00 13.99           H  
ATOM    772 HD13 LEU A  51       6.181  26.493   6.532  1.00 13.99           H  
ATOM    773 HD21 LEU A  51       3.683  28.355   6.377  1.00 14.41           H  
ATOM    774 HD22 LEU A  51       2.516  27.059   6.022  1.00 14.41           H  
ATOM    775 HD23 LEU A  51       3.755  26.822   7.278  1.00 14.41           H  
ATOM    776  N   ASP A  52       2.371  29.247   2.016  1.00 16.07           N  
ATOM    777  CA  ASP A  52       2.172  30.038   0.782  1.00 17.82           C  
ATOM    778  C   ASP A  52       3.535  30.521   0.358  1.00 14.64           C  
ATOM    779  O   ASP A  52       4.198  31.335   1.026  1.00 20.86           O  
ATOM    780  CB  ASP A  52       1.190  31.182   1.043  1.00 20.54           C  
ATOM    781  CG  ASP A  52       0.977  32.001  -0.267  1.00 27.08           C  
ATOM    782  OD1 ASP A  52       1.759  32.019  -1.243  1.00 25.77           O  
ATOM    783  OD2 ASP A  52      -0.091  32.615  -0.235  1.00 29.40           O1-
ATOM    784  H   ASP A  52       2.315  29.717   2.908  1.00 16.07           H  
ATOM    785  HA  ASP A  52       1.731  29.446  -0.020  1.00 17.82           H  
ATOM    786  HB2 ASP A  52       1.592  31.835   1.817  1.00 20.54           H  
ATOM    787  HB3 ASP A  52       0.236  30.772   1.373  1.00 20.54           H  
ATOM    788  N   PRO A  53       4.004  29.978  -0.779  1.00 14.60           N  
ATOM    789  CA  PRO A  53       5.304  30.348  -1.301  1.00 15.73           C  
ATOM    790  C   PRO A  53       5.475  31.828  -1.615  1.00 17.65           C  
ATOM    791  O   PRO A  53       6.597  32.360  -1.729  1.00 21.55           O  
ATOM    792  CB  PRO A  53       5.504  29.443  -2.547  1.00 14.61           C  
ATOM    793  CG  PRO A  53       4.226  28.776  -2.762  1.00 15.74           C  
ATOM    794  CD  PRO A  53       3.265  29.042  -1.635  1.00 16.62           C  
ATOM    795  HA  PRO A  53       6.071  30.191  -0.543  1.00 15.73           H  
ATOM    796  HB2 PRO A  53       6.289  28.709  -2.361  1.00 14.61           H  
ATOM    797  HB3 PRO A  53       5.768  30.046  -3.416  1.00 14.61           H  
ATOM    798  HG2 PRO A  53       4.396  27.702  -2.836  1.00 15.74           H  
ATOM    799  HG3 PRO A  53       3.789  29.140  -3.692  1.00 15.74           H  
ATOM    800  HD2 PRO A  53       2.344  29.494  -2.005  1.00 16.62           H  
ATOM    801  HD3 PRO A  53       3.029  28.124  -1.097  1.00 16.62           H  
ATOM    802  N   LYS A  54       4.360  32.532  -1.780  1.00 19.09           N  
ATOM    803  CA  LYS A  54       4.451  33.972  -2.120  1.00 26.47           C  
ATOM    804  C   LYS A  54       4.726  34.822  -0.869  1.00 28.10           C  
ATOM    805  O   LYS A  54       5.212  35.937  -1.024  1.00 28.62           O  
ATOM    806  CB  LYS A  54       3.074  34.536  -2.528  1.00 31.32           C  
ATOM    807  CG  LYS A  54       2.418  33.846  -3.685  1.00 39.80           C  
ATOM    808  CD  LYS A  54       3.144  34.188  -4.976  1.00 44.05           C  
ATOM    809  CE  LYS A  54       2.456  33.535  -6.168  1.00 53.32           C  
ATOM    810  NZ  LYS A  54       0.980  33.572  -6.004  1.00 59.46           N1+
ATOM    811  H   LYS A  54       3.458  32.090  -1.675  1.00 19.09           H  
ATOM    812  HA  LYS A  54       5.219  34.024  -2.892  1.00 26.47           H  
ATOM    813  HB2 LYS A  54       3.204  35.586  -2.791  1.00 31.32           H  
ATOM    814  HB3 LYS A  54       2.409  34.457  -1.668  1.00 31.32           H  
ATOM    815  HG2 LYS A  54       1.380  34.171  -3.758  1.00 39.80           H  
ATOM    816  HG3 LYS A  54       2.451  32.768  -3.528  1.00 39.80           H  
ATOM    817  HD2 LYS A  54       4.171  33.829  -4.915  1.00 44.05           H  
ATOM    818  HD3 LYS A  54       3.144  35.270  -5.111  1.00 44.05           H  
ATOM    819  HE2 LYS A  54       2.782  32.498  -6.246  1.00 53.32           H  
ATOM    820  HE3 LYS A  54       2.729  34.071  -7.077  1.00 53.32           H  
ATOM    821  HZ1 LYS A  54       0.722  33.076  -5.163  1.00 59.46           H  
ATOM    822  HZ2 LYS A  54       0.673  34.532  -5.937  1.00 59.46           H  
ATOM    823  HZ3 LYS A  54       0.542  33.133  -6.801  1.00 59.46           H  
ATOM    824  N   GLU A  55       4.331  34.307   0.297  1.00 24.45           N  
ATOM    825  CA  GLU A  55       4.538  35.174   1.500  1.00 24.78           C  
ATOM    826  C   GLU A  55       5.993  35.326   1.810  1.00 24.30           C  
ATOM    827  O   GLU A  55       6.814  34.385   1.819  1.00 23.81           O  
ATOM    828  CB  GLU A  55       3.813  34.506   2.657  1.00 24.63           C  
ATOM    829  CG  GLU A  55       2.295  34.514   2.589  1.00 30.90           C  
ATOM    830  CD  GLU A  55       1.762  35.873   3.005  1.00 37.46           C  
ATOM    831  OE1 GLU A  55       2.661  36.633   3.467  1.00 39.35           O  
ATOM    832  OE2 GLU A  55       0.600  36.163   2.882  1.00 43.28           O1-
ATOM    833  H   GLU A  55       3.917  33.388   0.364  1.00 24.45           H  
ATOM    834  HA  GLU A  55       4.147  36.175   1.320  1.00 24.78           H  
ATOM    835  HB2 GLU A  55       4.108  35.016   3.574  1.00 24.63           H  
ATOM    836  HB3 GLU A  55       4.139  33.467   2.699  1.00 24.63           H  
ATOM    837  HG2 GLU A  55       1.900  33.751   3.260  1.00 30.90           H  
ATOM    838  HG3 GLU A  55       1.979  34.300   1.568  1.00 30.90           H  
ATOM    839  N   ASN A  56       6.404  36.540   2.113  1.00 21.88           N  
ATOM    840  CA  ASN A  56       7.790  36.841   2.480  1.00 24.17           C  
ATOM    841  C   ASN A  56       8.218  36.053   3.717  1.00 22.38           C  
ATOM    842  O   ASN A  56       9.409  35.625   3.782  1.00 21.78           O  
ATOM    843  CB  ASN A  56       7.946  38.366   2.493  1.00 33.93           C  
ATOM    844  CG  ASN A  56       7.611  39.018   1.141  1.00 48.56           C  
ATOM    845  OD1 ASN A  56       6.440  39.367   0.823  1.00 52.20           O  
ATOM    846  ND2 ASN A  56       8.591  39.170   0.242  1.00 51.63           N  
ATOM    847  H   ASN A  56       5.735  37.296   2.091  1.00 21.88           H  
ATOM    848  HA  ASN A  56       8.517  36.488   1.748  1.00 24.17           H  
ATOM    849  HB2 ASN A  56       8.978  38.607   2.748  1.00 33.93           H  
ATOM    850  HB3 ASN A  56       7.279  38.777   3.251  1.00 33.93           H  
ATOM    851 HD21 ASN A  56       8.386  39.557  -0.668  1.00 51.63           H  
ATOM    852 HD22 ASN A  56       9.536  38.898   0.474  1.00 51.63           H  
ATOM    853  N   TRP A  57       7.343  35.905   4.707  1.00 20.58           N  
ATOM    854  CA  TRP A  57       7.763  35.215   5.957  1.00 18.94           C  
ATOM    855  C   TRP A  57       8.030  33.746   5.655  1.00 15.83           C  
ATOM    856  O   TRP A  57       8.924  33.150   6.260  1.00 18.13           O  
ATOM    857  CB  TRP A  57       6.781  35.410   7.141  1.00 17.57           C  
ATOM    858  CG  TRP A  57       5.519  34.658   7.089  1.00 12.51           C  
ATOM    859  CD1 TRP A  57       4.271  35.128   6.677  1.00 16.54           C  
ATOM    860  CD2 TRP A  57       5.289  33.278   7.472  1.00 11.14           C  
ATOM    861  NE1 TRP A  57       3.334  34.148   6.811  1.00 15.87           N  
ATOM    862  CE2 TRP A  57       3.965  32.986   7.237  1.00 11.88           C  
ATOM    863  CE3 TRP A  57       6.137  32.296   7.979  1.00 17.98           C  
ATOM    864  CZ2 TRP A  57       3.398  31.764   7.535  1.00 15.45           C  
ATOM    865  CZ3 TRP A  57       5.587  31.057   8.237  1.00 10.95           C  
ATOM    866  CH2 TRP A  57       4.254  30.802   8.012  1.00 16.84           C  
ATOM    867  H   TRP A  57       6.401  36.258   4.612  1.00 20.58           H  
ATOM    868  HA  TRP A  57       8.686  35.683   6.299  1.00 18.94           H  
ATOM    869  HB2 TRP A  57       6.531  36.470   7.190  1.00 17.57           H  
ATOM    870  HB3 TRP A  57       7.302  35.117   8.053  1.00 17.57           H  
ATOM    871  HD1 TRP A  57       4.076  36.123   6.306  1.00 16.54           H  
ATOM    872  HE1 TRP A  57       2.345  34.249   6.631  1.00 15.87           H  
ATOM    873  HE3 TRP A  57       7.182  32.496   8.163  1.00 17.98           H  
ATOM    874  HZ2 TRP A  57       2.343  31.575   7.401  1.00 15.45           H  
ATOM    875  HZ3 TRP A  57       6.217  30.270   8.624  1.00 10.95           H  
ATOM    876  HH2 TRP A  57       3.869  29.814   8.217  1.00 16.84           H  
ATOM    877  N   VAL A  58       7.263  33.154   4.754  1.00 13.93           N  
ATOM    878  CA  VAL A  58       7.470  31.740   4.370  1.00 17.35           C  
ATOM    879  C   VAL A  58       8.846  31.536   3.751  1.00 18.44           C  
ATOM    880  O   VAL A  58       9.658  30.639   3.957  1.00 20.24           O  
ATOM    881  CB  VAL A  58       6.349  31.318   3.434  1.00 17.29           C  
ATOM    882  CG1 VAL A  58       6.746  29.997   2.728  1.00 12.66           C  
ATOM    883  CG2 VAL A  58       4.977  31.276   4.122  1.00 11.93           C  
ATOM    884  H   VAL A  58       6.519  33.680   4.318  1.00 13.93           H  
ATOM    885  HA  VAL A  58       7.439  31.107   5.257  1.00 17.35           H  
ATOM    886  HB  VAL A  58       6.222  32.080   2.665  1.00 17.29           H  
ATOM    887 HG11 VAL A  58       7.678  30.143   2.182  1.00 12.66           H  
ATOM    888 HG12 VAL A  58       6.880  29.213   3.473  1.00 12.66           H  
ATOM    889 HG13 VAL A  58       5.959  29.706   2.032  1.00 12.66           H  
ATOM    890 HG21 VAL A  58       4.994  30.534   4.921  1.00 11.93           H  
ATOM    891 HG22 VAL A  58       4.751  32.256   4.541  1.00 11.93           H  
ATOM    892 HG23 VAL A  58       4.213  31.007   3.393  1.00 11.93           H  
ATOM    893  N   GLN A  59       9.105  32.505   2.818  1.00 19.02           N  
ATOM    894  CA  GLN A  59      10.423  32.434   2.128  1.00 17.67           C  
ATOM    895  C   GLN A  59      11.523  32.501   3.159  1.00 20.81           C  
ATOM    896  O   GLN A  59      12.555  31.795   3.084  1.00 22.92           O  
ATOM    897  CB  GLN A  59      10.513  33.489   1.011  1.00 21.92           C  
ATOM    898  CG  GLN A  59       9.463  33.337  -0.069  1.00 25.77           C  
ATOM    899  CD  GLN A  59       9.256  34.571  -0.931  1.00 39.59           C  
ATOM    900  OE1 GLN A  59       9.984  35.578  -0.839  1.00 41.53           O  
ATOM    901  NE2 GLN A  59       8.207  34.543  -1.788  1.00 39.33           N  
ATOM    902  H   GLN A  59       8.435  33.232   2.608  1.00 19.02           H  
ATOM    903  HA  GLN A  59      10.543  31.481   1.612  1.00 17.67           H  
ATOM    904  HB2 GLN A  59      11.496  33.412   0.546  1.00 21.92           H  
ATOM    905  HB3 GLN A  59      10.400  34.475   1.462  1.00 21.92           H  
ATOM    906  HG2 GLN A  59       8.515  33.095   0.411  1.00 25.77           H  
ATOM    907  HG3 GLN A  59       9.761  32.515  -0.719  1.00 25.77           H  
ATOM    908 HE21 GLN A  59       8.005  35.347  -2.365  1.00 39.33           H  
ATOM    909 HE22 GLN A  59       7.627  33.718  -1.850  1.00 39.33           H  
ATOM    910  N   ARG A  60      11.383  33.365   4.163  1.00 22.75           N  
ATOM    911  CA  ARG A  60      12.419  33.502   5.225  1.00 22.55           C  
ATOM    912  C   ARG A  60      12.530  32.281   6.094  1.00 18.93           C  
ATOM    913  O   ARG A  60      13.623  31.910   6.527  1.00 19.21           O  
ATOM    914  CB  ARG A  60      12.137  34.766   6.062  1.00 31.17           C  
ATOM    915  CG  ARG A  60      12.195  35.980   5.161  1.00 47.75           C  
ATOM    916  CD  ARG A  60      12.297  37.305   5.791  1.00 61.88           C  
ATOM    917  NE  ARG A  60      12.530  38.314   4.751  1.00 76.93           N  
ATOM    918  CZ  ARG A  60      12.522  39.635   4.896  1.00 84.30           C  
ATOM    919  NH1 ARG A  60      12.195  40.188   6.071  1.00 89.07           N  
ATOM    920  NH2 ARG A  60      12.788  40.446   3.860  1.00 86.27           N1+
ATOM    921  H   ARG A  60      10.555  33.941   4.205  1.00 22.75           H  
ATOM    922  HA  ARG A  60      13.387  33.604   4.734  1.00 22.55           H  
ATOM    923  HB2 ARG A  60      12.887  34.858   6.848  1.00 31.17           H  
ATOM    924  HB3 ARG A  60      11.147  34.692   6.512  1.00 31.17           H  
ATOM    925  HG2 ARG A  60      11.288  35.978   4.556  1.00 47.75           H  
ATOM    926  HG3 ARG A  60      13.064  35.862   4.514  1.00 47.75           H  
ATOM    927  HD2 ARG A  60      13.127  37.310   6.497  1.00 61.88           H  
ATOM    928  HD3 ARG A  60      11.370  37.531   6.318  1.00 61.88           H  
ATOM    929  HE  ARG A  60      12.717  37.966   3.822  1.00 76.93           H  
ATOM    930 HH11 ARG A  60      12.153  41.193   6.162  1.00 89.07           H  
ATOM    931 HH12 ARG A  60      11.990  39.600   6.866  1.00 89.07           H  
ATOM    932 HH21 ARG A  60      13.037  40.054   2.963  1.00 86.27           H  
ATOM    933 HH22 ARG A  60      12.739  41.448   3.977  1.00 86.27           H  
ATOM    934  N   VAL A  61      11.408  31.665   6.393  1.00 19.52           N  
ATOM    935  CA  VAL A  61      11.434  30.429   7.221  1.00 22.23           C  
ATOM    936  C   VAL A  61      12.119  29.304   6.428  1.00 19.79           C  
ATOM    937  O   VAL A  61      12.920  28.528   6.993  1.00 20.22           O  
ATOM    938  CB  VAL A  61      10.041  30.167   7.770  1.00 19.35           C  
ATOM    939  CG1 VAL A  61       9.683  28.729   8.032  1.00 31.58           C  
ATOM    940  CG2 VAL A  61       9.813  30.982   9.070  1.00 26.93           C  
ATOM    941  H   VAL A  61      10.527  32.031   6.060  1.00 19.52           H  
ATOM    942  HA  VAL A  61      12.049  30.521   8.116  1.00 22.23           H  
ATOM    943  HB  VAL A  61       9.382  30.487   6.963  1.00 19.35           H  
ATOM    944 HG11 VAL A  61       9.847  28.143   7.127  1.00 31.58           H  
ATOM    945 HG12 VAL A  61      10.308  28.339   8.835  1.00 31.58           H  
ATOM    946 HG13 VAL A  61       8.635  28.663   8.323  1.00 31.58           H  
ATOM    947 HG21 VAL A  61      10.492  30.627   9.845  1.00 26.93           H  
ATOM    948 HG22 VAL A  61      10.003  32.037   8.875  1.00 26.93           H  
ATOM    949 HG23 VAL A  61       8.783  30.854   9.403  1.00 26.93           H  
ATOM    950  N   VAL A  62      11.802  29.196   5.168  1.00 19.99           N  
ATOM    951  CA  VAL A  62      12.378  28.129   4.298  1.00 19.52           C  
ATOM    952  C   VAL A  62      13.878  28.246   4.233  1.00 19.03           C  
ATOM    953  O   VAL A  62      14.734  27.351   4.344  1.00 22.88           O  
ATOM    954  CB  VAL A  62      11.627  28.154   2.967  1.00 18.69           C  
ATOM    955  CG1 VAL A  62      12.370  27.271   1.949  1.00 23.64           C  
ATOM    956  CG2 VAL A  62      10.180  27.722   3.114  1.00 14.68           C  
ATOM    957  H   VAL A  62      11.147  29.854   4.769  1.00 19.99           H  
ATOM    958  HA  VAL A  62      12.231  27.129   4.707  1.00 19.52           H  
ATOM    959  HB  VAL A  62      11.603  29.183   2.607  1.00 18.69           H  
ATOM    960 HG11 VAL A  62      13.389  27.637   1.826  1.00 23.64           H  
ATOM    961 HG12 VAL A  62      12.394  26.243   2.309  1.00 23.64           H  
ATOM    962 HG13 VAL A  62      11.853  27.308   0.990  1.00 23.64           H  
ATOM    963 HG21 VAL A  62      10.143  26.694   3.474  1.00 14.68           H  
ATOM    964 HG22 VAL A  62       9.677  28.375   3.827  1.00 14.68           H  
ATOM    965 HG23 VAL A  62       9.681  27.787   2.147  1.00 14.68           H  
ATOM    966  N   GLU A  63      14.327  29.473   4.021  1.00 18.67           N  
ATOM    967  CA  GLU A  63      15.750  29.789   3.937  1.00 22.84           C  
ATOM    968  C   GLU A  63      16.460  29.449   5.216  1.00 21.27           C  
ATOM    969  O   GLU A  63      17.552  28.858   5.190  1.00 20.91           O  
ATOM    970  CB  GLU A  63      15.820  31.294   3.668  1.00 25.45           C  
ATOM    971  CG  GLU A  63      17.069  31.933   3.111  1.00 47.10           C  
ATOM    972  CD  GLU A  63      16.720  33.297   2.508  1.00 53.39           C  
ATOM    973  OE1 GLU A  63      16.695  34.202   3.362  1.00 54.79           O  
ATOM    974  OE2 GLU A  63      16.429  33.395   1.325  1.00 61.79           O1-
ATOM    975  H   GLU A  63      13.658  30.222   3.913  1.00 18.67           H  
ATOM    976  HA  GLU A  63      16.238  29.211   3.152  1.00 22.84           H  
ATOM    977  HB2 GLU A  63      15.619  31.787   4.619  1.00 25.45           H  
ATOM    978  HB3 GLU A  63      15.018  31.519   2.965  1.00 25.45           H  
ATOM    979  HG2 GLU A  63      17.491  31.291   2.338  1.00 47.10           H  
ATOM    980  HG3 GLU A  63      17.797  32.065   3.911  1.00 47.10           H  
ATOM    981  N   LYS A  64      15.868  29.808   6.376  1.00 19.22           N  
ATOM    982  CA  LYS A  64      16.530  29.517   7.680  1.00 22.02           C  
ATOM    983  C   LYS A  64      16.636  28.036   7.946  1.00 18.70           C  
ATOM    984  O   LYS A  64      17.665  27.571   8.423  1.00 22.10           O  
ATOM    985  CB  LYS A  64      15.799  30.097   8.911  1.00 22.97           C  
ATOM    986  CG  LYS A  64      16.224  31.532   9.137  1.00 36.49           C  
ATOM    987  CD  LYS A  64      15.045  32.420   9.467  1.00 49.81           C  
ATOM    988  CE  LYS A  64      15.560  33.787   9.959  1.00 59.69           C  
ATOM    989  NZ  LYS A  64      14.395  34.583  10.471  1.00 65.48           N1+
ATOM    990  H   LYS A  64      14.973  30.276   6.360  1.00 19.22           H  
ATOM    991  HA  LYS A  64      17.505  29.990   7.566  1.00 22.02           H  
ATOM    992  HB2 LYS A  64      16.048  29.504   9.791  1.00 22.97           H  
ATOM    993  HB3 LYS A  64      14.723  30.062   8.741  1.00 22.97           H  
ATOM    994  HG2 LYS A  64      16.704  31.905   8.232  1.00 36.49           H  
ATOM    995  HG3 LYS A  64      16.933  31.564   9.964  1.00 36.49           H  
ATOM    996  HD2 LYS A  64      14.445  31.954  10.249  1.00 49.81           H  
ATOM    997  HD3 LYS A  64      14.434  32.560   8.575  1.00 49.81           H  
ATOM    998  HE2 LYS A  64      16.034  34.319   9.134  1.00 59.69           H  
ATOM    999  HE3 LYS A  64      16.284  33.640  10.760  1.00 59.69           H  
ATOM   1000  HZ1 LYS A  64      13.726  34.718   9.726  1.00 65.48           H  
ATOM   1001  HZ2 LYS A  64      13.956  34.085  11.232  1.00 65.48           H  
ATOM   1002  HZ3 LYS A  64      14.719  35.482  10.799  1.00 65.48           H  
ATOM   1003  N   PHE A  65      15.529  27.375   7.724  1.00 18.45           N  
ATOM   1004  CA  PHE A  65      15.467  25.909   7.880  1.00 18.35           C  
ATOM   1005  C   PHE A  65      16.602  25.295   7.040  1.00 22.58           C  
ATOM   1006  O   PHE A  65      17.314  24.396   7.528  1.00 24.10           O  
ATOM   1007  CB  PHE A  65      14.153  25.323   7.412  1.00 19.41           C  
ATOM   1008  CG  PHE A  65      14.189  23.826   7.227  1.00 20.75           C  
ATOM   1009  CD1 PHE A  65      14.199  23.035   8.382  1.00 15.25           C  
ATOM   1010  CD2 PHE A  65      14.231  23.235   5.973  1.00 12.23           C  
ATOM   1011  CE1 PHE A  65      14.230  21.638   8.293  1.00 18.28           C  
ATOM   1012  CE2 PHE A  65      14.226  21.852   5.878  1.00 11.86           C  
ATOM   1013  CZ  PHE A  65      14.239  21.031   7.026  1.00 12.30           C  
ATOM   1014  H   PHE A  65      14.700  27.878   7.440  1.00 18.45           H  
ATOM   1015  HA  PHE A  65      15.566  25.680   8.941  1.00 18.35           H  
ATOM   1016  HB2 PHE A  65      13.892  25.782   6.458  1.00 19.41           H  
ATOM   1017  HB3 PHE A  65      13.388  25.560   8.151  1.00 19.41           H  
ATOM   1018  HD1 PHE A  65      14.183  23.508   9.353  1.00 15.25           H  
ATOM   1019  HD2 PHE A  65      14.267  23.844   5.082  1.00 12.23           H  
ATOM   1020  HE1 PHE A  65      14.247  21.034   9.188  1.00 18.28           H  
ATOM   1021  HE2 PHE A  65      14.212  21.391   4.901  1.00 11.86           H  
ATOM   1022  HZ  PHE A  65      14.256  19.955   6.932  1.00 12.30           H  
ATOM   1023  N   LEU A  66      16.679  25.756   5.776  1.00 23.31           N  
ATOM   1024  CA  LEU A  66      17.735  25.184   4.912  1.00 25.28           C  
ATOM   1025  C   LEU A  66      19.161  25.461   5.417  1.00 32.08           C  
ATOM   1026  O   LEU A  66      20.079  24.612   5.280  1.00 31.59           O  
ATOM   1027  CB  LEU A  66      17.534  25.720   3.497  1.00 30.24           C  
ATOM   1028  CG  LEU A  66      16.451  25.165   2.580  1.00 28.00           C  
ATOM   1029  CD1 LEU A  66      16.303  26.117   1.368  1.00 27.88           C  
ATOM   1030  CD2 LEU A  66      16.893  23.786   2.140  1.00 26.01           C  
ATOM   1031  H   LEU A  66      16.043  26.462   5.433  1.00 23.31           H  
ATOM   1032  HA  LEU A  66      17.638  24.098   4.929  1.00 25.28           H  
ATOM   1033  HB2 LEU A  66      18.481  25.576   2.977  1.00 30.24           H  
ATOM   1034  HB3 LEU A  66      17.334  26.787   3.598  1.00 30.24           H  
ATOM   1035  HG  LEU A  66      15.486  25.093   3.082  1.00 28.00           H  
ATOM   1036 HD11 LEU A  66      15.989  27.101   1.715  1.00 27.88           H  
ATOM   1037 HD12 LEU A  66      17.260  26.201   0.853  1.00 27.88           H  
ATOM   1038 HD13 LEU A  66      15.556  25.718   0.682  1.00 27.88           H  
ATOM   1039 HD21 LEU A  66      17.858  23.857   1.638  1.00 26.01           H  
ATOM   1040 HD22 LEU A  66      16.984  23.138   3.012  1.00 26.01           H  
ATOM   1041 HD23 LEU A  66      16.156  23.370   1.453  1.00 26.01           H  
ATOM   1042  N   LYS A  67      19.361  26.651   5.968  1.00 29.23           N  
ATOM   1043  CA  LYS A  67      20.735  27.027   6.446  1.00 32.31           C  
ATOM   1044  C   LYS A  67      21.084  26.152   7.610  1.00 29.43           C  
ATOM   1045  O   LYS A  67      22.196  25.649   7.812  1.00 33.39           O  
ATOM   1046  CB  LYS A  67      20.705  28.515   6.668  1.00 36.18           C  
ATOM   1047  CG  LYS A  67      21.584  29.149   7.714  1.00 49.22           C  
ATOM   1048  CD  LYS A  67      21.115  30.608   7.906  1.00 56.98           C  
ATOM   1049  CE  LYS A  67      21.039  30.942   9.381  1.00 63.22           C  
ATOM   1050  NZ  LYS A  67      20.681  32.365   9.599  1.00 70.82           N1+
ATOM   1051  H   LYS A  67      18.594  27.301   6.066  1.00 29.23           H  
ATOM   1052  HA  LYS A  67      21.548  26.848   5.743  1.00 32.31           H  
ATOM   1053  HB2 LYS A  67      19.678  28.772   6.926  1.00 36.18           H  
ATOM   1054  HB3 LYS A  67      20.967  28.978   5.717  1.00 36.18           H  
ATOM   1055  HG2 LYS A  67      22.623  29.134   7.384  1.00 49.22           H  
ATOM   1056  HG3 LYS A  67      21.494  28.604   8.654  1.00 49.22           H  
ATOM   1057  HD2 LYS A  67      20.129  30.732   7.457  1.00 56.98           H  
ATOM   1058  HD3 LYS A  67      21.822  31.281   7.420  1.00 56.98           H  
ATOM   1059  HE2 LYS A  67      22.009  30.747   9.839  1.00 63.22           H  
ATOM   1060  HE3 LYS A  67      20.283  30.311   9.848  1.00 63.22           H  
ATOM   1061  HZ1 LYS A  67      21.377  32.957   9.169  1.00 70.82           H  
ATOM   1062  HZ2 LYS A  67      19.778  32.552   9.186  1.00 70.82           H  
ATOM   1063  HZ3 LYS A  67      20.644  32.555  10.590  1.00 70.82           H  
ATOM   1064  N   ARG A  68      20.080  25.873   8.423  1.00 28.44           N  
ATOM   1065  CA  ARG A  68      20.268  25.019   9.604  1.00 30.35           C  
ATOM   1066  C   ARG A  68      20.629  23.589   9.219  1.00 32.68           C  
ATOM   1067  O   ARG A  68      21.688  23.032   9.477  1.00 33.26           O  
ATOM   1068  CB  ARG A  68      18.949  24.939  10.396  1.00 32.10           C  
ATOM   1069  CG  ARG A  68      19.110  24.615  11.831  1.00 34.47           C  
ATOM   1070  CD  ARG A  68      18.267  23.675  12.468  1.00 36.77           C  
ATOM   1071  NE  ARG A  68      16.981  23.322  12.218  1.00 35.10           N  
ATOM   1072  CZ  ARG A  68      15.717  23.480  12.061  1.00 29.84           C  
ATOM   1073  NH1 ARG A  68      15.184  24.705  12.173  1.00 31.39           N  
ATOM   1074  NH2 ARG A  68      14.960  22.399  11.809  1.00 19.72           N1+
ATOM   1075  H   ARG A  68      19.165  26.254   8.229  1.00 28.44           H  
ATOM   1076  HA  ARG A  68      21.075  25.460  10.189  1.00 30.35           H  
ATOM   1077  HB2 ARG A  68      18.326  24.169   9.942  1.00 32.10           H  
ATOM   1078  HB3 ARG A  68      18.448  25.904  10.320  1.00 32.10           H  
ATOM   1079  HG2 ARG A  68      18.994  25.553  12.375  1.00 34.47           H  
ATOM   1080  HG3 ARG A  68      20.129  24.248  11.953  1.00 34.47           H  
ATOM   1081  HD2 ARG A  68      18.251  24.001  13.508  1.00 36.77           H  
ATOM   1082  HD3 ARG A  68      18.816  22.736  12.389  1.00 36.77           H  
ATOM   1083  HE  ARG A  68      17.077  22.329  12.058  1.00 35.10           H  
ATOM   1084 HH11 ARG A  68      14.188  24.834  12.067  1.00 31.39           H  
ATOM   1085 HH12 ARG A  68      15.779  25.499  12.363  1.00 31.39           H  
ATOM   1086 HH21 ARG A  68      15.390  21.489  11.730  1.00 19.72           H  
ATOM   1087 HH22 ARG A  68      13.961  22.497  11.699  1.00 19.72           H  
ATOM   1088  N   ALA A  69      19.657  22.970   8.572  1.00 33.12           N  
ATOM   1089  CA  ALA A  69      19.689  21.581   8.136  1.00 36.83           C  
ATOM   1090  C   ALA A  69      20.917  21.320   7.286  1.00 41.04           C  
ATOM   1091  O   ALA A  69      21.473  20.200   7.357  1.00 43.37           O  
ATOM   1092  CB  ALA A  69      18.391  21.263   7.383  1.00 31.63           C  
ATOM   1093  H   ALA A  69      18.825  23.503   8.363  1.00 33.12           H  
ATOM   1094  HA  ALA A  69      19.756  20.921   9.001  1.00 36.83           H  
ATOM   1095  HB1 ALA A  69      17.539  21.425   8.043  1.00 31.63           H  
ATOM   1096  HB2 ALA A  69      18.306  21.915   6.513  1.00 31.63           H  
ATOM   1097  HB3 ALA A  69      18.405  20.223   7.058  1.00 31.63           H  
ATOM   1098  N   GLU A  70      21.320  22.300   6.493  1.00 41.60           N  
ATOM   1099  CA  GLU A  70      22.480  22.069   5.625  1.00 45.03           C  
ATOM   1100  C   GLU A  70      23.726  21.727   6.405  1.00 50.40           C  
ATOM   1101  O   GLU A  70      24.454  20.835   5.942  1.00 51.20           O  
ATOM   1102  CB  GLU A  70      22.818  23.224   4.738  1.00 47.19           C  
ATOM   1103  CG  GLU A  70      23.430  24.503   5.272  1.00 55.08           C  
ATOM   1104  CD  GLU A  70      23.817  25.443   4.142  1.00 62.36           C  
ATOM   1105  OE1 GLU A  70      22.997  25.916   3.356  1.00 60.72           O  
ATOM   1106  OE2 GLU A  70      25.062  25.584   4.127  1.00 64.20           O1-
ATOM   1107  H   GLU A  70      20.839  23.188   6.486  1.00 41.60           H  
ATOM   1108  HA  GLU A  70      22.167  21.227   5.008  1.00 45.03           H  
ATOM   1109  HB2 GLU A  70      21.888  23.514   4.249  1.00 47.19           H  
ATOM   1110  HB3 GLU A  70      23.516  22.841   3.994  1.00 47.19           H  
ATOM   1111  HG2 GLU A  70      24.321  24.256   5.850  1.00 55.08           H  
ATOM   1112  HG3 GLU A  70      22.706  25.001   5.916  1.00 55.08           H  
ATOM   1113  N   ASN A  71      23.976  22.419   7.510  1.00 55.97           N  
ATOM   1114  CA  ASN A  71      25.172  22.157   8.317  1.00 61.50           C  
ATOM   1115  C   ASN A  71      24.807  21.358   9.568  1.00 63.29           C  
ATOM   1116  O   ASN A  71      25.376  21.659  10.629  1.00 63.90           O  
ATOM   1117  CB  ASN A  71      26.003  23.391   8.598  1.00 71.28           C  
ATOM   1118  CG  ASN A  71      25.326  24.532   9.316  1.00 78.46           C  
ATOM   1119  ND2 ASN A  71      25.469  25.714   8.918  1.00 81.60           N  
ATOM   1120  OD1 ASN A  71      24.587  24.247  10.389  1.00 79.89           O  
ATOM   1121  H   ASN A  71      23.330  23.139   7.800  1.00 55.97           H  
ATOM   1122  HA  ASN A  71      25.839  21.536   7.719  1.00 61.50           H  
ATOM   1123  HB2 ASN A  71      26.358  23.772   7.640  1.00 71.28           H  
ATOM   1124  HB3 ASN A  71      26.854  23.081   9.204  1.00 71.28           H  
ATOM   1125 HD21 ASN A  71      25.020  26.471   9.413  1.00 81.60           H  
ATOM   1126 HD22 ASN A  71      26.033  25.908   8.103  1.00 81.60           H  
ATOM   1127  N   SER A  72      23.940  20.383   9.384  1.00 64.86           N  
ATOM   1128  CA  SER A  72      23.455  19.491  10.450  1.00 65.53           C  
ATOM   1129  C   SER A  72      24.194  18.157  10.457  1.00 65.47           C  
ATOM   1130  OXT SER A  72      25.422  18.101  10.715  1.00 65.47           O1-
ATOM   1131  O   SER A  72      23.544  17.120  10.199  1.00 64.05           O  
ATOM   1132  CB  SER A  72      21.949  19.280  10.384  1.00 67.62           C  
ATOM   1133  OG  SER A  72      21.206  20.271  11.093  1.00 69.11           O  
ATOM   1134  H   SER A  72      23.585  20.238   8.450  1.00 64.86           H  
ATOM   1135  HA  SER A  72      23.672  19.994  11.392  1.00 65.53           H  
ATOM   1136  HB2 SER A  72      21.718  18.304  10.811  1.00 67.62           H  
ATOM   1137  HB3 SER A  72      21.643  19.301   9.338  1.00 67.62           H  
ATOM   1138  HG  SER A  72      21.404  21.122  10.696  1.00 69.11           H  
TER    1139      SER A  72 
CONECT    1    4    5    6    2
CONECT    2    1    3    3
CONECT    3    2    2
CONECT    4    1
CONECT    5    1
CONECT    6    1
CONECT   55  506
CONECT   82  752
CONECT  506   55
CONECT  752   82
END
