# Supplementary material for: Variations of VEGFR2 Chemical Space: Stimulator and Inhibitory Peptides
Source: Int J Mol Sci. 2024 Jul 16;25(14):7787. doi: 10.3390/ijms25147787 (PMC11276785; doi:10.3390/ijms25147787)
Supplement: Supplementary file 1 [file ijms-25-07787-s001.zip › Supplimenal material - proteins- S1/protein stimulants S1/3mjk PDGF A prepared for docking.pdb]

HEADER    HORMONE                                             3MJK    
REMARK  99                                                                      
REMARK  99 MOE v2022.02 (Chemical Computing Group ULC) Sun Nov 26 20:34:48 2023 
SEQRES   1 A  134  ACE GLU ALA GLU ILE PRO ARG GLU VAL ILE GLU ARG LEU
SEQRES   2 A  134  ALA ARG SER GLN ILE HIS SER ILE ARG ASP LEU GLN ARG
SEQRES   3 A  134  LEU LEU GLU ILE ASP SER VAL NME ACE ARG ARG LYS ARG
SEQRES   4 A  134  SER ILE GLU GLU ALA VAL PRO ALA VAL CYS LYS THR ARG
SEQRES   5 A  134  THR VAL ILE TYR GLU ILE PRO ARG SER GLN VAL ASP PRO
SEQRES   6 A  134  THR SER ALA ASN PHE LEU ILE TRP PRO PRO CYS VAL GLU
SEQRES   7 A  134  VAL LYS ARG CYS THR GLY CYS CYS ASN THR SER SER VAL
SEQRES   8 A  134  LYS CYS GLN PRO SER ARG VAL HIS HIS ARG SER VAL LYS
SEQRES   9 A  134  VAL ALA LYS VAL GLU TYR VAL ARG LYS LYS PRO LYS LEU
SEQRES  10 A  134  LYS GLU VAL GLN VAL ARG LEU GLU GLU HIS LEU GLU CYS
SEQRES  11 A  134  ALA CYS ALA NME
SEQRES   1 B  128  ACE ALA GLU ILE PRO ARG GLU VAL ILE GLU ARG LEU ALA
SEQRES   2 B  128  ARG SER GLN ILE HIS SER ILE ARG ASP LEU GLN ARG LEU
SEQRES   3 B  128  LEU GLU ILE NME ACE SER ILE GLU GLU ALA VAL PRO ALA
SEQRES   4 B  128  VAL CYS LYS THR ARG THR VAL ILE TYR GLU ILE PRO ARG
SEQRES   5 B  128  SER GLN VAL ASP PRO THR SER ALA ASN PHE LEU ILE TRP
SEQRES   6 B  128  PRO PRO CYS VAL GLU VAL LYS ARG CYS THR GLY CYS CYS
SEQRES   7 B  128  ASN THR SER SER VAL LYS CYS GLN PRO SER ARG VAL HIS
SEQRES   8 B  128  HIS ARG SER VAL LYS VAL ALA LYS VAL GLU TYR VAL ARG
SEQRES   9 B  128  LYS LYS PRO LYS LEU LYS GLU VAL GLN VAL ARG LEU GLU
SEQRES  10 B  128  GLU HIS LEU GLU CYS ALA CYS ALA THR THR NME
SEQRES   1 E  126  ACE ALA GLU ILE PRO ARG GLU VAL ILE GLU ARG LEU ALA
SEQRES   2 E  126  ARG SER GLN ILE HIS SER ILE ARG ASP LEU GLN ARG LEU
SEQRES   3 E  126  LEU GLU ILE NME ACE SER ILE GLU GLU ALA VAL PRO ALA
SEQRES   4 E  126  VAL CYS LYS THR ARG THR VAL ILE TYR GLU ILE PRO ARG
SEQRES   5 E  126  SER GLN VAL ASP PRO THR SER ALA ASN PHE LEU ILE TRP
SEQRES   6 E  126  PRO PRO CYS VAL GLU VAL LYS ARG CYS THR GLY CYS CYS
SEQRES   7 E  126  ASN THR SER SER VAL LYS CYS GLN PRO SER ARG VAL HIS
SEQRES   8 E  126  HIS ARG SER VAL LYS VAL ALA LYS VAL GLU TYR VAL ARG
SEQRES   9 E  126  LYS LYS PRO LYS LEU LYS GLU VAL GLN VAL ARG LEU GLU
SEQRES  10 E  126  GLU HIS LEU GLU CYS ALA CYS ALA NME
SEQRES   1 F  129  ACE ALA GLU ILE PRO ARG GLU VAL ILE GLU ARG LEU ALA
SEQRES   2 F  129  ARG SER GLN ILE HIS SER ILE ARG ASP LEU GLN ARG LEU
SEQRES   3 F  129  LEU GLU ILE NME ACE SER ILE GLU GLU ALA VAL PRO ALA
SEQRES   4 F  129  VAL CYS LYS THR ARG THR VAL ILE TYR GLU ILE PRO ARG
SEQRES   5 F  129  SER GLN VAL ASP PRO THR SER ALA ASN PHE LEU ILE TRP
SEQRES   6 F  129  PRO PRO CYS VAL GLU VAL LYS ARG CYS THR GLY CYS CYS
SEQRES   7 F  129  ASN THR SER SER VAL LYS CYS GLN PRO SER ARG VAL HIS
SEQRES   8 F  129  HIS ARG SER VAL LYS VAL ALA LYS VAL GLU TYR VAL ARG
SEQRES   9 F  129  LYS LYS PRO LYS LEU LYS GLU VAL GLN VAL ARG LEU GLU
SEQRES  10 F  129  GLU HIS LEU GLU CYS ALA CYS ALA THR THR SER NME
SEQRES   1 X  125  ACE ALA GLU ILE PRO ARG GLU VAL ILE GLU ARG LEU ALA
SEQRES   2 X  125  ARG SER GLN ILE HIS SER ILE ARG ASP LEU GLN ARG LEU
SEQRES   3 X  125  LEU GLU NME ACE ILE GLU GLU ALA VAL PRO ALA VAL CYS
SEQRES   4 X  125  LYS THR ARG THR VAL ILE TYR GLU ILE PRO ARG SER GLN
SEQRES   5 X  125  VAL ASP PRO THR SER ALA ASN PHE LEU ILE TRP PRO PRO
SEQRES   6 X  125  CYS VAL GLU VAL LYS ARG CYS THR GLY CYS CYS ASN THR
SEQRES   7 X  125  SER SER VAL LYS CYS GLN PRO SER ARG VAL HIS HIS ARG
SEQRES   8 X  125  SER VAL LYS VAL ALA LYS VAL GLU TYR VAL ARG LYS LYS
SEQRES   9 X  125  PRO LYS LEU LYS GLU VAL GLN VAL ARG LEU GLU GLU HIS
SEQRES  10 X  125  LEU GLU CYS ALA CYS ALA THR NME
SEQRES   1 Y  133  ACE ALA GLU ILE PRO ARG GLU VAL ILE GLU ARG LEU ALA
SEQRES   2 Y  133  ARG SER GLN ILE HIS SER ILE ARG ASP LEU GLN ARG LEU
SEQRES   3 Y  133  LEU GLU ILE ASP SER VAL GLY SER NME ACE SER ILE GLU
SEQRES   4 Y  133  GLU ALA VAL PRO ALA VAL CYS LYS THR ARG THR VAL ILE
SEQRES   5 Y  133  TYR GLU ILE PRO ARG SER GLN VAL ASP PRO THR SER ALA
SEQRES   6 Y  133  ASN PHE LEU ILE TRP PRO PRO CYS VAL GLU VAL LYS ARG
SEQRES   7 Y  133  CYS THR GLY CYS CYS ASN THR SER SER VAL LYS CYS GLN
SEQRES   8 Y  133  PRO SER ARG VAL HIS HIS ARG SER VAL LYS VAL ALA LYS
SEQRES   9 Y  133  VAL GLU TYR VAL ARG LYS LYS PRO LYS LEU LYS GLU VAL
SEQRES  10 Y  133  GLN VAL ARG LEU GLU GLU HIS LEU GLU CYS ALA CYS ALA
SEQRES  11 Y  133  THR THR NME
HELIX    1   1 ARG A   27  ALA A   34  1               Generated by MOE    8
HELIX    2   2 ILE A   41  LEU A   47  1               Generated by MOE    7
HELIX    3   3 ARG A  107  GLN A  109  5               Generated by MOE    3
HELIX    4   4 ARG B   27  ALA B   34  1               Generated by MOE    8
HELIX    5   5 ILE B   41  LEU B   48  1               Generated by MOE    8
HELIX    6   6 ARG B  107  GLN B  109  5               Generated by MOE    3
HELIX    7   7 VAL B  158  LYS B  160  5               Generated by MOE    3
HELIX    8   8 ARG E   27  ALA E   34  1               Generated by MOE    8
HELIX    9   9 ILE E   41  LEU E   48  1               Generated by MOE    8
HELIX   10  10 ARG E  107  VAL E  110  1               Generated by MOE    4
HELIX   11  11 ARG F   27  ALA F   34  1               Generated by MOE    8
HELIX   12  12 ILE F   41  LEU F   47  1               Generated by MOE    7
HELIX   13  13 ARG F  107  VAL F  110  1               Generated by MOE    4
HELIX   14  14 VAL F  158  LYS F  160  5               Generated by MOE    3
HELIX   15  15 ARG X   27  ALA X   34  1               Generated by MOE    8
HELIX   16  16 ILE X   41  ARG X   46  1               Generated by MOE    6
HELIX   17  17 ARG X  107  GLN X  109  5               Generated by MOE    3
HELIX   18  18 ARG Y   27  ALA Y   34  1               Generated by MOE    8
HELIX   19  19 ILE Y   41  LEU Y   48  1               Generated by MOE    8
HELIX   20  20 ARG Y  107  VAL Y  110  1               Generated by MOE    4
SHEET    1       LYS A  97  GLU A 104                  Generated by MOE
SHEET    2       LEU A 118  TRP A 120                  Generated by MOE
SHEET    3       CYS A 123  THR A 130                  Generated by MOE
SHEET    4       LYS A 139  VAL A 150                  Generated by MOE
SHEET    5       LYS A 151  LYS A 151                  Generated by MOE
SHEET    6       VAL A 152  TYR A 157                  Generated by MOE
SHEET    7       PRO A 162  ALA A 180                  Generated by MOE
SHEET    8       LYS B  97  GLU B 104                  Generated by MOE
SHEET    9       LEU B 118  TRP B 120                  Generated by MOE
SHEET   10       CYS B 123  THR B 130                  Generated by MOE
SHEET   11       VAL B 138  VAL B 150                  Generated by MOE
SHEET   12       LYS B 151  LYS B 151                  Generated by MOE
SHEET   13       VAL B 152  GLU B 156                  Generated by MOE
SHEET   14       LYS B 163  THR B 181                  Generated by MOE
SHEET   15       LYS E  97  GLU E 104                  Generated by MOE
SHEET   16       LEU E 118  TRP E 120                  Generated by MOE
SHEET   17       CYS E 123  THR E 130                  Generated by MOE
SHEET   18       LYS E 139  VAL E 150                  Generated by MOE
SHEET   19       LYS E 151  LYS E 151                  Generated by MOE
SHEET   20       VAL E 152  VAL E 158                  Generated by MOE
SHEET   21       LYS E 161  ALA E 180                  Generated by MOE
SHEET   22       LYS F  97  GLU F 104                  Generated by MOE
SHEET   23       LEU F 118  TRP F 120                  Generated by MOE
SHEET   24       CYS F 123  THR F 130                  Generated by MOE
SHEET   25       LYS F 139  VAL F 150                  Generated by MOE
SHEET   26       LYS F 151  LYS F 151                  Generated by MOE
SHEET   27       VAL F 152  GLU F 156                  Generated by MOE
SHEET   28       LYS F 163  ALA F 180                  Generated by MOE
SHEET   29       LYS X  97  GLU X 104                  Generated by MOE
SHEET   30       LEU X 118  TRP X 120                  Generated by MOE
SHEET   31       CYS X 123  THR X 130                  Generated by MOE
SHEET   32       LYS X 139  SER X 149                  Generated by MOE
SHEET   33       VAL X 150  LYS X 151                  Generated by MOE
SHEET   34       VAL X 152  VAL X 158                  Generated by MOE
SHEET   35       LYS X 161  ALA X 180                  Generated by MOE
SHEET   36       GLU Y  89  GLU Y  90                  Generated by MOE
SHEET   37       LYS Y  97  GLU Y 104                  Generated by MOE
SHEET   38       LEU Y 118  TRP Y 120                  Generated by MOE
SHEET   39       CYS Y 123  THR Y 130                  Generated by MOE
SHEET   40       VAL Y 138  VAL Y 150                  Generated by MOE
SHEET   41       LYS Y 151  LYS Y 151                  Generated by MOE
SHEET   42       VAL Y 152  GLU Y 156                  Generated by MOE
SHEET   43       LYS Y 163  THR Y 181                  Generated by MOE
SSBOND   1 CYS A   96    CYS A  140                          1555   1555  2.02
SSBOND   2 CYS A  123    CYS B  132                          1555   1555  2.03
SSBOND   3 CYS A  129    CYS A  177                          1555   1555  2.02
SSBOND   4 CYS A  132    CYS B  123                          1555   1555  2.03
SSBOND   5 CYS A  133    CYS A  179                          1555   1555  2.03
SSBOND   6 CYS B   96    CYS B  140                          1555   1555  2.03
SSBOND   7 CYS B  129    CYS B  177                          1555   1555  2.03
SSBOND   8 CYS B  133    CYS B  179                          1555   1555  2.03
SSBOND   9 CYS E   96    CYS E  140                          1555   1555  2.03
SSBOND  10 CYS E  123    CYS F  132                          1555   1555  2.02
SSBOND  11 CYS E  129    CYS E  177                          1555   1555  2.04
SSBOND  12 CYS E  132    CYS F  123                          1555   1555  2.02
SSBOND  13 CYS E  133    CYS E  179                          1555   1555  2.02
SSBOND  14 CYS F   96    CYS F  140                          1555   1555  2.03
SSBOND  15 CYS F  129    CYS F  177                          1555   1555  2.02
SSBOND  16 CYS F  133    CYS F  179                          1555   1555  2.02
SSBOND  17 CYS X   96    CYS X  140                          1555   1555  2.02
SSBOND  18 CYS X  123    CYS Y  132                          1555   1555  2.03
SSBOND  19 CYS X  129    CYS X  177                          1555   1555  2.05
SSBOND  20 CYS X  132    CYS Y  123                          1555   1555  2.02
SSBOND  21 CYS X  133    CYS X  179                          1555   1555  2.03
SSBOND  22 CYS Y   96    CYS Y  140                          1555   1555  2.03
SSBOND  23 CYS Y  129    CYS Y  177                          1555   1555  2.03
SSBOND  24 CYS Y  133    CYS Y  179                          1555   1555  2.03
ATOM      1  CH3 ACE A  21     -11.189  63.615  45.420  1.00  0.00           C  
ATOM      2  C   ACE A  21     -11.152  64.641  46.555  1.00  0.00           C  
ATOM      3  O   ACE A  21     -12.161  64.876  47.217  1.00  0.00           O  
ATOM      4 HH31 ACE A  21     -12.181  63.176  45.321  1.00  0.00           H  
ATOM      5 HH32 ACE A  21     -10.917  64.115  44.490  1.00  0.00           H  
ATOM      6 HH33 ACE A  21     -10.463  62.831  45.636  1.00  0.00           H  
ATOM      7  N   GLU A  22     -10.004  65.241  46.772  1.00115.56           N  
ATOM      8  CA  GLU A  22      -9.848  66.264  47.856  1.00116.58           C  
ATOM      9  C   GLU A  22      -8.430  66.834  47.933  1.00117.26           C  
ATOM     10  O   GLU A  22      -8.219  68.024  47.682  1.00117.92           O  
ATOM     11  CB  GLU A  22     -10.211  65.661  49.220  1.00115.37           C  
ATOM     12  CG  GLU A  22      -9.806  66.541  50.413  1.00115.90           C  
ATOM     13  CD  GLU A  22      -9.922  65.826  51.757  1.00116.55           C  
ATOM     14  OE1 GLU A  22      -9.395  64.698  51.888  1.00117.27           O  
ATOM     15  OE2 GLU A  22     -10.531  66.397  52.689  1.00116.05           O1-
ATOM     16  H   GLU A  22      -9.208  65.008  46.196  1.00115.56           H  
ATOM     17  HA  GLU A  22     -10.527  67.079  47.606  1.00116.58           H  
ATOM     18  HB2 GLU A  22      -9.708  64.699  49.316  1.00115.37           H  
ATOM     19  HB3 GLU A  22     -11.290  65.511  49.254  1.00115.37           H  
ATOM     20  HG2 GLU A  22     -10.452  67.419  50.431  1.00115.90           H  
ATOM     21  HG3 GLU A  22      -8.771  66.855  50.276  1.00115.90           H  
ATOM     22  N   ALA A  23      -7.468  65.983  48.292  1.00118.84           N  
ATOM     23  CA  ALA A  23      -6.068  66.394  48.422  1.00116.66           C  
ATOM     24  C   ALA A  23      -5.313  66.383  47.093  1.00117.49           C  
ATOM     25  O   ALA A  23      -5.381  65.414  46.326  1.00123.44           O  
ATOM     26  CB  ALA A  23      -5.353  65.506  49.441  1.00 92.52           C  
ATOM     27  H   ALA A  23      -7.713  65.022  48.481  1.00118.84           H  
ATOM     28  HA  ALA A  23      -6.075  67.427  48.769  1.00116.66           H  
ATOM     29  HB1 ALA A  23      -5.873  65.560  50.398  1.00 92.52           H  
ATOM     30  HB2 ALA A  23      -5.351  64.475  49.086  1.00 92.52           H  
ATOM     31  HB3 ALA A  23      -4.326  65.850  49.565  1.00 92.52           H  
ATOM     32  N   GLU A  24      -4.591  67.473  46.838  1.00117.62           N  
ATOM     33  CA  GLU A  24      -3.817  67.648  45.613  1.00115.49           C  
ATOM     34  C   GLU A  24      -2.319  67.708  45.899  1.00110.83           C  
ATOM     35  O   GLU A  24      -1.707  66.696  46.239  1.00114.47           O  
ATOM     36  CB  GLU A  24      -4.258  68.933  44.910  1.00119.18           C  
ATOM     37  CG  GLU A  24      -5.767  69.045  44.732  1.00120.93           C  
ATOM     38  CD  GLU A  24      -6.162  70.168  43.787  1.00122.37           C  
ATOM     39  OE1 GLU A  24      -7.376  70.441  43.653  1.00122.84           O  
ATOM     40  OE2 GLU A  24      -5.256  70.774  43.173  1.00122.99           O1-
ATOM     41  H   GLU A  24      -4.579  68.213  47.525  1.00117.62           H  
ATOM     42  HA  GLU A  24      -4.002  66.787  44.970  1.00115.49           H  
ATOM     43  HB2 GLU A  24      -3.792  68.964  43.925  1.00119.18           H  
ATOM     44  HB3 GLU A  24      -3.917  69.783  45.501  1.00119.18           H  
ATOM     45  HG2 GLU A  24      -6.220  69.232  45.705  1.00120.93           H  
ATOM     46  HG3 GLU A  24      -6.142  68.103  44.331  1.00120.93           H  
ATOM     47  N   ILE A  25      -1.731  68.892  45.740  1.00111.21           N  
ATOM     48  CA  ILE A  25      -0.305  69.096  45.996  1.00105.59           C  
ATOM     49  C   ILE A  25      -0.045  70.544  46.414  1.00 97.28           C  
ATOM     50  O   ILE A  25      -0.283  71.475  45.646  1.00100.82           O  
ATOM     51  CB  ILE A  25       0.564  68.790  44.750  1.00111.20           C  
ATOM     52  CG1 ILE A  25       0.263  67.386  44.217  1.00115.87           C  
ATOM     53  CG2 ILE A  25       2.036  68.873  45.123  1.00112.94           C  
ATOM     54  CD1 ILE A  25       1.024  67.027  42.955  1.00120.64           C  
ATOM     55  H   ILE A  25      -2.288  69.676  45.432  1.00111.21           H  
ATOM     56  HA  ILE A  25      -0.029  68.406  46.794  1.00105.59           H  
ATOM     57  HB  ILE A  25       0.332  69.523  43.977  1.00111.20           H  
ATOM     58 HG12 ILE A  25      -0.804  67.322  44.003  1.00115.87           H  
ATOM     59 HG13 ILE A  25       0.522  66.663  44.991  1.00115.87           H  
ATOM     60 HG21 ILE A  25       2.260  69.872  45.498  1.00112.94           H  
ATOM     61 HG22 ILE A  25       2.257  68.137  45.896  1.00112.94           H  
ATOM     62 HG23 ILE A  25       2.646  68.670  44.243  1.00112.94           H  
ATOM     63 HD11 ILE A  25       0.778  67.739  42.167  1.00120.64           H  
ATOM     64 HD12 ILE A  25       2.095  67.061  43.154  1.00120.64           H  
ATOM     65 HD13 ILE A  25       0.746  66.022  42.636  1.00120.64           H  
ATOM     66  N   PRO A  26       0.453  70.747  47.644  1.00 91.02           N  
ATOM     67  CA  PRO A  26       0.752  72.075  48.190  1.00 87.09           C  
ATOM     68  C   PRO A  26       1.660  72.919  47.305  1.00 84.87           C  
ATOM     69  O   PRO A  26       2.624  72.415  46.733  1.00 69.89           O  
ATOM     70  CB  PRO A  26       1.414  71.756  49.528  1.00104.90           C  
ATOM     71  CG  PRO A  26       0.772  70.462  49.922  1.00110.11           C  
ATOM     72  CD  PRO A  26       0.771  69.694  48.626  1.00107.09           C  
ATOM     73  HA  PRO A  26      -0.147  72.685  48.274  1.00 87.09           H  
ATOM     74  HB2 PRO A  26       1.208  72.535  50.262  1.00104.90           H  
ATOM     75  HB3 PRO A  26       2.492  71.640  49.414  1.00104.90           H  
ATOM     76  HG2 PRO A  26      -0.243  70.620  50.287  1.00110.11           H  
ATOM     77  HG3 PRO A  26       1.357  69.948  50.685  1.00110.11           H  
ATOM     78  HD2 PRO A  26       1.747  69.250  48.428  1.00107.09           H  
ATOM     79  HD3 PRO A  26       0.010  68.913  48.629  1.00107.09           H  
ATOM     80  N   ARG A  27       1.354  74.208  47.208  1.00102.68           N  
ATOM     81  CA  ARG A  27       2.158  75.119  46.403  1.00100.51           C  
ATOM     82  C   ARG A  27       3.464  75.418  47.126  1.00122.75           C  
ATOM     83  O   ARG A  27       4.450  75.795  46.501  1.00138.17           O  
ATOM     84  CB  ARG A  27       1.389  76.419  46.124  1.00169.59           C  
ATOM     85  CG  ARG A  27       0.321  76.734  47.186  1.00140.27           C  
ATOM     86  CD  ARG A  27      -0.471  78.012  46.861  1.00128.17           C  
ATOM     87  NE  ARG A  27      -1.428  78.302  47.935  1.00128.10           N  
ATOM     88  CZ  ARG A  27      -2.167  79.412  47.980  1.00131.99           C  
ATOM     89  NH1 ARG A  27      -2.050  80.336  47.000  1.00131.11           N  
ATOM     90  NH2 ARG A  27      -3.018  79.610  49.001  1.00130.81           N1+
ATOM     91  H   ARG A  27       0.548  74.564  47.702  1.00102.68           H  
ATOM     92  HA  ARG A  27       2.378  74.646  45.446  1.00100.51           H  
ATOM     93  HB2 ARG A  27       0.898  76.329  45.155  1.00169.59           H  
ATOM     94  HB3 ARG A  27       2.102  77.243  46.095  1.00169.59           H  
ATOM     95  HG2 ARG A  27       0.813  76.863  48.150  1.00140.27           H  
ATOM     96  HG3 ARG A  27      -0.374  75.896  47.242  1.00140.27           H  
ATOM     97  HD2 ARG A  27      -1.012  77.872  45.925  1.00128.17           H  
ATOM     98  HD3 ARG A  27       0.221  78.848  46.760  1.00128.17           H  
ATOM     99  HE  ARG A  27      -1.533  77.626  48.679  1.00128.10           H  
ATOM    100 HH11 ARG A  27      -2.604  81.180  47.033  1.00131.11           H  
ATOM    101 HH12 ARG A  27      -1.409  80.182  46.235  1.00131.11           H  
ATOM    102 HH21 ARG A  27      -3.102  78.917  49.731  1.00130.81           H  
ATOM    103 HH22 ARG A  27      -3.574  80.452  49.039  1.00130.81           H  
ATOM    104  N   GLU A  28       3.469  75.227  48.441  1.00120.74           N  
ATOM    105  CA  GLU A  28       4.662  75.469  49.239  1.00120.52           C  
ATOM    106  C   GLU A  28       5.630  74.328  48.997  1.00111.49           C  
ATOM    107  O   GLU A  28       6.825  74.545  48.789  1.00110.79           O  
ATOM    108  CB  GLU A  28       4.321  75.528  50.729  1.00136.86           C  
ATOM    109  CG  GLU A  28       3.221  76.510  51.100  1.00156.16           C  
ATOM    110  CD  GLU A  28       1.828  75.968  50.836  1.00165.84           C  
ATOM    111  OE1 GLU A  28       1.468  75.762  49.658  1.00171.67           O  
ATOM    112  OE2 GLU A  28       1.089  75.744  51.816  1.00170.91           O1-
ATOM    113  H   GLU A  28       2.626  74.907  48.897  1.00120.74           H  
ATOM    114  HA  GLU A  28       5.100  76.424  48.950  1.00120.52           H  
ATOM    115  HB2 GLU A  28       5.223  75.811  51.271  1.00136.86           H  
ATOM    116  HB3 GLU A  28       4.006  74.533  51.043  1.00136.86           H  
ATOM    117  HG2 GLU A  28       3.356  77.420  50.515  1.00156.16           H  
ATOM    118  HG3 GLU A  28       3.307  76.744  52.161  1.00156.16           H  
ATOM    119  N   VAL A  29       5.103  73.107  49.035  1.00107.25           N  
ATOM    120  CA  VAL A  29       5.920  71.922  48.810  1.00104.37           C  
ATOM    121  C   VAL A  29       6.670  72.119  47.508  1.00 88.95           C  
ATOM    122  O   VAL A  29       7.887  71.953  47.448  1.00 88.27           O  
ATOM    123  CB  VAL A  29       5.061  70.652  48.700  1.00118.53           C  
ATOM    124  CG1 VAL A  29       5.937  69.465  48.353  1.00125.54           C  
ATOM    125  CG2 VAL A  29       4.347  70.397  50.013  1.00126.94           C  
ATOM    126  H   VAL A  29       4.117  72.999  49.224  1.00107.25           H  
ATOM    127  HA  VAL A  29       6.599  71.795  49.653  1.00104.37           H  
ATOM    128  HB  VAL A  29       4.321  70.791  47.912  1.00118.53           H  
ATOM    129 HG11 VAL A  29       6.441  69.650  47.405  1.00125.54           H  
ATOM    130 HG12 VAL A  29       6.680  69.320  49.137  1.00125.54           H  
ATOM    131 HG13 VAL A  29       5.320  68.571  48.268  1.00125.54           H  
ATOM    132 HG21 VAL A  29       5.082  70.257  50.805  1.00126.94           H  
ATOM    133 HG22 VAL A  29       3.712  71.250  50.253  1.00126.94           H  
ATOM    134 HG23 VAL A  29       3.733  69.501  49.925  1.00126.94           H  
ATOM    135  N   ILE A  30       5.930  72.483  46.468  1.00 76.48           N  
ATOM    136  CA  ILE A  30       6.523  72.726  45.169  1.00 68.86           C  
ATOM    137  C   ILE A  30       7.607  73.781  45.330  1.00 68.39           C  
ATOM    138  O   ILE A  30       8.736  73.598  44.876  1.00 65.87           O  
ATOM    139  CB  ILE A  30       5.496  73.270  44.166  1.00 61.96           C  
ATOM    140  CG1 ILE A  30       4.149  72.574  44.351  1.00 58.85           C  
ATOM    141  CG2 ILE A  30       5.990  73.030  42.758  1.00 56.85           C  
ATOM    142  CD1 ILE A  30       4.179  71.095  44.122  1.00 58.92           C  
ATOM    143  H   ILE A  30       4.933  72.593  46.585  1.00 76.48           H  
ATOM    144  HA  ILE A  30       6.916  71.781  44.794  1.00 68.86           H  
ATOM    145  HB  ILE A  30       5.370  74.339  44.339  1.00 61.96           H  
ATOM    146 HG12 ILE A  30       3.440  73.013  43.650  1.00 58.85           H  
ATOM    147 HG13 ILE A  30       3.810  72.754  45.371  1.00 58.85           H  
ATOM    148 HG21 ILE A  30       6.948  73.531  42.619  1.00 56.85           H  
ATOM    149 HG22 ILE A  30       6.113  71.959  42.594  1.00 56.85           H  
ATOM    150 HG23 ILE A  30       5.266  73.426  42.046  1.00 56.85           H  
ATOM    151 HD11 ILE A  30       4.516  70.891  43.106  1.00 58.92           H  
ATOM    152 HD12 ILE A  30       4.864  70.631  44.832  1.00 58.92           H  
ATOM    153 HD13 ILE A  30       3.179  70.685  44.262  1.00 58.92           H  
ATOM    154  N   GLU A  31       7.248  74.892  45.968  1.00 71.64           N  
ATOM    155  CA  GLU A  31       8.182  75.987  46.199  1.00 84.37           C  
ATOM    156  C   GLU A  31       9.440  75.487  46.883  1.00 81.68           C  
ATOM    157  O   GLU A  31      10.552  75.688  46.397  1.00 74.19           O  
ATOM    158  CB  GLU A  31       7.540  77.065  47.077  1.00109.97           C  
ATOM    159  CG  GLU A  31       6.965  78.255  46.319  1.00136.52           C  
ATOM    160  CD  GLU A  31       5.757  77.896  45.477  1.00150.06           C  
ATOM    161  OE1 GLU A  31       5.888  77.041  44.576  1.00158.60           O  
ATOM    162  OE2 GLU A  31       4.674  78.471  45.718  1.00157.70           O1-
ATOM    163  H   GLU A  31       6.299  74.979  46.303  1.00 71.64           H  
ATOM    164  HA  GLU A  31       8.441  76.410  45.228  1.00 84.37           H  
ATOM    165  HB2 GLU A  31       8.299  77.437  47.765  1.00109.97           H  
ATOM    166  HB3 GLU A  31       6.732  76.603  47.644  1.00109.97           H  
ATOM    167  HG2 GLU A  31       7.738  78.655  45.663  1.00136.52           H  
ATOM    168  HG3 GLU A  31       6.671  79.017  47.041  1.00136.52           H  
ATOM    169  N   ARG A  32       9.247  74.839  48.026  1.00 85.52           N  
ATOM    170  CA  ARG A  32      10.345  74.302  48.817  1.00 84.14           C  
ATOM    171  C   ARG A  32      11.293  73.475  47.953  1.00 80.77           C  
ATOM    172  O   ARG A  32      12.516  73.566  48.102  1.00 86.17           O  
ATOM    173  CB  ARG A  32       9.779  73.446  49.957  1.00 81.31           C  
ATOM    174  CG  ARG A  32      10.749  73.166  51.108  1.00 79.66           C  
ATOM    175  CD  ARG A  32      10.001  72.664  52.339  1.00 79.64           C  
ATOM    176  NE  ARG A  32       9.367  71.367  52.105  1.00 84.54           N  
ATOM    177  CZ  ARG A  32       8.427  70.838  52.882  1.00 87.24           C  
ATOM    178  NH1 ARG A  32       8.000  71.495  53.950  1.00 92.68           N  
ATOM    179  NH2 ARG A  32       7.917  69.647  52.596  1.00 87.94           N1+
ATOM    180  H   ARG A  32       8.302  74.714  48.359  1.00 85.52           H  
ATOM    181  HA  ARG A  32      10.915  75.133  49.233  1.00 84.14           H  
ATOM    182  HB2 ARG A  32       9.469  72.489  49.538  1.00 81.31           H  
ATOM    183  HB3 ARG A  32       8.910  73.962  50.366  1.00 81.31           H  
ATOM    184  HG2 ARG A  32      11.277  74.085  51.361  1.00 79.66           H  
ATOM    185  HG3 ARG A  32      11.467  72.409  50.793  1.00 79.66           H  
ATOM    186  HD2 ARG A  32       9.231  73.389  52.603  1.00 79.64           H  
ATOM    187  HD3 ARG A  32      10.707  72.567  53.164  1.00 79.64           H  
ATOM    188  HE  ARG A  32       9.664  70.837  51.298  1.00 84.54           H  
ATOM    189 HH11 ARG A  32       7.290  71.089  54.542  1.00 92.68           H  
ATOM    190 HH12 ARG A  32       8.385  72.402  54.172  1.00 92.68           H  
ATOM    191 HH21 ARG A  32       8.239  69.142  51.783  1.00 87.94           H  
ATOM    192 HH22 ARG A  32       7.207  69.246  53.191  1.00 87.94           H  
ATOM    193  N   LEU A  33      10.721  72.672  47.054  1.00 76.24           N  
ATOM    194  CA  LEU A  33      11.508  71.829  46.152  1.00 68.21           C  
ATOM    195  C   LEU A  33      12.328  72.695  45.221  1.00 63.04           C  
ATOM    196  O   LEU A  33      13.470  72.367  44.885  1.00 61.55           O  
ATOM    197  CB  LEU A  33      10.612  70.939  45.285  1.00 66.61           C  
ATOM    198  CG  LEU A  33       9.649  69.958  45.953  1.00 69.97           C  
ATOM    199  CD1 LEU A  33       9.168  68.987  44.900  1.00 66.78           C  
ATOM    200  CD2 LEU A  33      10.323  69.201  47.096  1.00 72.06           C  
ATOM    201  H   LEU A  33       9.713  72.645  46.994  1.00 76.24           H  
ATOM    202  HA  LEU A  33      12.148  71.204  46.775  1.00 68.21           H  
ATOM    203  HB2 LEU A  33      11.272  70.350  44.648  1.00 66.61           H  
ATOM    204  HB3 LEU A  33      10.008  71.604  44.667  1.00 66.61           H  
ATOM    205  HG  LEU A  33       8.812  70.510  46.382  1.00 69.97           H  
ATOM    206 HD11 LEU A  33       8.663  69.535  44.104  1.00 66.78           H  
ATOM    207 HD12 LEU A  33      10.020  68.448  44.486  1.00 66.78           H  
ATOM    208 HD13 LEU A  33       8.473  68.278  45.350  1.00 66.78           H  
ATOM    209 HD21 LEU A  33      11.169  68.634  46.707  1.00 72.06           H  
ATOM    210 HD22 LEU A  33      10.675  69.911  47.845  1.00 72.06           H  
ATOM    211 HD23 LEU A  33       9.606  68.518  47.552  1.00 72.06           H  
ATOM    212  N   ALA A  34      11.710  73.791  44.789  1.00 57.35           N  
ATOM    213  CA  ALA A  34      12.326  74.744  43.888  1.00 66.59           C  
ATOM    214  C   ALA A  34      13.514  75.402  44.556  1.00 76.67           C  
ATOM    215  O   ALA A  34      14.654  75.224  44.130  1.00 65.50           O  
ATOM    216  CB  ALA A  34      11.316  75.792  43.487  1.00 85.81           C  
ATOM    217  H   ALA A  34      10.767  73.967  45.104  1.00 57.35           H  
ATOM    218  HA  ALA A  34      12.671  74.218  42.998  1.00 66.59           H  
ATOM    219  HB1 ALA A  34      10.470  75.312  42.995  1.00 85.81           H  
ATOM    220  HB2 ALA A  34      10.969  76.320  44.375  1.00 85.81           H  
ATOM    221  HB3 ALA A  34      11.780  76.501  42.801  1.00 85.81           H  
ATOM    222  N   ARG A  35      13.241  76.161  45.612  1.00102.26           N  
ATOM    223  CA  ARG A  35      14.290  76.863  46.338  1.00118.25           C  
ATOM    224  C   ARG A  35      15.158  75.910  47.145  1.00119.88           C  
ATOM    225  O   ARG A  35      15.715  76.289  48.177  1.00127.90           O  
ATOM    226  CB  ARG A  35      13.676  77.907  47.274  1.00120.17           C  
ATOM    227  CG  ARG A  35      12.695  77.337  48.288  1.00130.29           C  
ATOM    228  CD  ARG A  35      12.378  78.356  49.372  1.00140.29           C  
ATOM    229  NE  ARG A  35      11.406  77.861  50.345  1.00149.87           N  
ATOM    230  CZ  ARG A  35      10.098  77.771  50.122  1.00154.36           C  
ATOM    231  NH1 ARG A  35       9.594  78.146  48.955  1.00157.35           N  
ATOM    232  NH2 ARG A  35       9.291  77.309  51.068  1.00156.52           N1+
ATOM    233  H   ARG A  35      12.283  76.253  45.918  1.00102.26           H  
ATOM    234  HA  ARG A  35      14.923  77.353  45.598  1.00118.25           H  
ATOM    235  HB2 ARG A  35      13.150  78.643  46.666  1.00120.17           H  
ATOM    236  HB3 ARG A  35      14.484  78.396  47.818  1.00120.17           H  
ATOM    237  HG2 ARG A  35      13.133  76.451  48.748  1.00130.29           H  
ATOM    238  HG3 ARG A  35      11.773  77.062  47.776  1.00130.29           H  
ATOM    239  HD2 ARG A  35      11.974  79.252  48.901  1.00140.29           H  
ATOM    240  HD3 ARG A  35      13.300  78.605  49.897  1.00140.29           H  
ATOM    241  HE  ARG A  35      11.751  77.567  51.248  1.00149.87           H  
ATOM    242 HH11 ARG A  35       8.600  78.079  48.789  1.00157.35           H  
ATOM    243 HH12 ARG A  35      10.204  78.498  48.231  1.00157.35           H  
ATOM    244 HH21 ARG A  35       9.670  77.022  51.959  1.00156.52           H  
ATOM    245 HH22 ARG A  35       8.298  77.244  50.897  1.00156.52           H  
ATOM    246  N   SER A  36      15.282  74.675  46.674  1.00101.55           N  
ATOM    247  CA  SER A  36      16.088  73.694  47.385  1.00 90.88           C  
ATOM    248  C   SER A  36      17.031  72.894  46.500  1.00 93.02           C  
ATOM    249  O   SER A  36      16.965  72.962  45.272  1.00 88.61           O  
ATOM    250  CB  SER A  36      15.189  72.734  48.150  1.00 83.20           C  
ATOM    251  OG  SER A  36      15.972  71.815  48.882  1.00 76.93           O  
ATOM    252  H   SER A  36      14.814  74.415  45.817  1.00101.55           H  
ATOM    253  HA  SER A  36      16.715  74.271  48.064  1.00 90.88           H  
ATOM    254  HB2 SER A  36      14.560  72.190  47.445  1.00 83.20           H  
ATOM    255  HB3 SER A  36      14.560  73.300  48.837  1.00 83.20           H  
ATOM    256  HG  SER A  36      16.515  71.332  48.255  1.00 76.93           H  
ATOM    257  N   GLN A  37      17.905  72.127  47.144  1.00106.32           N  
ATOM    258  CA  GLN A  37      18.888  71.306  46.444  1.00100.95           C  
ATOM    259  C   GLN A  37      18.618  69.807  46.635  1.00 97.49           C  
ATOM    260  O   GLN A  37      18.769  69.279  47.741  1.00106.94           O  
ATOM    261  CB  GLN A  37      20.298  71.659  46.946  1.00 86.58           C  
ATOM    262  CG  GLN A  37      20.726  73.101  46.654  1.00 77.74           C  
ATOM    263  CD  GLN A  37      21.127  73.325  45.194  1.00 73.92           C  
ATOM    264  OE1 GLN A  37      21.113  74.457  44.699  1.00 68.31           O  
ATOM    265  NE2 GLN A  37      21.499  72.248  44.506  1.00 73.60           N  
ATOM    266  H   GLN A  37      17.888  72.112  48.154  1.00106.32           H  
ATOM    267  HA  GLN A  37      18.811  71.517  45.378  1.00100.95           H  
ATOM    268  HB2 GLN A  37      21.010  70.987  46.466  1.00 86.58           H  
ATOM    269  HB3 GLN A  37      20.325  71.506  48.025  1.00 86.58           H  
ATOM    270  HG2 GLN A  37      21.578  73.345  47.289  1.00 77.74           H  
ATOM    271  HG3 GLN A  37      19.894  73.764  46.891  1.00 77.74           H  
ATOM    272 HE21 GLN A  37      21.496  71.340  44.949  1.00 73.60           H  
ATOM    273 HE22 GLN A  37      21.784  72.339  43.541  1.00 73.60           H  
ATOM    274  N   ILE A  38      18.220  69.133  45.553  1.00 70.09           N  
ATOM    275  CA  ILE A  38      17.932  67.696  45.595  1.00 54.61           C  
ATOM    276  C   ILE A  38      19.034  66.957  44.839  1.00 46.69           C  
ATOM    277  O   ILE A  38      19.397  67.345  43.725  1.00 41.98           O  
ATOM    278  CB  ILE A  38      16.598  67.349  44.912  1.00 55.21           C  
ATOM    279  CG1 ILE A  38      15.508  68.368  45.274  1.00 54.50           C  
ATOM    280  CG2 ILE A  38      16.196  65.951  45.313  1.00 56.81           C  
ATOM    281  CD1 ILE A  38      14.786  68.099  46.563  1.00 54.32           C  
ATOM    282  H   ILE A  38      18.114  69.628  44.679  1.00 70.09           H  
ATOM    283  HA  ILE A  38      17.877  67.403  46.643  1.00 54.61           H  
ATOM    284  HB  ILE A  38      16.723  67.392  43.830  1.00 55.21           H  
ATOM    285 HG12 ILE A  38      14.772  68.375  44.470  1.00 54.50           H  
ATOM    286 HG13 ILE A  38      15.975  69.350  45.347  1.00 54.50           H  
ATOM    287 HG21 ILE A  38      16.971  65.248  45.007  1.00 56.81           H  
ATOM    288 HG22 ILE A  38      16.070  65.905  46.395  1.00 56.81           H  
ATOM    289 HG23 ILE A  38      15.256  65.690  44.827  1.00 56.81           H  
ATOM    290 HD11 ILE A  38      14.309  67.120  46.515  1.00 54.32           H  
ATOM    291 HD12 ILE A  38      15.498  68.116  47.388  1.00 54.32           H  
ATOM    292 HD13 ILE A  38      14.027  68.865  46.721  1.00 54.32           H  
ATOM    293  N   HIS A  39      19.557  65.885  45.429  1.00 52.05           N  
ATOM    294  CA  HIS A  39      20.632  65.143  44.780  1.00 53.49           C  
ATOM    295  C   HIS A  39      20.420  63.642  44.794  1.00 52.17           C  
ATOM    296  O   HIS A  39      21.253  62.879  44.315  1.00 51.36           O  
ATOM    297  CB  HIS A  39      21.965  65.527  45.426  1.00 55.63           C  
ATOM    298  CG  HIS A  39      22.297  66.983  45.275  1.00 60.48           C  
ATOM    299  ND1 HIS A  39      22.948  67.489  44.168  1.00 62.14           N  
ATOM    300  CD2 HIS A  39      21.983  68.056  46.044  1.00 61.18           C  
ATOM    301  CE1 HIS A  39      23.017  68.806  44.259  1.00 60.30           C  
ATOM    302  NE2 HIS A  39      22.437  69.176  45.388  1.00 60.24           N  
ATOM    303  H   HIS A  39      19.209  65.585  46.328  1.00 52.05           H  
ATOM    304  HA  HIS A  39      20.639  65.420  43.726  1.00 53.49           H  
ATOM    305  HB2 HIS A  39      22.757  64.941  44.960  1.00 55.63           H  
ATOM    306  HB3 HIS A  39      21.916  65.291  46.489  1.00 55.63           H  
ATOM    307  HD2 HIS A  39      21.471  68.034  46.995  1.00 61.18           H  
ATOM    308  HE2 HIS A  39      22.343  70.127  45.715  1.00 60.24           H  
ATOM    309  HE1 HIS A  39      23.470  69.467  43.535  1.00 60.30           H  
ATOM    310  N   SER A  40      19.284  63.223  45.337  1.00 49.09           N  
ATOM    311  CA  SER A  40      18.925  61.810  45.403  1.00 48.98           C  
ATOM    312  C   SER A  40      17.494  61.701  45.924  1.00 45.52           C  
ATOM    313  O   SER A  40      16.943  62.661  46.463  1.00 46.66           O  
ATOM    314  CB  SER A  40      19.882  61.063  46.335  1.00 50.55           C  
ATOM    315  OG  SER A  40      19.724  61.476  47.685  1.00 56.36           O  
ATOM    316  H   SER A  40      18.645  63.906  45.718  1.00 49.09           H  
ATOM    317  HA  SER A  40      18.997  61.362  44.412  1.00 48.98           H  
ATOM    318  HB2 SER A  40      20.907  61.261  46.022  1.00 50.55           H  
ATOM    319  HB3 SER A  40      19.681  59.994  46.266  1.00 50.55           H  
ATOM    320  HG  SER A  40      19.905  62.418  47.723  1.00 56.36           H  
ATOM    321  N   ILE A  41      16.871  60.549  45.739  1.00 40.64           N  
ATOM    322  CA  ILE A  41      15.520  60.373  46.240  1.00 44.19           C  
ATOM    323  C   ILE A  41      15.578  60.573  47.752  1.00 43.45           C  
ATOM    324  O   ILE A  41      14.639  61.093  48.355  1.00 39.67           O  
ATOM    325  CB  ILE A  41      14.967  58.956  45.943  1.00 49.86           C  
ATOM    326  CG1 ILE A  41      14.821  58.752  44.428  1.00 52.07           C  
ATOM    327  CG2 ILE A  41      13.617  58.777  46.636  1.00 55.98           C  
ATOM    328  CD1 ILE A  41      14.261  57.409  44.040  1.00 50.04           C  
ATOM    329  H   ILE A  41      17.333  59.795  45.251  1.00 40.64           H  
ATOM    330  HA  ILE A  41      14.859  61.088  45.750  1.00 44.19           H  
ATOM    331  HB  ILE A  41      15.664  58.211  46.326  1.00 49.86           H  
ATOM    332 HG12 ILE A  41      15.805  58.857  43.972  1.00 52.07           H  
ATOM    333 HG13 ILE A  41      14.157  59.525  44.041  1.00 52.07           H  
ATOM    334 HG21 ILE A  41      13.740  58.907  47.711  1.00 55.98           H  
ATOM    335 HG22 ILE A  41      12.914  59.519  46.258  1.00 55.98           H  
ATOM    336 HG23 ILE A  41      13.234  57.777  46.433  1.00 55.98           H  
ATOM    337 HD11 ILE A  41      14.912  56.621  44.418  1.00 50.04           H  
ATOM    338 HD12 ILE A  41      13.265  57.294  44.467  1.00 50.04           H  
ATOM    339 HD13 ILE A  41      14.201  57.340  42.954  1.00 50.04           H  
ATOM    340  N   ARG A  42      16.695  60.165  48.357  1.00 51.42           N  
ATOM    341  CA  ARG A  42      16.887  60.303  49.794  1.00 58.63           C  
ATOM    342  C   ARG A  42      16.691  61.753  50.203  1.00 56.74           C  
ATOM    343  O   ARG A  42      16.010  62.041  51.191  1.00 58.17           O  
ATOM    344  CB  ARG A  42      18.285  59.829  50.189  1.00 66.03           C  
ATOM    345  CG  ARG A  42      18.558  59.835  51.694  1.00 74.53           C  
ATOM    346  CD  ARG A  42      19.297  58.576  52.126  1.00 79.30           C  
ATOM    347  NE  ARG A  42      20.502  58.356  51.332  1.00 86.96           N  
ATOM    348  CZ  ARG A  42      21.289  57.289  51.438  1.00 90.25           C  
ATOM    349  NH1 ARG A  42      21.001  56.331  52.312  1.00 91.97           N  
ATOM    350  NH2 ARG A  42      22.370  57.182  50.671  1.00 92.60           N1+
ATOM    351  H   ARG A  42      17.429  59.748  47.802  1.00 51.42           H  
ATOM    352  HA  ARG A  42      16.152  59.685  50.310  1.00 58.63           H  
ATOM    353  HB2 ARG A  42      19.014  60.482  49.709  1.00 66.03           H  
ATOM    354  HB3 ARG A  42      18.414  58.810  49.824  1.00 66.03           H  
ATOM    355  HG2 ARG A  42      17.609  59.890  52.227  1.00 74.53           H  
ATOM    356  HG3 ARG A  42      19.165  60.706  51.941  1.00 74.53           H  
ATOM    357  HD2 ARG A  42      18.634  57.719  52.006  1.00 79.30           H  
ATOM    358  HD3 ARG A  42      19.578  58.674  53.175  1.00 79.30           H  
ATOM    359  HE  ARG A  42      20.755  59.062  50.656  1.00 86.96           H  
ATOM    360 HH11 ARG A  42      21.602  55.524  52.393  1.00 91.97           H  
ATOM    361 HH12 ARG A  42      20.181  56.410  52.896  1.00 91.97           H  
ATOM    362 HH21 ARG A  42      22.591  57.909  50.006  1.00 92.60           H  
ATOM    363 HH22 ARG A  42      22.970  56.374  50.754  1.00 92.60           H  
ATOM    364  N   ASP A  43      17.285  62.670  49.448  1.00 53.79           N  
ATOM    365  CA  ASP A  43      17.125  64.082  49.757  1.00 53.68           C  
ATOM    366  C   ASP A  43      15.644  64.385  49.664  1.00 51.80           C  
ATOM    367  O   ASP A  43      15.037  64.889  50.605  1.00 51.68           O  
ATOM    368  CB  ASP A  43      17.898  64.951  48.765  1.00 56.22           C  
ATOM    369  CG  ASP A  43      19.382  64.693  48.815  1.00 59.42           C  
ATOM    370  OD1 ASP A  43      20.155  65.517  48.284  1.00 60.29           O  
ATOM    371  OD2 ASP A  43      19.774  63.654  49.388  1.00 64.92           O1-
ATOM    372  H   ASP A  43      17.848  62.387  48.659  1.00 53.79           H  
ATOM    373  HA  ASP A  43      17.515  64.300  50.751  1.00 53.68           H  
ATOM    374  HB2 ASP A  43      17.716  65.999  49.001  1.00 56.22           H  
ATOM    375  HB3 ASP A  43      17.539  64.738  47.758  1.00 56.22           H  
ATOM    376  N   LEU A  44      15.068  64.056  48.518  1.00 50.95           N  
ATOM    377  CA  LEU A  44      13.654  64.277  48.280  1.00 51.77           C  
ATOM    378  C   LEU A  44      12.842  63.793  49.482  1.00 55.92           C  
ATOM    379  O   LEU A  44      11.977  64.508  49.975  1.00 56.63           O  
ATOM    380  CB  LEU A  44      13.233  63.523  47.015  1.00 45.08           C  
ATOM    381  CG  LEU A  44      12.075  64.017  46.156  1.00 40.32           C  
ATOM    382  CD1 LEU A  44      11.385  62.805  45.554  1.00 39.53           C  
ATOM    383  CD2 LEU A  44      11.085  64.802  46.973  1.00 41.53           C  
ATOM    384  H   LEU A  44      15.629  63.639  47.789  1.00 50.95           H  
ATOM    385  HA  LEU A  44      13.467  65.342  48.142  1.00 51.77           H  
ATOM    386  HB2 LEU A  44      12.977  62.511  47.328  1.00 45.08           H  
ATOM    387  HB3 LEU A  44      14.109  63.492  46.367  1.00 45.08           H  
ATOM    388  HG  LEU A  44      12.461  64.675  45.377  1.00 40.32           H  
ATOM    389 HD11 LEU A  44      12.097  62.246  44.946  1.00 39.53           H  
ATOM    390 HD12 LEU A  44      11.010  62.166  46.353  1.00 39.53           H  
ATOM    391 HD13 LEU A  44      10.554  63.133  44.930  1.00 39.53           H  
ATOM    392 HD21 LEU A  44      10.681  64.168  47.762  1.00 41.53           H  
ATOM    393 HD22 LEU A  44      11.583  65.663  47.419  1.00 41.53           H  
ATOM    394 HD23 LEU A  44      10.274  65.144  46.330  1.00 41.53           H  
ATOM    395  N   GLN A  45      13.115  62.575  49.943  1.00 64.04           N  
ATOM    396  CA  GLN A  45      12.409  62.015  51.095  1.00 75.39           C  
ATOM    397  C   GLN A  45      12.595  62.957  52.265  1.00 67.76           C  
ATOM    398  O   GLN A  45      11.650  63.317  52.936  1.00 67.38           O  
ATOM    399  CB  GLN A  45      12.994  60.660  51.500  1.00102.65           C  
ATOM    400  CG  GLN A  45      13.101  59.626  50.408  1.00128.66           C  
ATOM    401  CD  GLN A  45      13.818  58.372  50.890  1.00142.05           C  
ATOM    402  OE1 GLN A  45      14.964  58.431  51.340  1.00148.90           O  
ATOM    403  NE2 GLN A  45      13.142  57.232  50.802  1.00149.22           N  
ATOM    404  H   GLN A  45      13.827  62.024  49.486  1.00 64.04           H  
ATOM    405  HA  GLN A  45      11.360  61.888  50.829  1.00 75.39           H  
ATOM    406  HB2 GLN A  45      12.363  60.248  52.287  1.00102.65           H  
ATOM    407  HB3 GLN A  45      13.996  60.834  51.892  1.00102.65           H  
ATOM    408  HG2 GLN A  45      13.656  60.051  49.572  1.00128.66           H  
ATOM    409  HG3 GLN A  45      12.098  59.355  50.078  1.00128.66           H  
ATOM    410 HE21 GLN A  45      12.204  57.229  50.427  1.00149.22           H  
ATOM    411 HE22 GLN A  45      13.566  56.369  51.110  1.00149.22           H  
ATOM    412  N   ARG A  46      13.848  63.327  52.490  1.00 60.47           N  
ATOM    413  CA  ARG A  46      14.241  64.214  53.571  1.00 63.30           C  
ATOM    414  C   ARG A  46      13.594  65.597  53.454  1.00 60.78           C  
ATOM    415  O   ARG A  46      12.961  66.074  54.402  1.00 54.59           O  
ATOM    416  CB  ARG A  46      15.772  64.327  53.581  1.00 82.18           C  
ATOM    417  CG  ARG A  46      16.367  65.297  54.597  1.00 97.98           C  
ATOM    418  CD  ARG A  46      17.881  65.131  54.653  1.00109.58           C  
ATOM    419  NE  ARG A  46      18.544  66.139  55.477  1.00120.38           N  
ATOM    420  CZ  ARG A  46      18.771  67.393  55.097  1.00126.10           C  
ATOM    421  NH1 ARG A  46      18.389  67.808  53.897  1.00129.62           N  
ATOM    422  NH2 ARG A  46      19.388  68.231  55.919  1.00129.15           N1+
ATOM    423  H   ARG A  46      14.568  62.973  51.877  1.00 60.47           H  
ATOM    424  HA  ARG A  46      13.889  63.791  54.512  1.00 63.30           H  
ATOM    425  HB2 ARG A  46      16.089  64.648  52.589  1.00 82.18           H  
ATOM    426  HB3 ARG A  46      16.178  63.337  53.789  1.00 82.18           H  
ATOM    427  HG2 ARG A  46      15.945  65.093  55.581  1.00 97.98           H  
ATOM    428  HG3 ARG A  46      16.127  66.319  54.304  1.00 97.98           H  
ATOM    429  HD2 ARG A  46      18.274  65.200  53.639  1.00109.58           H  
ATOM    430  HD3 ARG A  46      18.106  64.147  55.063  1.00109.58           H  
ATOM    431  HE  ARG A  46      18.851  65.864  56.399  1.00120.38           H  
ATOM    432 HH11 ARG A  46      18.568  68.760  53.611  1.00129.62           H  
ATOM    433 HH12 ARG A  46      17.919  67.172  53.269  1.00129.62           H  
ATOM    434 HH21 ARG A  46      19.680  67.918  56.834  1.00129.15           H  
ATOM    435 HH22 ARG A  46      19.566  69.182  55.630  1.00129.15           H  
ATOM    436  N   LEU A  47      13.749  66.234  52.293  1.00 71.85           N  
ATOM    437  CA  LEU A  47      13.184  67.564  52.066  1.00 86.38           C  
ATOM    438  C   LEU A  47      11.703  67.595  52.367  1.00 93.29           C  
ATOM    439  O   LEU A  47      11.073  68.634  52.444  1.00 80.79           O  
ATOM    440  CB  LEU A  47      13.416  68.013  50.624  1.00 96.77           C  
ATOM    441  CG  LEU A  47      13.944  69.447  50.479  1.00105.26           C  
ATOM    442  CD1 LEU A  47      13.787  69.886  49.042  1.00108.75           C  
ATOM    443  CD2 LEU A  47      13.181  70.404  51.384  1.00109.33           C  
ATOM    444  H   LEU A  47      14.270  65.787  51.552  1.00 71.85           H  
ATOM    445  HA  LEU A  47      13.692  68.249  52.745  1.00 86.38           H  
ATOM    446  HB2 LEU A  47      12.469  67.944  50.090  1.00 96.77           H  
ATOM    447  HB3 LEU A  47      14.140  67.337  50.169  1.00 96.77           H  
ATOM    448  HG  LEU A  47      14.995  69.464  50.769  1.00105.26           H  
ATOM    449 HD11 LEU A  47      14.345  69.211  48.393  1.00108.75           H  
ATOM    450 HD12 LEU A  47      12.732  69.864  48.768  1.00108.75           H  
ATOM    451 HD13 LEU A  47      14.171  70.900  48.928  1.00108.75           H  
ATOM    452 HD21 LEU A  47      12.126  70.401  51.109  1.00109.33           H  
ATOM    453 HD22 LEU A  47      13.287  70.085  52.421  1.00109.33           H  
ATOM    454 HD23 LEU A  47      13.584  71.410  51.270  1.00109.33           H  
ATOM    455  N   LEU A  48      11.144  66.440  52.584  1.00104.06           N  
ATOM    456  CA  LEU A  48       9.750  66.438  52.864  1.00110.44           C  
ATOM    457  C   LEU A  48       9.908  65.440  53.879  1.00117.29           C  
ATOM    458  O   LEU A  48      10.605  64.483  53.692  1.00131.08           O  
ATOM    459  CB  LEU A  48       8.924  65.776  51.824  1.00 87.20           C  
ATOM    460  CG  LEU A  48       9.150  65.666  50.384  1.00 72.90           C  
ATOM    461  CD1 LEU A  48       8.486  64.504  49.977  1.00 64.46           C  
ATOM    462  CD2 LEU A  48       8.474  66.712  49.776  1.00 67.93           C  
ATOM    463  H   LEU A  48      11.677  65.583  52.555  1.00104.06           H  
ATOM    464  HA  LEU A  48       9.293  67.414  53.026  1.00110.44           H  
ATOM    465  HB2 LEU A  48       7.951  66.261  51.906  1.00 87.20           H  
ATOM    466  HB3 LEU A  48       8.845  64.743  52.162  1.00 87.20           H  
ATOM    467  HG  LEU A  48      10.213  65.667  50.141  1.00 72.90           H  
ATOM    468 HD11 LEU A  48       8.934  63.639  50.467  1.00 64.46           H  
ATOM    469 HD12 LEU A  48       7.433  64.572  50.251  1.00 64.46           H  
ATOM    470 HD13 LEU A  48       8.574  64.395  48.896  1.00 64.46           H  
ATOM    471 HD21 LEU A  48       7.419  66.670  50.048  1.00 67.93           H  
ATOM    472 HD22 LEU A  48       8.897  67.660  50.108  1.00 67.93           H  
ATOM    473 HD23 LEU A  48       8.574  66.629  48.694  1.00 67.93           H  
ATOM    474  N   GLU A  49       9.249  65.677  54.978  1.00109.56           N  
ATOM    475  CA  GLU A  49       9.301  64.782  56.100  1.00107.61           C  
ATOM    476  C   GLU A  49       8.333  63.622  55.909  1.00104.46           C  
ATOM    477  O   GLU A  49       7.120  63.829  55.839  1.00 95.28           O  
ATOM    478  CB  GLU A  49       8.939  65.553  57.368  1.00118.21           C  
ATOM    479  CG  GLU A  49       9.681  66.878  57.536  1.00133.97           C  
ATOM    480  CD  GLU A  49       9.138  67.991  56.644  1.00141.93           C  
ATOM    481  OE1 GLU A  49       7.948  68.344  56.787  1.00146.24           O  
ATOM    482  OE2 GLU A  49       9.901  68.517  55.804  1.00144.93           O1-
ATOM    483  H   GLU A  49       8.686  66.513  55.042  1.00109.56           H  
ATOM    484  HA  GLU A  49      10.309  64.376  56.185  1.00107.61           H  
ATOM    485  HB2 GLU A  49       9.168  64.923  58.227  1.00118.21           H  
ATOM    486  HB3 GLU A  49       7.869  65.762  57.346  1.00118.21           H  
ATOM    487  HG2 GLU A  49      10.731  66.720  57.291  1.00133.97           H  
ATOM    488  HG3 GLU A  49       9.594  67.194  58.576  1.00133.97           H  
ATOM    489  N   ILE A  50       8.873  62.406  55.823  1.00111.84           N  
ATOM    490  CA  ILE A  50       8.050  61.210  55.645  1.00117.00           C  
ATOM    491  C   ILE A  50       8.519  59.985  56.442  1.00128.33           C  
ATOM    492  O   ILE A  50       7.704  59.289  57.055  1.00131.59           O  
ATOM    493  CB  ILE A  50       7.959  60.791  54.147  1.00108.90           C  
ATOM    494  CG1 ILE A  50       9.362  60.680  53.549  1.00101.83           C  
ATOM    495  CG2 ILE A  50       7.106  61.785  53.369  1.00102.18           C  
ATOM    496  CD1 ILE A  50       9.382  60.112  52.143  1.00 97.38           C  
ATOM    497  H   ILE A  50       9.876  62.308  55.882  1.00111.84           H  
ATOM    498  HA  ILE A  50       7.076  61.510  56.031  1.00117.00           H  
ATOM    499  HB  ILE A  50       7.480  59.814  54.078  1.00108.90           H  
ATOM    500 HG12 ILE A  50       9.959  60.032  54.190  1.00101.83           H  
ATOM    501 HG13 ILE A  50       9.805  61.675  53.524  1.00101.83           H  
ATOM    502 HG21 ILE A  50       6.106  61.823  53.802  1.00102.18           H  
ATOM    503 HG22 ILE A  50       7.562  62.774  53.421  1.00102.18           H  
ATOM    504 HG23 ILE A  50       7.039  61.470  52.328  1.00102.18           H  
ATOM    505 HD11 ILE A  50       8.942  59.115  52.148  1.00 97.38           H  
ATOM    506 HD12 ILE A  50       8.807  60.760  51.481  1.00 97.38           H  
ATOM    507 HD13 ILE A  50      10.411  60.053  51.790  1.00 97.38           H  
ATOM    508  N   ASP A  51       9.827  59.734  56.442  1.00134.58           N  
ATOM    509  CA  ASP A  51      10.394  58.569  57.122  1.00136.99           C  
ATOM    510  C   ASP A  51       9.932  57.351  56.329  1.00136.77           C  
ATOM    511  O   ASP A  51       9.769  57.449  55.112  1.00135.76           O  
ATOM    512  CB  ASP A  51       9.928  58.492  58.589  1.00137.32           C  
ATOM    513  CG  ASP A  51      10.607  59.544  59.472  1.00138.92           C  
ATOM    514  OD1 ASP A  51      11.618  60.114  59.025  1.00139.48           O  
ATOM    515  OD2 ASP A  51      10.161  59.810  60.609  1.00139.35           O1-
ATOM    516  H   ASP A  51      10.447  60.367  55.958  1.00134.58           H  
ATOM    517  HA  ASP A  51      11.482  58.626  57.158  1.00136.99           H  
ATOM    518  HB2 ASP A  51      10.163  57.502  58.980  1.00137.32           H  
ATOM    519  HB3 ASP A  51       8.850  58.649  58.623  1.00137.32           H  
ATOM    520  N   SER A  52       9.726  56.215  56.989  1.00138.15           N  
ATOM    521  CA  SER A  52       9.277  55.014  56.281  1.00131.95           C  
ATOM    522  C   SER A  52       8.005  55.359  55.500  1.00131.25           C  
ATOM    523  O   SER A  52       7.066  55.916  56.071  1.00138.85           O  
ATOM    524  CB  SER A  52       9.007  53.869  57.269  1.00118.91           C  
ATOM    525  OG  SER A  52       7.966  54.198  58.175  1.00112.45           O  
ATOM    526  H   SER A  52       9.880  56.180  57.987  1.00138.15           H  
ATOM    527  HA  SER A  52      10.055  54.680  55.595  1.00131.95           H  
ATOM    528  HB2 SER A  52       9.917  53.667  57.834  1.00118.91           H  
ATOM    529  HB3 SER A  52       8.721  52.978  56.709  1.00118.91           H  
ATOM    530  HG  SER A  52       8.237  54.983  58.656  1.00112.45           H  
ATOM    531  N   VAL A  53       8.011  55.038  54.201  1.00125.83           N  
ATOM    532  CA  VAL A  53       6.915  55.283  53.249  1.00121.49           C  
ATOM    533  C   VAL A  53       7.450  56.002  52.007  1.00115.16           C  
ATOM    534  O   VAL A  53       7.488  55.433  50.915  1.00113.97           O  
ATOM    535  CB  VAL A  53       5.774  56.137  53.869  1.00123.34           C  
ATOM    536  CG1 VAL A  53       5.271  57.167  52.870  1.00126.51           C  
ATOM    537  CG2 VAL A  53       4.637  55.228  54.321  1.00126.55           C  
ATOM    538  H   VAL A  53       8.841  54.588  53.842  1.00125.83           H  
ATOM    539  HA  VAL A  53       6.504  54.310  52.981  1.00121.49           H  
ATOM    540  HB  VAL A  53       6.165  56.671  54.735  1.00123.34           H  
ATOM    541 HG11 VAL A  53       6.094  57.816  52.572  1.00126.51           H  
ATOM    542 HG12 VAL A  53       4.874  56.658  51.992  1.00126.51           H  
ATOM    543 HG13 VAL A  53       4.484  57.765  53.330  1.00126.51           H  
ATOM    544 HG21 VAL A  53       4.239  54.689  53.461  1.00126.55           H  
ATOM    545 HG22 VAL A  53       5.012  54.515  55.055  1.00126.55           H  
ATOM    546 HG23 VAL A  53       3.847  55.830  54.770  1.00126.55           H  
ATOM    547  N   NME A  54       7.866  57.257  52.168  1.00  0.00           N  
ATOM    548  CH3 NME A  54       8.393  58.046  51.074  1.00  0.00           C  
ATOM    549  H   NME A  54       7.812  57.674  53.087  1.00  0.00           H  
ATOM    550 HH31 NME A  54       7.671  58.816  50.798  1.00  0.00           H  
ATOM    551 HH32 NME A  54       9.327  58.518  51.382  1.00  0.00           H  
ATOM    552 HH33 NME A  54       8.579  57.399  50.216  1.00  0.00           H  
ATOM    553  CH3 ACE A  82       8.692  48.888  50.731  1.00  0.00           C  
ATOM    554  C   ACE A  82       9.922  48.232  50.101  1.00  0.00           C  
ATOM    555  O   ACE A  82      10.612  47.447  50.750  1.00  0.00           O  
ATOM    556 HH31 ACE A  82       8.556  48.559  51.761  1.00  0.00           H  
ATOM    557 HH32 ACE A  82       8.823  49.970  50.708  1.00  0.00           H  
ATOM    558 HH33 ACE A  82       7.814  48.616  50.144  1.00  0.00           H  
ATOM    559  N   ARG A  83      10.190  48.552  48.856  1.00115.24           N  
ATOM    560  CA  ARG A  83      11.337  47.989  48.155  1.00118.85           C  
ATOM    561  C   ARG A  83      11.506  48.466  46.709  1.00121.19           C  
ATOM    562  O   ARG A  83      10.724  49.280  46.208  1.00115.89           O  
ATOM    563  CB  ARG A  83      11.278  46.452  48.181  1.00120.06           C  
ATOM    564  CG  ARG A  83      11.732  45.820  49.495  1.00121.78           C  
ATOM    565  CD  ARG A  83      12.984  46.522  49.984  1.00122.56           C  
ATOM    566  NE  ARG A  83      13.868  46.856  48.870  1.00123.85           N  
ATOM    567  CZ  ARG A  83      14.798  47.806  48.906  1.00125.18           C  
ATOM    568  NH1 ARG A  83      14.975  48.527  50.006  1.00125.26           N  
ATOM    569  NH2 ARG A  83      15.543  48.044  47.835  1.00126.33           N1+
ATOM    570  H   ARG A  83       9.587  49.203  48.373  1.00115.24           H  
ATOM    571  HA  ARG A  83      12.208  48.356  48.698  1.00118.85           H  
ATOM    572  HB2 ARG A  83      11.917  46.074  47.383  1.00120.06           H  
ATOM    573  HB3 ARG A  83      10.248  46.148  47.996  1.00120.06           H  
ATOM    574  HG2 ARG A  83      11.946  44.763  49.336  1.00121.78           H  
ATOM    575  HG3 ARG A  83      10.943  45.923  50.240  1.00121.78           H  
ATOM    576  HD2 ARG A  83      13.514  45.866  50.674  1.00122.56           H  
ATOM    577  HD3 ARG A  83      12.700  47.439  50.500  1.00122.56           H  
ATOM    578  HE  ARG A  83      13.766  46.330  48.014  1.00123.85           H  
ATOM    579 HH11 ARG A  83      15.675  49.254  50.026  1.00125.26           H  
ATOM    580 HH12 ARG A  83      14.409  48.348  50.823  1.00125.26           H  
ATOM    581 HH21 ARG A  83      15.411  47.497  46.996  1.00126.33           H  
ATOM    582 HH22 ARG A  83      16.243  48.772  47.858  1.00126.33           H  
ATOM    583  N   ARG A  84      12.547  47.935  46.066  1.00127.42           N  
ATOM    584  CA  ARG A  84      12.942  48.231  44.685  1.00126.89           C  
ATOM    585  C   ARG A  84      14.459  47.983  44.735  1.00127.91           C  
ATOM    586  O   ARG A  84      15.258  48.858  44.397  1.00135.70           O  
ATOM    587  CB  ARG A  84      12.668  49.704  44.351  1.00110.93           C  
ATOM    588  CG  ARG A  84      12.156  49.978  42.942  1.00103.42           C  
ATOM    589  CD  ARG A  84      10.670  49.685  42.823  1.00 98.96           C  
ATOM    590  NE  ARG A  84      10.394  48.611  41.876  1.00 98.97           N  
ATOM    591  CZ  ARG A  84       9.179  48.142  41.614  1.00 99.20           C  
ATOM    592  NH1 ARG A  84       8.123  48.657  42.230  1.00 99.94           N  
ATOM    593  NH2 ARG A  84       9.021  47.154  40.741  1.00 97.85           N1+
ATOM    594  H   ARG A  84      13.113  47.271  46.575  1.00127.42           H  
ATOM    595  HA  ARG A  84      12.410  47.642  43.938  1.00126.89           H  
ATOM    596  HB2 ARG A  84      13.599  50.256  44.482  1.00110.93           H  
ATOM    597  HB3 ARG A  84      11.923  50.074  45.056  1.00110.93           H  
ATOM    598  HG2 ARG A  84      12.699  49.347  42.239  1.00103.42           H  
ATOM    599  HG3 ARG A  84      12.331  51.026  42.699  1.00103.42           H  
ATOM    600  HD2 ARG A  84      10.160  50.588  42.488  1.00 98.96           H  
ATOM    601  HD3 ARG A  84      10.290  49.395  43.803  1.00 98.96           H  
ATOM    602  HE  ARG A  84      11.176  48.198  41.388  1.00 98.97           H  
ATOM    603 HH11 ARG A  84       7.199  48.298  42.035  1.00 99.94           H  
ATOM    604 HH12 ARG A  84       8.243  49.409  42.894  1.00 99.94           H  
ATOM    605 HH21 ARG A  84       9.825  46.761  40.272  1.00 97.85           H  
ATOM    606 HH22 ARG A  84       8.097  46.795  40.546  1.00 97.85           H  
ATOM    607  N   LYS A  85      14.837  46.783  45.183  1.00119.71           N  
ATOM    608  CA  LYS A  85      16.239  46.382  45.358  1.00114.82           C  
ATOM    609  C   LYS A  85      17.160  46.365  44.132  1.00110.95           C  
ATOM    610  O   LYS A  85      16.722  46.114  43.006  1.00106.62           O  
ATOM    611  CB  LYS A  85      16.296  45.008  46.035  1.00118.82           C  
ATOM    612  CG  LYS A  85      15.505  44.915  47.330  1.00124.08           C  
ATOM    613  CD  LYS A  85      15.722  43.576  48.039  1.00127.59           C  
ATOM    614  CE  LYS A  85      17.148  43.434  48.578  1.00127.68           C  
ATOM    615  NZ  LYS A  85      17.346  42.160  49.337  1.00126.43           N1+
ATOM    616  H   LYS A  85      14.118  46.113  45.415  1.00119.71           H  
ATOM    617  HA  LYS A  85      16.643  47.191  45.966  1.00114.82           H  
ATOM    618  HB2 LYS A  85      17.339  44.779  46.255  1.00118.82           H  
ATOM    619  HB3 LYS A  85      15.900  44.268  45.339  1.00118.82           H  
ATOM    620  HG2 LYS A  85      14.445  45.026  47.103  1.00124.08           H  
ATOM    621  HG3 LYS A  85      15.821  45.720  47.994  1.00124.08           H  
ATOM    622  HD2 LYS A  85      15.532  42.769  47.332  1.00127.59           H  
ATOM    623  HD3 LYS A  85      15.023  43.502  48.872  1.00127.59           H  
ATOM    624  HE2 LYS A  85      17.357  44.273  49.242  1.00127.68           H  
ATOM    625  HE3 LYS A  85      17.843  43.453  47.739  1.00127.68           H  
ATOM    626  HZ1 LYS A  85      16.707  42.131  50.118  1.00126.43           H  
ATOM    627  HZ2 LYS A  85      17.169  41.374  48.728  1.00126.43           H  
ATOM    628  HZ3 LYS A  85      18.296  42.115  49.677  1.00126.43           H  
ATOM    629  N   ARG A  86      18.446  46.629  44.379  1.00112.47           N  
ATOM    630  CA  ARG A  86      19.475  46.661  43.337  1.00115.82           C  
ATOM    631  C   ARG A  86      19.736  45.289  42.720  1.00118.12           C  
ATOM    632  O   ARG A  86      20.043  44.154  42.325  1.00119.79           O  
ATOM    633  CB  ARG A  86      20.790  47.216  43.901  1.00111.97           C  
ATOM    634  CG  ARG A  86      20.754  48.690  44.270  1.00111.28           C  
ATOM    635  CD  ARG A  86      21.689  49.479  43.381  1.00110.63           C  
ATOM    636  NE  ARG A  86      22.978  48.808  43.250  1.00112.04           N  
ATOM    637  CZ  ARG A  86      24.033  49.317  42.622  1.00112.74           C  
ATOM    638  NH1 ARG A  86      23.964  50.519  42.062  1.00113.55           N  
ATOM    639  NH2 ARG A  86      25.158  48.617  42.545  1.00113.71           N1+
ATOM    640  H   ARG A  86      18.723  46.816  45.332  1.00112.47           H  
ATOM    641  HA  ARG A  86      19.096  47.313  42.550  1.00115.82           H  
ATOM    642  HB2 ARG A  86      21.568  47.073  43.151  1.00111.97           H  
ATOM    643  HB3 ARG A  86      21.041  46.648  44.797  1.00111.97           H  
ATOM    644  HG2 ARG A  86      21.062  48.808  45.309  1.00111.28           H  
ATOM    645  HG3 ARG A  86      19.738  49.066  44.147  1.00111.28           H  
ATOM    646  HD2 ARG A  86      21.844  50.467  43.815  1.00110.63           H  
ATOM    647  HD3 ARG A  86      21.239  49.582  42.394  1.00110.63           H  
ATOM    648  HE  ARG A  86      23.075  47.893  43.666  1.00112.04           H  
ATOM    649 HH11 ARG A  86      24.766  50.898  41.579  1.00113.55           H  
ATOM    650 HH12 ARG A  86      23.109  51.054  42.119  1.00113.55           H  
ATOM    651 HH21 ARG A  86      25.214  47.702  42.970  1.00113.71           H  
ATOM    652 HH22 ARG A  86      25.958  48.999  42.062  1.00113.71           H  
ATOM    653  N   SER A  87      18.874  45.404  41.716  1.00  0.00           N  
ATOM    654  CA  SER A  87      19.111  45.205  40.265  1.00  0.00           C  
ATOM    655  C   SER A  87      19.133  46.594  39.645  1.00  0.00           C  
ATOM    656  O   SER A  87      19.160  46.748  38.430  1.00  0.00           O  
ATOM    657  CB  SER A  87      18.010  44.350  39.621  1.00  0.00           C  
ATOM    658  OG  SER A  87      18.228  42.980  39.872  1.00  0.00           O  
ATOM    659  H   SER A  87      17.933  45.661  41.975  1.00  0.00           H  
ATOM    660  HA  SER A  87      20.048  44.672  40.100  1.00  0.00           H  
ATOM    661  HB2 SER A  87      17.033  44.647  40.007  1.00  0.00           H  
ATOM    662  HB3 SER A  87      18.018  44.495  38.542  1.00  0.00           H  
ATOM    663  HG  SER A  87      19.025  42.892  40.400  1.00  0.00           H  
ATOM    664  N   ILE A  88      19.114  47.590  40.553  1.00101.75           N  
ATOM    665  CA  ILE A  88      18.406  48.705  39.935  1.00 95.18           C  
ATOM    666  C   ILE A  88      18.980  50.047  40.354  1.00 90.82           C  
ATOM    667  O   ILE A  88      18.816  50.493  41.499  1.00 96.60           O  
ATOM    668  CB  ILE A  88      16.913  48.700  40.292  1.00 91.11           C  
ATOM    669  CG1 ILE A  88      16.250  47.448  39.721  1.00 89.35           C  
ATOM    670  CG2 ILE A  88      16.244  49.950  39.738  1.00 87.84           C  
ATOM    671  CD1 ILE A  88      16.363  47.332  38.209  1.00 89.52           C  
ATOM    672  H   ILE A  88      19.832  47.140  41.103  1.00101.75           H  
ATOM    673  HA  ILE A  88      18.532  48.571  38.861  1.00 95.18           H  
ATOM    674  HB  ILE A  88      16.802  48.695  41.376  1.00 91.11           H  
ATOM    675 HG12 ILE A  88      15.193  47.467  39.987  1.00 89.35           H  
ATOM    676 HG13 ILE A  88      16.722  46.574  40.169  1.00 89.35           H  
ATOM    677 HG21 ILE A  88      16.719  50.835  40.162  1.00 87.84           H  
ATOM    678 HG22 ILE A  88      16.348  49.967  38.653  1.00 87.84           H  
ATOM    679 HG23 ILE A  88      15.186  49.943  40.002  1.00 87.84           H  
ATOM    680 HD11 ILE A  88      15.896  48.199  37.742  1.00 89.52           H  
ATOM    681 HD12 ILE A  88      17.415  47.289  37.925  1.00 89.52           H  
ATOM    682 HD13 ILE A  88      15.860  46.424  37.876  1.00 89.52           H  
ATOM    683  N   GLU A  89      19.658  50.689  39.409  1.00 69.24           N  
ATOM    684  CA  GLU A  89      20.288  51.986  39.612  1.00 56.95           C  
ATOM    685  C   GLU A  89      19.265  53.118  39.757  1.00 48.39           C  
ATOM    686  O   GLU A  89      18.180  53.081  39.168  1.00 40.91           O  
ATOM    687  CB  GLU A  89      21.220  52.270  38.434  1.00 65.30           C  
ATOM    688  CG  GLU A  89      20.798  53.429  37.572  1.00 71.96           C  
ATOM    689  CD  GLU A  89      21.636  53.548  36.319  1.00 75.72           C  
ATOM    690  OE1 GLU A  89      21.571  54.609  35.658  1.00 78.91           O  
ATOM    691  OE2 GLU A  89      22.353  52.576  35.992  1.00 76.88           O1-
ATOM    692  H   GLU A  89      19.741  50.254  38.501  1.00 69.24           H  
ATOM    693  HA  GLU A  89      20.849  51.947  40.545  1.00 56.95           H  
ATOM    694  HB2 GLU A  89      21.261  51.378  37.809  1.00 65.30           H  
ATOM    695  HB3 GLU A  89      22.213  52.483  38.829  1.00 65.30           H  
ATOM    696  HG2 GLU A  89      20.897  54.349  38.148  1.00 71.96           H  
ATOM    697  HG3 GLU A  89      19.756  53.291  37.285  1.00 71.96           H  
ATOM    698  N   GLU A  90      19.607  54.129  40.550  1.00 54.90           N  
ATOM    699  CA  GLU A  90      18.704  55.257  40.743  1.00 53.09           C  
ATOM    700  C   GLU A  90      18.899  56.249  39.609  1.00 47.70           C  
ATOM    701  O   GLU A  90      20.014  56.448  39.136  1.00 44.26           O  
ATOM    702  CB  GLU A  90      18.969  55.954  42.076  1.00 58.48           C  
ATOM    703  CG  GLU A  90      17.727  56.615  42.648  1.00 65.63           C  
ATOM    704  CD  GLU A  90      17.996  57.386  43.924  1.00 69.57           C  
ATOM    705  OE1 GLU A  90      18.432  58.555  43.830  1.00 70.54           O  
ATOM    706  OE2 GLU A  90      17.780  56.819  45.018  1.00 73.07           O1-
ATOM    707  H   GLU A  90      20.500  54.115  41.022  1.00 54.90           H  
ATOM    708  HA  GLU A  90      17.680  54.884  40.750  1.00 53.09           H  
ATOM    709  HB2 GLU A  90      19.732  56.717  41.925  1.00 58.48           H  
ATOM    710  HB3 GLU A  90      19.331  55.215  42.790  1.00 58.48           H  
ATOM    711  HG2 GLU A  90      16.989  55.841  42.860  1.00 65.63           H  
ATOM    712  HG3 GLU A  90      17.328  57.304  41.904  1.00 65.63           H  
ATOM    713  N   ALA A  91      17.805  56.849  39.162  1.00 43.87           N  
ATOM    714  CA  ALA A  91      17.869  57.821  38.083  1.00 42.90           C  
ATOM    715  C   ALA A  91      18.584  59.087  38.562  1.00 40.77           C  
ATOM    716  O   ALA A  91      18.315  59.586  39.656  1.00 40.29           O  
ATOM    717  CB  ALA A  91      16.461  58.163  37.603  1.00 51.33           C  
ATOM    718  H   ALA A  91      16.912  56.627  39.578  1.00 43.87           H  
ATOM    719  HA  ALA A  91      18.429  57.392  37.252  1.00 42.90           H  
ATOM    720  HB1 ALA A  91      15.966  57.257  37.253  1.00 51.33           H  
ATOM    721  HB2 ALA A  91      15.891  58.593  38.426  1.00 51.33           H  
ATOM    722  HB3 ALA A  91      16.520  58.883  36.787  1.00 51.33           H  
ATOM    723  N   VAL A  92      19.489  59.591  37.731  1.00 37.74           N  
ATOM    724  CA  VAL A  92      20.263  60.779  38.037  1.00 36.47           C  
ATOM    725  C   VAL A  92      19.704  61.985  37.292  1.00 35.61           C  
ATOM    726  O   VAL A  92      19.628  61.978  36.055  1.00 38.20           O  
ATOM    727  CB  VAL A  92      21.703  60.616  37.580  1.00 36.54           C  
ATOM    728  CG1 VAL A  92      22.535  61.780  38.098  1.00 36.52           C  
ATOM    729  CG2 VAL A  92      22.243  59.271  38.026  1.00 32.75           C  
ATOM    730  H   VAL A  92      19.645  59.127  36.848  1.00 37.74           H  
ATOM    731  HA  VAL A  92      20.212  60.924  39.116  1.00 36.47           H  
ATOM    732  HB  VAL A  92      21.755  60.633  36.491  1.00 36.54           H  
ATOM    733 HG11 VAL A  92      22.130  62.716  37.713  1.00 36.52           H  
ATOM    734 HG12 VAL A  92      22.504  61.792  39.187  1.00 36.52           H  
ATOM    735 HG13 VAL A  92      23.567  61.666  37.765  1.00 36.52           H  
ATOM    736 HG21 VAL A  92      22.210  59.209  39.114  1.00 32.75           H  
ATOM    737 HG22 VAL A  92      21.634  58.475  37.598  1.00 32.75           H  
ATOM    738 HG23 VAL A  92      23.273  59.163  37.687  1.00 32.75           H  
ATOM    739  N   PRO A  93      19.340  63.050  38.023  1.00 32.94           N  
ATOM    740  CA  PRO A  93      18.789  64.276  37.426  1.00 33.01           C  
ATOM    741  C   PRO A  93      19.718  64.955  36.444  1.00 35.60           C  
ATOM    742  O   PRO A  93      20.917  65.053  36.680  1.00 38.27           O  
ATOM    743  CB  PRO A  93      18.533  65.173  38.638  1.00 21.74           C  
ATOM    744  CG  PRO A  93      19.614  64.796  39.541  1.00 22.41           C  
ATOM    745  CD  PRO A  93      19.593  63.260  39.456  1.00 23.90           C  
ATOM    746  HA  PRO A  93      17.901  64.058  36.832  1.00 33.01           H  
ATOM    747  HB2 PRO A  93      17.559  64.968  39.082  1.00 21.74           H  
ATOM    748  HB3 PRO A  93      18.594  66.227  38.368  1.00 21.74           H  
ATOM    749  HG2 PRO A  93      19.417  65.138  40.557  1.00 22.41           H  
ATOM    750  HG3 PRO A  93      20.569  65.197  39.202  1.00 22.41           H  
ATOM    751  HD2 PRO A  93      20.548  62.831  39.759  1.00 23.90           H  
ATOM    752  HD3 PRO A  93      18.795  62.838  40.067  1.00 23.90           H  
ATOM    753  N   ALA A  94      19.145  65.433  35.345  1.00 32.08           N  
ATOM    754  CA  ALA A  94      19.890  66.150  34.325  1.00 32.57           C  
ATOM    755  C   ALA A  94      19.953  67.586  34.796  1.00 33.47           C  
ATOM    756  O   ALA A  94      18.966  68.320  34.748  1.00 36.44           O  
ATOM    757  CB  ALA A  94      19.175  66.088  32.991  1.00 25.02           C  
ATOM    758  H   ALA A  94      18.153  65.292  35.214  1.00 32.08           H  
ATOM    759  HA  ALA A  94      20.880  65.715  34.185  1.00 32.57           H  
ATOM    760  HB1 ALA A  94      19.093  65.049  32.670  1.00 25.02           H  
ATOM    761  HB2 ALA A  94      18.178  66.516  33.093  1.00 25.02           H  
ATOM    762  HB3 ALA A  94      19.739  66.654  32.250  1.00 25.02           H  
ATOM    763  N   VAL A  95      21.129  67.981  35.257  1.00 33.07           N  
ATOM    764  CA  VAL A  95      21.366  69.324  35.754  1.00 36.28           C  
ATOM    765  C   VAL A  95      21.096  70.423  34.733  1.00 35.11           C  
ATOM    766  O   VAL A  95      21.322  70.245  33.530  1.00 33.00           O  
ATOM    767  CB  VAL A  95      22.803  69.424  36.216  1.00 41.82           C  
ATOM    768  CG1 VAL A  95      23.110  70.813  36.711  1.00 45.30           C  
ATOM    769  CG2 VAL A  95      23.042  68.366  37.282  1.00 43.56           C  
ATOM    770  H   VAL A  95      21.893  67.321  35.263  1.00 33.07           H  
ATOM    771  HA  VAL A  95      20.662  69.484  36.571  1.00 36.28           H  
ATOM    772  HB  VAL A  95      23.481  69.239  35.383  1.00 41.82           H  
ATOM    773 HG11 VAL A  95      22.945  71.530  35.907  1.00 45.30           H  
ATOM    774 HG12 VAL A  95      22.457  71.052  37.550  1.00 45.30           H  
ATOM    775 HG13 VAL A  95      24.150  70.862  37.034  1.00 45.30           H  
ATOM    776 HG21 VAL A  95      22.370  68.539  38.123  1.00 43.56           H  
ATOM    777 HG22 VAL A  95      22.852  67.378  36.862  1.00 43.56           H  
ATOM    778 HG23 VAL A  95      24.075  68.423  37.625  1.00 43.56           H  
ATOM    779  N   CYS A  96      20.604  71.559  35.222  1.00 37.85           N  
ATOM    780  CA  CYS A  96      20.314  72.705  34.361  1.00 39.19           C  
ATOM    781  C   CYS A  96      21.582  73.456  33.943  1.00 39.47           C  
ATOM    782  O   CYS A  96      22.108  74.271  34.690  1.00 42.74           O  
ATOM    783  CB  CYS A  96      19.383  73.673  35.063  1.00 32.42           C  
ATOM    784  SG  CYS A  96      19.377  75.328  34.312  1.00 33.04           S  
ATOM    785  H   CYS A  96      20.426  71.631  36.214  1.00 37.85           H  
ATOM    786  HA  CYS A  96      19.840  72.307  33.464  1.00 39.19           H  
ATOM    787  HB2 CYS A  96      19.698  73.765  36.103  1.00 32.42           H  
ATOM    788  HB3 CYS A  96      18.371  73.271  35.024  1.00 32.42           H  
ATOM    789  N   LYS A  97      22.044  73.194  32.732  1.00 33.37           N  
ATOM    790  CA  LYS A  97      23.245  73.828  32.246  1.00 31.63           C  
ATOM    791  C   LYS A  97      23.260  73.845  30.738  1.00 30.44           C  
ATOM    792  O   LYS A  97      22.282  73.499  30.064  1.00 32.73           O  
ATOM    793  CB  LYS A  97      24.482  73.082  32.738  1.00 26.91           C  
ATOM    794  CG  LYS A  97      24.452  71.597  32.395  1.00 27.94           C  
ATOM    795  CD  LYS A  97      25.809  70.972  32.459  1.00 23.69           C  
ATOM    796  CE  LYS A  97      25.699  69.473  32.432  1.00 24.16           C  
ATOM    797  NZ  LYS A  97      27.058  68.899  32.262  1.00 27.63           N1+
ATOM    798  H   LYS A  97      21.550  72.542  32.140  1.00 33.37           H  
ATOM    799  HA  LYS A  97      23.258  74.850  32.625  1.00 31.63           H  
ATOM    800  HB2 LYS A  97      24.545  73.188  33.821  1.00 26.91           H  
ATOM    801  HB3 LYS A  97      25.364  73.528  32.278  1.00 26.91           H  
ATOM    802  HG2 LYS A  97      24.059  71.478  31.385  1.00 27.94           H  
ATOM    803  HG3 LYS A  97      23.798  71.087  33.102  1.00 27.94           H  
ATOM    804  HD2 LYS A  97      26.302  71.279  33.381  1.00 23.69           H  
ATOM    805  HD3 LYS A  97      26.398  71.304  31.604  1.00 23.69           H  
ATOM    806  HE2 LYS A  97      25.065  69.167  31.600  1.00 24.16           H  
ATOM    807  HE3 LYS A  97      25.266  69.120  33.368  1.00 24.16           H  
ATOM    808  HZ1 LYS A  97      27.456  69.228  31.394  1.00 27.63           H  
ATOM    809  HZ2 LYS A  97      27.644  69.188  33.032  1.00 27.63           H  
ATOM    810  HZ3 LYS A  97      26.998  67.891  32.244  1.00 27.63           H  
ATOM    811  N   THR A  98      24.409  74.233  30.228  1.00 31.75           N  
ATOM    812  CA  THR A  98      24.639  74.364  28.809  1.00 33.40           C  
ATOM    813  C   THR A  98      25.094  73.012  28.223  1.00 28.16           C  
ATOM    814  O   THR A  98      25.920  72.295  28.816  1.00 31.97           O  
ATOM    815  CB  THR A  98      25.694  75.541  28.611  1.00 39.16           C  
ATOM    816  OG1 THR A  98      25.224  76.448  27.613  1.00 43.95           O  
ATOM    817  CG2 THR A  98      27.085  75.029  28.260  1.00 40.40           C  
ATOM    818  H   THR A  98      25.167  74.450  30.860  1.00 31.75           H  
ATOM    819  HA  THR A  98      23.731  74.624  28.264  1.00 33.40           H  
ATOM    820  HB  THR A  98      25.787  76.062  29.564  1.00 39.16           H  
ATOM    821 HG21 THR A  98      27.431  74.352  29.041  1.00 40.40           H  
ATOM    822 HG22 THR A  98      27.047  74.497  27.309  1.00 40.40           H  
ATOM    823 HG23 THR A  98      27.772  75.871  28.178  1.00 40.40           H  
ATOM    824  HG1 THR A  98      25.153  75.961  26.789  1.00 43.95           H  
ATOM    825  N   ARG A  99      24.522  72.647  27.081  1.00 22.81           N  
ATOM    826  CA  ARG A  99      24.878  71.404  26.403  1.00 22.29           C  
ATOM    827  C   ARG A  99      24.684  71.712  24.961  1.00 22.78           C  
ATOM    828  O   ARG A  99      23.930  72.621  24.630  1.00 20.10           O  
ATOM    829  CB  ARG A  99      23.937  70.252  26.767  1.00 22.88           C  
ATOM    830  CG  ARG A  99      23.978  69.782  28.196  1.00 22.57           C  
ATOM    831  CD  ARG A  99      23.063  68.612  28.348  1.00 26.07           C  
ATOM    832  NE  ARG A  99      23.062  68.105  29.716  1.00 29.96           N  
ATOM    833  CZ  ARG A  99      22.558  68.747  30.765  1.00 31.20           C  
ATOM    834  NH1 ARG A  99      21.996  69.941  30.626  1.00 32.91           N  
ATOM    835  NH2 ARG A  99      22.616  68.185  31.961  1.00 32.72           N1+
ATOM    836  H   ARG A  99      23.821  73.247  26.670  1.00 22.81           H  
ATOM    837  HA  ARG A  99      25.886  71.092  26.676  1.00 22.29           H  
ATOM    838  HB2 ARG A  99      24.190  69.403  26.131  1.00 22.88           H  
ATOM    839  HB3 ARG A  99      22.918  70.575  26.553  1.00 22.88           H  
ATOM    840  HG2 ARG A  99      23.654  70.587  28.855  1.00 22.57           H  
ATOM    841  HG3 ARG A  99      24.995  69.487  28.455  1.00 22.57           H  
ATOM    842  HD2 ARG A  99      23.390  67.818  27.677  1.00 26.07           H  
ATOM    843  HD3 ARG A  99      22.051  68.918  28.083  1.00 26.07           H  
ATOM    844  HE  ARG A  99      23.475  67.198  29.878  1.00 29.96           H  
ATOM    845 HH11 ARG A  99      21.949  70.374  29.715  1.00 32.91           H  
ATOM    846 HH12 ARG A  99      21.615  70.417  31.431  1.00 32.91           H  
ATOM    847 HH21 ARG A  99      22.234  68.665  32.763  1.00 32.72           H  
ATOM    848 HH22 ARG A  99      23.043  67.276  32.072  1.00 32.72           H  
ATOM    849  N   THR A 100      25.350  70.972  24.085  1.00 26.50           N  
ATOM    850  CA  THR A 100      25.164  71.233  22.666  1.00 31.96           C  
ATOM    851  C   THR A 100      23.940  70.471  22.186  1.00 34.14           C  
ATOM    852  O   THR A 100      23.699  69.346  22.598  1.00 33.18           O  
ATOM    853  CB  THR A 100      26.327  70.762  21.821  1.00 27.70           C  
ATOM    854  OG1 THR A 100      25.891  69.637  21.040  1.00 31.69           O  
ATOM    855  CG2 THR A 100      27.521  70.382  22.685  1.00 25.07           C  
ATOM    856  H   THR A 100      25.974  70.242  24.397  1.00 26.50           H  
ATOM    857  HA  THR A 100      25.065  72.313  22.556  1.00 31.96           H  
ATOM    858  HB  THR A 100      26.650  71.572  21.167  1.00 27.70           H  
ATOM    859 HG21 THR A 100      27.836  71.246  23.270  1.00 25.07           H  
ATOM    860 HG22 THR A 100      27.240  69.572  23.357  1.00 25.07           H  
ATOM    861 HG23 THR A 100      28.342  70.056  22.047  1.00 25.07           H  
ATOM    862  HG1 THR A 100      25.616  68.949  21.650  1.00 31.69           H  
ATOM    863  N   VAL A 101      23.143  71.110  21.345  1.00 32.40           N  
ATOM    864  CA  VAL A 101      21.969  70.480  20.769  1.00 32.35           C  
ATOM    865  C   VAL A 101      22.116  70.769  19.281  1.00 34.92           C  
ATOM    866  O   VAL A 101      22.886  71.645  18.895  1.00 36.42           O  
ATOM    867  CB  VAL A 101      20.664  71.091  21.301  1.00 28.41           C  
ATOM    868  CG1 VAL A 101      20.640  71.003  22.805  1.00 25.69           C  
ATOM    869  CG2 VAL A 101      20.543  72.496  20.868  1.00 29.89           C  
ATOM    870  H   VAL A 101      23.358  72.065  21.096  1.00 32.40           H  
ATOM    871  HA  VAL A 101      21.911  69.419  21.012  1.00 32.35           H  
ATOM    872  HB  VAL A 101      19.819  70.533  20.898  1.00 28.41           H  
ATOM    873 HG11 VAL A 101      20.711  69.959  23.109  1.00 25.69           H  
ATOM    874 HG12 VAL A 101      21.483  71.559  23.215  1.00 25.69           H  
ATOM    875 HG13 VAL A 101      19.708  71.427  23.179  1.00 25.69           H  
ATOM    876 HG21 VAL A 101      21.381  73.071  21.262  1.00 29.89           H  
ATOM    877 HG22 VAL A 101      20.550  72.543  19.779  1.00 29.89           H  
ATOM    878 HG23 VAL A 101      19.608  72.913  21.243  1.00 29.89           H  
ATOM    879  N   ILE A 102      21.378  70.048  18.446  1.00 34.78           N  
ATOM    880  CA  ILE A 102      21.491  70.214  16.999  1.00 31.32           C  
ATOM    881  C   ILE A 102      20.416  71.119  16.452  1.00 32.37           C  
ATOM    882  O   ILE A 102      19.241  70.973  16.809  1.00 34.29           O  
ATOM    883  CB  ILE A 102      21.367  68.862  16.286  1.00 21.43           C  
ATOM    884  CG1 ILE A 102      22.365  67.880  16.874  1.00 17.60           C  
ATOM    885  CG2 ILE A 102      21.574  69.028  14.798  1.00 20.01           C  
ATOM    886  CD1 ILE A 102      23.771  68.473  17.055  1.00 19.10           C  
ATOM    887  H   ILE A 102      20.726  69.372  18.818  1.00 34.78           H  
ATOM    888  HA  ILE A 102      22.470  70.658  16.816  1.00 31.32           H  
ATOM    889  HB  ILE A 102      20.363  68.466  16.438  1.00 21.43           H  
ATOM    890 HG12 ILE A 102      22.436  67.020  16.209  1.00 17.60           H  
ATOM    891 HG13 ILE A 102      21.998  67.557  17.848  1.00 17.60           H  
ATOM    892 HG21 ILE A 102      20.830  69.719  14.403  1.00 20.01           H  
ATOM    893 HG22 ILE A 102      22.573  69.424  14.612  1.00 20.01           H  
ATOM    894 HG23 ILE A 102      21.469  68.061  14.306  1.00 20.01           H  
ATOM    895 HD11 ILE A 102      24.154  68.802  16.089  1.00 19.10           H  
ATOM    896 HD12 ILE A 102      23.722  69.323  17.735  1.00 19.10           H  
ATOM    897 HD13 ILE A 102      24.435  67.714  17.469  1.00 19.10           H  
ATOM    898  N   TYR A 103      20.814  72.040  15.575  1.00 31.61           N  
ATOM    899  CA  TYR A 103      19.881  72.971  14.957  1.00 35.23           C  
ATOM    900  C   TYR A 103      19.889  72.715  13.459  1.00 34.60           C  
ATOM    901  O   TYR A 103      20.942  72.781  12.833  1.00 32.91           O  
ATOM    902  CB  TYR A 103      20.304  74.411  15.264  1.00 40.53           C  
ATOM    903  CG  TYR A 103      19.543  75.498  14.520  1.00 50.51           C  
ATOM    904  CD1 TYR A 103      18.139  75.582  14.564  1.00 53.62           C  
ATOM    905  CD2 TYR A 103      20.236  76.483  13.800  1.00 53.78           C  
ATOM    906  CE1 TYR A 103      17.448  76.635  13.901  1.00 53.15           C  
ATOM    907  CE2 TYR A 103      19.560  77.527  13.146  1.00 52.96           C  
ATOM    908  CZ  TYR A 103      18.176  77.598  13.200  1.00 51.14           C  
ATOM    909  OH  TYR A 103      17.556  78.639  12.559  1.00 44.14           O  
ATOM    910  H   TYR A 103      21.793  72.094  15.332  1.00 31.61           H  
ATOM    911  HA  TYR A 103      18.875  72.827  15.351  1.00 35.23           H  
ATOM    912  HB2 TYR A 103      21.360  74.510  15.012  1.00 40.53           H  
ATOM    913  HB3 TYR A 103      20.168  74.579  16.332  1.00 40.53           H  
ATOM    914  HD1 TYR A 103      17.578  74.837  15.109  1.00 53.62           H  
ATOM    915  HD2 TYR A 103      21.314  76.438  13.747  1.00 53.78           H  
ATOM    916  HE1 TYR A 103      16.370  76.689  13.940  1.00 53.15           H  
ATOM    917  HE2 TYR A 103      20.118  78.274  12.601  1.00 52.96           H  
ATOM    918  HH  TYR A 103      18.147  79.250  12.113  1.00 44.14           H  
ATOM    919  N   GLU A 104      18.735  72.375  12.891  1.00 39.03           N  
ATOM    920  CA  GLU A 104      18.655  72.136  11.457  1.00 46.16           C  
ATOM    921  C   GLU A 104      18.496  73.512  10.862  1.00 43.03           C  
ATOM    922  O   GLU A 104      17.872  74.369  11.465  1.00 42.21           O  
ATOM    923  CB  GLU A 104      17.447  71.275  11.085  1.00 62.32           C  
ATOM    924  CG  GLU A 104      17.661  69.785  11.285  1.00 83.13           C  
ATOM    925  CD  GLU A 104      16.838  68.939  10.321  1.00 93.79           C  
ATOM    926  OE1 GLU A 104      16.951  67.692  10.367  1.00101.70           O  
ATOM    927  OE2 GLU A 104      16.080  69.522   9.513  1.00 98.01           O1-
ATOM    928  H   GLU A 104      17.906  72.282  13.460  1.00 39.03           H  
ATOM    929  HA  GLU A 104      19.532  71.600  11.095  1.00 46.16           H  
ATOM    930  HB2 GLU A 104      17.213  71.449  10.035  1.00 62.32           H  
ATOM    931  HB3 GLU A 104      16.603  71.585  11.701  1.00 62.32           H  
ATOM    932  HG2 GLU A 104      17.378  69.526  12.305  1.00 83.13           H  
ATOM    933  HG3 GLU A 104      18.717  69.561  11.132  1.00 83.13           H  
ATOM    934  N   ILE A 105      19.069  73.754   9.696  1.00 41.11           N  
ATOM    935  CA  ILE A 105      18.932  75.080   9.121  1.00 42.78           C  
ATOM    936  C   ILE A 105      17.530  75.151   8.556  1.00 52.23           C  
ATOM    937  O   ILE A 105      17.172  74.383   7.656  1.00 48.50           O  
ATOM    938  CB  ILE A 105      19.942  75.341   8.002  1.00 38.07           C  
ATOM    939  CG1 ILE A 105      21.355  74.941   8.469  1.00 33.03           C  
ATOM    940  CG2 ILE A 105      19.852  76.827   7.587  1.00 33.43           C  
ATOM    941  CD1 ILE A 105      21.873  75.736   9.646  1.00 25.63           C  
ATOM    942  H   ILE A 105      19.590  73.034   9.216  1.00 41.11           H  
ATOM    943  HA  ILE A 105      19.118  75.832   9.887  1.00 42.78           H  
ATOM    944  HB  ILE A 105      19.715  74.733   7.126  1.00 38.07           H  
ATOM    945 HG12 ILE A 105      22.042  75.081   7.634  1.00 33.03           H  
ATOM    946 HG13 ILE A 105      21.335  73.888   8.751  1.00 33.03           H  
ATOM    947 HG21 ILE A 105      18.846  77.044   7.228  1.00 33.43           H  
ATOM    948 HG22 ILE A 105      20.075  77.459   8.447  1.00 33.43           H  
ATOM    949 HG23 ILE A 105      20.572  77.027   6.793  1.00 33.43           H  
ATOM    950 HD11 ILE A 105      21.901  76.794   9.386  1.00 25.63           H  
ATOM    951 HD12 ILE A 105      21.214  75.590  10.502  1.00 25.63           H  
ATOM    952 HD13 ILE A 105      22.878  75.397   9.899  1.00 25.63           H  
ATOM    953  N   PRO A 106      16.703  76.071   9.082  1.00 64.10           N  
ATOM    954  CA  PRO A 106      15.330  76.177   8.581  1.00 68.67           C  
ATOM    955  C   PRO A 106      15.277  76.418   7.084  1.00 63.43           C  
ATOM    956  O   PRO A 106      15.753  77.429   6.591  1.00 68.50           O  
ATOM    957  CB  PRO A 106      14.763  77.356   9.358  1.00 76.31           C  
ATOM    958  CG  PRO A 106      15.589  77.391  10.594  1.00 80.67           C  
ATOM    959  CD  PRO A 106      16.974  77.130  10.064  1.00 74.63           C  
ATOM    960  HA  PRO A 106      14.764  75.256   8.724  1.00 68.67           H  
ATOM    961  HB2 PRO A 106      13.712  77.195   9.597  1.00 76.31           H  
ATOM    962  HB3 PRO A 106      14.869  78.282   8.793  1.00 76.31           H  
ATOM    963  HG2 PRO A 106      15.282  76.615  11.295  1.00 80.67           H  
ATOM    964  HG3 PRO A 106      15.530  78.365  11.081  1.00 80.67           H  
ATOM    965  HD2 PRO A 106      17.395  78.017   9.590  1.00 74.63           H  
ATOM    966  HD3 PRO A 106      17.645  76.785  10.850  1.00 74.63           H  
ATOM    967  N   ARG A 107      14.663  75.494   6.368  1.00 51.48           N  
ATOM    968  CA  ARG A 107      14.576  75.593   4.925  1.00 50.20           C  
ATOM    969  C   ARG A 107      13.826  76.781   4.342  1.00 51.42           C  
ATOM    970  O   ARG A 107      14.253  77.323   3.331  1.00 46.58           O  
ATOM    971  CB  ARG A 107      13.980  74.312   4.399  1.00 58.51           C  
ATOM    972  CG  ARG A 107      14.439  73.920   3.026  1.00 70.03           C  
ATOM    973  CD  ARG A 107      13.749  72.628   2.620  1.00 81.69           C  
ATOM    974  NE  ARG A 107      14.414  71.972   1.502  1.00 90.41           N  
ATOM    975  CZ  ARG A 107      15.647  71.489   1.556  1.00 94.04           C  
ATOM    976  NH1 ARG A 107      16.345  71.592   2.677  1.00 97.46           N  
ATOM    977  NH2 ARG A 107      16.178  70.903   0.493  1.00 97.03           N1+
ATOM    978  H   ARG A 107      14.245  74.702   6.836  1.00 51.48           H  
ATOM    979  HA  ARG A 107      15.602  75.763   4.598  1.00 50.20           H  
ATOM    980  HB2 ARG A 107      12.896  74.428   4.374  1.00 58.51           H  
ATOM    981  HB3 ARG A 107      14.244  73.508   5.087  1.00 58.51           H  
ATOM    982  HG2 ARG A 107      15.519  73.771   3.031  1.00 70.03           H  
ATOM    983  HG3 ARG A 107      14.184  74.708   2.317  1.00 70.03           H  
ATOM    984  HD2 ARG A 107      12.722  72.855   2.333  1.00 81.69           H  
ATOM    985  HD3 ARG A 107      13.746  71.949   3.473  1.00 81.69           H  
ATOM    986  HE  ARG A 107      13.905  71.880   0.634  1.00 90.41           H  
ATOM    987 HH11 ARG A 107      15.938  72.039   3.486  1.00 97.46           H  
ATOM    988 HH12 ARG A 107      17.284  71.223   2.723  1.00 97.46           H  
ATOM    989 HH21 ARG A 107      17.117  70.534   0.536  1.00 97.03           H  
ATOM    990 HH22 ARG A 107      15.644  70.826  -0.361  1.00 97.03           H  
ATOM    991  N   SER A 108      12.706  77.160   4.953  1.00 69.49           N  
ATOM    992  CA  SER A 108      11.901  78.293   4.505  1.00 81.05           C  
ATOM    993  C   SER A 108      12.744  79.551   4.685  1.00 85.81           C  
ATOM    994  O   SER A 108      12.507  80.587   4.061  1.00 81.39           O  
ATOM    995  CB  SER A 108      10.642  78.360   5.363  1.00 85.16           C  
ATOM    996  OG  SER A 108      10.882  77.708   6.603  1.00 84.51           O  
ATOM    997  H   SER A 108      12.399  76.641   5.763  1.00 69.49           H  
ATOM    998  HA  SER A 108      11.606  78.195   3.460  1.00 81.05           H  
ATOM    999  HB2 SER A 108       9.821  77.865   4.844  1.00 85.16           H  
ATOM   1000  HB3 SER A 108      10.380  79.402   5.545  1.00 85.16           H  
ATOM   1001  HG  SER A 108      11.109  76.795   6.412  1.00 84.51           H  
ATOM   1002  N   GLN A 109      13.745  79.436   5.551  1.00 85.83           N  
ATOM   1003  CA  GLN A 109      14.649  80.543   5.832  1.00 90.47           C  
ATOM   1004  C   GLN A 109      15.616  80.772   4.673  1.00 93.00           C  
ATOM   1005  O   GLN A 109      16.392  81.730   4.682  1.00 97.42           O  
ATOM   1006  CB  GLN A 109      15.427  80.289   7.144  1.00 85.34           C  
ATOM   1007  CG  GLN A 109      16.519  81.336   7.483  1.00 81.26           C  
ATOM   1008  CD  GLN A 109      16.819  81.449   8.984  1.00 79.68           C  
ATOM   1009  OE1 GLN A 109      16.551  80.525   9.752  1.00 81.92           O  
ATOM   1010  NE2 GLN A 109      17.386  82.585   9.399  1.00 75.15           N  
ATOM   1011  H   GLN A 109      13.883  78.556   6.028  1.00 85.83           H  
ATOM   1012  HA  GLN A 109      14.048  81.445   5.953  1.00 90.47           H  
ATOM   1013  HB2 GLN A 109      15.908  79.314   7.066  1.00 85.34           H  
ATOM   1014  HB3 GLN A 109      14.709  80.275   7.964  1.00 85.34           H  
ATOM   1015  HG2 GLN A 109      16.186  82.310   7.124  1.00 81.26           H  
ATOM   1016  HG3 GLN A 109      17.438  81.054   6.968  1.00 81.26           H  
ATOM   1017 HE21 GLN A 109      17.590  83.319   8.736  1.00 75.15           H  
ATOM   1018 HE22 GLN A 109      17.611  82.710  10.376  1.00 75.15           H  
ATOM   1019  N   VAL A 110      15.578  79.883   3.684  1.00 88.61           N  
ATOM   1020  CA  VAL A 110      16.434  80.007   2.506  1.00 79.03           C  
ATOM   1021  C   VAL A 110      15.555  80.430   1.336  1.00 81.94           C  
ATOM   1022  O   VAL A 110      15.780  81.478   0.719  1.00 86.99           O  
ATOM   1023  CB  VAL A 110      17.131  78.675   2.171  1.00 69.15           C  
ATOM   1024  CG1 VAL A 110      18.086  78.867   0.998  1.00 60.83           C  
ATOM   1025  CG2 VAL A 110      17.870  78.155   3.395  1.00 57.71           C  
ATOM   1026  H   VAL A 110      14.941  79.102   3.749  1.00 88.61           H  
ATOM   1027  HA  VAL A 110      17.213  80.744   2.703  1.00 79.03           H  
ATOM   1028  HB  VAL A 110      16.381  77.938   1.884  1.00 69.15           H  
ATOM   1029 HG11 VAL A 110      17.529  79.218   0.130  1.00 60.83           H  
ATOM   1030 HG12 VAL A 110      18.845  79.602   1.264  1.00 60.83           H  
ATOM   1031 HG13 VAL A 110      18.567  77.918   0.762  1.00 60.83           H  
ATOM   1032 HG21 VAL A 110      18.625  78.880   3.698  1.00 57.71           H  
ATOM   1033 HG22 VAL A 110      17.162  78.005   4.210  1.00 57.71           H  
ATOM   1034 HG23 VAL A 110      18.352  77.208   3.153  1.00 57.71           H  
ATOM   1035  N   ASP A 111      14.554  79.611   1.032  1.00 85.14           N  
ATOM   1036  CA  ASP A 111      13.634  79.945  -0.033  1.00 84.29           C  
ATOM   1037  C   ASP A 111      12.273  79.339   0.181  1.00 82.80           C  
ATOM   1038  O   ASP A 111      12.078  78.133   0.029  1.00 83.29           O  
ATOM   1039  CB  ASP A 111      14.167  79.535  -1.407  1.00 87.64           C  
ATOM   1040  CG  ASP A 111      13.304  80.078  -2.540  1.00 91.06           C  
ATOM   1041  OD1 ASP A 111      12.693  81.151  -2.359  1.00 93.66           O  
ATOM   1042  OD2 ASP A 111      13.238  79.455  -3.613  1.00 91.61           O1-
ATOM   1043  H   ASP A 111      14.435  78.751   1.547  1.00 85.14           H  
ATOM   1044  HA  ASP A 111      13.537  81.030  -0.009  1.00 84.29           H  
ATOM   1045  HB2 ASP A 111      14.183  78.447  -1.468  1.00 87.64           H  
ATOM   1046  HB3 ASP A 111      15.180  79.920  -1.521  1.00 87.64           H  
ATOM   1047  N   PRO A 112      11.312  80.176   0.589  1.00 82.77           N  
ATOM   1048  CA  PRO A 112       9.947  79.716   0.821  1.00 83.05           C  
ATOM   1049  C   PRO A 112       9.393  79.160  -0.493  1.00 81.26           C  
ATOM   1050  O   PRO A 112       8.663  78.173  -0.496  1.00 75.38           O  
ATOM   1051  CB  PRO A 112       9.237  80.991   1.265  1.00 93.98           C  
ATOM   1052  CG  PRO A 112      10.305  81.713   2.012  1.00 96.59           C  
ATOM   1053  CD  PRO A 112      11.490  81.555   1.085  1.00 94.23           C  
ATOM   1054  HA  PRO A 112       9.838  78.919   1.556  1.00 83.05           H  
ATOM   1055  HB2 PRO A 112       8.389  80.765   1.911  1.00 93.98           H  
ATOM   1056  HB3 PRO A 112       8.896  81.571   0.407  1.00 93.98           H  
ATOM   1057  HG2 PRO A 112      10.494  81.250   2.981  1.00 96.59           H  
ATOM   1058  HG3 PRO A 112      10.050  82.763   2.154  1.00 96.59           H  
ATOM   1059  HD2 PRO A 112      11.453  82.277   0.269  1.00 94.23           H  
ATOM   1060  HD3 PRO A 112      12.431  81.663   1.624  1.00 94.23           H  
ATOM   1061  N   THR A 113       9.762  79.803  -1.602  1.00 95.42           N  
ATOM   1062  CA  THR A 113       9.324  79.414  -2.942  1.00105.38           C  
ATOM   1063  C   THR A 113       9.843  78.044  -3.365  1.00 95.63           C  
ATOM   1064  O   THR A 113       9.137  77.041  -3.284  1.00 99.56           O  
ATOM   1065  CB  THR A 113       9.802  80.434  -3.999  1.00117.51           C  
ATOM   1066  OG1 THR A 113      10.386  81.568  -3.345  1.00126.15           O  
ATOM   1067  CG2 THR A 113       8.635  80.897  -4.854  1.00125.27           C  
ATOM   1068  H   THR A 113      10.376  80.600  -1.512  1.00 95.42           H  
ATOM   1069  HA  THR A 113       8.236  79.382  -2.890  1.00105.38           H  
ATOM   1070  HB  THR A 113      10.543  79.953  -4.637  1.00117.51           H  
ATOM   1071 HG21 THR A 113       8.186  80.038  -5.353  1.00125.27           H  
ATOM   1072 HG22 THR A 113       7.890  81.380  -4.221  1.00125.27           H  
ATOM   1073 HG23 THR A 113       8.991  81.606  -5.602  1.00125.27           H  
ATOM   1074  HG1 THR A 113       9.708  81.966  -2.794  1.00126.15           H  
ATOM   1075  N   SER A 114      11.087  78.038  -3.833  1.00 86.95           N  
ATOM   1076  CA  SER A 114      11.776  76.839  -4.310  1.00 79.26           C  
ATOM   1077  C   SER A 114      11.990  75.767  -3.230  1.00 72.98           C  
ATOM   1078  O   SER A 114      12.321  76.082  -2.092  1.00 70.06           O  
ATOM   1079  CB  SER A 114      13.137  77.245  -4.914  1.00 78.53           C  
ATOM   1080  OG  SER A 114      13.777  76.153  -5.550  1.00 80.17           O  
ATOM   1081  H   SER A 114      11.587  78.915  -3.861  1.00 86.95           H  
ATOM   1082  HA  SER A 114      11.128  76.386  -5.061  1.00 79.26           H  
ATOM   1083  HB2 SER A 114      13.781  77.615  -4.116  1.00 78.53           H  
ATOM   1084  HB3 SER A 114      12.976  78.035  -5.647  1.00 78.53           H  
ATOM   1085  HG  SER A 114      13.910  75.469  -4.889  1.00 80.17           H  
ATOM   1086  N   ALA A 115      11.776  74.501  -3.583  1.00 71.55           N  
ATOM   1087  CA  ALA A 115      11.998  73.399  -2.641  1.00 74.74           C  
ATOM   1088  C   ALA A 115      13.061  72.528  -3.292  1.00 77.41           C  
ATOM   1089  O   ALA A 115      13.403  71.442  -2.809  1.00 71.03           O  
ATOM   1090  CB  ALA A 115      10.726  72.591  -2.440  1.00 82.42           C  
ATOM   1091  H   ALA A 115      11.454  74.296  -4.518  1.00 71.55           H  
ATOM   1092  HA  ALA A 115      12.300  73.768  -1.661  1.00 74.74           H  
ATOM   1093  HB1 ALA A 115       9.953  73.231  -2.014  1.00 82.42           H  
ATOM   1094  HB2 ALA A 115      10.387  72.202  -3.400  1.00 82.42           H  
ATOM   1095  HB3 ALA A 115      10.926  71.762  -1.762  1.00 82.42           H  
ATOM   1096  N   ASN A 116      13.584  73.038  -4.402  1.00 82.80           N  
ATOM   1097  CA  ASN A 116      14.580  72.330  -5.185  1.00 92.59           C  
ATOM   1098  C   ASN A 116      16.023  72.778  -5.043  1.00 83.12           C  
ATOM   1099  O   ASN A 116      16.602  73.349  -5.969  1.00 81.11           O  
ATOM   1100  CB  ASN A 116      14.202  72.382  -6.658  1.00118.63           C  
ATOM   1101  CG  ASN A 116      14.574  71.110  -7.385  1.00135.37           C  
ATOM   1102  OD1 ASN A 116      15.361  70.303  -6.885  1.00144.74           O  
ATOM   1103  ND2 ASN A 116      14.014  70.921  -8.570  1.00144.18           N  
ATOM   1104  H   ASN A 116      13.278  73.949  -4.711  1.00 82.80           H  
ATOM   1105  HA  ASN A 116      14.560  71.322  -4.772  1.00 92.59           H  
ATOM   1106  HB2 ASN A 116      14.722  73.219  -7.125  1.00118.63           H  
ATOM   1107  HB3 ASN A 116      13.125  72.532  -6.740  1.00118.63           H  
ATOM   1108 HD21 ASN A 116      14.226  70.089  -9.102  1.00144.18           H  
ATOM   1109 HD22 ASN A 116      13.374  71.609  -8.942  1.00144.18           H  
ATOM   1110  N   PHE A 117      16.600  72.494  -3.883  1.00 61.55           N  
ATOM   1111  CA  PHE A 117      17.983  72.839  -3.604  1.00 53.04           C  
ATOM   1112  C   PHE A 117      18.466  72.099  -2.375  1.00 48.12           C  
ATOM   1113  O   PHE A 117      17.730  71.345  -1.749  1.00 42.09           O  
ATOM   1114  CB  PHE A 117      18.138  74.342  -3.373  1.00 66.89           C  
ATOM   1115  CG  PHE A 117      17.393  74.851  -2.171  1.00 75.05           C  
ATOM   1116  CD1 PHE A 117      17.727  74.426  -0.888  1.00 78.72           C  
ATOM   1117  CD2 PHE A 117      16.347  75.749  -2.319  1.00 79.13           C  
ATOM   1118  CE1 PHE A 117      17.028  74.890   0.224  1.00 81.77           C  
ATOM   1119  CE2 PHE A 117      15.644  76.217  -1.209  1.00 82.55           C  
ATOM   1120  CZ  PHE A 117      15.985  75.784   0.062  1.00 82.30           C  
ATOM   1121  H   PHE A 117      16.060  72.023  -3.171  1.00 61.55           H  
ATOM   1122  HA  PHE A 117      18.580  72.551  -4.469  1.00 53.04           H  
ATOM   1123  HB2 PHE A 117      17.767  74.865  -4.254  1.00 66.89           H  
ATOM   1124  HB3 PHE A 117      19.197  74.562  -3.239  1.00 66.89           H  
ATOM   1125  HD1 PHE A 117      18.539  73.727  -0.753  1.00 78.72           H  
ATOM   1126  HD2 PHE A 117      16.073  76.090  -3.306  1.00 79.13           H  
ATOM   1127  HE1 PHE A 117      17.300  74.552   1.213  1.00 81.77           H  
ATOM   1128  HE2 PHE A 117      14.833  76.918  -1.341  1.00 82.55           H  
ATOM   1129  HZ  PHE A 117      15.439  76.143   0.922  1.00 82.30           H  
ATOM   1130  N   LEU A 118      19.713  72.350  -2.022  1.00 54.24           N  
ATOM   1131  CA  LEU A 118      20.313  71.706  -0.872  1.00 53.11           C  
ATOM   1132  C   LEU A 118      21.103  72.718  -0.051  1.00 51.60           C  
ATOM   1133  O   LEU A 118      21.737  73.613  -0.602  1.00 46.55           O  
ATOM   1134  CB  LEU A 118      21.222  70.576  -1.361  1.00 54.05           C  
ATOM   1135  CG  LEU A 118      21.555  69.490  -0.346  1.00 59.09           C  
ATOM   1136  CD1 LEU A 118      21.634  68.159  -1.061  1.00 62.72           C  
ATOM   1137  CD2 LEU A 118      22.854  69.827   0.391  1.00 63.33           C  
ATOM   1138  H   LEU A 118      20.259  73.004  -2.564  1.00 54.24           H  
ATOM   1139  HA  LEU A 118      19.534  71.293  -0.231  1.00 53.11           H  
ATOM   1140  HB2 LEU A 118      22.160  71.023  -1.689  1.00 54.05           H  
ATOM   1141  HB3 LEU A 118      20.731  70.099  -2.209  1.00 54.05           H  
ATOM   1142  HG  LEU A 118      20.772  69.429   0.409  1.00 59.09           H  
ATOM   1143 HD11 LEU A 118      20.676  67.943  -1.534  1.00 62.72           H  
ATOM   1144 HD12 LEU A 118      22.414  68.201  -1.822  1.00 62.72           H  
ATOM   1145 HD13 LEU A 118      21.869  67.374  -0.342  1.00 62.72           H  
ATOM   1146 HD21 LEU A 118      23.671  69.899  -0.327  1.00 63.33           H  
ATOM   1147 HD22 LEU A 118      22.741  70.779   0.910  1.00 63.33           H  
ATOM   1148 HD23 LEU A 118      23.075  69.043   1.115  1.00 63.33           H  
ATOM   1149  N   ILE A 119      21.034  72.589   1.270  1.00 48.97           N  
ATOM   1150  CA  ILE A 119      21.775  73.480   2.160  1.00 50.64           C  
ATOM   1151  C   ILE A 119      22.855  72.643   2.809  1.00 44.18           C  
ATOM   1152  O   ILE A 119      22.583  71.540   3.274  1.00 42.05           O  
ATOM   1153  CB  ILE A 119      20.885  74.086   3.266  1.00 60.77           C  
ATOM   1154  CG1 ILE A 119      20.289  72.978   4.127  1.00 73.92           C  
ATOM   1155  CG2 ILE A 119      19.764  74.889   2.653  1.00 62.98           C  
ATOM   1156  CD1 ILE A 119      19.338  72.040   3.383  1.00 83.19           C  
ATOM   1157  H   ILE A 119      20.458  71.860   1.667  1.00 48.97           H  
ATOM   1158  HA  ILE A 119      22.174  74.312   1.580  1.00 50.64           H  
ATOM   1159  HB  ILE A 119      21.503  74.737   3.885  1.00 60.77           H  
ATOM   1160 HG12 ILE A 119      19.739  73.442   4.946  1.00 73.92           H  
ATOM   1161 HG13 ILE A 119      21.108  72.383   4.531  1.00 73.92           H  
ATOM   1162 HG21 ILE A 119      20.182  75.685   2.037  1.00 62.98           H  
ATOM   1163 HG22 ILE A 119      19.147  74.238   2.035  1.00 62.98           H  
ATOM   1164 HG23 ILE A 119      19.154  75.324   3.444  1.00 62.98           H  
ATOM   1165 HD11 ILE A 119      18.510  72.615   2.970  1.00 83.19           H  
ATOM   1166 HD12 ILE A 119      19.875  71.545   2.574  1.00 83.19           H  
ATOM   1167 HD13 ILE A 119      18.951  71.291   4.074  1.00 83.19           H  
ATOM   1168  N   TRP A 120      24.089  73.131   2.791  1.00 36.92           N  
ATOM   1169  CA  TRP A 120      25.181  72.398   3.422  1.00 32.67           C  
ATOM   1170  C   TRP A 120      26.053  73.346   4.250  1.00 30.43           C  
ATOM   1171  O   TRP A 120      26.444  74.425   3.771  1.00 31.39           O  
ATOM   1172  CB  TRP A 120      26.063  71.690   2.383  1.00 29.25           C  
ATOM   1173  CG  TRP A 120      26.868  70.623   3.018  1.00 27.73           C  
ATOM   1174  CD1 TRP A 120      26.485  69.318   3.222  1.00 26.83           C  
ATOM   1175  CD2 TRP A 120      28.077  70.805   3.766  1.00 27.94           C  
ATOM   1176  NE1 TRP A 120      27.370  68.689   4.070  1.00 30.11           N  
ATOM   1177  CE2 TRP A 120      28.355  69.583   4.419  1.00 29.99           C  
ATOM   1178  CE3 TRP A 120      28.947  71.888   3.959  1.00 30.01           C  
ATOM   1179  CZ2 TRP A 120      29.469  69.420   5.258  1.00 31.09           C  
ATOM   1180  CZ3 TRP A 120      30.058  71.724   4.801  1.00 29.48           C  
ATOM   1181  CH2 TRP A 120      30.303  70.504   5.436  1.00 29.80           C  
ATOM   1182  H   TRP A 120      24.273  74.015   2.338  1.00 36.92           H  
ATOM   1183  HA  TRP A 120      24.731  71.645   4.069  1.00 32.67           H  
ATOM   1184  HB2 TRP A 120      26.732  72.419   1.926  1.00 29.25           H  
ATOM   1185  HB3 TRP A 120      25.427  71.249   1.615  1.00 29.25           H  
ATOM   1186  HD1 TRP A 120      25.616  68.853   2.781  1.00 26.83           H  
ATOM   1187  HE1 TRP A 120      27.306  67.731   4.383  1.00 30.11           H  
ATOM   1188  HE3 TRP A 120      28.765  72.833   3.468  1.00 30.01           H  
ATOM   1189  HZ2 TRP A 120      29.666  68.478   5.747  1.00 31.09           H  
ATOM   1190  HZ3 TRP A 120      30.733  72.552   4.960  1.00 29.48           H  
ATOM   1191  HH2 TRP A 120      31.164  70.408   6.080  1.00 29.80           H  
ATOM   1192  N   PRO A 121      26.315  72.998   5.531  1.00 25.33           N  
ATOM   1193  CA  PRO A 121      25.879  71.793   6.238  1.00 24.25           C  
ATOM   1194  C   PRO A 121      24.400  71.984   6.615  1.00 26.19           C  
ATOM   1195  O   PRO A 121      23.973  73.102   6.895  1.00 22.18           O  
ATOM   1196  CB  PRO A 121      26.804  71.773   7.441  1.00 17.86           C  
ATOM   1197  CG  PRO A 121      26.942  73.195   7.758  1.00 14.64           C  
ATOM   1198  CD  PRO A 121      27.137  73.841   6.424  1.00 21.94           C  
ATOM   1199  HA  PRO A 121      25.933  70.857   5.682  1.00 24.25           H  
ATOM   1200  HB2 PRO A 121      27.768  71.330   7.190  1.00 17.86           H  
ATOM   1201  HB3 PRO A 121      26.358  71.226   8.272  1.00 17.86           H  
ATOM   1202  HG2 PRO A 121      27.804  73.367   8.402  1.00 14.64           H  
ATOM   1203  HG3 PRO A 121      26.043  73.573   8.245  1.00 14.64           H  
ATOM   1204  HD2 PRO A 121      26.780  74.871   6.430  1.00 21.94           H  
ATOM   1205  HD3 PRO A 121      28.186  73.821   6.127  1.00 21.94           H  
ATOM   1206  N   PRO A 122      23.607  70.900   6.597  1.00 31.86           N  
ATOM   1207  CA  PRO A 122      22.175  70.954   6.933  1.00 33.71           C  
ATOM   1208  C   PRO A 122      21.830  71.131   8.430  1.00 33.02           C  
ATOM   1209  O   PRO A 122      20.699  71.508   8.779  1.00 35.40           O  
ATOM   1210  CB  PRO A 122      21.642  69.643   6.356  1.00 27.44           C  
ATOM   1211  CG  PRO A 122      22.790  68.699   6.570  1.00 27.48           C  
ATOM   1212  CD  PRO A 122      24.001  69.543   6.176  1.00 28.21           C  
ATOM   1213  HA  PRO A 122      21.714  71.850   6.517  1.00 33.71           H  
ATOM   1214  HB2 PRO A 122      21.409  69.746   5.296  1.00 27.44           H  
ATOM   1215  HB3 PRO A 122      20.754  69.310   6.892  1.00 27.44           H  
ATOM   1216  HG2 PRO A 122      22.700  67.820   5.932  1.00 27.48           H  
ATOM   1217  HG3 PRO A 122      22.852  68.386   7.612  1.00 27.48           H  
ATOM   1218  HD2 PRO A 122      24.897  69.214   6.702  1.00 28.21           H  
ATOM   1219  HD3 PRO A 122      24.175  69.501   5.101  1.00 28.21           H  
ATOM   1220  N   CYS A 123      22.806  70.857   9.296  1.00 30.71           N  
ATOM   1221  CA  CYS A 123      22.629  70.977  10.732  1.00 31.95           C  
ATOM   1222  C   CYS A 123      23.908  71.430  11.388  1.00 28.46           C  
ATOM   1223  O   CYS A 123      25.022  71.187  10.863  1.00 29.94           O  
ATOM   1224  CB  CYS A 123      22.210  69.648  11.335  1.00 45.15           C  
ATOM   1225  SG  CYS A 123      20.794  68.938  10.443  1.00 58.04           S  
ATOM   1226  H   CYS A 123      23.702  70.555   8.940  1.00 30.71           H  
ATOM   1227  HA  CYS A 123      21.848  71.716  10.908  1.00 31.95           H  
ATOM   1228  HB2 CYS A 123      21.932  69.803  12.378  1.00 45.15           H  
ATOM   1229  HB3 CYS A 123      23.048  68.953  11.282  1.00 45.15           H  
ATOM   1230  N   VAL A 124      23.759  72.099  12.533  1.00 27.84           N  
ATOM   1231  CA  VAL A 124      24.916  72.589  13.268  1.00 26.73           C  
ATOM   1232  C   VAL A 124      24.709  72.407  14.758  1.00 24.00           C  
ATOM   1233  O   VAL A 124      23.569  72.275  15.219  1.00 23.79           O  
ATOM   1234  CB  VAL A 124      25.177  74.096  12.984  1.00 33.65           C  
ATOM   1235  CG1 VAL A 124      25.149  74.362  11.485  1.00 36.33           C  
ATOM   1236  CG2 VAL A 124      24.124  74.963  13.682  1.00 38.20           C  
ATOM   1237  H   VAL A 124      22.831  72.268  12.894  1.00 27.84           H  
ATOM   1238  HA  VAL A 124      25.778  72.011  12.934  1.00 26.73           H  
ATOM   1239  HB  VAL A 124      26.162  74.353  13.374  1.00 33.65           H  
ATOM   1240 HG11 VAL A 124      25.908  73.753  10.994  1.00 36.33           H  
ATOM   1241 HG12 VAL A 124      24.166  74.106  11.089  1.00 36.33           H  
ATOM   1242 HG13 VAL A 124      25.353  75.417  11.299  1.00 36.33           H  
ATOM   1243 HG21 VAL A 124      23.135  74.713  13.298  1.00 38.20           H  
ATOM   1244 HG22 VAL A 124      24.154  74.778  14.756  1.00 38.20           H  
ATOM   1245 HG23 VAL A 124      24.333  76.015  13.489  1.00 38.20           H  
ATOM   1246  N   GLU A 125      25.811  72.398  15.508  1.00 24.27           N  
ATOM   1247  CA  GLU A 125      25.735  72.269  16.957  1.00 23.21           C  
ATOM   1248  C   GLU A 125      25.693  73.661  17.521  1.00 23.81           C  
ATOM   1249  O   GLU A 125      26.325  74.581  16.986  1.00 23.64           O  
ATOM   1250  CB  GLU A 125      26.949  71.569  17.539  1.00 25.12           C  
ATOM   1251  CG  GLU A 125      27.314  70.241  16.916  1.00 29.12           C  
ATOM   1252  CD  GLU A 125      28.509  69.651  17.618  1.00 30.54           C  
ATOM   1253  OE1 GLU A 125      29.386  70.437  18.020  1.00 32.78           O  
ATOM   1254  OE2 GLU A 125      28.576  68.416  17.774  1.00 37.63           O1-
ATOM   1255  H   GLU A 125      26.714  72.482  15.064  1.00 24.27           H  
ATOM   1256  HA  GLU A 125      24.855  71.678  17.209  1.00 23.21           H  
ATOM   1257  HB2 GLU A 125      26.759  71.399  18.599  1.00 25.12           H  
ATOM   1258  HB3 GLU A 125      27.804  72.236  17.426  1.00 25.12           H  
ATOM   1259  HG2 GLU A 125      27.552  70.390  15.863  1.00 29.12           H  
ATOM   1260  HG3 GLU A 125      26.470  69.557  17.005  1.00 29.12           H  
ATOM   1261  N   VAL A 126      24.929  73.816  18.590  1.00 22.14           N  
ATOM   1262  CA  VAL A 126      24.797  75.096  19.272  1.00 27.60           C  
ATOM   1263  C   VAL A 126      24.557  74.796  20.739  1.00 25.26           C  
ATOM   1264  O   VAL A 126      23.781  73.914  21.067  1.00 22.75           O  
ATOM   1265  CB  VAL A 126      23.589  75.931  18.741  1.00 41.73           C  
ATOM   1266  CG1 VAL A 126      23.895  76.496  17.376  1.00 49.91           C  
ATOM   1267  CG2 VAL A 126      22.340  75.053  18.657  1.00 49.74           C  
ATOM   1268  H   VAL A 126      24.420  73.019  18.945  1.00 22.14           H  
ATOM   1269  HA  VAL A 126      25.702  75.679  19.101  1.00 27.60           H  
ATOM   1270  HB  VAL A 126      23.410  76.753  19.434  1.00 41.73           H  
ATOM   1271 HG11 VAL A 126      24.782  77.126  17.434  1.00 49.91           H  
ATOM   1272 HG12 VAL A 126      24.075  75.679  16.677  1.00 49.91           H  
ATOM   1273 HG13 VAL A 126      23.049  77.090  17.031  1.00 49.91           H  
ATOM   1274 HG21 VAL A 126      22.519  74.231  17.963  1.00 49.74           H  
ATOM   1275 HG22 VAL A 126      22.111  74.652  19.644  1.00 49.74           H  
ATOM   1276 HG23 VAL A 126      21.499  75.650  18.303  1.00 49.74           H  
ATOM   1277  N   LYS A 127      25.231  75.531  21.616  1.00 32.42           N  
ATOM   1278  CA  LYS A 127      25.079  75.351  23.053  1.00 34.47           C  
ATOM   1279  C   LYS A 127      23.754  75.943  23.527  1.00 34.78           C  
ATOM   1280  O   LYS A 127      23.368  77.045  23.114  1.00 34.48           O  
ATOM   1281  CB  LYS A 127      26.246  76.012  23.778  1.00 32.67           C  
ATOM   1282  CG  LYS A 127      27.580  75.355  23.473  1.00 35.42           C  
ATOM   1283  CD  LYS A 127      27.578  73.912  23.946  1.00 42.01           C  
ATOM   1284  CE  LYS A 127      28.938  73.258  23.754  1.00 48.04           C  
ATOM   1285  NZ  LYS A 127      29.075  71.926  24.433  1.00 51.14           N1+
ATOM   1286  H   LYS A 127      25.869  76.237  21.276  1.00 32.42           H  
ATOM   1287  HA  LYS A 127      25.077  74.285  23.280  1.00 34.47           H  
ATOM   1288  HB2 LYS A 127      26.067  75.953  24.852  1.00 32.67           H  
ATOM   1289  HB3 LYS A 127      26.296  77.058  23.475  1.00 32.67           H  
ATOM   1290  HG2 LYS A 127      28.374  75.900  23.984  1.00 35.42           H  
ATOM   1291  HG3 LYS A 127      27.756  75.381  22.398  1.00 35.42           H  
ATOM   1292  HD2 LYS A 127      26.834  73.354  23.377  1.00 42.01           H  
ATOM   1293  HD3 LYS A 127      27.320  73.887  25.005  1.00 42.01           H  
ATOM   1294  HE2 LYS A 127      29.700  73.927  24.154  1.00 48.04           H  
ATOM   1295  HE3 LYS A 127      29.103  73.117  22.686  1.00 48.04           H  
ATOM   1296  HZ1 LYS A 127      28.925  72.037  25.426  1.00 51.14           H  
ATOM   1297  HZ2 LYS A 127      28.390  71.285  24.059  1.00 51.14           H  
ATOM   1298  HZ3 LYS A 127      30.002  71.560  24.272  1.00 51.14           H  
ATOM   1299  N   ARG A 128      23.059  75.204  24.392  1.00 33.40           N  
ATOM   1300  CA  ARG A 128      21.776  75.642  24.929  1.00 33.49           C  
ATOM   1301  C   ARG A 128      21.576  75.176  26.327  1.00 33.20           C  
ATOM   1302  O   ARG A 128      22.212  74.223  26.792  1.00 37.43           O  
ATOM   1303  CB  ARG A 128      20.602  75.086  24.146  1.00 28.44           C  
ATOM   1304  CG  ARG A 128      20.532  75.480  22.708  1.00 29.35           C  
ATOM   1305  CD  ARG A 128      20.463  76.975  22.500  1.00 32.83           C  
ATOM   1306  NE  ARG A 128      19.998  77.191  21.146  1.00 44.12           N  
ATOM   1307  CZ  ARG A 128      18.730  77.425  20.829  1.00 50.42           C  
ATOM   1308  NH1 ARG A 128      17.806  77.508  21.795  1.00 50.06           N  
ATOM   1309  NH2 ARG A 128      18.378  77.488  19.542  1.00 53.14           N1+
ATOM   1310  H   ARG A 128      23.433  74.313  24.685  1.00 33.40           H  
ATOM   1311  HA  ARG A 128      21.808  76.730  24.867  1.00 33.49           H  
ATOM   1312  HB2 ARG A 128      19.687  75.426  24.630  1.00 28.44           H  
ATOM   1313  HB3 ARG A 128      20.655  73.998  24.192  1.00 28.44           H  
ATOM   1314  HG2 ARG A 128      19.643  75.028  22.269  1.00 29.35           H  
ATOM   1315  HG3 ARG A 128      21.420  75.101  22.202  1.00 29.35           H  
ATOM   1316  HD2 ARG A 128      21.450  77.418  22.632  1.00 32.83           H  
ATOM   1317  HD3 ARG A 128      19.767  77.420  23.211  1.00 32.83           H  
ATOM   1318  HE  ARG A 128      20.677  77.162  20.399  1.00 44.12           H  
ATOM   1319 HH11 ARG A 128      16.832  77.619  21.554  1.00 50.06           H  
ATOM   1320 HH12 ARG A 128      18.084  77.459  22.765  1.00 50.06           H  
ATOM   1321 HH21 ARG A 128      19.083  77.424  18.822  1.00 53.14           H  
ATOM   1322 HH22 ARG A 128      17.407  77.599  19.289  1.00 53.14           H  
ATOM   1323  N   CYS A 129      20.654  75.856  26.990  1.00 31.19           N  
ATOM   1324  CA  CYS A 129      20.300  75.534  28.345  1.00 31.94           C  
ATOM   1325  C   CYS A 129      19.406  74.342  28.219  1.00 32.55           C  
ATOM   1326  O   CYS A 129      18.366  74.393  27.567  1.00 33.77           O  
ATOM   1327  CB  CYS A 129      19.559  76.688  28.995  1.00 30.48           C  
ATOM   1328  SG  CYS A 129      20.661  78.102  29.250  1.00 30.95           S  
ATOM   1329  H   CYS A 129      20.186  76.624  26.530  1.00 31.19           H  
ATOM   1330  HA  CYS A 129      21.173  75.339  28.968  1.00 31.94           H  
ATOM   1331  HB2 CYS A 129      19.167  76.363  29.959  1.00 30.48           H  
ATOM   1332  HB3 CYS A 129      18.734  76.990  28.350  1.00 30.48           H  
ATOM   1333  N   THR A 130      19.844  73.245  28.811  1.00 35.16           N  
ATOM   1334  CA  THR A 130      19.080  72.019  28.772  1.00 33.78           C  
ATOM   1335  C   THR A 130      19.121  71.473  30.176  1.00 35.21           C  
ATOM   1336  O   THR A 130      20.014  71.808  30.949  1.00 35.48           O  
ATOM   1337  CB  THR A 130      19.712  71.018  27.799  1.00 30.87           C  
ATOM   1338  OG1 THR A 130      21.097  70.843  28.125  1.00 27.53           O  
ATOM   1339  CG2 THR A 130      19.592  71.521  26.378  1.00 27.21           C  
ATOM   1340  H   THR A 130      20.728  73.264  29.299  1.00 35.16           H  
ATOM   1341  HA  THR A 130      18.060  72.195  28.431  1.00 33.78           H  
ATOM   1342  HB  THR A 130      19.189  70.065  27.884  1.00 30.87           H  
ATOM   1343 HG21 THR A 130      18.540  71.656  26.128  1.00 27.21           H  
ATOM   1344 HG22 THR A 130      20.113  72.474  26.285  1.00 27.21           H  
ATOM   1345 HG23 THR A 130      20.037  70.795  25.697  1.00 27.21           H  
ATOM   1346  HG1 THR A 130      21.525  71.698  28.040  1.00 27.53           H  
ATOM   1347  N   GLY A 131      18.156  70.639  30.516  1.00 30.61           N  
ATOM   1348  CA  GLY A 131      18.137  70.082  31.849  1.00 30.93           C  
ATOM   1349  C   GLY A 131      16.871  70.550  32.519  1.00 33.26           C  
ATOM   1350  O   GLY A 131      16.072  71.281  31.927  1.00 31.78           O  
ATOM   1351  H   GLY A 131      17.437  70.392  29.850  1.00 30.61           H  
ATOM   1352  HA2 GLY A 131      19.005  70.429  32.410  1.00 30.93           H  
ATOM   1353  HA3 GLY A 131      18.150  68.993  31.797  1.00 30.93           H  
ATOM   1354  N   CYS A 132      16.690  70.145  33.767  1.00 39.21           N  
ATOM   1355  CA  CYS A 132      15.493  70.512  34.483  1.00 45.03           C  
ATOM   1356  C   CYS A 132      15.791  70.913  35.887  1.00 45.94           C  
ATOM   1357  O   CYS A 132      16.873  70.680  36.424  1.00 45.09           O  
ATOM   1358  CB  CYS A 132      14.489  69.355  34.467  1.00 55.99           C  
ATOM   1359  SG  CYS A 132      14.061  68.919  32.750  1.00 67.49           S  
ATOM   1360  H   CYS A 132      17.393  69.577  34.219  1.00 39.21           H  
ATOM   1361  HA  CYS A 132      15.057  71.373  33.977  1.00 45.03           H  
ATOM   1362  HB2 CYS A 132      13.586  69.654  34.999  1.00 55.99           H  
ATOM   1363  HB3 CYS A 132      14.930  68.488  34.960  1.00 55.99           H  
ATOM   1364  N   CYS A 133      14.808  71.551  36.481  1.00 56.42           N  
ATOM   1365  CA  CYS A 133      14.935  71.990  37.846  1.00 57.87           C  
ATOM   1366  C   CYS A 133      14.148  70.944  38.598  1.00 58.32           C  
ATOM   1367  O   CYS A 133      13.466  70.121  37.984  1.00 67.40           O  
ATOM   1368  CB  CYS A 133      14.349  73.391  37.987  1.00 40.30           C  
ATOM   1369  SG  CYS A 133      15.036  74.435  36.677  1.00 35.33           S  
ATOM   1370  H   CYS A 133      13.954  71.735  35.974  1.00 56.42           H  
ATOM   1371  HA  CYS A 133      15.958  72.072  38.214  1.00 57.87           H  
ATOM   1372  HB2 CYS A 133      14.612  73.803  38.961  1.00 40.30           H  
ATOM   1373  HB3 CYS A 133      13.264  73.347  37.891  1.00 40.30           H  
ATOM   1374  N   ASN A 134      14.249  70.956  39.914  1.00 42.24           N  
ATOM   1375  CA  ASN A 134      13.573  69.966  40.727  1.00 40.00           C  
ATOM   1376  C   ASN A 134      12.076  69.840  40.492  1.00 41.70           C  
ATOM   1377  O   ASN A 134      11.491  68.797  40.752  1.00 38.07           O  
ATOM   1378  CB  ASN A 134      13.866  70.258  42.189  1.00 43.55           C  
ATOM   1379  CG  ASN A 134      15.352  70.421  42.450  1.00 46.59           C  
ATOM   1380  OD1 ASN A 134      16.176  69.697  41.885  1.00 48.88           O  
ATOM   1381  ND2 ASN A 134      15.700  71.363  43.311  1.00 49.33           N  
ATOM   1382  H   ASN A 134      14.808  71.668  40.362  1.00 42.24           H  
ATOM   1383  HA  ASN A 134      13.970  68.997  40.426  1.00 40.00           H  
ATOM   1384  HB2 ASN A 134      13.491  69.433  42.795  1.00 43.55           H  
ATOM   1385  HB3 ASN A 134      13.356  71.178  42.473  1.00 43.55           H  
ATOM   1386 HD21 ASN A 134      16.675  71.513  43.529  1.00 49.33           H  
ATOM   1387 HD22 ASN A 134      14.991  71.933  43.750  1.00 49.33           H  
ATOM   1388  N   THR A 135      11.454  70.891  39.983  1.00 51.99           N  
ATOM   1389  CA  THR A 135      10.023  70.854  39.732  1.00 66.75           C  
ATOM   1390  C   THR A 135       9.805  71.274  38.298  1.00 71.77           C  
ATOM   1391  O   THR A 135      10.725  71.755  37.648  1.00 70.12           O  
ATOM   1392  CB  THR A 135       9.281  71.824  40.660  1.00 70.71           C  
ATOM   1393  OG1 THR A 135       9.925  73.103  40.608  1.00 76.23           O  
ATOM   1394  CG2 THR A 135       9.292  71.312  42.098  1.00 74.50           C  
ATOM   1395  H   THR A 135      11.978  71.727  39.767  1.00 51.99           H  
ATOM   1396  HA  THR A 135       9.641  69.850  39.916  1.00 66.75           H  
ATOM   1397  HB  THR A 135       8.246  71.907  40.329  1.00 70.71           H  
ATOM   1398 HG21 THR A 135       8.809  70.336  42.140  1.00 74.50           H  
ATOM   1399 HG22 THR A 135      10.322  71.224  42.444  1.00 74.50           H  
ATOM   1400 HG23 THR A 135       8.753  72.011  42.737  1.00 74.50           H  
ATOM   1401  HG1 THR A 135      10.830  72.985  40.906  1.00 76.23           H  
ATOM   1402  N   SER A 136       8.592  71.080  37.797  1.00 80.80           N  
ATOM   1403  CA  SER A 136       8.291  71.464  36.429  1.00 92.71           C  
ATOM   1404  C   SER A 136       7.872  72.931  36.353  1.00102.85           C  
ATOM   1405  O   SER A 136       7.872  73.524  35.280  1.00 95.94           O  
ATOM   1406  CB  SER A 136       7.193  70.561  35.865  1.00 91.17           C  
ATOM   1407  OG  SER A 136       7.607  69.206  35.870  1.00 92.98           O  
ATOM   1408  H   SER A 136       7.873  70.663  38.371  1.00 80.80           H  
ATOM   1409  HA  SER A 136       9.192  71.343  35.828  1.00 92.71           H  
ATOM   1410  HB2 SER A 136       6.971  70.864  34.842  1.00 91.17           H  
ATOM   1411  HB3 SER A 136       6.296  70.663  36.476  1.00 91.17           H  
ATOM   1412  HG  SER A 136       8.396  69.141  35.327  1.00 92.98           H  
ATOM   1413  N   SER A 137       7.536  73.517  37.498  1.00117.58           N  
ATOM   1414  CA  SER A 137       7.118  74.913  37.552  1.00118.34           C  
ATOM   1415  C   SER A 137       8.291  75.850  37.291  1.00111.49           C  
ATOM   1416  O   SER A 137       8.100  77.051  37.082  1.00128.44           O  
ATOM   1417  CB  SER A 137       6.517  75.229  38.921  1.00110.22           C  
ATOM   1418  OG  SER A 137       7.504  75.155  39.939  1.00105.40           O  
ATOM   1419  H   SER A 137       7.571  72.981  38.353  1.00117.58           H  
ATOM   1420  HA  SER A 137       6.369  75.066  36.775  1.00118.34           H  
ATOM   1421  HB2 SER A 137       5.727  74.510  39.138  1.00110.22           H  
ATOM   1422  HB3 SER A 137       6.098  76.235  38.903  1.00110.22           H  
ATOM   1423  HG  SER A 137       7.858  74.263  39.936  1.00105.40           H  
ATOM   1424  N   VAL A 138       9.499  75.293  37.293  1.00 79.58           N  
ATOM   1425  CA  VAL A 138      10.704  76.082  37.072  1.00 54.21           C  
ATOM   1426  C   VAL A 138      11.470  75.629  35.837  1.00 44.73           C  
ATOM   1427  O   VAL A 138      11.639  74.430  35.589  1.00 42.91           O  
ATOM   1428  CB  VAL A 138      11.628  76.003  38.281  1.00 48.72           C  
ATOM   1429  CG1 VAL A 138      12.727  77.022  38.151  1.00 46.80           C  
ATOM   1430  CG2 VAL A 138      10.831  76.255  39.542  1.00 47.29           C  
ATOM   1431  H   VAL A 138       9.583  74.299  37.452  1.00 79.58           H  
ATOM   1432  HA  VAL A 138      10.378  77.110  36.918  1.00 54.21           H  
ATOM   1433  HB  VAL A 138      12.074  75.010  38.332  1.00 48.72           H  
ATOM   1434 HG11 VAL A 138      13.298  76.826  37.244  1.00 46.80           H  
ATOM   1435 HG12 VAL A 138      12.293  78.020  38.099  1.00 46.80           H  
ATOM   1436 HG13 VAL A 138      13.386  76.958  39.017  1.00 46.80           H  
ATOM   1437 HG21 VAL A 138      10.382  77.247  39.496  1.00 47.29           H  
ATOM   1438 HG22 VAL A 138      10.045  75.505  39.631  1.00 47.29           H  
ATOM   1439 HG23 VAL A 138      11.491  76.195  40.407  1.00 47.29           H  
ATOM   1440  N   LYS A 139      11.943  76.587  35.050  1.00 45.62           N  
ATOM   1441  CA  LYS A 139      12.669  76.228  33.844  1.00 46.36           C  
ATOM   1442  C   LYS A 139      14.113  76.692  33.837  1.00 39.04           C  
ATOM   1443  O   LYS A 139      14.471  77.747  34.392  1.00 35.70           O  
ATOM   1444  CB  LYS A 139      11.980  76.796  32.593  1.00 60.09           C  
ATOM   1445  CG  LYS A 139      10.486  76.539  32.475  1.00 74.73           C  
ATOM   1446  CD  LYS A 139       9.705  77.420  33.453  1.00 90.31           C  
ATOM   1447  CE  LYS A 139      10.113  78.891  33.341  1.00 97.89           C  
ATOM   1448  NZ  LYS A 139       9.373  79.765  34.294  1.00104.84           N1+
ATOM   1449  H   LYS A 139      11.799  77.558  35.288  1.00 45.62           H  
ATOM   1450  HA  LYS A 139      12.664  75.138  33.830  1.00 46.36           H  
ATOM   1451  HB2 LYS A 139      12.463  76.358  31.719  1.00 60.09           H  
ATOM   1452  HB3 LYS A 139      12.133  77.875  32.590  1.00 60.09           H  
ATOM   1453  HG2 LYS A 139      10.285  75.491  32.698  1.00 74.73           H  
ATOM   1454  HG3 LYS A 139      10.164  76.762  31.458  1.00 74.73           H  
ATOM   1455  HD2 LYS A 139       9.898  77.076  34.469  1.00 90.31           H  
ATOM   1456  HD3 LYS A 139       8.641  77.331  33.236  1.00 90.31           H  
ATOM   1457  HE2 LYS A 139       9.912  79.233  32.326  1.00 97.89           H  
ATOM   1458  HE3 LYS A 139      11.180  78.974  33.548  1.00 97.89           H  
ATOM   1459  HZ1 LYS A 139       8.382  79.697  34.113  1.00104.84           H  
ATOM   1460  HZ2 LYS A 139       9.563  79.468  35.240  1.00104.84           H  
ATOM   1461  HZ3 LYS A 139       9.672  80.722  34.175  1.00104.84           H  
ATOM   1462  N   CYS A 140      14.938  75.879  33.192  1.00 36.41           N  
ATOM   1463  CA  CYS A 140      16.355  76.172  33.012  1.00 34.19           C  
ATOM   1464  C   CYS A 140      16.367  77.312  31.988  1.00 31.78           C  
ATOM   1465  O   CYS A 140      16.113  77.095  30.817  1.00 30.19           O  
ATOM   1466  CB  CYS A 140      17.044  74.943  32.436  1.00 36.22           C  
ATOM   1467  SG  CYS A 140      18.860  74.971  32.393  1.00 35.83           S  
ATOM   1468  H   CYS A 140      14.569  75.020  32.809  1.00 36.41           H  
ATOM   1469  HA  CYS A 140      16.867  76.437  33.937  1.00 34.19           H  
ATOM   1470  HB2 CYS A 140      16.691  74.816  31.413  1.00 36.22           H  
ATOM   1471  HB3 CYS A 140      16.741  74.084  33.034  1.00 36.22           H  
ATOM   1472  N   GLN A 141      16.652  78.525  32.434  1.00 31.25           N  
ATOM   1473  CA  GLN A 141      16.667  79.691  31.568  1.00 38.54           C  
ATOM   1474  C   GLN A 141      18.084  80.179  31.337  1.00 32.36           C  
ATOM   1475  O   GLN A 141      18.958  80.015  32.199  1.00 34.25           O  
ATOM   1476  CB  GLN A 141      15.892  80.831  32.221  1.00 58.10           C  
ATOM   1477  CG  GLN A 141      14.430  80.556  32.493  1.00 80.82           C  
ATOM   1478  CD  GLN A 141      13.596  80.598  31.232  1.00 93.14           C  
ATOM   1479  OE1 GLN A 141      13.651  79.692  30.399  1.00100.09           O  
ATOM   1480  NE2 GLN A 141      12.826  81.667  31.077  1.00100.78           N  
ATOM   1481  H   GLN A 141      16.867  78.644  33.414  1.00 31.25           H  
ATOM   1482  HA  GLN A 141      16.215  79.401  30.620  1.00 38.54           H  
ATOM   1483  HB2 GLN A 141      15.953  81.698  31.563  1.00 58.10           H  
ATOM   1484  HB3 GLN A 141      16.372  81.062  33.172  1.00 58.10           H  
ATOM   1485  HG2 GLN A 141      14.055  81.308  33.187  1.00 80.82           H  
ATOM   1486  HG3 GLN A 141      14.337  79.568  32.943  1.00 80.82           H  
ATOM   1487 HE21 GLN A 141      12.254  81.762  30.250  1.00100.78           H  
ATOM   1488 HE22 GLN A 141      12.812  82.386  31.786  1.00100.78           H  
ATOM   1489  N   PRO A 142      18.338  80.792  30.172  1.00 31.89           N  
ATOM   1490  CA  PRO A 142      19.680  81.296  29.896  1.00 30.77           C  
ATOM   1491  C   PRO A 142      19.898  82.669  30.552  1.00 31.49           C  
ATOM   1492  O   PRO A 142      19.013  83.523  30.582  1.00 34.04           O  
ATOM   1493  CB  PRO A 142      19.711  81.364  28.372  1.00 28.11           C  
ATOM   1494  CG  PRO A 142      18.305  81.719  28.012  1.00 24.19           C  
ATOM   1495  CD  PRO A 142      17.512  80.804  28.951  1.00 27.62           C  
ATOM   1496  HA  PRO A 142      20.477  80.672  30.299  1.00 30.77           H  
ATOM   1497  HB2 PRO A 142      19.992  80.402  27.944  1.00 28.11           H  
ATOM   1498  HB3 PRO A 142      20.406  82.130  28.030  1.00 28.11           H  
ATOM   1499  HG2 PRO A 142      18.093  81.497  26.966  1.00 24.19           H  
ATOM   1500  HG3 PRO A 142      18.096  82.770  28.210  1.00 24.19           H  
ATOM   1501  HD2 PRO A 142      16.521  81.211  29.152  1.00 27.62           H  
ATOM   1502  HD3 PRO A 142      17.415  79.802  28.533  1.00 27.62           H  
ATOM   1503  N   SER A 143      21.082  82.874  31.091  1.00 34.14           N  
ATOM   1504  CA  SER A 143      21.406  84.137  31.700  1.00 35.84           C  
ATOM   1505  C   SER A 143      22.379  84.874  30.776  1.00 36.84           C  
ATOM   1506  O   SER A 143      22.763  86.018  31.035  1.00 38.95           O  
ATOM   1507  CB  SER A 143      22.057  83.896  33.044  1.00 38.92           C  
ATOM   1508  OG  SER A 143      23.131  83.006  32.871  1.00 39.68           O  
ATOM   1509  H   SER A 143      21.771  82.136  31.077  1.00 34.14           H  
ATOM   1510  HA  SER A 143      20.505  84.732  31.848  1.00 35.84           H  
ATOM   1511  HB2 SER A 143      21.330  83.464  33.732  1.00 38.92           H  
ATOM   1512  HB3 SER A 143      22.424  84.839  33.448  1.00 38.92           H  
ATOM   1513  HG  SER A 143      22.776  82.188  32.515  1.00 39.68           H  
ATOM   1514  N   ARG A 144      22.806  84.202  29.714  1.00 41.20           N  
ATOM   1515  CA  ARG A 144      23.713  84.819  28.754  1.00 39.10           C  
ATOM   1516  C   ARG A 144      23.398  84.212  27.415  1.00 37.28           C  
ATOM   1517  O   ARG A 144      23.411  82.987  27.290  1.00 41.70           O  
ATOM   1518  CB  ARG A 144      25.178  84.514  29.082  1.00 33.48           C  
ATOM   1519  CG  ARG A 144      25.631  84.905  30.471  1.00 40.17           C  
ATOM   1520  CD  ARG A 144      27.141  84.759  30.618  1.00 46.54           C  
ATOM   1521  NE  ARG A 144      27.591  84.992  31.993  1.00 59.22           N  
ATOM   1522  CZ  ARG A 144      28.864  85.161  32.349  1.00 65.58           C  
ATOM   1523  NH1 ARG A 144      29.820  85.124  31.432  1.00 71.97           N  
ATOM   1524  NH2 ARG A 144      29.187  85.369  33.619  1.00 67.70           N1+
ATOM   1525  H   ARG A 144      22.499  83.251  29.569  1.00 41.20           H  
ATOM   1526  HA  ARG A 144      23.582  85.901  28.773  1.00 39.10           H  
ATOM   1527  HB2 ARG A 144      25.801  85.047  28.364  1.00 33.48           H  
ATOM   1528  HB3 ARG A 144      25.331  83.441  28.969  1.00 33.48           H  
ATOM   1529  HG2 ARG A 144      25.139  84.262  31.200  1.00 40.17           H  
ATOM   1530  HG3 ARG A 144      25.354  85.943  30.657  1.00 40.17           H  
ATOM   1531  HD2 ARG A 144      27.628  85.481  29.963  1.00 46.54           H  
ATOM   1532  HD3 ARG A 144      27.426  83.749  30.322  1.00 46.54           H  
ATOM   1533  HE  ARG A 144      26.890  85.027  32.719  1.00 59.22           H  
ATOM   1534 HH11 ARG A 144      29.584  84.966  30.463  1.00 71.97           H  
ATOM   1535 HH12 ARG A 144      30.784  85.254  31.702  1.00 71.97           H  
ATOM   1536 HH21 ARG A 144      30.154  85.497  33.880  1.00 67.70           H  
ATOM   1537 HH22 ARG A 144      28.466  85.399  34.325  1.00 67.70           H  
ATOM   1538  N   VAL A 145      23.102  85.038  26.417  1.00 27.90           N  
ATOM   1539  CA  VAL A 145      22.826  84.500  25.091  1.00 25.54           C  
ATOM   1540  C   VAL A 145      23.709  85.223  24.095  1.00 26.09           C  
ATOM   1541  O   VAL A 145      23.952  86.428  24.228  1.00 24.64           O  
ATOM   1542  CB  VAL A 145      21.350  84.673  24.696  1.00 28.08           C  
ATOM   1543  CG1 VAL A 145      20.529  85.002  25.915  1.00 28.14           C  
ATOM   1544  CG2 VAL A 145      21.219  85.720  23.638  1.00 29.77           C  
ATOM   1545  H   VAL A 145      23.068  86.035  26.577  1.00 27.90           H  
ATOM   1546  HA  VAL A 145      23.035  83.430  25.096  1.00 25.54           H  
ATOM   1547  HB  VAL A 145      20.971  83.739  24.281  1.00 28.08           H  
ATOM   1548 HG11 VAL A 145      20.624  84.198  26.645  1.00 28.14           H  
ATOM   1549 HG12 VAL A 145      20.886  85.934  26.353  1.00 28.14           H  
ATOM   1550 HG13 VAL A 145      19.483  85.112  25.630  1.00 28.14           H  
ATOM   1551 HG21 VAL A 145      21.590  86.671  24.020  1.00 29.77           H  
ATOM   1552 HG22 VAL A 145      21.801  85.428  22.764  1.00 29.77           H  
ATOM   1553 HG23 VAL A 145      20.171  85.825  23.358  1.00 29.77           H  
ATOM   1554  N   HIS A 146      24.185  84.486  23.101  1.00 28.90           N  
ATOM   1555  CA  HIS A 146      25.065  85.033  22.085  1.00 33.23           C  
ATOM   1556  C   HIS A 146      24.422  84.839  20.744  1.00 36.15           C  
ATOM   1557  O   HIS A 146      24.117  83.714  20.364  1.00 34.66           O  
ATOM   1558  CB  HIS A 146      26.392  84.288  22.103  1.00 31.09           C  
ATOM   1559  CG  HIS A 146      27.339  84.713  21.028  1.00 32.35           C  
ATOM   1560  ND1 HIS A 146      27.270  85.947  20.420  1.00 33.47           N  
ATOM   1561  CD2 HIS A 146      28.411  84.084  20.490  1.00 35.12           C  
ATOM   1562  CE1 HIS A 146      28.261  86.062  19.553  1.00 38.85           C  
ATOM   1563  NE2 HIS A 146      28.967  84.945  19.578  1.00 37.56           N  
ATOM   1564  H   HIS A 146      23.926  83.511  23.049  1.00 28.90           H  
ATOM   1565  HA  HIS A 146      25.239  86.092  22.279  1.00 33.23           H  
ATOM   1566  HB2 HIS A 146      26.190  83.224  21.981  1.00 31.09           H  
ATOM   1567  HB3 HIS A 146      26.869  84.459  23.068  1.00 31.09           H  
ATOM   1568  HD2 HIS A 146      28.762  83.092  20.733  1.00 35.12           H  
ATOM   1569  HE2 HIS A 146      29.785  84.756  19.016  1.00 37.56           H  
ATOM   1570  HE1 HIS A 146      28.460  86.922  18.930  1.00 38.85           H  
ATOM   1571  N   HIS A 147      24.223  85.932  20.020  1.00 44.43           N  
ATOM   1572  CA  HIS A 147      23.621  85.861  18.689  1.00 47.03           C  
ATOM   1573  C   HIS A 147      24.705  86.003  17.650  1.00 47.61           C  
ATOM   1574  O   HIS A 147      25.391  87.018  17.618  1.00 51.38           O  
ATOM   1575  CB  HIS A 147      22.613  86.986  18.497  1.00 38.19           C  
ATOM   1576  CG  HIS A 147      21.397  86.846  19.351  1.00 41.35           C  
ATOM   1577  ND1 HIS A 147      21.182  87.614  20.476  1.00 41.90           N  
ATOM   1578  CD2 HIS A 147      20.338  86.011  19.257  1.00 41.50           C  
ATOM   1579  CE1 HIS A 147      20.039  87.262  21.036  1.00 43.24           C  
ATOM   1580  NE2 HIS A 147      19.508  86.291  20.316  1.00 43.19           N  
ATOM   1581  H   HIS A 147      24.492  86.830  20.395  1.00 44.43           H  
ATOM   1582  HA  HIS A 147      23.112  84.903  18.586  1.00 47.03           H  
ATOM   1583  HB2 HIS A 147      22.302  86.996  17.452  1.00 38.19           H  
ATOM   1584  HB3 HIS A 147      23.099  87.931  18.741  1.00 38.19           H  
ATOM   1585  HD2 HIS A 147      20.175  85.265  18.494  1.00 41.50           H  
ATOM   1586  HE2 HIS A 147      18.632  85.828  20.512  1.00 43.19           H  
ATOM   1587  HE1 HIS A 147      19.612  87.694  21.929  1.00 43.24           H  
ATOM   1588  N   ARG A 148      24.889  84.999  16.804  1.00 38.37           N  
ATOM   1589  CA  ARG A 148      25.916  85.145  15.794  1.00 36.64           C  
ATOM   1590  C   ARG A 148      25.440  84.676  14.446  1.00 35.30           C  
ATOM   1591  O   ARG A 148      24.337  84.175  14.316  1.00 33.71           O  
ATOM   1592  CB  ARG A 148      27.196  84.419  16.208  1.00 39.93           C  
ATOM   1593  CG  ARG A 148      27.129  82.900  16.346  1.00 44.27           C  
ATOM   1594  CD  ARG A 148      28.551  82.418  16.659  1.00 44.62           C  
ATOM   1595  NE  ARG A 148      28.901  81.128  16.078  1.00 41.23           N  
ATOM   1596  CZ  ARG A 148      28.385  79.985  16.495  1.00 41.69           C  
ATOM   1597  NH1 ARG A 148      27.495  79.997  17.485  1.00 41.46           N  
ATOM   1598  NH2 ARG A 148      28.774  78.838  15.953  1.00 40.99           N1+
ATOM   1599  H   ARG A 148      24.331  84.159  16.862  1.00 38.37           H  
ATOM   1600  HA  ARG A 148      26.142  86.208  15.707  1.00 36.64           H  
ATOM   1601  HB2 ARG A 148      27.503  84.822  17.173  1.00 39.93           H  
ATOM   1602  HB3 ARG A 148      27.957  84.646  15.461  1.00 39.93           H  
ATOM   1603  HG2 ARG A 148      26.778  82.454  15.415  1.00 44.27           H  
ATOM   1604  HG3 ARG A 148      26.454  82.627  17.157  1.00 44.27           H  
ATOM   1605  HD2 ARG A 148      28.652  82.341  17.742  1.00 44.62           H  
ATOM   1606  HD3 ARG A 148      29.252  83.162  16.280  1.00 44.62           H  
ATOM   1607  HE  ARG A 148      29.569  81.107  15.321  1.00 41.23           H  
ATOM   1608 HH11 ARG A 148      27.111  79.129  17.829  1.00 41.46           H  
ATOM   1609 HH12 ARG A 148      27.204  80.874  17.892  1.00 41.46           H  
ATOM   1610 HH21 ARG A 148      29.450  78.838  15.202  1.00 40.99           H  
ATOM   1611 HH22 ARG A 148      28.394  77.965  16.291  1.00 40.99           H  
ATOM   1612  N   SER A 149      26.265  84.869  13.429  1.00 40.16           N  
ATOM   1613  CA  SER A 149      25.896  84.447  12.094  1.00 41.27           C  
ATOM   1614  C   SER A 149      26.970  83.545  11.535  1.00 40.42           C  
ATOM   1615  O   SER A 149      28.142  83.637  11.903  1.00 40.28           O  
ATOM   1616  CB  SER A 149      25.709  85.667  11.197  1.00 42.34           C  
ATOM   1617  OG  SER A 149      24.691  86.508  11.709  1.00 42.30           O  
ATOM   1618  H   SER A 149      27.158  85.314  13.585  1.00 40.16           H  
ATOM   1619  HA  SER A 149      24.956  83.897  12.134  1.00 41.27           H  
ATOM   1620  HB2 SER A 149      25.432  85.337  10.196  1.00 42.34           H  
ATOM   1621  HB3 SER A 149      26.645  86.224  11.150  1.00 42.34           H  
ATOM   1622  HG  SER A 149      23.880  85.996  11.741  1.00 42.30           H  
ATOM   1623  N   VAL A 150      26.540  82.654  10.660  1.00 38.50           N  
ATOM   1624  CA  VAL A 150      27.429  81.728  10.004  1.00 37.28           C  
ATOM   1625  C   VAL A 150      26.833  81.516   8.626  1.00 35.78           C  
ATOM   1626  O   VAL A 150      25.618  81.688   8.422  1.00 33.98           O  
ATOM   1627  CB  VAL A 150      27.480  80.403  10.746  1.00 37.88           C  
ATOM   1628  CG1 VAL A 150      27.936  80.637  12.172  1.00 31.72           C  
ATOM   1629  CG2 VAL A 150      26.104  79.749  10.719  1.00 39.95           C  
ATOM   1630  H   VAL A 150      25.554  82.620  10.443  1.00 38.50           H  
ATOM   1631  HA  VAL A 150      28.448  82.114   9.968  1.00 37.28           H  
ATOM   1632  HB  VAL A 150      28.191  79.735  10.260  1.00 37.88           H  
ATOM   1633 HG11 VAL A 150      28.927  81.090  12.167  1.00 31.72           H  
ATOM   1634 HG12 VAL A 150      27.234  81.304  12.673  1.00 31.72           H  
ATOM   1635 HG13 VAL A 150      27.974  79.685  12.702  1.00 31.72           H  
ATOM   1636 HG21 VAL A 150      25.380  80.405  11.202  1.00 39.95           H  
ATOM   1637 HG22 VAL A 150      25.804  79.576   9.685  1.00 39.95           H  
ATOM   1638 HG23 VAL A 150      26.143  78.798  11.250  1.00 39.95           H  
ATOM   1639  N   LYS A 151      27.697  81.179   7.675  1.00 35.73           N  
ATOM   1640  CA  LYS A 151      27.255  80.933   6.324  1.00 37.95           C  
ATOM   1641  C   LYS A 151      27.179  79.427   6.016  1.00 33.29           C  
ATOM   1642  O   LYS A 151      28.012  78.616   6.485  1.00 28.63           O  
ATOM   1643  CB  LYS A 151      28.201  81.631   5.350  1.00 51.67           C  
ATOM   1644  CG  LYS A 151      29.662  81.376   5.645  1.00 65.16           C  
ATOM   1645  CD  LYS A 151      30.570  81.755   4.482  1.00 75.22           C  
ATOM   1646  CE  LYS A 151      31.997  81.263   4.751  1.00 86.71           C  
ATOM   1647  NZ  LYS A 151      32.925  81.316   3.575  1.00 93.88           N1+
ATOM   1648  H   LYS A 151      28.678  81.094   7.901  1.00 35.73           H  
ATOM   1649  HA  LYS A 151      26.248  81.336   6.211  1.00 37.95           H  
ATOM   1650  HB2 LYS A 151      28.020  82.705   5.402  1.00 51.67           H  
ATOM   1651  HB3 LYS A 151      27.985  81.275   4.343  1.00 51.67           H  
ATOM   1652  HG2 LYS A 151      29.795  80.316   5.860  1.00 65.16           H  
ATOM   1653  HG3 LYS A 151      29.949  81.963   6.518  1.00 65.16           H  
ATOM   1654  HD2 LYS A 151      30.577  82.839   4.368  1.00 75.22           H  
ATOM   1655  HD3 LYS A 151      30.196  81.296   3.567  1.00 75.22           H  
ATOM   1656  HE2 LYS A 151      31.939  80.228   5.088  1.00 86.71           H  
ATOM   1657  HE3 LYS A 151      32.422  81.879   5.543  1.00 86.71           H  
ATOM   1658  HZ1 LYS A 151      32.552  80.751   2.826  1.00 93.88           H  
ATOM   1659  HZ2 LYS A 151      33.018  82.272   3.262  1.00 93.88           H  
ATOM   1660  HZ3 LYS A 151      33.831  80.961   3.845  1.00 93.88           H  
ATOM   1661  N   VAL A 152      26.131  79.062   5.271  1.00 31.96           N  
ATOM   1662  CA  VAL A 152      25.930  77.700   4.803  1.00 32.97           C  
ATOM   1663  C   VAL A 152      25.821  77.807   3.276  1.00 33.00           C  
ATOM   1664  O   VAL A 152      25.672  78.902   2.735  1.00 31.12           O  
ATOM   1665  CB  VAL A 152      24.681  77.055   5.435  1.00 28.36           C  
ATOM   1666  CG1 VAL A 152      24.808  77.129   6.947  1.00 26.98           C  
ATOM   1667  CG2 VAL A 152      23.395  77.745   4.960  1.00 30.11           C  
ATOM   1668  H   VAL A 152      25.448  79.763   5.022  1.00 31.96           H  
ATOM   1669  HA  VAL A 152      26.754  77.048   5.095  1.00 32.97           H  
ATOM   1670  HB  VAL A 152      24.617  76.013   5.122  1.00 28.36           H  
ATOM   1671 HG11 VAL A 152      25.708  76.602   7.262  1.00 26.98           H  
ATOM   1672 HG12 VAL A 152      24.871  78.172   7.256  1.00 26.98           H  
ATOM   1673 HG13 VAL A 152      23.935  76.666   7.408  1.00 26.98           H  
ATOM   1674 HG21 VAL A 152      23.416  78.795   5.254  1.00 30.11           H  
ATOM   1675 HG22 VAL A 152      23.323  77.673   3.875  1.00 30.11           H  
ATOM   1676 HG23 VAL A 152      22.532  77.258   5.414  1.00 30.11           H  
ATOM   1677  N   ALA A 153      25.945  76.689   2.575  1.00 31.22           N  
ATOM   1678  CA  ALA A 153      25.879  76.736   1.125  1.00 31.60           C  
ATOM   1679  C   ALA A 153      24.487  76.399   0.650  1.00 32.77           C  
ATOM   1680  O   ALA A 153      23.828  75.564   1.239  1.00 32.66           O  
ATOM   1681  CB  ALA A 153      26.873  75.750   0.540  1.00 25.64           C  
ATOM   1682  H   ALA A 153      26.085  75.807   3.048  1.00 31.22           H  
ATOM   1683  HA  ALA A 153      26.126  77.744   0.793  1.00 31.60           H  
ATOM   1684  HB1 ALA A 153      27.878  76.006   0.875  1.00 25.64           H  
ATOM   1685  HB2 ALA A 153      26.624  74.742   0.873  1.00 25.64           H  
ATOM   1686  HB3 ALA A 153      26.831  75.794  -0.548  1.00 25.64           H  
ATOM   1687  N   LYS A 154      24.035  77.076  -0.397  1.00 32.20           N  
ATOM   1688  CA  LYS A 154      22.734  76.799  -0.990  1.00 35.54           C  
ATOM   1689  C   LYS A 154      23.065  76.259  -2.363  1.00 38.92           C  
ATOM   1690  O   LYS A 154      23.647  76.949  -3.194  1.00 38.34           O  
ATOM   1691  CB  LYS A 154      21.904  78.065  -1.136  1.00 39.76           C  
ATOM   1692  CG  LYS A 154      20.593  77.842  -1.856  1.00 43.81           C  
ATOM   1693  CD  LYS A 154      19.929  79.170  -2.137  1.00 52.25           C  
ATOM   1694  CE  LYS A 154      18.697  79.012  -3.001  1.00 57.39           C  
ATOM   1695  NZ  LYS A 154      18.116  80.346  -3.283  1.00 62.94           N1+
ATOM   1696  H   LYS A 154      24.610  77.805  -0.795  1.00 32.20           H  
ATOM   1697  HA  LYS A 154      22.151  76.114  -0.375  1.00 35.54           H  
ATOM   1698  HB2 LYS A 154      22.486  78.797  -1.696  1.00 39.76           H  
ATOM   1699  HB3 LYS A 154      21.690  78.455  -0.141  1.00 39.76           H  
ATOM   1700  HG2 LYS A 154      19.937  77.234  -1.233  1.00 43.81           H  
ATOM   1701  HG3 LYS A 154      20.781  77.325  -2.797  1.00 43.81           H  
ATOM   1702  HD2 LYS A 154      20.639  79.818  -2.651  1.00 52.25           H  
ATOM   1703  HD3 LYS A 154      19.640  79.627  -1.191  1.00 52.25           H  
ATOM   1704  HE2 LYS A 154      17.963  78.399  -2.478  1.00 57.39           H  
ATOM   1705  HE3 LYS A 154      18.971  78.529  -3.939  1.00 57.39           H  
ATOM   1706  HZ1 LYS A 154      17.862  80.793  -2.414  1.00 62.94           H  
ATOM   1707  HZ2 LYS A 154      18.796  80.914  -3.768  1.00 62.94           H  
ATOM   1708  HZ3 LYS A 154      17.294  80.240  -3.860  1.00 62.94           H  
ATOM   1709  N   VAL A 155      22.712  75.015  -2.604  1.00 42.83           N  
ATOM   1710  CA  VAL A 155      23.027  74.415  -3.884  1.00 43.45           C  
ATOM   1711  C   VAL A 155      21.796  74.126  -4.728  1.00 49.19           C  
ATOM   1712  O   VAL A 155      20.874  73.426  -4.286  1.00 48.07           O  
ATOM   1713  CB  VAL A 155      23.801  73.097  -3.690  1.00 38.36           C  
ATOM   1714  CG1 VAL A 155      24.236  72.551  -5.042  1.00 40.27           C  
ATOM   1715  CG2 VAL A 155      24.996  73.332  -2.784  1.00 35.98           C  
ATOM   1716  H   VAL A 155      22.224  74.481  -1.900  1.00 42.83           H  
ATOM   1717  HA  VAL A 155      23.637  75.148  -4.412  1.00 43.45           H  
ATOM   1718  HB  VAL A 155      23.154  72.359  -3.217  1.00 38.36           H  
ATOM   1719 HG11 VAL A 155      23.357  72.371  -5.661  1.00 40.27           H  
ATOM   1720 HG12 VAL A 155      24.885  73.275  -5.534  1.00 40.27           H  
ATOM   1721 HG13 VAL A 155      24.777  71.616  -4.899  1.00 40.27           H  
ATOM   1722 HG21 VAL A 155      25.658  74.069  -3.239  1.00 35.98           H  
ATOM   1723 HG22 VAL A 155      24.652  73.700  -1.817  1.00 35.98           H  
ATOM   1724 HG23 VAL A 155      25.536  72.396  -2.645  1.00 35.98           H  
ATOM   1725  N   GLU A 156      21.789  74.681  -5.939  1.00 51.41           N  
ATOM   1726  CA  GLU A 156      20.694  74.454  -6.870  1.00 56.33           C  
ATOM   1727  C   GLU A 156      21.243  74.220  -8.278  1.00 61.76           C  
ATOM   1728  O   GLU A 156      22.452  74.339  -8.506  1.00 60.92           O  
ATOM   1729  CB  GLU A 156      19.710  75.625  -6.856  1.00 55.74           C  
ATOM   1730  CG  GLU A 156      20.241  76.922  -7.386  1.00 58.38           C  
ATOM   1731  CD  GLU A 156      20.506  77.944  -6.298  1.00 60.86           C  
ATOM   1732  OE1 GLU A 156      21.650  77.995  -5.791  1.00 63.96           O  
ATOM   1733  OE2 GLU A 156      19.566  78.698  -5.951  1.00 61.95           O1-
ATOM   1734  H   GLU A 156      22.560  75.272  -6.217  1.00 51.41           H  
ATOM   1735  HA  GLU A 156      20.151  73.563  -6.555  1.00 56.33           H  
ATOM   1736  HB2 GLU A 156      19.396  75.787  -5.825  1.00 55.74           H  
ATOM   1737  HB3 GLU A 156      18.846  75.345  -7.459  1.00 55.74           H  
ATOM   1738  HG2 GLU A 156      19.512  77.337  -8.082  1.00 58.38           H  
ATOM   1739  HG3 GLU A 156      21.175  76.725  -7.913  1.00 58.38           H  
ATOM   1740  N   TYR A 157      20.352  73.824  -9.190  1.00 70.70           N  
ATOM   1741  CA  TYR A 157      20.694  73.577 -10.593  1.00 77.55           C  
ATOM   1742  C   TYR A 157      19.838  74.438 -11.506  1.00 82.01           C  
ATOM   1743  O   TYR A 157      18.717  74.068 -11.841  1.00 79.94           O  
ATOM   1744  CB  TYR A 157      20.492  72.108 -10.965  1.00 83.21           C  
ATOM   1745  CG  TYR A 157      21.686  71.239 -10.672  1.00 86.27           C  
ATOM   1746  CD1 TYR A 157      22.015  70.174 -11.505  1.00 87.60           C  
ATOM   1747  CD2 TYR A 157      22.495  71.480  -9.563  1.00 89.62           C  
ATOM   1748  CE1 TYR A 157      23.126  69.370 -11.241  1.00 89.24           C  
ATOM   1749  CE2 TYR A 157      23.607  70.676  -9.287  1.00 90.39           C  
ATOM   1750  CZ  TYR A 157      23.914  69.625 -10.130  1.00 89.43           C  
ATOM   1751  OH  TYR A 157      24.997  68.822  -9.857  1.00 90.23           O  
ATOM   1752  H   TYR A 157      19.395  73.688  -8.898  1.00 70.70           H  
ATOM   1753  HA  TYR A 157      21.746  73.832 -10.721  1.00 77.55           H  
ATOM   1754  HB2 TYR A 157      20.278  72.050 -12.032  1.00 83.21           H  
ATOM   1755  HB3 TYR A 157      19.641  71.724 -10.402  1.00 83.21           H  
ATOM   1756  HD1 TYR A 157      21.402  69.966 -12.369  1.00 87.60           H  
ATOM   1757  HD2 TYR A 157      22.259  72.303  -8.904  1.00 89.62           H  
ATOM   1758  HE1 TYR A 157      23.371  68.551 -11.901  1.00 89.24           H  
ATOM   1759  HE2 TYR A 157      24.221  70.876  -8.421  1.00 90.39           H  
ATOM   1760  HH  TYR A 157      25.487  69.057  -9.065  1.00 90.23           H  
ATOM   1761  N   VAL A 158      20.378  75.591 -11.895  1.00 90.15           N  
ATOM   1762  CA  VAL A 158      19.681  76.530 -12.773  1.00100.08           C  
ATOM   1763  C   VAL A 158      19.650  75.896 -14.160  1.00101.05           C  
ATOM   1764  O   VAL A 158      18.586  75.661 -14.738  1.00 98.46           O  
ATOM   1765  CB  VAL A 158      20.435  77.869 -12.840  1.00105.63           C  
ATOM   1766  CG1 VAL A 158      19.567  78.926 -13.508  1.00111.95           C  
ATOM   1767  CG2 VAL A 158      20.845  78.301 -11.438  1.00108.11           C  
ATOM   1768  H   VAL A 158      21.305  75.826 -11.571  1.00 90.15           H  
ATOM   1769  HA  VAL A 158      18.677  76.729 -12.399  1.00100.08           H  
ATOM   1770  HB  VAL A 158      21.337  77.746 -13.439  1.00105.63           H  
ATOM   1771 HG11 VAL A 158      19.309  78.600 -14.516  1.00111.95           H  
ATOM   1772 HG12 VAL A 158      18.656  79.068 -12.927  1.00111.95           H  
ATOM   1773 HG13 VAL A 158      20.115  79.867 -13.560  1.00111.95           H  
ATOM   1774 HG21 VAL A 158      19.955  78.429 -10.822  1.00108.11           H  
ATOM   1775 HG22 VAL A 158      21.486  77.538 -10.996  1.00108.11           H  
ATOM   1776 HG23 VAL A 158      21.388  79.245 -11.493  1.00108.11           H  
ATOM   1777  N   ARG A 159      20.838  75.642 -14.692  1.00109.89           N  
ATOM   1778  CA  ARG A 159      20.974  74.974 -15.973  1.00112.42           C  
ATOM   1779  C   ARG A 159      21.115  73.572 -15.416  1.00101.32           C  
ATOM   1780  O   ARG A 159      20.999  73.389 -14.207  1.00107.71           O  
ATOM   1781  CB  ARG A 159      22.279  75.376 -16.658  1.00124.52           C  
ATOM   1782  CG  ARG A 159      22.871  76.699 -16.174  1.00138.93           C  
ATOM   1783  CD  ARG A 159      22.021  77.895 -16.581  1.00150.99           C  
ATOM   1784  NE  ARG A 159      22.518  79.146 -16.012  1.00160.45           N  
ATOM   1785  CZ  ARG A 159      23.719  79.660 -16.258  1.00164.32           C  
ATOM   1786  NH1 ARG A 159      24.559  79.032 -17.071  1.00166.52           N  
ATOM   1787  NH2 ARG A 159      24.080  80.802 -15.688  1.00165.98           N1+
ATOM   1788  H   ARG A 159      21.670  75.921 -14.192  1.00109.89           H  
ATOM   1789  HA  ARG A 159      20.191  75.159 -16.709  1.00112.42           H  
ATOM   1790  HB2 ARG A 159      22.089  75.460 -17.728  1.00124.52           H  
ATOM   1791  HB3 ARG A 159      23.013  74.590 -16.480  1.00124.52           H  
ATOM   1792  HG2 ARG A 159      23.867  76.815 -16.602  1.00138.93           H  
ATOM   1793  HG3 ARG A 159      22.943  76.674 -15.087  1.00138.93           H  
ATOM   1794  HD2 ARG A 159      21.000  77.734 -16.235  1.00150.99           H  
ATOM   1795  HD3 ARG A 159      22.028  77.977 -17.668  1.00150.99           H  
ATOM   1796  HE  ARG A 159      21.907  79.655 -15.389  1.00160.45           H  
ATOM   1797 HH11 ARG A 159      25.472  79.424 -17.255  1.00166.52           H  
ATOM   1798 HH12 ARG A 159      24.286  78.162 -17.506  1.00166.52           H  
ATOM   1799 HH21 ARG A 159      23.442  81.281 -15.069  1.00165.98           H  
ATOM   1800 HH22 ARG A 159      24.993  81.192 -15.873  1.00165.98           H  
ATOM   1801  N   LYS A 160      21.370  72.579 -16.250  1.00 83.93           N  
ATOM   1802  CA  LYS A 160      21.538  71.241 -15.707  1.00 74.79           C  
ATOM   1803  C   LYS A 160      22.912  71.167 -15.026  1.00 63.32           C  
ATOM   1804  O   LYS A 160      23.502  70.092 -14.899  1.00 57.75           O  
ATOM   1805  CB  LYS A 160      21.410  70.207 -16.822  1.00 89.48           C  
ATOM   1806  CG  LYS A 160      20.064  70.288 -17.527  1.00102.06           C  
ATOM   1807  CD  LYS A 160      19.908  69.237 -18.615  1.00108.27           C  
ATOM   1808  CE  LYS A 160      18.540  69.346 -19.284  1.00109.16           C  
ATOM   1809  NZ  LYS A 160      18.403  68.404 -20.428  1.00111.13           N1+
ATOM   1810  H   LYS A 160      21.447  72.746 -17.243  1.00 83.93           H  
ATOM   1811  HA  LYS A 160      20.763  71.024 -14.971  1.00 74.79           H  
ATOM   1812  HB2 LYS A 160      21.522  69.211 -16.393  1.00 89.48           H  
ATOM   1813  HB3 LYS A 160      22.200  70.379 -17.553  1.00 89.48           H  
ATOM   1814  HG2 LYS A 160      19.966  71.275 -17.979  1.00102.06           H  
ATOM   1815  HG3 LYS A 160      19.275  70.146 -16.789  1.00102.06           H  
ATOM   1816  HD2 LYS A 160      20.011  68.246 -18.172  1.00108.27           H  
ATOM   1817  HD3 LYS A 160      20.685  69.382 -19.365  1.00108.27           H  
ATOM   1818  HE2 LYS A 160      18.407  70.364 -19.649  1.00109.16           H  
ATOM   1819  HE3 LYS A 160      17.769  69.120 -18.548  1.00109.16           H  
ATOM   1820  HZ1 LYS A 160      19.114  68.605 -21.117  1.00111.13           H  
ATOM   1821  HZ2 LYS A 160      18.513  67.456 -20.098  1.00111.13           H  
ATOM   1822  HZ3 LYS A 160      17.490  68.512 -20.845  1.00111.13           H  
ATOM   1823  N   LYS A 161      23.396  72.331 -14.581  1.00 55.80           N  
ATOM   1824  CA  LYS A 161      24.693  72.465 -13.904  1.00 63.82           C  
ATOM   1825  C   LYS A 161      24.631  72.988 -12.446  1.00 60.83           C  
ATOM   1826  O   LYS A 161      23.692  73.692 -12.058  1.00 49.39           O  
ATOM   1827  CB  LYS A 161      25.616  73.377 -14.721  1.00 92.30           C  
ATOM   1828  CG  LYS A 161      26.149  72.756 -16.004  1.00108.84           C  
ATOM   1829  CD  LYS A 161      27.143  73.685 -16.693  1.00117.16           C  
ATOM   1830  CE  LYS A 161      27.689  73.076 -17.977  1.00120.45           C  
ATOM   1831  NZ  LYS A 161      28.765  73.926 -18.564  1.00123.28           N1+
ATOM   1832  H   LYS A 161      22.840  73.163 -14.718  1.00 55.80           H  
ATOM   1833  HA  LYS A 161      25.081  71.448 -13.840  1.00 63.82           H  
ATOM   1834  HB2 LYS A 161      26.467  73.647 -14.096  1.00 92.30           H  
ATOM   1835  HB3 LYS A 161      25.059  74.276 -14.985  1.00 92.30           H  
ATOM   1836  HG2 LYS A 161      25.315  72.563 -16.679  1.00108.84           H  
ATOM   1837  HG3 LYS A 161      26.647  71.817 -15.764  1.00108.84           H  
ATOM   1838  HD2 LYS A 161      27.973  73.880 -16.014  1.00117.16           H  
ATOM   1839  HD3 LYS A 161      26.642  74.623 -16.933  1.00117.16           H  
ATOM   1840  HE2 LYS A 161      26.877  72.982 -18.699  1.00120.45           H  
ATOM   1841  HE3 LYS A 161      28.096  72.089 -17.757  1.00120.45           H  
ATOM   1842  HZ1 LYS A 161      28.395  74.843 -18.771  1.00123.28           H  
ATOM   1843  HZ2 LYS A 161      29.525  74.011 -17.904  1.00123.28           H  
ATOM   1844  HZ3 LYS A 161      29.104  73.500 -19.415  1.00123.28           H  
ATOM   1845  N   PRO A 162      25.661  72.664 -11.636  1.00 71.09           N  
ATOM   1846  CA  PRO A 162      25.854  73.019 -10.221  1.00 74.21           C  
ATOM   1847  C   PRO A 162      26.136  74.489  -9.906  1.00 75.17           C  
ATOM   1848  O   PRO A 162      27.114  75.069 -10.376  1.00 76.31           O  
ATOM   1849  CB  PRO A 162      27.022  72.137  -9.815  1.00 73.58           C  
ATOM   1850  CG  PRO A 162      27.877  72.211 -11.033  1.00 73.20           C  
ATOM   1851  CD  PRO A 162      26.858  71.963 -12.140  1.00 74.04           C  
ATOM   1852  HA  PRO A 162      24.927  72.862  -9.670  1.00 74.21           H  
ATOM   1853  HB2 PRO A 162      26.700  71.115  -9.614  1.00 73.58           H  
ATOM   1854  HB3 PRO A 162      27.537  72.534  -8.940  1.00 73.58           H  
ATOM   1855  HG2 PRO A 162      28.649  71.442 -11.024  1.00 73.20           H  
ATOM   1856  HG3 PRO A 162      28.342  73.192 -11.133  1.00 73.20           H  
ATOM   1857  HD2 PRO A 162      27.194  72.387 -13.086  1.00 74.04           H  
ATOM   1858  HD3 PRO A 162      26.666  70.898 -12.267  1.00 74.04           H  
ATOM   1859  N   LYS A 163      25.274  75.070  -9.081  1.00 68.97           N  
ATOM   1860  CA  LYS A 163      25.391  76.462  -8.667  1.00 71.43           C  
ATOM   1861  C   LYS A 163      25.416  76.474  -7.141  1.00 62.80           C  
ATOM   1862  O   LYS A 163      24.651  75.758  -6.497  1.00 59.66           O  
ATOM   1863  CB  LYS A 163      24.174  77.255  -9.152  1.00 95.74           C  
ATOM   1864  CG  LYS A 163      23.757  76.932 -10.578  1.00111.10           C  
ATOM   1865  CD  LYS A 163      24.641  77.629 -11.606  1.00121.72           C  
ATOM   1866  CE  LYS A 163      24.382  79.138 -11.619  1.00125.63           C  
ATOM   1867  NZ  LYS A 163      25.119  79.864 -12.695  1.00127.73           N1+
ATOM   1868  H   LYS A 163      24.503  74.523  -8.725  1.00 68.97           H  
ATOM   1869  HA  LYS A 163      26.291  76.912  -9.085  1.00 71.43           H  
ATOM   1870  HB2 LYS A 163      24.412  78.317  -9.096  1.00 95.74           H  
ATOM   1871  HB3 LYS A 163      23.336  77.035  -8.491  1.00 95.74           H  
ATOM   1872  HG2 LYS A 163      22.726  77.255 -10.724  1.00111.10           H  
ATOM   1873  HG3 LYS A 163      23.825  75.855 -10.729  1.00111.10           H  
ATOM   1874  HD2 LYS A 163      24.427  77.222 -12.594  1.00121.72           H  
ATOM   1875  HD3 LYS A 163      25.687  77.449 -11.357  1.00121.72           H  
ATOM   1876  HE2 LYS A 163      24.687  79.548 -10.656  1.00125.63           H  
ATOM   1877  HE3 LYS A 163      23.314  79.303 -11.762  1.00125.63           H  
ATOM   1878  HZ1 LYS A 163      26.112  79.722 -12.578  1.00127.73           H  
ATOM   1879  HZ2 LYS A 163      24.833  79.510 -13.597  1.00127.73           H  
ATOM   1880  HZ3 LYS A 163      24.911  80.851 -12.639  1.00127.73           H  
ATOM   1881  N   LEU A 164      26.278  77.293  -6.557  1.00 57.17           N  
ATOM   1882  CA  LEU A 164      26.351  77.354  -5.103  1.00 54.47           C  
ATOM   1883  C   LEU A 164      26.523  78.779  -4.609  1.00 56.08           C  
ATOM   1884  O   LEU A 164      27.496  79.446  -4.945  1.00 54.97           O  
ATOM   1885  CB  LEU A 164      27.505  76.475  -4.593  1.00 47.33           C  
ATOM   1886  CG  LEU A 164      27.733  76.340  -3.075  1.00 42.10           C  
ATOM   1887  CD1 LEU A 164      28.547  75.089  -2.778  1.00 38.38           C  
ATOM   1888  CD2 LEU A 164      28.450  77.565  -2.536  1.00 34.28           C  
ATOM   1889  H   LEU A 164      26.884  77.874  -7.119  1.00 57.17           H  
ATOM   1890  HA  LEU A 164      25.408  76.977  -4.708  1.00 54.47           H  
ATOM   1891  HB2 LEU A 164      28.424  76.878  -5.019  1.00 47.33           H  
ATOM   1892  HB3 LEU A 164      27.335  75.470  -4.980  1.00 47.33           H  
ATOM   1893  HG  LEU A 164      26.763  76.258  -2.584  1.00 42.10           H  
ATOM   1894 HD11 LEU A 164      28.018  74.213  -3.154  1.00 38.38           H  
ATOM   1895 HD12 LEU A 164      29.519  75.164  -3.266  1.00 38.38           H  
ATOM   1896 HD13 LEU A 164      28.687  74.994  -1.701  1.00 38.38           H  
ATOM   1897 HD21 LEU A 164      29.423  77.659  -3.019  1.00 34.28           H  
ATOM   1898 HD22 LEU A 164      27.855  78.454  -2.742  1.00 34.28           H  
ATOM   1899 HD23 LEU A 164      28.588  77.461  -1.460  1.00 34.28           H  
ATOM   1900  N   LYS A 165      25.558  79.251  -3.829  1.00 62.17           N  
ATOM   1901  CA  LYS A 165      25.626  80.593  -3.265  1.00 67.69           C  
ATOM   1902  C   LYS A 165      25.564  80.500  -1.744  1.00 65.77           C  
ATOM   1903  O   LYS A 165      24.702  79.828  -1.187  1.00 62.31           O  
ATOM   1904  CB  LYS A 165      24.480  81.473  -3.778  1.00 82.96           C  
ATOM   1905  CG  LYS A 165      23.096  81.061  -3.328  1.00 93.90           C  
ATOM   1906  CD  LYS A 165      22.073  82.138  -3.675  1.00104.98           C  
ATOM   1907  CE  LYS A 165      22.019  82.403  -5.172  1.00112.29           C  
ATOM   1908  NZ  LYS A 165      21.041  83.476  -5.510  1.00120.05           N1+
ATOM   1909  H   LYS A 165      24.760  78.668  -3.622  1.00 62.17           H  
ATOM   1910  HA  LYS A 165      26.565  81.052  -3.575  1.00 67.69           H  
ATOM   1911  HB2 LYS A 165      24.500  81.451  -4.868  1.00 82.96           H  
ATOM   1912  HB3 LYS A 165      24.657  82.491  -3.432  1.00 82.96           H  
ATOM   1913  HG2 LYS A 165      23.102  80.907  -2.249  1.00 93.90           H  
ATOM   1914  HG3 LYS A 165      22.820  80.132  -3.826  1.00 93.90           H  
ATOM   1915  HD2 LYS A 165      22.345  83.061  -3.163  1.00104.98           H  
ATOM   1916  HD3 LYS A 165      21.089  81.812  -3.339  1.00104.98           H  
ATOM   1917  HE2 LYS A 165      21.726  81.485  -5.682  1.00112.29           H  
ATOM   1918  HE3 LYS A 165      23.009  82.708  -5.512  1.00112.29           H  
ATOM   1919  HZ1 LYS A 165      20.120  83.202  -5.198  1.00120.05           H  
ATOM   1920  HZ2 LYS A 165      21.311  84.334  -5.051  1.00120.05           H  
ATOM   1921  HZ3 LYS A 165      21.030  83.618  -6.510  1.00120.05           H  
ATOM   1922  N   GLU A 166      26.484  81.178  -1.073  1.00 70.14           N  
ATOM   1923  CA  GLU A 166      26.524  81.143   0.384  1.00 67.90           C  
ATOM   1924  C   GLU A 166      25.424  81.993   1.003  1.00 65.19           C  
ATOM   1925  O   GLU A 166      25.219  83.136   0.605  1.00 69.84           O  
ATOM   1926  CB  GLU A 166      27.866  81.651   0.893  1.00 65.37           C  
ATOM   1927  CG  GLU A 166      29.079  80.956   0.330  1.00 65.80           C  
ATOM   1928  CD  GLU A 166      30.344  81.627   0.791  1.00 66.95           C  
ATOM   1929  OE1 GLU A 166      30.478  82.853   0.557  1.00 67.56           O  
ATOM   1930  OE2 GLU A 166      31.194  80.936   1.391  1.00 69.22           O1-
ATOM   1931  H   GLU A 166      27.166  81.726  -1.577  1.00 70.14           H  
ATOM   1932  HA  GLU A 166      26.375  80.104   0.677  1.00 67.90           H  
ATOM   1933  HB2 GLU A 166      27.882  81.530   1.976  1.00 65.37           H  
ATOM   1934  HB3 GLU A 166      27.940  82.710   0.645  1.00 65.37           H  
ATOM   1935  HG2 GLU A 166      29.035  80.987  -0.759  1.00 65.80           H  
ATOM   1936  HG3 GLU A 166      29.083  79.918   0.664  1.00 65.80           H  
ATOM   1937  N   VAL A 167      24.742  81.439   1.999  1.00 48.89           N  
ATOM   1938  CA  VAL A 167      23.664  82.141   2.687  1.00 44.65           C  
ATOM   1939  C   VAL A 167      23.968  82.304   4.177  1.00 43.96           C  
ATOM   1940  O   VAL A 167      24.468  81.389   4.842  1.00 41.06           O  
ATOM   1941  CB  VAL A 167      22.330  81.389   2.545  1.00 49.95           C  
ATOM   1942  CG1 VAL A 167      21.297  81.978   3.487  1.00 51.05           C  
ATOM   1943  CG2 VAL A 167      21.839  81.476   1.116  1.00 52.68           C  
ATOM   1944  H   VAL A 167      24.977  80.501   2.290  1.00 48.89           H  
ATOM   1945  HA  VAL A 167      23.584  83.123   2.221  1.00 44.65           H  
ATOM   1946  HB  VAL A 167      22.485  80.342   2.804  1.00 49.95           H  
ATOM   1947 HG11 VAL A 167      21.655  81.900   4.514  1.00 51.05           H  
ATOM   1948 HG12 VAL A 167      21.134  83.026   3.238  1.00 51.05           H  
ATOM   1949 HG13 VAL A 167      20.360  81.431   3.387  1.00 51.05           H  
ATOM   1950 HG21 VAL A 167      21.682  82.521   0.849  1.00 52.68           H  
ATOM   1951 HG22 VAL A 167      22.582  81.038   0.449  1.00 52.68           H  
ATOM   1952 HG23 VAL A 167      20.900  80.931   1.021  1.00 52.68           H  
ATOM   1953  N   GLN A 168      23.638  83.470   4.711  1.00 55.19           N  
ATOM   1954  CA  GLN A 168      23.891  83.768   6.114  1.00 56.86           C  
ATOM   1955  C   GLN A 168      22.787  83.206   6.998  1.00 56.75           C  
ATOM   1956  O   GLN A 168      21.611  83.299   6.670  1.00 57.77           O  
ATOM   1957  CB  GLN A 168      23.979  85.276   6.289  1.00 58.81           C  
ATOM   1958  CG  GLN A 168      24.346  85.761   7.667  1.00 61.79           C  
ATOM   1959  CD  GLN A 168      24.037  87.234   7.816  1.00 65.51           C  
ATOM   1960  OE1 GLN A 168      22.964  87.612   8.296  1.00 70.95           O  
ATOM   1961  NE2 GLN A 168      24.962  88.081   7.372  1.00 63.49           N  
ATOM   1962  H   GLN A 168      23.200  84.171   4.130  1.00 55.19           H  
ATOM   1963  HA  GLN A 168      24.830  83.302   6.412  1.00 56.86           H  
ATOM   1964  HB2 GLN A 168      23.007  85.698   6.035  1.00 58.81           H  
ATOM   1965  HB3 GLN A 168      24.730  85.649   5.593  1.00 58.81           H  
ATOM   1966  HG2 GLN A 168      25.412  85.601   7.831  1.00 61.79           H  
ATOM   1967  HG3 GLN A 168      23.776  85.199   8.407  1.00 61.79           H  
ATOM   1968 HE21 GLN A 168      24.800  89.077   7.420  1.00 63.49           H  
ATOM   1969 HE22 GLN A 168      25.826  87.728   6.987  1.00 63.49           H  
ATOM   1970  N   VAL A 169      23.171  82.608   8.117  1.00 47.89           N  
ATOM   1971  CA  VAL A 169      22.185  82.055   9.025  1.00 47.85           C  
ATOM   1972  C   VAL A 169      22.408  82.541  10.446  1.00 45.08           C  
ATOM   1973  O   VAL A 169      23.554  82.666  10.905  1.00 42.31           O  
ATOM   1974  CB  VAL A 169      22.221  80.523   9.022  1.00 60.62           C  
ATOM   1975  CG1 VAL A 169      21.058  79.965   9.842  1.00 62.50           C  
ATOM   1976  CG2 VAL A 169      22.158  80.013   7.601  1.00 65.04           C  
ATOM   1977  H   VAL A 169      24.154  82.537   8.338  1.00 47.89           H  
ATOM   1978  HA  VAL A 169      21.212  82.396   8.673  1.00 47.85           H  
ATOM   1979  HB  VAL A 169      23.154  80.188   9.476  1.00 60.62           H  
ATOM   1980 HG11 VAL A 169      21.127  80.331  10.866  1.00 62.50           H  
ATOM   1981 HG12 VAL A 169      20.115  80.290   9.403  1.00 62.50           H  
ATOM   1982 HG13 VAL A 169      21.103  78.876   9.841  1.00 62.50           H  
ATOM   1983 HG21 VAL A 169      21.228  80.343   7.137  1.00 65.04           H  
ATOM   1984 HG22 VAL A 169      23.004  80.404   7.037  1.00 65.04           H  
ATOM   1985 HG23 VAL A 169      22.196  78.924   7.604  1.00 65.04           H  
ATOM   1986  N   ARG A 170      21.299  82.812  11.134  1.00 48.99           N  
ATOM   1987  CA  ARG A 170      21.326  83.289  12.515  1.00 51.03           C  
ATOM   1988  C   ARG A 170      21.243  82.162  13.541  1.00 45.34           C  
ATOM   1989  O   ARG A 170      20.294  81.376  13.509  1.00 45.79           O  
ATOM   1990  CB  ARG A 170      20.160  84.250  12.765  1.00 62.29           C  
ATOM   1991  CG  ARG A 170      20.528  85.719  12.693  1.00 87.50           C  
ATOM   1992  CD  ARG A 170      20.506  86.385  14.065  1.00110.28           C  
ATOM   1993  NE  ARG A 170      21.153  87.697  14.036  1.00131.56           N  
ATOM   1994  CZ  ARG A 170      22.457  87.901  14.212  1.00141.84           C  
ATOM   1995  NH1 ARG A 170      23.273  86.880  14.438  1.00148.39           N  
ATOM   1996  NH2 ARG A 170      22.946  89.131  14.160  1.00147.75           N1+
ATOM   1997  H   ARG A 170      20.405  82.683  10.683  1.00 48.99           H  
ATOM   1998  HA  ARG A 170      22.285  83.792  12.641  1.00 51.03           H  
ATOM   1999  HB2 ARG A 170      19.760  84.048  13.758  1.00 62.29           H  
ATOM   2000  HB3 ARG A 170      19.392  84.055  12.017  1.00 62.29           H  
ATOM   2001  HG2 ARG A 170      19.816  86.228  12.044  1.00 87.50           H  
ATOM   2002  HG3 ARG A 170      21.530  85.810  12.274  1.00 87.50           H  
ATOM   2003  HD2 ARG A 170      21.031  85.747  14.776  1.00110.28           H  
ATOM   2004  HD3 ARG A 170      19.470  86.508  14.382  1.00110.28           H  
ATOM   2005  HE  ARG A 170      20.570  88.505  13.871  1.00131.56           H  
ATOM   2006 HH11 ARG A 170      22.906  85.940  14.479  1.00148.39           H  
ATOM   2007 HH12 ARG A 170      24.261  87.043  14.569  1.00148.39           H  
ATOM   2008 HH21 ARG A 170      23.935  89.287  14.292  1.00147.75           H  
ATOM   2009 HH22 ARG A 170      22.330  89.913  13.988  1.00147.75           H  
ATOM   2010  N   LEU A 171      22.220  82.091  14.455  1.00 36.28           N  
ATOM   2011  CA  LEU A 171      22.244  81.072  15.509  1.00 34.85           C  
ATOM   2012  C   LEU A 171      22.113  81.738  16.876  1.00 34.66           C  
ATOM   2013  O   LEU A 171      22.519  82.877  17.063  1.00 31.02           O  
ATOM   2014  CB  LEU A 171      23.565  80.297  15.520  1.00 35.00           C  
ATOM   2015  CG  LEU A 171      24.115  79.654  14.256  1.00 38.28           C  
ATOM   2016  CD1 LEU A 171      25.448  79.019  14.583  1.00 38.43           C  
ATOM   2017  CD2 LEU A 171      23.154  78.622  13.708  1.00 37.29           C  
ATOM   2018  H   LEU A 171      22.970  82.766  14.416  1.00 36.28           H  
ATOM   2019  HA  LEU A 171      21.416  80.391  15.309  1.00 34.85           H  
ATOM   2020  HB2 LEU A 171      23.445  79.494  16.247  1.00 35.00           H  
ATOM   2021  HB3 LEU A 171      24.328  80.993  15.869  1.00 35.00           H  
ATOM   2022  HG  LEU A 171      24.244  80.416  13.488  1.00 38.28           H  
ATOM   2023 HD11 LEU A 171      26.135  79.783  14.947  1.00 38.43           H  
ATOM   2024 HD12 LEU A 171      25.309  78.259  15.352  1.00 38.43           H  
ATOM   2025 HD13 LEU A 171      25.861  78.558  13.686  1.00 38.43           H  
ATOM   2026 HD21 LEU A 171      22.998  77.840  14.451  1.00 37.29           H  
ATOM   2027 HD22 LEU A 171      22.201  79.099  13.478  1.00 37.29           H  
ATOM   2028 HD23 LEU A 171      23.570  78.184  12.801  1.00 37.29           H  
ATOM   2029  N   GLU A 172      21.523  81.029  17.829  1.00 43.14           N  
ATOM   2030  CA  GLU A 172      21.402  81.545  19.189  1.00 46.58           C  
ATOM   2031  C   GLU A 172      22.070  80.553  20.127  1.00 45.12           C  
ATOM   2032  O   GLU A 172      21.706  79.382  20.174  1.00 49.77           O  
ATOM   2033  CB  GLU A 172      19.948  81.704  19.623  1.00 44.45           C  
ATOM   2034  CG  GLU A 172      19.822  82.171  21.067  1.00 51.91           C  
ATOM   2035  CD  GLU A 172      18.398  82.528  21.449  1.00 57.99           C  
ATOM   2036  OE1 GLU A 172      17.772  83.328  20.724  1.00 64.21           O  
ATOM   2037  OE2 GLU A 172      17.903  82.019  22.477  1.00 59.76           O1-
ATOM   2038  H   GLU A 172      21.151  80.116  17.610  1.00 43.14           H  
ATOM   2039  HA  GLU A 172      21.871  82.528  19.222  1.00 46.58           H  
ATOM   2040  HB2 GLU A 172      19.445  80.743  19.521  1.00 44.45           H  
ATOM   2041  HB3 GLU A 172      19.467  82.437  18.975  1.00 44.45           H  
ATOM   2042  HG2 GLU A 172      20.450  83.051  21.204  1.00 51.91           H  
ATOM   2043  HG3 GLU A 172      20.168  81.372  21.723  1.00 51.91           H  
ATOM   2044  N   GLU A 173      23.052  81.018  20.879  1.00 35.47           N  
ATOM   2045  CA  GLU A 173      23.737  80.144  21.801  1.00 33.04           C  
ATOM   2046  C   GLU A 173      23.605  80.696  23.193  1.00 29.58           C  
ATOM   2047  O   GLU A 173      23.556  81.915  23.371  1.00 29.60           O  
ATOM   2048  CB  GLU A 173      25.220  80.024  21.458  1.00 36.61           C  
ATOM   2049  CG  GLU A 173      25.500  79.356  20.135  1.00 43.69           C  
ATOM   2050  CD  GLU A 173      26.787  78.546  20.157  1.00 48.23           C  
ATOM   2051  OE1 GLU A 173      26.749  77.352  20.533  1.00 46.28           O  
ATOM   2052  OE2 GLU A 173      27.846  79.109  19.809  1.00 55.74           O1-
ATOM   2053  H   GLU A 173      23.324  81.988  20.808  1.00 35.47           H  
ATOM   2054  HA  GLU A 173      23.285  79.155  21.732  1.00 33.04           H  
ATOM   2055  HB2 GLU A 173      25.706  79.444  22.243  1.00 36.61           H  
ATOM   2056  HB3 GLU A 173      25.646  81.027  21.431  1.00 36.61           H  
ATOM   2057  HG2 GLU A 173      25.582  80.124  19.365  1.00 43.69           H  
ATOM   2058  HG3 GLU A 173      24.671  78.690  19.896  1.00 43.69           H  
ATOM   2059  N   HIS A 174      23.526  79.785  24.166  1.00 31.68           N  
ATOM   2060  CA  HIS A 174      23.425  80.127  25.572  1.00 30.55           C  
ATOM   2061  C   HIS A 174      24.784  79.818  26.186  1.00 30.40           C  
ATOM   2062  O   HIS A 174      25.377  78.763  25.926  1.00 30.99           O  
ATOM   2063  CB  HIS A 174      22.356  79.297  26.244  1.00 20.01           C  
ATOM   2064  CG  HIS A 174      20.987  79.542  25.708  1.00 21.98           C  
ATOM   2065  ND1 HIS A 174      19.905  78.740  26.021  1.00 21.11           N  
ATOM   2066  CD2 HIS A 174      20.524  80.469  24.836  1.00 23.93           C  
ATOM   2067  CE1 HIS A 174      18.844  79.155  25.361  1.00 22.32           C  
ATOM   2068  NE2 HIS A 174      19.190  80.206  24.633  1.00 26.37           N  
ATOM   2069  H   HIS A 174      23.537  78.808  23.910  1.00 31.68           H  
ATOM   2070  HA  HIS A 174      23.155  81.175  25.701  1.00 30.55           H  
ATOM   2071  HB2 HIS A 174      22.356  79.531  27.309  1.00 20.01           H  
ATOM   2072  HB3 HIS A 174      22.598  78.244  26.103  1.00 20.01           H  
ATOM   2073  HD2 HIS A 174      21.096  81.266  24.384  1.00 23.93           H  
ATOM   2074  HE2 HIS A 174      18.574  80.729  24.027  1.00 26.37           H  
ATOM   2075  HE1 HIS A 174      17.859  78.714  25.406  1.00 22.32           H  
ATOM   2076  N   LEU A 175      25.284  80.746  26.995  1.00 32.54           N  
ATOM   2077  CA  LEU A 175      26.578  80.552  27.612  1.00 34.90           C  
ATOM   2078  C   LEU A 175      26.498  80.312  29.107  1.00 35.55           C  
ATOM   2079  O   LEU A 175      27.487  79.923  29.714  1.00 39.03           O  
ATOM   2080  CB  LEU A 175      27.497  81.741  27.295  1.00 28.41           C  
ATOM   2081  CG  LEU A 175      27.623  82.075  25.798  1.00 29.73           C  
ATOM   2082  CD1 LEU A 175      28.577  83.232  25.590  1.00 32.16           C  
ATOM   2083  CD2 LEU A 175      28.120  80.862  25.050  1.00 31.98           C  
ATOM   2084  H   LEU A 175      24.759  81.589  27.180  1.00 32.54           H  
ATOM   2085  HA  LEU A 175      27.001  79.643  27.184  1.00 34.90           H  
ATOM   2086  HB2 LEU A 175      28.492  81.512  27.677  1.00 28.41           H  
ATOM   2087  HB3 LEU A 175      27.104  82.620  27.807  1.00 28.41           H  
ATOM   2088  HG  LEU A 175      26.642  82.362  25.418  1.00 29.73           H  
ATOM   2089 HD11 LEU A 175      28.211  84.106  26.129  1.00 32.16           H  
ATOM   2090 HD12 LEU A 175      29.564  82.961  25.965  1.00 32.16           H  
ATOM   2091 HD13 LEU A 175      28.643  83.462  24.527  1.00 32.16           H  
ATOM   2092 HD21 LEU A 175      29.101  80.577  25.431  1.00 31.98           H  
ATOM   2093 HD22 LEU A 175      27.422  80.037  25.191  1.00 31.98           H  
ATOM   2094 HD23 LEU A 175      28.197  81.096  23.988  1.00 31.98           H  
ATOM   2095  N   GLU A 176      25.325  80.522  29.695  1.00 32.77           N  
ATOM   2096  CA  GLU A 176      25.139  80.318  31.130  1.00 33.61           C  
ATOM   2097  C   GLU A 176      23.657  80.107  31.382  1.00 33.00           C  
ATOM   2098  O   GLU A 176      22.821  80.659  30.674  1.00 35.24           O  
ATOM   2099  CB  GLU A 176      25.658  81.521  31.906  1.00 35.94           C  
ATOM   2100  CG  GLU A 176      25.820  81.278  33.367  1.00 44.92           C  
ATOM   2101  CD  GLU A 176      26.255  82.528  34.103  1.00 55.11           C  
ATOM   2102  OE1 GLU A 176      25.485  83.507  34.141  1.00 62.91           O  
ATOM   2103  OE2 GLU A 176      27.374  82.539  34.643  1.00 62.55           O1-
ATOM   2104  H   GLU A 176      24.542  80.830  29.136  1.00 32.77           H  
ATOM   2105  HA  GLU A 176      25.699  79.446  31.468  1.00 33.61           H  
ATOM   2106  HB2 GLU A 176      24.956  82.344  31.772  1.00 35.94           H  
ATOM   2107  HB3 GLU A 176      26.628  81.800  31.496  1.00 35.94           H  
ATOM   2108  HG2 GLU A 176      26.572  80.503  33.514  1.00 44.92           H  
ATOM   2109  HG3 GLU A 176      24.867  80.942  33.776  1.00 44.92           H  
ATOM   2110  N   CYS A 177      23.325  79.320  32.395  1.00 32.22           N  
ATOM   2111  CA  CYS A 177      21.930  79.006  32.657  1.00 33.58           C  
ATOM   2112  C   CYS A 177      21.586  78.982  34.116  1.00 35.80           C  
ATOM   2113  O   CYS A 177      22.459  78.859  34.976  1.00 34.32           O  
ATOM   2114  CB  CYS A 177      21.593  77.621  32.082  1.00 32.05           C  
ATOM   2115  SG  CYS A 177      22.164  77.346  30.373  1.00 32.02           S  
ATOM   2116  H   CYS A 177      24.046  78.936  32.989  1.00 32.22           H  
ATOM   2117  HA  CYS A 177      21.352  79.799  32.183  1.00 33.58           H  
ATOM   2118  HB2 CYS A 177      20.510  77.500  32.102  1.00 32.05           H  
ATOM   2119  HB3 CYS A 177      22.055  76.867  32.720  1.00 32.05           H  
ATOM   2120  N   ALA A 178      20.289  79.054  34.394  1.00 39.69           N  
ATOM   2121  CA  ALA A 178      19.826  78.996  35.768  1.00 42.96           C  
ATOM   2122  C   ALA A 178      18.354  78.659  35.832  1.00 47.03           C  
ATOM   2123  O   ALA A 178      17.613  78.859  34.873  1.00 46.41           O  
ATOM   2124  CB  ALA A 178      20.090  80.309  36.472  1.00 38.01           C  
ATOM   2125  H   ALA A 178      19.620  79.150  33.643  1.00 39.69           H  
ATOM   2126  HA  ALA A 178      20.380  78.206  36.275  1.00 42.96           H  
ATOM   2127  HB1 ALA A 178      21.157  80.530  36.441  1.00 38.01           H  
ATOM   2128  HB2 ALA A 178      19.540  81.106  35.972  1.00 38.01           H  
ATOM   2129  HB3 ALA A 178      19.763  80.237  37.509  1.00 38.01           H  
ATOM   2130  N   CYS A 179      17.945  78.122  36.972  1.00 52.35           N  
ATOM   2131  CA  CYS A 179      16.558  77.764  37.190  1.00 56.33           C  
ATOM   2132  C   CYS A 179      15.847  79.009  37.690  1.00 62.74           C  
ATOM   2133  O   CYS A 179      16.154  79.520  38.765  1.00 69.00           O  
ATOM   2134  CB  CYS A 179      16.472  76.612  38.197  1.00 47.99           C  
ATOM   2135  SG  CYS A 179      16.832  74.993  37.435  1.00 41.11           S  
ATOM   2136  H   CYS A 179      18.617  77.958  37.708  1.00 52.35           H  
ATOM   2137  HA  CYS A 179      16.083  77.418  36.272  1.00 56.33           H  
ATOM   2138  HB2 CYS A 179      15.465  76.586  38.614  1.00 47.99           H  
ATOM   2139  HB3 CYS A 179      17.192  76.791  38.996  1.00 47.99           H  
ATOM   2140  N   ALA A 180      14.903  79.504  36.897  1.00 74.44           N  
ATOM   2141  CA  ALA A 180      14.197  80.723  37.262  1.00 78.74           C  
ATOM   2142  C   ALA A 180      12.673  80.647  37.266  1.00 78.82           C  
ATOM   2143  O   ALA A 180      12.066  80.014  36.376  1.00 83.12           O  
ATOM   2144  CB  ALA A 180      14.649  81.860  36.348  1.00118.37           C  
ATOM   2145  H   ALA A 180      14.674  79.031  36.035  1.00 74.44           H  
ATOM   2146  HA  ALA A 180      14.465  80.899  38.304  1.00 78.74           H  
ATOM   2147  HB1 ALA A 180      15.733  81.963  36.405  1.00118.37           H  
ATOM   2148  HB2 ALA A 180      14.359  81.638  35.321  1.00118.37           H  
ATOM   2149  HB3 ALA A 180      14.178  82.790  36.665  1.00118.37           H  
ATOM   2150  N   NME A 181      12.039  81.281  38.252  1.00  0.00           N  
ATOM   2151  CH3 NME A 181      10.596  81.285  38.369  1.00  0.00           C  
ATOM   2152  H   NME A 181      12.585  81.776  38.943  1.00  0.00           H  
ATOM   2153 HH31 NME A 181      10.163  81.800  37.511  1.00  0.00           H  
ATOM   2154 HH32 NME A 181      10.229  80.258  38.398  1.00  0.00           H  
ATOM   2155 HH33 NME A 181      10.306  81.800  39.285  1.00  0.00           H  
TER    2156      NME A 181 
ATOM   2157  CH3 ACE B  22      17.150  75.928 -12.967  1.00  0.00           C  
ATOM   2158  C   ACE B  22      16.602  74.572 -13.414  1.00  0.00           C  
ATOM   2159  O   ACE B  22      16.367  74.355 -14.602  1.00  0.00           O  
ATOM   2160 HH31 ACE B  22      17.279  76.599 -13.817  1.00  0.00           H  
ATOM   2161 HH32 ACE B  22      16.450  76.370 -12.258  1.00  0.00           H  
ATOM   2162 HH33 ACE B  22      18.112  75.772 -12.478  1.00  0.00           H  
ATOM   2163  N   ALA B  23      16.404  73.676 -12.475  1.00 93.18           N  
ATOM   2164  CA  ALA B  23      15.875  72.324 -12.791  1.00 91.14           C  
ATOM   2165  C   ALA B  23      15.757  71.523 -11.503  1.00 88.27           C  
ATOM   2166  O   ALA B  23      15.113  71.965 -10.557  1.00 91.46           O  
ATOM   2167  CB  ALA B  23      16.803  71.614 -13.781  1.00 90.45           C  
ATOM   2168  H   ALA B  23      16.616  73.911 -11.516  1.00 93.18           H  
ATOM   2169  HA  ALA B  23      14.891  72.413 -13.251  1.00 91.14           H  
ATOM   2170  HB1 ALA B  23      16.870  72.198 -14.699  1.00 90.45           H  
ATOM   2171  HB2 ALA B  23      17.795  71.514 -13.341  1.00 90.45           H  
ATOM   2172  HB3 ALA B  23      16.404  70.625 -14.007  1.00 90.45           H  
ATOM   2173  N   GLU B  24      16.400  70.360 -11.462  1.00 78.74           N  
ATOM   2174  CA  GLU B  24      16.342  69.490 -10.294  1.00 74.58           C  
ATOM   2175  C   GLU B  24      17.677  68.785 -10.102  1.00 73.97           C  
ATOM   2176  O   GLU B  24      18.313  68.375 -11.068  1.00 69.41           O  
ATOM   2177  CB  GLU B  24      15.229  68.463 -10.495  1.00 79.23           C  
ATOM   2178  CG  GLU B  24      14.716  67.811  -9.233  1.00 81.74           C  
ATOM   2179  CD  GLU B  24      13.240  67.468  -9.335  1.00 83.90           C  
ATOM   2180  OE1 GLU B  24      12.846  66.804 -10.320  1.00 83.08           O  
ATOM   2181  OE2 GLU B  24      12.474  67.867  -8.430  1.00 86.21           O1-
ATOM   2182  H   GLU B  24      16.944  70.071 -12.263  1.00 78.74           H  
ATOM   2183  HA  GLU B  24      16.134  70.084  -9.404  1.00 74.58           H  
ATOM   2184  HB2 GLU B  24      15.609  67.678 -11.149  1.00 79.23           H  
ATOM   2185  HB3 GLU B  24      14.391  68.965 -10.979  1.00 79.23           H  
ATOM   2186  HG2 GLU B  24      14.862  68.496  -8.398  1.00 81.74           H  
ATOM   2187  HG3 GLU B  24      15.280  66.895  -9.055  1.00 81.74           H  
ATOM   2188  N   ILE B  25      18.088  68.624  -8.852  1.00 77.58           N  
ATOM   2189  CA  ILE B  25      19.361  67.986  -8.553  1.00 75.72           C  
ATOM   2190  C   ILE B  25      19.414  66.523  -8.966  1.00 74.52           C  
ATOM   2191  O   ILE B  25      18.606  65.709  -8.522  1.00 80.97           O  
ATOM   2192  CB  ILE B  25      19.705  68.093  -7.051  1.00 72.29           C  
ATOM   2193  CG1 ILE B  25      19.958  69.560  -6.669  1.00 68.46           C  
ATOM   2194  CG2 ILE B  25      20.954  67.284  -6.755  1.00 68.97           C  
ATOM   2195  CD1 ILE B  25      18.789  70.513  -6.924  1.00 61.50           C  
ATOM   2196  H   ILE B  25      17.507  68.950  -8.093  1.00 77.58           H  
ATOM   2197  HA  ILE B  25      20.098  68.528  -9.145  1.00 75.72           H  
ATOM   2198  HB  ILE B  25      18.866  67.707  -6.471  1.00 72.29           H  
ATOM   2199 HG12 ILE B  25      20.813  69.915  -7.244  1.00 68.46           H  
ATOM   2200 HG13 ILE B  25      20.195  69.595  -5.606  1.00 68.46           H  
ATOM   2201 HG21 ILE B  25      20.783  66.241  -7.021  1.00 68.97           H  
ATOM   2202 HG22 ILE B  25      21.787  67.676  -7.338  1.00 68.97           H  
ATOM   2203 HG23 ILE B  25      21.189  67.354  -5.693  1.00 68.97           H  
ATOM   2204 HD11 ILE B  25      18.531  70.497  -7.983  1.00 61.50           H  
ATOM   2205 HD12 ILE B  25      17.928  70.197  -6.336  1.00 61.50           H  
ATOM   2206 HD13 ILE B  25      19.075  71.524  -6.635  1.00 61.50           H  
ATOM   2207  N   PRO B  26      20.381  66.178  -9.827  1.00 65.54           N  
ATOM   2208  CA  PRO B  26      20.587  64.822 -10.331  1.00 61.65           C  
ATOM   2209  C   PRO B  26      20.632  63.841  -9.183  1.00 65.54           C  
ATOM   2210  O   PRO B  26      21.523  63.919  -8.338  1.00 63.75           O  
ATOM   2211  CB  PRO B  26      21.923  64.923 -11.050  1.00 55.11           C  
ATOM   2212  CG  PRO B  26      21.876  66.304 -11.600  1.00 53.77           C  
ATOM   2213  CD  PRO B  26      21.335  67.110 -10.446  1.00 57.18           C  
ATOM   2214  HA  PRO B  26      19.792  64.465 -10.986  1.00 61.65           H  
ATOM   2215  HB2 PRO B  26      22.001  64.182 -11.846  1.00 55.11           H  
ATOM   2216  HB3 PRO B  26      22.756  64.801 -10.357  1.00 55.11           H  
ATOM   2217  HG2 PRO B  26      21.212  66.360 -12.462  1.00 53.77           H  
ATOM   2218  HG3 PRO B  26      22.871  66.646 -11.885  1.00 53.77           H  
ATOM   2219  HD2 PRO B  26      22.128  67.382  -9.750  1.00 57.18           H  
ATOM   2220  HD3 PRO B  26      20.834  68.012 -10.796  1.00 57.18           H  
ATOM   2221  N   ARG B  27      19.661  62.932  -9.145  1.00 69.69           N  
ATOM   2222  CA  ARG B  27      19.609  61.929  -8.096  1.00 66.94           C  
ATOM   2223  C   ARG B  27      20.929  61.160  -8.081  1.00 81.99           C  
ATOM   2224  O   ARG B  27      21.135  60.278  -7.248  1.00 90.21           O  
ATOM   2225  CB  ARG B  27      18.429  60.974  -8.330  1.00141.54           C  
ATOM   2226  CG  ARG B  27      18.646  59.572  -7.737  1.00123.98           C  
ATOM   2227  CD  ARG B  27      18.511  58.465  -8.779  1.00117.66           C  
ATOM   2228  NE  ARG B  27      17.168  57.875  -8.743  1.00123.12           N  
ATOM   2229  CZ  ARG B  27      16.743  56.952  -9.612  1.00124.33           C  
ATOM   2230  NH1 ARG B  27      17.566  56.516 -10.590  1.00122.47           N  
ATOM   2231  NH2 ARG B  27      15.502  56.459  -9.510  1.00120.25           N1+
ATOM   2232  H   ARG B  27      18.947  62.940  -9.859  1.00 69.69           H  
ATOM   2233  HA  ARG B  27      19.462  62.414  -7.131  1.00 66.94           H  
ATOM   2234  HB2 ARG B  27      18.274  60.874  -9.404  1.00141.54           H  
ATOM   2235  HB3 ARG B  27      17.539  61.407  -7.874  1.00141.54           H  
ATOM   2236  HG2 ARG B  27      17.906  59.406  -6.954  1.00123.98           H  
ATOM   2237  HG3 ARG B  27      19.647  59.526  -7.307  1.00123.98           H  
ATOM   2238  HD2 ARG B  27      19.248  57.689  -8.573  1.00117.66           H  
ATOM   2239  HD3 ARG B  27      18.691  58.883  -9.769  1.00117.66           H  
ATOM   2240  HE  ARG B  27      16.530  58.183  -8.023  1.00123.12           H  
ATOM   2241 HH11 ARG B  27      18.502  56.888 -10.666  1.00122.47           H  
ATOM   2242 HH12 ARG B  27      17.246  55.817 -11.245  1.00122.47           H  
ATOM   2243 HH21 ARG B  27      15.181  55.760 -10.165  1.00120.25           H  
ATOM   2244 HH22 ARG B  27      14.887  56.786  -8.778  1.00120.25           H  
ATOM   2245  N   GLU B  28      21.820  61.520  -9.005  1.00 93.06           N  
ATOM   2246  CA  GLU B  28      23.142  60.899  -9.128  1.00 94.77           C  
ATOM   2247  C   GLU B  28      24.072  61.603  -8.143  1.00 87.46           C  
ATOM   2248  O   GLU B  28      24.776  60.969  -7.359  1.00 88.92           O  
ATOM   2249  CB  GLU B  28      23.674  61.073 -10.561  1.00104.54           C  
ATOM   2250  CG  GLU B  28      24.663  60.001 -11.009  1.00118.55           C  
ATOM   2251  CD  GLU B  28      24.109  59.114 -12.120  1.00125.90           C  
ATOM   2252  OE1 GLU B  28      23.032  58.512 -11.925  1.00130.64           O  
ATOM   2253  OE2 GLU B  28      24.750  59.017 -13.189  1.00129.58           O1-
ATOM   2254  H   GLU B  28      21.572  62.256  -9.651  1.00 93.06           H  
ATOM   2255  HA  GLU B  28      23.085  59.832  -8.912  1.00 94.77           H  
ATOM   2256  HB2 GLU B  28      24.171  62.041 -10.623  1.00104.54           H  
ATOM   2257  HB3 GLU B  28      22.824  61.057 -11.243  1.00104.54           H  
ATOM   2258  HG2 GLU B  28      24.909  59.374 -10.152  1.00118.55           H  
ATOM   2259  HG3 GLU B  28      25.567  60.491 -11.372  1.00118.55           H  
ATOM   2260  N   VAL B  29      24.039  62.930  -8.199  1.00 76.57           N  
ATOM   2261  CA  VAL B  29      24.839  63.787  -7.340  1.00 66.26           C  
ATOM   2262  C   VAL B  29      24.459  63.619  -5.881  1.00 60.70           C  
ATOM   2263  O   VAL B  29      25.312  63.693  -4.997  1.00 61.19           O  
ATOM   2264  CB  VAL B  29      24.644  65.261  -7.707  1.00 67.47           C  
ATOM   2265  CG1 VAL B  29      25.435  66.140  -6.757  1.00 65.36           C  
ATOM   2266  CG2 VAL B  29      25.077  65.494  -9.139  1.00 66.42           C  
ATOM   2267  H   VAL B  29      23.426  63.366  -8.873  1.00 76.57           H  
ATOM   2268  HA  VAL B  29      25.878  63.494  -7.487  1.00 66.26           H  
ATOM   2269  HB  VAL B  29      23.589  65.520  -7.617  1.00 67.47           H  
ATOM   2270 HG11 VAL B  29      25.095  65.969  -5.736  1.00 65.36           H  
ATOM   2271 HG12 VAL B  29      26.495  65.896  -6.833  1.00 65.36           H  
ATOM   2272 HG13 VAL B  29      25.284  67.187  -7.020  1.00 65.36           H  
ATOM   2273 HG21 VAL B  29      26.132  65.240  -9.246  1.00 66.42           H  
ATOM   2274 HG22 VAL B  29      24.483  64.868  -9.805  1.00 66.42           H  
ATOM   2275 HG23 VAL B  29      24.928  66.542  -9.398  1.00 66.42           H  
ATOM   2276  N   ILE B  30      23.173  63.412  -5.634  1.00 52.44           N  
ATOM   2277  CA  ILE B  30      22.691  63.233  -4.274  1.00 50.45           C  
ATOM   2278  C   ILE B  30      23.414  62.054  -3.642  1.00 53.77           C  
ATOM   2279  O   ILE B  30      24.103  62.203  -2.629  1.00 50.63           O  
ATOM   2280  CB  ILE B  30      21.180  62.940  -4.233  1.00 50.70           C  
ATOM   2281  CG1 ILE B  30      20.395  64.074  -4.895  1.00 48.46           C  
ATOM   2282  CG2 ILE B  30      20.735  62.767  -2.799  1.00 46.62           C  
ATOM   2283  CD1 ILE B  30      20.488  65.383  -4.175  1.00 49.56           C  
ATOM   2284  H   ILE B  30      22.518  63.378  -6.402  1.00 52.44           H  
ATOM   2285  HA  ILE B  30      22.883  64.159  -3.732  1.00 50.45           H  
ATOM   2286  HB  ILE B  30      20.984  62.020  -4.784  1.00 50.70           H  
ATOM   2287 HG12 ILE B  30      19.346  63.783  -4.941  1.00 48.46           H  
ATOM   2288 HG13 ILE B  30      20.779  64.211  -5.906  1.00 48.46           H  
ATOM   2289 HG21 ILE B  30      21.287  61.945  -2.344  1.00 46.62           H  
ATOM   2290 HG22 ILE B  30      20.929  63.685  -2.245  1.00 46.62           H  
ATOM   2291 HG23 ILE B  30      19.668  62.546  -2.774  1.00 46.62           H  
ATOM   2292 HD11 ILE B  30      20.108  65.267  -3.160  1.00 49.56           H  
ATOM   2293 HD12 ILE B  30      21.529  65.705  -4.139  1.00 49.56           H  
ATOM   2294 HD13 ILE B  30      19.895  66.130  -4.702  1.00 49.56           H  
ATOM   2295  N   GLU B  31      23.245  60.883  -4.249  1.00 61.04           N  
ATOM   2296  CA  GLU B  31      23.874  59.666  -3.761  1.00 75.89           C  
ATOM   2297  C   GLU B  31      25.374  59.854  -3.543  1.00 71.54           C  
ATOM   2298  O   GLU B  31      25.929  59.358  -2.557  1.00 65.61           O  
ATOM   2299  CB  GLU B  31      23.641  58.517  -4.747  1.00111.45           C  
ATOM   2300  CG  GLU B  31      22.187  58.100  -4.897  1.00142.07           C  
ATOM   2301  CD  GLU B  31      22.015  56.907  -5.820  1.00157.25           C  
ATOM   2302  OE1 GLU B  31      22.365  57.020  -7.015  1.00166.21           O  
ATOM   2303  OE2 GLU B  31      21.532  55.856  -5.346  1.00165.80           O1-
ATOM   2304  H   GLU B  31      22.663  60.837  -5.073  1.00 61.04           H  
ATOM   2305  HA  GLU B  31      23.418  59.425  -2.801  1.00 75.89           H  
ATOM   2306  HB2 GLU B  31      24.209  57.653  -4.403  1.00111.45           H  
ATOM   2307  HB3 GLU B  31      24.009  58.828  -5.725  1.00111.45           H  
ATOM   2308  HG2 GLU B  31      21.623  58.940  -5.303  1.00142.07           H  
ATOM   2309  HG3 GLU B  31      21.795  57.840  -3.914  1.00142.07           H  
ATOM   2310  N   ARG B  32      26.026  60.574  -4.456  1.00 80.22           N  
ATOM   2311  CA  ARG B  32      27.463  60.805  -4.348  1.00 79.17           C  
ATOM   2312  C   ARG B  32      27.751  61.507  -3.033  1.00 71.51           C  
ATOM   2313  O   ARG B  32      28.563  61.050  -2.223  1.00 73.87           O  
ATOM   2314  CB  ARG B  32      27.955  61.665  -5.517  1.00 84.39           C  
ATOM   2315  CG  ARG B  32      29.475  61.760  -5.637  1.00 89.30           C  
ATOM   2316  CD  ARG B  32      29.884  62.395  -6.957  1.00 94.47           C  
ATOM   2317  NE  ARG B  32      29.371  63.754  -7.098  1.00 98.95           N  
ATOM   2318  CZ  ARG B  32      29.427  64.464  -8.221  1.00100.91           C  
ATOM   2319  NH1 ARG B  32      29.974  63.951  -9.316  1.00100.83           N  
ATOM   2320  NH2 ARG B  32      28.935  65.693  -8.251  1.00104.14           N1+
ATOM   2321  H   ARG B  32      25.517  60.966  -5.235  1.00 80.22           H  
ATOM   2322  HA  ARG B  32      27.986  59.849  -4.380  1.00 79.17           H  
ATOM   2323  HB2 ARG B  32      27.560  62.673  -5.388  1.00 84.39           H  
ATOM   2324  HB3 ARG B  32      27.566  61.238  -6.441  1.00 84.39           H  
ATOM   2325  HG2 ARG B  32      29.900  60.758  -5.578  1.00 89.30           H  
ATOM   2326  HG3 ARG B  32      29.859  62.366  -4.817  1.00 89.30           H  
ATOM   2327  HD2 ARG B  32      29.496  61.787  -7.774  1.00 94.47           H  
ATOM   2328  HD3 ARG B  32      30.972  62.423  -7.010  1.00 94.47           H  
ATOM   2329  HE  ARG B  32      28.945  64.184  -6.289  1.00 98.95           H  
ATOM   2330 HH11 ARG B  32      30.013  64.497 -10.165  1.00100.83           H  
ATOM   2331 HH12 ARG B  32      30.351  63.014  -9.301  1.00100.83           H  
ATOM   2332 HH21 ARG B  32      28.517  66.090  -7.422  1.00104.14           H  
ATOM   2333 HH22 ARG B  32      28.978  66.233  -9.103  1.00104.14           H  
ATOM   2334  N   LEU B  33      27.076  62.629  -2.832  1.00 54.19           N  
ATOM   2335  CA  LEU B  33      27.235  63.406  -1.616  1.00 46.76           C  
ATOM   2336  C   LEU B  33      26.949  62.569  -0.379  1.00 46.28           C  
ATOM   2337  O   LEU B  33      27.654  62.660   0.629  1.00 39.21           O  
ATOM   2338  CB  LEU B  33      26.280  64.600  -1.624  1.00 51.09           C  
ATOM   2339  CG  LEU B  33      26.498  65.708  -2.652  1.00 52.87           C  
ATOM   2340  CD1 LEU B  33      25.361  66.716  -2.557  1.00 50.29           C  
ATOM   2341  CD2 LEU B  33      27.835  66.392  -2.401  1.00 52.89           C  
ATOM   2342  H   LEU B  33      26.435  62.952  -3.542  1.00 54.19           H  
ATOM   2343  HA  LEU B  33      28.270  63.748  -1.583  1.00 46.76           H  
ATOM   2344  HB2 LEU B  33      26.336  65.062  -0.638  1.00 51.09           H  
ATOM   2345  HB3 LEU B  33      25.276  64.207  -1.785  1.00 51.09           H  
ATOM   2346  HG  LEU B  33      26.511  65.279  -3.654  1.00 52.87           H  
ATOM   2347 HD11 LEU B  33      24.413  66.214  -2.753  1.00 50.29           H  
ATOM   2348 HD12 LEU B  33      25.342  67.149  -1.557  1.00 50.29           H  
ATOM   2349 HD13 LEU B  33      25.513  67.506  -3.293  1.00 50.29           H  
ATOM   2350 HD21 LEU B  33      27.839  66.827  -1.402  1.00 52.89           H  
ATOM   2351 HD22 LEU B  33      28.638  65.660  -2.481  1.00 52.89           H  
ATOM   2352 HD23 LEU B  33      27.985  67.179  -3.140  1.00 52.89           H  
ATOM   2353  N   ALA B  34      25.904  61.752  -0.462  1.00 63.58           N  
ATOM   2354  CA  ALA B  34      25.490  60.929   0.658  1.00 70.72           C  
ATOM   2355  C   ALA B  34      26.564  59.968   1.143  1.00 71.48           C  
ATOM   2356  O   ALA B  34      26.695  59.734   2.348  1.00 73.07           O  
ATOM   2357  CB  ALA B  34      24.225  60.166   0.289  1.00 74.25           C  
ATOM   2358  H   ALA B  34      25.385  61.703  -1.327  1.00 63.58           H  
ATOM   2359  HA  ALA B  34      25.297  61.606   1.490  1.00 70.72           H  
ATOM   2360  HB1 ALA B  34      23.446  60.872  -0.001  1.00 74.25           H  
ATOM   2361  HB2 ALA B  34      24.435  59.495  -0.544  1.00 74.25           H  
ATOM   2362  HB3 ALA B  34      23.888  59.585   1.147  1.00 74.25           H  
ATOM   2363  N   ARG B  35      27.327  59.403   0.215  1.00 57.66           N  
ATOM   2364  CA  ARG B  35      28.380  58.456   0.585  1.00 61.47           C  
ATOM   2365  C   ARG B  35      29.748  59.115   0.579  1.00 55.33           C  
ATOM   2366  O   ARG B  35      30.775  58.440   0.589  1.00 51.45           O  
ATOM   2367  CB  ARG B  35      28.389  57.265  -0.376  1.00 85.85           C  
ATOM   2368  CG  ARG B  35      28.597  57.642  -1.833  1.00104.80           C  
ATOM   2369  CD  ARG B  35      28.845  56.409  -2.684  1.00119.32           C  
ATOM   2370  NE  ARG B  35      28.928  56.721  -4.109  1.00129.58           N  
ATOM   2371  CZ  ARG B  35      27.897  57.112  -4.853  1.00134.36           C  
ATOM   2372  NH1 ARG B  35      26.694  57.239  -4.310  1.00137.17           N  
ATOM   2373  NH2 ARG B  35      28.068  57.371  -6.142  1.00136.59           N1+
ATOM   2374  H   ARG B  35      27.179  59.629  -0.758  1.00 57.66           H  
ATOM   2375  HA  ARG B  35      28.166  58.110   1.596  1.00 61.47           H  
ATOM   2376  HB2 ARG B  35      27.433  56.749  -0.290  1.00 85.85           H  
ATOM   2377  HB3 ARG B  35      29.193  56.592  -0.079  1.00 85.85           H  
ATOM   2378  HG2 ARG B  35      29.457  58.307  -1.910  1.00104.80           H  
ATOM   2379  HG3 ARG B  35      27.707  58.155  -2.199  1.00104.80           H  
ATOM   2380  HD2 ARG B  35      28.027  55.706  -2.527  1.00119.32           H  
ATOM   2381  HD3 ARG B  35      29.783  55.951  -2.371  1.00119.32           H  
ATOM   2382  HE  ARG B  35      29.828  56.634  -4.559  1.00129.58           H  
ATOM   2383 HH11 ARG B  35      25.912  57.532  -4.878  1.00137.17           H  
ATOM   2384 HH12 ARG B  35      26.560  57.043  -3.328  1.00137.17           H  
ATOM   2385 HH21 ARG B  35      28.983  57.275  -6.559  1.00136.59           H  
ATOM   2386 HH22 ARG B  35      27.283  57.664  -6.707  1.00136.59           H  
ATOM   2387  N   SER B  36      29.753  60.440   0.600  1.00 62.87           N  
ATOM   2388  CA  SER B  36      30.992  61.189   0.553  1.00 63.39           C  
ATOM   2389  C   SER B  36      31.432  61.846   1.860  1.00 63.26           C  
ATOM   2390  O   SER B  36      30.650  61.976   2.806  1.00 63.53           O  
ATOM   2391  CB  SER B  36      30.882  62.244  -0.538  1.00 66.59           C  
ATOM   2392  OG  SER B  36      32.069  63.003  -0.613  1.00 70.65           O  
ATOM   2393  H   SER B  36      28.875  60.938   0.650  1.00 62.87           H  
ATOM   2394  HA  SER B  36      31.769  60.453   0.345  1.00 63.39           H  
ATOM   2395  HB2 SER B  36      30.046  62.907  -0.313  1.00 66.59           H  
ATOM   2396  HB3 SER B  36      30.709  61.753  -1.496  1.00 66.59           H  
ATOM   2397  HG  SER B  36      32.199  63.424   0.240  1.00 70.65           H  
ATOM   2398  N   GLN B  37      32.701  62.248   1.887  1.00 63.87           N  
ATOM   2399  CA  GLN B  37      33.340  62.911   3.025  1.00 70.58           C  
ATOM   2400  C   GLN B  37      33.383  64.414   2.761  1.00 55.72           C  
ATOM   2401  O   GLN B  37      34.098  64.850   1.863  1.00 53.76           O  
ATOM   2402  CB  GLN B  37      34.778  62.394   3.173  1.00105.86           C  
ATOM   2403  CG  GLN B  37      34.941  61.120   3.983  1.00132.64           C  
ATOM   2404  CD  GLN B  37      34.881  61.379   5.477  1.00144.64           C  
ATOM   2405  OE1 GLN B  37      35.368  60.580   6.276  1.00148.90           O  
ATOM   2406  NE2 GLN B  37      34.278  62.501   5.862  1.00148.47           N  
ATOM   2407  H   GLN B  37      33.263  62.084   1.064  1.00 63.87           H  
ATOM   2408  HA  GLN B  37      32.777  62.703   3.935  1.00 70.58           H  
ATOM   2409  HB2 GLN B  37      35.366  63.175   3.655  1.00105.86           H  
ATOM   2410  HB3 GLN B  37      35.171  62.208   2.174  1.00105.86           H  
ATOM   2411  HG2 GLN B  37      35.905  60.672   3.743  1.00132.64           H  
ATOM   2412  HG3 GLN B  37      34.142  60.429   3.714  1.00132.64           H  
ATOM   2413 HE21 GLN B  37      34.207  62.724   6.844  1.00148.47           H  
ATOM   2414 HE22 GLN B  37      33.892  63.129   5.172  1.00148.47           H  
ATOM   2415  N   ILE B  38      32.652  65.218   3.526  1.00 42.31           N  
ATOM   2416  CA  ILE B  38      32.669  66.664   3.276  1.00 36.38           C  
ATOM   2417  C   ILE B  38      33.047  67.480   4.486  1.00 35.23           C  
ATOM   2418  O   ILE B  38      32.290  67.557   5.446  1.00 33.26           O  
ATOM   2419  CB  ILE B  38      31.317  67.161   2.778  1.00 36.21           C  
ATOM   2420  CG1 ILE B  38      30.809  66.235   1.659  1.00 35.69           C  
ATOM   2421  CG2 ILE B  38      31.448  68.600   2.279  1.00 32.59           C  
ATOM   2422  CD1 ILE B  38      29.434  66.620   1.121  1.00 36.98           C  
ATOM   2423  H   ILE B  38      32.089  64.837   4.273  1.00 42.31           H  
ATOM   2424  HA  ILE B  38      33.434  66.803   2.513  1.00 36.38           H  
ATOM   2425  HB  ILE B  38      30.595  67.146   3.595  1.00 36.21           H  
ATOM   2426 HG12 ILE B  38      30.753  65.220   2.051  1.00 35.69           H  
ATOM   2427 HG13 ILE B  38      31.522  66.267   0.835  1.00 35.69           H  
ATOM   2428 HG21 ILE B  38      31.792  69.237   3.094  1.00 32.59           H  
ATOM   2429 HG22 ILE B  38      32.167  68.637   1.461  1.00 32.59           H  
ATOM   2430 HG23 ILE B  38      30.478  68.952   1.927  1.00 32.59           H  
ATOM   2431 HD11 ILE B  38      28.706  66.593   1.932  1.00 36.98           H  
ATOM   2432 HD12 ILE B  38      29.476  67.626   0.703  1.00 36.98           H  
ATOM   2433 HD13 ILE B  38      29.138  65.916   0.344  1.00 36.98           H  
ATOM   2434  N   HIS B  39      34.209  68.125   4.423  1.00 40.10           N  
ATOM   2435  CA  HIS B  39      34.715  68.915   5.545  1.00 43.95           C  
ATOM   2436  C   HIS B  39      34.387  70.407   5.588  1.00 39.24           C  
ATOM   2437  O   HIS B  39      34.450  71.026   6.647  1.00 33.91           O  
ATOM   2438  CB  HIS B  39      36.225  68.705   5.636  1.00 60.55           C  
ATOM   2439  CG  HIS B  39      36.611  67.262   5.729  1.00 74.15           C  
ATOM   2440  ND1 HIS B  39      36.197  66.451   6.765  1.00 79.30           N  
ATOM   2441  CD2 HIS B  39      37.319  66.470   4.890  1.00 79.35           C  
ATOM   2442  CE1 HIS B  39      36.633  65.222   6.558  1.00 80.94           C  
ATOM   2443  NE2 HIS B  39      37.317  65.205   5.427  1.00 82.27           N  
ATOM   2444  H   HIS B  39      34.757  68.067   3.577  1.00 40.10           H  
ATOM   2445  HA  HIS B  39      34.170  68.535   6.409  1.00 43.95           H  
ATOM   2446  HB2 HIS B  39      36.595  69.221   6.522  1.00 60.55           H  
ATOM   2447  HB3 HIS B  39      36.689  69.132   4.747  1.00 60.55           H  
ATOM   2448  HD2 HIS B  39      37.796  66.775   3.970  1.00 79.35           H  
ATOM   2449  HE2 HIS B  39      37.765  64.395   5.023  1.00 82.27           H  
ATOM   2450  HE1 HIS B  39      36.460  64.374   7.204  1.00 80.94           H  
ATOM   2451  N   SER B  40      34.035  70.983   4.445  1.00 31.75           N  
ATOM   2452  CA  SER B  40      33.721  72.403   4.379  1.00 30.28           C  
ATOM   2453  C   SER B  40      33.051  72.748   3.062  1.00 31.44           C  
ATOM   2454  O   SER B  40      32.768  71.871   2.246  1.00 28.21           O  
ATOM   2455  CB  SER B  40      34.987  73.234   4.469  1.00 34.86           C  
ATOM   2456  OG  SER B  40      35.691  73.135   3.237  1.00 37.36           O  
ATOM   2457  H   SER B  40      33.984  70.425   3.605  1.00 31.75           H  
ATOM   2458  HA  SER B  40      33.055  72.622   5.214  1.00 30.28           H  
ATOM   2459  HB2 SER B  40      35.613  72.861   5.279  1.00 34.86           H  
ATOM   2460  HB3 SER B  40      34.728  74.275   4.660  1.00 34.86           H  
ATOM   2461  HG  SER B  40      35.904  72.209   3.098  1.00 37.36           H  
ATOM   2462  N   ILE B  41      32.820  74.041   2.862  1.00 34.53           N  
ATOM   2463  CA  ILE B  41      32.178  74.525   1.649  1.00 38.21           C  
ATOM   2464  C   ILE B  41      33.133  74.439   0.465  1.00 43.18           C  
ATOM   2465  O   ILE B  41      32.692  74.336  -0.678  1.00 44.28           O  
ATOM   2466  CB  ILE B  41      31.681  75.964   1.845  1.00 37.19           C  
ATOM   2467  CG1 ILE B  41      30.794  76.012   3.091  1.00 37.07           C  
ATOM   2468  CG2 ILE B  41      30.879  76.412   0.634  1.00 37.45           C  
ATOM   2469  CD1 ILE B  41      30.514  77.402   3.591  1.00 37.14           C  
ATOM   2470  H   ILE B  41      33.097  74.705   3.570  1.00 34.53           H  
ATOM   2471  HA  ILE B  41      31.317  73.891   1.436  1.00 38.21           H  
ATOM   2472  HB  ILE B  41      32.535  76.630   1.965  1.00 37.19           H  
ATOM   2473 HG12 ILE B  41      31.290  75.455   3.886  1.00 37.07           H  
ATOM   2474 HG13 ILE B  41      29.843  75.536   2.853  1.00 37.07           H  
ATOM   2475 HG21 ILE B  41      31.509  76.370  -0.255  1.00 37.45           H  
ATOM   2476 HG22 ILE B  41      30.021  75.753   0.503  1.00 37.45           H  
ATOM   2477 HG23 ILE B  41      30.532  77.434   0.786  1.00 37.45           H  
ATOM   2478 HD11 ILE B  41      31.454  77.897   3.835  1.00 37.14           H  
ATOM   2479 HD12 ILE B  41      29.995  77.969   2.818  1.00 37.14           H  
ATOM   2480 HD13 ILE B  41      29.889  77.348   4.483  1.00 37.14           H  
ATOM   2481  N   ARG B  42      34.439  74.478   0.738  1.00 44.99           N  
ATOM   2482  CA  ARG B  42      35.437  74.338  -0.320  1.00 50.44           C  
ATOM   2483  C   ARG B  42      35.280  72.899  -0.808  1.00 42.68           C  
ATOM   2484  O   ARG B  42      35.117  72.651  -1.997  1.00 39.16           O  
ATOM   2485  CB  ARG B  42      36.852  74.545   0.223  1.00 72.03           C  
ATOM   2486  CG  ARG B  42      37.064  75.868   0.943  1.00 97.36           C  
ATOM   2487  CD  ARG B  42      36.288  75.917   2.262  1.00116.41           C  
ATOM   2488  NE  ARG B  42      36.397  77.210   2.931  1.00129.94           N  
ATOM   2489  CZ  ARG B  42      37.541  77.747   3.345  1.00136.51           C  
ATOM   2490  NH1 ARG B  42      38.686  77.102   3.163  1.00140.24           N  
ATOM   2491  NH2 ARG B  42      37.539  78.935   3.937  1.00139.58           N1+
ATOM   2492  H   ARG B  42      34.743  74.607   1.693  1.00 44.99           H  
ATOM   2493  HA  ARG B  42      35.292  75.076  -1.109  1.00 50.44           H  
ATOM   2494  HB2 ARG B  42      37.548  74.498  -0.614  1.00 72.03           H  
ATOM   2495  HB3 ARG B  42      37.070  73.738   0.923  1.00 72.03           H  
ATOM   2496  HG2 ARG B  42      36.723  76.680   0.301  1.00 97.36           H  
ATOM   2497  HG3 ARG B  42      38.127  75.992   1.152  1.00 97.36           H  
ATOM   2498  HD2 ARG B  42      36.680  75.146   2.926  1.00116.41           H  
ATOM   2499  HD3 ARG B  42      35.236  75.719   2.056  1.00116.41           H  
ATOM   2500  HE  ARG B  42      35.547  77.732   3.090  1.00129.94           H  
ATOM   2501 HH11 ARG B  42      38.690  76.198   2.713  1.00140.24           H  
ATOM   2502 HH12 ARG B  42      39.553  77.515   3.475  1.00140.24           H  
ATOM   2503 HH21 ARG B  42      38.408  79.346   4.248  1.00139.58           H  
ATOM   2504 HH22 ARG B  42      36.669  79.428   4.077  1.00139.58           H  
ATOM   2505  N   ASP B  43      35.325  71.943   0.114  1.00 40.78           N  
ATOM   2506  CA  ASP B  43      35.150  70.548  -0.280  1.00 41.16           C  
ATOM   2507  C   ASP B  43      33.965  70.459  -1.208  1.00 38.68           C  
ATOM   2508  O   ASP B  43      34.080  70.043  -2.354  1.00 37.86           O  
ATOM   2509  CB  ASP B  43      34.853  69.659   0.926  1.00 49.39           C  
ATOM   2510  CG  ASP B  43      36.086  69.025   1.502  1.00 53.02           C  
ATOM   2511  OD1 ASP B  43      36.051  67.803   1.784  1.00 55.13           O  
ATOM   2512  OD2 ASP B  43      37.078  69.758   1.675  1.00 56.67           O1-
ATOM   2513  H   ASP B  43      35.480  72.180   1.083  1.00 40.78           H  
ATOM   2514  HA  ASP B  43      36.071  70.211  -0.755  1.00 41.16           H  
ATOM   2515  HB2 ASP B  43      34.168  68.870   0.616  1.00 49.39           H  
ATOM   2516  HB3 ASP B  43      34.381  70.267   1.698  1.00 49.39           H  
ATOM   2517  N   LEU B  44      32.813  70.867  -0.691  1.00 39.51           N  
ATOM   2518  CA  LEU B  44      31.575  70.824  -1.440  1.00 40.20           C  
ATOM   2519  C   LEU B  44      31.780  71.307  -2.860  1.00 40.37           C  
ATOM   2520  O   LEU B  44      31.353  70.654  -3.801  1.00 39.97           O  
ATOM   2521  CB  LEU B  44      30.516  71.682  -0.746  1.00 38.14           C  
ATOM   2522  CG  LEU B  44      29.098  71.095  -0.715  1.00 36.83           C  
ATOM   2523  CD1 LEU B  44      28.112  72.198  -1.015  1.00 34.46           C  
ATOM   2524  CD2 LEU B  44      28.957  69.958  -1.720  1.00 34.95           C  
ATOM   2525  H   LEU B  44      32.800  71.219   0.256  1.00 39.51           H  
ATOM   2526  HA  LEU B  44      31.236  69.789  -1.478  1.00 40.20           H  
ATOM   2527  HB2 LEU B  44      30.470  72.640  -1.263  1.00 38.14           H  
ATOM   2528  HB3 LEU B  44      30.836  71.840   0.284  1.00 38.14           H  
ATOM   2529  HG  LEU B  44      28.898  70.682   0.274  1.00 36.83           H  
ATOM   2530 HD11 LEU B  44      28.209  72.986  -0.268  1.00 34.46           H  
ATOM   2531 HD12 LEU B  44      28.316  72.608  -2.004  1.00 34.46           H  
ATOM   2532 HD13 LEU B  44      27.099  71.797  -0.990  1.00 34.46           H  
ATOM   2533 HD21 LEU B  44      29.151  70.335  -2.724  1.00 34.95           H  
ATOM   2534 HD22 LEU B  44      29.673  69.172  -1.482  1.00 34.95           H  
ATOM   2535 HD23 LEU B  44      27.946  69.554  -1.672  1.00 34.95           H  
ATOM   2536  N   GLN B  45      32.432  72.455  -3.013  1.00 42.19           N  
ATOM   2537  CA  GLN B  45      32.687  72.994  -4.339  1.00 44.43           C  
ATOM   2538  C   GLN B  45      33.569  72.055  -5.140  1.00 42.19           C  
ATOM   2539  O   GLN B  45      33.295  71.782  -6.313  1.00 41.39           O  
ATOM   2540  CB  GLN B  45      33.346  74.360  -4.260  1.00 48.54           C  
ATOM   2541  CG  GLN B  45      32.376  75.475  -4.028  1.00 59.70           C  
ATOM   2542  CD  GLN B  45      33.066  76.808  -3.896  1.00 67.42           C  
ATOM   2543  OE1 GLN B  45      33.964  76.968  -3.070  1.00 72.34           O  
ATOM   2544  NE2 GLN B  45      32.650  77.779  -4.706  1.00 71.58           N  
ATOM   2545  H   GLN B  45      32.754  72.959  -2.199  1.00 42.19           H  
ATOM   2546  HA  GLN B  45      31.724  73.097  -4.839  1.00 44.43           H  
ATOM   2547  HB2 GLN B  45      33.869  74.546  -5.198  1.00 48.54           H  
ATOM   2548  HB3 GLN B  45      34.064  74.350  -3.440  1.00 48.54           H  
ATOM   2549  HG2 GLN B  45      31.822  75.274  -3.111  1.00 59.70           H  
ATOM   2550  HG3 GLN B  45      31.684  75.519  -4.869  1.00 59.70           H  
ATOM   2551 HE21 GLN B  45      33.075  78.694  -4.658  1.00 71.58           H  
ATOM   2552 HE22 GLN B  45      31.909  77.601  -5.369  1.00 71.58           H  
ATOM   2553  N   ARG B  46      34.619  71.540  -4.517  1.00 40.98           N  
ATOM   2554  CA  ARG B  46      35.496  70.632  -5.232  1.00 42.95           C  
ATOM   2555  C   ARG B  46      34.715  69.391  -5.622  1.00 45.24           C  
ATOM   2556  O   ARG B  46      34.843  68.897  -6.743  1.00 46.56           O  
ATOM   2557  CB  ARG B  46      36.700  70.224  -4.382  1.00 47.26           C  
ATOM   2558  CG  ARG B  46      37.371  71.348  -3.612  1.00 50.87           C  
ATOM   2559  CD  ARG B  46      38.786  70.958  -3.222  1.00 54.90           C  
ATOM   2560  NE  ARG B  46      39.343  71.863  -2.224  1.00 58.29           N  
ATOM   2561  CZ  ARG B  46      39.130  71.745  -0.918  1.00 58.80           C  
ATOM   2562  NH1 ARG B  46      38.378  70.758  -0.461  1.00 61.58           N  
ATOM   2563  NH2 ARG B  46      39.664  72.613  -0.074  1.00 61.56           N1+
ATOM   2564  H   ARG B  46      34.807  71.777  -3.553  1.00 40.98           H  
ATOM   2565  HA  ARG B  46      35.868  71.146  -6.119  1.00 42.95           H  
ATOM   2566  HB2 ARG B  46      37.444  69.781  -5.045  1.00 47.26           H  
ATOM   2567  HB3 ARG B  46      36.365  69.478  -3.662  1.00 47.26           H  
ATOM   2568  HG2 ARG B  46      36.796  71.558  -2.710  1.00 50.87           H  
ATOM   2569  HG3 ARG B  46      37.405  72.240  -4.237  1.00 50.87           H  
ATOM   2570  HD2 ARG B  46      39.416  70.983  -4.111  1.00 54.90           H  
ATOM   2571  HD3 ARG B  46      38.773  69.948  -2.814  1.00 54.90           H  
ATOM   2572  HE  ARG B  46      39.925  72.624  -2.544  1.00 58.29           H  
ATOM   2573 HH11 ARG B  46      38.212  70.667   0.531  1.00 61.58           H  
ATOM   2574 HH12 ARG B  46      37.970  70.095  -1.104  1.00 61.58           H  
ATOM   2575 HH21 ARG B  46      40.239  73.367  -0.422  1.00 61.56           H  
ATOM   2576 HH22 ARG B  46      39.497  72.521   0.918  1.00 61.56           H  
ATOM   2577  N   LEU B  47      33.899  68.886  -4.698  1.00 50.19           N  
ATOM   2578  CA  LEU B  47      33.098  67.688  -4.961  1.00 49.14           C  
ATOM   2579  C   LEU B  47      32.130  67.875  -6.120  1.00 48.94           C  
ATOM   2580  O   LEU B  47      32.049  67.040  -7.011  1.00 50.24           O  
ATOM   2581  CB  LEU B  47      32.292  67.292  -3.725  1.00 48.97           C  
ATOM   2582  CG  LEU B  47      32.818  66.195  -2.800  1.00 47.69           C  
ATOM   2583  CD1 LEU B  47      31.983  66.172  -1.531  1.00 45.47           C  
ATOM   2584  CD2 LEU B  47      32.764  64.855  -3.498  1.00 42.83           C  
ATOM   2585  H   LEU B  47      33.831  69.338  -3.798  1.00 50.19           H  
ATOM   2586  HA  LEU B  47      33.808  66.903  -5.222  1.00 49.14           H  
ATOM   2587  HB2 LEU B  47      31.313  66.967  -4.076  1.00 48.97           H  
ATOM   2588  HB3 LEU B  47      32.180  68.191  -3.119  1.00 48.97           H  
ATOM   2589  HG  LEU B  47      33.857  66.400  -2.541  1.00 47.69           H  
ATOM   2590 HD11 LEU B  47      32.052  67.139  -1.033  1.00 45.47           H  
ATOM   2591 HD12 LEU B  47      30.943  65.967  -1.784  1.00 45.47           H  
ATOM   2592 HD13 LEU B  47      32.355  65.393  -0.865  1.00 45.47           H  
ATOM   2593 HD21 LEU B  47      31.733  64.627  -3.767  1.00 42.83           H  
ATOM   2594 HD22 LEU B  47      33.376  64.890  -4.399  1.00 42.83           H  
ATOM   2595 HD23 LEU B  47      33.144  64.082  -2.830  1.00 42.83           H  
ATOM   2596  N   LEU B  48      31.386  68.968  -6.085  1.00 41.63           N  
ATOM   2597  CA  LEU B  48      30.406  69.242  -7.121  1.00 48.01           C  
ATOM   2598  C   LEU B  48      31.005  69.817  -8.393  1.00 48.79           C  
ATOM   2599  O   LEU B  48      30.272  70.101  -9.337  1.00 44.29           O  
ATOM   2600  CB  LEU B  48      29.343  70.206  -6.593  1.00 63.09           C  
ATOM   2601  CG  LEU B  48      28.682  69.816  -5.275  1.00 71.54           C  
ATOM   2602  CD1 LEU B  48      27.580  70.811  -4.949  1.00 75.37           C  
ATOM   2603  CD2 LEU B  48      28.135  68.405  -5.382  1.00 75.48           C  
ATOM   2604  H   LEU B  48      31.501  69.623  -5.325  1.00 41.63           H  
ATOM   2605  HA  LEU B  48      29.967  68.279  -7.381  1.00 48.01           H  
ATOM   2606  HB2 LEU B  48      28.561  70.286  -7.348  1.00 63.09           H  
ATOM   2607  HB3 LEU B  48      29.814  71.179  -6.455  1.00 63.09           H  
ATOM   2608  HG  LEU B  48      29.413  69.838  -4.467  1.00 71.54           H  
ATOM   2609 HD11 LEU B  48      28.007  71.810  -4.859  1.00 75.37           H  
ATOM   2610 HD12 LEU B  48      26.837  70.804  -5.746  1.00 75.37           H  
ATOM   2611 HD13 LEU B  48      27.106  70.533  -4.008  1.00 75.37           H  
ATOM   2612 HD21 LEU B  48      27.400  68.360  -6.186  1.00 75.48           H  
ATOM   2613 HD22 LEU B  48      28.951  67.714  -5.597  1.00 75.48           H  
ATOM   2614 HD23 LEU B  48      27.661  68.127  -4.441  1.00 75.48           H  
ATOM   2615  N   GLU B  49      32.329  69.982  -8.413  1.00 64.51           N  
ATOM   2616  CA  GLU B  49      33.042  70.543  -9.566  1.00 71.67           C  
ATOM   2617  C   GLU B  49      32.708  72.032  -9.725  1.00 72.99           C  
ATOM   2618  O   GLU B  49      31.955  72.401 -10.625  1.00 72.35           O  
ATOM   2619  CB  GLU B  49      32.650  69.798 -10.849  1.00 72.72           C  
ATOM   2620  CG  GLU B  49      32.752  68.277 -10.770  1.00 78.57           C  
ATOM   2621  CD  GLU B  49      34.181  67.780 -10.833  1.00 81.61           C  
ATOM   2622  OE1 GLU B  49      35.013  68.281 -10.053  1.00 82.65           O  
ATOM   2623  OE2 GLU B  49      34.474  66.888 -11.660  1.00 83.50           O1-
ATOM   2624  H   GLU B  49      32.863  69.709  -7.600  1.00 64.51           H  
ATOM   2625  HA  GLU B  49      34.112  70.428  -9.394  1.00 71.67           H  
ATOM   2626  HB2 GLU B  49      33.304  70.139 -11.651  1.00 72.72           H  
ATOM   2627  HB3 GLU B  49      31.618  70.056 -11.087  1.00 72.72           H  
ATOM   2628  HG2 GLU B  49      32.197  67.847 -11.604  1.00 78.57           H  
ATOM   2629  HG3 GLU B  49      32.310  67.947  -9.830  1.00 78.57           H  
ATOM   2630  N   ILE B  50      33.268  72.873  -8.852  1.00 72.62           N  
ATOM   2631  CA  ILE B  50      33.041  74.328  -8.858  1.00 83.09           C  
ATOM   2632  C   ILE B  50      31.612  74.720  -8.486  1.00 73.99           C  
ATOM   2633  O   ILE B  50      30.736  73.863  -8.333  1.00 71.45           O  
ATOM   2634  CB  ILE B  50      33.387  74.966 -10.231  1.00101.63           C  
ATOM   2635  CG1 ILE B  50      34.883  75.288 -10.291  1.00113.06           C  
ATOM   2636  CG2 ILE B  50      32.559  76.233 -10.451  1.00111.72           C  
ATOM   2637  CD1 ILE B  50      35.337  76.326  -9.270  1.00119.81           C  
ATOM   2638  H   ILE B  50      33.882  72.490  -8.148  1.00 72.62           H  
ATOM   2639  HA  ILE B  50      33.713  74.714  -8.092  1.00 83.09           H  
ATOM   2640  HB  ILE B  50      33.147  74.257 -11.023  1.00101.63           H  
ATOM   2641 HG12 ILE B  50      35.113  75.665 -11.288  1.00113.06           H  
ATOM   2642 HG13 ILE B  50      35.439  74.367 -10.114  1.00113.06           H  
ATOM   2643 HG21 ILE B  50      31.498  75.984 -10.420  1.00111.72           H  
ATOM   2644 HG22 ILE B  50      32.786  76.956  -9.667  1.00111.72           H  
ATOM   2645 HG23 ILE B  50      32.803  76.662 -11.423  1.00111.72           H  
ATOM   2646 HD11 ILE B  50      34.792  77.256  -9.431  1.00119.81           H  
ATOM   2647 HD12 ILE B  50      35.138  75.957  -8.264  1.00119.81           H  
ATOM   2648 HD13 ILE B  50      36.406  76.507  -9.386  1.00119.81           H  
ATOM   2649  N   NME B  51      31.362  76.020  -8.337  1.00  0.00           N  
ATOM   2650  CH3 NME B  51      30.049  76.522  -7.985  1.00  0.00           C  
ATOM   2651  H   NME B  51      32.115  76.680  -8.473  1.00  0.00           H  
ATOM   2652 HH31 NME B  51      29.701  77.204  -8.760  1.00  0.00           H  
ATOM   2653 HH32 NME B  51      29.352  75.687  -7.897  1.00  0.00           H  
ATOM   2654 HH33 NME B  51      30.104  77.050  -7.034  1.00  0.00           H  
ATOM   2655  CH3 ACE B  86      32.605  91.345   6.027  1.00  0.00           C  
ATOM   2656  C   ACE B  86      33.571  90.171   6.197  1.00  0.00           C  
ATOM   2657  O   ACE B  86      34.643  90.153   5.594  1.00  0.00           O  
ATOM   2658 HH31 ACE B  86      33.007  92.088   5.339  1.00  0.00           H  
ATOM   2659 HH32 ACE B  86      31.659  90.965   5.640  1.00  0.00           H  
ATOM   2660 HH33 ACE B  86      32.439  91.803   7.002  1.00  0.00           H  
ATOM   2661  N   SER B  87      33.194  89.207   7.005  1.00134.63           N  
ATOM   2662  CA  SER B  87      34.036  88.037   7.243  1.00121.95           C  
ATOM   2663  C   SER B  87      33.371  87.069   8.219  1.00116.18           C  
ATOM   2664  O   SER B  87      33.985  86.635   9.196  1.00131.14           O  
ATOM   2665  CB  SER B  87      35.393  88.476   7.798  1.00106.34           C  
ATOM   2666  OG  SER B  87      35.243  89.271   8.964  1.00 95.38           O  
ATOM   2667  H   SER B  87      32.302  89.276   7.473  1.00134.63           H  
ATOM   2668  HA  SER B  87      34.178  87.523   6.292  1.00121.95           H  
ATOM   2669  HB2 SER B  87      35.916  89.056   7.038  1.00106.34           H  
ATOM   2670  HB3 SER B  87      35.978  87.590   8.045  1.00106.34           H  
ATOM   2671  HG  SER B  87      34.726  90.044   8.724  1.00 95.38           H  
ATOM   2672  N   ILE B  88      32.109  86.745   7.942  1.00 93.20           N  
ATOM   2673  CA  ILE B  88      31.313  85.837   8.769  1.00 73.60           C  
ATOM   2674  C   ILE B  88      31.745  84.370   8.697  1.00 61.78           C  
ATOM   2675  O   ILE B  88      31.981  83.819   7.616  1.00 57.38           O  
ATOM   2676  CB  ILE B  88      29.805  85.978   8.417  1.00 80.12           C  
ATOM   2677  CG1 ILE B  88      29.124  86.891   9.441  1.00 83.71           C  
ATOM   2678  CG2 ILE B  88      29.121  84.621   8.393  1.00 78.68           C  
ATOM   2679  CD1 ILE B  88      29.874  88.187   9.737  1.00 86.36           C  
ATOM   2680  H   ILE B  88      31.680  87.146   7.120  1.00 93.20           H  
ATOM   2681  HA  ILE B  88      31.490  86.141   9.801  1.00 73.60           H  
ATOM   2682  HB  ILE B  88      29.720  86.416   7.423  1.00 80.12           H  
ATOM   2683 HG12 ILE B  88      29.021  86.337  10.374  1.00 83.71           H  
ATOM   2684 HG13 ILE B  88      28.136  87.150   9.061  1.00 83.71           H  
ATOM   2685 HG21 ILE B  88      29.608  83.981   7.657  1.00 78.68           H  
ATOM   2686 HG22 ILE B  88      29.192  84.161   9.378  1.00 78.68           H  
ATOM   2687 HG23 ILE B  88      28.072  84.748   8.126  1.00 78.68           H  
ATOM   2688 HD11 ILE B  88      30.868  87.953  10.119  1.00 86.36           H  
ATOM   2689 HD12 ILE B  88      29.965  88.771   8.821  1.00 86.36           H  
ATOM   2690 HD13 ILE B  88      29.325  88.763  10.482  1.00 86.36           H  
ATOM   2691  N   GLU B  89      31.857  83.773   9.884  1.00 60.34           N  
ATOM   2692  CA  GLU B  89      32.266  82.387  10.092  1.00 58.83           C  
ATOM   2693  C   GLU B  89      31.495  81.410   9.226  1.00 51.82           C  
ATOM   2694  O   GLU B  89      30.329  81.635   8.907  1.00 47.67           O  
ATOM   2695  CB  GLU B  89      32.069  82.010  11.564  1.00 71.64           C  
ATOM   2696  CG  GLU B  89      32.261  80.529  11.852  1.00 87.28           C  
ATOM   2697  CD  GLU B  89      31.531  80.063  13.106  1.00 96.79           C  
ATOM   2698  OE1 GLU B  89      31.497  78.831  13.345  1.00 99.74           O  
ATOM   2699  OE2 GLU B  89      30.993  80.924  13.845  1.00100.95           O1-
ATOM   2700  H   GLU B  89      31.642  84.323  10.704  1.00 60.34           H  
ATOM   2701  HA  GLU B  89      33.316  82.320   9.809  1.00 58.83           H  
ATOM   2702  HB2 GLU B  89      31.057  82.288  11.857  1.00 71.64           H  
ATOM   2703  HB3 GLU B  89      32.787  82.572  12.161  1.00 71.64           H  
ATOM   2704  HG2 GLU B  89      33.326  80.336  11.979  1.00 87.28           H  
ATOM   2705  HG3 GLU B  89      31.887  79.959  11.001  1.00 87.28           H  
ATOM   2706  N   GLU B  90      32.149  80.325   8.835  1.00 51.79           N  
ATOM   2707  CA  GLU B  90      31.480  79.319   8.040  1.00 49.61           C  
ATOM   2708  C   GLU B  90      30.844  78.301   8.978  1.00 45.73           C  
ATOM   2709  O   GLU B  90      31.419  77.935  10.014  1.00 48.12           O  
ATOM   2710  CB  GLU B  90      32.469  78.626   7.108  1.00 51.69           C  
ATOM   2711  CG  GLU B  90      31.946  77.349   6.477  1.00 53.11           C  
ATOM   2712  CD  GLU B  90      32.891  76.779   5.448  1.00 51.70           C  
ATOM   2713  OE1 GLU B  90      32.772  75.574   5.131  1.00 51.70           O  
ATOM   2714  OE2 GLU B  90      33.741  77.539   4.947  1.00 54.11           O1-
ATOM   2715  H   GLU B  90      33.117  80.201   9.093  1.00 51.79           H  
ATOM   2716  HA  GLU B  90      30.713  79.791   7.427  1.00 49.61           H  
ATOM   2717  HB2 GLU B  90      33.364  78.382   7.681  1.00 51.69           H  
ATOM   2718  HB3 GLU B  90      32.728  79.320   6.308  1.00 51.69           H  
ATOM   2719  HG2 GLU B  90      30.993  77.564   5.994  1.00 53.11           H  
ATOM   2720  HG3 GLU B  90      31.797  76.608   7.262  1.00 53.11           H  
ATOM   2721  N   ALA B  91      29.642  77.854   8.636  1.00 41.16           N  
ATOM   2722  CA  ALA B  91      28.983  76.872   9.476  1.00 34.90           C  
ATOM   2723  C   ALA B  91      29.730  75.544   9.408  1.00 31.97           C  
ATOM   2724  O   ALA B  91      30.108  75.065   8.332  1.00 30.61           O  
ATOM   2725  CB  ALA B  91      27.548  76.685   9.043  1.00 23.14           C  
ATOM   2726  H   ALA B  91      29.191  78.194   7.799  1.00 41.16           H  
ATOM   2727  HA  ALA B  91      28.990  77.231  10.505  1.00 34.90           H  
ATOM   2728  HB1 ALA B  91      27.022  77.637   9.108  1.00 23.14           H  
ATOM   2729  HB2 ALA B  91      27.523  76.326   8.014  1.00 23.14           H  
ATOM   2730  HB3 ALA B  91      27.064  75.957   9.694  1.00 23.14           H  
ATOM   2731  N   VAL B  92      29.923  74.961  10.578  1.00 30.28           N  
ATOM   2732  CA  VAL B  92      30.606  73.694  10.744  1.00 36.64           C  
ATOM   2733  C   VAL B  92      29.505  72.651  10.881  1.00 34.04           C  
ATOM   2734  O   VAL B  92      28.573  72.831  11.675  1.00 33.77           O  
ATOM   2735  CB  VAL B  92      31.446  73.736  12.023  1.00 43.41           C  
ATOM   2736  CG1 VAL B  92      32.541  72.707  11.975  1.00 47.85           C  
ATOM   2737  CG2 VAL B  92      32.012  75.119  12.189  1.00 51.93           C  
ATOM   2738  H   VAL B  92      29.574  75.425  11.404  1.00 30.28           H  
ATOM   2739  HA  VAL B  92      31.271  73.471   9.909  1.00 36.64           H  
ATOM   2740  HB  VAL B  92      30.816  73.500  12.881  1.00 43.41           H  
ATOM   2741 HG11 VAL B  92      32.103  71.715  11.866  1.00 47.85           H  
ATOM   2742 HG12 VAL B  92      33.194  72.911  11.126  1.00 47.85           H  
ATOM   2743 HG13 VAL B  92      33.120  72.749  12.898  1.00 47.85           H  
ATOM   2744 HG21 VAL B  92      32.643  75.359  11.333  1.00 51.93           H  
ATOM   2745 HG22 VAL B  92      31.197  75.840  12.253  1.00 51.93           H  
ATOM   2746 HG23 VAL B  92      32.607  75.161  13.102  1.00 51.93           H  
ATOM   2747  N   PRO B  93      29.600  71.542  10.124  1.00 34.89           N  
ATOM   2748  CA  PRO B  93      28.559  70.515  10.210  1.00 35.76           C  
ATOM   2749  C   PRO B  93      28.511  69.762  11.507  1.00 37.53           C  
ATOM   2750  O   PRO B  93      29.549  69.482  12.094  1.00 39.08           O  
ATOM   2751  CB  PRO B  93      28.891  69.582   9.042  1.00 29.27           C  
ATOM   2752  CG  PRO B  93      30.374  69.627   9.032  1.00 30.02           C  
ATOM   2753  CD  PRO B  93      30.666  71.118   9.201  1.00 29.36           C  
ATOM   2754  HA  PRO B  93      27.569  70.968  10.163  1.00 35.76           H  
ATOM   2755  HB2 PRO B  93      28.476  69.955   8.106  1.00 29.27           H  
ATOM   2756  HB3 PRO B  93      28.526  68.571   9.225  1.00 29.27           H  
ATOM   2757  HG2 PRO B  93      30.772  69.253   8.089  1.00 30.02           H  
ATOM   2758  HG3 PRO B  93      30.790  69.049   9.857  1.00 30.02           H  
ATOM   2759  HD2 PRO B  93      31.652  71.281   9.635  1.00 29.36           H  
ATOM   2760  HD3 PRO B  93      30.597  71.644   8.249  1.00 29.36           H  
ATOM   2761  N   ALA B  94      27.287  69.458  11.943  1.00 34.08           N  
ATOM   2762  CA  ALA B  94      27.065  68.651  13.134  1.00 32.58           C  
ATOM   2763  C   ALA B  94      27.021  67.224  12.616  1.00 33.81           C  
ATOM   2764  O   ALA B  94      26.023  66.780  12.055  1.00 34.58           O  
ATOM   2765  CB  ALA B  94      25.759  68.991  13.776  1.00 27.82           C  
ATOM   2766  H   ALA B  94      26.487  69.799  11.429  1.00 34.08           H  
ATOM   2767  HA  ALA B  94      27.838  68.813  13.885  1.00 32.58           H  
ATOM   2768  HB1 ALA B  94      25.773  70.032  14.098  1.00 27.82           H  
ATOM   2769  HB2 ALA B  94      24.952  68.843  13.058  1.00 27.82           H  
ATOM   2770  HB3 ALA B  94      25.600  68.346  14.640  1.00 27.82           H  
ATOM   2771  N   VAL B  95      28.129  66.523  12.799  1.00 33.97           N  
ATOM   2772  CA  VAL B  95      28.287  65.143  12.358  1.00 37.29           C  
ATOM   2773  C   VAL B  95      27.365  64.157  13.066  1.00 38.28           C  
ATOM   2774  O   VAL B  95      27.084  64.317  14.248  1.00 36.61           O  
ATOM   2775  CB  VAL B  95      29.726  64.693  12.585  1.00 40.38           C  
ATOM   2776  CG1 VAL B  95      29.869  63.234  12.230  1.00 49.33           C  
ATOM   2777  CG2 VAL B  95      30.660  65.555  11.752  1.00 40.34           C  
ATOM   2778  H   VAL B  95      28.905  66.968  13.269  1.00 33.97           H  
ATOM   2779  HA  VAL B  95      28.021  65.137  11.301  1.00 37.29           H  
ATOM   2780  HB  VAL B  95      29.990  64.811  13.636  1.00 40.38           H  
ATOM   2781 HG11 VAL B  95      29.201  62.641  12.855  1.00 49.33           H  
ATOM   2782 HG12 VAL B  95      29.610  63.088  11.181  1.00 49.33           H  
ATOM   2783 HG13 VAL B  95      30.899  62.919  12.397  1.00 49.33           H  
ATOM   2784 HG21 VAL B  95      30.409  65.448  10.697  1.00 40.34           H  
ATOM   2785 HG22 VAL B  95      30.551  66.599  12.047  1.00 40.34           H  
ATOM   2786 HG23 VAL B  95      31.690  65.237  11.914  1.00 40.34           H  
ATOM   2787  N   CYS B  96      26.907  63.135  12.344  1.00 42.46           N  
ATOM   2788  CA  CYS B  96      26.029  62.119  12.931  1.00 44.02           C  
ATOM   2789  C   CYS B  96      26.790  61.323  13.970  1.00 43.45           C  
ATOM   2790  O   CYS B  96      27.868  60.798  13.698  1.00 46.40           O  
ATOM   2791  CB  CYS B  96      25.490  61.174  11.855  1.00 42.98           C  
ATOM   2792  SG  CYS B  96      24.580  59.717  12.465  1.00 43.88           S  
ATOM   2793  H   CYS B  96      27.170  63.059  11.372  1.00 42.46           H  
ATOM   2794  HA  CYS B  96      25.186  62.625  13.401  1.00 44.02           H  
ATOM   2795  HB2 CYS B  96      26.336  60.818  11.267  1.00 42.98           H  
ATOM   2796  HB3 CYS B  96      24.817  61.745  11.215  1.00 42.98           H  
ATOM   2797  N   LYS B  97      26.234  61.244  15.172  1.00 37.20           N  
ATOM   2798  CA  LYS B  97      26.881  60.511  16.234  1.00 34.06           C  
ATOM   2799  C   LYS B  97      26.163  60.678  17.545  1.00 32.61           C  
ATOM   2800  O   LYS B  97      25.117  61.333  17.654  1.00 31.49           O  
ATOM   2801  CB  LYS B  97      28.329  60.978  16.425  1.00 34.19           C  
ATOM   2802  CG  LYS B  97      28.458  62.369  16.999  1.00 37.44           C  
ATOM   2803  CD  LYS B  97      29.886  62.744  17.283  1.00 44.99           C  
ATOM   2804  CE  LYS B  97      29.945  64.133  17.895  1.00 52.06           C  
ATOM   2805  NZ  LYS B  97      31.325  64.536  18.305  1.00 56.69           N1+
ATOM   2806  H   LYS B  97      25.350  61.701  15.346  1.00 37.20           H  
ATOM   2807  HA  LYS B  97      26.860  59.462  15.938  1.00 34.06           H  
ATOM   2808  HB2 LYS B  97      28.825  60.961  15.455  1.00 34.19           H  
ATOM   2809  HB3 LYS B  97      28.827  60.282  17.100  1.00 34.19           H  
ATOM   2810  HG2 LYS B  97      27.892  62.417  17.929  1.00 37.44           H  
ATOM   2811  HG3 LYS B  97      28.045  63.082  16.285  1.00 37.44           H  
ATOM   2812  HD2 LYS B  97      30.454  62.735  16.353  1.00 44.99           H  
ATOM   2813  HD3 LYS B  97      30.317  62.024  17.979  1.00 44.99           H  
ATOM   2814  HE2 LYS B  97      29.302  64.152  18.775  1.00 52.06           H  
ATOM   2815  HE3 LYS B  97      29.578  64.851  17.162  1.00 52.06           H  
ATOM   2816  HZ1 LYS B  97      31.679  63.879  18.985  1.00 56.69           H  
ATOM   2817  HZ2 LYS B  97      31.929  64.541  17.495  1.00 56.69           H  
ATOM   2818  HZ3 LYS B  97      31.299  65.460  18.711  1.00 56.69           H  
ATOM   2819  N   THR B  98      26.809  60.110  18.548  1.00 32.88           N  
ATOM   2820  CA  THR B  98      26.360  60.072  19.916  1.00 37.70           C  
ATOM   2821  C   THR B  98      26.569  61.349  20.729  1.00 35.04           C  
ATOM   2822  O   THR B  98      27.699  61.784  20.952  1.00 36.46           O  
ATOM   2823  CB  THR B  98      27.073  58.899  20.600  1.00 39.69           C  
ATOM   2824  OG1 THR B  98      26.226  57.753  20.563  1.00 49.34           O  
ATOM   2825  CG2 THR B  98      27.451  59.223  22.001  1.00 45.76           C  
ATOM   2826  H   THR B  98      27.691  59.665  18.338  1.00 32.88           H  
ATOM   2827  HA  THR B  98      25.277  59.957  19.883  1.00 37.70           H  
ATOM   2828  HB  THR B  98      27.997  58.694  20.060  1.00 39.69           H  
ATOM   2829 HG21 THR B  98      28.104  60.096  22.009  1.00 45.76           H  
ATOM   2830 HG22 THR B  98      26.552  59.436  22.580  1.00 45.76           H  
ATOM   2831 HG23 THR B  98      27.974  58.374  22.442  1.00 45.76           H  
ATOM   2832  HG1 THR B  98      25.425  57.968  21.046  1.00 49.34           H  
ATOM   2833  N   ARG B  99      25.473  61.950  21.175  1.00 36.82           N  
ATOM   2834  CA  ARG B  99      25.556  63.137  22.020  1.00 34.06           C  
ATOM   2835  C   ARG B  99      24.547  62.959  23.126  1.00 33.29           C  
ATOM   2836  O   ARG B  99      23.530  62.299  22.932  1.00 37.82           O  
ATOM   2837  CB  ARG B  99      25.219  64.408  21.252  1.00 26.28           C  
ATOM   2838  CG  ARG B  99      26.099  64.654  20.082  1.00 23.10           C  
ATOM   2839  CD  ARG B  99      25.964  66.053  19.680  1.00 22.52           C  
ATOM   2840  NE  ARG B  99      26.818  66.380  18.553  1.00 26.96           N  
ATOM   2841  CZ  ARG B  99      26.685  65.892  17.333  1.00 29.61           C  
ATOM   2842  NH1 ARG B  99      25.720  65.022  17.044  1.00 35.42           N  
ATOM   2843  NH2 ARG B  99      27.510  66.312  16.392  1.00 30.80           N1+
ATOM   2844  H   ARG B  99      24.567  61.580  20.926  1.00 36.82           H  
ATOM   2845  HA  ARG B  99      26.574  63.241  22.396  1.00 34.06           H  
ATOM   2846  HB2 ARG B  99      25.308  65.254  21.933  1.00 26.28           H  
ATOM   2847  HB3 ARG B  99      24.191  64.333  20.898  1.00 26.28           H  
ATOM   2848  HG2 ARG B  99      25.803  64.005  19.258  1.00 23.10           H  
ATOM   2849  HG3 ARG B  99      27.135  64.448  20.352  1.00 23.10           H  
ATOM   2850  HD2 ARG B  99      26.235  66.689  20.523  1.00 22.52           H  
ATOM   2851  HD3 ARG B  99      24.927  66.241  19.402  1.00 22.52           H  
ATOM   2852  HE  ARG B  99      27.573  67.031  18.714  1.00 26.96           H  
ATOM   2853 HH11 ARG B  99      25.092  64.705  17.769  1.00 35.42           H  
ATOM   2854 HH12 ARG B  99      25.615  64.679  16.100  1.00 35.42           H  
ATOM   2855 HH21 ARG B  99      27.411  65.973  15.446  1.00 30.80           H  
ATOM   2856 HH22 ARG B  99      28.240  66.972  16.618  1.00 30.80           H  
ATOM   2857  N   THR B 100      24.800  63.542  24.286  1.00 26.15           N  
ATOM   2858  CA  THR B 100      23.843  63.372  25.355  1.00 23.76           C  
ATOM   2859  C   THR B 100      22.685  64.362  25.179  1.00 24.06           C  
ATOM   2860  O   THR B 100      22.871  65.526  24.905  1.00 22.54           O  
ATOM   2861  CB  THR B 100      24.527  63.512  26.752  1.00 22.50           C  
ATOM   2862  OG1 THR B 100      23.999  64.646  27.450  1.00 24.28           O  
ATOM   2863  CG2 THR B 100      26.035  63.647  26.604  1.00 21.37           C  
ATOM   2864  H   THR B 100      25.638  64.090  24.421  1.00 26.15           H  
ATOM   2865  HA  THR B 100      23.434  62.363  25.308  1.00 23.76           H  
ATOM   2866  HB  THR B 100      24.316  62.610  27.327  1.00 22.50           H  
ATOM   2867 HG21 THR B 100      26.429  62.773  26.085  1.00 21.37           H  
ATOM   2868 HG22 THR B 100      26.265  64.545  26.030  1.00 21.37           H  
ATOM   2869 HG23 THR B 100      26.492  63.720  27.591  1.00 21.37           H  
ATOM   2870  HG1 THR B 100      24.196  65.426  26.927  1.00 24.28           H  
ATOM   2871  N   VAL B 101      21.468  63.874  25.302  1.00 32.56           N  
ATOM   2872  CA  VAL B 101      20.316  64.739  25.148  1.00 35.66           C  
ATOM   2873  C   VAL B 101      19.453  64.569  26.389  1.00 35.86           C  
ATOM   2874  O   VAL B 101      19.724  63.715  27.236  1.00 35.42           O  
ATOM   2875  CB  VAL B 101      19.537  64.393  23.870  1.00 36.27           C  
ATOM   2876  CG1 VAL B 101      20.374  64.762  22.646  1.00 36.83           C  
ATOM   2877  CG2 VAL B 101      19.243  62.920  23.835  1.00 37.29           C  
ATOM   2878  H   VAL B 101      21.337  62.893  25.504  1.00 32.56           H  
ATOM   2879  HA  VAL B 101      20.627  65.779  25.048  1.00 35.66           H  
ATOM   2880  HB  VAL B 101      18.601  64.952  23.862  1.00 36.27           H  
ATOM   2881 HG11 VAL B 101      20.593  65.830  22.664  1.00 36.83           H  
ATOM   2882 HG12 VAL B 101      21.307  64.199  22.661  1.00 36.83           H  
ATOM   2883 HG13 VAL B 101      19.819  64.520  21.740  1.00 36.83           H  
ATOM   2884 HG21 VAL B 101      20.179  62.362  23.843  1.00 37.29           H  
ATOM   2885 HG22 VAL B 101      18.650  62.647  24.708  1.00 37.29           H  
ATOM   2886 HG23 VAL B 101      18.686  62.682  22.929  1.00 37.29           H  
ATOM   2887  N   ILE B 102      18.432  65.394  26.516  1.00 31.75           N  
ATOM   2888  CA  ILE B 102      17.604  65.334  27.687  1.00 30.65           C  
ATOM   2889  C   ILE B 102      16.335  64.568  27.425  1.00 31.96           C  
ATOM   2890  O   ILE B 102      15.661  64.797  26.424  1.00 35.44           O  
ATOM   2891  CB  ILE B 102      17.320  66.757  28.184  1.00 28.29           C  
ATOM   2892  CG1 ILE B 102      18.665  67.413  28.541  1.00 23.27           C  
ATOM   2893  CG2 ILE B 102      16.346  66.726  29.364  1.00 25.52           C  
ATOM   2894  CD1 ILE B 102      19.484  66.595  29.585  1.00 22.51           C  
ATOM   2895  H   ILE B 102      18.233  66.067  25.790  1.00 31.75           H  
ATOM   2896  HA  ILE B 102      18.135  64.792  28.470  1.00 30.65           H  
ATOM   2897  HB  ILE B 102      16.837  67.352  27.409  1.00 28.29           H  
ATOM   2898 HG12 ILE B 102      18.470  68.404  28.952  1.00 23.27           H  
ATOM   2899 HG13 ILE B 102      19.258  67.507  27.631  1.00 23.27           H  
ATOM   2900 HG21 ILE B 102      15.407  66.272  29.048  1.00 25.52           H  
ATOM   2901 HG22 ILE B 102      16.777  66.140  30.176  1.00 25.52           H  
ATOM   2902 HG23 ILE B 102      16.160  67.743  29.709  1.00 25.52           H  
ATOM   2903 HD11 ILE B 102      18.904  66.492  30.502  1.00 22.51           H  
ATOM   2904 HD12 ILE B 102      19.703  65.607  29.181  1.00 22.51           H  
ATOM   2905 HD13 ILE B 102      20.417  67.114  29.802  1.00 22.51           H  
ATOM   2906  N   TYR B 103      16.047  63.617  28.315  1.00 27.31           N  
ATOM   2907  CA  TYR B 103      14.870  62.787  28.199  1.00 25.35           C  
ATOM   2908  C   TYR B 103      14.018  63.122  29.383  1.00 27.30           C  
ATOM   2909  O   TYR B 103      14.483  63.021  30.514  1.00 23.64           O  
ATOM   2910  CB  TYR B 103      15.259  61.325  28.241  1.00 29.89           C  
ATOM   2911  CG  TYR B 103      14.091  60.372  28.153  1.00 32.53           C  
ATOM   2912  CD1 TYR B 103      13.459  60.112  26.933  1.00 35.41           C  
ATOM   2913  CD2 TYR B 103      13.661  59.669  29.275  1.00 33.13           C  
ATOM   2914  CE1 TYR B 103      12.440  59.161  26.838  1.00 35.53           C  
ATOM   2915  CE2 TYR B 103      12.648  58.731  29.189  1.00 35.33           C  
ATOM   2916  CZ  TYR B 103      12.046  58.479  27.973  1.00 36.10           C  
ATOM   2917  OH  TYR B 103      11.070  57.518  27.902  1.00 39.85           O  
ATOM   2918  H   TYR B 103      16.672  63.472  29.095  1.00 27.31           H  
ATOM   2919  HA  TYR B 103      14.345  62.962  27.260  1.00 25.35           H  
ATOM   2920  HB2 TYR B 103      15.784  61.137  29.178  1.00 29.89           H  
ATOM   2921  HB3 TYR B 103      15.928  61.125  27.404  1.00 29.89           H  
ATOM   2922  HD1 TYR B 103      13.763  60.655  26.050  1.00 35.41           H  
ATOM   2923  HD2 TYR B 103      14.127  59.860  30.230  1.00 33.13           H  
ATOM   2924  HE1 TYR B 103      11.966  58.961  25.888  1.00 35.53           H  
ATOM   2925  HE2 TYR B 103      12.329  58.197  30.072  1.00 35.33           H  
ATOM   2926  HH  TYR B 103      10.873  57.078  28.732  1.00 39.85           H  
ATOM   2927  N   GLU B 104      12.793  63.574  29.131  1.00 34.95           N  
ATOM   2928  CA  GLU B 104      11.885  63.902  30.221  1.00 43.25           C  
ATOM   2929  C   GLU B 104      11.165  62.620  30.529  1.00 44.95           C  
ATOM   2930  O   GLU B 104      10.608  61.993  29.627  1.00 45.47           O  
ATOM   2931  CB  GLU B 104      10.863  64.942  29.803  1.00 49.73           C  
ATOM   2932  CG  GLU B 104      11.440  66.299  29.494  1.00 63.84           C  
ATOM   2933  CD  GLU B 104      10.380  67.380  29.543  1.00 71.23           C  
ATOM   2934  OE1 GLU B 104      10.708  68.547  29.223  1.00 76.01           O  
ATOM   2935  OE2 GLU B 104       9.221  67.055  29.908  1.00 73.83           O1-
ATOM   2936  H   GLU B 104      12.490  63.691  28.175  1.00 34.95           H  
ATOM   2937  HA  GLU B 104      12.434  64.309  31.070  1.00 43.25           H  
ATOM   2938  HB2 GLU B 104      10.142  65.055  30.613  1.00 49.73           H  
ATOM   2939  HB3 GLU B 104      10.353  64.578  28.911  1.00 49.73           H  
ATOM   2940  HG2 GLU B 104      11.878  66.278  28.496  1.00 63.84           H  
ATOM   2941  HG3 GLU B 104      12.214  66.529  30.226  1.00 63.84           H  
ATOM   2942  N   ILE B 105      11.189  62.213  31.791  1.00 48.98           N  
ATOM   2943  CA  ILE B 105      10.517  60.981  32.161  1.00 49.46           C  
ATOM   2944  C   ILE B 105       9.063  61.166  31.777  1.00 51.13           C  
ATOM   2945  O   ILE B 105       8.404  62.089  32.257  1.00 51.78           O  
ATOM   2946  CB  ILE B 105      10.613  60.705  33.673  1.00 47.20           C  
ATOM   2947  CG1 ILE B 105      12.044  60.915  34.152  1.00 44.09           C  
ATOM   2948  CG2 ILE B 105      10.218  59.255  33.957  1.00 47.41           C  
ATOM   2949  CD1 ILE B 105      13.033  60.021  33.459  1.00 47.09           C  
ATOM   2950  H   ILE B 105      11.672  62.758  32.491  1.00 48.98           H  
ATOM   2951  HA  ILE B 105      10.981  60.135  31.655  1.00 49.46           H  
ATOM   2952  HB  ILE B 105       9.943  61.388  34.195  1.00 47.20           H  
ATOM   2953 HG12 ILE B 105      12.085  60.714  35.223  1.00 44.09           H  
ATOM   2954 HG13 ILE B 105      12.324  61.952  33.966  1.00 44.09           H  
ATOM   2955 HG21 ILE B 105       9.197  59.083  33.615  1.00 47.41           H  
ATOM   2956 HG22 ILE B 105      10.896  58.584  33.429  1.00 47.41           H  
ATOM   2957 HG23 ILE B 105      10.279  59.065  35.029  1.00 47.41           H  
ATOM   2958 HD11 ILE B 105      12.767  58.979  33.636  1.00 47.09           H  
ATOM   2959 HD12 ILE B 105      13.018  60.224  32.388  1.00 47.09           H  
ATOM   2960 HD13 ILE B 105      14.032  60.212  33.851  1.00 47.09           H  
ATOM   2961  N   PRO B 106       8.547  60.307  30.883  1.00 47.19           N  
ATOM   2962  CA  PRO B 106       7.154  60.412  30.447  1.00 45.97           C  
ATOM   2963  C   PRO B 106       6.245  60.245  31.635  1.00 45.00           C  
ATOM   2964  O   PRO B 106       6.473  59.353  32.454  1.00 39.76           O  
ATOM   2965  CB  PRO B 106       7.012  59.264  29.450  1.00 58.31           C  
ATOM   2966  CG  PRO B 106       8.407  59.055  28.951  1.00 60.94           C  
ATOM   2967  CD  PRO B 106       9.214  59.176  30.214  1.00 59.32           C  
ATOM   2968  HA  PRO B 106       6.892  61.371  30.001  1.00 45.97           H  
ATOM   2969  HB2 PRO B 106       6.344  59.538  28.634  1.00 58.31           H  
ATOM   2970  HB3 PRO B 106       6.636  58.367  29.941  1.00 58.31           H  
ATOM   2971  HG2 PRO B 106       8.687  59.820  28.227  1.00 60.94           H  
ATOM   2972  HG3 PRO B 106       8.523  58.069  28.500  1.00 60.94           H  
ATOM   2973  HD2 PRO B 106       9.154  58.268  30.813  1.00 59.32           H  
ATOM   2974  HD3 PRO B 106      10.259  59.401  29.999  1.00 59.32           H  
ATOM   2975  N   ARG B 107       5.237  61.110  31.744  1.00 53.42           N  
ATOM   2976  CA  ARG B 107       4.287  61.036  32.848  1.00 67.36           C  
ATOM   2977  C   ARG B 107       3.503  59.728  32.790  1.00 67.64           C  
ATOM   2978  O   ARG B 107       3.147  59.156  33.815  1.00 65.18           O  
ATOM   2979  CB  ARG B 107       3.329  62.230  32.799  1.00 88.14           C  
ATOM   2980  CG  ARG B 107       3.368  63.088  34.062  1.00107.05           C  
ATOM   2981  CD  ARG B 107       2.566  64.379  33.923  1.00119.62           C  
ATOM   2982  NE  ARG B 107       2.363  65.031  35.217  1.00130.45           N  
ATOM   2983  CZ  ARG B 107       3.345  65.456  36.008  1.00136.18           C  
ATOM   2984  NH1 ARG B 107       4.611  65.305  35.639  1.00140.46           N  
ATOM   2985  NH2 ARG B 107       3.064  66.025  37.176  1.00138.54           N1+
ATOM   2986  H   ARG B 107       5.129  61.833  31.047  1.00 53.42           H  
ATOM   2987  HA  ARG B 107       4.841  61.066  33.786  1.00 67.36           H  
ATOM   2988  HB2 ARG B 107       2.314  61.854  32.667  1.00 88.14           H  
ATOM   2989  HB3 ARG B 107       3.598  62.855  31.948  1.00 88.14           H  
ATOM   2990  HG2 ARG B 107       4.405  63.344  34.278  1.00107.05           H  
ATOM   2991  HG3 ARG B 107       2.957  62.510  34.889  1.00107.05           H  
ATOM   2992  HD2 ARG B 107       1.594  64.146  33.488  1.00119.62           H  
ATOM   2993  HD3 ARG B 107       3.105  65.060  33.265  1.00119.62           H  
ATOM   2994  HE  ARG B 107       1.413  65.168  35.531  1.00130.45           H  
ATOM   2995 HH11 ARG B 107       5.355  65.622  36.245  1.00140.46           H  
ATOM   2996 HH12 ARG B 107       4.831  64.873  34.753  1.00140.46           H  
ATOM   2997 HH21 ARG B 107       2.103  66.143  37.462  1.00138.54           H  
ATOM   2998 HH22 ARG B 107       3.812  66.340  37.777  1.00138.54           H  
ATOM   2999  N   SER B 108       3.250  59.249  31.579  1.00 75.83           N  
ATOM   3000  CA  SER B 108       2.512  58.009  31.379  1.00 76.89           C  
ATOM   3001  C   SER B 108       3.311  56.769  31.779  1.00 79.42           C  
ATOM   3002  O   SER B 108       2.739  55.735  32.107  1.00 84.59           O  
ATOM   3003  CB  SER B 108       2.100  57.897  29.918  1.00 62.76           C  
ATOM   3004  OG  SER B 108       3.240  57.977  29.078  1.00 54.33           O  
ATOM   3005  H   SER B 108       3.579  59.759  30.772  1.00 75.83           H  
ATOM   3006  HA  SER B 108       1.636  58.048  32.027  1.00 76.89           H  
ATOM   3007  HB2 SER B 108       1.416  58.710  29.674  1.00 62.76           H  
ATOM   3008  HB3 SER B 108       1.601  56.941  29.757  1.00 62.76           H  
ATOM   3009  HG  SER B 108       3.660  58.825  29.238  1.00 54.33           H  
ATOM   3010  N   GLN B 109       4.634  56.870  31.748  1.00 74.46           N  
ATOM   3011  CA  GLN B 109       5.483  55.734  32.109  1.00 68.58           C  
ATOM   3012  C   GLN B 109       5.468  55.457  33.617  1.00 68.67           C  
ATOM   3013  O   GLN B 109       5.927  54.405  34.070  1.00 69.36           O  
ATOM   3014  CB  GLN B 109       6.936  55.980  31.671  1.00 61.01           C  
ATOM   3015  CG  GLN B 109       7.401  55.246  30.407  1.00 52.71           C  
ATOM   3016  CD  GLN B 109       8.897  54.882  30.468  1.00 52.65           C  
ATOM   3017  OE1 GLN B 109       9.259  53.728  30.761  1.00 51.68           O  
ATOM   3018  NE2 GLN B 109       9.771  55.871  30.211  1.00 46.13           N  
ATOM   3019  H   GLN B 109       5.061  57.743  31.472  1.00 74.46           H  
ATOM   3020  HA  GLN B 109       5.075  54.866  31.590  1.00 68.58           H  
ATOM   3021  HB2 GLN B 109       7.586  55.673  32.491  1.00 61.01           H  
ATOM   3022  HB3 GLN B 109       7.053  57.049  31.495  1.00 61.01           H  
ATOM   3023  HG2 GLN B 109       7.230  55.889  29.544  1.00 52.71           H  
ATOM   3024  HG3 GLN B 109       6.820  54.330  30.298  1.00 52.71           H  
ATOM   3025 HE21 GLN B 109      10.764  55.691  30.252  1.00 46.13           H  
ATOM   3026 HE22 GLN B 109       9.435  56.794  29.977  1.00 46.13           H  
ATOM   3027  N   VAL B 110       4.948  56.396  34.398  1.00 67.19           N  
ATOM   3028  CA  VAL B 110       4.916  56.220  35.847  1.00 67.07           C  
ATOM   3029  C   VAL B 110       3.523  55.812  36.324  1.00 68.61           C  
ATOM   3030  O   VAL B 110       3.348  54.753  36.933  1.00 69.45           O  
ATOM   3031  CB  VAL B 110       5.354  57.521  36.580  1.00 68.23           C  
ATOM   3032  CG1 VAL B 110       5.270  57.330  38.082  1.00 68.34           C  
ATOM   3033  CG2 VAL B 110       6.776  57.888  36.194  1.00 64.93           C  
ATOM   3034  H   VAL B 110       4.572  57.238  33.987  1.00 67.19           H  
ATOM   3035  HA  VAL B 110       5.619  55.423  36.089  1.00 67.07           H  
ATOM   3036  HB  VAL B 110       4.683  58.327  36.283  1.00 68.23           H  
ATOM   3037 HG11 VAL B 110       4.247  57.075  38.359  1.00 68.34           H  
ATOM   3038 HG12 VAL B 110       5.940  56.525  38.384  1.00 68.34           H  
ATOM   3039 HG13 VAL B 110       5.563  58.253  38.583  1.00 68.34           H  
ATOM   3040 HG21 VAL B 110       7.451  57.085  36.489  1.00 64.93           H  
ATOM   3041 HG22 VAL B 110       6.834  58.034  35.115  1.00 64.93           H  
ATOM   3042 HG23 VAL B 110       7.064  58.809  36.701  1.00 64.93           H  
ATOM   3043  N   ASP B 111       2.541  56.662  36.040  1.00 72.68           N  
ATOM   3044  CA  ASP B 111       1.152  56.416  36.403  1.00 77.27           C  
ATOM   3045  C   ASP B 111       0.323  57.167  35.381  1.00 80.51           C  
ATOM   3046  O   ASP B 111       0.137  58.376  35.492  1.00 79.06           O  
ATOM   3047  CB  ASP B 111       0.849  56.961  37.796  1.00 80.30           C  
ATOM   3048  CG  ASP B 111      -0.616  56.828  38.167  1.00 83.37           C  
ATOM   3049  OD1 ASP B 111      -1.059  55.693  38.439  1.00 85.24           O  
ATOM   3050  OD2 ASP B 111      -1.323  57.860  38.178  1.00 84.19           O1-
ATOM   3051  H   ASP B 111       2.768  57.516  35.551  1.00 72.68           H  
ATOM   3052  HA  ASP B 111       0.935  55.348  36.415  1.00 77.27           H  
ATOM   3053  HB2 ASP B 111       1.123  58.016  37.826  1.00 80.30           H  
ATOM   3054  HB3 ASP B 111       1.445  56.410  38.524  1.00 80.30           H  
ATOM   3055  N   PRO B 112      -0.181  56.463  34.361  1.00 86.26           N  
ATOM   3056  CA  PRO B 112      -0.992  57.103  33.323  1.00 94.13           C  
ATOM   3057  C   PRO B 112      -2.334  57.576  33.869  1.00103.91           C  
ATOM   3058  O   PRO B 112      -3.153  58.136  33.140  1.00103.46           O  
ATOM   3059  CB  PRO B 112      -1.146  55.994  32.287  1.00 84.72           C  
ATOM   3060  CG  PRO B 112      -1.170  54.748  33.144  1.00 80.83           C  
ATOM   3061  CD  PRO B 112      -0.058  55.012  34.125  1.00 79.87           C  
ATOM   3062  HA  PRO B 112      -0.540  58.006  32.913  1.00 94.13           H  
ATOM   3063  HB2 PRO B 112      -0.303  55.981  31.596  1.00 84.72           H  
ATOM   3064  HB3 PRO B 112      -2.074  56.105  31.726  1.00 84.72           H  
ATOM   3065  HG2 PRO B 112      -0.969  53.856  32.550  1.00 80.83           H  
ATOM   3066  HG3 PRO B 112      -2.127  54.637  33.653  1.00 80.83           H  
ATOM   3067  HD2 PRO B 112      -0.204  54.449  35.047  1.00 79.87           H  
ATOM   3068  HD3 PRO B 112       0.913  54.763  33.697  1.00 79.87           H  
ATOM   3069  N   THR B 113      -2.531  57.356  35.165  1.00109.37           N  
ATOM   3070  CA  THR B 113      -3.767  57.696  35.863  1.00111.32           C  
ATOM   3071  C   THR B 113      -3.974  59.148  36.333  1.00120.63           C  
ATOM   3072  O   THR B 113      -4.465  59.985  35.573  1.00123.62           O  
ATOM   3073  CB  THR B 113      -3.943  56.751  37.069  1.00101.47           C  
ATOM   3074  OG1 THR B 113      -4.093  55.409  36.592  1.00 94.23           O  
ATOM   3075  CG2 THR B 113      -5.152  57.139  37.905  1.00 96.67           C  
ATOM   3076  H   THR B 113      -1.785  56.930  35.696  1.00109.37           H  
ATOM   3077  HA  THR B 113      -4.526  57.573  35.090  1.00111.32           H  
ATOM   3078  HB  THR B 113      -3.060  56.829  37.704  1.00101.47           H  
ATOM   3079 HG21 THR B 113      -5.033  58.161  38.264  1.00 96.67           H  
ATOM   3080 HG22 THR B 113      -6.053  57.071  37.295  1.00 96.67           H  
ATOM   3081 HG23 THR B 113      -5.237  56.463  38.756  1.00 96.67           H  
ATOM   3082  HG1 THR B 113      -4.878  55.383  36.040  1.00 94.23           H  
ATOM   3083  N   SER B 114      -3.603  59.437  37.580  1.00123.40           N  
ATOM   3084  CA  SER B 114      -3.787  60.764  38.173  1.00120.13           C  
ATOM   3085  C   SER B 114      -2.908  61.893  37.641  1.00122.26           C  
ATOM   3086  O   SER B 114      -1.842  61.657  37.077  1.00126.47           O  
ATOM   3087  CB  SER B 114      -3.602  60.679  39.683  1.00106.39           C  
ATOM   3088  OG  SER B 114      -2.771  61.731  40.141  1.00 97.90           O  
ATOM   3089  H   SER B 114      -3.178  58.711  38.139  1.00123.40           H  
ATOM   3090  HA  SER B 114      -4.801  61.037  37.880  1.00120.13           H  
ATOM   3091  HB2 SER B 114      -3.142  59.723  39.935  1.00106.39           H  
ATOM   3092  HB3 SER B 114      -4.575  60.753  40.168  1.00106.39           H  
ATOM   3093  HG  SER B 114      -1.923  61.644  39.700  1.00 97.90           H  
ATOM   3094  N   ALA B 115      -3.363  63.127  37.850  1.00116.76           N  
ATOM   3095  CA  ALA B 115      -2.637  64.309  37.400  1.00116.61           C  
ATOM   3096  C   ALA B 115      -1.988  65.034  38.571  1.00120.60           C  
ATOM   3097  O   ALA B 115      -1.137  65.905  38.385  1.00116.98           O  
ATOM   3098  CB  ALA B 115      -3.583  65.256  36.667  1.00112.99           C  
ATOM   3099  H   ALA B 115      -4.240  63.248  38.336  1.00116.76           H  
ATOM   3100  HA  ALA B 115      -1.850  63.983  36.720  1.00116.61           H  
ATOM   3101  HB1 ALA B 115      -4.028  64.739  35.817  1.00112.99           H  
ATOM   3102  HB2 ALA B 115      -4.370  65.582  37.347  1.00112.99           H  
ATOM   3103  HB3 ALA B 115      -3.026  66.124  36.313  1.00112.99           H  
ATOM   3104  N   ASN B 116      -2.387  64.666  39.781  1.00128.72           N  
ATOM   3105  CA  ASN B 116      -1.845  65.303  40.968  1.00128.33           C  
ATOM   3106  C   ASN B 116      -0.626  64.613  41.572  1.00127.94           C  
ATOM   3107  O   ASN B 116      -0.626  64.238  42.746  1.00136.33           O  
ATOM   3108  CB  ASN B 116      -2.946  65.448  42.021  1.00122.32           C  
ATOM   3109  CG  ASN B 116      -4.058  66.377  41.570  1.00119.10           C  
ATOM   3110  OD1 ASN B 116      -5.018  66.615  42.300  1.00118.89           O  
ATOM   3111  ND2 ASN B 116      -3.932  66.908  40.358  1.00120.14           N  
ATOM   3112  H   ASN B 116      -3.076  63.934  39.878  1.00128.72           H  
ATOM   3113  HA  ASN B 116      -1.485  66.279  40.641  1.00128.33           H  
ATOM   3114  HB2 ASN B 116      -2.506  65.846  42.935  1.00122.32           H  
ATOM   3115  HB3 ASN B 116      -3.371  64.464  42.221  1.00122.32           H  
ATOM   3116 HD21 ASN B 116      -3.127  66.686  39.791  1.00120.14           H  
ATOM   3117 HD22 ASN B 116      -4.642  67.534  40.005  1.00120.14           H  
ATOM   3118  N   PHE B 117       0.415  64.436  40.770  1.00118.89           N  
ATOM   3119  CA  PHE B 117       1.627  63.825  41.285  1.00 99.59           C  
ATOM   3120  C   PHE B 117       2.844  64.457  40.633  1.00 91.35           C  
ATOM   3121  O   PHE B 117       2.761  65.029  39.547  1.00 97.04           O  
ATOM   3122  CB  PHE B 117       1.617  62.305  41.071  1.00 83.76           C  
ATOM   3123  CG  PHE B 117       1.865  61.882  39.654  1.00 78.45           C  
ATOM   3124  CD1 PHE B 117       3.142  61.919  39.115  1.00 77.12           C  
ATOM   3125  CD2 PHE B 117       0.817  61.457  38.852  1.00 77.02           C  
ATOM   3126  CE1 PHE B 117       3.371  61.537  37.800  1.00 77.15           C  
ATOM   3127  CE2 PHE B 117       1.039  61.074  37.534  1.00 77.01           C  
ATOM   3128  CZ  PHE B 117       2.318  61.116  37.009  1.00 76.51           C  
ATOM   3129  H   PHE B 117       0.365  64.725  39.804  1.00118.89           H  
ATOM   3130  HA  PHE B 117       1.673  64.003  42.359  1.00 99.59           H  
ATOM   3131  HB2 PHE B 117       0.643  61.923  41.376  1.00 83.76           H  
ATOM   3132  HB3 PHE B 117       2.392  61.866  41.699  1.00 83.76           H  
ATOM   3133  HD1 PHE B 117       3.969  62.249  39.726  1.00 77.12           H  
ATOM   3134  HD2 PHE B 117      -0.184  61.423  39.256  1.00 77.02           H  
ATOM   3135  HE1 PHE B 117       4.372  61.569  37.395  1.00 77.15           H  
ATOM   3136  HE2 PHE B 117       0.214  60.744  36.921  1.00 77.01           H  
ATOM   3137  HZ  PHE B 117       2.493  60.821  35.985  1.00 76.51           H  
ATOM   3138  N   LEU B 118       3.974  64.352  41.316  1.00 73.12           N  
ATOM   3139  CA  LEU B 118       5.219  64.918  40.840  1.00 60.39           C  
ATOM   3140  C   LEU B 118       6.203  63.777  40.672  1.00 50.81           C  
ATOM   3141  O   LEU B 118       6.170  62.798  41.413  1.00 47.56           O  
ATOM   3142  CB  LEU B 118       5.738  65.914  41.873  1.00 66.66           C  
ATOM   3143  CG  LEU B 118       6.625  67.094  41.473  1.00 70.96           C  
ATOM   3144  CD1 LEU B 118       6.589  68.112  42.596  1.00 69.82           C  
ATOM   3145  CD2 LEU B 118       8.056  66.644  41.175  1.00 72.77           C  
ATOM   3146  H   LEU B 118       3.967  63.861  42.198  1.00 73.12           H  
ATOM   3147  HA  LEU B 118       5.082  65.438  39.892  1.00 60.39           H  
ATOM   3148  HB2 LEU B 118       6.307  65.334  42.600  1.00 66.66           H  
ATOM   3149  HB3 LEU B 118       4.859  66.340  42.357  1.00 66.66           H  
ATOM   3150  HG  LEU B 118       6.247  67.543  40.554  1.00 70.96           H  
ATOM   3151 HD11 LEU B 118       5.563  68.444  42.753  1.00 69.82           H  
ATOM   3152 HD12 LEU B 118       6.968  67.657  43.511  1.00 69.82           H  
ATOM   3153 HD13 LEU B 118       7.211  68.967  42.331  1.00 69.82           H  
ATOM   3154 HD21 LEU B 118       8.485  66.185  42.065  1.00 72.77           H  
ATOM   3155 HD22 LEU B 118       8.047  65.919  40.361  1.00 72.77           H  
ATOM   3156 HD23 LEU B 118       8.656  67.507  40.886  1.00 72.77           H  
ATOM   3157  N   ILE B 119       7.071  63.900  39.683  1.00 49.01           N  
ATOM   3158  CA  ILE B 119       8.076  62.880  39.411  1.00 49.82           C  
ATOM   3159  C   ILE B 119       9.433  63.484  39.693  1.00 41.80           C  
ATOM   3160  O   ILE B 119       9.663  64.665  39.426  1.00 40.47           O  
ATOM   3161  CB  ILE B 119       8.079  62.433  37.921  1.00 58.89           C  
ATOM   3162  CG1 ILE B 119       8.217  63.660  37.001  1.00 70.65           C  
ATOM   3163  CG2 ILE B 119       6.820  61.679  37.584  1.00 61.52           C  
ATOM   3164  CD1 ILE B 119       7.144  64.776  37.173  1.00 74.53           C  
ATOM   3165  H   ILE B 119       7.037  64.724  39.099  1.00 49.01           H  
ATOM   3166  HA  ILE B 119       7.852  62.014  40.034  1.00 49.82           H  
ATOM   3167  HB  ILE B 119       8.930  61.770  37.766  1.00 58.89           H  
ATOM   3168 HG12 ILE B 119       8.169  63.309  35.970  1.00 70.65           H  
ATOM   3169 HG13 ILE B 119       9.194  64.107  37.188  1.00 70.65           H  
ATOM   3170 HG21 ILE B 119       6.735  60.806  38.231  1.00 61.52           H  
ATOM   3171 HG22 ILE B 119       5.957  62.328  37.734  1.00 61.52           H  
ATOM   3172 HG23 ILE B 119       6.857  61.357  36.543  1.00 61.52           H  
ATOM   3173 HD11 ILE B 119       6.153  64.359  36.992  1.00 74.53           H  
ATOM   3174 HD12 ILE B 119       7.192  65.173  38.187  1.00 74.53           H  
ATOM   3175 HD13 ILE B 119       7.336  65.578  36.460  1.00 74.53           H  
ATOM   3176  N   TRP B 120      10.329  62.690  40.254  1.00 36.13           N  
ATOM   3177  CA  TRP B 120      11.675  63.170  40.511  1.00 33.03           C  
ATOM   3178  C   TRP B 120      12.610  62.003  40.374  1.00 33.09           C  
ATOM   3179  O   TRP B 120      12.370  60.942  40.923  1.00 34.04           O  
ATOM   3180  CB  TRP B 120      11.835  63.769  41.913  1.00 29.36           C  
ATOM   3181  CG  TRP B 120      13.128  64.577  42.004  1.00 27.71           C  
ATOM   3182  CD1 TRP B 120      13.295  65.921  41.747  1.00 27.32           C  
ATOM   3183  CD2 TRP B 120      14.448  64.049  42.221  1.00 26.82           C  
ATOM   3184  NE1 TRP B 120      14.641  66.248  41.780  1.00 23.08           N  
ATOM   3185  CE2 TRP B 120      15.361  65.117  42.064  1.00 24.15           C  
ATOM   3186  CE3 TRP B 120      14.945  62.770  42.519  1.00 27.54           C  
ATOM   3187  CZ2 TRP B 120      16.748  64.941  42.200  1.00 25.15           C  
ATOM   3188  CZ3 TRP B 120      16.331  62.604  42.654  1.00 27.68           C  
ATOM   3189  CH2 TRP B 120      17.211  63.690  42.489  1.00 20.62           C  
ATOM   3190  H   TRP B 120      10.076  61.745  40.505  1.00 36.13           H  
ATOM   3191  HA  TRP B 120      11.896  63.963  39.796  1.00 33.03           H  
ATOM   3192  HB2 TRP B 120      11.863  62.963  42.647  1.00 29.36           H  
ATOM   3193  HB3 TRP B 120      10.988  64.422  42.123  1.00 29.36           H  
ATOM   3194  HD1 TRP B 120      12.494  66.617  41.549  1.00 27.32           H  
ATOM   3195  HE1 TRP B 120      15.028  67.167  41.621  1.00 23.08           H  
ATOM   3196  HE3 TRP B 120      14.274  61.932  42.642  1.00 27.54           H  
ATOM   3197  HZ2 TRP B 120      17.428  65.771  42.079  1.00 25.15           H  
ATOM   3198  HZ3 TRP B 120      16.729  61.628  42.888  1.00 27.68           H  
ATOM   3199  HH2 TRP B 120      18.274  63.530  42.593  1.00 20.62           H  
ATOM   3200  N   PRO B 121      13.678  62.167  39.602  1.00 26.90           N  
ATOM   3201  CA  PRO B 121      13.981  63.396  38.886  1.00 25.10           C  
ATOM   3202  C   PRO B 121      13.089  63.493  37.638  1.00 25.08           C  
ATOM   3203  O   PRO B 121      12.768  62.474  37.016  1.00 24.35           O  
ATOM   3204  CB  PRO B 121      15.456  63.217  38.540  1.00 24.83           C  
ATOM   3205  CG  PRO B 121      15.548  61.769  38.276  1.00 24.74           C  
ATOM   3206  CD  PRO B 121      14.762  61.185  39.422  1.00 25.74           C  
ATOM   3207  HA  PRO B 121      13.799  64.314  39.444  1.00 25.10           H  
ATOM   3208  HB2 PRO B 121      16.094  63.507  39.375  1.00 24.83           H  
ATOM   3209  HB3 PRO B 121      15.727  63.796  37.657  1.00 24.83           H  
ATOM   3210  HG2 PRO B 121      16.584  61.429  38.293  1.00 24.74           H  
ATOM   3211  HG3 PRO B 121      15.098  61.513  37.317  1.00 24.74           H  
ATOM   3212  HD2 PRO B 121      14.365  60.203  39.166  1.00 25.74           H  
ATOM   3213  HD3 PRO B 121      15.375  61.107  40.320  1.00 25.74           H  
ATOM   3214  N   PRO B 122      12.687  64.721  37.251  1.00 31.20           N  
ATOM   3215  CA  PRO B 122      11.831  64.875  36.064  1.00 29.96           C  
ATOM   3216  C   PRO B 122      12.517  64.672  34.720  1.00 32.26           C  
ATOM   3217  O   PRO B 122      11.849  64.411  33.713  1.00 33.92           O  
ATOM   3218  CB  PRO B 122      11.267  66.287  36.217  1.00 29.63           C  
ATOM   3219  CG  PRO B 122      12.320  67.008  36.994  1.00 28.14           C  
ATOM   3220  CD  PRO B 122      12.793  65.991  38.001  1.00 28.03           C  
ATOM   3221  HA  PRO B 122      11.074  64.092  36.037  1.00 29.96           H  
ATOM   3222  HB2 PRO B 122      10.324  66.271  36.763  1.00 29.63           H  
ATOM   3223  HB3 PRO B 122      11.116  66.753  35.243  1.00 29.63           H  
ATOM   3224  HG2 PRO B 122      11.902  67.882  37.493  1.00 28.14           H  
ATOM   3225  HG3 PRO B 122      13.138  67.318  36.343  1.00 28.14           H  
ATOM   3226  HD2 PRO B 122      13.822  66.185  38.303  1.00 28.03           H  
ATOM   3227  HD3 PRO B 122      12.152  65.982  38.882  1.00 28.03           H  
ATOM   3228  N   CYS B 123      13.845  64.780  34.689  1.00 30.34           N  
ATOM   3229  CA  CYS B 123      14.578  64.608  33.430  1.00 32.66           C  
ATOM   3230  C   CYS B 123      15.930  63.995  33.670  1.00 28.37           C  
ATOM   3231  O   CYS B 123      16.551  64.194  34.711  1.00 27.64           O  
ATOM   3232  CB  CYS B 123      14.783  65.959  32.721  1.00 55.54           C  
ATOM   3233  SG  CYS B 123      13.315  67.029  32.805  1.00 71.10           S  
ATOM   3234  H   CYS B 123      14.351  64.982  35.539  1.00 30.34           H  
ATOM   3235  HA  CYS B 123      13.979  63.948  32.803  1.00 32.66           H  
ATOM   3236  HB2 CYS B 123      15.017  65.770  31.673  1.00 55.54           H  
ATOM   3237  HB3 CYS B 123      15.619  66.476  33.192  1.00 55.54           H  
ATOM   3238  N   VAL B 124      16.404  63.254  32.690  1.00 24.12           N  
ATOM   3239  CA  VAL B 124      17.709  62.635  32.811  1.00 20.65           C  
ATOM   3240  C   VAL B 124      18.480  62.727  31.485  1.00 21.70           C  
ATOM   3241  O   VAL B 124      17.906  62.897  30.411  1.00 18.56           O  
ATOM   3242  CB  VAL B 124      17.557  61.160  33.182  1.00 19.47           C  
ATOM   3243  CG1 VAL B 124      16.887  61.022  34.540  1.00 19.60           C  
ATOM   3244  CG2 VAL B 124      16.720  60.465  32.135  1.00 15.96           C  
ATOM   3245  H   VAL B 124      15.857  63.117  31.852  1.00 24.12           H  
ATOM   3246  HA  VAL B 124      18.260  63.164  33.589  1.00 20.65           H  
ATOM   3247  HB  VAL B 124      18.545  60.703  33.230  1.00 19.47           H  
ATOM   3248 HG11 VAL B 124      17.490  61.525  35.296  1.00 19.60           H  
ATOM   3249 HG12 VAL B 124      15.897  61.476  34.504  1.00 19.60           H  
ATOM   3250 HG13 VAL B 124      16.794  59.966  34.794  1.00 19.60           H  
ATOM   3251 HG21 VAL B 124      15.734  60.927  32.093  1.00 15.96           H  
ATOM   3252 HG22 VAL B 124      17.205  60.555  31.163  1.00 15.96           H  
ATOM   3253 HG23 VAL B 124      16.617  59.411  32.393  1.00 15.96           H  
ATOM   3254  N   GLU B 125      19.792  62.605  31.586  1.00 24.95           N  
ATOM   3255  CA  GLU B 125      20.667  62.597  30.422  1.00 27.26           C  
ATOM   3256  C   GLU B 125      20.692  61.201  29.795  1.00 27.70           C  
ATOM   3257  O   GLU B 125      20.721  60.203  30.513  1.00 33.17           O  
ATOM   3258  CB  GLU B 125      22.108  62.944  30.821  1.00 24.97           C  
ATOM   3259  CG  GLU B 125      22.346  64.338  31.362  1.00 28.31           C  
ATOM   3260  CD  GLU B 125      23.827  64.625  31.472  1.00 32.14           C  
ATOM   3261  OE1 GLU B 125      24.584  63.685  31.792  1.00 36.17           O  
ATOM   3262  OE2 GLU B 125      24.244  65.778  31.240  1.00 34.78           O1-
ATOM   3263  H   GLU B 125      20.203  62.514  32.504  1.00 24.95           H  
ATOM   3264  HA  GLU B 125      20.283  63.335  29.718  1.00 27.26           H  
ATOM   3265  HB2 GLU B 125      22.734  62.821  29.937  1.00 24.97           H  
ATOM   3266  HB3 GLU B 125      22.419  62.234  31.588  1.00 24.97           H  
ATOM   3267  HG2 GLU B 125      21.892  64.421  32.349  1.00 28.31           H  
ATOM   3268  HG3 GLU B 125      21.890  65.065  30.690  1.00 28.31           H  
ATOM   3269  N   VAL B 126      20.694  61.129  28.463  1.00 24.55           N  
ATOM   3270  CA  VAL B 126      20.767  59.855  27.740  1.00 22.43           C  
ATOM   3271  C   VAL B 126      21.574  60.178  26.505  1.00 22.55           C  
ATOM   3272  O   VAL B 126      21.572  61.324  26.069  1.00 25.75           O  
ATOM   3273  CB  VAL B 126      19.395  59.360  27.259  1.00 19.42           C  
ATOM   3274  CG1 VAL B 126      18.558  58.931  28.431  1.00 23.85           C  
ATOM   3275  CG2 VAL B 126      18.689  60.455  26.482  1.00 19.14           C  
ATOM   3276  H   VAL B 126      20.643  61.986  27.931  1.00 24.55           H  
ATOM   3277  HA  VAL B 126      21.182  59.083  28.388  1.00 22.43           H  
ATOM   3278  HB  VAL B 126      19.541  58.502  26.602  1.00 19.42           H  
ATOM   3279 HG11 VAL B 126      19.070  58.134  28.970  1.00 23.85           H  
ATOM   3280 HG12 VAL B 126      18.404  59.780  29.097  1.00 23.85           H  
ATOM   3281 HG13 VAL B 126      17.594  58.568  28.075  1.00 23.85           H  
ATOM   3282 HG21 VAL B 126      18.537  61.319  27.129  1.00 19.14           H  
ATOM   3283 HG22 VAL B 126      19.299  60.744  25.626  1.00 19.14           H  
ATOM   3284 HG23 VAL B 126      17.724  60.088  26.133  1.00 19.14           H  
ATOM   3285  N   LYS B 127      22.297  59.212  25.961  1.00 23.76           N  
ATOM   3286  CA  LYS B 127      23.025  59.465  24.731  1.00 25.72           C  
ATOM   3287  C   LYS B 127      22.140  59.031  23.544  1.00 25.31           C  
ATOM   3288  O   LYS B 127      21.509  57.968  23.566  1.00 25.78           O  
ATOM   3289  CB  LYS B 127      24.331  58.676  24.727  1.00 34.45           C  
ATOM   3290  CG  LYS B 127      25.429  59.226  25.609  1.00 43.69           C  
ATOM   3291  CD  LYS B 127      26.298  60.175  24.802  1.00 51.17           C  
ATOM   3292  CE  LYS B 127      27.714  60.342  25.363  1.00 54.99           C  
ATOM   3293  NZ  LYS B 127      28.546  61.213  24.448  1.00 56.19           N1+
ATOM   3294  H   LYS B 127      22.342  58.303  26.400  1.00 23.76           H  
ATOM   3295  HA  LYS B 127      23.264  60.525  24.649  1.00 25.72           H  
ATOM   3296  HB2 LYS B 127      24.704  58.650  23.703  1.00 34.45           H  
ATOM   3297  HB3 LYS B 127      24.111  57.661  25.059  1.00 34.45           H  
ATOM   3298  HG2 LYS B 127      26.039  58.405  25.984  1.00 43.69           H  
ATOM   3299  HG3 LYS B 127      24.987  59.763  26.448  1.00 43.69           H  
ATOM   3300  HD2 LYS B 127      25.817  61.153  24.786  1.00 51.17           H  
ATOM   3301  HD3 LYS B 127      26.374  59.791  23.785  1.00 51.17           H  
ATOM   3302  HE2 LYS B 127      28.183  59.362  25.450  1.00 54.99           H  
ATOM   3303  HE3 LYS B 127      27.658  60.807  26.347  1.00 54.99           H  
ATOM   3304  HZ1 LYS B 127      28.601  60.786  23.534  1.00 56.19           H  
ATOM   3305  HZ2 LYS B 127      28.117  62.124  24.368  1.00 56.19           H  
ATOM   3306  HZ3 LYS B 127      29.476  61.311  24.830  1.00 56.19           H  
ATOM   3307  N   ARG B 128      22.107  59.831  22.497  1.00 26.56           N  
ATOM   3308  CA  ARG B 128      21.312  59.480  21.339  1.00 26.66           C  
ATOM   3309  C   ARG B 128      22.073  59.844  20.091  1.00 30.70           C  
ATOM   3310  O   ARG B 128      23.008  60.632  20.139  1.00 33.55           O  
ATOM   3311  CB  ARG B 128      19.985  60.239  21.353  1.00 23.08           C  
ATOM   3312  CG  ARG B 128      19.067  59.888  22.499  1.00 23.76           C  
ATOM   3313  CD  ARG B 128      18.716  58.389  22.519  1.00 29.40           C  
ATOM   3314  NE  ARG B 128      17.721  58.092  23.557  1.00 37.36           N  
ATOM   3315  CZ  ARG B 128      16.427  58.407  23.453  1.00 41.09           C  
ATOM   3316  NH1 ARG B 128      15.972  59.019  22.359  1.00 41.69           N  
ATOM   3317  NH2 ARG B 128      15.591  58.125  24.443  1.00 39.62           N1+
ATOM   3318  H   ARG B 128      22.637  60.691  22.503  1.00 26.56           H  
ATOM   3319  HA  ARG B 128      21.109  58.409  21.360  1.00 26.66           H  
ATOM   3320  HB2 ARG B 128      19.462  60.024  20.421  1.00 23.08           H  
ATOM   3321  HB3 ARG B 128      20.205  61.305  21.409  1.00 23.08           H  
ATOM   3322  HG2 ARG B 128      18.147  60.464  22.401  1.00 23.76           H  
ATOM   3323  HG3 ARG B 128      19.560  60.147  23.436  1.00 23.76           H  
ATOM   3324  HD2 ARG B 128      19.621  57.814  22.718  1.00 29.40           H  
ATOM   3325  HD3 ARG B 128      18.312  58.105  21.547  1.00 29.40           H  
ATOM   3326  HE  ARG B 128      18.032  57.624  24.396  1.00 37.36           H  
ATOM   3327 HH11 ARG B 128      14.995  59.265  22.288  1.00 41.69           H  
ATOM   3328 HH12 ARG B 128      16.604  59.236  21.602  1.00 41.69           H  
ATOM   3329 HH21 ARG B 128      15.930  57.662  25.274  1.00 39.62           H  
ATOM   3330 HH22 ARG B 128      14.615  58.374  24.366  1.00 39.62           H  
ATOM   3331  N   CYS B 129      21.695  59.260  18.971  1.00 30.09           N  
ATOM   3332  CA  CYS B 129      22.348  59.629  17.744  1.00 29.86           C  
ATOM   3333  C   CYS B 129      21.684  60.909  17.311  1.00 31.25           C  
ATOM   3334  O   CYS B 129      20.462  60.964  17.125  1.00 33.22           O  
ATOM   3335  CB  CYS B 129      22.129  58.595  16.678  1.00 29.36           C  
ATOM   3336  SG  CYS B 129      22.925  57.056  17.115  1.00 32.66           S  
ATOM   3337  H   CYS B 129      20.961  58.567  18.975  1.00 30.09           H  
ATOM   3338  HA  CYS B 129      23.423  59.727  17.893  1.00 29.86           H  
ATOM   3339  HB2 CYS B 129      22.544  58.958  15.738  1.00 29.36           H  
ATOM   3340  HB3 CYS B 129      21.059  58.423  16.561  1.00 29.36           H  
ATOM   3341  N   THR B 130      22.494  61.941  17.148  1.00 33.60           N  
ATOM   3342  CA  THR B 130      21.997  63.237  16.730  1.00 32.55           C  
ATOM   3343  C   THR B 130      22.938  63.763  15.655  1.00 32.11           C  
ATOM   3344  O   THR B 130      24.048  63.269  15.504  1.00 33.84           O  
ATOM   3345  CB  THR B 130      22.010  64.180  17.900  1.00 31.18           C  
ATOM   3346  OG1 THR B 130      23.344  64.274  18.412  1.00 33.66           O  
ATOM   3347  CG2 THR B 130      21.120  63.659  18.987  1.00 28.43           C  
ATOM   3348  H   THR B 130      23.483  61.824  17.319  1.00 33.60           H  
ATOM   3349  HA  THR B 130      20.978  63.154  16.351  1.00 32.55           H  
ATOM   3350  HB  THR B 130      21.656  65.158  17.573  1.00 31.18           H  
ATOM   3351 HG21 THR B 130      20.101  63.567  18.610  1.00 28.43           H  
ATOM   3352 HG22 THR B 130      21.477  62.681  19.311  1.00 28.43           H  
ATOM   3353 HG23 THR B 130      21.134  64.349  19.830  1.00 28.43           H  
ATOM   3354  HG1 THR B 130      23.612  63.394  18.687  1.00 33.66           H  
ATOM   3355  N   GLY B 131      22.518  64.781  14.925  1.00 28.37           N  
ATOM   3356  CA  GLY B 131      23.376  65.291  13.884  1.00 28.68           C  
ATOM   3357  C   GLY B 131      22.727  64.953  12.568  1.00 33.02           C  
ATOM   3358  O   GLY B 131      21.643  64.399  12.556  1.00 29.56           O  
ATOM   3359  H   GLY B 131      21.612  65.195  15.093  1.00 28.37           H  
ATOM   3360  HA2 GLY B 131      24.359  64.823  13.947  1.00 28.68           H  
ATOM   3361  HA3 GLY B 131      23.481  66.371  13.982  1.00 28.68           H  
ATOM   3362  N   CYS B 132      23.367  65.282  11.458  1.00 41.28           N  
ATOM   3363  CA  CYS B 132      22.762  64.992  10.182  1.00 49.75           C  
ATOM   3364  C   CYS B 132      23.764  64.412   9.214  1.00 52.64           C  
ATOM   3365  O   CYS B 132      24.962  64.351   9.498  1.00 54.99           O  
ATOM   3366  CB  CYS B 132      22.123  66.276   9.634  1.00 51.91           C  
ATOM   3367  SG  CYS B 132      20.979  66.968  10.874  1.00 57.72           S  
ATOM   3368  H   CYS B 132      24.270  65.732  11.504  1.00 41.28           H  
ATOM   3369  HA  CYS B 132      21.989  64.235  10.313  1.00 49.75           H  
ATOM   3370  HB2 CYS B 132      21.573  66.046   8.721  1.00 51.91           H  
ATOM   3371  HB3 CYS B 132      22.904  67.004   9.414  1.00 51.91           H  
ATOM   3372  N   CYS B 133      23.253  63.939   8.088  1.00 49.35           N  
ATOM   3373  CA  CYS B 133      24.091  63.393   7.045  1.00 49.06           C  
ATOM   3374  C   CYS B 133      24.073  64.459   5.957  1.00 53.20           C  
ATOM   3375  O   CYS B 133      23.264  65.383   5.998  1.00 52.82           O  
ATOM   3376  CB  CYS B 133      23.521  62.064   6.565  1.00 43.37           C  
ATOM   3377  SG  CYS B 133      23.220  60.966   7.983  1.00 43.24           S  
ATOM   3378  H   CYS B 133      22.252  63.960   7.955  1.00 49.35           H  
ATOM   3379  HA  CYS B 133      25.109  63.177   7.369  1.00 49.06           H  
ATOM   3380  HB2 CYS B 133      24.231  61.591   5.887  1.00 43.37           H  
ATOM   3381  HB3 CYS B 133      22.582  62.242   6.041  1.00 43.37           H  
ATOM   3382  N   ASN B 134      24.979  64.347   4.998  1.00 62.69           N  
ATOM   3383  CA  ASN B 134      25.074  65.331   3.934  1.00 61.99           C  
ATOM   3384  C   ASN B 134      23.751  65.596   3.224  1.00 63.09           C  
ATOM   3385  O   ASN B 134      23.445  66.740   2.883  1.00 68.19           O  
ATOM   3386  CB  ASN B 134      26.145  64.890   2.936  1.00 51.33           C  
ATOM   3387  CG  ASN B 134      27.473  64.605   3.605  1.00 47.11           C  
ATOM   3388  OD1 ASN B 134      28.021  65.461   4.292  1.00 50.14           O  
ATOM   3389  ND2 ASN B 134      27.995  63.400   3.411  1.00 45.92           N  
ATOM   3390  H   ASN B 134      25.616  63.563   5.007  1.00 62.69           H  
ATOM   3391  HA  ASN B 134      25.352  66.278   4.395  1.00 61.99           H  
ATOM   3392  HB2 ASN B 134      26.286  65.682   2.201  1.00 51.33           H  
ATOM   3393  HB3 ASN B 134      25.804  63.985   2.434  1.00 51.33           H  
ATOM   3394 HD21 ASN B 134      27.509  62.726   2.837  1.00 45.92           H  
ATOM   3395 HD22 ASN B 134      28.878  63.158   3.837  1.00 45.92           H  
ATOM   3396  N   THR B 135      22.963  64.551   3.005  1.00 50.35           N  
ATOM   3397  CA  THR B 135      21.682  64.714   2.322  1.00 53.89           C  
ATOM   3398  C   THR B 135      20.477  64.315   3.159  1.00 56.51           C  
ATOM   3399  O   THR B 135      20.568  63.497   4.077  1.00 50.03           O  
ATOM   3400  CB  THR B 135      21.629  63.903   1.018  1.00 62.25           C  
ATOM   3401  OG1 THR B 135      21.839  62.517   1.313  1.00 68.05           O  
ATOM   3402  CG2 THR B 135      22.706  64.379   0.060  1.00 65.50           C  
ATOM   3403  H   THR B 135      23.252  63.634   3.314  1.00 50.35           H  
ATOM   3404  HA  THR B 135      21.623  65.784   2.121  1.00 53.89           H  
ATOM   3405  HB  THR B 135      20.653  64.041   0.554  1.00 62.25           H  
ATOM   3406 HG21 THR B 135      22.552  65.435  -0.164  1.00 65.50           H  
ATOM   3407 HG22 THR B 135      23.686  64.243   0.518  1.00 65.50           H  
ATOM   3408 HG23 THR B 135      22.653  63.801  -0.862  1.00 65.50           H  
ATOM   3409  HG1 THR B 135      22.705  62.435   1.719  1.00 68.05           H  
ATOM   3410  N   SER B 136      19.341  64.902   2.807  1.00 73.16           N  
ATOM   3411  CA  SER B 136      18.082  64.641   3.486  1.00 85.74           C  
ATOM   3412  C   SER B 136      17.642  63.194   3.238  1.00 89.03           C  
ATOM   3413  O   SER B 136      16.729  62.692   3.897  1.00 86.00           O  
ATOM   3414  CB  SER B 136      17.014  65.612   2.966  1.00 93.18           C  
ATOM   3415  OG  SER B 136      15.832  65.565   3.742  1.00 98.69           O  
ATOM   3416  H   SER B 136      19.351  65.556   2.037  1.00 73.16           H  
ATOM   3417  HA  SER B 136      18.212  64.787   4.558  1.00 85.74           H  
ATOM   3418  HB2 SER B 136      16.770  65.349   1.937  1.00 93.18           H  
ATOM   3419  HB3 SER B 136      17.415  66.625   2.996  1.00 93.18           H  
ATOM   3420  HG  SER B 136      15.495  64.667   3.703  1.00 98.69           H  
ATOM   3421  N   SER B 137      18.308  62.525   2.295  1.00 95.36           N  
ATOM   3422  CA  SER B 137      17.981  61.139   1.936  1.00 91.83           C  
ATOM   3423  C   SER B 137      18.623  60.090   2.843  1.00 89.05           C  
ATOM   3424  O   SER B 137      18.318  58.899   2.752  1.00 96.53           O  
ATOM   3425  CB  SER B 137      18.387  60.845   0.487  1.00 75.33           C  
ATOM   3426  OG  SER B 137      19.777  60.584   0.373  1.00 70.72           O  
ATOM   3427  H   SER B 137      19.064  62.988   1.811  1.00 95.36           H  
ATOM   3428  HA  SER B 137      16.901  61.061   2.063  1.00 91.83           H  
ATOM   3429  HB2 SER B 137      18.138  61.707  -0.131  1.00 75.33           H  
ATOM   3430  HB3 SER B 137      17.834  59.974   0.135  1.00 75.33           H  
ATOM   3431  HG  SER B 137      20.245  61.361   0.687  1.00 70.72           H  
ATOM   3432  N   VAL B 138      19.530  60.520   3.703  1.00 72.47           N  
ATOM   3433  CA  VAL B 138      20.158  59.575   4.600  1.00 69.46           C  
ATOM   3434  C   VAL B 138      20.020  60.109   6.009  1.00 53.91           C  
ATOM   3435  O   VAL B 138      20.350  61.258   6.288  1.00 52.04           O  
ATOM   3436  CB  VAL B 138      21.625  59.367   4.237  1.00 88.92           C  
ATOM   3437  CG1 VAL B 138      22.247  58.320   5.150  1.00100.52           C  
ATOM   3438  CG2 VAL B 138      21.718  58.920   2.797  1.00101.19           C  
ATOM   3439  H   VAL B 138      19.782  61.498   3.733  1.00 72.47           H  
ATOM   3440  HA  VAL B 138      19.671  58.603   4.518  1.00 69.46           H  
ATOM   3441  HB  VAL B 138      22.168  60.303   4.365  1.00 88.92           H  
ATOM   3442 HG11 VAL B 138      22.176  58.653   6.186  1.00100.52           H  
ATOM   3443 HG12 VAL B 138      21.715  57.376   5.035  1.00100.52           H  
ATOM   3444 HG13 VAL B 138      23.295  58.182   4.883  1.00100.52           H  
ATOM   3445 HG21 VAL B 138      21.174  57.984   2.671  1.00101.19           H  
ATOM   3446 HG22 VAL B 138      21.282  59.682   2.151  1.00101.19           H  
ATOM   3447 HG23 VAL B 138      22.764  58.772   2.529  1.00101.19           H  
ATOM   3448  N   LYS B 139      19.511  59.265   6.893  1.00 47.25           N  
ATOM   3449  CA  LYS B 139      19.295  59.656   8.268  1.00 41.55           C  
ATOM   3450  C   LYS B 139      20.308  59.097   9.229  1.00 38.65           C  
ATOM   3451  O   LYS B 139      20.832  57.988   9.065  1.00 31.87           O  
ATOM   3452  CB  LYS B 139      17.909  59.215   8.730  1.00 44.06           C  
ATOM   3453  CG  LYS B 139      16.765  59.895   8.009  1.00 54.22           C  
ATOM   3454  CD  LYS B 139      16.702  59.541   6.517  1.00 64.27           C  
ATOM   3455  CE  LYS B 139      16.203  58.111   6.261  1.00 70.49           C  
ATOM   3456  NZ  LYS B 139      16.060  57.806   4.796  1.00 71.78           N1+
ATOM   3457  H   LYS B 139      19.269  58.329   6.601  1.00 47.25           H  
ATOM   3458  HA  LYS B 139      19.394  60.741   8.279  1.00 41.55           H  
ATOM   3459  HB2 LYS B 139      17.819  59.433   9.794  1.00 44.06           H  
ATOM   3460  HB3 LYS B 139      17.822  58.140   8.570  1.00 44.06           H  
ATOM   3461  HG2 LYS B 139      16.886  60.974   8.105  1.00 54.22           H  
ATOM   3462  HG3 LYS B 139      15.829  59.591   8.478  1.00 54.22           H  
ATOM   3463  HD2 LYS B 139      17.701  59.641   6.094  1.00 64.27           H  
ATOM   3464  HD3 LYS B 139      16.026  60.239   6.023  1.00 64.27           H  
ATOM   3465  HE2 LYS B 139      15.232  57.988   6.740  1.00 70.49           H  
ATOM   3466  HE3 LYS B 139      16.914  57.409   6.697  1.00 70.49           H  
ATOM   3467  HZ1 LYS B 139      15.403  58.451   4.381  1.00 71.78           H  
ATOM   3468  HZ2 LYS B 139      16.958  57.902   4.343  1.00 71.78           H  
ATOM   3469  HZ3 LYS B 139      15.724  56.861   4.680  1.00 71.78           H  
ATOM   3470  N   CYS B 140      20.552  59.884  10.261  1.00 42.99           N  
ATOM   3471  CA  CYS B 140      21.453  59.514  11.332  1.00 44.86           C  
ATOM   3472  C   CYS B 140      20.682  58.490  12.184  1.00 47.95           C  
ATOM   3473  O   CYS B 140      19.749  58.833  12.925  1.00 46.35           O  
ATOM   3474  CB  CYS B 140      21.768  60.755  12.133  1.00 38.88           C  
ATOM   3475  SG  CYS B 140      22.973  60.494  13.433  1.00 37.49           S  
ATOM   3476  H   CYS B 140      20.091  60.781  10.305  1.00 42.99           H  
ATOM   3477  HA  CYS B 140      22.393  59.091  10.978  1.00 44.86           H  
ATOM   3478  HB2 CYS B 140      20.845  61.113  12.588  1.00 38.88           H  
ATOM   3479  HB3 CYS B 140      22.156  61.513  11.453  1.00 38.88           H  
ATOM   3480  N   GLN B 141      21.064  57.225  12.054  1.00 49.10           N  
ATOM   3481  CA  GLN B 141      20.398  56.151  12.776  1.00 54.75           C  
ATOM   3482  C   GLN B 141      21.394  55.484  13.687  1.00 43.20           C  
ATOM   3483  O   GLN B 141      22.599  55.566  13.469  1.00 39.61           O  
ATOM   3484  CB  GLN B 141      19.890  55.095  11.791  1.00 78.04           C  
ATOM   3485  CG  GLN B 141      19.051  55.625  10.659  1.00105.79           C  
ATOM   3486  CD  GLN B 141      17.590  55.671  11.013  1.00120.00           C  
ATOM   3487  OE1 GLN B 141      17.217  56.122  12.097  1.00127.87           O  
ATOM   3488  NE2 GLN B 141      16.747  55.207  10.099  1.00127.29           N  
ATOM   3489  H   GLN B 141      21.835  57.003  11.440  1.00 49.10           H  
ATOM   3490  HA  GLN B 141      19.565  56.569  13.341  1.00 54.75           H  
ATOM   3491  HB2 GLN B 141      19.289  54.376  12.348  1.00 78.04           H  
ATOM   3492  HB3 GLN B 141      20.756  54.590  11.362  1.00 78.04           H  
ATOM   3493  HG2 GLN B 141      19.182  54.979   9.791  1.00105.79           H  
ATOM   3494  HG3 GLN B 141      19.386  56.633  10.415  1.00105.79           H  
ATOM   3495 HE21 GLN B 141      17.099  54.847   9.224  1.00127.29           H  
ATOM   3496 HE22 GLN B 141      15.753  55.214  10.279  1.00127.29           H  
ATOM   3497  N   PRO B 142      20.904  54.838  14.742  1.00 37.00           N  
ATOM   3498  CA  PRO B 142      21.798  54.142  15.668  1.00 37.68           C  
ATOM   3499  C   PRO B 142      21.967  52.700  15.173  1.00 41.30           C  
ATOM   3500  O   PRO B 142      21.053  52.135  14.570  1.00 44.25           O  
ATOM   3501  CB  PRO B 142      21.043  54.218  16.993  1.00 30.02           C  
ATOM   3502  CG  PRO B 142      19.596  54.183  16.562  1.00 24.38           C  
ATOM   3503  CD  PRO B 142      19.605  55.126  15.376  1.00 26.43           C  
ATOM   3504  HA  PRO B 142      22.801  54.560  15.756  1.00 37.68           H  
ATOM   3505  HB2 PRO B 142      21.272  55.143  17.522  1.00 30.02           H  
ATOM   3506  HB3 PRO B 142      21.283  53.367  17.630  1.00 30.02           H  
ATOM   3507  HG2 PRO B 142      18.937  54.544  17.352  1.00 24.38           H  
ATOM   3508  HG3 PRO B 142      19.293  53.178  16.268  1.00 24.38           H  
ATOM   3509  HD2 PRO B 142      18.780  54.911  14.697  1.00 26.43           H  
ATOM   3510  HD3 PRO B 142      19.548  56.165  15.700  1.00 26.43           H  
ATOM   3511  N   SER B 143      23.135  52.116  15.401  1.00 44.75           N  
ATOM   3512  CA  SER B 143      23.369  50.748  14.983  1.00 47.93           C  
ATOM   3513  C   SER B 143      23.509  49.867  16.219  1.00 44.57           C  
ATOM   3514  O   SER B 143      23.654  48.651  16.117  1.00 45.90           O  
ATOM   3515  CB  SER B 143      24.626  50.663  14.122  1.00 55.13           C  
ATOM   3516  OG  SER B 143      25.733  51.209  14.809  1.00 67.02           O  
ATOM   3517  H   SER B 143      23.868  52.629  15.870  1.00 44.75           H  
ATOM   3518  HA  SER B 143      22.526  50.401  14.385  1.00 47.93           H  
ATOM   3519  HB2 SER B 143      24.467  51.220  13.198  1.00 55.13           H  
ATOM   3520  HB3 SER B 143      24.830  49.618  13.886  1.00 55.13           H  
ATOM   3521  HG  SER B 143      25.529  52.127  15.005  1.00 67.02           H  
ATOM   3522  N   ARG B 144      23.459  50.495  17.387  1.00 39.80           N  
ATOM   3523  CA  ARG B 144      23.572  49.806  18.667  1.00 39.45           C  
ATOM   3524  C   ARG B 144      22.820  50.585  19.727  1.00 35.54           C  
ATOM   3525  O   ARG B 144      23.196  51.713  20.023  1.00 33.26           O  
ATOM   3526  CB  ARG B 144      25.033  49.727  19.110  1.00 53.15           C  
ATOM   3527  CG  ARG B 144      25.798  48.480  18.704  1.00 70.83           C  
ATOM   3528  CD  ARG B 144      27.222  48.555  19.248  1.00 84.50           C  
ATOM   3529  NE  ARG B 144      28.005  47.349  18.992  1.00 98.82           N  
ATOM   3530  CZ  ARG B 144      27.854  46.205  19.649  1.00106.32           C  
ATOM   3531  NH1 ARG B 144      26.944  46.103  20.611  1.00111.04           N  
ATOM   3532  NH2 ARG B 144      28.619  45.163  19.349  1.00111.49           N1+
ATOM   3533  H   ARG B 144      23.337  51.498  17.389  1.00 39.80           H  
ATOM   3534  HA  ARG B 144      23.162  48.803  18.547  1.00 39.45           H  
ATOM   3535  HB2 ARG B 144      25.053  49.788  20.198  1.00 53.15           H  
ATOM   3536  HB3 ARG B 144      25.554  50.587  18.688  1.00 53.15           H  
ATOM   3537  HG2 ARG B 144      25.828  48.410  17.617  1.00 70.83           H  
ATOM   3538  HG3 ARG B 144      25.300  47.600  19.111  1.00 70.83           H  
ATOM   3539  HD2 ARG B 144      27.172  48.713  20.325  1.00 84.50           H  
ATOM   3540  HD3 ARG B 144      27.727  49.400  18.780  1.00 84.50           H  
ATOM   3541  HE  ARG B 144      28.708  47.388  18.267  1.00 98.82           H  
ATOM   3542 HH11 ARG B 144      26.835  45.233  21.113  1.00111.04           H  
ATOM   3543 HH12 ARG B 144      26.361  46.895  20.841  1.00111.04           H  
ATOM   3544 HH21 ARG B 144      29.312  45.239  18.618  1.00111.49           H  
ATOM   3545 HH22 ARG B 144      28.509  44.294  19.852  1.00111.49           H  
ATOM   3546  N   VAL B 145      21.771  50.005  20.300  1.00 39.39           N  
ATOM   3547  CA  VAL B 145      21.042  50.700  21.351  1.00 38.07           C  
ATOM   3548  C   VAL B 145      20.991  49.831  22.590  1.00 38.75           C  
ATOM   3549  O   VAL B 145      21.049  48.602  22.515  1.00 41.98           O  
ATOM   3550  CB  VAL B 145      19.619  51.129  20.897  1.00 31.03           C  
ATOM   3551  CG1 VAL B 145      19.497  50.947  19.416  1.00 29.70           C  
ATOM   3552  CG2 VAL B 145      18.556  50.374  21.648  1.00 31.42           C  
ATOM   3553  H   VAL B 145      21.480  49.083  20.007  1.00 39.39           H  
ATOM   3554  HA  VAL B 145      21.575  51.622  21.584  1.00 38.07           H  
ATOM   3555  HB  VAL B 145      19.469  52.183  21.129  1.00 31.03           H  
ATOM   3556 HG11 VAL B 145      20.253  51.550  18.912  1.00 29.70           H  
ATOM   3557 HG12 VAL B 145      19.644  49.896  19.166  1.00 29.70           H  
ATOM   3558 HG13 VAL B 145      18.505  51.262  19.092  1.00 29.70           H  
ATOM   3559 HG21 VAL B 145      18.660  49.307  21.450  1.00 31.42           H  
ATOM   3560 HG22 VAL B 145      18.666  50.558  22.717  1.00 31.42           H  
ATOM   3561 HG23 VAL B 145      17.572  50.710  21.321  1.00 31.42           H  
ATOM   3562  N   HIS B 146      20.919  50.485  23.737  1.00 36.05           N  
ATOM   3563  CA  HIS B 146      20.897  49.815  25.023  1.00 37.92           C  
ATOM   3564  C   HIS B 146      19.651  50.246  25.784  1.00 31.03           C  
ATOM   3565  O   HIS B 146      19.351  51.432  25.886  1.00 27.35           O  
ATOM   3566  CB  HIS B 146      22.186  50.169  25.789  1.00 55.63           C  
ATOM   3567  CG  HIS B 146      22.215  49.695  27.212  1.00 73.00           C  
ATOM   3568  ND1 HIS B 146      21.827  48.428  27.590  1.00 82.59           N  
ATOM   3569  CD2 HIS B 146      22.632  50.310  28.346  1.00 79.99           C  
ATOM   3570  CE1 HIS B 146      22.001  48.281  28.893  1.00 84.00           C  
ATOM   3571  NE2 HIS B 146      22.489  49.409  29.375  1.00 82.41           N  
ATOM   3572  H   HIS B 146      20.878  51.494  23.717  1.00 36.05           H  
ATOM   3573  HA  HIS B 146      20.860  48.733  24.900  1.00 37.92           H  
ATOM   3574  HB2 HIS B 146      22.295  51.254  25.789  1.00 55.63           H  
ATOM   3575  HB3 HIS B 146      23.029  49.720  25.263  1.00 55.63           H  
ATOM   3576  HD2 HIS B 146      23.007  51.320  28.426  1.00 79.99           H  
ATOM   3577  HE2 HIS B 146      22.720  49.582  30.343  1.00 82.41           H  
ATOM   3578  HE1 HIS B 146      21.782  47.391  29.464  1.00 84.00           H  
ATOM   3579  N   HIS B 147      18.909  49.276  26.303  1.00 30.88           N  
ATOM   3580  CA  HIS B 147      17.707  49.577  27.065  1.00 34.44           C  
ATOM   3581  C   HIS B 147      18.057  49.161  28.454  1.00 38.56           C  
ATOM   3582  O   HIS B 147      18.818  48.221  28.626  1.00 39.22           O  
ATOM   3583  CB  HIS B 147      16.505  48.767  26.570  1.00 32.31           C  
ATOM   3584  CG  HIS B 147      15.953  49.253  25.268  1.00 35.04           C  
ATOM   3585  ND1 HIS B 147      16.172  48.600  24.072  1.00 36.32           N  
ATOM   3586  CD2 HIS B 147      15.266  50.379  24.961  1.00 34.62           C  
ATOM   3587  CE1 HIS B 147      15.648  49.306  23.085  1.00 34.38           C  
ATOM   3588  NE2 HIS B 147      15.094  50.390  23.599  1.00 34.92           N  
ATOM   3589  H   HIS B 147      19.183  48.314  26.167  1.00 30.88           H  
ATOM   3590  HA  HIS B 147      17.422  50.625  26.978  1.00 34.44           H  
ATOM   3591  HB2 HIS B 147      15.717  48.824  27.321  1.00 32.31           H  
ATOM   3592  HB3 HIS B 147      16.815  47.729  26.447  1.00 32.31           H  
ATOM   3593  HD2 HIS B 147      14.919  51.128  25.657  1.00 34.62           H  
ATOM   3594  HE2 HIS B 147      14.620  51.111  23.074  1.00 34.92           H  
ATOM   3595  HE1 HIS B 147      15.669  49.042  22.038  1.00 34.38           H  
ATOM   3596  N   ARG B 148      17.554  49.875  29.451  1.00 42.94           N  
ATOM   3597  CA  ARG B 148      17.840  49.506  30.829  1.00 46.69           C  
ATOM   3598  C   ARG B 148      16.839  50.204  31.700  1.00 47.67           C  
ATOM   3599  O   ARG B 148      16.148  51.129  31.245  1.00 47.62           O  
ATOM   3600  CB  ARG B 148      19.259  49.906  31.239  1.00 46.83           C  
ATOM   3601  CG  ARG B 148      19.423  51.354  31.637  1.00 50.99           C  
ATOM   3602  CD  ARG B 148      20.831  51.599  32.133  1.00 58.43           C  
ATOM   3603  NE  ARG B 148      20.944  52.857  32.864  1.00 60.30           N  
ATOM   3604  CZ  ARG B 148      21.052  54.053  32.298  1.00 58.25           C  
ATOM   3605  NH1 ARG B 148      21.072  54.169  30.976  1.00 58.02           N  
ATOM   3606  NH2 ARG B 148      21.124  55.132  33.061  1.00 54.91           N1+
ATOM   3607  H   ARG B 148      16.971  50.676  29.254  1.00 42.94           H  
ATOM   3608  HA  ARG B 148      17.770  48.424  30.937  1.00 46.69           H  
ATOM   3609  HB2 ARG B 148      19.923  49.709  30.397  1.00 46.83           H  
ATOM   3610  HB3 ARG B 148      19.554  49.287  32.086  1.00 46.83           H  
ATOM   3611  HG2 ARG B 148      18.714  51.593  32.430  1.00 50.99           H  
ATOM   3612  HG3 ARG B 148      19.229  51.990  30.773  1.00 50.99           H  
ATOM   3613  HD2 ARG B 148      21.505  51.628  31.277  1.00 58.43           H  
ATOM   3614  HD3 ARG B 148      21.118  50.781  32.794  1.00 58.43           H  
ATOM   3615  HE  ARG B 148      20.940  52.815  33.873  1.00 60.30           H  
ATOM   3616 HH11 ARG B 148      21.017  53.344  30.396  1.00 58.02           H  
ATOM   3617 HH12 ARG B 148      21.142  55.082  30.550  1.00 58.02           H  
ATOM   3618 HH21 ARG B 148      21.194  56.046  32.637  1.00 54.91           H  
ATOM   3619 HH22 ARG B 148      21.109  55.041  34.067  1.00 54.91           H  
ATOM   3620  N   SER B 149      16.752  49.762  32.950  1.00 47.30           N  
ATOM   3621  CA  SER B 149      15.805  50.351  33.881  1.00 48.39           C  
ATOM   3622  C   SER B 149      16.439  51.214  34.975  1.00 44.10           C  
ATOM   3623  O   SER B 149      17.614  51.051  35.324  1.00 43.96           O  
ATOM   3624  CB  SER B 149      14.976  49.244  34.510  1.00 53.99           C  
ATOM   3625  OG  SER B 149      14.308  48.507  33.509  1.00 64.76           O  
ATOM   3626  H   SER B 149      17.351  49.008  33.256  1.00 47.30           H  
ATOM   3627  HA  SER B 149      15.184  51.032  33.299  1.00 48.39           H  
ATOM   3628  HB2 SER B 149      14.241  49.683  35.185  1.00 53.99           H  
ATOM   3629  HB3 SER B 149      15.631  48.578  35.071  1.00 53.99           H  
ATOM   3630  HG  SER B 149      13.739  49.115  33.031  1.00 64.76           H  
ATOM   3631  N   VAL B 150      15.653  52.144  35.498  1.00 37.93           N  
ATOM   3632  CA  VAL B 150      16.110  53.022  36.553  1.00 34.93           C  
ATOM   3633  C   VAL B 150      14.877  53.370  37.374  1.00 37.42           C  
ATOM   3634  O   VAL B 150      13.756  53.341  36.859  1.00 35.61           O  
ATOM   3635  CB  VAL B 150      16.705  54.333  35.973  1.00 34.38           C  
ATOM   3636  CG1 VAL B 150      17.882  54.037  35.077  1.00 31.65           C  
ATOM   3637  CG2 VAL B 150      15.638  55.066  35.201  1.00 34.96           C  
ATOM   3638  H   VAL B 150      14.710  52.242  35.151  1.00 37.93           H  
ATOM   3639  HA  VAL B 150      16.887  52.534  37.142  1.00 34.93           H  
ATOM   3640  HB  VAL B 150      17.055  54.956  36.796  1.00 34.38           H  
ATOM   3641 HG11 VAL B 150      18.649  53.512  35.646  1.00 31.65           H  
ATOM   3642 HG12 VAL B 150      17.557  53.413  34.244  1.00 31.65           H  
ATOM   3643 HG13 VAL B 150      18.291  54.972  34.693  1.00 31.65           H  
ATOM   3644 HG21 VAL B 150      15.290  54.441  34.379  1.00 34.96           H  
ATOM   3645 HG22 VAL B 150      14.802  55.294  35.863  1.00 34.96           H  
ATOM   3646 HG23 VAL B 150      16.050  55.994  34.803  1.00 34.96           H  
ATOM   3647  N   LYS B 151      15.064  53.700  38.647  1.00 43.84           N  
ATOM   3648  CA  LYS B 151      13.909  54.069  39.462  1.00 49.80           C  
ATOM   3649  C   LYS B 151      13.854  55.578  39.671  1.00 42.44           C  
ATOM   3650  O   LYS B 151      14.899  56.248  39.746  1.00 40.45           O  
ATOM   3651  CB  LYS B 151      13.939  53.342  40.813  1.00 68.08           C  
ATOM   3652  CG  LYS B 151      15.227  53.504  41.593  1.00 85.80           C  
ATOM   3653  CD  LYS B 151      15.175  52.753  42.924  1.00 98.65           C  
ATOM   3654  CE  LYS B 151      16.454  52.973  43.734  1.00105.84           C  
ATOM   3655  NZ  LYS B 151      16.465  52.244  45.035  1.00110.89           N1+
ATOM   3656  H   LYS B 151      15.992  53.696  39.046  1.00 43.84           H  
ATOM   3657  HA  LYS B 151      13.010  53.763  38.928  1.00 49.80           H  
ATOM   3658  HB2 LYS B 151      13.785  52.279  40.629  1.00 68.08           H  
ATOM   3659  HB3 LYS B 151      13.122  53.727  41.423  1.00 68.08           H  
ATOM   3660  HG2 LYS B 151      15.391  54.563  41.790  1.00 85.80           H  
ATOM   3661  HG3 LYS B 151      16.053  53.114  40.998  1.00 85.80           H  
ATOM   3662  HD2 LYS B 151      15.058  51.687  42.727  1.00 98.65           H  
ATOM   3663  HD3 LYS B 151      14.323  53.111  43.501  1.00 98.65           H  
ATOM   3664  HE2 LYS B 151      16.556  54.039  43.935  1.00105.84           H  
ATOM   3665  HE3 LYS B 151      17.302  52.632  43.140  1.00105.84           H  
ATOM   3666  HZ1 LYS B 151      15.684  52.549  45.598  1.00110.89           H  
ATOM   3667  HZ2 LYS B 151      16.390  51.251  44.865  1.00110.89           H  
ATOM   3668  HZ3 LYS B 151      17.328  52.438  45.522  1.00110.89           H  
ATOM   3669  N   VAL B 152      12.629  56.100  39.723  1.00 37.24           N  
ATOM   3670  CA  VAL B 152      12.359  57.519  39.921  1.00 36.03           C  
ATOM   3671  C   VAL B 152      11.345  57.629  41.065  1.00 37.53           C  
ATOM   3672  O   VAL B 152      10.708  56.640  41.421  1.00 35.56           O  
ATOM   3673  CB  VAL B 152      11.721  58.154  38.659  1.00 37.79           C  
ATOM   3674  CG1 VAL B 152      12.475  57.710  37.423  1.00 39.41           C  
ATOM   3675  CG2 VAL B 152      10.255  57.744  38.531  1.00 35.82           C  
ATOM   3676  H   VAL B 152      11.842  55.476  39.619  1.00 37.24           H  
ATOM   3677  HA  VAL B 152      13.294  58.037  40.135  1.00 36.03           H  
ATOM   3678  HB  VAL B 152      11.777  59.238  38.755  1.00 37.79           H  
ATOM   3679 HG11 VAL B 152      13.519  58.011  37.507  1.00 39.41           H  
ATOM   3680 HG12 VAL B 152      12.416  56.625  37.332  1.00 39.41           H  
ATOM   3681 HG13 VAL B 152      12.032  58.174  36.541  1.00 39.41           H  
ATOM   3682 HG21 VAL B 152      10.188  56.660  38.435  1.00 35.82           H  
ATOM   3683 HG22 VAL B 152       9.709  58.064  39.419  1.00 35.82           H  
ATOM   3684 HG23 VAL B 152       9.822  58.215  37.649  1.00 35.82           H  
ATOM   3685  N   ALA B 153      11.170  58.827  41.615  1.00 46.81           N  
ATOM   3686  CA  ALA B 153      10.228  59.030  42.706  1.00 52.45           C  
ATOM   3687  C   ALA B 153       8.883  59.597  42.232  1.00 58.28           C  
ATOM   3688  O   ALA B 153       8.834  60.605  41.533  1.00 59.96           O  
ATOM   3689  CB  ALA B 153      10.835  59.968  43.746  1.00 25.48           C  
ATOM   3690  H   ALA B 153      11.702  59.613  41.268  1.00 46.81           H  
ATOM   3691  HA  ALA B 153      10.033  58.051  43.143  1.00 52.45           H  
ATOM   3692  HB1 ALA B 153      11.773  59.549  44.110  1.00 25.48           H  
ATOM   3693  HB2 ALA B 153      11.023  60.941  43.292  1.00 25.48           H  
ATOM   3694  HB3 ALA B 153      10.142  60.084  44.579  1.00 25.48           H  
ATOM   3695  N   LYS B 154       7.789  58.941  42.604  1.00 60.09           N  
ATOM   3696  CA  LYS B 154       6.467  59.435  42.247  1.00 65.46           C  
ATOM   3697  C   LYS B 154       5.932  60.021  43.535  1.00 66.26           C  
ATOM   3698  O   LYS B 154       5.725  59.295  44.510  1.00 69.21           O  
ATOM   3699  CB  LYS B 154       5.534  58.311  41.798  1.00 66.57           C  
ATOM   3700  CG  LYS B 154       4.106  58.804  41.580  1.00 72.41           C  
ATOM   3701  CD  LYS B 154       3.119  57.682  41.301  1.00 78.07           C  
ATOM   3702  CE  LYS B 154       1.703  58.243  41.144  1.00 83.22           C  
ATOM   3703  NZ  LYS B 154       0.654  57.187  40.992  1.00 85.67           N1+
ATOM   3704  H   LYS B 154       7.876  58.090  43.141  1.00 60.09           H  
ATOM   3705  HA  LYS B 154       6.525  60.143  41.420  1.00 65.46           H  
ATOM   3706  HB2 LYS B 154       5.525  57.535  42.563  1.00 66.57           H  
ATOM   3707  HB3 LYS B 154       5.909  57.895  40.863  1.00 66.57           H  
ATOM   3708  HG2 LYS B 154       4.102  59.488  40.731  1.00 72.41           H  
ATOM   3709  HG3 LYS B 154       3.783  59.335  42.475  1.00 72.41           H  
ATOM   3710  HD2 LYS B 154       3.135  56.975  42.130  1.00 78.07           H  
ATOM   3711  HD3 LYS B 154       3.407  57.171  40.382  1.00 78.07           H  
ATOM   3712  HE2 LYS B 154       1.681  58.880  40.260  1.00 83.22           H  
ATOM   3713  HE3 LYS B 154       1.468  58.838  42.027  1.00 83.22           H  
ATOM   3714  HZ1 LYS B 154       0.857  56.626  40.177  1.00 85.67           H  
ATOM   3715  HZ2 LYS B 154       0.647  56.599  41.813  1.00 85.67           H  
ATOM   3716  HZ3 LYS B 154      -0.250  57.624  40.883  1.00 85.67           H  
ATOM   3717  N   VAL B 155       5.698  61.325  43.544  1.00 69.73           N  
ATOM   3718  CA  VAL B 155       5.223  61.970  44.754  1.00 66.76           C  
ATOM   3719  C   VAL B 155       3.832  62.567  44.671  1.00 74.41           C  
ATOM   3720  O   VAL B 155       3.552  63.435  43.845  1.00 75.73           O  
ATOM   3721  CB  VAL B 155       6.190  63.065  45.201  1.00 50.46           C  
ATOM   3722  CG1 VAL B 155       5.674  63.720  46.473  1.00 45.43           C  
ATOM   3723  CG2 VAL B 155       7.556  62.469  45.428  1.00 42.02           C  
ATOM   3724  H   VAL B 155       5.850  61.871  42.708  1.00 69.73           H  
ATOM   3725  HA  VAL B 155       5.171  61.159  45.480  1.00 66.76           H  
ATOM   3726  HB  VAL B 155       6.264  63.827  44.425  1.00 50.46           H  
ATOM   3727 HG11 VAL B 155       4.693  64.156  46.285  1.00 45.43           H  
ATOM   3728 HG12 VAL B 155       5.594  62.971  47.261  1.00 45.43           H  
ATOM   3729 HG13 VAL B 155       6.365  64.503  46.785  1.00 45.43           H  
ATOM   3730 HG21 VAL B 155       7.495  61.705  46.203  1.00 42.02           H  
ATOM   3731 HG22 VAL B 155       7.915  62.019  44.502  1.00 42.02           H  
ATOM   3732 HG23 VAL B 155       8.246  63.252  45.743  1.00 42.02           H  
ATOM   3733  N   GLU B 156       2.966  62.082  45.550  1.00 78.25           N  
ATOM   3734  CA  GLU B 156       1.596  62.553  45.630  1.00 89.90           C  
ATOM   3735  C   GLU B 156       1.257  62.825  47.090  1.00 99.23           C  
ATOM   3736  O   GLU B 156       2.093  62.625  47.973  1.00 95.27           O  
ATOM   3737  CB  GLU B 156       0.650  61.519  45.021  1.00 91.44           C  
ATOM   3738  CG  GLU B 156       1.019  60.076  45.337  1.00 98.04           C  
ATOM   3739  CD  GLU B 156       0.187  59.076  44.549  1.00100.95           C  
ATOM   3740  OE1 GLU B 156       0.458  57.857  44.640  1.00103.33           O  
ATOM   3741  OE2 GLU B 156      -0.743  59.509  43.839  1.00103.04           O1-
ATOM   3742  H   GLU B 156       3.271  61.359  46.186  1.00 78.25           H  
ATOM   3743  HA  GLU B 156       1.481  63.477  45.063  1.00 89.90           H  
ATOM   3744  HB2 GLU B 156       0.657  61.645  43.938  1.00 91.44           H  
ATOM   3745  HB3 GLU B 156      -0.354  61.707  45.402  1.00 91.44           H  
ATOM   3746  HG2 GLU B 156       0.862  59.900  46.401  1.00 98.04           H  
ATOM   3747  HG3 GLU B 156       2.071  59.923  45.095  1.00 98.04           H  
ATOM   3748  N   TYR B 157       0.029  63.267  47.344  1.00114.47           N  
ATOM   3749  CA  TYR B 157      -0.387  63.617  48.698  1.00121.69           C  
ATOM   3750  C   TYR B 157      -1.790  63.233  49.160  1.00126.81           C  
ATOM   3751  O   TYR B 157      -2.700  64.054  49.066  1.00136.17           O  
ATOM   3752  CB  TYR B 157      -0.292  65.131  48.885  1.00116.39           C  
ATOM   3753  CG  TYR B 157       0.977  65.685  49.482  1.00113.02           C  
ATOM   3754  CD1 TYR B 157       2.212  65.477  48.879  1.00112.34           C  
ATOM   3755  CD2 TYR B 157       0.927  66.502  50.612  1.00111.77           C  
ATOM   3756  CE1 TYR B 157       3.367  66.081  49.381  1.00114.10           C  
ATOM   3757  CE2 TYR B 157       2.073  67.109  51.122  1.00113.47           C  
ATOM   3758  CZ  TYR B 157       3.288  66.896  50.500  1.00114.04           C  
ATOM   3759  OH  TYR B 157       4.422  67.511  50.978  1.00114.58           O  
ATOM   3760  H   TYR B 157      -0.629  63.362  46.584  1.00114.47           H  
ATOM   3761  HA  TYR B 157       0.298  63.020  49.300  1.00121.69           H  
ATOM   3762  HB2 TYR B 157      -1.115  65.431  49.534  1.00116.39           H  
ATOM   3763  HB3 TYR B 157      -0.417  65.589  47.904  1.00116.39           H  
ATOM   3764  HD1 TYR B 157       2.279  64.839  48.010  1.00112.34           H  
ATOM   3765  HD2 TYR B 157      -0.021  66.668  51.102  1.00111.77           H  
ATOM   3766  HE1 TYR B 157       4.319  65.914  48.899  1.00114.10           H  
ATOM   3767  HE2 TYR B 157       2.012  67.741  51.996  1.00113.47           H  
ATOM   3768  HH  TYR B 157       4.287  68.072  51.746  1.00114.58           H  
ATOM   3769  N   VAL B 158      -2.002  62.022  49.649  1.00123.07           N  
ATOM   3770  CA  VAL B 158      -3.324  61.746  50.173  1.00121.32           C  
ATOM   3771  C   VAL B 158      -3.178  62.344  51.575  1.00119.08           C  
ATOM   3772  O   VAL B 158      -2.303  61.939  52.338  1.00114.92           O  
ATOM   3773  CB  VAL B 158      -3.628  60.229  50.253  1.00122.44           C  
ATOM   3774  CG1 VAL B 158      -2.604  59.525  51.132  1.00126.43           C  
ATOM   3775  CG2 VAL B 158      -5.037  60.014  50.778  1.00126.09           C  
ATOM   3776  H   VAL B 158      -1.275  61.321  49.657  1.00123.07           H  
ATOM   3777  HA  VAL B 158      -4.137  62.145  49.566  1.00121.32           H  
ATOM   3778  HB  VAL B 158      -3.561  59.799  49.254  1.00122.44           H  
ATOM   3779 HG11 VAL B 158      -1.606  59.678  50.721  1.00126.43           H  
ATOM   3780 HG12 VAL B 158      -2.648  59.935  52.141  1.00126.43           H  
ATOM   3781 HG13 VAL B 158      -2.825  58.458  51.164  1.00126.43           H  
ATOM   3782 HG21 VAL B 158      -5.121  60.439  51.778  1.00126.09           H  
ATOM   3783 HG22 VAL B 158      -5.750  60.503  50.114  1.00126.09           H  
ATOM   3784 HG23 VAL B 158      -5.251  58.946  50.818  1.00126.09           H  
ATOM   3785  N   ARG B 159      -3.977  63.359  51.880  1.00128.58           N  
ATOM   3786  CA  ARG B 159      -3.957  64.009  53.189  1.00135.12           C  
ATOM   3787  C   ARG B 159      -2.775  64.903  53.580  1.00124.63           C  
ATOM   3788  O   ARG B 159      -2.177  64.682  54.624  1.00125.13           O  
ATOM   3789  CB  ARG B 159      -4.158  62.960  54.298  1.00156.53           C  
ATOM   3790  CG  ARG B 159      -4.907  63.510  55.516  1.00175.09           C  
ATOM   3791  CD  ARG B 159      -6.306  64.001  55.126  1.00188.74           C  
ATOM   3792  NE  ARG B 159      -7.005  64.665  56.227  1.00198.73           N  
ATOM   3793  CZ  ARG B 159      -8.219  65.203  56.131  1.00199.88           C  
ATOM   3794  NH1 ARG B 159      -8.881  65.160  54.981  1.00199.88           N  
ATOM   3795  NH2 ARG B 159      -8.774  65.792  57.183  1.00199.88           N1+
ATOM   3796  H   ARG B 159      -4.624  63.695  51.181  1.00128.58           H  
ATOM   3797  HA  ARG B 159      -4.777  64.719  53.085  1.00135.12           H  
ATOM   3798  HB2 ARG B 159      -3.179  62.607  54.623  1.00156.53           H  
ATOM   3799  HB3 ARG B 159      -4.728  62.126  53.888  1.00156.53           H  
ATOM   3800  HG2 ARG B 159      -4.342  64.342  55.936  1.00175.09           H  
ATOM   3801  HG3 ARG B 159      -5.001  62.721  56.262  1.00175.09           H  
ATOM   3802  HD2 ARG B 159      -6.898  63.144  54.805  1.00188.74           H  
ATOM   3803  HD3 ARG B 159      -6.209  64.706  54.300  1.00188.74           H  
ATOM   3804  HE  ARG B 159      -6.535  64.719  57.119  1.00198.73           H  
ATOM   3805 HH11 ARG B 159      -9.800  65.574  54.911  1.00199.88           H  
ATOM   3806 HH12 ARG B 159      -8.466  64.714  54.176  1.00199.88           H  
ATOM   3807 HH21 ARG B 159      -8.277  65.829  58.062  1.00199.88           H  
ATOM   3808 HH22 ARG B 159      -9.693  66.203  57.105  1.00199.88           H  
ATOM   3809  N   LYS B 160      -2.440  65.917  52.791  1.00110.48           N  
ATOM   3810  CA  LYS B 160      -1.340  66.813  53.184  1.00106.11           C  
ATOM   3811  C   LYS B 160      -0.049  66.143  53.669  1.00105.67           C  
ATOM   3812  O   LYS B 160       0.911  66.824  54.031  1.00 98.08           O  
ATOM   3813  CB  LYS B 160      -1.827  67.793  54.264  1.00106.56           C  
ATOM   3814  CG  LYS B 160      -2.220  69.172  53.735  1.00106.04           C  
ATOM   3815  CD  LYS B 160      -3.300  69.112  52.654  1.00105.12           C  
ATOM   3816  CE  LYS B 160      -2.724  69.145  51.232  1.00103.60           C  
ATOM   3817  NZ  LYS B 160      -2.022  67.898  50.796  1.00102.54           N1+
ATOM   3818  H   LYS B 160      -2.937  66.073  51.926  1.00110.48           H  
ATOM   3819  HA  LYS B 160      -1.066  67.316  52.257  1.00106.11           H  
ATOM   3820  HB2 LYS B 160      -1.027  67.923  54.992  1.00106.56           H  
ATOM   3821  HB3 LYS B 160      -2.697  67.355  54.754  1.00106.56           H  
ATOM   3822  HG2 LYS B 160      -1.334  69.648  53.315  1.00106.04           H  
ATOM   3823  HG3 LYS B 160      -2.594  69.769  54.567  1.00106.04           H  
ATOM   3824  HD2 LYS B 160      -3.966  69.966  52.780  1.00105.12           H  
ATOM   3825  HD3 LYS B 160      -3.866  68.189  52.779  1.00105.12           H  
ATOM   3826  HE2 LYS B 160      -2.012  69.969  51.176  1.00103.60           H  
ATOM   3827  HE3 LYS B 160      -3.546  69.328  50.540  1.00103.60           H  
ATOM   3828  HZ1 LYS B 160      -1.254  67.707  51.423  1.00102.54           H  
ATOM   3829  HZ2 LYS B 160      -2.670  67.124  50.812  1.00102.54           H  
ATOM   3830  HZ3 LYS B 160      -1.668  68.021  49.858  1.00102.54           H  
ATOM   3831  N   LYS B 161      -0.036  64.814  53.672  1.00112.08           N  
ATOM   3832  CA  LYS B 161       1.124  64.040  54.090  1.00113.30           C  
ATOM   3833  C   LYS B 161       1.800  63.578  52.810  1.00110.93           C  
ATOM   3834  O   LYS B 161       1.190  62.882  51.994  1.00117.52           O  
ATOM   3835  CB  LYS B 161       0.699  62.807  54.904  1.00105.87           C  
ATOM   3836  CG  LYS B 161      -0.050  63.099  56.195  1.00102.90           C  
ATOM   3837  CD  LYS B 161       0.792  63.912  57.165  1.00101.80           C  
ATOM   3838  CE  LYS B 161       0.043  64.155  58.468  1.00102.15           C  
ATOM   3839  NZ  LYS B 161      -1.252  64.861  58.254  1.00101.18           N1+
ATOM   3840  H   LYS B 161      -0.865  64.321  53.372  1.00112.08           H  
ATOM   3841  HA  LYS B 161       1.782  64.641  54.718  1.00113.30           H  
ATOM   3842  HB2 LYS B 161       1.599  62.246  55.158  1.00105.87           H  
ATOM   3843  HB3 LYS B 161       0.055  62.195  54.273  1.00105.87           H  
ATOM   3844  HG2 LYS B 161      -0.320  62.155  56.668  1.00102.90           H  
ATOM   3845  HG3 LYS B 161      -0.955  63.659  55.959  1.00102.90           H  
ATOM   3846  HD2 LYS B 161       1.034  64.872  56.709  1.00101.80           H  
ATOM   3847  HD3 LYS B 161       1.713  63.369  57.379  1.00101.80           H  
ATOM   3848  HE2 LYS B 161       0.668  64.761  59.124  1.00102.15           H  
ATOM   3849  HE3 LYS B 161      -0.156  63.194  58.942  1.00102.15           H  
ATOM   3850  HZ1 LYS B 161      -1.080  65.754  57.815  1.00101.18           H  
ATOM   3851  HZ2 LYS B 161      -1.846  64.302  57.659  1.00101.18           H  
ATOM   3852  HZ3 LYS B 161      -1.708  65.006  59.144  1.00101.18           H  
ATOM   3853  N   PRO B 162       3.065  63.973  52.608  1.00 98.95           N  
ATOM   3854  CA  PRO B 162       3.792  63.572  51.404  1.00 90.95           C  
ATOM   3855  C   PRO B 162       3.741  62.059  51.192  1.00 86.68           C  
ATOM   3856  O   PRO B 162       3.928  61.282  52.126  1.00 82.12           O  
ATOM   3857  CB  PRO B 162       5.213  64.048  51.685  1.00 93.40           C  
ATOM   3858  CG  PRO B 162       5.012  65.227  52.571  1.00 95.55           C  
ATOM   3859  CD  PRO B 162       3.923  64.771  53.501  1.00 97.28           C  
ATOM   3860  HA  PRO B 162       3.371  63.995  50.492  1.00 90.95           H  
ATOM   3861  HB2 PRO B 162       5.718  64.335  50.763  1.00 93.40           H  
ATOM   3862  HB3 PRO B 162       5.791  63.274  52.190  1.00 93.40           H  
ATOM   3863  HG2 PRO B 162       4.697  66.099  51.997  1.00 95.55           H  
ATOM   3864  HG3 PRO B 162       5.923  65.463  53.121  1.00 95.55           H  
ATOM   3865  HD2 PRO B 162       4.324  64.162  54.311  1.00 97.28           H  
ATOM   3866  HD3 PRO B 162       3.379  65.618  53.918  1.00 97.28           H  
ATOM   3867  N   LYS B 163       3.473  61.650  49.960  1.00 91.74           N  
ATOM   3868  CA  LYS B 163       3.436  60.236  49.618  1.00 91.09           C  
ATOM   3869  C   LYS B 163       4.490  60.071  48.530  1.00 83.89           C  
ATOM   3870  O   LYS B 163       4.706  60.972  47.715  1.00 87.92           O  
ATOM   3871  CB  LYS B 163       2.057  59.838  49.082  1.00 96.94           C  
ATOM   3872  CG  LYS B 163       1.920  58.356  48.754  1.00101.31           C  
ATOM   3873  CD  LYS B 163       0.550  58.036  48.167  1.00106.30           C  
ATOM   3874  CE  LYS B 163       0.396  56.542  47.861  1.00108.56           C  
ATOM   3875  NZ  LYS B 163       1.405  56.030  46.888  1.00110.49           N1+
ATOM   3876  H   LYS B 163       3.290  62.336  49.242  1.00 91.74           H  
ATOM   3877  HA  LYS B 163       3.627  59.604  50.485  1.00 91.09           H  
ATOM   3878  HB2 LYS B 163       1.865  60.409  48.173  1.00 96.94           H  
ATOM   3879  HB3 LYS B 163       1.311  60.092  49.835  1.00 96.94           H  
ATOM   3880  HG2 LYS B 163       2.058  57.777  49.667  1.00101.31           H  
ATOM   3881  HG3 LYS B 163       2.688  58.081  48.031  1.00101.31           H  
ATOM   3882  HD2 LYS B 163       0.421  58.600  47.243  1.00106.30           H  
ATOM   3883  HD3 LYS B 163      -0.218  58.330  48.882  1.00106.30           H  
ATOM   3884  HE2 LYS B 163      -0.599  56.375  47.448  1.00108.56           H  
ATOM   3885  HE3 LYS B 163       0.501  55.986  48.793  1.00108.56           H  
ATOM   3886  HZ1 LYS B 163       1.321  56.536  46.018  1.00110.49           H  
ATOM   3887  HZ2 LYS B 163       2.333  56.161  47.265  1.00110.49           H  
ATOM   3888  HZ3 LYS B 163       1.244  55.047  46.722  1.00110.49           H  
ATOM   3889  N   LEU B 164       5.153  58.929  48.507  1.00 67.17           N  
ATOM   3890  CA  LEU B 164       6.172  58.728  47.510  1.00 57.42           C  
ATOM   3891  C   LEU B 164       6.399  57.246  47.296  1.00 53.10           C  
ATOM   3892  O   LEU B 164       6.321  56.459  48.234  1.00 51.36           O  
ATOM   3893  CB  LEU B 164       7.446  59.426  47.978  1.00 59.00           C  
ATOM   3894  CG  LEU B 164       8.666  59.519  47.065  1.00 60.83           C  
ATOM   3895  CD1 LEU B 164       9.634  60.554  47.623  1.00 59.63           C  
ATOM   3896  CD2 LEU B 164       9.330  58.161  46.954  1.00 61.37           C  
ATOM   3897  H   LEU B 164       4.948  58.205  49.181  1.00 67.17           H  
ATOM   3898  HA  LEU B 164       5.864  59.153  46.555  1.00 57.42           H  
ATOM   3899  HB2 LEU B 164       7.771  58.908  48.880  1.00 59.00           H  
ATOM   3900  HB3 LEU B 164       7.166  60.449  48.228  1.00 59.00           H  
ATOM   3901  HG  LEU B 164       8.358  59.830  46.067  1.00 60.83           H  
ATOM   3902 HD11 LEU B 164       9.139  61.524  47.673  1.00 59.63           H  
ATOM   3903 HD12 LEU B 164       9.950  60.255  48.622  1.00 59.63           H  
ATOM   3904 HD13 LEU B 164      10.506  60.624  46.972  1.00 59.63           H  
ATOM   3905 HD21 LEU B 164       9.647  57.829  47.943  1.00 61.37           H  
ATOM   3906 HD22 LEU B 164       8.622  57.443  46.539  1.00 61.37           H  
ATOM   3907 HD23 LEU B 164      10.199  58.234  46.300  1.00 61.37           H  
ATOM   3908  N   LYS B 165       6.660  56.863  46.055  1.00 55.12           N  
ATOM   3909  CA  LYS B 165       6.920  55.465  45.742  1.00 58.64           C  
ATOM   3910  C   LYS B 165       7.935  55.377  44.609  1.00 54.24           C  
ATOM   3911  O   LYS B 165       7.851  56.115  43.637  1.00 49.46           O  
ATOM   3912  CB  LYS B 165       5.621  54.747  45.358  1.00 80.14           C  
ATOM   3913  CG  LYS B 165       4.744  55.504  44.377  1.00 94.23           C  
ATOM   3914  CD  LYS B 165       3.577  54.650  43.905  1.00105.23           C  
ATOM   3915  CE  LYS B 165       2.692  54.214  45.058  1.00111.55           C  
ATOM   3916  NZ  LYS B 165       1.568  53.359  44.588  1.00116.67           N1+
ATOM   3917  H   LYS B 165       6.679  57.551  45.315  1.00 55.12           H  
ATOM   3918  HA  LYS B 165       7.328  54.973  46.625  1.00 58.64           H  
ATOM   3919  HB2 LYS B 165       5.045  54.578  46.268  1.00 80.14           H  
ATOM   3920  HB3 LYS B 165       5.883  53.788  44.910  1.00 80.14           H  
ATOM   3921  HG2 LYS B 165       5.344  55.793  43.514  1.00 94.23           H  
ATOM   3922  HG3 LYS B 165       4.355  56.398  44.865  1.00 94.23           H  
ATOM   3923  HD2 LYS B 165       3.968  53.763  43.406  1.00105.23           H  
ATOM   3924  HD3 LYS B 165       2.979  55.229  43.201  1.00105.23           H  
ATOM   3925  HE2 LYS B 165       2.284  55.099  45.546  1.00111.55           H  
ATOM   3926  HE3 LYS B 165       3.292  53.650  45.772  1.00111.55           H  
ATOM   3927  HZ1 LYS B 165       1.007  53.875  43.926  1.00116.67           H  
ATOM   3928  HZ2 LYS B 165       1.938  52.531  44.143  1.00116.67           H  
ATOM   3929  HZ3 LYS B 165       0.997  53.091  45.376  1.00116.67           H  
ATOM   3930  N   GLU B 166       8.915  54.496  44.746  1.00 59.67           N  
ATOM   3931  CA  GLU B 166       9.909  54.355  43.708  1.00 62.90           C  
ATOM   3932  C   GLU B 166       9.330  53.554  42.546  1.00 61.80           C  
ATOM   3933  O   GLU B 166       9.071  52.360  42.680  1.00 62.66           O  
ATOM   3934  CB  GLU B 166      11.152  53.651  44.246  1.00 66.73           C  
ATOM   3935  CG  GLU B 166      11.823  54.348  45.415  1.00 75.14           C  
ATOM   3936  CD  GLU B 166      13.171  53.724  45.761  1.00 81.27           C  
ATOM   3937  OE1 GLU B 166      13.236  52.484  45.932  1.00 84.57           O  
ATOM   3938  OE2 GLU B 166      14.168  54.472  45.863  1.00 84.63           O1-
ATOM   3939  H   GLU B 166       8.967  53.923  45.576  1.00 59.67           H  
ATOM   3940  HA  GLU B 166      10.193  55.349  43.362  1.00 62.90           H  
ATOM   3941  HB2 GLU B 166      11.876  53.576  43.435  1.00 66.73           H  
ATOM   3942  HB3 GLU B 166      10.862  52.651  44.569  1.00 66.73           H  
ATOM   3943  HG2 GLU B 166      11.171  54.280  46.286  1.00 75.14           H  
ATOM   3944  HG3 GLU B 166      11.977  55.396  45.158  1.00 75.14           H  
ATOM   3945  N   VAL B 167       9.154  54.215  41.405  1.00 66.20           N  
ATOM   3946  CA  VAL B 167       8.609  53.589  40.210  1.00 65.53           C  
ATOM   3947  C   VAL B 167       9.741  53.306  39.238  1.00 64.17           C  
ATOM   3948  O   VAL B 167      10.646  54.117  39.087  1.00 69.99           O  
ATOM   3949  CB  VAL B 167       7.592  54.514  39.551  1.00 53.82           C  
ATOM   3950  CG1 VAL B 167       7.105  53.908  38.253  1.00 53.21           C  
ATOM   3951  CG2 VAL B 167       6.446  54.761  40.503  1.00 47.06           C  
ATOM   3952  H   VAL B 167       9.409  55.191  41.367  1.00 66.20           H  
ATOM   3953  HA  VAL B 167       8.113  52.658  40.485  1.00 65.53           H  
ATOM   3954  HB  VAL B 167       8.061  55.470  39.319  1.00 53.82           H  
ATOM   3955 HG11 VAL B 167       7.951  53.761  37.581  1.00 53.21           H  
ATOM   3956 HG12 VAL B 167       6.630  52.948  38.456  1.00 53.21           H  
ATOM   3957 HG13 VAL B 167       6.383  54.579  37.787  1.00 53.21           H  
ATOM   3958 HG21 VAL B 167       5.965  53.814  40.746  1.00 47.06           H  
ATOM   3959 HG22 VAL B 167       6.825  55.221  41.416  1.00 47.06           H  
ATOM   3960 HG23 VAL B 167       5.721  55.427  40.034  1.00 47.06           H  
ATOM   3961  N   GLN B 168       9.687  52.161  38.575  1.00 54.60           N  
ATOM   3962  CA  GLN B 168      10.735  51.768  37.643  1.00 54.34           C  
ATOM   3963  C   GLN B 168      10.457  52.260  36.233  1.00 46.98           C  
ATOM   3964  O   GLN B 168       9.371  52.039  35.691  1.00 43.71           O  
ATOM   3965  CB  GLN B 168      10.876  50.247  37.647  1.00 72.72           C  
ATOM   3966  CG  GLN B 168      12.038  49.714  36.826  1.00 94.26           C  
ATOM   3967  CD  GLN B 168      12.233  48.215  36.997  1.00103.91           C  
ATOM   3968  OE1 GLN B 168      11.348  47.419  36.677  1.00110.72           O  
ATOM   3969  NE2 GLN B 168      13.394  47.827  37.505  1.00108.71           N  
ATOM   3970  H   GLN B 168       8.900  51.545  38.719  1.00 54.60           H  
ATOM   3971  HA  GLN B 168      11.666  52.230  37.971  1.00 54.34           H  
ATOM   3972  HB2 GLN B 168       9.955  49.820  37.249  1.00 72.72           H  
ATOM   3973  HB3 GLN B 168      11.012  49.921  38.678  1.00 72.72           H  
ATOM   3974  HG2 GLN B 168      12.950  50.223  37.139  1.00 94.26           H  
ATOM   3975  HG3 GLN B 168      11.848  49.924  35.773  1.00 94.26           H  
ATOM   3976 HE21 GLN B 168      13.581  46.844  37.644  1.00108.71           H  
ATOM   3977 HE22 GLN B 168      14.091  48.514  37.753  1.00108.71           H  
ATOM   3978  N   VAL B 169      11.459  52.909  35.640  1.00 42.37           N  
ATOM   3979  CA  VAL B 169      11.357  53.472  34.299  1.00 42.34           C  
ATOM   3980  C   VAL B 169      12.409  52.952  33.316  1.00 40.67           C  
ATOM   3981  O   VAL B 169      13.538  52.623  33.695  1.00 36.77           O  
ATOM   3982  CB  VAL B 169      11.415  55.020  34.385  1.00 51.71           C  
ATOM   3983  CG1 VAL B 169      11.841  55.621  33.058  1.00 54.63           C  
ATOM   3984  CG2 VAL B 169      10.033  55.554  34.780  1.00 52.82           C  
ATOM   3985  H   VAL B 169      12.329  53.016  36.143  1.00 42.37           H  
ATOM   3986  HA  VAL B 169      10.398  53.144  33.897  1.00 42.34           H  
ATOM   3987  HB  VAL B 169      12.151  55.304  35.137  1.00 51.71           H  
ATOM   3988 HG11 VAL B 169      12.824  55.238  32.784  1.00 54.63           H  
ATOM   3989 HG12 VAL B 169      11.118  55.351  32.288  1.00 54.63           H  
ATOM   3990 HG13 VAL B 169      11.886  56.706  33.149  1.00 54.63           H  
ATOM   3991 HG21 VAL B 169       9.303  55.267  34.024  1.00 52.82           H  
ATOM   3992 HG22 VAL B 169       9.743  55.134  35.743  1.00 52.82           H  
ATOM   3993 HG23 VAL B 169      10.071  56.641  34.854  1.00 52.82           H  
ATOM   3994  N   ARG B 170      12.013  52.857  32.051  1.00 45.37           N  
ATOM   3995  CA  ARG B 170      12.890  52.381  30.986  1.00 49.70           C  
ATOM   3996  C   ARG B 170      13.551  53.564  30.258  1.00 44.09           C  
ATOM   3997  O   ARG B 170      12.917  54.598  30.021  1.00 42.43           O  
ATOM   3998  CB  ARG B 170      12.097  51.530  29.987  1.00 60.24           C  
ATOM   3999  CG  ARG B 170      11.815  50.112  30.451  1.00 82.12           C  
ATOM   4000  CD  ARG B 170      11.516  49.193  29.270  1.00101.31           C  
ATOM   4001  NE  ARG B 170      10.372  48.326  29.537  1.00119.09           N  
ATOM   4002  CZ  ARG B 170       9.949  47.363  28.724  1.00128.20           C  
ATOM   4003  NH1 ARG B 170       8.892  46.630  29.056  1.00133.88           N  
ATOM   4004  NH2 ARG B 170      10.583  47.124  27.583  1.00133.80           N1+
ATOM   4005  H   ARG B 170      11.068  53.125  31.817  1.00 45.37           H  
ATOM   4006  HA  ARG B 170      13.672  51.768  31.434  1.00 49.70           H  
ATOM   4007  HB2 ARG B 170      12.665  51.477  29.058  1.00 60.24           H  
ATOM   4008  HB3 ARG B 170      11.143  52.023  29.802  1.00 60.24           H  
ATOM   4009  HG2 ARG B 170      10.955  50.122  31.120  1.00 82.12           H  
ATOM   4010  HG3 ARG B 170      12.687  49.733  30.985  1.00 82.12           H  
ATOM   4011  HD2 ARG B 170      12.391  48.573  29.074  1.00101.31           H  
ATOM   4012  HD3 ARG B 170      11.300  49.803  28.393  1.00101.31           H  
ATOM   4013  HE  ARG B 170       9.867  48.468  30.400  1.00119.09           H  
ATOM   4014 HH11 ARG B 170       8.574  45.895  28.441  1.00133.88           H  
ATOM   4015 HH12 ARG B 170       8.406  46.808  29.923  1.00133.88           H  
ATOM   4016 HH21 ARG B 170      11.387  47.679  27.326  1.00133.80           H  
ATOM   4017 HH22 ARG B 170      10.261  46.387  26.971  1.00133.80           H  
ATOM   4018  N   LEU B 171      14.826  53.402  29.919  1.00 35.90           N  
ATOM   4019  CA  LEU B 171      15.578  54.436  29.224  1.00 30.13           C  
ATOM   4020  C   LEU B 171      16.264  53.854  28.006  1.00 29.25           C  
ATOM   4021  O   LEU B 171      16.777  52.744  28.062  1.00 27.60           O  
ATOM   4022  CB  LEU B 171      16.675  55.012  30.110  1.00 27.93           C  
ATOM   4023  CG  LEU B 171      16.412  55.733  31.420  1.00 22.58           C  
ATOM   4024  CD1 LEU B 171      17.746  56.285  31.919  1.00 20.68           C  
ATOM   4025  CD2 LEU B 171      15.410  56.831  31.219  1.00 21.47           C  
ATOM   4026  H   LEU B 171      15.287  52.534  30.151  1.00 35.90           H  
ATOM   4027  HA  LEU B 171      14.866  55.214  28.948  1.00 30.13           H  
ATOM   4028  HB2 LEU B 171      17.218  55.721  29.485  1.00 27.93           H  
ATOM   4029  HB3 LEU B 171      17.326  54.174  30.359  1.00 27.93           H  
ATOM   4030  HG  LEU B 171      15.994  55.050  32.160  1.00 22.58           H  
ATOM   4031 HD11 LEU B 171      18.442  55.462  32.083  1.00 20.68           H  
ATOM   4032 HD12 LEU B 171      18.158  56.967  31.175  1.00 20.68           H  
ATOM   4033 HD13 LEU B 171      17.590  56.820  32.856  1.00 20.68           H  
ATOM   4034 HD21 LEU B 171      15.790  57.539  30.483  1.00 21.47           H  
ATOM   4035 HD22 LEU B 171      14.472  56.406  30.863  1.00 21.47           H  
ATOM   4036 HD23 LEU B 171      15.240  57.346  32.165  1.00 21.47           H  
ATOM   4037  N   GLU B 172      16.302  54.618  26.923  1.00 30.01           N  
ATOM   4038  CA  GLU B 172      16.950  54.168  25.715  1.00 32.92           C  
ATOM   4039  C   GLU B 172      18.209  54.966  25.456  1.00 34.19           C  
ATOM   4040  O   GLU B 172      18.211  56.182  25.553  1.00 33.69           O  
ATOM   4041  CB  GLU B 172      16.020  54.317  24.514  1.00 35.33           C  
ATOM   4042  CG  GLU B 172      16.698  53.994  23.185  1.00 40.62           C  
ATOM   4043  CD  GLU B 172      15.745  54.035  22.010  1.00 44.87           C  
ATOM   4044  OE1 GLU B 172      14.640  53.463  22.128  1.00 49.62           O  
ATOM   4045  OE2 GLU B 172      16.102  54.627  20.970  1.00 41.91           O1-
ATOM   4046  H   GLU B 172      15.870  55.531  26.944  1.00 30.01           H  
ATOM   4047  HA  GLU B 172      17.204  53.117  25.851  1.00 32.92           H  
ATOM   4048  HB2 GLU B 172      15.661  55.346  24.479  1.00 35.33           H  
ATOM   4049  HB3 GLU B 172      15.174  53.642  24.645  1.00 35.33           H  
ATOM   4050  HG2 GLU B 172      17.128  52.995  23.248  1.00 40.62           H  
ATOM   4051  HG3 GLU B 172      17.492  54.721  23.014  1.00 40.62           H  
ATOM   4052  N   GLU B 173      19.279  54.281  25.094  1.00 37.42           N  
ATOM   4053  CA  GLU B 173      20.515  54.968  24.797  1.00 40.17           C  
ATOM   4054  C   GLU B 173      21.134  54.393  23.543  1.00 40.21           C  
ATOM   4055  O   GLU B 173      20.998  53.220  23.280  1.00 40.55           O  
ATOM   4056  CB  GLU B 173      21.471  54.849  25.976  1.00 44.41           C  
ATOM   4057  CG  GLU B 173      20.932  55.549  27.195  1.00 52.34           C  
ATOM   4058  CD  GLU B 173      22.018  56.079  28.094  1.00 57.47           C  
ATOM   4059  OE1 GLU B 173      22.990  56.678  27.571  1.00 56.88           O  
ATOM   4060  OE2 GLU B 173      21.886  55.908  29.327  1.00 62.62           O1-
ATOM   4061  H   GLU B 173      19.233  53.274  25.025  1.00 37.42           H  
ATOM   4062  HA  GLU B 173      20.309  56.025  24.627  1.00 40.17           H  
ATOM   4063  HB2 GLU B 173      22.427  55.297  25.704  1.00 44.41           H  
ATOM   4064  HB3 GLU B 173      21.617  53.794  26.209  1.00 44.41           H  
ATOM   4065  HG2 GLU B 173      20.325  54.843  27.762  1.00 52.34           H  
ATOM   4066  HG3 GLU B 173      20.311  56.384  26.871  1.00 52.34           H  
ATOM   4067  N   HIS B 174      21.787  55.225  22.747  1.00 40.41           N  
ATOM   4068  CA  HIS B 174      22.413  54.710  21.548  1.00 40.27           C  
ATOM   4069  C   HIS B 174      23.912  54.599  21.828  1.00 40.77           C  
ATOM   4070  O   HIS B 174      24.462  55.373  22.623  1.00 45.63           O  
ATOM   4071  CB  HIS B 174      22.116  55.637  20.386  1.00 30.33           C  
ATOM   4072  CG  HIS B 174      20.652  55.832  20.145  1.00 30.19           C  
ATOM   4073  ND1 HIS B 174      20.157  56.714  19.209  1.00 28.62           N  
ATOM   4074  CD2 HIS B 174      19.576  55.224  20.696  1.00 29.16           C  
ATOM   4075  CE1 HIS B 174      18.838  56.636  19.189  1.00 28.64           C  
ATOM   4076  NE2 HIS B 174      18.462  55.738  20.080  1.00 28.35           N  
ATOM   4077  H   HIS B 174      21.848  56.207  22.974  1.00 40.41           H  
ATOM   4078  HA  HIS B 174      22.026  53.727  21.279  1.00 40.27           H  
ATOM   4079  HB2 HIS B 174      22.562  55.216  19.485  1.00 30.33           H  
ATOM   4080  HB3 HIS B 174      22.565  56.608  20.594  1.00 30.33           H  
ATOM   4081  HD2 HIS B 174      19.591  54.475  21.474  1.00 29.16           H  
ATOM   4082  HE2 HIS B 174      17.508  55.472  20.277  1.00 28.35           H  
ATOM   4083  HE1 HIS B 174      18.180  57.209  18.552  1.00 28.64           H  
ATOM   4084  N   LEU B 175      24.567  53.620  21.216  1.00 39.88           N  
ATOM   4085  CA  LEU B 175      25.992  53.442  21.441  1.00 37.73           C  
ATOM   4086  C   LEU B 175      26.758  53.656  20.157  1.00 36.55           C  
ATOM   4087  O   LEU B 175      27.946  54.007  20.186  1.00 40.45           O  
ATOM   4088  CB  LEU B 175      26.275  52.036  21.964  1.00 34.70           C  
ATOM   4089  CG  LEU B 175      25.457  51.563  23.171  1.00 37.55           C  
ATOM   4090  CD1 LEU B 175      25.837  50.136  23.533  1.00 39.80           C  
ATOM   4091  CD2 LEU B 175      25.694  52.484  24.343  1.00 42.16           C  
ATOM   4092  H   LEU B 175      24.074  52.997  20.592  1.00 39.88           H  
ATOM   4093  HA  LEU B 175      26.313  54.175  22.181  1.00 37.73           H  
ATOM   4094  HB2 LEU B 175      27.328  51.995  22.244  1.00 34.70           H  
ATOM   4095  HB3 LEU B 175      26.089  51.338  21.147  1.00 34.70           H  
ATOM   4096  HG  LEU B 175      24.398  51.585  22.915  1.00 37.55           H  
ATOM   4097 HD11 LEU B 175      25.646  49.482  22.682  1.00 39.80           H  
ATOM   4098 HD12 LEU B 175      26.895  50.096  23.792  1.00 39.80           H  
ATOM   4099 HD13 LEU B 175      25.242  49.806  24.385  1.00 39.80           H  
ATOM   4100 HD21 LEU B 175      26.751  52.470  24.608  1.00 42.16           H  
ATOM   4101 HD22 LEU B 175      25.401  53.498  24.073  1.00 42.16           H  
ATOM   4102 HD23 LEU B 175      25.101  52.149  25.194  1.00 42.16           H  
ATOM   4103  N   GLU B 176      26.087  53.428  19.029  1.00 30.79           N  
ATOM   4104  CA  GLU B 176      26.717  53.604  17.727  1.00 32.77           C  
ATOM   4105  C   GLU B 176      25.740  54.160  16.741  1.00 28.32           C  
ATOM   4106  O   GLU B 176      24.538  53.894  16.812  1.00 23.53           O  
ATOM   4107  CB  GLU B 176      27.261  52.291  17.188  1.00 58.55           C  
ATOM   4108  CG  GLU B 176      28.604  51.888  17.737  1.00 78.81           C  
ATOM   4109  CD  GLU B 176      29.151  50.664  17.039  1.00 89.59           C  
ATOM   4110  OE1 GLU B 176      29.265  50.686  15.793  1.00 95.73           O  
ATOM   4111  OE2 GLU B 176      29.466  49.679  17.733  1.00 98.15           O1-
ATOM   4112  H   GLU B 176      25.124  53.128  19.077  1.00 30.79           H  
ATOM   4113  HA  GLU B 176      27.544  54.300  17.864  1.00 32.77           H  
ATOM   4114  HB2 GLU B 176      27.351  52.381  16.105  1.00 58.55           H  
ATOM   4115  HB3 GLU B 176      26.547  51.504  17.429  1.00 58.55           H  
ATOM   4116  HG2 GLU B 176      28.500  51.671  18.800  1.00 78.81           H  
ATOM   4117  HG3 GLU B 176      29.303  52.713  17.601  1.00 78.81           H  
ATOM   4118  N   CYS B 177      26.260  54.912  15.790  1.00 36.10           N  
ATOM   4119  CA  CYS B 177      25.397  55.549  14.817  1.00 38.68           C  
ATOM   4120  C   CYS B 177      25.989  55.462  13.438  1.00 41.80           C  
ATOM   4121  O   CYS B 177      27.191  55.277  13.286  1.00 46.51           O  
ATOM   4122  CB  CYS B 177      25.213  57.045  15.159  1.00 34.27           C  
ATOM   4123  SG  CYS B 177      24.911  57.416  16.915  1.00 32.39           S  
ATOM   4124  H   CYS B 177      27.260  55.044  15.740  1.00 36.10           H  
ATOM   4125  HA  CYS B 177      24.438  55.031  14.844  1.00 38.68           H  
ATOM   4126  HB2 CYS B 177      24.364  57.419  14.586  1.00 34.27           H  
ATOM   4127  HB3 CYS B 177      26.117  57.573  14.855  1.00 34.27           H  
ATOM   4128  N   ALA B 178      25.131  55.646  12.442  1.00 36.77           N  
ATOM   4129  CA  ALA B 178      25.549  55.617  11.065  1.00 38.86           C  
ATOM   4130  C   ALA B 178      24.524  56.340  10.221  1.00 40.60           C  
ATOM   4131  O   ALA B 178      23.364  56.492  10.627  1.00 35.22           O  
ATOM   4132  CB  ALA B 178      25.670  54.187  10.600  1.00 57.15           C  
ATOM   4133  H   ALA B 178      24.158  55.811  12.656  1.00 36.77           H  
ATOM   4134  HA  ALA B 178      26.518  56.107  10.967  1.00 38.86           H  
ATOM   4135  HB1 ALA B 178      26.408  53.667  11.211  1.00 57.15           H  
ATOM   4136  HB2 ALA B 178      24.704  53.691  10.696  1.00 57.15           H  
ATOM   4137  HB3 ALA B 178      25.985  54.170   9.557  1.00 57.15           H  
ATOM   4138  N   CYS B 179      24.963  56.792   9.051  1.00 50.67           N  
ATOM   4139  CA  CYS B 179      24.090  57.462   8.101  1.00 57.01           C  
ATOM   4140  C   CYS B 179      23.625  56.401   7.135  1.00 60.68           C  
ATOM   4141  O   CYS B 179      24.376  55.969   6.264  1.00 63.43           O  
ATOM   4142  CB  CYS B 179      24.855  58.548   7.358  1.00 50.98           C  
ATOM   4143  SG  CYS B 179      24.994  60.053   8.349  1.00 44.94           S  
ATOM   4144  H   CYS B 179      25.937  56.666   8.814  1.00 50.67           H  
ATOM   4145  HA  CYS B 179      23.249  57.939   8.604  1.00 57.01           H  
ATOM   4146  HB2 CYS B 179      24.330  58.781   6.431  1.00 50.98           H  
ATOM   4147  HB3 CYS B 179      25.855  58.182   7.127  1.00 50.98           H  
ATOM   4148  N   ALA B 180      22.385  55.970   7.301  1.00 48.06           N  
ATOM   4149  CA  ALA B 180      21.843  54.927   6.451  1.00 55.94           C  
ATOM   4150  C   ALA B 180      20.624  55.406   5.712  1.00 65.51           C  
ATOM   4151  O   ALA B 180      19.688  55.942   6.305  1.00 51.91           O  
ATOM   4152  CB  ALA B 180      21.501  53.708   7.280  1.00 83.67           C  
ATOM   4153  H   ALA B 180      21.810  56.372   8.027  1.00 48.06           H  
ATOM   4154  HA  ALA B 180      22.602  54.661   5.715  1.00 55.94           H  
ATOM   4155  HB1 ALA B 180      22.396  53.354   7.791  1.00 83.67           H  
ATOM   4156  HB2 ALA B 180      20.742  53.971   8.017  1.00 83.67           H  
ATOM   4157  HB3 ALA B 180      21.119  52.922   6.629  1.00 83.67           H  
ATOM   4158  N   THR B 181      20.656  55.204   4.402  1.00 99.40           N  
ATOM   4159  CA  THR B 181      19.572  55.601   3.521  1.00108.94           C  
ATOM   4160  C   THR B 181      18.438  54.577   3.578  1.00116.59           C  
ATOM   4161  O   THR B 181      18.670  53.369   3.500  1.00126.38           O  
ATOM   4162  CB  THR B 181      20.087  55.733   2.064  1.00 98.12           C  
ATOM   4163  OG1 THR B 181      19.020  56.153   1.204  1.00 93.60           O  
ATOM   4164  CG2 THR B 181      20.656  54.403   1.576  1.00 92.88           C  
ATOM   4165  H   THR B 181      21.467  54.756   4.001  1.00 99.40           H  
ATOM   4166  HA  THR B 181      19.193  56.567   3.854  1.00108.94           H  
ATOM   4167  HB  THR B 181      20.880  56.480   2.042  1.00 98.12           H  
ATOM   4168 HG21 THR B 181      21.473  54.096   2.229  1.00 92.88           H  
ATOM   4169 HG22 THR B 181      19.873  53.645   1.593  1.00 92.88           H  
ATOM   4170 HG23 THR B 181      21.028  54.519   0.558  1.00 92.88           H  
ATOM   4171  HG1 THR B 181      18.336  55.481   1.241  1.00 93.60           H  
ATOM   4172  N   THR B 182      17.215  55.071   3.732  1.00104.02           N  
ATOM   4173  CA  THR B 182      16.042  54.211   3.783  1.00105.91           C  
ATOM   4174  C   THR B 182      14.833  55.000   3.266  1.00 96.43           C  
ATOM   4175  O   THR B 182      15.047  56.149   2.812  1.00 91.21           O  
ATOM   4176  CB  THR B 182      15.843  53.653   5.207  1.00  0.00           C  
ATOM   4177  CG2 THR B 182      15.536  54.722   6.271  1.00  0.00           C  
ATOM   4178  OG1 THR B 182      14.796  52.705   5.205  1.00  0.00           O  
ATOM   4179  H   THR B 182      16.923  55.912   3.231  1.00104.02           H  
ATOM   4180  HA  THR B 182      16.172  53.342   3.139  1.00105.91           H  
ATOM   4181  HB  THR B 182      16.757  53.136   5.501  1.00  0.00           H  
ATOM   4182 HG21 THR B 182      16.338  55.457   6.306  1.00  0.00           H  
ATOM   4183 HG22 THR B 182      14.594  55.225   6.049  1.00  0.00           H  
ATOM   4184 HG23 THR B 182      15.458  54.247   7.250  1.00  0.00           H  
ATOM   4185  HG1 THR B 182      14.700  52.356   6.093  1.00  0.00           H  
ATOM   4186  N   NME B 183      13.645  54.401   3.340  1.00  0.00           N  
ATOM   4187  CH3 NME B 183      12.426  55.039   2.885  1.00  0.00           C  
ATOM   4188  H   NME B 183      13.592  53.470   3.726  1.00  0.00           H  
ATOM   4189 HH31 NME B 183      11.643  54.288   2.771  1.00  0.00           H  
ATOM   4190 HH32 NME B 183      12.111  55.784   3.616  1.00  0.00           H  
ATOM   4191 HH33 NME B 183      12.606  55.525   1.926  1.00  0.00           H  
TER    4192      NME B 183 
ATOM   4193  CH3 ACE E  22      59.192  42.383  21.275  1.00  0.00           C  
ATOM   4194  C   ACE E  22      58.090  41.518  21.888  1.00  0.00           C  
ATOM   4195  O   ACE E  22      58.043  40.311  21.657  1.00  0.00           O  
ATOM   4196 HH31 ACE E  22      59.861  41.786  20.655  1.00  0.00           H  
ATOM   4197 HH32 ACE E  22      58.728  43.159  20.665  1.00  0.00           H  
ATOM   4198 HH33 ACE E  22      59.761  42.847  22.081  1.00  0.00           H  
ATOM   4199  N   ALA E  23      57.219  42.129  22.658  1.00119.13           N  
ATOM   4200  CA  ALA E  23      56.098  41.386  23.312  1.00118.34           C  
ATOM   4201  C   ALA E  23      55.222  42.313  24.155  1.00117.38           C  
ATOM   4202  O   ALA E  23      54.398  41.859  24.952  1.00118.95           O  
ATOM   4203  CB  ALA E  23      56.657  40.260  24.189  1.00121.86           C  
ATOM   4204  H   ALA E  23      57.308  43.123  22.812  1.00119.13           H  
ATOM   4205  HA  ALA E  23      55.476  40.962  22.523  1.00118.34           H  
ATOM   4206  HB1 ALA E  23      57.257  39.587  23.577  1.00121.86           H  
ATOM   4207  HB2 ALA E  23      57.278  40.687  24.976  1.00121.86           H  
ATOM   4208  HB3 ALA E  23      55.833  39.705  24.637  1.00121.86           H  
ATOM   4209  N   GLU E  24      55.422  43.615  23.976  1.00120.95           N  
ATOM   4210  CA  GLU E  24      54.666  44.632  24.691  1.00121.50           C  
ATOM   4211  C   GLU E  24      53.458  44.996  23.818  1.00102.97           C  
ATOM   4212  O   GLU E  24      53.181  44.328  22.822  1.00106.00           O  
ATOM   4213  CB  GLU E  24      55.549  45.873  24.927  1.00152.85           C  
ATOM   4214  CG  GLU E  24      57.060  45.644  24.756  1.00171.47           C  
ATOM   4215  CD  GLU E  24      57.905  46.599  25.588  1.00179.46           C  
ATOM   4216  OE1 GLU E  24      57.998  47.794  25.232  1.00182.40           O  
ATOM   4217  OE2 GLU E  24      58.471  46.144  26.607  1.00180.63           O1-
ATOM   4218  H   GLU E  24      56.128  43.910  23.317  1.00120.95           H  
ATOM   4219  HA  GLU E  24      54.339  44.264  25.663  1.00121.50           H  
ATOM   4220  HB2 GLU E  24      55.374  46.223  25.944  1.00152.85           H  
ATOM   4221  HB3 GLU E  24      55.243  46.644  24.220  1.00152.85           H  
ATOM   4222  HG2 GLU E  24      57.315  45.780  23.705  1.00171.47           H  
ATOM   4223  HG3 GLU E  24      57.293  44.622  25.057  1.00171.47           H  
ATOM   4224  N   ILE E  25      52.747  46.052  24.192  1.00 85.17           N  
ATOM   4225  CA  ILE E  25      51.587  46.500  23.438  1.00 79.08           C  
ATOM   4226  C   ILE E  25      51.852  47.964  23.113  1.00 73.51           C  
ATOM   4227  O   ILE E  25      51.766  48.824  23.989  1.00 65.66           O  
ATOM   4228  CB  ILE E  25      50.297  46.390  24.288  1.00 91.03           C  
ATOM   4229  CG1 ILE E  25      50.274  45.054  25.040  1.00 97.65           C  
ATOM   4230  CG2 ILE E  25      49.070  46.498  23.397  1.00 95.77           C  
ATOM   4231  CD1 ILE E  25      50.334  43.826  24.150  1.00100.97           C  
ATOM   4232  H   ILE E  25      53.019  46.558  25.023  1.00 85.17           H  
ATOM   4233  HA  ILE E  25      51.442  45.891  22.545  1.00 79.08           H  
ATOM   4234  HB  ILE E  25      50.285  47.207  25.010  1.00 91.03           H  
ATOM   4235 HG12 ILE E  25      49.353  45.007  25.622  1.00 97.65           H  
ATOM   4236 HG13 ILE E  25      51.131  45.028  25.713  1.00 97.65           H  
ATOM   4237 HG21 ILE E  25      49.085  47.453  22.872  1.00 95.77           H  
ATOM   4238 HG22 ILE E  25      49.075  45.684  22.672  1.00 95.77           H  
ATOM   4239 HG23 ILE E  25      48.170  46.434  24.009  1.00 95.77           H  
ATOM   4240 HD11 ILE E  25      49.485  43.831  23.467  1.00100.97           H  
ATOM   4241 HD12 ILE E  25      51.261  43.837  23.577  1.00100.97           H  
ATOM   4242 HD13 ILE E  25      50.299  42.928  24.767  1.00100.97           H  
ATOM   4243  N   PRO E  26      52.175  48.270  21.848  1.00 83.74           N  
ATOM   4244  CA  PRO E  26      52.444  49.669  21.501  1.00 93.21           C  
ATOM   4245  C   PRO E  26      51.532  50.617  22.260  1.00 98.37           C  
ATOM   4246  O   PRO E  26      50.328  50.370  22.374  1.00 90.71           O  
ATOM   4247  CB  PRO E  26      52.199  49.710  19.997  1.00101.17           C  
ATOM   4248  CG  PRO E  26      51.217  48.575  19.779  1.00104.39           C  
ATOM   4249  CD  PRO E  26      51.801  47.501  20.650  1.00 98.80           C  
ATOM   4250  HA  PRO E  26      53.450  49.992  21.768  1.00 93.21           H  
ATOM   4251  HB2 PRO E  26      53.123  49.540  19.445  1.00101.17           H  
ATOM   4252  HB3 PRO E  26      51.767  50.665  19.697  1.00101.17           H  
ATOM   4253  HG2 PRO E  26      51.189  48.268  18.733  1.00104.39           H  
ATOM   4254  HG3 PRO E  26      50.213  48.849  20.104  1.00104.39           H  
ATOM   4255  HD2 PRO E  26      51.064  46.732  20.884  1.00 98.80           H  
ATOM   4256  HD3 PRO E  26      52.672  47.040  20.184  1.00 98.80           H  
ATOM   4257  N   ARG E  27      52.111  51.688  22.796  1.00106.00           N  
ATOM   4258  CA  ARG E  27      51.326  52.663  23.542  1.00 98.49           C  
ATOM   4259  C   ARG E  27      50.111  53.040  22.709  1.00117.67           C  
ATOM   4260  O   ARG E  27      49.098  53.484  23.240  1.00133.52           O  
ATOM   4261  CB  ARG E  27      52.167  53.906  23.857  1.00168.59           C  
ATOM   4262  CG  ARG E  27      53.364  54.099  22.921  1.00138.96           C  
ATOM   4263  CD  ARG E  27      53.277  55.404  22.114  1.00127.72           C  
ATOM   4264  NE  ARG E  27      54.409  55.503  21.183  1.00131.91           N  
ATOM   4265  CZ  ARG E  27      54.534  56.465  20.268  1.00131.62           C  
ATOM   4266  NH1 ARG E  27      53.587  57.411  20.168  1.00130.86           N  
ATOM   4267  NH2 ARG E  27      55.602  56.490  19.455  1.00131.47           N1+
ATOM   4268  H   ARG E  27      53.105  51.827  22.685  1.00106.00           H  
ATOM   4269  HA  ARG E  27      51.006  52.231  24.490  1.00 98.49           H  
ATOM   4270  HB2 ARG E  27      52.540  53.818  24.877  1.00168.59           H  
ATOM   4271  HB3 ARG E  27      51.525  54.784  23.779  1.00168.59           H  
ATOM   4272  HG2 ARG E  27      53.403  53.260  22.226  1.00138.96           H  
ATOM   4273  HG3 ARG E  27      54.275  54.118  23.519  1.00138.96           H  
ATOM   4274  HD2 ARG E  27      53.299  56.252  22.798  1.00127.72           H  
ATOM   4275  HD3 ARG E  27      52.345  55.416  21.549  1.00127.72           H  
ATOM   4276  HE  ARG E  27      55.134  54.802  21.239  1.00131.91           H  
ATOM   4277 HH11 ARG E  27      52.785  57.389  20.781  1.00130.86           H  
ATOM   4278 HH12 ARG E  27      53.677  58.145  19.480  1.00130.86           H  
ATOM   4279 HH21 ARG E  27      55.695  57.222  18.765  1.00131.47           H  
ATOM   4280 HH22 ARG E  27      56.313  55.777  19.533  1.00131.47           H  
ATOM   4281  N   GLU E  28      50.223  52.829  21.400  1.00115.76           N  
ATOM   4282  CA  GLU E  28      49.164  53.118  20.436  1.00114.42           C  
ATOM   4283  C   GLU E  28      47.882  52.345  20.729  1.00105.73           C  
ATOM   4284  O   GLU E  28      46.855  52.927  21.093  1.00100.05           O  
ATOM   4285  CB  GLU E  28      49.662  52.770  19.029  1.00133.93           C  
ATOM   4286  CG  GLU E  28      48.650  52.984  17.912  1.00155.34           C  
ATOM   4287  CD  GLU E  28      49.192  52.593  16.545  1.00165.69           C  
ATOM   4288  OE1 GLU E  28      50.244  53.132  16.146  1.00171.38           O  
ATOM   4289  OE2 GLU E  28      48.560  51.753  15.870  1.00171.60           O1-
ATOM   4290  H   GLU E  28      51.091  52.447  21.053  1.00115.76           H  
ATOM   4291  HA  GLU E  28      48.926  54.179  20.511  1.00114.42           H  
ATOM   4292  HB2 GLU E  28      49.952  51.719  19.024  1.00133.93           H  
ATOM   4293  HB3 GLU E  28      50.534  53.389  18.817  1.00133.93           H  
ATOM   4294  HG2 GLU E  28      48.374  54.038  17.889  1.00155.34           H  
ATOM   4295  HG3 GLU E  28      47.766  52.381  18.122  1.00155.34           H  
ATOM   4296  N   VAL E  29      47.959  51.028  20.562  1.00107.54           N  
ATOM   4297  CA  VAL E  29      46.830  50.142  20.797  1.00 96.75           C  
ATOM   4298  C   VAL E  29      46.049  50.537  22.039  1.00 95.01           C  
ATOM   4299  O   VAL E  29      44.846  50.817  21.969  1.00102.07           O  
ATOM   4300  CB  VAL E  29      47.307  48.696  20.961  1.00 83.35           C  
ATOM   4301  CG1 VAL E  29      46.143  47.798  21.333  1.00 77.71           C  
ATOM   4302  CG2 VAL E  29      47.944  48.230  19.672  1.00 74.81           C  
ATOM   4303  H   VAL E  29      48.836  50.627  20.260  1.00107.54           H  
ATOM   4304  HA  VAL E  29      46.177  50.227  19.929  1.00 96.75           H  
ATOM   4305  HB  VAL E  29      48.044  48.647  21.762  1.00 83.35           H  
ATOM   4306 HG11 VAL E  29      45.703  48.143  22.269  1.00 77.71           H  
ATOM   4307 HG12 VAL E  29      45.392  47.832  20.544  1.00 77.71           H  
ATOM   4308 HG13 VAL E  29      46.498  46.774  21.454  1.00 77.71           H  
ATOM   4309 HG21 VAL E  29      47.211  48.277  18.867  1.00 74.81           H  
ATOM   4310 HG22 VAL E  29      48.790  48.874  19.431  1.00 74.81           H  
ATOM   4311 HG23 VAL E  29      48.291  47.203  19.788  1.00 74.81           H  
ATOM   4312  N   ILE E  30      46.743  50.563  23.173  1.00 77.46           N  
ATOM   4313  CA  ILE E  30      46.119  50.916  24.440  1.00 68.21           C  
ATOM   4314  C   ILE E  30      45.401  52.246  24.362  1.00 69.21           C  
ATOM   4315  O   ILE E  30      44.345  52.418  24.963  1.00 65.72           O  
ATOM   4316  CB  ILE E  30      47.146  50.979  25.577  1.00 68.74           C  
ATOM   4317  CG1 ILE E  30      47.872  49.631  25.689  1.00 69.15           C  
ATOM   4318  CG2 ILE E  30      46.439  51.323  26.889  1.00 66.51           C  
ATOM   4319  CD1 ILE E  30      48.917  49.560  26.793  1.00 67.94           C  
ATOM   4320  H   ILE E  30      47.726  50.332  23.155  1.00 77.46           H  
ATOM   4321  HA  ILE E  30      45.394  50.129  24.650  1.00 68.21           H  
ATOM   4322  HB  ILE E  30      47.882  51.755  25.366  1.00 68.74           H  
ATOM   4323 HG12 ILE E  30      48.368  49.433  24.739  1.00 69.15           H  
ATOM   4324 HG13 ILE E  30      47.126  48.859  25.877  1.00 69.15           H  
ATOM   4325 HG21 ILE E  30      45.943  52.289  26.792  1.00 66.51           H  
ATOM   4326 HG22 ILE E  30      45.698  50.556  27.115  1.00 66.51           H  
ATOM   4327 HG23 ILE E  30      47.171  51.369  27.695  1.00 66.51           H  
ATOM   4328 HD11 ILE E  30      49.675  50.325  26.625  1.00 67.94           H  
ATOM   4329 HD12 ILE E  30      48.438  49.728  27.758  1.00 67.94           H  
ATOM   4330 HD13 ILE E  30      49.386  48.576  26.787  1.00 67.94           H  
ATOM   4331  N   GLU E  31      45.969  53.186  23.621  1.00 80.12           N  
ATOM   4332  CA  GLU E  31      45.347  54.494  23.480  1.00 97.90           C  
ATOM   4333  C   GLU E  31      44.039  54.372  22.710  1.00 94.78           C  
ATOM   4334  O   GLU E  31      43.072  55.074  23.000  1.00 85.82           O  
ATOM   4335  CB  GLU E  31      46.296  55.459  22.763  1.00132.03           C  
ATOM   4336  CG  GLU E  31      47.522  55.835  23.593  1.00163.81           C  
ATOM   4337  CD  GLU E  31      48.529  56.675  22.825  1.00179.14           C  
ATOM   4338  OE1 GLU E  31      49.044  56.196  21.793  1.00187.31           O  
ATOM   4339  OE2 GLU E  31      48.811  57.813  23.256  1.00187.12           O1-
ATOM   4340  H   GLU E  31      46.841  52.993  23.150  1.00 80.12           H  
ATOM   4341  HA  GLU E  31      45.134  54.889  24.473  1.00 97.90           H  
ATOM   4342  HB2 GLU E  31      45.747  56.370  22.525  1.00132.03           H  
ATOM   4343  HB3 GLU E  31      46.635  54.988  21.840  1.00132.03           H  
ATOM   4344  HG2 GLU E  31      48.013  54.919  23.921  1.00163.81           H  
ATOM   4345  HG3 GLU E  31      47.191  56.401  24.464  1.00163.81           H  
ATOM   4346  N   ARG E  32      44.009  53.476  21.728  1.00102.59           N  
ATOM   4347  CA  ARG E  32      42.805  53.281  20.933  1.00103.71           C  
ATOM   4348  C   ARG E  32      41.697  52.612  21.741  1.00101.54           C  
ATOM   4349  O   ARG E  32      40.563  53.086  21.743  1.00105.06           O  
ATOM   4350  CB  ARG E  32      43.111  52.458  19.680  1.00 99.66           C  
ATOM   4351  CG  ARG E  32      41.878  52.178  18.834  1.00 96.89           C  
ATOM   4352  CD  ARG E  32      42.230  51.762  17.410  1.00 94.77           C  
ATOM   4353  NE  ARG E  32      43.176  50.650  17.352  1.00 93.55           N  
ATOM   4354  CZ  ARG E  32      43.461  49.976  16.241  1.00 93.38           C  
ATOM   4355  NH1 ARG E  32      42.866  50.303  15.101  1.00 94.53           N  
ATOM   4356  NH2 ARG E  32      44.348  48.986  16.261  1.00 92.86           N1+
ATOM   4357  H   ARG E  32      44.832  52.924  21.531  1.00102.59           H  
ATOM   4358  HA  ARG E  32      42.453  54.268  20.632  1.00103.71           H  
ATOM   4359  HB2 ARG E  32      43.544  51.506  19.987  1.00 99.66           H  
ATOM   4360  HB3 ARG E  32      43.831  53.006  19.073  1.00 99.66           H  
ATOM   4361  HG2 ARG E  32      41.269  53.081  18.794  1.00 96.89           H  
ATOM   4362  HG3 ARG E  32      41.308  51.376  19.302  1.00 96.89           H  
ATOM   4363  HD2 ARG E  32      42.670  52.618  16.898  1.00 94.77           H  
ATOM   4364  HD3 ARG E  32      41.314  51.464  16.900  1.00 94.77           H  
ATOM   4365  HE  ARG E  32      43.641  50.377  18.206  1.00 93.55           H  
ATOM   4366 HH11 ARG E  32      42.191  51.054  15.081  1.00 94.53           H  
ATOM   4367 HH12 ARG E  32      43.088  49.800  14.253  1.00 94.53           H  
ATOM   4368 HH21 ARG E  32      44.566  48.486  15.411  1.00 92.86           H  
ATOM   4369 HH22 ARG E  32      44.803  48.733  17.126  1.00 92.86           H  
ATOM   4370  N   LEU E  33      42.017  51.512  22.422  1.00 91.38           N  
ATOM   4371  CA  LEU E  33      41.014  50.825  23.231  1.00 80.39           C  
ATOM   4372  C   LEU E  33      40.570  51.840  24.256  1.00 78.36           C  
ATOM   4373  O   LEU E  33      39.380  52.001  24.532  1.00 81.44           O  
ATOM   4374  CB  LEU E  33      41.616  49.631  23.967  1.00 66.12           C  
ATOM   4375  CG  LEU E  33      42.695  48.823  23.250  1.00 60.96           C  
ATOM   4376  CD1 LEU E  33      43.140  47.683  24.141  1.00 57.85           C  
ATOM   4377  CD2 LEU E  33      42.167  48.293  21.938  1.00 60.78           C  
ATOM   4378  H   LEU E  33      42.959  51.151  22.378  1.00 91.38           H  
ATOM   4379  HA  LEU E  33      40.203  50.453  22.605  1.00 80.39           H  
ATOM   4380  HB2 LEU E  33      40.800  48.948  24.201  1.00 66.12           H  
ATOM   4381  HB3 LEU E  33      42.052  50.006  24.893  1.00 66.12           H  
ATOM   4382  HG  LEU E  33      43.549  49.467  23.038  1.00 60.96           H  
ATOM   4383 HD11 LEU E  33      43.536  48.084  25.074  1.00 57.85           H  
ATOM   4384 HD12 LEU E  33      42.289  47.036  24.356  1.00 57.85           H  
ATOM   4385 HD13 LEU E  33      43.915  47.107  23.635  1.00 57.85           H  
ATOM   4386 HD21 LEU E  33      41.311  47.645  22.126  1.00 60.78           H  
ATOM   4387 HD22 LEU E  33      41.860  49.127  21.306  1.00 60.78           H  
ATOM   4388 HD23 LEU E  33      42.949  47.725  21.435  1.00 60.78           H  
ATOM   4389  N   ALA E  34      41.563  52.521  24.816  1.00 72.69           N  
ATOM   4390  CA  ALA E  34      41.331  53.536  25.824  1.00 72.52           C  
ATOM   4391  C   ALA E  34      40.241  54.487  25.368  1.00 76.20           C  
ATOM   4392  O   ALA E  34      39.369  54.856  26.151  1.00 68.10           O  
ATOM   4393  CB  ALA E  34      42.619  54.311  26.096  1.00 73.23           C  
ATOM   4394  H   ALA E  34      42.512  52.325  24.530  1.00 72.69           H  
ATOM   4395  HA  ALA E  34      41.011  53.048  26.744  1.00 72.52           H  
ATOM   4396  HB1 ALA E  34      43.393  53.622  26.436  1.00 73.23           H  
ATOM   4397  HB2 ALA E  34      42.947  54.803  25.180  1.00 73.23           H  
ATOM   4398  HB3 ALA E  34      42.436  55.061  26.866  1.00 73.23           H  
ATOM   4399  N   ARG E  35      40.285  54.879  24.099  1.00 95.14           N  
ATOM   4400  CA  ARG E  35      39.290  55.803  23.578  1.00106.61           C  
ATOM   4401  C   ARG E  35      38.355  55.203  22.528  1.00105.19           C  
ATOM   4402  O   ARG E  35      38.186  55.767  21.444  1.00110.66           O  
ATOM   4403  CB  ARG E  35      39.982  57.042  23.004  1.00113.80           C  
ATOM   4404  CG  ARG E  35      40.859  56.778  21.786  1.00123.08           C  
ATOM   4405  CD  ARG E  35      41.523  58.064  21.306  1.00131.27           C  
ATOM   4406  NE  ARG E  35      42.185  57.911  20.011  1.00138.01           N  
ATOM   4407  CZ  ARG E  35      43.195  57.080  19.775  1.00141.30           C  
ATOM   4408  NH1 ARG E  35      43.670  56.317  20.747  1.00144.76           N  
ATOM   4409  NH2 ARG E  35      43.733  57.015  18.564  1.00142.03           N1+
ATOM   4410  H   ARG E  35      41.014  54.533  23.492  1.00 95.14           H  
ATOM   4411  HA  ARG E  35      38.658  56.066  24.426  1.00106.61           H  
ATOM   4412  HB2 ARG E  35      40.608  57.473  23.785  1.00113.80           H  
ATOM   4413  HB3 ARG E  35      39.212  57.759  22.718  1.00113.80           H  
ATOM   4414  HG2 ARG E  35      40.243  56.373  20.983  1.00123.08           H  
ATOM   4415  HG3 ARG E  35      41.631  56.055  22.051  1.00123.08           H  
ATOM   4416  HD2 ARG E  35      42.266  58.368  22.043  1.00131.27           H  
ATOM   4417  HD3 ARG E  35      40.760  58.838  21.218  1.00131.27           H  
ATOM   4418  HE  ARG E  35      41.852  58.476  19.243  1.00138.01           H  
ATOM   4419 HH11 ARG E  35      44.439  55.688  20.565  1.00144.76           H  
ATOM   4420 HH12 ARG E  35      43.263  56.364  21.670  1.00144.76           H  
ATOM   4421 HH21 ARG E  35      43.373  57.596  17.820  1.00142.03           H  
ATOM   4422 HH22 ARG E  35      44.502  56.385  18.386  1.00142.03           H  
ATOM   4423  N   SER E  36      37.737  54.071  22.856  1.00 92.91           N  
ATOM   4424  CA  SER E  36      36.814  53.412  21.934  1.00 91.38           C  
ATOM   4425  C   SER E  36      35.583  52.907  22.674  1.00 91.96           C  
ATOM   4426  O   SER E  36      35.354  53.264  23.831  1.00 85.44           O  
ATOM   4427  CB  SER E  36      37.502  52.232  21.232  1.00 97.69           C  
ATOM   4428  OG  SER E  36      38.587  52.649  20.417  1.00102.85           O  
ATOM   4429  H   SER E  36      37.909  53.658  23.762  1.00 92.91           H  
ATOM   4430  HA  SER E  36      36.508  54.146  21.188  1.00 91.38           H  
ATOM   4431  HB2 SER E  36      36.770  51.721  20.607  1.00 97.69           H  
ATOM   4432  HB3 SER E  36      37.877  51.544  21.989  1.00 97.69           H  
ATOM   4433  HG  SER E  36      38.239  53.253  19.757  1.00102.85           H  
ATOM   4434  N   GLN E  37      34.792  52.083  21.992  1.00101.41           N  
ATOM   4435  CA  GLN E  37      33.578  51.490  22.557  1.00102.53           C  
ATOM   4436  C   GLN E  37      33.637  49.981  22.343  1.00 98.53           C  
ATOM   4437  O   GLN E  37      33.395  49.502  21.236  1.00106.94           O  
ATOM   4438  CB  GLN E  37      32.329  52.052  21.864  1.00 97.87           C  
ATOM   4439  CG  GLN E  37      31.887  53.438  22.330  1.00 98.83           C  
ATOM   4440  CD  GLN E  37      31.125  53.412  23.651  1.00 99.76           C  
ATOM   4441  OE1 GLN E  37      30.101  52.737  23.779  1.00101.30           O  
ATOM   4442  NE2 GLN E  37      31.619  54.158  24.636  1.00100.22           N  
ATOM   4443  H   GLN E  37      35.040  51.856  21.040  1.00101.41           H  
ATOM   4444  HA  GLN E  37      33.519  51.727  23.619  1.00102.53           H  
ATOM   4445  HB2 GLN E  37      31.506  51.360  22.041  1.00 97.87           H  
ATOM   4446  HB3 GLN E  37      32.534  52.106  20.795  1.00 97.87           H  
ATOM   4447  HG2 GLN E  37      31.241  53.871  21.566  1.00 98.83           H  
ATOM   4448  HG3 GLN E  37      32.773  54.061  22.453  1.00 98.83           H  
ATOM   4449 HE21 GLN E  37      31.152  54.186  25.531  1.00100.22           H  
ATOM   4450 HE22 GLN E  37      32.461  54.696  24.489  1.00100.22           H  
ATOM   4451  N   ILE E  38      33.972  49.235  23.391  1.00 75.10           N  
ATOM   4452  CA  ILE E  38      34.053  47.781  23.281  1.00 62.35           C  
ATOM   4453  C   ILE E  38      32.839  47.163  23.961  1.00 64.02           C  
ATOM   4454  O   ILE E  38      32.493  47.533  25.082  1.00 59.59           O  
ATOM   4455  CB  ILE E  38      35.336  47.248  23.930  1.00 58.58           C  
ATOM   4456  CG1 ILE E  38      36.519  48.142  23.550  1.00 52.76           C  
ATOM   4457  CG2 ILE E  38      35.618  45.844  23.424  1.00 56.13           C  
ATOM   4458  CD1 ILE E  38      37.828  47.720  24.174  1.00 49.73           C  
ATOM   4459  H   ILE E  38      34.173  49.680  24.275  1.00 75.10           H  
ATOM   4460  HA  ILE E  38      34.071  47.511  22.225  1.00 62.35           H  
ATOM   4461  HB  ILE E  38      35.205  47.240  25.012  1.00 58.58           H  
ATOM   4462 HG12 ILE E  38      36.298  49.160  23.871  1.00 52.76           H  
ATOM   4463 HG13 ILE E  38      36.632  48.120  22.466  1.00 52.76           H  
ATOM   4464 HG21 ILE E  38      34.782  45.192  23.677  1.00 56.13           H  
ATOM   4465 HG22 ILE E  38      35.747  45.867  22.342  1.00 56.13           H  
ATOM   4466 HG23 ILE E  38      36.528  45.466  23.890  1.00 56.13           H  
ATOM   4467 HD11 ILE E  38      37.735  47.736  25.260  1.00 49.73           H  
ATOM   4468 HD12 ILE E  38      38.079  46.711  23.846  1.00 49.73           H  
ATOM   4469 HD13 ILE E  38      38.615  48.408  23.867  1.00 49.73           H  
ATOM   4470  N   HIS E  39      32.185  46.224  23.285  1.00 80.03           N  
ATOM   4471  CA  HIS E  39      30.985  45.619  23.847  1.00 82.17           C  
ATOM   4472  C   HIS E  39      30.979  44.102  23.849  1.00 79.53           C  
ATOM   4473  O   HIS E  39      30.157  43.481  24.524  1.00 86.06           O  
ATOM   4474  CB  HIS E  39      29.751  46.164  23.124  1.00 73.23           C  
ATOM   4475  CG  HIS E  39      29.718  47.659  23.057  1.00 73.47           C  
ATOM   4476  ND1 HIS E  39      30.045  48.362  21.915  1.00 74.01           N  
ATOM   4477  CD2 HIS E  39      29.451  48.587  24.006  1.00 72.99           C  
ATOM   4478  CE1 HIS E  39      29.979  49.658  22.164  1.00 75.71           C  
ATOM   4479  NE2 HIS E  39      29.622  49.821  23.426  1.00 74.93           N  
ATOM   4480  H   HIS E  39      32.521  45.929  22.379  1.00 80.03           H  
ATOM   4481  HA  HIS E  39      30.968  45.900  24.900  1.00 82.17           H  
ATOM   4482  HB2 HIS E  39      28.861  45.821  23.652  1.00 73.23           H  
ATOM   4483  HB3 HIS E  39      29.744  45.772  22.107  1.00 73.23           H  
ATOM   4484  HD2 HIS E  39      29.158  48.394  25.027  1.00 72.99           H  
ATOM   4485  HE2 HIS E  39      29.495  50.709  23.889  1.00 74.93           H  
ATOM   4486  HE1 HIS E  39      30.182  50.449  21.457  1.00 75.71           H  
ATOM   4487  N   SER E  40      31.895  43.499  23.103  1.00 59.66           N  
ATOM   4488  CA  SER E  40      31.985  42.046  23.084  1.00 50.93           C  
ATOM   4489  C   SER E  40      33.396  41.653  22.735  1.00 47.13           C  
ATOM   4490  O   SER E  40      34.183  42.497  22.323  1.00 41.35           O  
ATOM   4491  CB  SER E  40      31.029  41.448  22.042  1.00 60.10           C  
ATOM   4492  OG  SER E  40      31.268  41.968  20.742  1.00 62.88           O  
ATOM   4493  H   SER E  40      32.532  44.050  22.546  1.00 59.66           H  
ATOM   4494  HA  SER E  40      31.708  41.665  24.067  1.00 50.93           H  
ATOM   4495  HB2 SER E  40      30.004  41.679  22.331  1.00 60.10           H  
ATOM   4496  HB3 SER E  40      31.165  40.367  22.019  1.00 60.10           H  
ATOM   4497  HG  SER E  40      31.144  42.919  20.782  1.00 62.88           H  
ATOM   4498  N   ILE E  41      33.723  40.378  22.903  1.00 60.84           N  
ATOM   4499  CA  ILE E  41      35.052  39.912  22.527  1.00 62.57           C  
ATOM   4500  C   ILE E  41      35.149  40.199  21.028  1.00 71.97           C  
ATOM   4501  O   ILE E  41      36.145  40.736  20.544  1.00 73.96           O  
ATOM   4502  CB  ILE E  41      35.206  38.404  22.708  1.00 46.78           C  
ATOM   4503  CG1 ILE E  41      34.914  38.012  24.156  1.00 36.93           C  
ATOM   4504  CG2 ILE E  41      36.610  37.991  22.285  1.00 39.83           C  
ATOM   4505  CD1 ILE E  41      36.066  38.219  25.079  1.00 39.52           C  
ATOM   4506  H   ILE E  41      33.052  39.731  23.291  1.00 60.84           H  
ATOM   4507  HA  ILE E  41      35.810  40.400  23.140  1.00 62.57           H  
ATOM   4508  HB  ILE E  41      34.487  37.879  22.079  1.00 46.78           H  
ATOM   4509 HG12 ILE E  41      34.641  36.957  24.178  1.00 36.93           H  
ATOM   4510 HG13 ILE E  41      34.076  38.611  24.512  1.00 36.93           H  
ATOM   4511 HG21 ILE E  41      36.767  38.256  21.239  1.00 39.83           H  
ATOM   4512 HG22 ILE E  41      37.343  38.508  22.905  1.00 39.83           H  
ATOM   4513 HG23 ILE E  41      36.725  36.914  22.408  1.00 39.83           H  
ATOM   4514 HD11 ILE E  41      36.915  37.626  24.739  1.00 39.52           H  
ATOM   4515 HD12 ILE E  41      36.339  39.274  25.088  1.00 39.52           H  
ATOM   4516 HD13 ILE E  41      35.786  37.908  26.085  1.00 39.52           H  
ATOM   4517  N   ARG E  42      34.095  39.822  20.306  1.00 67.46           N  
ATOM   4518  CA  ARG E  42      34.016  40.041  18.866  1.00 71.06           C  
ATOM   4519  C   ARG E  42      34.425  41.485  18.619  1.00 72.09           C  
ATOM   4520  O   ARG E  42      35.380  41.768  17.895  1.00 71.91           O  
ATOM   4521  CB  ARG E  42      32.577  39.820  18.378  1.00 77.75           C  
ATOM   4522  CG  ARG E  42      32.380  39.868  16.864  1.00 79.46           C  
ATOM   4523  CD  ARG E  42      33.000  38.656  16.186  1.00 81.80           C  
ATOM   4524  NE  ARG E  42      32.862  38.695  14.728  1.00 85.07           N  
ATOM   4525  CZ  ARG E  42      31.704  38.634  14.069  1.00 85.52           C  
ATOM   4526  NH1 ARG E  42      30.552  38.527  14.728  1.00 85.94           N  
ATOM   4527  NH2 ARG E  42      31.697  38.685  12.741  1.00 79.80           N1+
ATOM   4528  H   ARG E  42      33.323  39.368  20.772  1.00 67.46           H  
ATOM   4529  HA  ARG E  42      34.665  39.348  18.330  1.00 71.06           H  
ATOM   4530  HB2 ARG E  42      31.949  40.592  18.823  1.00 77.75           H  
ATOM   4531  HB3 ARG E  42      32.251  38.841  18.728  1.00 77.75           H  
ATOM   4532  HG2 ARG E  42      32.849  40.771  16.474  1.00 79.46           H  
ATOM   4533  HG3 ARG E  42      31.312  39.889  16.646  1.00 79.46           H  
ATOM   4534  HD2 ARG E  42      32.509  37.758  16.559  1.00 81.80           H  
ATOM   4535  HD3 ARG E  42      34.060  38.621  16.436  1.00 81.80           H  
ATOM   4536  HE  ARG E  42      33.707  38.774  14.181  1.00 85.07           H  
ATOM   4537 HH11 ARG E  42      30.549  38.488  15.737  1.00 85.94           H  
ATOM   4538 HH12 ARG E  42      29.681  38.485  14.219  1.00 85.94           H  
ATOM   4539 HH21 ARG E  42      30.822  38.643  12.239  1.00 79.80           H  
ATOM   4540 HH22 ARG E  42      32.567  38.766  12.234  1.00 79.80           H  
ATOM   4541  N   ASP E  43      33.702  42.393  19.257  1.00 77.37           N  
ATOM   4542  CA  ASP E  43      33.962  43.816  19.128  1.00 77.69           C  
ATOM   4543  C   ASP E  43      35.453  44.079  19.309  1.00 72.51           C  
ATOM   4544  O   ASP E  43      36.049  44.856  18.562  1.00 76.88           O  
ATOM   4545  CB  ASP E  43      33.151  44.583  20.175  1.00 80.81           C  
ATOM   4546  CG  ASP E  43      32.739  45.961  19.699  1.00 86.85           C  
ATOM   4547  OD1 ASP E  43      31.904  46.600  20.375  1.00 91.30           O  
ATOM   4548  OD2 ASP E  43      33.245  46.411  18.648  1.00 91.28           O1-
ATOM   4549  H   ASP E  43      32.946  42.086  19.852  1.00 77.37           H  
ATOM   4550  HA  ASP E  43      33.663  44.156  18.137  1.00 77.69           H  
ATOM   4551  HB2 ASP E  43      33.757  44.691  21.075  1.00 80.81           H  
ATOM   4552  HB3 ASP E  43      32.253  44.011  20.408  1.00 80.81           H  
ATOM   4553  N   LEU E  44      36.059  43.397  20.278  1.00 58.08           N  
ATOM   4554  CA  LEU E  44      37.480  43.562  20.574  1.00 51.99           C  
ATOM   4555  C   LEU E  44      38.349  43.230  19.371  1.00 52.43           C  
ATOM   4556  O   LEU E  44      39.091  44.078  18.883  1.00 50.49           O  
ATOM   4557  CB  LEU E  44      37.886  42.665  21.744  1.00 46.61           C  
ATOM   4558  CG  LEU E  44      38.993  43.141  22.690  1.00 40.79           C  
ATOM   4559  CD1 LEU E  44      39.597  41.940  23.350  1.00 36.81           C  
ATOM   4560  CD2 LEU E  44      40.064  43.895  21.947  1.00 41.57           C  
ATOM   4561  H   LEU E  44      35.519  42.744  20.827  1.00 58.08           H  
ATOM   4562  HA  LEU E  44      37.635  44.609  20.835  1.00 51.99           H  
ATOM   4563  HB2 LEU E  44      38.213  41.715  21.321  1.00 46.61           H  
ATOM   4564  HB3 LEU E  44      36.994  42.505  22.350  1.00 46.61           H  
ATOM   4565  HG  LEU E  44      38.561  43.816  23.429  1.00 40.79           H  
ATOM   4566 HD11 LEU E  44      38.827  41.404  23.905  1.00 36.81           H  
ATOM   4567 HD12 LEU E  44      40.021  41.283  22.591  1.00 36.81           H  
ATOM   4568 HD13 LEU E  44      40.383  42.259  24.035  1.00 36.81           H  
ATOM   4569 HD21 LEU E  44      40.515  43.243  21.199  1.00 41.57           H  
ATOM   4570 HD22 LEU E  44      39.623  44.762  21.455  1.00 41.57           H  
ATOM   4571 HD23 LEU E  44      40.829  44.226  22.649  1.00 41.57           H  
ATOM   4572  N   GLN E  45      38.273  41.982  18.921  1.00 65.65           N  
ATOM   4573  CA  GLN E  45      39.032  41.535  17.767  1.00 75.40           C  
ATOM   4574  C   GLN E  45      38.859  42.587  16.678  1.00 71.34           C  
ATOM   4575  O   GLN E  45      39.825  43.040  16.057  1.00 70.71           O  
ATOM   4576  CB  GLN E  45      38.477  40.207  17.262  1.00 94.58           C  
ATOM   4577  CG  GLN E  45      38.373  39.118  18.309  1.00112.51           C  
ATOM   4578  CD  GLN E  45      37.537  37.937  17.831  1.00120.19           C  
ATOM   4579  OE1 GLN E  45      36.345  38.078  17.560  1.00123.50           O  
ATOM   4580  NE2 GLN E  45      38.162  36.769  17.725  1.00124.91           N  
ATOM   4581  H   GLN E  45      37.670  41.325  19.396  1.00 65.65           H  
ATOM   4582  HA  GLN E  45      40.081  41.401  18.030  1.00 75.40           H  
ATOM   4583  HB2 GLN E  45      39.129  39.849  16.465  1.00 94.58           H  
ATOM   4584  HB3 GLN E  45      37.479  40.388  16.862  1.00 94.58           H  
ATOM   4585  HG2 GLN E  45      37.912  39.535  19.204  1.00112.51           H  
ATOM   4586  HG3 GLN E  45      39.376  38.764  18.548  1.00112.51           H  
ATOM   4587 HE21 GLN E  45      39.142  36.698  17.958  1.00124.91           H  
ATOM   4588 HE22 GLN E  45      37.657  35.953  17.411  1.00124.91           H  
ATOM   4589  N   ARG E  46      37.607  42.971  16.459  1.00 69.40           N  
ATOM   4590  CA  ARG E  46      37.277  43.955  15.448  1.00 77.47           C  
ATOM   4591  C   ARG E  46      38.224  45.134  15.560  1.00 75.57           C  
ATOM   4592  O   ARG E  46      39.182  45.241  14.788  1.00 67.54           O  
ATOM   4593  CB  ARG E  46      35.834  44.412  15.623  1.00 98.48           C  
ATOM   4594  CG  ARG E  46      35.288  45.184  14.447  1.00115.74           C  
ATOM   4595  CD  ARG E  46      33.819  45.495  14.653  1.00128.41           C  
ATOM   4596  NE  ARG E  46      33.308  46.389  13.623  1.00136.60           N  
ATOM   4597  CZ  ARG E  46      32.162  47.052  13.714  1.00140.12           C  
ATOM   4598  NH1 ARG E  46      31.397  46.925  14.790  1.00142.40           N  
ATOM   4599  NH2 ARG E  46      31.786  47.853  12.732  1.00142.50           N1+
ATOM   4600  H   ARG E  46      36.865  42.566  17.012  1.00 69.40           H  
ATOM   4601  HA  ARG E  46      37.383  43.510  14.458  1.00 77.47           H  
ATOM   4602  HB2 ARG E  46      35.781  45.049  16.506  1.00 98.48           H  
ATOM   4603  HB3 ARG E  46      35.211  43.530  15.773  1.00 98.48           H  
ATOM   4604  HG2 ARG E  46      35.405  44.589  13.541  1.00115.74           H  
ATOM   4605  HG3 ARG E  46      35.841  46.117  14.342  1.00115.74           H  
ATOM   4606  HD2 ARG E  46      33.691  45.968  15.627  1.00128.41           H  
ATOM   4607  HD3 ARG E  46      33.253  44.564  14.625  1.00128.41           H  
ATOM   4608  HE  ARG E  46      33.861  46.512  12.787  1.00136.60           H  
ATOM   4609 HH11 ARG E  46      31.681  46.314  15.542  1.00142.40           H  
ATOM   4610 HH12 ARG E  46      30.530  47.439  14.857  1.00142.40           H  
ATOM   4611 HH21 ARG E  46      30.919  48.366  12.803  1.00142.50           H  
ATOM   4612 HH22 ARG E  46      32.366  47.952  11.911  1.00142.50           H  
ATOM   4613  N   LEU E  47      37.972  46.007  16.531  1.00 86.63           N  
ATOM   4614  CA  LEU E  47      38.822  47.176  16.730  1.00 93.79           C  
ATOM   4615  C   LEU E  47      40.306  46.862  16.610  1.00 96.81           C  
ATOM   4616  O   LEU E  47      41.067  47.671  16.093  1.00 96.77           O  
ATOM   4617  CB  LEU E  47      38.544  47.821  18.093  1.00 91.85           C  
ATOM   4618  CG  LEU E  47      37.402  48.845  18.125  1.00 92.17           C  
ATOM   4619  CD1 LEU E  47      37.126  49.312  19.547  1.00 91.85           C  
ATOM   4620  CD2 LEU E  47      37.781  50.024  17.246  1.00 93.10           C  
ATOM   4621  H   LEU E  47      37.180  45.859  17.140  1.00 86.63           H  
ATOM   4622  HA  LEU E  47      38.571  47.873  15.930  1.00 93.79           H  
ATOM   4623  HB2 LEU E  47      39.455  48.325  18.417  1.00 91.85           H  
ATOM   4624  HB3 LEU E  47      38.300  47.025  18.796  1.00 91.85           H  
ATOM   4625  HG  LEU E  47      36.491  48.379  17.750  1.00 92.17           H  
ATOM   4626 HD11 LEU E  47      36.855  48.456  20.164  1.00 91.85           H  
ATOM   4627 HD12 LEU E  47      38.020  49.785  19.954  1.00 91.85           H  
ATOM   4628 HD13 LEU E  47      36.306  50.030  19.541  1.00 91.85           H  
ATOM   4629 HD21 LEU E  47      38.692  50.484  17.628  1.00 93.10           H  
ATOM   4630 HD22 LEU E  47      37.949  49.678  16.226  1.00 93.10           H  
ATOM   4631 HD23 LEU E  47      36.974  50.757  17.253  1.00 93.10           H  
ATOM   4632  N   LEU E  48      40.722  45.696  17.088  1.00 96.05           N  
ATOM   4633  CA  LEU E  48      42.129  45.333  17.008  1.00 97.63           C  
ATOM   4634  C   LEU E  48      42.608  45.205  15.578  1.00 96.95           C  
ATOM   4635  O   LEU E  48      43.337  46.060  15.084  1.00101.14           O  
ATOM   4636  CB  LEU E  48      42.398  44.027  17.757  1.00 98.02           C  
ATOM   4637  CG  LEU E  48      42.482  44.173  19.277  1.00 97.34           C  
ATOM   4638  CD1 LEU E  48      42.963  42.862  19.887  1.00 96.82           C  
ATOM   4639  CD2 LEU E  48      43.444  45.306  19.626  1.00 95.20           C  
ATOM   4640  H   LEU E  48      40.060  45.059  17.508  1.00 96.05           H  
ATOM   4641  HA  LEU E  48      42.687  46.143  17.478  1.00 97.63           H  
ATOM   4642  HB2 LEU E  48      43.344  43.619  17.401  1.00 98.02           H  
ATOM   4643  HB3 LEU E  48      41.592  43.330  17.526  1.00 98.02           H  
ATOM   4644  HG  LEU E  48      41.497  44.409  19.680  1.00 97.34           H  
ATOM   4645 HD11 LEU E  48      42.262  42.066  19.637  1.00 96.82           H  
ATOM   4646 HD12 LEU E  48      43.948  42.616  19.490  1.00 96.82           H  
ATOM   4647 HD13 LEU E  48      43.024  42.966  20.970  1.00 96.82           H  
ATOM   4648 HD21 LEU E  48      44.433  45.079  19.227  1.00 95.20           H  
ATOM   4649 HD22 LEU E  48      43.081  46.237  19.191  1.00 95.20           H  
ATOM   4650 HD23 LEU E  48      43.505  45.410  20.709  1.00 95.20           H  
ATOM   4651  N   GLU E  49      42.200  44.136  14.911  1.00 98.18           N  
ATOM   4652  CA  GLU E  49      42.609  43.925  13.537  1.00104.97           C  
ATOM   4653  C   GLU E  49      41.874  42.720  12.964  1.00101.58           C  
ATOM   4654  O   GLU E  49      41.061  42.857  12.051  1.00 94.36           O  
ATOM   4655  CB  GLU E  49      44.124  43.696  13.479  1.00121.04           C  
ATOM   4656  CG  GLU E  49      44.759  44.049  12.139  1.00140.35           C  
ATOM   4657  CD  GLU E  49      44.752  45.548  11.856  1.00149.59           C  
ATOM   4658  OE1 GLU E  49      45.401  46.302  12.615  1.00154.56           O  
ATOM   4659  OE2 GLU E  49      44.101  45.974  10.877  1.00153.70           O1-
ATOM   4660  H   GLU E  49      41.599  43.462  15.364  1.00 98.18           H  
ATOM   4661  HA  GLU E  49      42.361  44.806  12.945  1.00104.97           H  
ATOM   4662  HB2 GLU E  49      44.318  42.643  13.682  1.00121.04           H  
ATOM   4663  HB3 GLU E  49      44.592  44.308  14.251  1.00121.04           H  
ATOM   4664  HG2 GLU E  49      44.206  43.543  11.348  1.00140.35           H  
ATOM   4665  HG3 GLU E  49      45.792  43.700  12.141  1.00140.35           H  
ATOM   4666  N   ILE E  50      42.169  41.546  13.519  1.00104.19           N  
ATOM   4667  CA  ILE E  50      41.569  40.278  13.100  1.00109.07           C  
ATOM   4668  C   ILE E  50      40.285  40.459  12.291  1.00110.74           C  
ATOM   4669  O   ILE E  50      39.238  39.900  12.623  1.00109.45           O  
ATOM   4670  CB  ILE E  50      41.255  39.394  14.324  1.00110.15           C  
ATOM   4671  CG1 ILE E  50      42.413  39.466  15.325  1.00109.52           C  
ATOM   4672  CG2 ILE E  50      41.019  37.949  13.877  1.00109.33           C  
ATOM   4673  CD1 ILE E  50      42.112  38.821  16.659  1.00111.03           C  
ATOM   4674  H   ILE E  50      42.844  41.529  14.270  1.00104.19           H  
ATOM   4675  HA  ILE E  50      42.308  39.798  12.458  1.00109.07           H  
ATOM   4676  HB  ILE E  50      40.350  39.758  14.810  1.00110.15           H  
ATOM   4677 HG12 ILE E  50      42.652  40.515  15.498  1.00109.52           H  
ATOM   4678 HG13 ILE E  50      43.276  38.964  14.888  1.00109.52           H  
ATOM   4679 HG21 ILE E  50      40.183  37.917  13.178  1.00109.33           H  
ATOM   4680 HG22 ILE E  50      41.916  37.569  13.388  1.00109.33           H  
ATOM   4681 HG23 ILE E  50      40.790  37.333  14.746  1.00109.33           H  
ATOM   4682 HD11 ILE E  50      41.250  39.310  17.113  1.00111.03           H  
ATOM   4683 HD12 ILE E  50      41.893  37.764  16.510  1.00111.03           H  
ATOM   4684 HD13 ILE E  50      42.976  38.924  17.316  1.00111.03           H  
ATOM   4685  N   NME E  51      40.353  41.245  11.217  1.00  0.00           N  
ATOM   4686  CH3 NME E  51      39.208  41.498  10.368  1.00  0.00           C  
ATOM   4687  H   NME E  51      41.236  41.680  10.988  1.00  0.00           H  
ATOM   4688 HH31 NME E  51      38.699  40.557  10.154  1.00  0.00           H  
ATOM   4689 HH32 NME E  51      38.521  42.175  10.875  1.00  0.00           H  
ATOM   4690 HH33 NME E  51      39.541  41.950   9.433  1.00  0.00           H  
ATOM   4691  CH3 ACE E  86      29.354  29.909  21.554  1.00  0.00           C  
ATOM   4692  C   ACE E  86      28.493  29.036  22.469  1.00  0.00           C  
ATOM   4693  O   ACE E  86      27.685  28.240  21.992  1.00  0.00           O  
ATOM   4694 HH31 ACE E  86      30.404  29.695  21.755  1.00  0.00           H  
ATOM   4695 HH32 ACE E  86      29.137  29.712  20.505  1.00  0.00           H  
ATOM   4696 HH33 ACE E  86      29.149  30.956  21.778  1.00  0.00           H  
ATOM   4697  N   SER E  87      28.666  29.184  23.762  1.00110.62           N  
ATOM   4698  CA  SER E  87      27.899  28.403  24.729  1.00105.16           C  
ATOM   4699  C   SER E  87      28.299  28.775  26.152  1.00109.92           C  
ATOM   4700  O   SER E  87      27.461  29.231  26.928  1.00109.69           O  
ATOM   4701  CB  SER E  87      28.111  26.913  24.477  1.00 92.45           C  
ATOM   4702  OG  SER E  87      27.705  26.588  23.161  1.00 80.16           O  
ATOM   4703  H   SER E  87      29.345  29.853  24.096  1.00110.62           H  
ATOM   4704  HA  SER E  87      26.840  28.629  24.607  1.00105.16           H  
ATOM   4705  HB2 SER E  87      27.521  26.338  25.190  1.00 92.45           H  
ATOM   4706  HB3 SER E  87      29.167  26.672  24.600  1.00 92.45           H  
ATOM   4707  HG  SER E  87      26.775  26.810  23.081  1.00 80.16           H  
ATOM   4708  N   ILE E  88      29.566  28.570  26.506  1.00112.70           N  
ATOM   4709  CA  ILE E  88      30.026  28.965  27.834  1.00100.08           C  
ATOM   4710  C   ILE E  88      29.723  30.456  27.799  1.00 99.07           C  
ATOM   4711  O   ILE E  88      29.700  31.050  26.719  1.00112.83           O  
ATOM   4712  CB  ILE E  88      31.554  28.749  28.013  1.00 84.93           C  
ATOM   4713  CG1 ILE E  88      31.985  29.207  29.409  1.00 73.38           C  
ATOM   4714  CG2 ILE E  88      32.325  29.498  26.920  1.00 78.80           C  
ATOM   4715  CD1 ILE E  88      33.478  29.162  29.644  1.00 63.27           C  
ATOM   4716  H   ILE E  88      30.209  28.141  25.856  1.00112.70           H  
ATOM   4717  HA  ILE E  88      29.562  28.401  28.643  1.00100.08           H  
ATOM   4718  HB  ILE E  88      31.782  27.687  27.917  1.00 84.93           H  
ATOM   4719 HG12 ILE E  88      31.504  28.562  30.144  1.00 73.38           H  
ATOM   4720 HG13 ILE E  88      31.648  30.234  29.551  1.00 73.38           H  
ATOM   4721 HG21 ILE E  88      32.015  29.133  25.941  1.00 78.80           H  
ATOM   4722 HG22 ILE E  88      32.114  30.565  26.993  1.00 78.80           H  
ATOM   4723 HG23 ILE E  88      33.394  29.329  27.049  1.00 78.80           H  
ATOM   4724 HD11 ILE E  88      33.837  28.142  29.507  1.00 63.27           H  
ATOM   4725 HD12 ILE E  88      33.978  29.821  28.934  1.00 63.27           H  
ATOM   4726 HD13 ILE E  88      33.696  29.490  30.660  1.00 63.27           H  
ATOM   4727  N   GLU E  89      29.486  31.076  28.944  1.00 72.87           N  
ATOM   4728  CA  GLU E  89      29.156  32.487  28.906  1.00 58.54           C  
ATOM   4729  C   GLU E  89      30.380  33.389  28.812  1.00 47.59           C  
ATOM   4730  O   GLU E  89      31.387  33.197  29.502  1.00 36.86           O  
ATOM   4731  CB  GLU E  89      28.313  32.857  30.122  1.00 75.08           C  
ATOM   4732  CG  GLU E  89      29.093  32.823  31.423  1.00 89.06           C  
ATOM   4733  CD  GLU E  89      28.209  32.692  32.641  1.00 95.51           C  
ATOM   4734  OE1 GLU E  89      27.303  33.535  32.829  1.00 97.73           O  
ATOM   4735  OE2 GLU E  89      28.430  31.736  33.412  1.00100.92           O1-
ATOM   4736  H   GLU E  89      29.534  30.579  29.822  1.00 72.87           H  
ATOM   4737  HA  GLU E  89      28.583  32.653  27.994  1.00 58.54           H  
ATOM   4738  HB2 GLU E  89      27.484  32.153  30.196  1.00 75.08           H  
ATOM   4739  HB3 GLU E  89      27.922  33.864  29.979  1.00 75.08           H  
ATOM   4740  HG2 GLU E  89      29.666  33.746  31.508  1.00 89.06           H  
ATOM   4741  HG3 GLU E  89      29.775  31.973  31.396  1.00 89.06           H  
ATOM   4742  N   GLU E  90      30.270  34.375  27.932  1.00 60.28           N  
ATOM   4743  CA  GLU E  90      31.313  35.355  27.695  1.00 61.72           C  
ATOM   4744  C   GLU E  90      31.263  36.332  28.869  1.00 57.15           C  
ATOM   4745  O   GLU E  90      30.195  36.856  29.200  1.00 58.13           O  
ATOM   4746  CB  GLU E  90      31.010  36.080  26.379  1.00 64.33           C  
ATOM   4747  CG  GLU E  90      32.128  36.934  25.818  1.00 71.21           C  
ATOM   4748  CD  GLU E  90      31.707  37.707  24.574  1.00 73.98           C  
ATOM   4749  OE1 GLU E  90      30.900  38.654  24.697  1.00 75.08           O  
ATOM   4750  OE2 GLU E  90      32.180  37.368  23.471  1.00 78.24           O1-
ATOM   4751  H   GLU E  90      29.415  34.447  27.399  1.00 60.28           H  
ATOM   4752  HA  GLU E  90      32.301  34.901  27.619  1.00 61.72           H  
ATOM   4753  HB2 GLU E  90      30.148  36.726  26.545  1.00 64.33           H  
ATOM   4754  HB3 GLU E  90      30.760  35.326  25.633  1.00 64.33           H  
ATOM   4755  HG2 GLU E  90      32.966  36.287  25.560  1.00 71.21           H  
ATOM   4756  HG3 GLU E  90      32.441  37.646  26.582  1.00 71.21           H  
ATOM   4757  N   ALA E  91      32.407  36.563  29.505  1.00 43.41           N  
ATOM   4758  CA  ALA E  91      32.475  37.488  30.634  1.00 36.20           C  
ATOM   4759  C   ALA E  91      31.883  38.814  30.197  1.00 33.86           C  
ATOM   4760  O   ALA E  91      32.037  39.212  29.061  1.00 27.79           O  
ATOM   4761  CB  ALA E  91      33.925  37.675  31.080  1.00 48.60           C  
ATOM   4762  H   ALA E  91      33.246  36.090  29.202  1.00 43.41           H  
ATOM   4763  HA  ALA E  91      31.913  37.089  31.478  1.00 36.20           H  
ATOM   4764  HB1 ALA E  91      34.338  36.714  31.387  1.00 48.60           H  
ATOM   4765  HB2 ALA E  91      34.511  38.074  30.252  1.00 48.60           H  
ATOM   4766  HB3 ALA E  91      33.960  38.370  31.919  1.00 48.60           H  
ATOM   4767  N   VAL E  92      31.158  39.477  31.086  1.00 38.48           N  
ATOM   4768  CA  VAL E  92      30.575  40.766  30.763  1.00 43.32           C  
ATOM   4769  C   VAL E  92      31.327  41.839  31.553  1.00 41.35           C  
ATOM   4770  O   VAL E  92      31.500  41.733  32.766  1.00 38.50           O  
ATOM   4771  CB  VAL E  92      29.074  40.789  31.098  1.00 48.07           C  
ATOM   4772  CG1 VAL E  92      28.523  42.202  31.008  1.00 49.42           C  
ATOM   4773  CG2 VAL E  92      28.338  39.895  30.122  1.00 54.55           C  
ATOM   4774  H   VAL E  92      31.009  39.079  32.002  1.00 38.48           H  
ATOM   4775  HA  VAL E  92      30.667  40.958  29.694  1.00 43.32           H  
ATOM   4776  HB  VAL E  92      28.933  40.430  32.117  1.00 48.07           H  
ATOM   4777 HG11 VAL E  92      29.057  42.845  31.707  1.00 49.42           H  
ATOM   4778 HG12 VAL E  92      28.655  42.579  29.994  1.00 49.42           H  
ATOM   4779 HG13 VAL E  92      27.462  42.195  31.258  1.00 49.42           H  
ATOM   4780 HG21 VAL E  92      28.487  40.265  29.107  1.00 54.55           H  
ATOM   4781 HG22 VAL E  92      28.724  38.878  30.198  1.00 54.55           H  
ATOM   4782 HG23 VAL E  92      27.274  39.898  30.358  1.00 54.55           H  
ATOM   4783  N   PRO E  93      31.785  42.890  30.866  1.00 35.04           N  
ATOM   4784  CA  PRO E  93      32.525  43.974  31.521  1.00 35.62           C  
ATOM   4785  C   PRO E  93      31.735  44.799  32.525  1.00 39.25           C  
ATOM   4786  O   PRO E  93      30.598  45.201  32.254  1.00 41.69           O  
ATOM   4787  CB  PRO E  93      32.983  44.835  30.345  1.00 28.57           C  
ATOM   4788  CG  PRO E  93      31.784  44.739  29.387  1.00 26.48           C  
ATOM   4789  CD  PRO E  93      31.444  43.239  29.465  1.00 27.13           C  
ATOM   4790  HA  PRO E  93      33.327  43.567  32.137  1.00 35.62           H  
ATOM   4791  HB2 PRO E  93      33.887  44.432  29.888  1.00 28.57           H  
ATOM   4792  HB3 PRO E  93      33.160  45.865  30.655  1.00 28.57           H  
ATOM   4793  HG2 PRO E  93      32.060  45.032  28.374  1.00 26.48           H  
ATOM   4794  HG3 PRO E  93      30.951  45.354  29.729  1.00 26.48           H  
ATOM   4795  HD2 PRO E  93      30.387  43.066  29.265  1.00 27.13           H  
ATOM   4796  HD3 PRO E  93      32.046  42.664  28.761  1.00 27.13           H  
ATOM   4797  N   ALA E  94      32.337  45.043  33.690  1.00 36.75           N  
ATOM   4798  CA  ALA E  94      31.719  45.901  34.700  1.00 35.26           C  
ATOM   4799  C   ALA E  94      32.146  47.292  34.243  1.00 36.73           C  
ATOM   4800  O   ALA E  94      33.334  47.653  34.196  1.00 36.68           O  
ATOM   4801  CB  ALA E  94      32.249  45.603  36.098  1.00 13.35           C  
ATOM   4802  H   ALA E  94      33.238  44.627  33.878  1.00 36.75           H  
ATOM   4803  HA  ALA E  94      30.640  45.768  34.775  1.00 35.26           H
[truncated: 613,506 more chars]
