# Supplementary material for: Variations of VEGFR2 Chemical Space: Stimulator and Inhibitory Peptides
Source: Int J Mol Sci. 2024 Jul 16;25(14):7787. doi: 10.3390/ijms25147787 (PMC11276785; doi:10.3390/ijms25147787)
Supplement: Supplementary file 1 [file ijms-25-07787-s001.zip › Supplimenal material - proteins- S1/protein stimulants S1/4jyo Angiopoietin 1 prepared for docking.pdb]

HEADER    SIGNALING PROTEIN                                   4JYO    
REMARK  99                                                                      
REMARK  99 MOE v2022.02 (Chemical Computing Group ULC) Sun Nov 26 20:45:57 2023 
SEQRES   1 X  219  ACE PRO PHE ARG ASP CYS ALA ASP VAL TYR GLN ALA GLY
SEQRES   2 X  219  PHE ASN LYS SER GLY ILE TYR THR ILE TYR ILE ASN ASN
SEQRES   3 X  219  MET PRO GLU PRO LYS LYS VAL PHE CYS ASN MET ASP VAL
SEQRES   4 X  219  ASN GLY GLY GLY TRP THR VAL ILE GLN HIS ARG GLU ASP
SEQRES   5 X  219  GLY SER LEU ASP PHE GLN ARG GLY TRP LYS GLU TYR LYS
SEQRES   6 X  219  MET GLY PHE GLY ASN PRO SER GLY GLU TYR TRP LEU GLY
SEQRES   7 X  219  ASN GLU PHE ILE PHE ALA ILE THR SER GLN ARG GLN TYR
SEQRES   8 X  219  MET LEU ARG ILE GLU LEU MET ASP TRP GLU GLY ASN ARG
SEQRES   9 X  219  ALA TYR SER GLN TYR ASP ARG PHE HIS ILE GLY ASN GLU
SEQRES  10 X  219  LYS GLN ASN TYR ARG LEU TYR LEU LYS GLY HIS THR GLY
SEQRES  11 X  219  THR ALA GLY LYS GLN SER SER LEU ILE LEU HIS GLY ALA
SEQRES  12 X  219  ASP PHE SER THR LYS ASP ALA ASP ASN ASP ASN CYS MET
SEQRES  13 X  219  CYS LYS CYS ALA LEU MET LEU THR GLY GLY TRP TRP PHE
SEQRES  14 X  219  ASP ALA CYS GLY PRO SER ASN LEU ASN GLY MET PHE TYR
SEQRES  15 X  219  THR ALA GLY GLN ASN HIS GLY LYS LEU ASN GLY ILE LYS
SEQRES  16 X  219  TRP HIS TYR PHE LYS GLY PRO SER TYR SER LEU ARG SER
SEQRES  17 X  219  THR THR MET MET ILE ARG PRO LEU ASP PHE NME
HELIX    1   1 CYS X    7  GLN X   12  1               Generated by MOE    6
HELIX    2   2 TRP X   62  MET X   67  1               Generated by MOE    6
HELIX    3   3 ASN X   80  THR X   87  1               Generated by MOE    8
HELIX    4   4 GLU X  118  GLN X  120  5               Generated by MOE    3
HELIX    5   5 CYS X  160  LEU X  164  1               Generated by MOE    5
SHEET    1       GLY X  19  ILE X  23                  Generated by MOE
SHEET    2       LYS X  32  ASN X  37                  Generated by MOE
SHEET    3       TRP X  45  ARG X  51                  Generated by MOE
SHEET    4       PHE X  69  GLY X  70                  Generated by MOE
SHEET    5       TYR X  76  TRP X  77                  Generated by MOE
SHEET    6       TYR X  92  MET X  99                  Generated by MOE
SHEET    7       ARG X 105  ILE X 115                  Generated by MOE
SHEET    8       LEU X 124  GLY X 131                  Generated by MOE
SHEET    9       SER X 176  ASN X 177                  Generated by MOE
SHEET   10       LYS X 196  TRP X 197                  Generated by MOE
SHEET   11       SER X 209  PRO X 216                  Generated by MOE
SSBOND   1 CYS X    7    CYS X   36                          1555   1555  2.07
SSBOND   2 CYS X  156    CYS X  158                          1555   1555  2.17
SSBOND   3 CYS X  160    CYS X  173                          1555   1555  2.09
ATOM      1  CH3 ACE X   2      40.414   0.131 -34.238  1.00  0.00           C  
ATOM      2  C   ACE X   2      39.980   0.495 -32.817  1.00  0.00           C  
ATOM      3  O   ACE X   2      40.164  -0.290 -31.888  1.00  0.00           O  
ATOM      4 HH31 ACE X   2      40.872  -0.857 -34.268  1.00  0.00           H  
ATOM      5 HH32 ACE X   2      39.537   0.146 -34.885  1.00  0.00           H  
ATOM      6 HH33 ACE X   2      41.132   0.875 -34.584  1.00  0.00           H  
ATOM      7  N   PRO X   3      39.413   1.668 -32.654  1.00 74.48           N  
ATOM      8  CA  PRO X   3      38.948   2.131 -31.311  1.00 72.66           C  
ATOM      9  C   PRO X   3      37.592   1.486 -30.844  1.00 69.28           C  
ATOM     10  O   PRO X   3      36.569   1.829 -31.401  1.00 68.43           O  
ATOM     11  CB  PRO X   3      38.814   3.669 -31.485  1.00 72.96           C  
ATOM     12  CG  PRO X   3      39.283   3.975 -32.967  1.00 75.77           C  
ATOM     13  CD  PRO X   3      39.161   2.659 -33.720  1.00 75.83           C  
ATOM     14  HA  PRO X   3      39.647   1.835 -30.529  1.00 72.66           H  
ATOM     15  HB2 PRO X   3      37.779   3.979 -31.342  1.00 72.96           H  
ATOM     16  HB3 PRO X   3      39.451   4.189 -30.770  1.00 72.96           H  
ATOM     17  HG2 PRO X   3      40.316   4.322 -32.974  1.00 75.77           H  
ATOM     18  HG3 PRO X   3      38.642   4.732 -33.419  1.00 75.77           H  
ATOM     19  HD2 PRO X   3      39.906   2.586 -34.512  1.00 75.83           H  
ATOM     20  HD3 PRO X   3      38.165   2.538 -34.146  1.00 75.83           H  
ATOM     21  N   PHE X   4      37.624   0.561 -29.863  1.00 67.21           N  
ATOM     22  CA  PHE X   4      36.426  -0.137 -29.272  1.00 64.37           C  
ATOM     23  C   PHE X   4      35.351   0.741 -28.743  1.00 61.71           C  
ATOM     24  O   PHE X   4      35.487   1.435 -27.726  1.00 60.21           O  
ATOM     25  CB  PHE X   4      36.728  -1.055 -28.110  1.00 63.59           C  
ATOM     26  CG  PHE X   4      37.640  -2.126 -28.438  1.00 67.13           C  
ATOM     27  CD1 PHE X   4      37.695  -2.625 -29.769  1.00 68.74           C  
ATOM     28  CD2 PHE X   4      38.479  -2.647 -27.429  1.00 65.58           C  
ATOM     29  CE1 PHE X   4      38.584  -3.639 -30.079  1.00 74.99           C  
ATOM     30  CE2 PHE X   4      39.372  -3.658 -27.701  1.00 70.08           C  
ATOM     31  CZ  PHE X   4      39.469  -4.162 -29.012  1.00 75.18           C  
ATOM     32  H   PHE X   4      38.530   0.314 -29.492  1.00 67.21           H  
ATOM     33  HA  PHE X   4      36.098  -0.678 -30.160  1.00 64.37           H  
ATOM     34  HB2 PHE X   4      37.168  -0.462 -27.308  1.00 63.59           H  
ATOM     35  HB3 PHE X   4      35.792  -1.494 -27.766  1.00 63.59           H  
ATOM     36  HD1 PHE X   4      37.048  -2.216 -30.531  1.00 68.74           H  
ATOM     37  HD2 PHE X   4      38.419  -2.246 -26.428  1.00 65.58           H  
ATOM     38  HE1 PHE X   4      38.632  -4.042 -31.080  1.00 74.99           H  
ATOM     39  HE2 PHE X   4      39.993  -4.062 -26.915  1.00 70.08           H  
ATOM     40  HZ  PHE X   4      40.191  -4.932 -29.241  1.00 75.18           H  
ATOM     41  N   ARG X   5      34.248   0.633 -29.432  1.00 60.30           N  
ATOM     42  CA  ARG X   5      33.128   1.457 -29.150  1.00 59.56           C  
ATOM     43  C   ARG X   5      32.147   0.764 -28.173  1.00 56.49           C  
ATOM     44  O   ARG X   5      31.219   1.414 -27.688  1.00 55.34           O  
ATOM     45  CB  ARG X   5      32.425   1.778 -30.483  1.00 60.94           C  
ATOM     46  CG  ARG X   5      33.315   2.355 -31.575  1.00 63.02           C  
ATOM     47  CD  ARG X   5      32.647   2.044 -32.882  1.00 69.21           C  
ATOM     48  NE  ARG X   5      33.000   0.724 -33.405  1.00 71.91           N  
ATOM     49  CZ  ARG X   5      32.340   0.103 -34.383  1.00 75.54           C  
ATOM     50  NH1 ARG X   5      31.238   0.649 -34.923  1.00 76.42           N  
ATOM     51  NH2 ARG X   5      32.769  -1.081 -34.806  1.00 73.82           N1+
ATOM     52  H   ARG X   5      34.191  -0.047 -30.177  1.00 60.30           H  
ATOM     53  HA  ARG X   5      33.464   2.374 -28.666  1.00 59.56           H  
ATOM     54  HB2 ARG X   5      31.986   0.855 -30.861  1.00 60.94           H  
ATOM     55  HB3 ARG X   5      31.634   2.500 -30.279  1.00 60.94           H  
ATOM     56  HG2 ARG X   5      34.302   1.894 -31.538  1.00 63.02           H  
ATOM     57  HG3 ARG X   5      33.413   3.433 -31.450  1.00 63.02           H  
ATOM     58  HD2 ARG X   5      32.944   2.797 -33.612  1.00 69.21           H  
ATOM     59  HD3 ARG X   5      31.567   2.083 -32.738  1.00 69.21           H  
ATOM     60  HE  ARG X   5      33.795   0.252 -32.999  1.00 71.91           H  
ATOM     61 HH11 ARG X   5      30.736   0.159 -35.650  1.00 76.42           H  
ATOM     62 HH12 ARG X   5      30.911   1.549 -34.602  1.00 76.42           H  
ATOM     63 HH21 ARG X   5      33.587  -1.501 -34.387  1.00 73.82           H  
ATOM     64 HH22 ARG X   5      32.278  -1.561 -35.546  1.00 73.82           H  
ATOM     65  N   ASP X   6      32.329  -0.543 -27.948  1.00 54.62           N  
ATOM     66  CA  ASP X   6      31.349  -1.375 -27.222  1.00 52.72           C  
ATOM     67  C   ASP X   6      31.837  -2.809 -27.093  1.00 52.18           C  
ATOM     68  O   ASP X   6      32.839  -3.166 -27.691  1.00 55.23           O  
ATOM     69  CB  ASP X   6      29.932  -1.286 -27.854  1.00 51.04           C  
ATOM     70  CG  ASP X   6      29.845  -1.875 -29.271  1.00 54.61           C  
ATOM     71  OD1 ASP X   6      29.011  -1.390 -30.074  1.00 54.65           O  
ATOM     72  OD2 ASP X   6      30.585  -2.828 -29.602  1.00 58.61           O1-
ATOM     73  H   ASP X   6      33.174  -0.979 -28.290  1.00 54.62           H  
ATOM     74  HA  ASP X   6      31.258  -0.975 -26.212  1.00 52.72           H  
ATOM     75  HB2 ASP X   6      29.642  -0.236 -27.900  1.00 51.04           H  
ATOM     76  HB3 ASP X   6      29.236  -1.828 -27.214  1.00 51.04           H  
ATOM     77  N   CYS X   7      31.141  -3.633 -26.333  1.00 50.22           N  
ATOM     78  CA  CYS X   7      31.556  -4.995 -26.079  1.00 50.35           C  
ATOM     79  C   CYS X   7      31.452  -5.915 -27.307  1.00 50.59           C  
ATOM     80  O   CYS X   7      31.984  -7.022 -27.298  1.00 51.32           O  
ATOM     81  CB  CYS X   7      30.698  -5.576 -24.962  1.00 49.85           C  
ATOM     82  SG  CYS X   7      30.912  -4.781 -23.354  1.00 52.92           S  
ATOM     83  H   CYS X   7      30.285  -3.300 -25.912  1.00 50.22           H  
ATOM     84  HA  CYS X   7      32.609  -4.952 -25.802  1.00 50.35           H  
ATOM     85  HB2 CYS X   7      30.949  -6.631 -24.855  1.00 49.85           H  
ATOM     86  HB3 CYS X   7      29.652  -5.479 -25.252  1.00 49.85           H  
ATOM     87  N   ALA X   8      30.711  -5.498 -28.330  1.00 48.90           N  
ATOM     88  CA  ALA X   8      30.707  -6.235 -29.557  1.00 49.32           C  
ATOM     89  C   ALA X   8      32.139  -6.158 -30.190  1.00 50.61           C  
ATOM     90  O   ALA X   8      32.766  -7.204 -30.468  1.00 50.37           O  
ATOM     91  CB  ALA X   8      29.645  -5.705 -30.472  1.00 48.86           C  
ATOM     92  H   ALA X   8      30.152  -4.662 -28.241  1.00 48.90           H  
ATOM     93  HA  ALA X   8      30.470  -7.284 -29.377  1.00 49.32           H  
ATOM     94  HB1 ALA X   8      28.670  -5.806 -29.995  1.00 48.86           H  
ATOM     95  HB2 ALA X   8      29.839  -4.653 -30.683  1.00 48.86           H  
ATOM     96  HB3 ALA X   8      29.653  -6.270 -31.404  1.00 48.86           H  
ATOM     97  N   ASP X   9      32.670  -4.938 -30.343  1.00 50.65           N  
ATOM     98  CA  ASP X   9      34.046  -4.776 -30.765  1.00 52.21           C  
ATOM     99  C   ASP X   9      34.924  -5.648 -29.902  1.00 53.37           C  
ATOM    100  O   ASP X   9      35.717  -6.419 -30.433  1.00 55.04           O  
ATOM    101  CB  ASP X   9      34.484  -3.345 -30.607  1.00 51.47           C  
ATOM    102  CG  ASP X   9      33.851  -2.417 -31.616  1.00 53.45           C  
ATOM    103  OD1 ASP X   9      33.261  -2.898 -32.650  1.00 52.90           O  
ATOM    104  OD2 ASP X   9      33.951  -1.182 -31.352  1.00 51.95           O1-
ATOM    105  H   ASP X   9      32.104  -4.121 -30.162  1.00 50.65           H  
ATOM    106  HA  ASP X   9      34.129  -5.059 -31.814  1.00 52.21           H  
ATOM    107  HB2 ASP X   9      35.567  -3.299 -30.724  1.00 51.47           H  
ATOM    108  HB3 ASP X   9      34.212  -3.007 -29.607  1.00 51.47           H  
ATOM    109  N   VAL X  10      34.770  -5.563 -28.572  1.00 53.39           N  
ATOM    110  CA  VAL X  10      35.702  -6.253 -27.670  1.00 53.79           C  
ATOM    111  C   VAL X  10      35.654  -7.721 -27.989  1.00 55.64           C  
ATOM    112  O   VAL X  10      36.678  -8.375 -28.007  1.00 58.08           O  
ATOM    113  CB  VAL X  10      35.388  -6.057 -26.147  1.00 52.40           C  
ATOM    114  CG1 VAL X  10      36.178  -6.998 -25.307  1.00 48.75           C  
ATOM    115  CG2 VAL X  10      35.623  -4.651 -25.709  1.00 50.71           C  
ATOM    116  H   VAL X  10      34.009  -5.021 -28.188  1.00 53.39           H  
ATOM    117  HA  VAL X  10      36.688  -5.818 -27.836  1.00 53.79           H  
ATOM    118  HB  VAL X  10      34.329  -6.278 -26.012  1.00 52.40           H  
ATOM    119 HG11 VAL X  10      35.970  -8.023 -25.615  1.00 48.75           H  
ATOM    120 HG12 VAL X  10      37.241  -6.791 -25.431  1.00 48.75           H  
ATOM    121 HG13 VAL X  10      35.902  -6.870 -24.260  1.00 48.75           H  
ATOM    122 HG21 VAL X  10      36.677  -4.403 -25.834  1.00 50.71           H  
ATOM    123 HG22 VAL X  10      35.017  -3.976 -26.313  1.00 50.71           H  
ATOM    124 HG23 VAL X  10      35.347  -4.546 -24.660  1.00 50.71           H  
ATOM    125  N   TYR X  11      34.469  -8.243 -28.259  1.00 55.84           N  
ATOM    126  CA  TYR X  11      34.355  -9.655 -28.563  1.00 58.31           C  
ATOM    127  C   TYR X  11      35.068 -10.028 -29.864  1.00 60.87           C  
ATOM    128  O   TYR X  11      35.801 -11.001 -29.892  1.00 62.44           O  
ATOM    129  CB  TYR X  11      32.900 -10.076 -28.635  1.00 57.20           C  
ATOM    130  CG  TYR X  11      32.716 -11.546 -28.753  1.00 59.07           C  
ATOM    131  CD1 TYR X  11      32.552 -12.335 -27.623  1.00 60.88           C  
ATOM    132  CD2 TYR X  11      32.697 -12.163 -29.990  1.00 64.53           C  
ATOM    133  CE1 TYR X  11      32.368 -13.718 -27.720  1.00 63.41           C  
ATOM    134  CE2 TYR X  11      32.526 -13.555 -30.103  1.00 68.01           C  
ATOM    135  CZ  TYR X  11      32.358 -14.316 -28.957  1.00 67.59           C  
ATOM    136  OH  TYR X  11      32.180 -15.674 -29.057  1.00 71.04           O  
ATOM    137  H   TYR X  11      33.645  -7.658 -28.253  1.00 55.84           H  
ATOM    138  HA  TYR X  11      34.845 -10.190 -27.750  1.00 58.31           H  
ATOM    139  HB2 TYR X  11      32.397  -9.736 -27.730  1.00 57.20           H  
ATOM    140  HB3 TYR X  11      32.445  -9.600 -29.504  1.00 57.20           H  
ATOM    141  HD1 TYR X  11      32.567 -11.871 -26.648  1.00 60.88           H  
ATOM    142  HD2 TYR X  11      32.815 -11.567 -30.883  1.00 64.53           H  
ATOM    143  HE1 TYR X  11      32.235 -14.312 -26.828  1.00 63.41           H  
ATOM    144  HE2 TYR X  11      32.526 -14.026 -31.075  1.00 68.01           H  
ATOM    145  HH  TYR X  11      32.184 -16.019 -29.953  1.00 71.04           H  
ATOM    146  N   GLN X  12      34.853  -9.246 -30.922  1.00 62.34           N  
ATOM    147  CA  GLN X  12      35.338  -9.556 -32.257  1.00 65.05           C  
ATOM    148  C   GLN X  12      36.837  -9.475 -32.398  1.00 66.27           C  
ATOM    149  O   GLN X  12      37.397  -9.978 -33.384  1.00 67.90           O  
ATOM    150  CB  GLN X  12      34.670  -8.641 -33.272  1.00 65.73           C  
ATOM    151  CG  GLN X  12      33.229  -9.112 -33.598  1.00 70.75           C  
ATOM    152  CD  GLN X  12      32.504  -8.161 -34.556  1.00 78.94           C  
ATOM    153  NE2 GLN X  12      33.141  -7.523 -35.416  1.00 82.93           N  
ATOM    154  OE1 GLN X  12      31.171  -8.058 -34.419  1.00 78.27           O  
ATOM    155  H   GLN X  12      34.326  -8.395 -30.789  1.00 62.34           H  
ATOM    156  HA  GLN X  12      35.073 -10.596 -32.446  1.00 65.05           H  
ATOM    157  HB2 GLN X  12      34.629  -7.631 -32.865  1.00 65.73           H  
ATOM    158  HB3 GLN X  12      35.259  -8.640 -34.189  1.00 65.73           H  
ATOM    159  HG2 GLN X  12      32.662  -9.172 -32.669  1.00 70.75           H  
ATOM    160  HG3 GLN X  12      33.279 -10.099 -34.057  1.00 70.75           H  
ATOM    161 HE21 GLN X  12      32.655  -6.899 -36.044  1.00 82.93           H  
ATOM    162 HE22 GLN X  12      34.143  -7.630 -35.485  1.00 82.93           H  
ATOM    163  N   ALA X  13      37.465  -8.795 -31.434  1.00 65.55           N  
ATOM    164  CA  ALA X  13      38.905  -8.714 -31.300  1.00 66.55           C  
ATOM    165  C   ALA X  13      39.433  -9.887 -30.474  1.00 67.60           C  
ATOM    166  O   ALA X  13      40.622  -9.977 -30.221  1.00 68.64           O  
ATOM    167  CB  ALA X  13      39.304  -7.409 -30.662  1.00 65.54           C  
ATOM    168  H   ALA X  13      36.899  -8.306 -30.755  1.00 65.55           H  
ATOM    169  HA  ALA X  13      39.344  -8.763 -32.296  1.00 66.55           H  
ATOM    170  HB1 ALA X  13      38.939  -6.581 -31.269  1.00 65.54           H  
ATOM    171  HB2 ALA X  13      38.872  -7.346 -29.663  1.00 65.54           H  
ATOM    172  HB3 ALA X  13      40.390  -7.356 -30.591  1.00 65.54           H  
ATOM    173  N   GLY X  14      38.548 -10.782 -30.048  1.00 67.62           N  
ATOM    174  CA  GLY X  14      38.958 -12.059 -29.473  1.00 69.25           C  
ATOM    175  C   GLY X  14      38.978 -12.209 -27.965  1.00 69.17           C  
ATOM    176  O   GLY X  14      39.450 -13.213 -27.450  1.00 70.60           O  
ATOM    177  H   GLY X  14      37.563 -10.572 -30.124  1.00 67.62           H  
ATOM    178  HA2 GLY X  14      38.279 -12.818 -29.861  1.00 69.25           H  
ATOM    179  HA3 GLY X  14      39.969 -12.260 -29.828  1.00 69.25           H  
ATOM    180  N   PHE X  15      38.492 -11.216 -27.239  1.00 68.54           N  
ATOM    181  CA  PHE X  15      38.324 -11.370 -25.805  1.00 68.12           C  
ATOM    182  C   PHE X  15      36.944 -12.002 -25.572  1.00 67.51           C  
ATOM    183  O   PHE X  15      35.925 -11.304 -25.576  1.00 66.66           O  
ATOM    184  CB  PHE X  15      38.499 -10.019 -25.090  1.00 67.82           C  
ATOM    185  CG  PHE X  15      39.778  -9.305 -25.458  1.00 67.22           C  
ATOM    186  CD1 PHE X  15      40.975  -9.645 -24.852  1.00 70.33           C  
ATOM    187  CD2 PHE X  15      39.784  -8.313 -26.423  1.00 67.45           C  
ATOM    188  CE1 PHE X  15      42.183  -9.022 -25.208  1.00 70.67           C  
ATOM    189  CE2 PHE X  15      40.991  -7.678 -26.786  1.00 71.02           C  
ATOM    190  CZ  PHE X  15      42.188  -8.034 -26.168  1.00 70.29           C  
ATOM    191  H   PHE X  15      38.236 -10.346 -27.684  1.00 68.54           H  
ATOM    192  HA  PHE X  15      39.087 -12.023 -25.382  1.00 68.12           H  
ATOM    193  HB2 PHE X  15      37.658  -9.378 -25.353  1.00 67.82           H  
ATOM    194  HB3 PHE X  15      38.499 -10.195 -24.014  1.00 67.82           H  
ATOM    195  HD1 PHE X  15      40.981 -10.407 -24.087  1.00 70.33           H  
ATOM    196  HD2 PHE X  15      38.860  -8.023 -26.901  1.00 67.45           H  
ATOM    197  HE1 PHE X  15      43.105  -9.317 -24.730  1.00 70.67           H  
ATOM    198  HE2 PHE X  15      40.987  -6.912 -27.547  1.00 71.02           H  
ATOM    199  HZ  PHE X  15      43.110  -7.541 -26.439  1.00 70.29           H  
ATOM    200  N   ASN X  16      36.922 -13.333 -25.409  1.00 68.09           N  
ATOM    201  CA  ASN X  16      35.669 -14.120 -25.252  1.00 66.37           C  
ATOM    202  C   ASN X  16      35.223 -14.347 -23.789  1.00 64.61           C  
ATOM    203  O   ASN X  16      34.299 -15.146 -23.518  1.00 64.78           O  
ATOM    204  CB  ASN X  16      35.779 -15.475 -25.999  1.00 67.95           C  
ATOM    205  CG  ASN X  16      36.794 -16.447 -25.353  1.00 70.91           C  
ATOM    206  OD1 ASN X  16      38.015 -16.252 -25.438  1.00 76.25           O  
ATOM    207  ND2 ASN X  16      36.287 -17.504 -24.729  1.00 71.35           N  
ATOM    208  H   ASN X  16      37.803 -13.827 -25.392  1.00 68.09           H  
ATOM    209  HA  ASN X  16      34.888 -13.506 -25.701  1.00 66.37           H  
ATOM    210  HB2 ASN X  16      36.091 -15.280 -27.025  1.00 67.95           H  
ATOM    211  HB3 ASN X  16      34.798 -15.950 -26.001  1.00 67.95           H  
ATOM    212 HD21 ASN X  16      36.902 -18.182 -24.303  1.00 71.35           H  
ATOM    213 HD22 ASN X  16      35.286 -17.629 -24.680  1.00 71.35           H  
ATOM    214  N   LYS X  17      35.871 -13.658 -22.853  1.00 62.89           N  
ATOM    215  CA  LYS X  17      35.676 -13.910 -21.433  1.00 61.81           C  
ATOM    216  C   LYS X  17      34.866 -12.767 -20.843  1.00 59.27           C  
ATOM    217  O   LYS X  17      35.278 -11.593 -20.952  1.00 59.15           O  
ATOM    218  CB  LYS X  17      37.021 -14.046 -20.703  1.00 62.80           C  
ATOM    219  CG  LYS X  17      36.941 -14.545 -19.248  1.00 66.00           C  
ATOM    220  CD  LYS X  17      38.337 -14.626 -18.506  1.00 72.80           C  
ATOM    221  CE  LYS X  17      38.133 -14.637 -16.960  1.00 75.90           C  
ATOM    222  NZ  LYS X  17      39.396 -14.620 -16.111  1.00 80.13           N1+
ATOM    223  H   LYS X  17      36.519 -12.937 -23.137  1.00 62.89           H  
ATOM    224  HA  LYS X  17      35.140 -14.851 -21.307  1.00 61.81           H  
ATOM    225  HB2 LYS X  17      37.638 -14.747 -21.265  1.00 62.80           H  
ATOM    226  HB3 LYS X  17      37.499 -13.067 -20.696  1.00 62.80           H  
ATOM    227  HG2 LYS X  17      36.297 -13.865 -18.690  1.00 66.00           H  
ATOM    228  HG3 LYS X  17      36.500 -15.542 -19.253  1.00 66.00           H  
ATOM    229  HD2 LYS X  17      38.941 -13.762 -18.782  1.00 72.80           H  
ATOM    230  HD3 LYS X  17      38.851 -15.539 -18.807  1.00 72.80           H  
ATOM    231  HE2 LYS X  17      37.574 -15.538 -16.706  1.00 75.90           H  
ATOM    232  HE3 LYS X  17      37.545 -13.758 -16.697  1.00 75.90           H  
ATOM    233  HZ1 LYS X  17      39.963 -15.426 -16.334  1.00 80.13           H  
ATOM    234  HZ2 LYS X  17      39.919 -13.777 -16.302  1.00 80.13           H  
ATOM    235  HZ3 LYS X  17      39.145 -14.646 -15.133  1.00 80.13           H  
ATOM    236  N   SER X  18      33.734 -13.087 -20.219  1.00 55.91           N  
ATOM    237  CA  SER X  18      32.985 -12.032 -19.515  1.00 53.28           C  
ATOM    238  C   SER X  18      33.834 -11.372 -18.435  1.00 53.91           C  
ATOM    239  O   SER X  18      34.683 -12.036 -17.801  1.00 56.04           O  
ATOM    240  CB  SER X  18      31.677 -12.547 -18.906  1.00 51.18           C  
ATOM    241  OG  SER X  18      30.870 -13.108 -19.922  1.00 48.21           O  
ATOM    242  H   SER X  18      33.394 -14.038 -20.228  1.00 55.91           H  
ATOM    243  HA  SER X  18      32.731 -11.288 -20.270  1.00 53.28           H  
ATOM    244  HB2 SER X  18      31.145 -11.720 -18.436  1.00 51.18           H  
ATOM    245  HB3 SER X  18      31.900 -13.308 -18.158  1.00 51.18           H  
ATOM    246  HG  SER X  18      30.718 -14.029 -19.697  1.00 48.21           H  
ATOM    247  N   GLY X  19      33.618 -10.065 -18.257  1.00 52.47           N  
ATOM    248  CA  GLY X  19      34.308  -9.286 -17.256  1.00 51.57           C  
ATOM    249  C   GLY X  19      34.284  -7.779 -17.500  1.00 50.95           C  
ATOM    250  O   GLY X  19      33.527  -7.271 -18.344  1.00 50.00           O  
ATOM    251  H   GLY X  19      32.943  -9.602 -18.848  1.00 52.47           H  
ATOM    252  HA2 GLY X  19      33.842  -9.482 -16.291  1.00 51.57           H  
ATOM    253  HA3 GLY X  19      35.348  -9.610 -17.230  1.00 51.57           H  
ATOM    254  N   ILE X  20      35.082  -7.055 -16.704  1.00 51.38           N  
ATOM    255  CA  ILE X  20      35.171  -5.613 -16.836  1.00 50.59           C  
ATOM    256  C   ILE X  20      36.099  -5.271 -18.014  1.00 51.81           C  
ATOM    257  O   ILE X  20      37.180  -5.821 -18.109  1.00 54.47           O  
ATOM    258  CB  ILE X  20      35.656  -4.989 -15.548  1.00 50.47           C  
ATOM    259  CG1 ILE X  20      34.556  -5.143 -14.462  1.00 50.14           C  
ATOM    260  CG2 ILE X  20      36.033  -3.495 -15.801  1.00 47.70           C  
ATOM    261  CD1 ILE X  20      35.056  -5.728 -13.170  1.00 51.55           C  
ATOM    262  H   ILE X  20      35.633  -7.522 -15.998  1.00 51.38           H  
ATOM    263  HA  ILE X  20      34.182  -5.202 -17.039  1.00 50.59           H  
ATOM    264  HB  ILE X  20      36.552  -5.495 -15.189  1.00 50.47           H  
ATOM    265 HG12 ILE X  20      34.138  -4.158 -14.254  1.00 50.14           H  
ATOM    266 HG13 ILE X  20      33.775  -5.794 -14.854  1.00 50.14           H  
ATOM    267 HG21 ILE X  20      36.826  -3.442 -16.547  1.00 47.70           H  
ATOM    268 HG22 ILE X  20      35.157  -2.955 -16.162  1.00 47.70           H  
ATOM    269 HG23 ILE X  20      36.379  -3.045 -14.870  1.00 47.70           H  
ATOM    270 HD11 ILE X  20      35.458  -6.724 -13.354  1.00 51.55           H  
ATOM    271 HD12 ILE X  20      35.840  -5.090 -12.761  1.00 51.55           H  
ATOM    272 HD13 ILE X  20      34.233  -5.794 -12.458  1.00 51.55           H  
ATOM    273  N   TYR X  21      35.668  -4.399 -18.899  1.00 49.61           N  
ATOM    274  CA  TYR X  21      36.490  -3.995 -19.974  1.00 51.48           C  
ATOM    275  C   TYR X  21      36.301  -2.500 -20.056  1.00 51.48           C  
ATOM    276  O   TYR X  21      35.355  -1.970 -19.500  1.00 51.81           O  
ATOM    277  CB  TYR X  21      36.042  -4.650 -21.268  1.00 51.19           C  
ATOM    278  CG  TYR X  21      36.362  -6.118 -21.395  1.00 51.92           C  
ATOM    279  CD1 TYR X  21      37.570  -6.535 -21.933  1.00 54.17           C  
ATOM    280  CD2 TYR X  21      35.427  -7.094 -21.050  1.00 51.98           C  
ATOM    281  CE1 TYR X  21      37.875  -7.873 -22.084  1.00 54.77           C  
ATOM    282  CE2 TYR X  21      35.707  -8.465 -21.198  1.00 51.99           C  
ATOM    283  CZ  TYR X  21      36.956  -8.850 -21.712  1.00 57.10           C  
ATOM    284  OH  TYR X  21      37.289 -10.200 -21.879  1.00 59.02           O  
ATOM    285  H   TYR X  21      34.739  -4.014 -18.809  1.00 49.61           H  
ATOM    286  HA  TYR X  21      37.531  -4.279 -19.823  1.00 51.48           H  
ATOM    287  HB2 TYR X  21      34.961  -4.533 -21.347  1.00 51.19           H  
ATOM    288  HB3 TYR X  21      36.525  -4.128 -22.094  1.00 51.19           H  
ATOM    289  HD1 TYR X  21      38.292  -5.793 -22.242  1.00 54.17           H  
ATOM    290  HD2 TYR X  21      34.466  -6.791 -20.660  1.00 51.98           H  
ATOM    291  HE1 TYR X  21      38.832  -8.163 -22.493  1.00 54.77           H  
ATOM    292  HE2 TYR X  21      34.974  -9.208 -20.921  1.00 51.99           H  
ATOM    293  HH  TYR X  21      36.606 -10.822 -21.618  1.00 59.02           H  
ATOM    294  N   THR X  22      37.191  -1.829 -20.758  1.00 52.00           N  
ATOM    295  CA  THR X  22      37.107  -0.409 -20.957  1.00 52.17           C  
ATOM    296  C   THR X  22      36.679  -0.190 -22.385  1.00 52.90           C  
ATOM    297  O   THR X  22      37.126  -0.898 -23.293  1.00 53.92           O  
ATOM    298  CB  THR X  22      38.458   0.265 -20.777  1.00 53.31           C  
ATOM    299  OG1 THR X  22      38.910   0.095 -19.423  1.00 53.73           O  
ATOM    300  CG2 THR X  22      38.334   1.736 -21.089  1.00 53.10           C  
ATOM    301  H   THR X  22      37.962  -2.332 -21.172  1.00 52.00           H  
ATOM    302  HA  THR X  22      36.411   0.011 -20.231  1.00 52.17           H  
ATOM    303  HB  THR X  22      39.180  -0.190 -21.455  1.00 53.31           H  
ATOM    304 HG21 THR X  22      37.996   1.862 -22.118  1.00 53.10           H  
ATOM    305 HG22 THR X  22      37.612   2.192 -20.411  1.00 53.10           H  
ATOM    306 HG23 THR X  22      39.304   2.217 -20.964  1.00 53.10           H  
ATOM    307  HG1 THR X  22      38.981  -0.848 -19.257  1.00 53.73           H  
ATOM    308  N   ILE X  23      35.792   0.777 -22.601  1.00 52.64           N  
ATOM    309  CA  ILE X  23      35.376   1.077 -23.958  1.00 52.56           C  
ATOM    310  C   ILE X  23      35.444   2.575 -24.190  1.00 53.63           C  
ATOM    311  O   ILE X  23      35.442   3.399 -23.232  1.00 52.33           O  
ATOM    312  CB  ILE X  23      34.006   0.440 -24.316  1.00 51.07           C  
ATOM    313  CG1 ILE X  23      32.842   1.134 -23.591  1.00 50.30           C  
ATOM    314  CG2 ILE X  23      34.025  -1.052 -23.967  1.00 49.86           C  
ATOM    315  CD1 ILE X  23      31.447   0.444 -23.864  1.00 46.09           C  
ATOM    316  H   ILE X  23      35.410   1.299 -21.825  1.00 52.64           H  
ATOM    317  HA  ILE X  23      36.072   0.610 -24.655  1.00 52.56           H  
ATOM    318  HB  ILE X  23      33.848   0.569 -25.387  1.00 51.07           H  
ATOM    319 HG12 ILE X  23      33.037   1.111 -22.519  1.00 50.30           H  
ATOM    320 HG13 ILE X  23      32.790   2.169 -23.929  1.00 50.30           H  
ATOM    321 HG21 ILE X  23      34.832  -1.542 -24.511  1.00 49.86           H  
ATOM    322 HG22 ILE X  23      34.183  -1.172 -22.895  1.00 49.86           H  
ATOM    323 HG23 ILE X  23      33.073  -1.503 -24.246  1.00 49.86           H  
ATOM    324 HD11 ILE X  23      31.229   0.476 -24.931  1.00 46.09           H  
ATOM    325 HD12 ILE X  23      31.483  -0.593 -23.531  1.00 46.09           H  
ATOM    326 HD13 ILE X  23      30.667   0.974 -23.318  1.00 46.09           H  
ATOM    327  N   TYR X  24      35.518   2.901 -25.473  1.00 55.13           N  
ATOM    328  CA  TYR X  24      35.927   4.217 -25.933  1.00 57.66           C  
ATOM    329  C   TYR X  24      34.792   4.681 -26.825  1.00 58.53           C  
ATOM    330  O   TYR X  24      34.795   4.457 -28.029  1.00 59.65           O  
ATOM    331  CB  TYR X  24      37.282   4.140 -26.684  1.00 57.55           C  
ATOM    332  CG  TYR X  24      38.448   3.752 -25.779  1.00 56.31           C  
ATOM    333  CD1 TYR X  24      38.931   2.416 -25.708  1.00 54.54           C  
ATOM    334  CD2 TYR X  24      39.042   4.705 -24.969  1.00 54.59           C  
ATOM    335  CE1 TYR X  24      39.986   2.054 -24.835  1.00 52.51           C  
ATOM    336  CE2 TYR X  24      40.075   4.376 -24.121  1.00 56.89           C  
ATOM    337  CZ  TYR X  24      40.563   3.060 -24.043  1.00 56.94           C  
ATOM    338  OH  TYR X  24      41.592   2.830 -23.124  1.00 54.44           O  
ATOM    339  H   TYR X  24      35.279   2.202 -26.162  1.00 55.13           H  
ATOM    340  HA  TYR X  24      36.096   4.919 -25.116  1.00 57.66           H  
ATOM    341  HB2 TYR X  24      37.197   3.397 -27.477  1.00 57.55           H  
ATOM    342  HB3 TYR X  24      37.492   5.116 -27.121  1.00 57.55           H  
ATOM    343  HD1 TYR X  24      38.483   1.659 -26.335  1.00 54.54           H  
ATOM    344  HD2 TYR X  24      38.688   5.725 -25.003  1.00 54.59           H  
ATOM    345  HE1 TYR X  24      40.337   1.034 -24.780  1.00 52.51           H  
ATOM    346  HE2 TYR X  24      40.519   5.143 -23.504  1.00 56.89           H  
ATOM    347  HH  TYR X  24      41.872   3.602 -22.627  1.00 54.44           H  
ATOM    348  N   ILE X  25      33.818   5.326 -26.217  1.00 58.90           N  
ATOM    349  CA  ILE X  25      32.625   5.646 -26.932  1.00 60.13           C  
ATOM    350  C   ILE X  25      32.868   6.882 -27.717  1.00 62.45           C  
ATOM    351  O   ILE X  25      33.332   7.860 -27.165  1.00 63.10           O  
ATOM    352  CB  ILE X  25      31.440   5.876 -25.994  1.00 58.75           C  
ATOM    353  CG1 ILE X  25      31.327   4.709 -25.003  1.00 57.01           C  
ATOM    354  CG2 ILE X  25      30.188   6.026 -26.835  1.00 58.28           C  
ATOM    355  CD1 ILE X  25      30.609   5.038 -23.757  1.00 56.80           C  
ATOM    356  H   ILE X  25      33.915   5.593 -25.248  1.00 58.90           H  
ATOM    357  HA  ILE X  25      32.377   4.806 -27.580  1.00 60.13           H  
ATOM    358  HB  ILE X  25      31.579   6.785 -25.409  1.00 58.75           H  
ATOM    359 HG12 ILE X  25      30.799   3.893 -25.496  1.00 57.01           H  
ATOM    360 HG13 ILE X  25      32.334   4.385 -24.741  1.00 57.01           H  
ATOM    361 HG21 ILE X  25      30.298   6.882 -27.501  1.00 58.28           H  
ATOM    362 HG22 ILE X  25      30.037   5.123 -27.426  1.00 58.28           H  
ATOM    363 HG23 ILE X  25      29.329   6.181 -26.183  1.00 58.28           H  
ATOM    364 HD11 ILE X  25      31.135   5.837 -23.234  1.00 56.80           H  
ATOM    365 HD12 ILE X  25      29.597   5.365 -23.996  1.00 56.80           H  
ATOM    366 HD13 ILE X  25      30.564   4.155 -23.120  1.00 56.80           H  
ATOM    367  N   ASN X  26      32.544   6.833 -29.007  1.00 65.10           N  
ATOM    368  CA  ASN X  26      32.667   7.990 -29.893  1.00 68.50           C  
ATOM    369  C   ASN X  26      32.007   9.225 -29.333  1.00 68.86           C  
ATOM    370  O   ASN X  26      30.891   9.176 -28.797  1.00 67.81           O  
ATOM    371  CB  ASN X  26      32.131   7.699 -31.296  1.00 69.33           C  
ATOM    372  CG  ASN X  26      32.897   6.587 -31.999  1.00 74.19           C  
ATOM    373  OD1 ASN X  26      34.134   6.374 -31.797  1.00 78.44           O  
ATOM    374  ND2 ASN X  26      32.172   5.858 -32.851  1.00 78.18           N  
ATOM    375  H   ASN X  26      32.200   5.963 -29.389  1.00 65.10           H  
ATOM    376  HA  ASN X  26      33.736   8.189 -29.967  1.00 68.50           H  
ATOM    377  HB2 ASN X  26      32.208   8.607 -31.894  1.00 69.33           H  
ATOM    378  HB3 ASN X  26      31.085   7.405 -31.215  1.00 69.33           H  
ATOM    379 HD21 ASN X  26      32.604   5.103 -33.365  1.00 78.18           H  
ATOM    380 HD22 ASN X  26      31.191   6.061 -32.982  1.00 78.18           H  
ATOM    381  N   ASN X  27      32.744  10.322 -29.454  1.00 71.38           N  
ATOM    382  CA  ASN X  27      32.322  11.646 -29.020  1.00 72.86           C  
ATOM    383  C   ASN X  27      32.251  11.805 -27.510  1.00 72.36           C  
ATOM    384  O   ASN X  27      31.802  12.850 -27.047  1.00 73.08           O  
ATOM    385  CB  ASN X  27      31.005  12.082 -29.702  1.00 72.65           C  
ATOM    386  CG  ASN X  27      31.124  12.152 -31.236  1.00 76.07           C  
ATOM    387  OD1 ASN X  27      32.220  12.031 -31.806  1.00 77.56           O  
ATOM    388  ND2 ASN X  27      29.984  12.337 -31.909  1.00 76.90           N  
ATOM    389  H   ASN X  27      33.658  10.232 -29.875  1.00 71.38           H  
ATOM    390  HA  ASN X  27      33.110  12.323 -29.349  1.00 72.86           H  
ATOM    391  HB2 ASN X  27      30.729  13.068 -29.328  1.00 72.65           H  
ATOM    392  HB3 ASN X  27      30.225  11.365 -29.445  1.00 72.65           H  
ATOM    393 HD21 ASN X  27      29.112  12.431 -31.409  1.00 76.90           H  
ATOM    394 HD22 ASN X  27      29.995  12.383 -32.918  1.00 76.90           H  
ATOM    395  N   MET X  28      32.666  10.774 -26.752  1.00 72.05           N  
ATOM    396  CA  MET X  28      32.807  10.864 -25.279  1.00 71.91           C  
ATOM    397  C   MET X  28      34.236  11.180 -24.890  1.00 73.35           C  
ATOM    398  O   MET X  28      35.177  10.512 -25.344  1.00 73.81           O  
ATOM    399  CB  MET X  28      32.348   9.602 -24.555  1.00 70.65           C  
ATOM    400  CG  MET X  28      30.811   9.446 -24.451  1.00 73.05           C  
ATOM    401  SD  MET X  28      29.859  10.772 -23.600  1.00 78.47           S  
ATOM    402  CE  MET X  28      29.631  11.987 -24.931  1.00 74.85           C  
ATOM    403  H   MET X  28      32.891   9.901 -27.206  1.00 72.05           H  
ATOM    404  HA  MET X  28      32.152  11.677 -24.965  1.00 71.91           H  
ATOM    405  HB2 MET X  28      32.758   9.621 -23.545  1.00 70.65           H  
ATOM    406  HB3 MET X  28      32.743   8.739 -25.091  1.00 70.65           H  
ATOM    407  HG2 MET X  28      30.616   8.515 -23.919  1.00 73.05           H  
ATOM    408  HG3 MET X  28      30.424   9.371 -25.467  1.00 73.05           H  
ATOM    409  HE1 MET X  28      30.605  12.322 -25.288  1.00 74.85           H  
ATOM    410  HE2 MET X  28      29.082  11.527 -25.753  1.00 74.85           H  
ATOM    411  HE3 MET X  28      29.069  12.841 -24.551  1.00 74.85           H  
ATOM    412  N   PRO X  29      34.401  12.206 -24.043  1.00 74.05           N  
ATOM    413  CA  PRO X  29      35.707  12.751 -23.598  1.00 75.27           C  
ATOM    414  C   PRO X  29      36.602  11.739 -22.860  1.00 75.00           C  
ATOM    415  O   PRO X  29      37.835  11.827 -22.929  1.00 76.63           O  
ATOM    416  CB  PRO X  29      35.311  13.906 -22.657  1.00 74.92           C  
ATOM    417  CG  PRO X  29      33.934  13.548 -22.193  1.00 74.73           C  
ATOM    418  CD  PRO X  29      33.263  12.877 -23.380  1.00 73.01           C  
ATOM    419  HA  PRO X  29      36.310  13.050 -24.455  1.00 75.27           H  
ATOM    420  HB2 PRO X  29      35.998  13.970 -21.814  1.00 74.92           H  
ATOM    421  HB3 PRO X  29      35.304  14.855 -23.193  1.00 74.92           H  
ATOM    422  HG2 PRO X  29      33.386  14.444 -21.903  1.00 74.73           H  
ATOM    423  HG3 PRO X  29      33.984  12.863 -21.347  1.00 74.73           H  
ATOM    424  HD2 PRO X  29      32.799  13.611 -24.039  1.00 73.01           H  
ATOM    425  HD3 PRO X  29      32.514  12.155 -23.055  1.00 73.01           H  
ATOM    426  N   GLU X  30      35.996  10.787 -22.170  1.00 73.29           N  
ATOM    427  CA  GLU X  30      36.754   9.868 -21.325  1.00 73.76           C  
ATOM    428  C   GLU X  30      36.318   8.407 -21.505  1.00 71.05           C  
ATOM    429  O   GLU X  30      35.177   8.143 -21.882  1.00 71.08           O  
ATOM    430  CB  GLU X  30      36.654  10.306 -19.846  1.00 74.74           C  
ATOM    431  CG  GLU X  30      37.040  11.799 -19.605  1.00 79.94           C  
ATOM    432  CD  GLU X  30      37.820  12.027 -18.321  1.00 86.12           C  
ATOM    433  OE1 GLU X  30      37.319  11.618 -17.245  1.00 88.15           O  
ATOM    434  OE2 GLU X  30      38.927  12.626 -18.390  1.00 89.18           O1-
ATOM    435  H   GLU X  30      34.992  10.694 -22.228  1.00 73.29           H  
ATOM    436  HA  GLU X  30      37.797   9.915 -21.639  1.00 73.76           H  
ATOM    437  HB2 GLU X  30      35.627  10.158 -19.512  1.00 74.74           H  
ATOM    438  HB3 GLU X  30      37.322   9.679 -19.256  1.00 74.74           H  
ATOM    439  HG2 GLU X  30      36.124  12.389 -19.561  1.00 79.94           H  
ATOM    440  HG3 GLU X  30      37.650  12.137 -20.443  1.00 79.94           H  
ATOM    441  N   PRO X  31      37.227   7.447 -21.258  1.00 69.71           N  
ATOM    442  CA  PRO X  31      36.835   6.043 -21.396  1.00 66.94           C  
ATOM    443  C   PRO X  31      35.739   5.665 -20.409  1.00 63.75           C  
ATOM    444  O   PRO X  31      35.329   6.490 -19.593  1.00 63.95           O  
ATOM    445  CB  PRO X  31      38.138   5.285 -21.091  1.00 67.33           C  
ATOM    446  CG  PRO X  31      39.197   6.231 -21.507  1.00 70.75           C  
ATOM    447  CD  PRO X  31      38.688   7.590 -21.122  1.00 71.10           C  
ATOM    448  HA  PRO X  31      36.422   5.816 -22.379  1.00 66.94           H  
ATOM    449  HB2 PRO X  31      38.216   5.057 -20.028  1.00 67.33           H  
ATOM    450  HB3 PRO X  31      38.194   4.361 -21.666  1.00 67.33           H  
ATOM    451  HG2 PRO X  31      39.358   6.175 -22.584  1.00 70.75           H  
ATOM    452  HG3 PRO X  31      40.130   6.012 -20.988  1.00 70.75           H  
ATOM    453  HD2 PRO X  31      39.071   8.357 -21.795  1.00 71.10           H  
ATOM    454  HD3 PRO X  31      38.964   7.836 -20.097  1.00 71.10           H  
ATOM    455  N   LYS X  32      35.270   4.426 -20.464  1.00 60.63           N  
ATOM    456  CA  LYS X  32      34.228   4.007 -19.554  1.00 57.11           C  
ATOM    457  C   LYS X  32      34.365   2.529 -19.310  1.00 55.32           C  
ATOM    458  O   LYS X  32      34.480   1.753 -20.240  1.00 55.71           O  
ATOM    459  CB  LYS X  32      32.858   4.335 -20.204  1.00 56.08           C  
ATOM    460  CG  LYS X  32      31.633   4.136 -19.337  1.00 55.88           C  
ATOM    461  CD  LYS X  32      31.563   5.155 -18.185  1.00 57.49           C  
ATOM    462  CE  LYS X  32      30.180   5.109 -17.592  1.00 60.18           C  
ATOM    463  NZ  LYS X  32      30.132   5.303 -16.107  1.00 65.58           N1+
ATOM    464  H   LYS X  32      35.641   3.775 -21.142  1.00 60.63           H  
ATOM    465  HA  LYS X  32      34.305   4.526 -18.598  1.00 57.11           H  
ATOM    466  HB2 LYS X  32      32.879   5.380 -20.512  1.00 56.08           H  
ATOM    467  HB3 LYS X  32      32.748   3.700 -21.083  1.00 56.08           H  
ATOM    468  HG2 LYS X  32      30.743   4.245 -19.957  1.00 55.88           H  
ATOM    469  HG3 LYS X  32      31.661   3.131 -18.915  1.00 55.88           H  
ATOM    470  HD2 LYS X  32      31.767   6.156 -18.566  1.00 57.49           H  
ATOM    471  HD3 LYS X  32      32.299   4.900 -17.423  1.00 57.49           H  
ATOM    472  HE2 LYS X  32      29.743   4.137 -17.822  1.00 60.18           H  
ATOM    473  HE3 LYS X  32      29.584   5.894 -18.057  1.00 60.18           H  
ATOM    474  HZ1 LYS X  32      30.679   4.584 -15.656  1.00 65.58           H  
ATOM    475  HZ2 LYS X  32      30.510   6.210 -15.874  1.00 65.58           H  
ATOM    476  HZ3 LYS X  32      29.174   5.246 -15.791  1.00 65.58           H  
ATOM    477  N   LYS X  33      34.348   2.113 -18.067  1.00 54.49           N  
ATOM    478  CA  LYS X  33      34.343   0.693 -17.803  1.00 54.64           C  
ATOM    479  C   LYS X  33      32.934   0.161 -17.838  1.00 52.77           C  
ATOM    480  O   LYS X  33      31.998   0.809 -17.358  1.00 51.89           O  
ATOM    481  CB  LYS X  33      34.925   0.404 -16.440  1.00 56.91           C  
ATOM    482  CG  LYS X  33      36.077   1.277 -16.109  1.00 61.51           C  
ATOM    483  CD  LYS X  33      36.893   0.677 -15.035  1.00 69.73           C  
ATOM    484  CE  LYS X  33      38.338   1.042 -15.284  1.00 75.42           C  
ATOM    485  NZ  LYS X  33      39.144   0.283 -14.296  1.00 80.54           N1+
ATOM    486  H   LYS X  33      34.339   2.776 -17.305  1.00 54.49           H  
ATOM    487  HA  LYS X  33      34.946   0.209 -18.572  1.00 54.64           H  
ATOM    488  HB2 LYS X  33      34.148   0.554 -15.691  1.00 56.91           H  
ATOM    489  HB3 LYS X  33      35.257  -0.634 -16.416  1.00 56.91           H  
ATOM    490  HG2 LYS X  33      36.695   1.407 -16.998  1.00 61.51           H  
ATOM    491  HG3 LYS X  33      35.707   2.248 -15.778  1.00 61.51           H  
ATOM    492  HD2 LYS X  33      36.779  -0.407 -15.046  1.00 69.73           H  
ATOM    493  HD3 LYS X  33      36.575   1.066 -14.068  1.00 69.73           H  
ATOM    494  HE2 LYS X  33      38.484   2.113 -15.145  1.00 75.42           H  
ATOM    495  HE3 LYS X  33      38.627   0.764 -16.298  1.00 75.42           H  
ATOM    496  HZ1 LYS X  33      38.868   0.548 -13.361  1.00 80.54           H  
ATOM    497  HZ2 LYS X  33      38.989  -0.707 -14.424  1.00 80.54           H  
ATOM    498  HZ3 LYS X  33      40.123   0.491 -14.430  1.00 80.54           H  
ATOM    499  N   VAL X  34      32.779  -1.027 -18.412  1.00 51.57           N  
ATOM    500  CA  VAL X  34      31.486  -1.671 -18.474  1.00 48.95           C  
ATOM    501  C   VAL X  34      31.730  -3.126 -18.138  1.00 49.03           C  
ATOM    502  O   VAL X  34      32.842  -3.586 -18.192  1.00 50.00           O  
ATOM    503  CB  VAL X  34      30.845  -1.541 -19.864  1.00 48.42           C  
ATOM    504  CG1 VAL X  34      30.714  -0.086 -20.242  1.00 46.50           C  
ATOM    505  CG2 VAL X  34      31.681  -2.292 -20.899  1.00 49.50           C  
ATOM    506  H   VAL X  34      33.582  -1.490 -18.814  1.00 51.57           H  
ATOM    507  HA  VAL X  34      30.791  -1.201 -17.778  1.00 48.95           H  
ATOM    508  HB  VAL X  34      29.848  -1.982 -19.838  1.00 48.42           H  
ATOM    509 HG11 VAL X  34      30.099   0.427 -19.503  1.00 46.50           H  
ATOM    510 HG12 VAL X  34      31.703   0.372 -20.273  1.00 46.50           H  
ATOM    511 HG13 VAL X  34      30.246  -0.006 -21.223  1.00 46.50           H  
ATOM    512 HG21 VAL X  34      32.682  -1.863 -20.938  1.00 49.50           H  
ATOM    513 HG22 VAL X  34      31.747  -3.343 -20.619  1.00 49.50           H  
ATOM    514 HG23 VAL X  34      31.210  -2.205 -21.878  1.00 49.50           H  
ATOM    515  N   PHE X  35      30.695  -3.851 -17.762  1.00 47.95           N  
ATOM    516  CA  PHE X  35      30.781  -5.288 -17.786  1.00 47.52           C  
ATOM    517  C   PHE X  35      30.392  -5.816 -19.176  1.00 48.24           C  
ATOM    518  O   PHE X  35      29.375  -5.394 -19.751  1.00 47.26           O  
ATOM    519  CB  PHE X  35      29.863  -5.863 -16.748  1.00 46.41           C  
ATOM    520  CG  PHE X  35      30.092  -7.302 -16.496  1.00 45.02           C  
ATOM    521  CD1 PHE X  35      30.988  -7.702 -15.499  1.00 47.97           C  
ATOM    522  CD2 PHE X  35      29.400  -8.274 -17.247  1.00 40.81           C  
ATOM    523  CE1 PHE X  35      31.236  -9.087 -15.253  1.00 48.83           C  
ATOM    524  CE2 PHE X  35      29.631  -9.637 -17.042  1.00 42.52           C  
ATOM    525  CZ  PHE X  35      30.561 -10.048 -16.042  1.00 46.94           C  
ATOM    526  H   PHE X  35      29.844  -3.400 -17.458  1.00 47.95           H  
ATOM    527  HA  PHE X  35      31.806  -5.589 -17.569  1.00 47.52           H  
ATOM    528  HB2 PHE X  35      30.013  -5.320 -15.815  1.00 46.41           H  
ATOM    529  HB3 PHE X  35      28.835  -5.730 -17.084  1.00 46.41           H  
ATOM    530  HD1 PHE X  35      31.498  -6.955 -14.909  1.00 47.97           H  
ATOM    531  HD2 PHE X  35      28.682  -7.961 -17.991  1.00 40.81           H  
ATOM    532  HE1 PHE X  35      31.925  -9.394 -14.480  1.00 48.83           H  
ATOM    533  HE2 PHE X  35      29.110 -10.373 -17.636  1.00 42.52           H  
ATOM    534  HZ  PHE X  35      30.751 -11.100 -15.886  1.00 46.94           H  
ATOM    535  N   CYS X  36      31.200  -6.712 -19.739  1.00 49.61           N  
ATOM    536  CA  CYS X  36      30.775  -7.344 -20.980  1.00 51.99           C  
ATOM    537  C   CYS X  36      30.385  -8.748 -20.713  1.00 52.71           C  
ATOM    538  O   CYS X  36      31.259  -9.535 -20.330  1.00 54.29           O  
ATOM    539  CB  CYS X  36      31.875  -7.398 -22.057  1.00 52.05           C  
ATOM    540  SG  CYS X  36      32.521  -5.807 -22.555  1.00 55.79           S  
ATOM    541  H   CYS X  36      32.086  -6.948 -19.316  1.00 49.61           H  
ATOM    542  HA  CYS X  36      29.950  -6.735 -21.350  1.00 51.99           H  
ATOM    543  HB2 CYS X  36      31.461  -7.886 -22.939  1.00 52.05           H  
ATOM    544  HB3 CYS X  36      32.702  -7.992 -21.667  1.00 52.05           H  
ATOM    545  N   ASN X  37      29.124  -9.075 -20.995  1.00 52.29           N  
ATOM    546  CA  ASN X  37      28.672 -10.453 -20.974  1.00 54.42           C  
ATOM    547  C   ASN X  37      28.960 -11.219 -22.294  1.00 55.96           C  
ATOM    548  O   ASN X  37      28.306 -11.002 -23.305  1.00 56.83           O  
ATOM    549  CB  ASN X  37      27.182 -10.497 -20.622  1.00 53.10           C  
ATOM    550  CG  ASN X  37      26.663 -11.911 -20.464  1.00 54.31           C  
ATOM    551  ND2 ASN X  37      26.146 -12.270 -19.426  1.00 57.02           N  
ATOM    552  OD1 ASN X  37      26.775 -12.709 -21.507  1.00 56.52           O  
ATOM    553  H   ASN X  37      28.467  -8.345 -21.229  1.00 52.29           H  
ATOM    554  HA  ASN X  37      29.247 -10.971 -20.207  1.00 54.42           H  
ATOM    555  HB2 ASN X  37      26.621 -10.006 -21.417  1.00 53.10           H  
ATOM    556  HB3 ASN X  37      27.029  -9.962 -19.685  1.00 53.10           H  
ATOM    557 HD21 ASN X  37      25.784 -13.209 -19.341  1.00 57.02           H  
ATOM    558 HD22 ASN X  37      26.078 -11.630 -18.648  1.00 57.02           H  
ATOM    559  N   MET X  38      29.906 -12.138 -22.282  1.00 58.23           N  
ATOM    560  CA  MET X  38      30.311 -12.814 -23.534  1.00 60.71           C  
ATOM    561  C   MET X  38      29.660 -14.199 -23.699  1.00 62.77           C  
ATOM    562  O   MET X  38      29.917 -14.899 -24.699  1.00 63.75           O  
ATOM    563  CB  MET X  38      31.839 -12.898 -23.651  1.00 60.83           C  
ATOM    564  CG  MET X  38      32.534 -11.550 -23.510  1.00 59.60           C  
ATOM    565  SD  MET X  38      31.734 -10.312 -24.546  1.00 58.11           S  
ATOM    566  CE  MET X  38      33.054  -9.146 -24.839  1.00 57.88           C  
ATOM    567  H   MET X  38      30.357 -12.382 -21.412  1.00 58.23           H  
ATOM    568  HA  MET X  38      29.941 -12.198 -24.354  1.00 60.71           H  
ATOM    569  HB2 MET X  38      32.088 -13.314 -24.627  1.00 60.83           H  
ATOM    570  HB3 MET X  38      32.209 -13.561 -22.869  1.00 60.83           H  
ATOM    571  HG2 MET X  38      33.576 -11.651 -23.813  1.00 59.60           H  
ATOM    572  HG3 MET X  38      32.487 -11.230 -22.469  1.00 59.60           H  
ATOM    573  HE1 MET X  38      33.400  -8.743 -23.887  1.00 57.88           H  
ATOM    574  HE2 MET X  38      33.879  -9.650 -25.342  1.00 57.88           H  
ATOM    575  HE3 MET X  38      32.688  -8.333 -25.467  1.00 57.88           H  
ATOM    576  N   ASP X  39      28.804 -14.543 -22.725  1.00 63.70           N  
ATOM    577  CA  ASP X  39      28.178 -15.861 -22.589  1.00 66.33           C  
ATOM    578  C   ASP X  39      26.755 -15.931 -23.206  1.00 65.71           C  
ATOM    579  O   ASP X  39      26.385 -16.960 -23.792  1.00 65.35           O  
ATOM    580  CB  ASP X  39      28.134 -16.331 -21.103  1.00 67.11           C  
ATOM    581  CG  ASP X  39      29.537 -16.311 -20.379  1.00 72.67           C  
ATOM    582  OD1 ASP X  39      30.606 -16.599 -20.987  1.00 74.84           O  
ATOM    583  OD2 ASP X  39      29.554 -16.016 -19.149  1.00 77.33           O1-
ATOM    584  H   ASP X  39      28.574 -13.842 -22.035  1.00 63.70           H  
ATOM    585  HA  ASP X  39      28.814 -16.540 -23.157  1.00 66.33           H  
ATOM    586  HB2 ASP X  39      27.750 -17.351 -21.078  1.00 67.11           H  
ATOM    587  HB3 ASP X  39      27.457 -15.674 -20.556  1.00 67.11           H  
ATOM    588  N   VAL X  40      25.979 -14.847 -23.093  1.00 65.48           N  
ATOM    589  CA  VAL X  40      24.542 -14.921 -23.384  1.00 65.76           C  
ATOM    590  C   VAL X  40      24.135 -15.216 -24.816  1.00 67.06           C  
ATOM    591  O   VAL X  40      23.923 -16.376 -25.097  1.00 69.43           O  
ATOM    592  CB  VAL X  40      23.675 -13.879 -22.675  1.00 64.59           C  
ATOM    593  CG1 VAL X  40      22.241 -13.885 -23.227  1.00 63.91           C  
ATOM    594  CG2 VAL X  40      23.650 -14.182 -21.193  1.00 64.79           C  
ATOM    595  H   VAL X  40      26.386 -13.969 -22.805  1.00 65.48           H  
ATOM    596  HA  VAL X  40      24.290 -15.860 -22.891  1.00 65.76           H  
ATOM    597  HB  VAL X  40      24.102 -12.892 -22.850  1.00 64.59           H  
ATOM    598 HG11 VAL X  40      22.262 -13.669 -24.295  1.00 63.91           H  
ATOM    599 HG12 VAL X  40      21.793 -14.865 -23.063  1.00 63.91           H  
ATOM    600 HG13 VAL X  40      21.651 -13.125 -22.714  1.00 63.91           H  
ATOM    601 HG21 VAL X  40      23.221 -15.171 -21.032  1.00 64.79           H  
ATOM    602 HG22 VAL X  40      24.666 -14.158 -20.800  1.00 64.79           H  
ATOM    603 HG23 VAL X  40      23.044 -13.435 -20.680  1.00 64.79           H  
ATOM    604  N   ASN X  41      23.935 -14.285 -25.741  1.00 67.42           N  
ATOM    605  CA  ASN X  41      23.263 -14.864 -26.957  1.00 68.30           C  
ATOM    606  C   ASN X  41      24.239 -15.652 -27.755  1.00 67.78           C  
ATOM    607  O   ASN X  41      24.167 -16.847 -27.754  1.00 70.16           O  
ATOM    608  CB  ASN X  41      22.468 -13.934 -27.854  1.00 69.79           C  
ATOM    609  CG  ASN X  41      21.686 -14.708 -28.931  1.00 73.31           C  
ATOM    610  ND2 ASN X  41      20.661 -15.309 -28.644  1.00 74.44           N  
ATOM    611  OD1 ASN X  41      22.204 -14.725 -30.162  1.00 78.45           O  
ATOM    612  H   ASN X  41      24.199 -13.315 -25.642  1.00 67.42           H  
ATOM    613  HA  ASN X  41      22.484 -15.493 -26.526  1.00 68.30           H  
ATOM    614  HB2 ASN X  41      23.155 -13.244 -28.344  1.00 69.79           H  
ATOM    615  HB3 ASN X  41      21.763 -13.371 -27.242  1.00 69.79           H  
ATOM    616 HD21 ASN X  41      20.174 -15.843 -29.350  1.00 74.44           H  
ATOM    617 HD22 ASN X  41      20.301 -15.272 -27.701  1.00 74.44           H  
ATOM    618  N   GLY X  42      25.151 -14.983 -28.427  1.00 65.80           N  
ATOM    619  CA  GLY X  42      26.482 -15.549 -28.645  1.00 63.39           C  
ATOM    620  C   GLY X  42      27.439 -14.455 -28.186  1.00 61.39           C  
ATOM    621  O   GLY X  42      28.235 -13.994 -28.956  1.00 61.91           O  
ATOM    622  H   GLY X  42      24.930 -14.069 -28.796  1.00 65.80           H  
ATOM    623  HA2 GLY X  42      26.618 -16.454 -28.053  1.00 63.39           H  
ATOM    624  HA3 GLY X  42      26.636 -15.778 -29.699  1.00 63.39           H  
ATOM    625  N   GLY X  43      27.310 -13.990 -26.941  1.00 58.69           N  
ATOM    626  CA  GLY X  43      28.134 -12.888 -26.419  1.00 56.23           C  
ATOM    627  C   GLY X  43      27.944 -11.498 -27.023  1.00 54.39           C  
ATOM    628  O   GLY X  43      26.950 -11.229 -27.722  1.00 53.44           O  
ATOM    629  H   GLY X  43      26.621 -14.411 -26.334  1.00 58.69           H  
ATOM    630  HA2 GLY X  43      27.928 -12.808 -25.352  1.00 56.23           H  
ATOM    631  HA3 GLY X  43      29.177 -13.166 -26.568  1.00 56.23           H  
ATOM    632  N   GLY X  44      28.897 -10.606 -26.759  1.00 52.40           N  
ATOM    633  CA  GLY X  44      28.868  -9.292 -27.372  1.00 50.78           C  
ATOM    634  C   GLY X  44      28.191  -8.176 -26.575  1.00 49.55           C  
ATOM    635  O   GLY X  44      28.078  -7.037 -27.074  1.00 49.07           O  
ATOM    636  H   GLY X  44      29.647 -10.847 -26.126  1.00 52.40           H  
ATOM    637  HA2 GLY X  44      29.899  -8.989 -27.553  1.00 50.78           H  
ATOM    638  HA3 GLY X  44      28.344  -9.383 -28.323  1.00 50.78           H  
ATOM    639  N   TRP X  45      27.736  -8.479 -25.350  1.00 47.66           N  
ATOM    640  CA  TRP X  45      26.744  -7.638 -24.678  1.00 45.70           C  
ATOM    641  C   TRP X  45      27.401  -6.623 -23.784  1.00 45.21           C  
ATOM    642  O   TRP X  45      28.141  -7.016 -22.871  1.00 46.84           O  
ATOM    643  CB  TRP X  45      25.766  -8.482 -23.841  1.00 44.67           C  
ATOM    644  CG  TRP X  45      24.913  -9.377 -24.660  1.00 45.51           C  
ATOM    645  CD1 TRP X  45      25.076 -10.724 -24.839  1.00 43.89           C  
ATOM    646  CD2 TRP X  45      23.722  -9.008 -25.410  1.00 44.38           C  
ATOM    647  NE1 TRP X  45      24.088 -11.208 -25.673  1.00 44.46           N  
ATOM    648  CE2 TRP X  45      23.256 -10.176 -26.049  1.00 43.26           C  
ATOM    649  CE3 TRP X  45      23.029  -7.795 -25.626  1.00 42.52           C  
ATOM    650  CZ2 TRP X  45      22.115 -10.172 -26.887  1.00 42.05           C  
ATOM    651  CZ3 TRP X  45      21.878  -7.801 -26.479  1.00 35.11           C  
ATOM    652  CH2 TRP X  45      21.434  -8.971 -27.058  1.00 36.55           C  
ATOM    653  H   TRP X  45      28.085  -9.303 -24.882  1.00 47.66           H  
ATOM    654  HA  TRP X  45      26.191  -7.121 -25.462  1.00 45.70           H  
ATOM    655  HB2 TRP X  45      26.343  -9.094 -23.147  1.00 44.67           H  
ATOM    656  HB3 TRP X  45      25.120  -7.807 -23.279  1.00 44.67           H  
ATOM    657  HD1 TRP X  45      25.860 -11.319 -24.394  1.00 43.89           H  
ATOM    658  HE1 TRP X  45      23.990 -12.171 -25.963  1.00 44.46           H  
ATOM    659  HE3 TRP X  45      23.361  -6.881 -25.157  1.00 42.52           H  
ATOM    660  HZ2 TRP X  45      21.783 -11.074 -27.379  1.00 42.05           H  
ATOM    661  HZ3 TRP X  45      21.352  -6.878 -26.671  1.00 35.11           H  
ATOM    662  HH2 TRP X  45      20.536  -8.955 -27.658  1.00 36.55           H  
ATOM    663  N   THR X  46      27.137  -5.339 -24.025  1.00 43.92           N  
ATOM    664  CA  THR X  46      27.466  -4.273 -23.067  1.00 44.03           C  
ATOM    665  C   THR X  46      26.396  -4.117 -21.968  1.00 43.18           C  
ATOM    666  O   THR X  46      25.215  -3.865 -22.240  1.00 42.69           O  
ATOM    667  CB  THR X  46      27.602  -2.996 -23.797  1.00 44.69           C  
ATOM    668  OG1 THR X  46      28.501  -3.196 -24.899  1.00 47.75           O  
ATOM    669  CG2 THR X  46      28.112  -1.868 -22.900  1.00 44.40           C  
ATOM    670  H   THR X  46      26.695  -5.089 -24.898  1.00 43.92           H  
ATOM    671  HA  THR X  46      28.401  -4.546 -22.577  1.00 44.03           H  
ATOM    672  HB  THR X  46      26.617  -2.694 -24.153  1.00 44.69           H  
ATOM    673 HG21 THR X  46      27.425  -1.728 -22.065  1.00 44.40           H  
ATOM    674 HG22 THR X  46      29.100  -2.126 -22.518  1.00 44.40           H  
ATOM    675 HG23 THR X  46      28.175  -0.945 -23.477  1.00 44.40           H  
ATOM    676  HG1 THR X  46      28.130  -3.886 -25.454  1.00 47.75           H  
ATOM    677  N   VAL X  47      26.783  -4.357 -20.718  1.00 42.69           N  
ATOM    678  CA  VAL X  47      25.795  -4.311 -19.649  1.00 40.31           C  
ATOM    679  C   VAL X  47      25.563  -2.828 -19.334  1.00 40.43           C  
ATOM    680  O   VAL X  47      26.531  -2.106 -19.137  1.00 37.19           O  
ATOM    681  CB  VAL X  47      26.241  -5.134 -18.409  1.00 41.34           C  
ATOM    682  CG1 VAL X  47      25.337  -4.851 -17.130  1.00 40.17           C  
ATOM    683  CG2 VAL X  47      26.285  -6.663 -18.754  1.00 38.27           C  
ATOM    684  H   VAL X  47      27.749  -4.568 -20.513  1.00 42.69           H  
ATOM    685  HA  VAL X  47      24.860  -4.777 -19.959  1.00 40.31           H  
ATOM    686  HB  VAL X  47      27.248  -4.808 -18.148  1.00 41.34           H  
ATOM    687 HG11 VAL X  47      25.357  -3.786 -16.899  1.00 40.17           H  
ATOM    688 HG12 VAL X  47      24.312  -5.159 -17.334  1.00 40.17           H  
ATOM    689 HG13 VAL X  47      25.723  -5.414 -16.280  1.00 40.17           H  
ATOM    690 HG21 VAL X  47      25.284  -7.005 -19.018  1.00 38.27           H  
ATOM    691 HG22 VAL X  47      26.958  -6.826 -19.595  1.00 38.27           H  
ATOM    692 HG23 VAL X  47      26.643  -7.221 -17.889  1.00 38.27           H  
ATOM    693  N   ILE X  48      24.273  -2.388 -19.299  1.00 39.55           N  
ATOM    694  CA  ILE X  48      23.950  -1.005 -18.941  1.00 37.91           C  
ATOM    695  C   ILE X  48      23.306  -0.848 -17.573  1.00 38.49           C  
ATOM    696  O   ILE X  48      23.221   0.283 -17.036  1.00 39.20           O  
ATOM    697  CB  ILE X  48      23.053  -0.293 -20.011  1.00 39.37           C  
ATOM    698  CG1 ILE X  48      21.602  -0.859 -20.060  1.00 37.10           C  
ATOM    699  CG2 ILE X  48      23.726  -0.240 -21.374  1.00 35.83           C  
ATOM    700  CD1 ILE X  48      20.692  -0.095 -21.094  1.00 38.94           C  
ATOM    701  H   ILE X  48      23.525  -3.028 -19.524  1.00 39.55           H  
ATOM    702  HA  ILE X  48      24.925  -0.519 -18.907  1.00 37.91           H  
ATOM    703  HB  ILE X  48      22.942   0.742 -19.687  1.00 39.37           H  
ATOM    704 HG12 ILE X  48      21.646  -1.911 -20.343  1.00 37.10           H  
ATOM    705 HG13 ILE X  48      21.158  -0.768 -19.069  1.00 37.10           H  
ATOM    706 HG21 ILE X  48      24.696   0.248 -21.281  1.00 35.83           H  
ATOM    707 HG22 ILE X  48      23.864  -1.253 -21.751  1.00 35.83           H  
ATOM    708 HG23 ILE X  48      23.100   0.323 -22.066  1.00 35.83           H  
ATOM    709 HD11 ILE X  48      20.626   0.956 -20.813  1.00 38.94           H  
ATOM    710 HD12 ILE X  48      21.126  -0.178 -22.091  1.00 38.94           H  
ATOM    711 HD13 ILE X  48      19.694  -0.534 -21.094  1.00 38.94           H  
ATOM    712  N   GLN X  49      22.811  -1.945 -17.006  1.00 37.00           N  
ATOM    713  CA  GLN X  49      22.422  -1.925 -15.640  1.00 37.12           C  
ATOM    714  C   GLN X  49      22.462  -3.352 -15.157  1.00 37.13           C  
ATOM    715  O   GLN X  49      22.203  -4.300 -15.907  1.00 35.01           O  
ATOM    716  CB  GLN X  49      20.988  -1.373 -15.367  1.00 38.49           C  
ATOM    717  CG  GLN X  49      19.988  -2.434 -15.410  1.00 41.05           C  
ATOM    718  CD  GLN X  49      19.330  -2.828 -14.159  1.00 39.80           C  
ATOM    719  NE2 GLN X  49      18.750  -2.021 -13.441  1.00 44.81           N  
ATOM    720  OE1 GLN X  49      19.225  -4.127 -13.992  1.00 39.75           O  
ATOM    721  H   GLN X  49      22.712  -2.792 -17.547  1.00 37.00           H  
ATOM    722  HA  GLN X  49      23.107  -1.252 -15.124  1.00 37.12           H  
ATOM    723  HB2 GLN X  49      20.969  -0.909 -14.381  1.00 38.49           H  
ATOM    724  HB3 GLN X  49      20.746  -0.627 -16.124  1.00 38.49           H  
ATOM    725  HG2 GLN X  49      20.478  -3.322 -15.809  1.00 41.05           H  
ATOM    726  HG3 GLN X  49      19.206  -2.111 -16.097  1.00 41.05           H  
ATOM    727 HE21 GLN X  49      18.164  -2.347 -12.686  1.00 44.81           H  
ATOM    728 HE22 GLN X  49      18.859  -1.030 -13.605  1.00 44.81           H  
ATOM    729  N   HIS X  50      22.772  -3.483 -13.874  1.00 37.11           N  
ATOM    730  CA  HIS X  50      22.774  -4.765 -13.259  1.00 38.08           C  
ATOM    731  C   HIS X  50      22.375  -4.644 -11.796  1.00 38.04           C  
ATOM    732  O   HIS X  50      22.855  -3.755 -11.098  1.00 39.17           O  
ATOM    733  CB  HIS X  50      24.149  -5.391 -13.362  1.00 38.86           C  
ATOM    734  CG  HIS X  50      24.177  -6.782 -12.846  1.00 40.38           C  
ATOM    735  CD2 HIS X  50      24.810  -7.128 -11.669  1.00 42.15           C  
ATOM    736  ND1 HIS X  50      23.587  -7.905 -13.313  1.00 38.45           N  
ATOM    737  NE2 HIS X  50      24.616  -8.417 -11.443  1.00 42.60           N  
ATOM    738  CE1 HIS X  50      23.886  -8.913 -12.432  1.00 38.79           C  
ATOM    739  H   HIS X  50      23.008  -2.666 -13.330  1.00 37.11           H  
ATOM    740  HA  HIS X  50      22.054  -5.400 -13.775  1.00 38.08           H  
ATOM    741  HB2 HIS X  50      24.852  -4.789 -12.785  1.00 38.86           H  
ATOM    742  HB3 HIS X  50      24.452  -5.400 -14.409  1.00 38.86           H  
ATOM    743  HD2 HIS X  50      25.372  -6.457 -11.036  1.00 42.15           H  
ATOM    744  HE2 HIS X  50      24.990  -8.972 -10.595  1.00 42.60           H  
ATOM    745  HE1 HIS X  50      23.597  -9.877 -12.522  1.00 38.79           H  
ATOM    746  N   ARG X  51      21.539  -5.554 -11.342  1.00 37.43           N  
ATOM    747  CA  ARG X  51      21.208  -5.660  -9.925  1.00 39.25           C  
ATOM    748  C   ARG X  51      21.151  -7.116  -9.503  1.00 39.50           C  
ATOM    749  O   ARG X  51      20.810  -8.009 -10.304  1.00 39.28           O  
ATOM    750  CB  ARG X  51      19.840  -5.000  -9.718  1.00 39.75           C  
ATOM    751  CG  ARG X  51      19.864  -3.638 -10.316  1.00 39.22           C  
ATOM    752  CD  ARG X  51      18.701  -2.891  -9.943  1.00 39.25           C  
ATOM    753  NE  ARG X  51      18.678  -2.592  -8.537  1.00 36.86           N  
ATOM    754  CZ  ARG X  51      17.650  -1.964  -7.972  1.00 38.58           C  
ATOM    755  NH1 ARG X  51      16.610  -1.602  -8.750  1.00 33.18           N  
ATOM    756  NH2 ARG X  51      17.643  -1.715  -6.653  1.00 31.31           N1+
ATOM    757  H   ARG X  51      21.114  -6.198 -11.994  1.00 37.43           H  
ATOM    758  HA  ARG X  51      21.969  -5.166  -9.321  1.00 39.25           H  
ATOM    759  HB2 ARG X  51      19.068  -5.598 -10.203  1.00 39.75           H  
ATOM    760  HB3 ARG X  51      19.627  -4.927  -8.652  1.00 39.75           H  
ATOM    761  HG2 ARG X  51      19.897  -3.726 -11.402  1.00 39.22           H  
ATOM    762  HG3 ARG X  51      20.752  -3.112  -9.967  1.00 39.22           H  
ATOM    763  HD2 ARG X  51      17.814  -3.473 -10.193  1.00 39.25           H  
ATOM    764  HD3 ARG X  51      18.690  -1.955 -10.502  1.00 39.25           H  
ATOM    765  HE  ARG X  51      19.463  -2.866  -7.963  1.00 36.86           H  
ATOM    766 HH11 ARG X  51      16.629  -1.796  -9.741  1.00 33.18           H  
ATOM    767 HH12 ARG X  51      15.812  -1.137  -8.342  1.00 33.18           H  
ATOM    768 HH21 ARG X  51      18.423  -2.005  -6.080  1.00 31.31           H  
ATOM    769 HH22 ARG X  51      16.858  -1.238  -6.233  1.00 31.31           H  
ATOM    770  N   GLU X  52      21.437  -7.362  -8.243  1.00 41.06           N  
ATOM    771  CA  GLU X  52      21.513  -8.745  -7.735  1.00 44.02           C  
ATOM    772  C   GLU X  52      21.517  -8.842  -6.224  1.00 45.05           C  
ATOM    773  O   GLU X  52      21.182  -9.891  -5.686  1.00 47.19           O  
ATOM    774  CB  GLU X  52      22.749  -9.452  -8.264  1.00 45.30           C  
ATOM    775  CG  GLU X  52      24.060  -8.748  -7.823  1.00 50.87           C  
ATOM    776  CD  GLU X  52      25.356  -9.515  -8.192  1.00 61.72           C  
ATOM    777  OE1 GLU X  52      25.327 -10.468  -9.032  1.00 64.70           O  
ATOM    778  OE2 GLU X  52      26.430  -9.119  -7.648  1.00 67.29           O1-
ATOM    779  H   GLU X  52      21.607  -6.591  -7.613  1.00 41.06           H  
ATOM    780  HA  GLU X  52      20.606  -9.229  -8.097  1.00 44.02           H  
ATOM    781  HB2 GLU X  52      22.756 -10.475  -7.888  1.00 45.30           H  
ATOM    782  HB3 GLU X  52      22.707  -9.465  -9.353  1.00 45.30           H  
ATOM    783  HG2 GLU X  52      24.033  -8.625  -6.740  1.00 50.87           H  
ATOM    784  HG3 GLU X  52      24.097  -7.768  -8.299  1.00 50.87           H  
ATOM    785  N   ASP X  53      21.860  -7.775  -5.515  1.00 45.11           N  
ATOM    786  CA  ASP X  53      21.916  -7.925  -4.073  1.00 47.24           C  
ATOM    787  C   ASP X  53      21.366  -6.760  -3.243  1.00 47.88           C  
ATOM    788  O   ASP X  53      21.203  -6.888  -2.031  1.00 49.91           O  
ATOM    789  CB  ASP X  53      23.309  -8.391  -3.601  1.00 47.29           C  
ATOM    790  CG  ASP X  53      24.424  -7.383  -3.893  1.00 50.21           C  
ATOM    791  OD1 ASP X  53      24.183  -6.209  -4.321  1.00 50.51           O  
ATOM    792  OD2 ASP X  53      25.603  -7.773  -3.655  1.00 56.78           O1-
ATOM    793  H   ASP X  53      22.073  -6.894  -5.961  1.00 45.11           H  
ATOM    794  HA  ASP X  53      21.200  -8.720  -3.866  1.00 47.24           H  
ATOM    795  HB2 ASP X  53      23.549  -9.326  -4.106  1.00 47.29           H  
ATOM    796  HB3 ASP X  53      23.270  -8.559  -2.525  1.00 47.29           H  
ATOM    797  N   GLY X  54      21.048  -5.647  -3.892  1.00 47.15           N  
ATOM    798  CA  GLY X  54      20.561  -4.471  -3.194  1.00 47.68           C  
ATOM    799  C   GLY X  54      21.624  -3.633  -2.483  1.00 49.40           C  
ATOM    800  O   GLY X  54      21.297  -2.758  -1.671  1.00 50.54           O  
ATOM    801  H   GLY X  54      21.147  -5.617  -4.897  1.00 47.15           H  
ATOM    802  HA2 GLY X  54      20.063  -3.832  -3.923  1.00 47.68           H  
ATOM    803  HA3 GLY X  54      19.839  -4.800  -2.446  1.00 47.68           H  
ATOM    804  N   SER X  55      22.888  -3.878  -2.778  1.00 49.71           N  
ATOM    805  CA  SER X  55      23.953  -3.177  -2.073  1.00 52.19           C  
ATOM    806  C   SER X  55      24.025  -1.738  -2.550  1.00 51.73           C  
ATOM    807  O   SER X  55      24.505  -0.869  -1.823  1.00 53.97           O  
ATOM    808  CB  SER X  55      25.309  -3.873  -2.282  1.00 51.72           C  
ATOM    809  OG  SER X  55      25.585  -3.938  -3.660  1.00 54.95           O  
ATOM    810  H   SER X  55      23.117  -4.553  -3.494  1.00 49.71           H  
ATOM    811  HA  SER X  55      23.727  -3.194  -1.007  1.00 52.19           H  
ATOM    812  HB2 SER X  55      25.269  -4.881  -1.870  1.00 51.72           H  
ATOM    813  HB3 SER X  55      26.092  -3.305  -1.779  1.00 51.72           H  
ATOM    814  HG  SER X  55      24.880  -4.442  -4.074  1.00 54.95           H  
ATOM    815  N   LEU X  56      23.569  -1.510  -3.779  1.00 50.06           N  
ATOM    816  CA  LEU X  56      23.588  -0.210  -4.410  1.00 48.61           C  
ATOM    817  C   LEU X  56      22.221   0.462  -4.409  1.00 48.57           C  
ATOM    818  O   LEU X  56      21.165  -0.117  -4.793  1.00 48.61           O  
ATOM    819  CB  LEU X  56      24.051  -0.330  -5.860  1.00 47.98           C  
ATOM    820  CG  LEU X  56      24.269   1.000  -6.583  1.00 43.60           C  
ATOM    821  CD1 LEU X  56      25.357   1.709  -5.877  1.00 39.44           C  
ATOM    822  CD2 LEU X  56      24.589   0.793  -8.083  1.00 38.74           C  
ATOM    823  H   LEU X  56      23.189  -2.288  -4.299  1.00 50.06           H  
ATOM    824  HA  LEU X  56      24.278   0.400  -3.828  1.00 48.61           H  
ATOM    825  HB2 LEU X  56      24.993  -0.878  -5.869  1.00 47.98           H  
ATOM    826  HB3 LEU X  56      23.297  -0.894  -6.410  1.00 47.98           H  
ATOM    827  HG  LEU X  56      23.357   1.597  -6.562  1.00 43.60           H  
ATOM    828 HD11 LEU X  56      25.066   1.881  -4.841  1.00 39.44           H  
ATOM    829 HD12 LEU X  56      26.263   1.104  -5.905  1.00 39.44           H  
ATOM    830 HD13 LEU X  56      25.544   2.666  -6.365  1.00 39.44           H  
ATOM    831 HD21 LEU X  56      25.497   0.199  -8.182  1.00 38.74           H  
ATOM    832 HD22 LEU X  56      23.760   0.273  -8.563  1.00 38.74           H  
ATOM    833 HD23 LEU X  56      24.735   1.762  -8.560  1.00 38.74           H  
ATOM    834  N   ASP X  57      22.232   1.725  -4.051  1.00 49.24           N  
ATOM    835  CA  ASP X  57      20.974   2.421  -3.901  1.00 49.59           C  
ATOM    836  C   ASP X  57      20.535   3.067  -5.227  1.00 46.67           C  
ATOM    837  O   ASP X  57      21.374   3.661  -5.908  1.00 46.46           O  
ATOM    838  CB  ASP X  57      21.098   3.432  -2.782  1.00 51.77           C  
ATOM    839  CG  ASP X  57      19.947   4.388  -2.772  1.00 58.21           C  
ATOM    840  OD1 ASP X  57      18.730   3.931  -2.601  1.00 57.60           O  
ATOM    841  OD2 ASP X  57      20.319   5.594  -2.955  1.00 64.67           O1-
ATOM    842  H   ASP X  57      23.106   2.203  -3.883  1.00 49.24           H  
ATOM    843  HA  ASP X  57      20.192   1.710  -3.636  1.00 49.59           H  
ATOM    844  HB2 ASP X  57      22.023   3.994  -2.914  1.00 51.77           H  
ATOM    845  HB3 ASP X  57      21.127   2.903  -1.829  1.00 51.77           H  
ATOM    846  N   PHE X  58      19.267   2.901  -5.630  1.00 43.13           N  
ATOM    847  CA  PHE X  58      18.862   3.475  -6.930  1.00 41.13           C  
ATOM    848  C   PHE X  58      18.006   4.704  -6.805  1.00 41.15           C  
ATOM    849  O   PHE X  58      17.473   5.153  -7.791  1.00 39.84           O  
ATOM    850  CB  PHE X  58      18.221   2.470  -7.873  1.00 38.24           C  
ATOM    851  CG  PHE X  58      19.213   1.596  -8.595  1.00 39.51           C  
ATOM    852  CD1 PHE X  58      20.048   0.745  -7.912  1.00 38.11           C  
ATOM    853  CD2 PHE X  58      19.307   1.637  -9.994  1.00 39.53           C  
ATOM    854  CE1 PHE X  58      20.948  -0.077  -8.602  1.00 39.91           C  
ATOM    855  CE2 PHE X  58      20.178   0.841 -10.665  1.00 40.42           C  
ATOM    856  CZ  PHE X  58      21.018  -0.029  -9.969  1.00 39.34           C  
ATOM    857  H   PHE X  58      18.605   2.396  -5.059  1.00 43.13           H  
ATOM    858  HA  PHE X  58      19.806   3.780  -7.381  1.00 41.13           H  
ATOM    859  HB2 PHE X  58      17.557   1.829  -7.293  1.00 38.24           H  
ATOM    860  HB3 PHE X  58      17.641   3.017  -8.616  1.00 38.24           H  
ATOM    861  HD1 PHE X  58      20.010   0.710  -6.833  1.00 38.11           H  
ATOM    862  HD2 PHE X  58      18.674   2.315 -10.548  1.00 39.53           H  
ATOM    863  HE1 PHE X  58      21.589  -0.751  -8.054  1.00 39.91           H  
ATOM    864  HE2 PHE X  58      20.221   0.881 -11.743  1.00 40.42           H  
ATOM    865  HZ  PHE X  58      21.716  -0.658 -10.502  1.00 39.34           H  
ATOM    866  N   GLN X  59      17.920   5.264  -5.588  1.00 42.48           N  
ATOM    867  CA  GLN X  59      17.141   6.466  -5.371  1.00 43.05           C  
ATOM    868  C   GLN X  59      17.905   7.730  -5.646  1.00 44.06           C  
ATOM    869  O   GLN X  59      18.129   8.543  -4.734  1.00 46.06           O  
ATOM    870  CB  GLN X  59      16.589   6.498  -3.960  1.00 43.08           C  
ATOM    871  CG  GLN X  59      15.640   5.386  -3.634  1.00 44.54           C  
ATOM    872  CD  GLN X  59      15.352   5.357  -2.138  1.00 48.65           C  
ATOM    873  OE1 GLN X  59      14.678   6.228  -1.617  1.00 49.24           O  
ATOM    874  NE2 GLN X  59      15.901   4.386  -1.450  1.00 49.07           N  
ATOM    875  H   GLN X  59      18.406   4.840  -4.811  1.00 42.48           H  
ATOM    876  HA  GLN X  59      16.322   6.427  -6.089  1.00 43.05           H  
ATOM    877  HB2 GLN X  59      17.428   6.443  -3.266  1.00 43.08           H  
ATOM    878  HB3 GLN X  59      16.064   7.443  -3.822  1.00 43.08           H  
ATOM    879  HG2 GLN X  59      16.083   4.436  -3.933  1.00 44.54           H  
ATOM    880  HG3 GLN X  59      14.707   5.539  -4.177  1.00 44.54           H  
ATOM    881 HE21 GLN X  59      15.772   4.341  -0.449  1.00 49.07           H  
ATOM    882 HE22 GLN X  59      16.453   3.683  -1.921  1.00 49.07           H  
ATOM    883  N   ARG X  60      18.285   7.934  -6.909  1.00 44.09           N  
ATOM    884  CA  ARG X  60      19.191   9.044  -7.237  1.00 43.38           C  
ATOM    885  C   ARG X  60      18.494  10.066  -8.103  1.00 42.27           C  
ATOM    886  O   ARG X  60      17.454   9.770  -8.692  1.00 42.02           O  
ATOM    887  CB  ARG X  60      20.445   8.523  -7.929  1.00 43.44           C  
ATOM    888  CG  ARG X  60      21.621   8.113  -7.009  1.00 45.76           C  
ATOM    889  CD  ARG X  60      21.473   6.680  -6.705  1.00 48.61           C  
ATOM    890  NE  ARG X  60      22.601   5.844  -6.273  1.00 49.27           N  
ATOM    891  CZ  ARG X  60      23.841   6.164  -5.904  1.00 53.07           C  
ATOM    892  NH1 ARG X  60      24.325   7.406  -5.922  1.00 54.40           N  
ATOM    893  NH2 ARG X  60      24.648   5.155  -5.563  1.00 52.31           N1+
ATOM    894  H   ARG X  60      17.949   7.324  -7.641  1.00 44.09           H  
ATOM    895  HA  ARG X  60      19.486   9.530  -6.307  1.00 43.38           H  
ATOM    896  HB2 ARG X  60      20.161   7.648  -8.514  1.00 43.44           H  
ATOM    897  HB3 ARG X  60      20.804   9.306  -8.597  1.00 43.44           H  
ATOM    898  HG2 ARG X  60      21.591   8.693  -6.087  1.00 45.76           H  
ATOM    899  HG3 ARG X  60      22.569   8.289  -7.518  1.00 45.76           H  
ATOM    900  HD2 ARG X  60      21.083   6.217  -7.611  1.00 48.61           H  
ATOM    901  HD3 ARG X  60      20.727   6.614  -5.913  1.00 48.61           H  
ATOM    902  HE  ARG X  60      22.402   4.854  -6.252  1.00 49.27           H  
ATOM    903 HH11 ARG X  60      25.291   7.575  -5.680  1.00 54.40           H  
ATOM    904 HH12 ARG X  60      23.726   8.178  -6.178  1.00 54.40           H  
ATOM    905 HH21 ARG X  60      24.308   4.204  -5.593  1.00 52.31           H  
ATOM    906 HH22 ARG X  60      25.598   5.343  -5.276  1.00 52.31           H  
ATOM    907  N   GLY X  61      19.083  11.265  -8.171  1.00 41.85           N  
ATOM    908  CA  GLY X  61      18.623  12.354  -9.007  1.00 39.86           C  
ATOM    909  C   GLY X  61      19.049  12.210 -10.462  1.00 40.48           C  
ATOM    910  O   GLY X  61      19.762  11.268 -10.852  1.00 38.31           O  
ATOM    911  H   GLY X  61      19.903  11.421  -7.602  1.00 41.85           H  
ATOM    912  HA2 GLY X  61      17.534  12.387  -8.966  1.00 39.86           H  
ATOM    913  HA3 GLY X  61      19.030  13.287  -8.617  1.00 39.86           H  
ATOM    914  N   TRP X  62      18.549  13.159 -11.253  1.00 41.18           N  
ATOM    915  CA  TRP X  62      18.763  13.279 -12.664  1.00 42.16           C  
ATOM    916  C   TRP X  62      20.247  13.220 -13.061  1.00 43.21           C  
ATOM    917  O   TRP X  62      20.646  12.397 -13.888  1.00 41.84           O  
ATOM    918  CB  TRP X  62      18.148  14.586 -13.105  1.00 42.56           C  
ATOM    919  CG  TRP X  62      18.208  14.747 -14.578  1.00 45.82           C  
ATOM    920  CD1 TRP X  62      19.136  15.498 -15.312  1.00 46.39           C  
ATOM    921  CD2 TRP X  62      17.337  14.134 -15.539  1.00 43.01           C  
ATOM    922  NE1 TRP X  62      18.864  15.381 -16.658  1.00 45.47           N  
ATOM    923  CE2 TRP X  62      17.772  14.561 -16.833  1.00 44.98           C  
ATOM    924  CE3 TRP X  62      16.259  13.230 -15.438  1.00 41.20           C  
ATOM    925  CZ2 TRP X  62      17.139  14.139 -18.019  1.00 42.46           C  
ATOM    926  CZ3 TRP X  62      15.631  12.792 -16.613  1.00 36.31           C  
ATOM    927  CH2 TRP X  62      16.075  13.268 -17.893  1.00 44.01           C  
ATOM    928  H   TRP X  62      17.965  13.858 -10.817  1.00 41.18           H  
ATOM    929  HA  TRP X  62      18.296  12.429 -13.161  1.00 42.16           H  
ATOM    930  HB2 TRP X  62      17.105  14.611 -12.788  1.00 42.56           H  
ATOM    931  HB3 TRP X  62      18.690  15.408 -12.637  1.00 42.56           H  
ATOM    932  HD1 TRP X  62      19.941  16.080 -14.888  1.00 46.39           H  
ATOM    933  HE1 TRP X  62      19.384  15.827 -17.400  1.00 45.47           H  
ATOM    934  HE3 TRP X  62      15.923  12.881 -14.473  1.00 41.20           H  
ATOM    935  HZ2 TRP X  62      17.472  14.483 -18.987  1.00 42.46           H  
ATOM    936  HZ3 TRP X  62      14.809  12.093 -16.555  1.00 36.31           H  
ATOM    937  HH2 TRP X  62      15.562  12.935 -18.783  1.00 44.01           H  
ATOM    938  N   LYS X  63      21.069  14.034 -12.408  1.00 45.54           N  
ATOM    939  CA  LYS X  63      22.529  14.015 -12.641  1.00 48.52           C  
ATOM    940  C   LYS X  63      23.237  12.671 -12.418  1.00 47.14           C  
ATOM    941  O   LYS X  63      24.083  12.264 -13.232  1.00 47.34           O  
ATOM    942  CB  LYS X  63      23.220  15.140 -11.860  1.00 50.83           C  
ATOM    943  CG  LYS X  63      23.049  16.463 -12.602  1.00 59.34           C  
ATOM    944  CD  LYS X  63      23.445  17.725 -11.769  1.00 70.48           C  
ATOM    945  CE  LYS X  63      22.867  19.016 -12.456  1.00 75.41           C  
ATOM    946  NZ  LYS X  63      23.784  20.195 -12.323  1.00 79.81           N1+
ATOM    947  H   LYS X  63      20.687  14.683 -11.735  1.00 45.54           H  
ATOM    948  HA  LYS X  63      22.629  14.185 -13.713  1.00 48.52           H  
ATOM    949  HB2 LYS X  63      22.773  15.220 -10.869  1.00 50.83           H  
ATOM    950  HB3 LYS X  63      24.282  14.914 -11.763  1.00 50.83           H  
ATOM    951  HG2 LYS X  63      23.671  16.435 -13.496  1.00 59.34           H  
ATOM    952  HG3 LYS X  63      22.002  16.559 -12.891  1.00 59.34           H  
ATOM    953  HD2 LYS X  63      24.531  17.798 -11.716  1.00 70.48           H  
ATOM    954  HD3 LYS X  63      23.037  17.637 -10.762  1.00 70.48           H  
ATOM    955  HE2 LYS X  63      21.912  19.262 -11.992  1.00 75.41           H  
ATOM    956  HE3 LYS X  63      22.714  18.810 -13.515  1.00 75.41           H  
ATOM    957  HZ1 LYS X  63      23.934  20.396 -11.345  1.00 79.81           H  
ATOM    958  HZ2 LYS X  63      24.669  19.985 -12.763  1.00 79.81           H  
ATOM    959  HZ3 LYS X  63      23.367  20.998 -12.772  1.00 79.81           H  
ATOM    960  N   GLU X  64      22.889  11.973 -11.342  1.00 45.16           N  
ATOM    961  CA  GLU X  64      23.453  10.668 -11.155  1.00 43.96           C  
ATOM    962  C   GLU X  64      22.964   9.678 -12.146  1.00 42.20           C  
ATOM    963  O   GLU X  64      23.727   8.800 -12.550  1.00 42.33           O  
ATOM    964  CB  GLU X  64      23.254  10.170  -9.751  1.00 44.46           C  
ATOM    965  CG  GLU X  64      23.834  11.143  -8.733  1.00 48.99           C  
ATOM    966  CD  GLU X  64      24.198  10.456  -7.413  1.00 58.28           C  
ATOM    967  OE1 GLU X  64      23.514  10.767  -6.373  1.00 57.69           O  
ATOM    968  OE2 GLU X  64      25.160   9.604  -7.433  1.00 58.13           O1-
ATOM    969  H   GLU X  64      22.240  12.354 -10.669  1.00 45.16           H  
ATOM    970  HA  GLU X  64      24.524  10.779 -11.325  1.00 43.96           H  
ATOM    971  HB2 GLU X  64      22.187  10.054  -9.563  1.00 44.46           H  
ATOM    972  HB3 GLU X  64      23.749   9.205  -9.643  1.00 44.46           H  
ATOM    973  HG2 GLU X  64      23.097  11.920  -8.532  1.00 48.99           H  
ATOM    974  HG3 GLU X  64      24.733  11.595  -9.153  1.00 48.99           H  
ATOM    975  N   TYR X  65      21.700   9.800 -12.561  1.00 40.78           N  
ATOM    976  CA  TYR X  65      21.218   8.957 -13.611  1.00 38.70           C  
ATOM    977  C   TYR X  65      21.887   9.254 -14.937  1.00 39.76           C  
ATOM    978  O   TYR X  65      22.014   8.380 -15.772  1.00 40.52           O  
ATOM    979  CB  TYR X  65      19.682   8.962 -13.726  1.00 37.90           C  
ATOM    980  CG  TYR X  65      19.099   7.874 -12.853  1.00 35.73           C  
ATOM    981  CD1 TYR X  65      19.165   6.534 -13.273  1.00 32.36           C  
ATOM    982  CD2 TYR X  65      18.580   8.159 -11.549  1.00 26.48           C  
ATOM    983  CE1 TYR X  65      18.687   5.487 -12.440  1.00 32.95           C  
ATOM    984  CE2 TYR X  65      18.068   7.106 -10.722  1.00 27.26           C  
ATOM    985  CZ  TYR X  65      18.160   5.796 -11.166  1.00 28.79           C  
ATOM    986  OH  TYR X  65      17.695   4.769 -10.394  1.00 28.69           O  
ATOM    987  H   TYR X  65      21.089  10.483 -12.136  1.00 40.78           H  
ATOM    988  HA  TYR X  65      21.499   7.941 -13.333  1.00 38.70           H  
ATOM    989  HB2 TYR X  65      19.298   9.930 -13.403  1.00 37.90           H  
ATOM    990  HB3 TYR X  65      19.396   8.786 -14.763  1.00 37.90           H  
ATOM    991  HD1 TYR X  65      19.584   6.298 -14.240  1.00 32.36           H  
ATOM    992  HD2 TYR X  65      18.574   9.176 -11.186  1.00 26.48           H  
ATOM    993  HE1 TYR X  65      18.726   4.462 -12.778  1.00 32.95           H  
ATOM    994  HE2 TYR X  65      17.617   7.330  -9.767  1.00 27.26           H  
ATOM    995  HH  TYR X  65      17.739   4.921  -9.447  1.00 28.69           H  
ATOM    996  N   LYS X  66      22.276  10.499 -15.139  1.00 40.00           N  
ATOM    997  CA  LYS X  66      22.840  10.911 -16.376  1.00 40.09           C  
ATOM    998  C   LYS X  66      24.282  10.423 -16.460  1.00 41.25           C  
ATOM    999  O   LYS X  66      24.719   9.863 -17.499  1.00 42.15           O  
ATOM   1000  CB  LYS X  66      22.753  12.424 -16.500  1.00 39.78           C  
ATOM   1001  CG  LYS X  66      23.502  12.954 -17.694  1.00 42.66           C  
ATOM   1002  CD  LYS X  66      23.603  14.463 -17.613  1.00 46.87           C  
ATOM   1003  CE  LYS X  66      24.544  14.967 -18.731  1.00 48.73           C  
ATOM   1004  NZ  LYS X  66      24.677  16.486 -18.672  1.00 51.59           N1+
ATOM   1005  H   LYS X  66      22.170  11.175 -14.396  1.00 40.00           H  
ATOM   1006  HA  LYS X  66      22.284  10.476 -17.206  1.00 40.09           H  
ATOM   1007  HB2 LYS X  66      21.704  12.706 -16.593  1.00 39.78           H  
ATOM   1008  HB3 LYS X  66      23.172  12.872 -15.599  1.00 39.78           H  
ATOM   1009  HG2 LYS X  66      24.504  12.525 -17.711  1.00 42.66           H  
ATOM   1010  HG3 LYS X  66      22.972  12.676 -18.605  1.00 42.66           H  
ATOM   1011  HD2 LYS X  66      24.004  14.750 -16.641  1.00 46.87           H  
ATOM   1012  HD3 LYS X  66      22.614  14.903 -17.742  1.00 46.87           H  
ATOM   1013  HE2 LYS X  66      24.136  14.680 -19.700  1.00 48.73           H  
ATOM   1014  HE3 LYS X  66      25.528  14.515 -18.603  1.00 48.73           H  
ATOM   1015  HZ1 LYS X  66      23.767  16.908 -18.790  1.00 51.59           H  
ATOM   1016  HZ2 LYS X  66      25.060  16.756 -17.777  1.00 51.59           H  
ATOM   1017  HZ3 LYS X  66      25.292  16.799 -19.409  1.00 51.59           H  
ATOM   1018  N   MET X  67      25.023  10.598 -15.378  1.00 41.18           N  
ATOM   1019  CA  MET X  67      26.487  10.289 -15.419  1.00 42.33           C  
ATOM   1020  C   MET X  67      26.782   8.847 -15.038  1.00 41.09           C  
ATOM   1021  O   MET X  67      27.849   8.361 -15.298  1.00 43.40           O  
ATOM   1022  CB  MET X  67      27.304  11.277 -14.524  1.00 43.24           C  
ATOM   1023  CG  MET X  67      27.340  12.713 -15.081  1.00 47.50           C  
ATOM   1024  SD  MET X  67      27.791  12.767 -16.884  1.00 61.43           S  
ATOM   1025  CE  MET X  67      29.626  12.665 -16.759  1.00 61.32           C  
ATOM   1026  H   MET X  67      24.602  10.939 -14.526  1.00 41.18           H  
ATOM   1027  HA  MET X  67      26.805  10.423 -16.453  1.00 42.33           H  
ATOM   1028  HB2 MET X  67      28.327  10.909 -14.447  1.00 43.24           H  
ATOM   1029  HB3 MET X  67      26.851  11.301 -13.533  1.00 43.24           H  
ATOM   1030  HG2 MET X  67      28.077  13.287 -14.519  1.00 47.50           H  
ATOM   1031  HG3 MET X  67      26.355  13.162 -14.954  1.00 47.50           H  
ATOM   1032  HE1 MET X  67      29.999  13.513 -16.184  1.00 61.32           H  
ATOM   1033  HE2 MET X  67      29.905  11.737 -16.260  1.00 61.32           H  
ATOM   1034  HE3 MET X  67      30.060  12.685 -17.759  1.00 61.32           H  
ATOM   1035  N   GLY X  68      25.859   8.159 -14.392  1.00 39.84           N  
ATOM   1036  CA  GLY X  68      26.078   6.771 -13.987  1.00 39.42           C  
ATOM   1037  C   GLY X  68      26.483   6.676 -12.532  1.00 40.71           C  
ATOM   1038  O   GLY X  68      26.981   7.658 -11.930  1.00 41.20           O  
ATOM   1039  H   GLY X  68      24.979   8.603 -14.172  1.00 39.84           H  
ATOM   1040  HA2 GLY X  68      25.156   6.209 -14.136  1.00 39.42           H  
ATOM   1041  HA3 GLY X  68      26.868   6.342 -14.603  1.00 39.42           H  
ATOM   1042  N   PHE X  69      26.297   5.486 -11.958  1.00 40.25           N  
ATOM   1043  CA  PHE X  69      26.643   5.272 -10.557  1.00 40.90           C  
ATOM   1044  C   PHE X  69      26.878   3.783 -10.315  1.00 41.85           C  
ATOM   1045  O   PHE X  69      26.383   2.964 -11.085  1.00 39.77           O  
ATOM   1046  CB  PHE X  69      25.602   5.889  -9.608  1.00 39.41           C  
ATOM   1047  CG  PHE X  69      24.179   5.381  -9.820  1.00 41.23           C  
ATOM   1048  CD1 PHE X  69      23.725   4.233  -9.172  1.00 39.74           C  
ATOM   1049  CD2 PHE X  69      23.286   6.062 -10.676  1.00 38.25           C  
ATOM   1050  CE1 PHE X  69      22.428   3.757  -9.397  1.00 35.42           C  
ATOM   1051  CE2 PHE X  69      21.986   5.592 -10.890  1.00 35.51           C  
ATOM   1052  CZ  PHE X  69      21.549   4.457 -10.245  1.00 35.56           C  
ATOM   1053  H   PHE X  69      25.912   4.725 -12.499  1.00 40.25           H  
ATOM   1054  HA  PHE X  69      27.573   5.795 -10.331  1.00 40.90           H  
ATOM   1055  HB2 PHE X  69      25.897   5.661  -8.584  1.00 39.41           H  
ATOM   1056  HB3 PHE X  69      25.604   6.969  -9.755  1.00 39.41           H  
ATOM   1057  HD1 PHE X  69      24.379   3.707  -8.492  1.00 39.74           H  
ATOM   1058  HD2 PHE X  69      23.613   6.962 -11.175  1.00 38.25           H  
ATOM   1059  HE1 PHE X  69      22.100   2.847  -8.917  1.00 35.42           H  
ATOM   1060  HE2 PHE X  69      21.325   6.120 -11.561  1.00 35.51           H  
ATOM   1061  HZ  PHE X  69      20.538   4.106 -10.389  1.00 35.56           H  
ATOM   1062  N   GLY X  70      27.681   3.456  -9.282  1.00 43.79           N  
ATOM   1063  CA  GLY X  70      27.953   2.082  -8.917  1.00 45.54           C  
ATOM   1064  C   GLY X  70      29.151   1.554  -9.658  1.00 48.02           C  
ATOM   1065  O   GLY X  70      29.915   2.299 -10.211  1.00 48.84           O  
ATOM   1066  H   GLY X  70      28.108   4.196  -8.744  1.00 43.79           H  
ATOM   1067  HA2 GLY X  70      28.145   2.029  -7.845  1.00 45.54           H  
ATOM   1068  HA3 GLY X  70      27.085   1.470  -9.161  1.00 45.54           H  
ATOM   1069  N   ASN X  71      29.290   0.245  -9.718  1.00 50.30           N  
ATOM   1070  CA  ASN X  71      30.512  -0.348 -10.122  1.00 53.32           C  
ATOM   1071  C   ASN X  71      30.332  -1.562 -10.980  1.00 53.39           C  
ATOM   1072  O   ASN X  71      29.568  -2.469 -10.626  1.00 52.50           O  
ATOM   1073  CB  ASN X  71      31.098  -0.862  -8.849  1.00 57.36           C  
ATOM   1074  CG  ASN X  71      32.533  -0.672  -8.781  1.00 63.88           C  
ATOM   1075  OD1 ASN X  71      33.308  -1.381  -9.456  1.00 72.73           O  
ATOM   1076  ND2 ASN X  71      32.945   0.298  -7.953  1.00 69.73           N  
ATOM   1077  H   ASN X  71      28.510  -0.347  -9.471  1.00 50.30           H  
ATOM   1078  HA  ASN X  71      31.097   0.382 -10.682  1.00 53.32           H  
ATOM   1079  HB2 ASN X  71      30.883  -1.928  -8.770  1.00 57.36           H  
ATOM   1080  HB3 ASN X  71      30.636  -0.335  -8.014  1.00 57.36           H  
ATOM   1081 HD21 ASN X  71      33.931   0.488  -7.849  1.00 69.73           H  
ATOM   1082 HD22 ASN X  71      32.269   0.839  -7.433  1.00 69.73           H  
ATOM   1083  N   PRO X  72      31.140  -1.687 -12.041  1.00 54.25           N  
ATOM   1084  CA  PRO X  72      30.793  -2.742 -12.993  1.00 53.28           C  
ATOM   1085  C   PRO X  72      31.221  -4.121 -12.523  1.00 54.15           C  
ATOM   1086  O   PRO X  72      30.907  -5.104 -13.145  1.00 53.99           O  
ATOM   1087  CB  PRO X  72      31.523  -2.302 -14.276  1.00 53.81           C  
ATOM   1088  CG  PRO X  72      32.160  -0.883 -13.920  1.00 53.95           C  
ATOM   1089  CD  PRO X  72      32.355  -0.972 -12.450  1.00 54.34           C  
ATOM   1090  HA  PRO X  72      29.717  -2.849 -13.131  1.00 53.28           H  
ATOM   1091  HB2 PRO X  72      32.303  -3.017 -14.538  1.00 53.81           H  
ATOM   1092  HB3 PRO X  72      30.821  -2.210 -15.104  1.00 53.81           H  
ATOM   1093  HG2 PRO X  72      31.480  -0.071 -14.178  1.00 53.95           H  
ATOM   1094  HG3 PRO X  72      33.110  -0.738 -14.434  1.00 53.95           H  
ATOM   1095  HD2 PRO X  72      32.409   0.017 -11.994  1.00 54.34           H  
ATOM   1096  HD3 PRO X  72      33.253  -1.537 -12.200  1.00 54.34           H  
ATOM   1097  N   SER X  73      31.923  -4.193 -11.410  1.00 55.64           N  
ATOM   1098  CA  SER X  73      32.127  -5.467 -10.730  1.00 57.31           C  
ATOM   1099  C   SER X  73      30.899  -5.943  -9.940  1.00 56.18           C  
ATOM   1100  O   SER X  73      30.852  -7.106  -9.509  1.00 57.30           O  
ATOM   1101  CB  SER X  73      33.317  -5.329  -9.768  1.00 59.71           C  
ATOM   1102  OG  SER X  73      33.157  -4.115  -9.053  1.00 61.63           O  
ATOM   1103  H   SER X  73      32.326  -3.352 -11.022  1.00 55.64           H  
ATOM   1104  HA  SER X  73      32.316  -6.214 -11.501  1.00 57.31           H  
ATOM   1105  HB2 SER X  73      34.249  -5.307 -10.332  1.00 59.71           H  
ATOM   1106  HB3 SER X  73      33.332  -6.169  -9.074  1.00 59.71           H  
ATOM   1107  HG  SER X  73      33.148  -3.400  -9.693  1.00 61.63           H  
ATOM   1108  N   GLY X  74      29.925  -5.053  -9.717  1.00 53.81           N  
ATOM   1109  CA  GLY X  74      28.690  -5.450  -9.051  1.00 52.08           C  
ATOM   1110  C   GLY X  74      27.494  -4.743  -9.635  1.00 49.97           C  
ATOM   1111  O   GLY X  74      27.292  -4.733 -10.852  1.00 49.41           O  
ATOM   1112  H   GLY X  74      30.047  -4.095 -10.013  1.00 53.81           H  
ATOM   1113  HA2 GLY X  74      28.556  -6.526  -9.166  1.00 52.08           H  
ATOM   1114  HA3 GLY X  74      28.764  -5.204  -7.992  1.00 52.08           H  
ATOM   1115  N   GLU X  75      26.700  -4.118  -8.779  1.00 48.36           N  
ATOM   1116  CA  GLU X  75      25.496  -3.474  -9.271  1.00 47.22           C  
ATOM   1117  C   GLU X  75      25.851  -2.128  -9.873  1.00 46.24           C  
ATOM   1118  O   GLU X  75      26.710  -1.450  -9.364  1.00 47.79           O  
ATOM   1119  CB  GLU X  75      24.446  -3.320  -8.189  1.00 45.16           C  
ATOM   1120  CG  GLU X  75      24.017  -4.647  -7.583  1.00 47.42           C  
ATOM   1121  CD  GLU X  75      22.900  -4.474  -6.535  1.00 49.95           C  
ATOM   1122  OE1 GLU X  75      23.028  -3.533  -5.713  1.00 52.77           O  
ATOM   1123  OE2 GLU X  75      21.920  -5.261  -6.521  1.00 44.68           O1-
ATOM   1124  H   GLU X  75      26.930  -4.090  -7.796  1.00 48.36           H  
ATOM   1125  HA  GLU X  75      25.061  -4.113 -10.040  1.00 47.22           H  
ATOM   1126  HB2 GLU X  75      24.853  -2.692  -7.397  1.00 45.16           H  
ATOM   1127  HB3 GLU X  75      23.570  -2.837  -8.622  1.00 45.16           H  
ATOM   1128  HG2 GLU X  75      24.880  -5.109  -7.103  1.00 47.42           H  
ATOM   1129  HG3 GLU X  75      23.653  -5.296  -8.380  1.00 47.42           H  
ATOM   1130  N   TYR X  76      25.143  -1.724 -10.920  1.00 44.16           N  
ATOM   1131  CA  TYR X  76      25.395  -0.424 -11.494  1.00 41.93           C  
ATOM   1132  C   TYR X  76      24.407   0.009 -12.546  1.00 39.94           C  
ATOM   1133  O   TYR X  76      23.673  -0.820 -13.090  1.00 37.60           O  
ATOM   1134  CB  TYR X  76      26.787  -0.385 -12.059  1.00 42.40           C  
ATOM   1135  CG  TYR X  76      27.059  -0.982 -13.439  1.00 43.35           C  
ATOM   1136  CD1 TYR X  76      27.390  -2.337 -13.588  1.00 41.67           C  
ATOM   1137  CD2 TYR X  76      27.107  -0.170 -14.574  1.00 43.08           C  
ATOM   1138  CE1 TYR X  76      27.731  -2.858 -14.803  1.00 40.78           C  
ATOM   1139  CE2 TYR X  76      27.441  -0.702 -15.812  1.00 41.51           C  
ATOM   1140  CZ  TYR X  76      27.781  -2.026 -15.911  1.00 40.55           C  
ATOM   1141  OH  TYR X  76      28.121  -2.552 -17.130  1.00 38.55           O  
ATOM   1142  H   TYR X  76      24.431  -2.323 -11.313  1.00 44.16           H  
ATOM   1143  HA  TYR X  76      25.279   0.287 -10.676  1.00 41.93           H  
ATOM   1144  HB2 TYR X  76      27.081   0.664 -12.104  1.00 42.40           H  
ATOM   1145  HB3 TYR X  76      27.430  -0.912 -11.354  1.00 42.40           H  
ATOM   1146  HD1 TYR X  76      27.375  -2.982 -12.722  1.00 41.67           H  
ATOM   1147  HD2 TYR X  76      26.882   0.883 -14.488  1.00 43.08           H  
ATOM   1148  HE1 TYR X  76      27.960  -3.909 -14.900  1.00 40.78           H  
ATOM   1149  HE2 TYR X  76      27.433  -0.076 -16.692  1.00 41.51           H  
ATOM   1150  HH  TYR X  76      27.696  -2.136 -17.884  1.00 38.55           H  
ATOM   1151  N   TRP X  77      24.416   1.330 -12.782  1.00 39.17           N  
ATOM   1152  CA  TRP X  77      23.635   2.027 -13.817  1.00 38.07           C  
ATOM   1153  C   TRP X  77      24.627   2.749 -14.655  1.00 39.37           C  
ATOM   1154  O   TRP X  77      25.396   3.605 -14.134  1.00 40.52           O  
ATOM   1155  CB  TRP X  77      22.744   3.116 -13.214  1.00 37.13           C  
ATOM   1156  CG  TRP X  77      21.990   3.832 -14.254  1.00 34.65           C  
ATOM   1157  CD1 TRP X  77      22.141   5.137 -14.659  1.00 30.60           C  
ATOM   1158  CD2 TRP X  77      20.938   3.257 -15.077  1.00 30.36           C  
ATOM   1159  NE1 TRP X  77      21.213   5.412 -15.684  1.00 32.14           N  
ATOM   1160  CE2 TRP X  77      20.500   4.261 -15.967  1.00 29.15           C  
ATOM   1161  CE3 TRP X  77      20.379   1.975 -15.174  1.00 26.71           C  
ATOM   1162  CZ2 TRP X  77      19.480   4.033 -16.898  1.00 29.56           C  
ATOM   1163  CZ3 TRP X  77      19.344   1.744 -16.110  1.00 28.43           C  
ATOM   1164  CH2 TRP X  77      18.904   2.766 -16.940  1.00 26.16           C  
ATOM   1165  H   TRP X  77      25.012   1.897 -12.197  1.00 39.17           H  
ATOM   1166  HA  TRP X  77      23.019   1.303 -14.350  1.00 38.07           H  
ATOM   1167  HB2 TRP X  77      22.041   2.655 -12.521  1.00 37.13           H  
ATOM   1168  HB3 TRP X  77      23.370   3.828 -12.676  1.00 37.13           H  
ATOM   1169  HD1 TRP X  77      22.856   5.839 -14.256  1.00 30.60           H  
ATOM   1170  HE1 TRP X  77      21.089   6.305 -16.138  1.00 32.14           H  
ATOM   1171  HE3 TRP X  77      20.734   1.174 -14.542  1.00 26.71           H  
ATOM   1172  HZ2 TRP X  77      19.150   4.816 -17.564  1.00 29.56           H  
ATOM   1173  HZ3 TRP X  77      18.893   0.765 -16.179  1.00 28.43           H  
ATOM   1174  HH2 TRP X  77      18.098   2.574 -17.633  1.00 26.16           H  
ATOM   1175  N   LEU X  78      24.657   2.416 -15.948  1.00 40.38           N  
ATOM   1176  CA  LEU X  78      25.748   2.904 -16.799  1.00 40.64           C  
ATOM   1177  C   LEU X  78      25.658   4.398 -16.995  1.00 40.87           C  
ATOM   1178  O   LEU X  78      26.663   4.994 -17.209  1.00 42.28           O  
ATOM   1179  CB  LEU X  78      25.732   2.237 -18.156  1.00 40.97           C  
ATOM   1180  CG  LEU X  78      26.848   2.735 -19.085  1.00 41.80           C  
ATOM   1181  CD1 LEU X  78      28.189   2.094 -18.675  1.00 36.96           C  
ATOM   1182  CD2 LEU X  78      26.492   2.396 -20.521  1.00 37.81           C  
ATOM   1183  H   LEU X  78      23.932   1.831 -16.338  1.00 40.38           H  
ATOM   1184  HA  LEU X  78      26.678   2.657 -16.288  1.00 40.64           H  
ATOM   1185  HB2 LEU X  78      25.851   1.163 -18.016  1.00 40.97           H  
ATOM   1186  HB3 LEU X  78      24.771   2.437 -18.630  1.00 40.97           H  
ATOM   1187  HG  LEU X  78      26.951   3.817 -19.001  1.00 41.80           H  
ATOM   1188 HD11 LEU X  78      28.425   2.370 -17.647  1.00 36.96           H  
ATOM   1189 HD12 LEU X  78      28.112   1.009 -18.751  1.00 36.96           H  
ATOM   1190 HD13 LEU X  78      28.979   2.449 -19.337  1.00 36.96           H  
ATOM   1191 HD21 LEU X  78      26.385   1.316 -20.624  1.00 37.81           H  
ATOM   1192 HD22 LEU X  78      25.553   2.881 -20.787  1.00 37.81           H  
ATOM   1193 HD23 LEU X  78      27.283   2.747 -21.184  1.00 37.81           H  
ATOM   1194  N   GLY X  79      24.472   5.015 -16.898  1.00 40.44           N  
ATOM   1195  CA  GLY X  79      24.384   6.471 -17.062  1.00 41.65           C  
ATOM   1196  C   GLY X  79      23.801   6.795 -18.437  1.00 43.42           C  
ATOM   1197  O   GLY X  79      24.257   6.279 -19.491  1.00 44.32           O  
ATOM   1198  H   GLY X  79      23.638   4.477 -16.712  1.00 40.44           H  
ATOM   1199  HA2 GLY X  79      23.739   6.885 -16.287  1.00 41.65           H  
ATOM   1200  HA3 GLY X  79      25.379   6.907 -16.978  1.00 41.65           H  
ATOM   1201  N   ASN X  80      22.802   7.664 -18.418  1.00 43.83           N  
ATOM   1202  CA  ASN X  80      21.978   7.973 -19.567  1.00 44.50           C  
ATOM   1203  C   ASN X  80      22.776   8.597 -20.723  1.00 45.60           C  
ATOM   1204  O   ASN X  80      22.615   8.188 -21.865  1.00 44.73           O  
ATOM   1205  CB  ASN X  80      20.811   8.861 -19.124  1.00 43.67           C  
ATOM   1206  CG  ASN X  80      19.694   8.049 -18.491  1.00 44.62           C  
ATOM   1207  OD1 ASN X  80      19.503   6.883 -18.859  1.00 44.85           O  
ATOM   1208  ND2 ASN X  80      18.947   8.647 -17.552  1.00 40.79           N  
ATOM   1209  H   ASN X  80      22.603   8.140 -17.550  1.00 43.83           H  
ATOM   1210  HA  ASN X  80      21.583   7.039 -19.967  1.00 44.50           H  
ATOM   1211  HB2 ASN X  80      20.417   9.386 -19.994  1.00 43.67           H  
ATOM   1212  HB3 ASN X  80      21.176   9.586 -18.397  1.00 43.67           H  
ATOM   1213 HD21 ASN X  80      18.190   8.143 -17.112  1.00 40.79           H  
ATOM   1214 HD22 ASN X  80      19.141   9.601 -17.284  1.00 40.79           H  
ATOM   1215  N   GLU X  81      23.645   9.556 -20.380  1.00 46.97           N  
ATOM   1216  CA  GLU X  81      24.551  10.214 -21.300  1.00 48.58           C  
ATOM   1217  C   GLU X  81      25.387   9.204 -22.021  1.00 48.19           C  
ATOM   1218  O   GLU X  81      25.650   9.366 -23.210  1.00 48.86           O  
ATOM   1219  CB  GLU X  81      25.471  11.171 -20.553  1.00 50.52           C  
ATOM   1220  CG  GLU X  81      26.150  12.259 -21.406  1.00 54.78           C  
ATOM   1221  CD  GLU X  81      25.227  13.007 -22.424  1.00 62.01           C  
ATOM   1222  OE1 GLU X  81      24.031  12.662 -22.648  1.00 58.79           O  
ATOM   1223  OE2 GLU X  81      25.756  13.971 -23.026  1.00 68.40           O1-
ATOM   1224  H   GLU X  81      23.671   9.841 -19.411  1.00 46.97           H  
ATOM   1225  HA  GLU X  81      23.951  10.773 -22.018  1.00 48.58           H  
ATOM   1226  HB2 GLU X  81      24.880  11.670 -19.785  1.00 50.52           H  
ATOM   1227  HB3 GLU X  81      26.255  10.579 -20.081  1.00 50.52           H  
ATOM   1228  HG2 GLU X  81      26.955  11.787 -21.970  1.00 54.78           H  
ATOM   1229  HG3 GLU X  81      26.569  13.002 -20.727  1.00 54.78           H  
ATOM   1230  N   PHE X  82      25.802   8.155 -21.325  1.00 47.04           N  
ATOM   1231  CA  PHE X  82      26.610   7.117 -22.002  1.00 46.92           C  
ATOM   1232  C   PHE X  82      25.750   6.169 -22.800  1.00 45.99           C  
ATOM   1233  O   PHE X  82      26.196   5.626 -23.817  1.00 47.50           O  
ATOM   1234  CB  PHE X  82      27.453   6.341 -20.997  1.00 47.31           C  
ATOM   1235  CG  PHE X  82      28.467   7.207 -20.265  1.00 48.45           C  
ATOM   1236  CD1 PHE X  82      28.146   7.797 -19.040  1.00 47.45           C  
ATOM   1237  CD2 PHE X  82      29.715   7.469 -20.828  1.00 50.56           C  
ATOM   1238  CE1 PHE X  82      29.054   8.609 -18.360  1.00 48.04           C  
ATOM   1239  CE2 PHE X  82      30.633   8.316 -20.157  1.00 52.72           C  
ATOM   1240  CZ  PHE X  82      30.290   8.889 -18.923  1.00 49.79           C  
ATOM   1241  H   PHE X  82      25.570   8.066 -20.346  1.00 47.04           H  
ATOM   1242  HA  PHE X  82      27.275   7.632 -22.696  1.00 46.92           H  
ATOM   1243  HB2 PHE X  82      26.787   5.891 -20.261  1.00 47.31           H  
ATOM   1244  HB3 PHE X  82      27.989   5.555 -21.529  1.00 47.31           H  
ATOM   1245  HD1 PHE X  82      27.172   7.620 -18.609  1.00 47.45           H  
ATOM   1246  HD2 PHE X  82      29.983   7.026 -21.776  1.00 50.56           H  
ATOM   1247  HE1 PHE X  82      28.794   9.019 -17.395  1.00 48.04           H  
ATOM   1248  HE2 PHE X  82      31.598   8.521 -20.597  1.00 52.72           H  
ATOM   1249  HZ  PHE X  82      30.983   9.543 -18.415  1.00 49.79           H  
ATOM   1250  N   ILE X  83      24.513   5.971 -22.342  1.00 43.59           N  
ATOM   1251  CA  ILE X  83      23.601   5.083 -23.013  1.00 41.84           C  
ATOM   1252  C   ILE X  83      23.198   5.686 -24.367  1.00 41.30           C  
ATOM   1253  O   ILE X  83      23.279   5.030 -25.394  1.00 41.27           O  
ATOM   1254  CB  ILE X  83      22.379   4.783 -22.156  1.00 41.69           C  
ATOM   1255  CG1 ILE X  83      22.767   3.884 -20.960  1.00 40.27           C  
ATOM   1256  CG2 ILE X  83      21.287   4.100 -23.029  1.00 41.20           C  
ATOM   1257  CD1 ILE X  83      21.547   3.585 -20.004  1.00 39.44           C  
ATOM   1258  H   ILE X  83      24.211   6.454 -21.508  1.00 43.59           H  
ATOM   1259  HA  ILE X  83      24.105   4.132 -23.186  1.00 41.84           H  
ATOM   1260  HB  ILE X  83      21.980   5.716 -21.759  1.00 41.69           H  
ATOM   1261 HG12 ILE X  83      23.150   2.938 -21.344  1.00 40.27           H  
ATOM   1262 HG13 ILE X  83      23.546   4.385 -20.385  1.00 40.27           H  
ATOM   1263 HG21 ILE X  83      21.012   4.762 -23.850  1.00 41.20           H  
ATOM   1264 HG22 ILE X  83      21.676   3.165 -23.431  1.00 41.20           H  
ATOM   1265 HG23 ILE X  83      20.408   3.895 -22.417  1.00 41.20           H  
ATOM   1266 HD11 ILE X  83      21.165   4.522 -19.599  1.00 39.44           H  
ATOM   1267 HD12 ILE X  83      20.759   3.084 -20.566  1.00 39.44           H  
ATOM   1268 HD13 ILE X  83      21.875   2.943 -19.186  1.00 39.44           H  
ATOM   1269  N   PHE X  84      22.784   6.944 -24.345  1.00 40.78           N  
ATOM   1270  CA  PHE X  84      22.584   7.740 -25.518  1.00 41.85           C  
ATOM   1271  C   PHE X  84      23.770   7.669 -26.452  1.00 43.67           C  
ATOM   1272  O   PHE X  84      23.627   7.229 -27.581  1.00 46.31           O  
ATOM   1273  CB  PHE X  84      22.309   9.156 -25.093  1.00 41.84           C  
ATOM   1274  CG  PHE X  84      22.553  10.153 -26.166  1.00 46.22           C  
ATOM   1275  CD1 PHE X  84      21.771  10.169 -27.312  1.00 47.95           C  
ATOM   1276  CD2 PHE X  84      23.576  11.100 -26.033  1.00 50.15           C  
ATOM   1277  CE1 PHE X  84      21.989  11.094 -28.304  1.00 49.62           C  
ATOM   1278  CE2 PHE X  84      23.813  12.040 -27.045  1.00 53.27           C  
ATOM   1279  CZ  PHE X  84      23.012  12.026 -28.197  1.00 50.42           C  
ATOM   1280  H   PHE X  84      22.598   7.367 -23.447  1.00 40.78           H  
ATOM   1281  HA  PHE X  84      21.731   7.351 -26.074  1.00 41.85           H  
ATOM   1282  HB2 PHE X  84      21.266   9.228 -24.786  1.00 41.84           H  
ATOM   1283  HB3 PHE X  84      22.954   9.394 -24.247  1.00 41.84           H  
ATOM   1284  HD1 PHE X  84      20.979   9.443 -27.426  1.00 47.95           H  
ATOM   1285  HD2 PHE X  84      24.188  11.106 -25.143  1.00 50.15           H  
ATOM   1286  HE1 PHE X  84      21.356  11.096 -29.179  1.00 49.62           H  
ATOM   1287  HE2 PHE X  84      24.604  12.768 -26.939  1.00 53.27           H  
ATOM   1288  HZ  PHE X  84      23.190  12.734 -28.993  1.00 50.42           H  
ATOM   1289  N   ALA X  85      24.956   8.020 -25.957  1.00 44.67           N  
ATOM   1290  CA  ALA X  85      26.209   8.020 -26.727  1.00 44.88           C  
ATOM   1291  C   ALA X  85      26.582   6.705 -27.359  1.00 45.18           C  
ATOM   1292  O   ALA X  85      27.057   6.685 -28.524  1.00 47.74           O  
ATOM   1293  CB  ALA X  85      27.342   8.486 -25.879  1.00 44.13           C  
ATOM   1294  H   ALA X  85      24.997   8.305 -24.989  1.00 44.67           H  
ATOM   1295  HA  ALA X  85      26.018   8.707 -27.552  1.00 44.88           H  
ATOM   1296  HB1 ALA X  85      27.106   9.466 -25.464  1.00 44.13           H  
ATOM   1297  HB2 ALA X  85      27.504   7.777 -25.067  1.00 44.13           H  
ATOM   1298  HB3 ALA X  85      28.245   8.556 -26.486  1.00 44.13           H  
ATOM   1299  N   ILE X  86      26.425   5.609 -26.628  1.00 43.98           N  
ATOM   1300  CA  ILE X  86      26.708   4.308 -27.245  1.00 44.22           C  
ATOM   1301  C   ILE X  86      25.640   4.039 -28.318  1.00 45.69           C  
ATOM   1302  O   ILE X  86      26.012   3.592 -29.437  1.00 47.44           O  
ATOM   1303  CB  ILE X  86      26.638   3.154 -26.262  1.00 44.03           C  
ATOM   1304  CG1 ILE X  86      27.843   3.109 -25.370  1.00 44.47           C  
ATOM   1305  CG2 ILE X  86      26.647   1.826 -26.979  1.00 42.99           C  
ATOM   1306  CD1 ILE X  86      27.507   2.527 -24.044  1.00 45.63           C  
ATOM   1307  H   ILE X  86      26.117   5.669 -25.668  1.00 43.98           H  
ATOM   1308  HA  ILE X  86      27.720   4.361 -27.647  1.00 44.22           H  
ATOM   1309  HB  ILE X  86      25.721   3.314 -25.696  1.00 44.03           H  
ATOM   1310 HG12 ILE X  86      28.613   2.498 -25.842  1.00 44.47           H  
ATOM   1311 HG13 ILE X  86      28.219   4.122 -25.229  1.00 44.47           H  
ATOM   1312 HG21 ILE X  86      25.810   1.784 -27.676  1.00 42.99           H  
ATOM   1313 HG22 ILE X  86      27.582   1.716 -27.528  1.00 42.99           H  
ATOM   1314 HG23 ILE X  86      26.556   1.020 -26.251  1.00 42.99           H  
ATOM   1315 HD11 ILE X  86      26.744   3.138 -23.562  1.00 45.63           H  
ATOM   1316 HD12 ILE X  86      27.130   1.513 -24.177  1.00 45.63           H  
ATOM   1317 HD13 ILE X  86      28.401   2.503 -23.421  1.00 45.63           H  
ATOM   1318  N   THR X  87      24.351   4.337 -28.015  1.00 43.68           N  
ATOM   1319  CA  THR X  87      23.263   4.004 -28.957  1.00 44.56           C  
ATOM   1320  C   THR X  87      23.210   4.963 -30.118  1.00 45.74           C  
ATOM   1321  O   THR X  87      22.574   4.701 -31.083  1.00 45.78           O  
ATOM   1322  CB  THR X  87      21.831   3.793 -28.329  1.00 43.27           C  
ATOM   1323  OG1 THR X  87      21.375   4.993 -27.698  1.00 44.60           O  
ATOM   1324  CG2 THR X  87      21.844   2.725 -27.283  1.00 41.22           C  
ATOM   1325  H   THR X  87      24.134   4.790 -27.139  1.00 43.68           H  
ATOM   1326  HA  THR X  87      23.543   3.014 -29.317  1.00 44.56           H  
ATOM   1327  HB  THR X  87      21.172   3.508 -29.149  1.00 43.27           H  
ATOM   1328 HG21 THR X  87      22.201   1.792 -27.720  1.00 41.22           H  
ATOM   1329 HG22 THR X  87      22.506   3.021 -26.469  1.00 41.22           H  
ATOM   1330 HG23 THR X  87      20.835   2.583 -26.897  1.00 41.22           H  
ATOM   1331  HG1 THR X  87      21.987   5.198 -26.988  1.00 44.60           H  
ATOM   1332  N   SER X  88      23.953   6.047 -30.052  1.00 47.92           N  
ATOM   1333  CA  SER X  88      24.132   6.896 -31.223  1.00 49.70           C  
ATOM   1334  C   SER X  88      25.112   6.379 -32.257  1.00 50.68           C  
ATOM   1335  O   SER X  88      25.121   6.879 -33.380  1.00 50.96           O  
ATOM   1336  CB  SER X  88      24.573   8.272 -30.789  1.00 49.71           C  
ATOM   1337  OG  SER X  88      23.489   8.863 -30.123  1.00 53.52           O  
ATOM   1338  H   SER X  88      24.403   6.293 -29.182  1.00 47.92           H  
ATOM   1339  HA  SER X  88      23.158   6.910 -31.711  1.00 49.70           H  
ATOM   1340  HB2 SER X  88      24.847   8.868 -31.659  1.00 49.71           H  
ATOM   1341  HB3 SER X  88      25.428   8.196 -30.117  1.00 49.71           H  
ATOM   1342  HG  SER X  88      23.271   8.306 -29.373  1.00 53.52           H  
ATOM   1343  N   GLN X  89      25.957   5.417 -31.875  1.00 50.99           N  
ATOM   1344  CA  GLN X  89      27.112   5.005 -32.711  1.00 51.76           C  
ATOM   1345  C   GLN X  89      26.702   4.057 -33.769  1.00 53.30           C  
ATOM   1346  O   GLN X  89      27.341   4.005 -34.805  1.00 56.01           O  
ATOM   1347  CB  GLN X  89      28.169   4.275 -31.885  1.00 51.42           C  
ATOM   1348  CG  GLN X  89      28.743   5.024 -30.686  1.00 50.84           C  
ATOM   1349  CD  GLN X  89      29.816   4.210 -30.036  1.00 50.89           C  
ATOM   1350  NE2 GLN X  89      29.564   3.155 -29.447  1.00 49.94           N  
ATOM   1351  OE1 GLN X  89      31.036   4.659 -30.180  1.00 56.37           O  
ATOM   1352  H   GLN X  89      25.805   4.956 -30.989  1.00 50.99           H  
ATOM   1353  HA  GLN X  89      27.510   5.926 -33.136  1.00 51.76           H  
ATOM   1354  HB2 GLN X  89      27.720   3.354 -31.514  1.00 51.42           H  
ATOM   1355  HB3 GLN X  89      28.998   4.033 -32.550  1.00 51.42           H  
ATOM   1356  HG2 GLN X  89      27.948   5.213 -29.965  1.00 50.84           H  
ATOM   1357  HG3 GLN X  89      29.163   5.972 -31.021  1.00 50.84           H  
ATOM   1358 HE21 GLN X  89      30.314   2.604 -29.055  1.00 49.94           H  
ATOM   1359 HE22 GLN X  89      28.608   2.843 -29.357  1.00 49.94           H  
ATOM   1360  N   ARG X  90      25.685   3.241 -33.489  1.00 53.72           N  
ATOM   1361  CA  ARG X  90      25.032   2.394 -34.492  1.00 55.35           C  
ATOM   1362  C   ARG X  90      23.640   2.032 -34.031  1.00 54.26           C  
ATOM   1363  O   ARG X  90      23.125   2.637 -33.118  1.00 54.23           O  
ATOM   1364  CB  ARG X  90      25.830   1.138 -34.836  1.00 56.84           C  
ATOM   1365  CG  ARG X  90      26.885   0.722 -33.823  1.00 59.08           C  
ATOM   1366  CD  ARG X  90      27.606  -0.493 -34.364  1.00 64.05           C  
ATOM   1367  NE  ARG X  90      28.689  -0.894 -33.470  1.00 68.74           N  
ATOM   1368  CZ  ARG X  90      29.485  -1.939 -33.680  1.00 69.87           C  
ATOM   1369  NH1 ARG X  90      29.307  -2.717 -34.749  1.00 69.34           N  
ATOM   1370  NH2 ARG X  90      30.441  -2.220 -32.803  1.00 69.76           N1+
ATOM   1371  H   ARG X  90      25.347   3.205 -32.538  1.00 53.72           H  
ATOM   1372  HA  ARG X  90      24.976   2.977 -35.411  1.00 55.35           H  
ATOM   1373  HB2 ARG X  90      25.125   0.313 -34.942  1.00 56.84           H  
ATOM   1374  HB3 ARG X  90      26.332   1.312 -35.788  1.00 56.84           H  
ATOM   1375  HG2 ARG X  90      26.409   0.476 -32.874  1.00 59.08           H  
ATOM   1376  HG3 ARG X  90      27.594   1.536 -33.674  1.00 59.08           H  
ATOM   1377  HD2 ARG X  90      28.021  -0.256 -35.344  1.00 64.05           H  
ATOM   1378  HD3 ARG X  90      26.898  -1.316 -34.459  1.00 64.05           H  
ATOM   1379  HE  ARG X  90      28.844  -0.342 -32.638  1.00 68.74           H  
ATOM   1380 HH11 ARG X  90      29.900  -3.522 -34.892  1.00 69.34           H  
ATOM   1381 HH12 ARG X  90      28.579  -2.501 -35.415  1.00 69.34           H  
ATOM   1382 HH21 ARG X  90      30.560  -1.642 -31.983  1.00 69.76           H  
ATOM   1383 HH22 ARG X  90      31.049  -3.012 -32.955  1.00 69.76           H  
ATOM   1384  N   GLN X  91      23.018   1.087 -34.710  1.00 54.11           N  
ATOM   1385  CA  GLN X  91      21.742   0.591 -34.356  1.00 53.43           C  
ATOM   1386  C   GLN X  91      21.946  -0.563 -33.382  1.00 51.41           C  
ATOM   1387  O   GLN X  91      22.741  -1.455 -33.697  1.00 50.87           O  
ATOM   1388  CB  GLN X  91      21.035   0.136 -35.614  1.00 55.38           C  
ATOM   1389  CG  GLN X  91      19.977   1.145 -36.094  1.00 61.99           C  
ATOM   1390  CD  GLN X  91      19.791   1.091 -37.609  1.00 71.61           C  
ATOM   1391  NE2 GLN X  91      20.635   0.529 -38.313  1.00 75.25           N  
ATOM   1392  OE1 GLN X  91      18.683   1.665 -38.118  1.00 75.76           O  
ATOM   1393  H   GLN X  91      23.476   0.699 -35.522  1.00 54.11           H  
ATOM   1394  HA  GLN X  91      21.128   1.354 -33.878  1.00 53.43           H  
ATOM   1395  HB2 GLN X  91      21.776   0.004 -36.403  1.00 55.38           H  
ATOM   1396  HB3 GLN X  91      20.544  -0.816 -35.414  1.00 55.38           H  
ATOM   1397  HG2 GLN X  91      20.293   2.149 -35.813  1.00 61.99           H  
ATOM   1398  HG3 GLN X  91      19.026   0.915 -35.613  1.00 61.99           H  
ATOM   1399 HE21 GLN X  91      20.510   0.486 -39.314  1.00 75.25           H  
ATOM   1400 HE22 GLN X  91      21.451   0.112 -37.888  1.00 75.25           H  
ATOM   1401  N   TYR X  92      21.258  -0.530 -32.210  1.00 48.50           N  
ATOM   1402  CA  TYR X  92      21.436  -1.572 -31.175  1.00 45.66           C  
ATOM   1403  C   TYR X  92      20.183  -2.283 -30.848  1.00 45.23           C  
ATOM   1404  O   TYR X  92      19.062  -1.739 -30.977  1.00 45.06           O  
ATOM   1405  CB  TYR X  92      21.995  -1.021 -29.856  1.00 44.88           C  
ATOM   1406  CG  TYR X  92      23.448  -0.590 -29.934  1.00 46.34           C  
ATOM   1407  CD1 TYR X  92      23.815   0.544 -30.665  1.00 48.33           C  
ATOM   1408  CD2 TYR X  92      24.454  -1.333 -29.318  1.00 45.79           C  
ATOM   1409  CE1 TYR X  92      25.166   0.955 -30.749  1.00 51.86           C  
ATOM   1410  CE2 TYR X  92      25.828  -0.960 -29.419  1.00 46.44           C  
ATOM   1411  CZ  TYR X  92      26.168   0.197 -30.125  1.00 50.57           C  
ATOM   1412  OH  TYR X  92      27.473   0.621 -30.222  1.00 49.09           O  
ATOM   1413  H   TYR X  92      20.609   0.225 -32.042  1.00 48.50           H  
ATOM   1414  HA  TYR X  92      22.151  -2.260 -31.626  1.00 45.66           H  
ATOM   1415  HB2 TYR X  92      21.397  -0.158 -29.564  1.00 44.88           H  
ATOM   1416  HB3 TYR X  92      21.908  -1.797 -29.096  1.00 44.88           H  
ATOM   1417  HD1 TYR X  92      23.054   1.116 -31.174  1.00 48.33           H  
ATOM   1418  HD2 TYR X  92      24.187  -2.212 -28.751  1.00 45.79           H  
ATOM   1419  HE1 TYR X  92      25.426   1.851 -31.293  1.00 51.86           H  
ATOM   1420  HE2 TYR X  92      26.594  -1.564 -28.956  1.00 46.44           H  
ATOM   1421  HH  TYR X  92      28.130  -0.079 -30.199  1.00 49.09           H  
ATOM   1422  N   MET X  93      20.361  -3.509 -30.384  1.00 44.12           N  
ATOM   1423  CA  MET X  93      19.265  -4.226 -29.854  1.00 43.25           C  
ATOM   1424  C   MET X  93      19.478  -4.309 -28.329  1.00 41.60           C  
ATOM   1425  O   MET X  93      20.581  -3.995 -27.831  1.00 38.57           O  
ATOM   1426  CB  MET X  93      19.169  -5.582 -30.525  1.00 45.61           C  
ATOM   1427  CG  MET X  93      19.996  -6.682 -29.900  1.00 52.38           C  
ATOM   1428  SD  MET X  93      19.948  -8.176 -30.925  1.00 67.34           S  
ATOM   1429  CE  MET X  93      21.467  -8.125 -31.883  1.00 68.34           C  
ATOM   1430  H   MET X  93      21.278  -3.931 -30.409  1.00 44.12           H  
ATOM   1431  HA  MET X  93      18.312  -3.732 -30.046  1.00 43.25           H  
ATOM   1432  HB2 MET X  93      19.491  -5.467 -31.560  1.00 45.61           H  
ATOM   1433  HB3 MET X  93      18.125  -5.894 -30.502  1.00 45.61           H  
ATOM   1434  HG2 MET X  93      19.598  -6.912 -28.912  1.00 52.38           H  
ATOM   1435  HG3 MET X  93      21.028  -6.345 -29.806  1.00 52.38           H  
ATOM   1436  HE1 MET X  93      21.484  -7.220 -32.490  1.00 68.34           H  
ATOM   1437  HE2 MET X  93      22.323  -8.126 -31.208  1.00 68.34           H  
ATOM   1438  HE3 MET X  93      21.516  -8.999 -32.533  1.00 68.34           H  
ATOM   1439  N   LEU X  94      18.428  -4.697 -27.595  1.00 38.80           N  
ATOM   1440  CA  LEU X  94      18.455  -4.607 -26.141  1.00 37.30           C  
ATOM   1441  C   LEU X  94      17.880  -5.905 -25.582  1.00 36.96           C  
ATOM   1442  O   LEU X  94      16.868  -6.382 -26.031  1.00 36.80           O  
ATOM   1443  CB  LEU X  94      17.655  -3.399 -25.637  1.00 35.86           C  
ATOM   1444  CG  LEU X  94      17.227  -3.466 -24.149  1.00 37.05           C  
ATOM   1445  CD1 LEU X  94      18.396  -3.061 -23.220  1.00 35.35           C  
ATOM   1446  CD2 LEU X  94      15.964  -2.647 -23.756  1.00 34.68           C  
ATOM   1447  H   LEU X  94      17.605  -5.058 -28.056  1.00 38.80           H  
ATOM   1448  HA  LEU X  94      19.481  -4.467 -25.802  1.00 37.30           H  
ATOM   1449  HB2 LEU X  94      18.268  -2.508 -25.772  1.00 35.86           H  
ATOM   1450  HB3 LEU X  94      16.753  -3.315 -26.244  1.00 35.86           H  
ATOM   1451  HG  LEU X  94      16.950  -4.512 -24.014  1.00 37.05           H  
ATOM   1452 HD11 LEU X  94      19.267  -3.678 -23.442  1.00 35.35           H  
ATOM   1453 HD12 LEU X  94      18.643  -2.012 -23.383  1.00 35.35           H  
ATOM   1454 HD13 LEU X  94      18.102  -3.208 -22.181  1.00 35.35           H  
ATOM   1455 HD21 LEU X  94      16.172  -1.583 -23.868  1.00 34.68           H  
ATOM   1456 HD22 LEU X  94      15.134  -2.926 -24.405  1.00 34.68           H  
ATOM   1457 HD23 LEU X  94      15.702  -2.859 -22.719  1.00 34.68           H  
ATOM   1458  N   ARG X  95      18.542  -6.495 -24.611  1.00 37.39           N  
ATOM   1459  CA  ARG X  95      18.030  -7.688 -24.006  1.00 38.46           C  
ATOM   1460  C   ARG X  95      18.028  -7.442 -22.491  1.00 38.73           C  
ATOM   1461  O   ARG X  95      18.871  -6.682 -21.936  1.00 38.78           O  
ATOM   1462  CB  ARG X  95      18.858  -8.912 -24.389  1.00 38.67           C  
ATOM   1463  CG  ARG X  95      18.427 -10.118 -23.617  1.00 41.07           C  
ATOM   1464  CD  ARG X  95      19.383 -11.259 -23.667  1.00 40.93           C  
ATOM   1465  NE  ARG X  95      19.047 -12.108 -24.780  1.00 48.88           N  
ATOM   1466  CZ  ARG X  95      18.696 -13.383 -24.701  1.00 50.19           C  
ATOM   1467  NH1 ARG X  95      18.652 -13.998 -23.543  1.00 53.75           N  
ATOM   1468  NH2 ARG X  95      18.445 -14.051 -25.808  1.00 50.42           N1+
ATOM   1469  H   ARG X  95      19.416  -6.105 -24.290  1.00 37.39           H  
ATOM   1470  HA  ARG X  95      17.021  -7.903 -24.358  1.00 38.46           H  
ATOM   1471  HB2 ARG X  95      18.732  -9.108 -25.454  1.00 38.67           H  
ATOM   1472  HB3 ARG X  95      19.908  -8.711 -24.178  1.00 38.67           H  
ATOM   1473  HG2 ARG X  95      17.472 -10.456 -24.019  1.00 41.07           H  
ATOM   1474  HG3 ARG X  95      18.299  -9.827 -22.574  1.00 41.07           H  
ATOM   1475  HD2 ARG X  95      19.319 -11.830 -22.741  1.00 40.93           H  
ATOM   1476  HD3 ARG X  95      20.397 -10.880 -23.791  1.00 40.93           H  
ATOM   1477  HE  ARG X  95      19.082 -11.696 -25.701  1.00 48.88           H  
ATOM   1478 HH11 ARG X  95      18.426 -14.982 -23.502  1.00 53.75           H  
ATOM   1479 HH12 ARG X  95      18.844 -13.488 -22.693  1.00 53.75           H  
ATOM   1480 HH21 ARG X  95      18.521 -13.591 -26.704  1.00 50.42           H  
ATOM   1481 HH22 ARG X  95      18.176 -15.024 -25.761  1.00 50.42           H  
ATOM   1482  N   ILE X  96      17.072  -8.055 -21.825  1.00 38.05           N  
ATOM   1483  CA  ILE X  96      16.877  -7.780 -20.460  1.00 37.98           C  
ATOM   1484  C   ILE X  96      16.763  -9.117 -19.782  1.00 38.78           C  
ATOM   1485  O   ILE X  96      15.854  -9.847 -20.064  1.00 39.47           O  
ATOM   1486  CB  ILE X  96      15.626  -6.872 -20.279  1.00 37.50           C  
ATOM   1487  CG1 ILE X  96      15.982  -5.459 -20.798  1.00 38.30           C  
ATOM   1488  CG2 ILE X  96      15.249  -6.791 -18.814  1.00 35.50           C  
ATOM   1489  CD1 ILE X  96      14.857  -4.464 -20.894  1.00 38.34           C  
ATOM   1490  H   ILE X  96      16.478  -8.723 -22.295  1.00 38.05           H  
ATOM   1491  HA  ILE X  96      17.700  -7.223 -20.012  1.00 37.98           H  
ATOM   1492  HB  ILE X  96      14.782  -7.284 -20.833  1.00 37.50           H  
ATOM   1493 HG12 ILE X  96      16.734  -5.042 -20.128  1.00 38.30           H  
ATOM   1494 HG13 ILE X  96      16.407  -5.572 -21.795  1.00 38.30           H  
ATOM   1495 HG21 ILE X  96      15.014  -7.789 -18.444  1.00 35.50           H  
ATOM   1496 HG22 ILE X  96      16.084  -6.380 -18.246  1.00 35.50           H  
ATOM   1497 HG23 ILE X  96      14.378  -6.146 -18.698  1.00 35.50           H  
ATOM   1498 HD11 ILE X  96      14.103  -4.834 -21.589  1.00 38.34           H  
ATOM   1499 HD12 ILE X  96      14.408  -4.327 -19.910  1.00 38.34           H  
ATOM   1500 HD13 ILE X  96      15.245  -3.510 -21.252  1.00 38.34           H  
ATOM   1501  N   GLU X  97      17.699  -9.430 -18.905  1.00 39.34           N  
ATOM   1502  CA  GLU X  97      17.741 -10.711 -18.254  1.00 41.69           C  
ATOM   1503  C   GLU X  97      17.157 -10.529 -16.867  1.00 42.55           C  
ATOM   1504  O   GLU X  97      17.513  -9.568 -16.135  1.00 42.31           O  
ATOM   1505  CB  GLU X  97      19.180 -11.165 -18.098  1.00 43.99           C  
ATOM   1506  CG  GLU X  97      19.895 -11.610 -19.435  1.00 47.30           C  
ATOM   1507  CD  GLU X  97      19.350 -12.927 -19.928  1.00 54.20           C  
ATOM   1508  OE1 GLU X  97      18.869 -13.758 -19.102  1.00 62.02           O  
ATOM   1509  OE2 GLU X  97      19.368 -13.140 -21.135  1.00 56.83           O1-
ATOM   1510  H   GLU X  97      18.409  -8.747 -18.684  1.00 39.34           H  
ATOM   1511  HA  GLU X  97      17.189 -11.447 -18.838  1.00 41.69           H  
ATOM   1512  HB2 GLU X  97      19.749 -10.340 -17.670  1.00 43.99           H  
ATOM   1513  HB3 GLU X  97      19.194 -12.011 -17.411  1.00 43.99           H  
ATOM   1514  HG2 GLU X  97      20.964 -11.714 -19.250  1.00 47.30           H  
ATOM   1515  HG3 GLU X  97      19.731 -10.849 -20.197  1.00 47.30           H  
ATOM   1516  N   LEU X  98      16.274 -11.458 -16.495  1.00 42.55           N  
ATOM   1517  CA  LEU X  98      15.526 -11.354 -15.263  1.00 41.55           C  
ATOM   1518  C   LEU X  98      15.442 -12.691 -14.550  1.00 41.37           C  
ATOM   1519  O   LEU X  98      15.321 -13.751 -15.173  1.00 40.37           O  
ATOM   1520  CB  LEU X  98      14.107 -10.865 -15.575  1.00 41.48           C  
ATOM   1521  CG  LEU X  98      13.938  -9.503 -16.237  1.00 40.12           C  
ATOM   1522  CD1 LEU X  98      12.546  -9.367 -16.604  1.00 37.61           C  
ATOM   1523  CD2 LEU X  98      14.351  -8.370 -15.340  1.00 39.31           C  
ATOM   1524  H   LEU X  98      16.124 -12.258 -17.093  1.00 42.55           H  
ATOM   1525  HA  LEU X  98      16.041 -10.649 -14.611  1.00 41.55           H  
ATOM   1526  HB2 LEU X  98      13.650 -11.603 -16.235  1.00 41.48           H  
ATOM   1527  HB3 LEU X  98      13.562 -10.834 -14.631  1.00 41.48           H  
ATOM   1528  HG  LEU X  98      14.587  -9.451 -17.111  1.00 40.12           H  
ATOM   1529 HD11 LEU X  98      12.270 -10.170 -17.287  1.00 37.61           H  
ATOM   1530 HD12 LEU X  98      11.927  -9.423 -15.709  1.00 37.61           H  
ATOM   1531 HD13 LEU X  98      12.391  -8.405 -17.093  1.00 37.61           H  
ATOM   1532 HD21 LEU X  98      13.732  -8.372 -14.443  1.00 39.31           H  
ATOM   1533 HD22 LEU X  98      15.397  -8.492 -15.059  1.00 39.31           H  
ATOM   1534 HD23 LEU X  98      14.224  -7.424 -15.867  1.00 39.31           H  
ATOM   1535  N   MET X  99      15.449 -12.621 -13.232  1.00 40.37           N  
ATOM   1536  CA  MET X  99      15.332 -13.816 -12.440  1.00 41.78           C  
ATOM   1537  C   MET X  99      14.468 -13.545 -11.225  1.00 41.09           C  
ATOM   1538  O   MET X  99      14.615 -12.514 -10.607  1.00 40.59           O  
ATOM   1539  CB  MET X  99      16.718 -14.278 -12.020  1.00 42.34           C  
ATOM   1540  CG  MET X  99      16.710 -15.613 -11.308  1.00 48.09           C  
ATOM   1541  SD  MET X  99      18.329 -16.178 -10.683  1.00 58.24           S  
ATOM   1542  CE  MET X  99      19.325 -14.697 -10.918  1.00 59.85           C  
ATOM   1543  H   MET X  99      15.537 -11.724 -12.777  1.00 40.37           H  
ATOM   1544  HA  MET X  99      14.860 -14.603 -13.028  1.00 41.78           H  
ATOM   1545  HB2 MET X  99      17.144 -13.531 -11.351  1.00 42.34           H  
ATOM   1546  HB3 MET X  99      17.339 -14.364 -12.911  1.00 42.34           H  
ATOM   1547  HG2 MET X  99      16.338 -16.364 -12.006  1.00 48.09           H  
ATOM   1548  HG3 MET X  99      16.030 -15.537 -10.459  1.00 48.09           H  
ATOM   1549  HE1 MET X  99      19.336 -14.430 -11.975  1.00 59.85           H  
ATOM   1550  HE2 MET X  99      18.898 -13.877 -10.341  1.00 59.85           H  
ATOM   1551  HE3 MET X  99      20.344 -14.887 -10.581  1.00 59.85           H  
ATOM   1552  N   ASP X 100      13.582 -14.473 -10.883  1.00 41.82           N  
ATOM   1553  CA  ASP X 100      12.784 -14.368  -9.672  1.00 43.24           C  
ATOM   1554  C   ASP X 100      13.459 -15.095  -8.475  1.00 45.52           C  
ATOM   1555  O   ASP X 100      14.580 -15.589  -8.599  1.00 45.20           O  
ATOM   1556  CB  ASP X 100      11.383 -14.916  -9.929  1.00 43.02           C  
ATOM   1557  CG  ASP X 100      11.355 -16.422 -10.106  1.00 45.61           C  
ATOM   1558  OD1 ASP X 100      12.419 -17.076  -9.927  1.00 46.30           O  
ATOM   1559  OD2 ASP X 100      10.256 -16.970 -10.394  1.00 44.75           O1-
ATOM   1560  H   ASP X 100      13.459 -15.276 -11.482  1.00 41.82           H  
ATOM   1561  HA  ASP X 100      12.708 -13.315  -9.401  1.00 43.24           H  
ATOM   1562  HB2 ASP X 100      10.990 -14.453 -10.834  1.00 43.02           H  
ATOM   1563  HB3 ASP X 100      10.748 -14.655  -9.083  1.00 43.02           H  
ATOM   1564  N   TRP X 101      12.761 -15.173  -7.345  1.00 46.80           N  
ATOM   1565  CA  TRP X 101      13.339 -15.778  -6.137  1.00 50.02           C  
ATOM   1566  C   TRP X 101      13.246 -17.300  -6.072  1.00 54.34           C  
ATOM   1567  O   TRP X 101      13.800 -17.903  -5.178  1.00 56.60           O  
ATOM   1568  CB  TRP X 101      12.753 -15.121  -4.842  1.00 48.55           C  
ATOM   1569  CG  TRP X 101      13.240 -13.690  -4.725  1.00 44.66           C  
ATOM   1570  CD1 TRP X 101      12.636 -12.561  -5.231  1.00 41.31           C  
ATOM   1571  CD2 TRP X 101      14.497 -13.263  -4.187  1.00 41.00           C  
ATOM   1572  NE1 TRP X 101      13.430 -11.454  -5.003  1.00 41.13           N  
ATOM   1573  CE2 TRP X 101      14.573 -11.862  -4.351  1.00 41.01           C  
ATOM   1574  CE3 TRP X 101      15.557 -13.927  -3.532  1.00 42.48           C  
ATOM   1575  CZ2 TRP X 101      15.677 -11.105  -3.885  1.00 37.99           C  
ATOM   1576  CZ3 TRP X 101      16.684 -13.158  -3.084  1.00 36.83           C  
ATOM   1577  CH2 TRP X 101      16.716 -11.769  -3.272  1.00 32.59           C  
ATOM   1578  H   TRP X 101      11.819 -14.811  -7.317  1.00 46.80           H  
ATOM   1579  HA  TRP X 101      14.406 -15.564  -6.198  1.00 50.02           H  
ATOM   1580  HB2 TRP X 101      11.664 -15.129  -4.893  1.00 48.55           H  
ATOM   1581  HB3 TRP X 101      13.080 -15.687  -3.970  1.00 48.55           H  
ATOM   1582  HD1 TRP X 101      11.680 -12.543  -5.733  1.00 41.31           H  
ATOM   1583  HE1 TRP X 101      13.210 -10.505  -5.269  1.00 41.13           H  
ATOM   1584  HE3 TRP X 101      15.521 -14.994  -3.371  1.00 42.48           H  
ATOM   1585  HZ2 TRP X 101      15.703 -10.032  -4.008  1.00 37.99           H  
ATOM   1586  HZ3 TRP X 101      17.512 -13.653  -2.599  1.00 36.83           H  
ATOM   1587  HH2 TRP X 101      17.573 -11.208  -2.929  1.00 32.59           H  
ATOM   1588  N   GLU X 102      12.550 -17.921  -7.020  1.00 57.60           N  
ATOM   1589  CA  GLU X 102      12.315 -19.357  -7.003  1.00 60.92           C  
ATOM   1590  C   GLU X 102      13.159 -20.058  -8.068  1.00 61.78           C  
ATOM   1591  O   GLU X 102      12.807 -21.146  -8.528  1.00 63.78           O  
ATOM   1592  CB  GLU X 102      10.827 -19.649  -7.274  1.00 62.94           C  
ATOM   1593  CG  GLU X 102       9.818 -19.246  -6.148  1.00 67.37           C  
ATOM   1594  CD  GLU X 102       9.382 -17.771  -6.217  1.00 72.14           C  
ATOM   1595  OE1 GLU X 102       8.777 -17.367  -7.253  1.00 74.76           O  
ATOM   1596  OE2 GLU X 102       9.619 -17.028  -5.223  1.00 72.00           O1-
ATOM   1597  H   GLU X 102      12.170 -17.375  -7.780  1.00 57.60           H  
ATOM   1598  HA  GLU X 102      12.596 -19.734  -6.020  1.00 60.92           H  
ATOM   1599  HB2 GLU X 102      10.544 -19.112  -8.179  1.00 62.94           H  
ATOM   1600  HB3 GLU X 102      10.725 -20.721  -7.441  1.00 62.94           H  
ATOM   1601  HG2 GLU X 102      10.290 -19.422  -5.182  1.00 67.37           H  
ATOM   1602  HG3 GLU X 102       8.931 -19.873  -6.238  1.00 67.37           H  
ATOM   1603  N   GLY X 103      14.263 -19.459  -8.488  1.00 60.55           N  
ATOM   1604  CA  GLY X 103      15.048 -20.120  -9.511  1.00 60.77           C  
ATOM   1605  C   GLY X 103      14.731 -19.915 -10.982  1.00 60.24           C  
ATOM   1606  O   GLY X 103      15.461 -20.431 -11.835  1.00 60.96           O  
ATOM   1607  H   GLY X 103      14.549 -18.569  -8.107  1.00 60.55           H  
ATOM   1608  HA2 GLY X 103      16.080 -19.800  -9.367  1.00 60.77           H  
ATOM   1609  HA3 GLY X 103      14.969 -21.190  -9.321  1.00 60.77           H  
ATOM   1610  N   ASN X 104      13.663 -19.180 -11.302  1.00 58.84           N  
ATOM   1611  CA  ASN X 104      13.242 -18.986 -12.695  1.00 57.17           C  
ATOM   1612  C   ASN X 104      13.908 -17.820 -13.373  1.00 55.85           C  
ATOM   1613  O   ASN X 104      13.960 -16.714 -12.820  1.00 54.77           O  
ATOM   1614  CB  ASN X 104      11.752 -18.750 -12.764  1.00 57.06           C  
ATOM   1615  CG  ASN X 104      10.985 -19.816 -12.098  1.00 58.39           C  
ATOM   1616  OD1 ASN X 104      11.017 -20.939 -12.537  1.00 60.67           O  
ATOM   1617  ND2 ASN X 104      10.286 -19.483 -11.014  1.00 58.30           N  
ATOM   1618  H   ASN X 104      13.129 -18.745 -10.564  1.00 58.84           H  
ATOM   1619  HA  ASN X 104      13.536 -19.899 -13.212  1.00 57.17           H  
ATOM   1620  HB2 ASN X 104      11.453 -18.705 -13.811  1.00 57.06           H  
ATOM   1621  HB3 ASN X 104      11.525 -17.800 -12.280  1.00 57.06           H  
ATOM   1622 HD21 ASN X 104      10.290 -18.528 -10.684  1.00 58.30           H  
ATOM   1623 HD22 ASN X 104       9.752 -20.185 -10.522  1.00 58.30           H  
ATOM   1624  N   ARG X 105      14.373 -18.077 -14.589  1.00 55.33           N  
ATOM   1625  CA  ARG X 105      14.996 -17.093 -15.454  1.00 54.68           C  
ATOM   1626  C   ARG X 105      14.146 -16.820 -16.708  1.00 53.54           C  
ATOM   1627  O   ARG X 105      13.648 -17.744 -17.373  1.00 55.03           O  
ATOM   1628  CB  ARG X 105      16.330 -17.619 -15.945  1.00 56.25           C  
ATOM   1629  CG  ARG X 105      17.416 -17.340 -15.018  1.00 62.00           C  
ATOM   1630  CD  ARG X 105      18.726 -17.079 -15.754  1.00 70.48           C  
ATOM   1631  NE  ARG X 105      19.719 -16.738 -14.738  1.00 79.23           N  
ATOM   1632  CZ  ARG X 105      20.204 -17.609 -13.840  1.00 84.86           C  
ATOM   1633  NH1 ARG X 105      19.813 -18.890 -13.859  1.00 86.35           N  
ATOM   1634  NH2 ARG X 105      21.088 -17.210 -12.918  1.00 85.22           N1+
ATOM   1635  H   ARG X 105      14.287 -19.022 -14.936  1.00 55.33           H  
ATOM   1636  HA  ARG X 105      15.105 -16.179 -14.870  1.00 54.68           H  
ATOM   1637  HB2 ARG X 105      16.253 -18.698 -16.078  1.00 56.25           H  
ATOM   1638  HB3 ARG X 105      16.559 -17.151 -16.902  1.00 56.25           H  
ATOM   1639  HG2 ARG X 105      17.546 -18.197 -14.357  1.00 62.00           H  
ATOM   1640  HG3 ARG X 105      17.160 -16.460 -14.427  1.00 62.00           H  
ATOM   1641  HD2 ARG X 105      18.605 -16.252 -16.454  1.00 70.48           H  
ATOM   1642  HD3 ARG X 105      19.036 -17.972 -16.297  1.00 70.48           H  
ATOM   1643  HE  ARG X 105      20.061 -15.788 -14.710  1.00 79.23           H  
ATOM   1644 HH11 ARG X 105      19.146 -19.204 -14.550  1.00 86.35           H  
ATOM   1645 HH12 ARG X 105      20.185 -19.542 -13.183  1.00 86.35           H  
ATOM   1646 HH21 ARG X 105      21.394 -16.248 -12.895  1.00 85.22           H  
ATOM   1647 HH22 ARG X 105      21.449 -17.871 -12.245  1.00 85.22           H  
ATOM   1648  N   ALA X 106      14.014 -15.552 -17.058  1.00 50.52           N  
ATOM   1649  CA  ALA X 106      13.288 -15.178 -18.249  1.00 48.44           C  
ATOM   1650  C   ALA X 106      14.006 -13.997 -18.893  1.00 46.12           C  
ATOM   1651  O   ALA X 106      14.803 -13.314 -18.262  1.00 44.85           O  
ATOM   1652  CB  ALA X 106      11.837 -14.823 -17.897  1.00 47.60           C  
ATOM   1653  H   ALA X 106      14.428 -14.833 -16.483  1.00 50.52           H  
ATOM   1654  HA  ALA X 106      13.257 -16.010 -18.953  1.00 48.44           H  
ATOM   1655  HB1 ALA X 106      11.351 -15.688 -17.446  1.00 47.60           H  
ATOM   1656  HB2 ALA X 106      11.827 -13.992 -17.192  1.00 47.60           H  
ATOM   1657  HB3 ALA X 106      11.303 -14.538 -18.803  1.00 47.60           H  
ATOM   1658  N   TYR X 107      13.661 -13.688 -20.130  1.00 44.89           N  
ATOM   1659  CA  TYR X 107      14.270 -12.525 -20.716  1.00 42.40           C  
ATOM   1660  C   TYR X 107      13.290 -11.783 -21.648  1.00 42.11           C  
ATOM   1661  O   TYR X 107      12.372 -12.381 -22.217  1.00 41.98           O  
ATOM   1662  CB  TYR X 107      15.558 -12.993 -21.427  1.00 42.75           C  
ATOM   1663  CG  TYR X 107      15.253 -13.724 -22.686  1.00 41.34           C  
ATOM   1664  CD1 TYR X 107      15.007 -15.098 -22.692  1.00 40.72           C  
ATOM   1665  CD2 TYR X 107      15.199 -13.016 -23.903  1.00 40.74           C  
ATOM   1666  CE1 TYR X 107      14.686 -15.766 -23.932  1.00 42.69           C  
ATOM   1667  CE2 TYR X 107      14.869 -13.629 -25.091  1.00 40.32           C  
ATOM   1668  CZ  TYR X 107      14.624 -14.997 -25.117  1.00 42.90           C  
ATOM   1669  OH  TYR X 107      14.312 -15.551 -26.342  1.00 46.17           O  
ATOM   1670  H   TYR X 107      12.995 -14.247 -20.644  1.00 44.89           H  
ATOM   1671  HA  TYR X 107      14.531 -11.792 -19.953  1.00 42.40           H  
ATOM   1672  HB2 TYR X 107      16.169 -12.121 -21.663  1.00 42.75           H  
ATOM   1673  HB3 TYR X 107      16.111 -13.654 -20.759  1.00 42.75           H  
ATOM   1674  HD1 TYR X 107      15.057 -15.661 -21.771  1.00 40.72           H  
ATOM   1675  HD2 TYR X 107      15.423 -11.960 -23.904  1.00 40.74           H  
ATOM   1676  HE1 TYR X 107      14.498 -16.829 -23.953  1.00 42.69           H  
ATOM   1677  HE2 TYR X 107      14.801 -13.049 -25.999  1.00 40.32           H  
ATOM   1678  HH  TYR X 107      14.148 -16.497 -26.330  1.00 46.17           H  
ATOM   1679  N   SER X 108      13.488 -10.478 -21.811  1.00 41.45           N  
ATOM   1680  CA  SER X 108      12.846  -9.761 -22.914  1.00 41.76           C  
ATOM   1681  C   SER X 108      13.911  -9.281 -23.880  1.00 42.37           C  
ATOM   1682  O   SER X 108      15.048  -8.948 -23.472  1.00 42.61           O  
ATOM   1683  CB  SER X 108      12.031  -8.562 -22.419  1.00 41.14           C  
ATOM   1684  OG  SER X 108      10.828  -8.986 -21.789  1.00 42.76           O  
ATOM   1685  H   SER X 108      14.086  -9.978 -21.169  1.00 41.45           H  
ATOM   1686  HA  SER X 108      12.160 -10.448 -23.409  1.00 41.76           H  
ATOM   1687  HB2 SER X 108      11.783  -7.925 -23.268  1.00 41.14           H  
ATOM   1688  HB3 SER X 108      12.628  -7.997 -21.703  1.00 41.14           H  
ATOM   1689  HG  SER X 108      11.071  -9.538 -21.042  1.00 42.76           H  
ATOM   1690  N   GLN X 109      13.553  -9.226 -25.165  1.00 43.04           N  
ATOM   1691  CA  GLN X 109      14.467  -8.737 -26.177  1.00 42.23           C  
ATOM   1692  C   GLN X 109      13.800  -7.782 -27.093  1.00 42.34           C  
ATOM   1693  O   GLN X 109      12.611  -7.962 -27.383  1.00 41.24           O  
ATOM   1694  CB  GLN X 109      15.013  -9.878 -26.989  1.00 43.61           C  
ATOM   1695  CG  GLN X 109      16.395  -9.532 -27.568  1.00 45.29           C  
ATOM   1696  CD  GLN X 109      17.058 -10.766 -28.127  1.00 52.48           C  
ATOM   1697  NE2 GLN X 109      16.553 -11.350 -29.100  1.00 54.87           N  
ATOM   1698  OE1 GLN X 109      18.165 -11.208 -27.498  1.00 52.12           O  
ATOM   1699  H   GLN X 109      12.629  -9.531 -25.436  1.00 43.04           H  
ATOM   1700  HA  GLN X 109      15.278  -8.226 -25.658  1.00 42.23           H  
ATOM   1701  HB2 GLN X 109      15.104 -10.758 -26.352  1.00 43.61           H  
ATOM   1702  HB3 GLN X 109      14.327 -10.092 -27.808  1.00 43.61           H  
ATOM   1703  HG2 GLN X 109      17.020  -9.115 -26.779  1.00 45.29           H  
ATOM   1704  HG3 GLN X 109      16.277  -8.797 -28.364  1.00 45.29           H  
ATOM   1705 HE21 GLN X 109      16.973 -12.197 -29.454  1.00 54.87           H  
ATOM   1706 HE22 GLN X 109      15.722 -10.978 -29.537  1.00 54.87           H  
ATOM   1707  N   TYR X 110      14.568  -6.786 -27.555  1.00 42.32           N  
ATOM   1708  CA  TYR X 110      14.073  -5.769 -28.510  1.00 43.56           C  
ATOM   1709  C   TYR X 110      14.978  -5.632 -29.719  1.00 45.37           C  
ATOM   1710  O   TYR X 110      16.107  -5.290 -29.580  1.00 43.50           O  
ATOM   1711  CB  TYR X 110      13.893  -4.403 -27.856  1.00 41.75           C  
ATOM   1712  CG  TYR X 110      12.976  -4.492 -26.657  1.00 44.59           C  
ATOM   1713  CD1 TYR X 110      13.465  -4.912 -25.405  1.00 43.48           C  
ATOM   1714  CD2 TYR X 110      11.625  -4.198 -26.759  1.00 44.04           C  
ATOM   1715  CE1 TYR X 110      12.670  -5.004 -24.307  1.00 41.41           C  
ATOM   1716  CE2 TYR X 110      10.778  -4.326 -25.629  1.00 45.73           C  
ATOM   1717  CZ  TYR X 110      11.327  -4.729 -24.404  1.00 45.26           C  
ATOM   1718  OH  TYR X 110      10.535  -4.890 -23.288  1.00 43.26           O  
ATOM   1719  H   TYR X 110      15.525  -6.727 -27.238  1.00 42.32           H  
ATOM   1720  HA  TYR X 110      13.098  -6.127 -28.842  1.00 43.56           H  
ATOM   1721  HB2 TYR X 110      14.866  -4.031 -27.534  1.00 41.75           H  
ATOM   1722  HB3 TYR X 110      13.463  -3.714 -28.583  1.00 41.75           H  
ATOM   1723  HD1 TYR X 110      14.510  -5.170 -25.314  1.00 43.48           H  
ATOM   1724  HD2 TYR X 110      11.216  -3.870 -27.703  1.00 44.04           H  
ATOM   1725  HE1 TYR X 110      13.094  -5.294 -23.357  1.00 41.41           H  
ATOM   1726  HE2 TYR X 110       9.722  -4.115 -25.711  1.00 45.73           H  
ATOM   1727  HH  TYR X 110       9.602  -4.707 -23.423  1.00 43.26           H  
ATOM   1728  N   ASP X 111      14.440  -5.887 -30.907  1.00 47.87           N  
ATOM   1729  CA  ASP X 111      15.178  -5.687 -32.124  1.00 49.80           C  
ATOM   1730  C   ASP X 111      15.870  -4.323 -32.222  1.00 48.96           C  
ATOM   1731  O   ASP X 111      16.985  -4.238 -32.744  1.00 50.03           O  
ATOM   1732  CB  ASP X 111      14.243  -5.910 -33.333  1.00 52.37           C  
ATOM   1733  CG  ASP X 111      13.745  -7.384 -33.451  1.00 56.48           C  
ATOM   1734  OD1 ASP X 111      14.465  -8.297 -32.928  1.00 57.73           O  
ATOM   1735  OD2 ASP X 111      12.643  -7.613 -34.078  1.00 62.11           O1-
ATOM   1736  H   ASP X 111      13.491  -6.229 -30.956  1.00 47.87           H  
ATOM   1737  HA  ASP X 111      15.985  -6.420 -32.124  1.00 49.80           H  
ATOM   1738  HB2 ASP X 111      14.784  -5.652 -34.243  1.00 52.37           H  
ATOM   1739  HB3 ASP X 111      13.376  -5.257 -33.228  1.00 52.37           H  
ATOM   1740  N   ARG X 112      15.250  -3.256 -31.732  1.00 47.42           N  
ATOM   1741  CA  ARG X 112      15.810  -1.900 -31.930  1.00 47.55           C  
ATOM   1742  C   ARG X 112      15.646  -1.066 -30.685  1.00 45.65           C  
ATOM   1743  O   ARG X 112      14.539  -0.936 -30.203  1.00 45.13           O  
ATOM   1744  CB  ARG X 112      15.115  -1.124 -33.055  1.00 49.15           C  
ATOM   1745  CG  ARG X 112      15.585  -1.424 -34.468  1.00 56.05           C  
ATOM   1746  CD  ARG X 112      16.877  -0.617 -34.982  1.00 61.84           C  
ATOM   1747  NE  ARG X 112      16.922  -0.668 -36.465  1.00 64.26           N  
ATOM   1748  CZ  ARG X 112      16.172  -1.518 -37.201  1.00 68.79           C  
ATOM   1749  NH1 ARG X 112      15.356  -2.378 -36.581  1.00 67.54           N  
ATOM   1750  NH2 ARG X 112      16.222  -1.541 -38.547  1.00 68.74           N1+
ATOM   1751  H   ARG X 112      14.388  -3.371 -31.219  1.00 47.42           H  
ATOM   1752  HA  ARG X 112      16.858  -2.060 -32.182  1.00 47.55           H  
ATOM   1753  HB2 ARG X 112      14.050  -1.348 -33.004  1.00 49.15           H  
ATOM   1754  HB3 ARG X 112      15.271  -0.061 -32.871  1.00 49.15           H  
ATOM   1755  HG2 ARG X 112      14.762  -1.197 -35.146  1.00 56.05           H  
ATOM   1756  HG3 ARG X 112      15.817  -2.488 -34.521  1.00 56.05           H  
ATOM   1757  HD2 ARG X 112      17.779  -1.073 -34.573  1.00 61.84           H  
ATOM   1758  HD3 ARG X 112      16.814   0.421 -34.654  1.00 61.84           H  
ATOM   1759  HE  ARG X 112      17.544  -0.036 -36.948  1.00 64.26           H  
ATOM   1760 HH11 ARG X 112      14.797  -3.023 -37.121  1.00 67.54           H  
ATOM   1761 HH12 ARG X 112      15.299  -2.382 -35.573  1.00 67.54           H  
ATOM   1762 HH21 ARG X 112      16.835  -0.908 -39.040  1.00 68.74           H  
ATOM   1763 HH22 ARG X 112      15.646  -2.191 -39.063  1.00 68.74           H  
ATOM   1764  N   PHE X 113      16.716  -0.431 -30.207  1.00 44.08           N  
ATOM   1765  CA  PHE X 113      16.583   0.386 -29.024  1.00 42.94           C  
ATOM   1766  C   PHE X 113      17.383   1.615 -29.300  1.00 44.37           C  
ATOM   1767  O   PHE X 113      18.498   1.464 -29.779  1.00 46.65           O  
ATOM   1768  CB  PHE X 113      17.196  -0.449 -27.881  1.00 41.68           C  
ATOM   1769  CG  PHE X 113      17.679   0.323 -26.694  1.00 40.19           C  
ATOM   1770  CD1 PHE X 113      16.800   1.008 -25.853  1.00 41.19           C  
ATOM   1771  CD2 PHE X 113      19.015   0.338 -26.386  1.00 40.28           C  
ATOM   1772  CE1 PHE X 113      17.254   1.706 -24.696  1.00 40.77           C  
ATOM   1773  CE2 PHE X 113      19.482   0.993 -25.197  1.00 41.29           C  
ATOM   1774  CZ  PHE X 113      18.581   1.662 -24.345  1.00 40.96           C  
ATOM   1775  H   PHE X 113      17.610  -0.520 -30.668  1.00 44.08           H  
ATOM   1776  HA  PHE X 113      15.563   0.668 -28.762  1.00 42.94           H  
ATOM   1777  HB2 PHE X 113      16.437  -1.151 -27.536  1.00 41.68           H  
ATOM   1778  HB3 PHE X 113      18.043  -1.001 -28.288  1.00 41.68           H  
ATOM   1779  HD1 PHE X 113      15.745   1.009 -26.086  1.00 41.19           H  
ATOM   1780  HD2 PHE X 113      19.722  -0.147 -27.043  1.00 40.28           H  
ATOM   1781  HE1 PHE X 113      16.555   2.269 -24.096  1.00 40.77           H  
ATOM   1782  HE2 PHE X 113      20.534   0.973 -24.953  1.00 41.29           H  
ATOM   1783  HZ  PHE X 113      18.927   2.130 -23.435  1.00 40.96           H  
ATOM   1784  N   HIS X 114      16.879   2.822 -29.046  1.00 45.01           N  
ATOM   1785  CA  HIS X 114      17.817   3.903 -28.624  1.00 46.12           C  
ATOM   1786  C   HIS X 114      17.055   4.864 -27.758  1.00 45.64           C  
ATOM   1787  O   HIS X 114      15.827   4.638 -27.502  1.00 46.70           O  
ATOM   1788  CB  HIS X 114      18.606   4.630 -29.783  1.00 49.81           C  
ATOM   1789  CG  HIS X 114      17.865   5.787 -30.384  1.00 51.90           C  
ATOM   1790  ND1 HIS X 114      16.693   5.625 -31.073  1.00 53.12           N  
ATOM   1791  CD2 HIS X 114      18.087   7.122 -30.341  1.00 54.57           C  
ATOM   1792  CE1 HIS X 114      16.216   6.805 -31.418  1.00 52.55           C  
ATOM   1793  NE2 HIS X 114      17.030   7.730 -30.981  1.00 48.87           N  
ATOM   1794  H   HIS X 114      15.889   3.000 -29.137  1.00 45.01           H  
ATOM   1795  HA  HIS X 114      18.624   3.427 -28.067  1.00 46.12           H  
ATOM   1796  HB2 HIS X 114      18.807   3.904 -30.571  1.00 49.81           H  
ATOM   1797  HB3 HIS X 114      19.549   4.998 -29.379  1.00 49.81           H  
ATOM   1798  HD2 HIS X 114      18.934   7.617 -29.890  1.00 54.57           H  
ATOM   1799  HE2 HIS X 114      16.904   8.726 -31.094  1.00 48.87           H  
ATOM   1800  HE1 HIS X 114      15.304   6.979 -31.970  1.00 52.55           H  
ATOM   1801  N   ILE X 115      17.759   5.881 -27.273  1.00 43.22           N  
ATOM   1802  CA  ILE X 115      17.156   6.858 -26.432  1.00 43.01           C  
ATOM   1803  C   ILE X 115      17.554   8.242 -26.935  1.00 44.60           C  
ATOM   1804  O   ILE X 115      18.643   8.425 -27.450  1.00 46.54           O  
ATOM   1805  CB  ILE X 115      17.538   6.707 -24.853  1.00 41.76           C  
ATOM   1806  CG1 ILE X 115      18.992   7.091 -24.568  1.00 40.76           C  
ATOM   1807  CG2 ILE X 115      17.256   5.350 -24.295  1.00 37.57           C  
ATOM   1808  CD1 ILE X 115      19.325   7.094 -23.038  1.00 38.15           C  
ATOM   1809  H   ILE X 115      18.739   5.962 -27.505  1.00 43.22           H  
ATOM   1810  HA  ILE X 115      16.078   6.707 -26.487  1.00 43.01           H  
ATOM   1811  HB  ILE X 115      16.880   7.412 -24.344  1.00 41.76           H  
ATOM   1812 HG12 ILE X 115      19.646   6.376 -25.066  1.00 40.76           H  
ATOM   1813 HG13 ILE X 115      19.174   8.089 -24.967  1.00 40.76           H  
ATOM   1814 HG21 ILE X 115      16.211   5.094 -24.472  1.00 37.57           H  
ATOM   1815 HG22 ILE X 115      17.898   4.616 -24.783  1.00 37.57           H  
ATOM   1816 HG23 ILE X 115      17.453   5.350 -23.223  1.00 37.57           H  
ATOM   1817 HD11 ILE X 115      18.689   7.818 -22.529  1.00 38.15           H  
ATOM   1818 HD12 ILE X 115      19.147   6.101 -22.626  1.00 38.15           H  
ATOM   1819 HD13 ILE X 115      20.371   7.365 -22.894  1.00 38.15           H  
ATOM   1820  N   GLY X 116      16.708   9.236 -26.714  1.00 44.59           N  
ATOM   1821  CA  GLY X 116      17.037  10.591 -27.118  1.00 45.22           C  
ATOM   1822  C   GLY X 116      18.120  11.196 -26.271  1.00 45.20           C  
ATOM   1823  O   GLY X 116      18.562  10.583 -25.310  1.00 45.56           O  
ATOM   1824  H   GLY X 116      15.825   9.050 -26.260  1.00 44.59           H  
ATOM   1825  HA2 GLY X 116      17.372  10.575 -28.155  1.00 45.22           H  
ATOM   1826  HA3 GLY X 116      16.142  11.208 -27.035  1.00 45.22           H  
ATOM   1827  N   ASN X 117      18.544  12.410 -26.612  1.00 46.37           N  
ATOM   1828  CA  ASN X 117      19.568  13.092 -25.820  1.00 46.82           C  
ATOM   1829  C   ASN X 117      18.924  13.750 -24.606  1.00 47.02           C  
ATOM   1830  O   ASN X 117      17.724  13.621 -24.401  1.00 47.45           O  
ATOM   1831  CB  ASN X 117      20.290  14.148 -26.671  1.00 46.64           C  
ATOM   1832  CG  ASN X 117      19.379  15.265 -27.077  1.00 47.29           C  
ATOM   1833  OD1 ASN X 117      18.363  15.523 -26.438  1.00 52.08           O  
ATOM   1834  ND2 ASN X 117      19.701  15.919 -28.164  1.00 48.24           N  
ATOM   1835  H   ASN X 117      18.155  12.865 -27.425  1.00 46.37           H  
ATOM   1836  HA  ASN X 117      20.301  12.358 -25.485  1.00 46.82           H  
ATOM   1837  HB2 ASN X 117      20.680  13.669 -27.569  1.00 46.64           H  
ATOM   1838  HB3 ASN X 117      21.116  14.561 -26.092  1.00 46.64           H  
ATOM   1839 HD21 ASN X 117      19.106  16.662 -28.501  1.00 48.24           H  
ATOM   1840 HD22 ASN X 117      20.545  15.681 -28.666  1.00 48.24           H  
ATOM   1841  N   GLU X 118      19.692  14.527 -23.853  1.00 48.24           N  
ATOM   1842  CA  GLU X 118      19.201  15.056 -22.583  1.00 49.27           C  
ATOM   1843  C   GLU X 118      18.081  16.023 -22.782  1.00 49.27           C  
ATOM   1844  O   GLU X 118      17.143  16.066 -21.985  1.00 50.01           O  
ATOM   1845  CB  GLU X 118      20.312  15.715 -21.745  1.00 49.91           C  
ATOM   1846  CG  GLU X 118      19.763  16.482 -20.525  1.00 52.14           C  
ATOM   1847  CD  GLU X 118      20.818  16.699 -19.444  1.00 57.71           C  
ATOM   1848  OE1 GLU X 118      22.029  16.697 -19.751  1.00 60.42           O  
ATOM   1849  OE2 GLU X 118      20.449  16.897 -18.271  1.00 60.51           O1-
ATOM   1850  H   GLU X 118      20.626  14.755 -24.161  1.00 48.24           H  
ATOM   1851  HA  GLU X 118      18.829  14.194 -22.029  1.00 49.27           H  
ATOM   1852  HB2 GLU X 118      20.990  14.938 -21.392  1.00 49.91           H  
ATOM   1853  HB3 GLU X 118      20.859  16.413 -22.379  1.00 49.91           H  
ATOM   1854  HG2 GLU X 118      18.937  15.913 -20.098  1.00 52.14           H  
ATOM   1855  HG3 GLU X 118      19.400  17.454 -20.858  1.00 52.14           H  
ATOM   1856  N   LYS X 119      18.149  16.791 -23.847  1.00 50.27           N  
ATOM   1857  CA  LYS X 119      17.083  17.771 -24.116  1.00 51.39           C  
ATOM   1858  C   LYS X 119      15.839  17.057 -24.580  1.00 50.38           C  
ATOM   1859  O   LYS X 119      14.821  17.696 -24.721  1.00 51.16           O  
ATOM   1860  CB  LYS X 119      17.497  18.812 -25.167  1.00 53.19           C  
ATOM   1861  CG  LYS X 119      18.951  19.097 -25.132  1.00 55.96           C  
ATOM   1862  CD  LYS X 119      19.257  20.570 -25.075  1.00 63.58           C  
ATOM   1863  CE  LYS X 119      20.791  20.769 -25.203  1.00 67.49           C  
ATOM   1864  NZ  LYS X 119      21.332  20.414 -26.602  1.00 67.15           N1+
ATOM   1865  H   LYS X 119      18.932  16.709 -24.480  1.00 50.27           H  
ATOM   1866  HA  LYS X 119      16.889  18.302 -23.184  1.00 51.39           H  
ATOM   1867  HB2 LYS X 119      17.237  18.434 -26.156  1.00 53.19           H  
ATOM   1868  HB3 LYS X 119      16.953  19.738 -24.977  1.00 53.19           H  
ATOM   1869  HG2 LYS X 119      19.378  18.618 -24.251  1.00 55.96           H  
ATOM   1870  HG3 LYS X 119      19.409  18.681 -26.029  1.00 55.96           H  
ATOM   1871  HD2 LYS X 119      18.913  20.979 -24.125  1.00 63.58           H  
ATOM   1872  HD3 LYS X 119      18.752  21.081 -25.895  1.00 63.58           H  
ATOM   1873  HE2 LYS X 119      21.286  20.134 -24.468  1.00 67.49           H  
ATOM   1874  HE3 LYS X 119      21.024  21.813 -24.996  1.00 67.49           H  
ATOM   1875  HZ1 LYS X 119      21.123  19.448 -26.808  1.00 67.15           H  
ATOM   1876  HZ2 LYS X 119      20.895  21.008 -27.293  1.00 67.15           H  
ATOM   1877  HZ3 LYS X 119      22.332  20.554 -26.622  1.00 67.15           H  
ATOM   1878  N   GLN X 120      15.943  15.749 -24.854  1.00 48.80           N  
ATOM   1879  CA  GLN X 120      14.798  14.905 -25.194  1.00 47.40           C  
ATOM   1880  C   GLN X 120      14.439  14.066 -23.950  1.00 46.58           C  
ATOM   1881  O   GLN X 120      13.679  13.077 -24.041  1.00 45.67           O  
ATOM   1882  CB  GLN X 120      15.088  14.051 -26.439  1.00 48.02           C  
ATOM   1883  CG  GLN X 120      15.066  14.939 -27.740  1.00 50.87           C  
ATOM   1884  CD  GLN X 120      15.668  14.314 -28.991  1.00 53.93           C  
ATOM   1885  OE1 GLN X 120      16.559  13.438 -28.950  1.00 54.36           O  
ATOM   1886  NE2 GLN X 120      15.190  14.790 -30.139  1.00 58.08           N  
ATOM   1887  H   GLN X 120      16.859  15.325 -24.824  1.00 48.80           H  
ATOM   1888  HA  GLN X 120      13.935  15.515 -25.461  1.00 47.40           H  
ATOM   1889  HB2 GLN X 120      16.071  13.591 -26.336  1.00 48.02           H  
ATOM   1890  HB3 GLN X 120      14.329  13.273 -26.524  1.00 48.02           H  
ATOM   1891  HG2 GLN X 120      15.618  15.854 -27.527  1.00 50.87           H  
ATOM   1892  HG3 GLN X 120      14.026  15.184 -27.958  1.00 50.87           H  
ATOM   1893 HE21 GLN X 120      15.548  14.443 -31.018  1.00 58.08           H  
ATOM   1894 HE22 GLN X 120      14.470  15.498 -30.131  1.00 58.08           H  
ATOM   1895  N   ASN X 121      14.981  14.481 -22.787  1.00 44.40           N  
ATOM   1896  CA  ASN X 121      14.758  13.786 -21.545  1.00 41.95           C  
ATOM   1897  C   ASN X 121      15.063  12.312 -21.702  1.00 41.22           C  
ATOM   1898  O   ASN X 121      14.446  11.459 -21.049  1.00 41.51           O  
ATOM   1899  CB  ASN X 121      13.308  13.960 -21.079  1.00 41.55           C  
ATOM   1900  CG  ASN X 121      12.979  15.356 -20.623  1.00 39.99           C  
ATOM   1901  OD1 ASN X 121      13.811  16.131 -20.144  1.00 40.28           O  
ATOM   1902  ND2 ASN X 121      11.728  15.685 -20.752  1.00 41.04           N  
ATOM   1903  H   ASN X 121      15.563  15.307 -22.787  1.00 44.40           H  
ATOM   1904  HA  ASN X 121      15.425  14.214 -20.796  1.00 41.95           H  
ATOM   1905  HB2 ASN X 121      13.130  13.276 -20.249  1.00 41.55           H  
ATOM   1906  HB3 ASN X 121      12.648  13.705 -21.908  1.00 41.55           H  
ATOM   1907 HD21 ASN X 121      11.413  16.598 -20.456  1.00 41.04           H  
ATOM   1908 HD22 ASN X 121      11.071  15.028 -21.148  1.00 41.04           H  
ATOM   1909  N   TYR X 122      16.006  11.982 -22.572  1.00 41.57           N  
ATOM   1910  CA  TYR X 122      16.407  10.582 -22.741  1.00 41.64           C  
ATOM   1911  C   TYR X 122      15.257   9.655 -23.013  1.00 41.81           C  
ATOM   1912  O   TYR X 122      15.282   8.518 -22.563  1.00 42.38           O  
ATOM   1913  CB  TYR X 122      17.214  10.047 -21.544  1.00 40.27           C  
ATOM   1914  CG  TYR X 122      18.510  10.828 -21.302  1.00 39.28           C  
ATOM   1915  CD1 TYR X 122      18.727  11.519 -20.105  1.00 37.35           C  
ATOM   1916  CD2 TYR X 122      19.518  10.871 -22.280  1.00 42.06           C  
ATOM   1917  CE1 TYR X 122      19.950  12.240 -19.866  1.00 41.88           C  
ATOM   1918  CE2 TYR X 122      20.759  11.586 -22.050  1.00 41.40           C  
ATOM   1919  CZ  TYR X 122      20.925  12.265 -20.864  1.00 42.94           C  
ATOM   1920  OH  TYR X 122      22.065  12.931 -20.650  1.00 48.11           O  
ATOM   1921  H   TYR X 122      16.452  12.701 -23.123  1.00 41.57           H  
ATOM   1922  HA  TYR X 122      17.046  10.594 -23.624  1.00 41.64           H  
ATOM   1923  HB2 TYR X 122      16.595  10.114 -20.649  1.00 40.27           H  
ATOM   1924  HB3 TYR X 122      17.467   9.004 -21.733  1.00 40.27           H  
ATOM   1925  HD1 TYR X 122      17.961  11.511 -19.344  1.00 37.35           H  
ATOM   1926  HD2 TYR X 122      19.366  10.362 -23.220  1.00 42.06           H  
ATOM   1927  HE1 TYR X 122      20.110  12.753 -18.929  1.00 41.88           H  
ATOM   1928  HE2 TYR X 122      21.539  11.586 -22.797  1.00 41.40           H  
ATOM   1929  HH  TYR X 122      22.703  12.883 -21.365  1.00 48.11           H  
ATOM   1930  N   ARG X 123      14.298  10.137 -23.809  1.00 42.78           N  
ATOM   1931  CA  ARG X 123      13.081   9.392 -24.190  1.00 43.30           C  
ATOM   1932  C   ARG X 123      13.450   8.032 -24.767  1.00 42.00           C  
ATOM   1933  O   ARG X 123      14.433   7.916 -25.454  1.00 43.26           O  
ATOM   1934  CB  ARG X 123      12.263  10.223 -25.174  1.00 43.58           C  
ATOM   1935  CG  ARG X 123      11.171   9.455 -25.834  1.00 47.44           C  
ATOM   1936  CD  ARG X 123      10.068  10.345 -26.466  1.00 50.06           C  
ATOM   1937  NE  ARG X 123       9.140  10.679 -25.434  1.00 52.65           N  
ATOM   1938  CZ  ARG X 123       7.857  10.923 -25.590  1.00 59.49           C  
ATOM   1939  NH1 ARG X 123       7.284  10.833 -26.808  1.00 62.38           N  
ATOM   1940  NH2 ARG X 123       7.146  11.242 -24.496  1.00 60.32           N1+
ATOM   1941  H   ARG X 123      14.413  11.072 -24.174  1.00 42.78           H  
ATOM   1942  HA  ARG X 123      12.469   9.212 -23.306  1.00 43.30           H  
ATOM   1943  HB2 ARG X 123      11.819  11.059 -24.634  1.00 43.58           H  
ATOM   1944  HB3 ARG X 123      12.933  10.603 -25.945  1.00 43.58           H  
ATOM   1945  HG2 ARG X 123      10.706   8.810 -25.088  1.00 47.44           H  
ATOM   1946  HG3 ARG X 123      11.610   8.842 -26.621  1.00 47.44           H  
ATOM   1947  HD2 ARG X 123       9.560   9.799 -27.261  1.00 50.06           H  
ATOM   1948  HD3 ARG X 123      10.512  11.253 -26.875  1.00 50.06           H  
ATOM   1949  HE  ARG X 123       9.504  10.733 -24.493  1.00 52.65           H  
ATOM   1950 HH11 ARG X 123       7.844  10.591 -27.613  1.00 62.38           H  
ATOM   1951 HH12 ARG X 123       6.295  11.008 -26.915  1.00 62.38           H  
ATOM   1952 HH21 ARG X 123       7.599  11.288 -23.595  1.00 60.32           H  
ATOM   1953 HH22 ARG X 123       6.158  11.436 -24.575  1.00 60.32           H  
ATOM   1954  N   LEU X 124      12.702   7.004 -24.439  1.00 41.35           N  
ATOM   1955  CA  LEU X 124      13.008   5.658 -24.869  1.00 40.79           C  
ATOM   1956  C   LEU X 124      12.316   5.366 -26.160  1.00 43.36           C  
ATOM   1957  O   LEU X 124      11.095   5.622 -26.315  1.00 43.33           O  
ATOM   1958  CB  LEU X 124      12.335   4.739 -23.934  1.00 38.94           C  
ATOM   1959  CG  LEU X 124      12.860   3.404 -23.530  1.00 38.00           C  
ATOM   1960  CD1 LEU X 124      11.602   2.656 -23.163  1.00 27.49           C  
ATOM   1961  CD2 LEU X 124      13.688   2.729 -24.525  1.00 34.30           C  
ATOM   1962  H   LEU X 124      11.885   7.159 -23.866  1.00 41.35           H  
ATOM   1963  HA  LEU X 124      14.091   5.551 -24.934  1.00 40.79           H  
ATOM   1964  HB2 LEU X 124      12.219   5.300 -23.007  1.00 38.94           H  
ATOM   1965  HB3 LEU X 124      11.354   4.548 -24.368  1.00 38.94           H  
ATOM   1966  HG  LEU X 124      13.575   3.476 -22.710  1.00 38.00           H  
ATOM   1967 HD11 LEU X 124      11.104   3.165 -22.338  1.00 27.49           H  
ATOM   1968 HD12 LEU X 124      10.935   2.622 -24.024  1.00 27.49           H  
ATOM   1969 HD13 LEU X 124      11.858   1.640 -22.862  1.00 27.49           H  
ATOM   1970 HD21 LEU X 124      13.109   2.575 -25.435  1.00 34.30           H  
ATOM   1971 HD22 LEU X 124      14.560   3.343 -24.749  1.00 34.30           H  
ATOM   1972 HD23 LEU X 124      14.013   1.765 -24.133  1.00 34.30           H  
ATOM   1973  N   TYR X 125      13.057   4.790 -27.094  1.00 45.08           N  
ATOM   1974  CA  TYR X 125      12.400   4.258 -28.284  1.00 47.36           C  
ATOM   1975  C   TYR X 125      12.759   2.772 -28.493  1.00 46.56           C  
ATOM   1976  O   TYR X 125      13.930   2.419 -28.408  1.00 47.37           O  
ATOM   1977  CB  TYR X 125      12.763   5.143 -29.455  1.00 49.35           C  
ATOM   1978  CG  TYR X 125      12.242   6.589 -29.377  1.00 51.97           C  
ATOM   1979  CD1 TYR X 125      13.127   7.672 -29.106  1.00 56.54           C  
ATOM   1980  CD2 TYR X 125      10.881   6.871 -29.618  1.00 56.80           C  
ATOM   1981  CE1 TYR X 125      12.665   9.029 -29.048  1.00 58.70           C  
ATOM   1982  CE2 TYR X 125      10.392   8.193 -29.585  1.00 60.69           C  
ATOM   1983  CZ  TYR X 125      11.291   9.274 -29.313  1.00 64.01           C  
ATOM   1984  OH  TYR X 125      10.783  10.580 -29.296  1.00 69.41           O  
ATOM   1985  H   TYR X 125      14.059   4.720 -26.985  1.00 45.08           H  
ATOM   1986  HA  TYR X 125      11.316   4.274 -28.173  1.00 47.36           H  
ATOM   1987  HB2 TYR X 125      13.850   5.181 -29.524  1.00 49.35           H  
ATOM   1988  HB3 TYR X 125      12.358   4.688 -30.359  1.00 49.35           H  
ATOM   1989  HD1 TYR X 125      14.174   7.466 -28.940  1.00 56.54           H  
ATOM   1990  HD2 TYR X 125      10.201   6.059 -29.832  1.00 56.80           H  
ATOM   1991  HE1 TYR X 125      13.340   9.838 -28.811  1.00 58.70           H  
ATOM   1992  HE2 TYR X 125       9.345   8.389 -29.764  1.00 60.69           H  
ATOM   1993  HH  TYR X 125      11.430  11.264 -29.109  1.00 69.41           H  
ATOM   1994  N   LEU X 126      11.763   1.923 -28.712  1.00 45.87           N  
ATOM   1995  CA  LEU X 126      11.966   0.481 -28.869  1.00 45.78           C  
ATOM   1996  C   LEU X 126      11.007  -0.176 -29.902  1.00 46.73           C  
ATOM   1997  O   LEU X 126       9.849   0.237 -30.024  1.00 47.32           O  
ATOM   1998  CB  LEU X 126      11.656  -0.244 -27.555  1.00 45.20           C  
ATOM   1999  CG  LEU X 126      12.492  -0.078 -26.314  1.00 43.50           C  
ATOM   2000  CD1 LEU X 126      11.640  -0.526 -25.176  1.00 35.40           C  
ATOM   2001  CD2 LEU X 126      13.770  -0.932 -26.492  1.00 42.52           C  
ATOM   2002  H   LEU X 126      10.823   2.287 -28.773  1.00 45.87           H  
ATOM   2003  HA  LEU X 126      13.002   0.385 -29.194  1.00 45.78           H  
ATOM   2004  HB2 LEU X 126      10.644   0.053 -27.279  1.00 45.20           H  
ATOM   2005  HB3 LEU X 126      11.671  -1.309 -27.788  1.00 45.20           H  
ATOM   2006  HG  LEU X 126      12.812   0.947 -26.127  1.00 43.50           H  
ATOM   2007 HD11 LEU X 126      10.770   0.126 -25.095  1.00 35.40           H  
ATOM   2008 HD12 LEU X 126      11.312  -1.551 -25.349  1.00 35.40           H  
ATOM   2009 HD13 LEU X 126      12.215  -0.480 -24.251  1.00 35.40           H  
ATOM   2010 HD21 LEU X 126      13.491  -1.968 -26.682  1.00 42.52           H  
ATOM   2011 HD22 LEU X 126      14.347  -0.551 -27.334  1.00 42.52           H  
ATOM   2012 HD23 LEU X 126      14.372  -0.878 -25.585  1.00 42.52           H  
ATOM   2013  N   LYS X 127      11.458  -1.258 -30.526  1.00 46.67           N  
ATOM   2014  CA  LYS X 127      10.660  -2.004 -31.467  1.00 49.20           C  
ATOM   2015  C   LYS X 127      11.079  -3.457 -31.441  1.00 49.08           C  
ATOM   2016  O   LYS X 127      12.249  -3.756 -31.252  1.00 49.74           O  
ATOM   2017  CB  LYS X 127      10.844  -1.430 -32.911  1.00 50.73           C  
ATOM   2018  CG  LYS X 127       9.617  -1.638 -33.850  1.00 53.99           C  
ATOM   2019  CD  LYS X 127       9.974  -1.574 -35.326  1.00 58.79           C  
ATOM   2020  CE  LYS X 127       8.762  -1.773 -36.247  1.00 62.51           C  
ATOM   2021  NZ  LYS X 127       9.060  -1.383 -37.723  1.00 67.13           N1+
ATOM   2022  H   LYS X 127      12.399  -1.571 -30.333  1.00 46.67           H  
ATOM   2023  HA  LYS X 127       9.610  -1.919 -31.187  1.00 49.20           H  
ATOM   2024  HB2 LYS X 127      11.034  -0.360 -32.830  1.00 50.73           H  
ATOM   2025  HB3 LYS X 127      11.706  -1.919 -33.364  1.00 50.73           H  
ATOM   2026  HG2 LYS X 127       9.183  -2.616 -33.641  1.00 53.99           H  
ATOM   2027  HG3 LYS X 127       8.883  -0.861 -33.637  1.00 53.99           H  
ATOM   2028  HD2 LYS X 127      10.705  -2.354 -35.540  1.00 58.79           H  
ATOM   2029  HD3 LYS X 127      10.412  -0.598 -35.535  1.00 58.79           H  
ATOM   2030  HE2 LYS X 127       7.941  -1.155 -35.882  1.00 62.51           H  
ATOM   2031  HE3 LYS X 127       8.469  -2.822 -36.216  1.00 62.51           H  
ATOM   2032  HZ1 LYS X 127       9.333  -0.412 -37.766  1.00 67.13           H  
ATOM   2033  HZ2 LYS X 127       9.809  -1.959 -38.079  1.00 67.13           H  
ATOM   2034  HZ3 LYS X 127       8.231  -1.525 -38.283  1.00 67.13           H  
ATOM   2035  N   GLY X 128      10.128  -4.352 -31.643  1.00 49.88           N  
ATOM   2036  CA  GLY X 128      10.398  -5.759 -31.891  1.00 50.72           C  
ATOM   2037  C   GLY X 128      10.601  -6.622 -30.667  1.00 50.89           C  
ATOM   2038  O   GLY X 128      11.600  -7.340 -30.610  1.00 53.01           O  
ATOM   2039  H   GLY X 128       9.166  -4.044 -31.624  1.00 49.88           H  
ATOM   2040  HA2 GLY X 128       9.556  -6.166 -32.450  1.00 50.72           H  
ATOM   2041  HA3 GLY X 128      11.301  -5.823 -32.497  1.00 50.72           H  
ATOM   2042  N   HIS X 129       9.672  -6.557 -29.700  1.00 49.84           N  
ATOM   2043  CA  HIS X 129       9.716  -7.340 -28.475  1.00 48.65           C  
ATOM   2044  C   HIS X 129       9.477  -8.824 -28.658  1.00 49.20           C  
ATOM   2045  O   HIS X 129       8.468  -9.197 -29.229  1.00 51.78           O  
ATOM   2046  CB  HIS X 129       8.660  -6.811 -27.486  1.00 48.32           C  
ATOM   2047  CG  HIS X 129       8.526  -7.643 -26.246  1.00 47.82           C  
ATOM   2048  CD2 HIS X 129       9.479  -7.644 -25.237  1.00 45.44           C  
ATOM   2049  ND1 HIS X 129       7.545  -8.490 -25.840  1.00 49.36           N  
ATOM   2050  NE2 HIS X 129       9.089  -8.457 -24.263  1.00 46.55           N  
ATOM   2051  CE1 HIS X 129       7.917  -8.975 -24.597  1.00 50.91           C  
ATOM   2052  H   HIS X 129       8.895  -5.926 -29.831  1.00 49.84           H  
ATOM   2053  HA  HIS X 129      10.733  -7.225 -28.101  1.00 48.65           H  
ATOM   2054  HB2 HIS X 129       7.695  -6.789 -27.992  1.00 48.32           H  
ATOM   2055  HB3 HIS X 129       8.939  -5.799 -27.193  1.00 48.32           H  
ATOM   2056  HD2 HIS X 129      10.395  -7.072 -25.243  1.00 45.44           H  
ATOM   2057  HE2 HIS X 129       9.634  -8.661 -23.353  1.00 46.55           H  
ATOM   2058  HE1 HIS X 129       7.380  -9.620 -24.035  1.00 50.91           H  
ATOM   2059  N   THR X 130      10.371  -9.665 -28.143  1.00 48.14           N  
ATOM   2060  CA  THR X 130      10.184 -11.131 -28.116  1.00 48.32           C  
ATOM   2061  C   THR X 130      10.723 -11.578 -26.739  1.00 47.25           C  
ATOM   2062  O   THR X 130      11.202 -10.743 -25.987  1.00 46.67           O  
ATOM   2063  CB  THR X 130      10.955 -11.873 -29.258  1.00 49.89           C  
ATOM   2064  OG1 THR X 130      12.395 -11.815 -29.051  1.00 49.64           O  
ATOM   2065  CG2 THR X 130      10.639 -11.291 -30.686  1.00 51.47           C  
ATOM   2066  H   THR X 130      11.220  -9.282 -27.751  1.00 48.14           H  
ATOM   2067  HA  THR X 130       9.134 -11.379 -28.272  1.00 48.32           H  
ATOM   2068  HB  THR X 130      10.609 -12.906 -29.217  1.00 49.89           H  
ATOM   2069 HG21 THR X 130       9.564 -11.329 -30.864  1.00 51.47           H  
ATOM   2070 HG22 THR X 130      10.980 -10.257 -30.741  1.00 51.47           H  
ATOM   2071 HG23 THR X 130      11.154 -11.884 -31.442  1.00 51.47           H  
ATOM   2072  HG1 THR X 130      12.809 -12.329 -29.748  1.00 49.64           H  
ATOM   2073  N   GLY X 131      10.661 -12.872 -26.427  1.00 46.42           N  
ATOM   2074  CA  GLY X 131      11.226 -13.427 -25.225  1.00 44.64           C  
ATOM   2075  C   GLY X 131      10.204 -14.172 -24.395  1.00 45.35           C  
ATOM   2076  O   GLY X 131       9.116 -14.462 -24.843  1.00 45.95           O  
ATOM   2077  H   GLY X 131      10.193 -13.497 -27.068  1.00 46.42           H  
ATOM   2078  HA2 GLY X 131      12.023 -14.117 -25.500  1.00 44.64           H  
ATOM   2079  HA3 GLY X 131      11.639 -12.615 -24.626  1.00 44.64           H  
ATOM   2080  N   THR X 132      10.563 -14.444 -23.152  1.00 45.60           N  
ATOM   2081  CA  THR X 132       9.874 -15.401 -22.291  1.00 46.13           C  
ATOM   2082  C   THR X 132       9.499 -14.686 -21.011  1.00 45.86           C  
ATOM   2083  O   THR X 132       9.063 -15.317 -20.073  1.00 45.99           O  
ATOM   2084  CB  THR X 132      10.791 -16.552 -21.875  1.00 46.30           C  
ATOM   2085  OG1 THR X 132      12.002 -15.997 -21.310  1.00 48.37           O  
ATOM   2086  CG2 THR X 132      11.133 -17.489 -23.071  1.00 45.70           C  
ATOM   2087  H   THR X 132      11.364 -13.959 -22.774  1.00 45.60           H  
ATOM   2088  HA  THR X 132       9.017 -15.791 -22.840  1.00 46.13           H  
ATOM   2089  HB  THR X 132      10.271 -17.161 -21.135  1.00 46.30           H  
ATOM   2090 HG21 THR X 132      10.212 -17.899 -23.486  1.00 45.70           H  
ATOM   2091 HG22 THR X 132      11.657 -16.921 -23.840  1.00 45.70           H  
ATOM   2092 HG23 THR X 132      11.769 -18.303 -22.724  1.00 45.70           H  
ATOM   2093  HG1 THR X 132      12.426 -15.471 -21.992  1.00 48.37           H  
ATOM   2094  N   ALA X 133       9.700 -13.375 -20.985  1.00 45.99           N  
ATOM   2095  CA  ALA X 133       9.274 -12.500 -19.904  1.00 46.73           C  
ATOM   2096  C   ALA X 133       7.950 -11.839 -20.286  1.00 47.92           C  
ATOM   2097  O   ALA X 133       7.776 -10.620 -20.176  1.00 47.80           O  
ATOM   2098  CB  ALA X 133      10.336 -11.456 -19.660  1.00 45.41           C  
ATOM   2099  H   ALA X 133      10.181 -12.956 -21.768  1.00 45.99           H  
ATOM   2100  HA  ALA X 133       9.131 -13.075 -18.989  1.00 46.73           H  
ATOM   2101  HB1 ALA X 133      11.269 -11.945 -19.381  1.00 45.41           H  
ATOM   2102  HB2 ALA X 133      10.489 -10.874 -20.569  1.00 45.41           H  
ATOM   2103  HB3 ALA X 133      10.017 -10.795 -18.854  1.00 45.41           H  
ATOM   2104  N   GLY X 134       7.013 -12.651 -20.758  1.00 49.75           N  
ATOM   2105  CA  GLY X 134       5.686 -12.166 -21.039  1.00 50.92           C  
ATOM   2106  C   GLY X 134       5.578 -11.827 -22.500  1.00 52.34           C  
ATOM   2107  O   GLY X 134       6.573 -11.505 -23.161  1.00 52.97           O  
ATOM   2108  H   GLY X 134       7.233 -13.623 -20.923  1.00 49.75           H  
ATOM   2109  HA2 GLY X 134       4.957 -12.937 -20.789  1.00 50.92           H  
ATOM   2110  HA3 GLY X 134       5.491 -11.274 -20.443  1.00 50.92           H  
ATOM   2111  N   LYS X 135       4.345 -11.883 -22.982  1.00 53.08           N  
ATOM   2112  CA  LYS X 135       4.004 -11.677 -24.382  1.00 53.79           C  
ATOM   2113  C   LYS X 135       3.898 -10.194 -24.707  1.00 51.65           C  
ATOM   2114  O   LYS X 135       4.252  -9.797 -25.783  1.00 52.87           O  
ATOM   2115  CB  LYS X 135       2.675 -12.379 -24.698  1.00 55.63           C  
ATOM   2116  CG  LYS X 135       2.781 -13.877 -25.063  1.00 62.90           C  
ATOM   2117  CD  LYS X 135       3.207 -14.796 -23.900  1.00 71.10           C  
ATOM   2118  CE  LYS X 135       2.263 -16.032 -23.760  1.00 75.83           C  
ATOM   2119  NZ  LYS X 135       2.065 -16.490 -22.302  1.00 73.81           N1+
ATOM   2120  H   LYS X 135       3.594 -12.081 -22.337  1.00 53.08           H  
ATOM   2121  HA  LYS X 135       4.797 -12.103 -24.996  1.00 53.79           H  
ATOM   2122  HB2 LYS X 135       2.033 -12.292 -23.821  1.00 55.63           H  
ATOM   2123  HB3 LYS X 135       2.214 -11.861 -25.539  1.00 55.63           H  
ATOM   2124  HG2 LYS X 135       1.806 -14.209 -25.419  1.00 62.90           H  
ATOM   2125  HG3 LYS X 135       3.514 -13.980 -25.863  1.00 62.90           H  
ATOM   2126  HD2 LYS X 135       3.181 -14.225 -22.972  1.00 71.10           H  
ATOM   2127  HD3 LYS X 135       4.223 -15.147 -24.082  1.00 71.10           H  
ATOM   2128  HE2 LYS X 135       2.691 -16.859 -24.327  1.00 75.83           H  
ATOM   2129  HE3 LYS X 135       1.289 -15.772 -24.175  1.00 75.83           H  
ATOM   2130  HZ1 LYS X 135       2.959 -16.735 -21.902  1.00 73.81           H  
ATOM   2131  HZ2 LYS X 135       1.651 -15.740 -21.767  1.00 73.81           H  
ATOM   2132  HZ3 LYS X 135       1.455 -17.295 -22.282  1.00 73.81           H  
ATOM   2133  N   GLN X 136       3.380  -9.367 -23.819  1.00 49.78           N  
ATOM   2134  CA  GLN X 136       3.426  -7.924 -24.053  1.00 48.56           C  
ATOM   2135  C   GLN X 136       4.747  -7.434 -23.477  1.00 45.96           C  
ATOM   2136  O   GLN X 136       5.346  -8.087 -22.585  1.00 45.05           O  
ATOM   2137  CB  GLN X 136       2.249  -7.230 -23.362  1.00 48.61           C  
ATOM   2138  CG  GLN X 136       0.988  -7.082 -24.242  1.00 58.03           C  
ATOM   2139  CD  GLN X 136      -0.268  -7.548 -23.513  1.00 69.30           C  
ATOM   2140  OE1 GLN X 136      -0.309  -8.669 -22.944  1.00 75.18           O  
ATOM   2141  NE2 GLN X 136      -1.296  -6.685 -23.484  1.00 72.00           N  
ATOM   2142  H   GLN X 136       2.952  -9.730 -22.979  1.00 49.78           H  
ATOM   2143  HA  GLN X 136       3.353  -7.697 -25.117  1.00 48.56           H  
ATOM   2144  HB2 GLN X 136       1.982  -7.810 -22.479  1.00 48.61           H  
ATOM   2145  HB3 GLN X 136       2.571  -6.234 -23.058  1.00 48.61           H  
ATOM   2146  HG2 GLN X 136       1.115  -7.680 -25.144  1.00 58.03           H  
ATOM   2147  HG3 GLN X 136       0.869  -6.033 -24.515  1.00 58.03           H  
ATOM   2148 HE21 GLN X 136      -1.221  -5.794 -23.955  1.00 72.00           H  
ATOM   2149 HE22 GLN X 136      -2.144  -6.926 -22.992  1.00 72.00           H  
ATOM   2150  N   SER X 137       5.204  -6.283 -23.945  1.00 44.27           N  
ATOM   2151  CA  SER X 137       6.429  -5.701 -23.417  1.00 42.15           C  
ATOM   2152  C   SER X 137       6.125  -4.987 -22.065  1.00 41.88           C  
ATOM   2153  O   SER X 137       5.220  -4.177 -22.032  1.00 41.23           O  
ATOM   2154  CB  SER X 137       7.007  -4.655 -24.370  1.00 40.55           C  
ATOM   2155  OG  SER X 137       8.099  -3.998 -23.729  1.00 43.32           O  
ATOM   2156  H   SER X 137       4.697  -5.804 -24.676  1.00 44.27           H  
ATOM   2157  HA  SER X 137       7.147  -6.511 -23.287  1.00 42.15           H  
ATOM   2158  HB2 SER X 137       6.238  -3.925 -24.622  1.00 40.55           H  
ATOM   2159  HB3 SER X 137       7.357  -5.143 -25.280  1.00 40.55           H  
ATOM   2160  HG  SER X 137       7.886  -3.063 -23.679  1.00 43.32           H  
ATOM   2161  N   SER X 138       6.926  -5.208 -21.010  1.00 40.48           N  
ATOM   2162  CA  SER X 138       6.730  -4.489 -19.717  1.00 40.20           C  
ATOM   2163  C   SER X 138       7.352  -3.078 -19.705  1.00 40.48           C  
ATOM   2164  O   SER X 138       7.055  -2.270 -18.827  1.00 39.52           O  
ATOM   2165  CB  SER X 138       7.214  -5.320 -18.532  1.00 38.97           C  
ATOM   2166  OG  SER X 138       6.492  -6.538 -18.472  1.00 36.40           O  
ATOM   2167  H   SER X 138       7.679  -5.876 -21.094  1.00 40.48           H  
ATOM   2168  HA  SER X 138       5.654  -4.348 -19.613  1.00 40.20           H  
ATOM   2169  HB2 SER X 138       7.057  -4.761 -17.610  1.00 38.97           H  
ATOM   2170  HB3 SER X 138       8.276  -5.535 -18.650  1.00 38.97           H  
ATOM   2171  HG  SER X 138       6.649  -7.009 -19.293  1.00 36.40           H  
ATOM   2172  N   LEU X 139       8.182  -2.776 -20.714  1.00 41.87           N  
ATOM   2173  CA  LEU X 139       8.574  -1.393 -21.004  1.00 41.91           C  
ATOM   2174  C   LEU X 139       7.614  -0.804 -22.075  1.00 43.18           C  
ATOM   2175  O   LEU X 139       7.213  -1.500 -22.994  1.00 43.60           O  
ATOM   2176  CB  LEU X 139       9.983  -1.378 -21.524  1.00 41.10           C  
ATOM   2177  CG  LEU X 139      11.153  -1.153 -20.564  1.00 41.19           C  
ATOM   2178  CD1 LEU X 139      12.416  -1.409 -21.308  1.00 35.21           C  
ATOM   2179  CD2 LEU X 139      11.152   0.298 -20.076  1.00 39.13           C  
ATOM   2180  H   LEU X 139       8.547  -3.521 -21.290  1.00 41.87           H  
ATOM   2181  HA  LEU X 139       8.516  -0.792 -20.096  1.00 41.91           H  
ATOM   2182  HB2 LEU X 139      10.151  -2.342 -22.004  1.00 41.10           H  
ATOM   2183  HB3 LEU X 139      10.033  -0.587 -22.272  1.00 41.10           H  
ATOM   2184  HG  LEU X 139      11.064  -1.820 -19.706  1.00 41.19           H  
ATOM   2185 HD11 LEU X 139      12.426  -2.439 -21.663  1.00 35.21           H  
ATOM   2186 HD12 LEU X 139      12.480  -0.731 -22.159  1.00 35.21           H  
ATOM   2187 HD13 LEU X 139      13.267  -1.244 -20.647  1.00 35.21           H  
ATOM   2188 HD21 LEU X 139      11.240   0.969 -20.931  1.00 39.13           H  
ATOM   2189 HD22 LEU X 139      10.221   0.503 -19.548  1.00 39.13           H  
ATOM   2190 HD23 LEU X 139      11.994   0.455 -19.402  1.00 39.13           H  
ATOM   2191  N   ILE X 140       7.240   0.457 -21.980  1.00 43.76           N  
ATOM   2192  CA  ILE X 140       6.427   0.980 -23.016  1.00 46.71           C  
ATOM   2193  C   ILE X 140       7.211   1.074 -24.335  1.00 49.35           C  
ATOM   2194  O   ILE X 140       8.401   1.483 -24.355  1.00 48.72           O  
ATOM   2195  CB  ILE X 140       5.680   2.251 -22.615  1.00 47.87           C  
ATOM   2196  CG1 ILE X 140       6.569   3.437 -22.305  1.00 49.76           C  
ATOM   2197  CG2 ILE X 140       4.728   1.991 -21.400  1.00 49.05           C  
ATOM   2198  CD1 ILE X 140       5.668   4.802 -22.434  1.00 53.04           C  
ATOM   2199  H   ILE X 140       7.523   1.029 -21.197  1.00 43.76           H  
ATOM   2200  HA  ILE X 140       5.621   0.270 -23.200  1.00 46.71           H  
ATOM   2201  HB  ILE X 140       5.103   2.516 -23.501  1.00 47.87           H  
ATOM   2202 HG12 ILE X 140       6.962   3.349 -21.292  1.00 49.76           H  
ATOM   2203 HG13 ILE X 140       7.396   3.473 -23.014  1.00 49.76           H  
ATOM   2204 HG21 ILE X 140       4.049   1.172 -21.639  1.00 49.05           H  
ATOM   2205 HG22 ILE X 140       5.321   1.728 -20.524  1.00 49.05           H  
ATOM   2206 HG23 ILE X 140       4.151   2.892 -21.191  1.00 49.05           H  
ATOM   2207 HD11 ILE X 140       5.272   4.882 -23.447  1.00 53.04           H  
ATOM   2208 HD12 ILE X 140       4.842   4.761 -21.724  1.00 53.04           H  
ATOM   2209 HD13 ILE X 140       6.291   5.670 -22.218  1.00 53.04           H  
ATOM   2210  N   LEU X 141       6.588   0.633 -25.431  1.00 51.09           N  
ATOM   2211  CA  LEU X 141       7.271   0.686 -26.700  1.00 53.82           C  
ATOM   2212  C   LEU X 141       7.050   2.056 -27.259  1.00 56.52           C  
ATOM   2213  O   LEU X 141       7.963   2.678 -27.787  1.00 59.58           O  
ATOM   2214  CB  LEU X 141       6.746  -0.343 -27.683  1.00 53.74           C  
ATOM   2215  CG  LEU X 141       6.789  -1.756 -27.157  1.00 53.61           C  
ATOM   2216  CD1 LEU X 141       5.939  -2.625 -28.068  1.00 56.95           C  
ATOM   2217  CD2 LEU X 141       8.174  -2.282 -27.046  1.00 48.49           C  
ATOM   2218  H   LEU X 141       5.649   0.266 -25.372  1.00 51.09           H  
ATOM   2219  HA  LEU X 141       8.327   0.467 -26.545  1.00 53.82           H  
ATOM   2220  HB2 LEU X 141       5.712  -0.095 -27.922  1.00 53.74           H  
ATOM   2221  HB3 LEU X 141       7.350  -0.294 -28.589  1.00 53.74           H  
ATOM   2222  HG  LEU X 141       6.390  -1.768 -26.143  1.00 53.61           H  
ATOM   2223 HD11 LEU X 141       4.917  -2.245 -28.083  1.00 56.95           H  
ATOM   2224 HD12 LEU X 141       6.350  -2.603 -29.078  1.00 56.95           H  
ATOM   2225 HD13 LEU X 141       5.940  -3.650 -27.697  1.00 56.95           H  
ATOM   2226 HD21 LEU X 141       8.637  -2.297 -28.033  1.00 48.49           H  
ATOM   2227 HD22 LEU X 141       8.754  -1.641 -26.382  1.00 48.49           H  
ATOM   2228 HD23 LEU X 141       8.147  -3.294 -26.642  1.00 48.49           H  
ATOM   2229  N   HIS X 142       5.848   2.560 -27.068  1.00 58.55           N  
ATOM   2230  CA  HIS X 142       5.442   3.779 -27.723  1.00 60.86           C  
ATOM   2231  C   HIS X 142       6.246   5.063 -27.416  1.00 59.81           C  
ATOM   2232  O   HIS X 142       6.070   6.015 -28.155  1.00 63.79           O  
ATOM   2233  CB  HIS X 142       3.891   3.999 -27.659  1.00 63.50           C  
ATOM   2234  CG  HIS X 142       3.280   3.849 -26.295  1.00 66.75           C  
ATOM   2235  ND1 HIS X 142       3.031   2.617 -25.717  1.00 73.20           N  
ATOM   2236  CD2 HIS X 142       2.805   4.773 -25.421  1.00 71.22           C  
ATOM   2237  CE1 HIS X 142       2.457   2.788 -24.531  1.00 75.13           C  
ATOM   2238  NE2 HIS X 142       2.314   4.088 -24.322  1.00 75.25           N  
ATOM   2239  H   HIS X 142       5.201   2.086 -26.454  1.00 58.55           H  
ATOM   2240  HA  HIS X 142       5.722   3.591 -28.759  1.00 60.86           H  
ATOM   2241  HB2 HIS X 142       3.420   3.273 -28.321  1.00 63.50           H  
ATOM   2242  HB3 HIS X 142       3.678   5.007 -28.015  1.00 63.50           H  
ATOM   2243  HD2 HIS X 142       2.809   5.844 -25.558  1.00 71.22           H  
ATOM   2244  HE2 HIS X 142       1.913   4.510 -23.497  1.00 75.25           H  
ATOM   2245  HE1 HIS X 142       2.158   2.002 -23.854  1.00 75.13           H  
ATOM   2246  N   GLY X 143       7.133   5.120 -26.410  1.00 56.39           N  
ATOM   2247  CA  GLY X 143       7.845   6.357 -26.116  1.00 52.35           C  
ATOM   2248  C   GLY X 143       7.569   6.927 -24.741  1.00 50.12           C  
ATOM   2249  O   GLY X 143       6.450   7.379 -24.446  1.00 50.72           O  
ATOM   2250  H   GLY X 143       7.309   4.297 -25.851  1.00 56.39           H  
ATOM   2251  HA2 GLY X 143       8.914   6.162 -26.196  1.00 52.35           H  
ATOM   2252  HA3 GLY X 143       7.555   7.101 -26.858  1.00 52.35           H  
ATOM   2253  N   ALA X 144       8.564   6.892 -23.849  1.00 47.12           N  
ATOM   2254  CA  ALA X 144       8.412   7.643 -22.593  1.00 44.00           C  
ATOM   2255  C   ALA X 144       9.654   8.389 -22.229  1.00 42.83           C  
ATOM   2256  O   ALA X 144      10.758   7.908 -22.507  1.00 42.57           O  
ATOM   2257  CB  ALA X 144       8.058   6.735 -21.517  1.00 43.34           C  
ATOM   2258  H   ALA X 144       9.403   6.361 -24.033  1.00 47.12           H  
ATOM   2259  HA  ALA X 144       7.618   8.374 -22.744  1.00 44.00           H  
ATOM   2260  HB1 ALA X 144       7.135   6.213 -21.771  1.00 43.34           H  
ATOM   2261  HB2 ALA X 144       8.859   6.009 -21.376  1.00 43.34           H  
ATOM   2262  HB3 ALA X 144       7.914   7.301 -20.597  1.00 43.34           H  
ATOM   2263  N   ASP X 145       9.482   9.553 -21.609  1.00 41.33           N  
ATOM   2264  CA  ASP X 145      10.603  10.277 -21.056  1.00 40.29           C  
ATOM   2265  C   ASP X 145      11.206   9.527 -19.893  1.00 37.77           C  
ATOM   2266  O   ASP X 145      10.694   8.510 -19.451  1.00 37.67           O  
ATOM   2267  CB  ASP X 145      10.228  11.712 -20.654  1.00 42.27           C  
ATOM   2268  CG  ASP X 145       9.957  12.634 -21.872  1.00 45.98           C  
ATOM   2269  OD1 ASP X 145       9.827  12.144 -23.007  1.00 48.91           O  
ATOM   2270  OD2 ASP X 145       9.881  13.855 -21.703  1.00 47.74           O1-
ATOM   2271  H   ASP X 145       8.552   9.937 -21.523  1.00 41.33           H  
ATOM   2272  HA  ASP X 145      11.354  10.355 -21.842  1.00 40.29           H  
ATOM   2273  HB2 ASP X 145      11.048  12.135 -20.074  1.00 42.27           H  
ATOM   2274  HB3 ASP X 145       9.329  11.676 -20.039  1.00 42.27           H  
ATOM   2275  N   PHE X 146      12.368   9.980 -19.436  1.00 36.63           N  
ATOM   2276  CA  PHE X 146      12.993   9.353 -18.296  1.00 32.32           C  
ATOM   2277  C   PHE X 146      12.713  10.326 -17.214  1.00 32.39           C  
ATOM   2278  O   PHE X 146      12.692  11.537 -17.478  1.00 32.61           O  
ATOM   2279  CB  PHE X 146      14.486   9.207 -18.556  1.00 32.46           C  
ATOM   2280  CG  PHE X 146      15.190   8.355 -17.543  1.00 31.40           C  
ATOM   2281  CD1 PHE X 146      15.237   6.971 -17.706  1.00 27.77           C  
ATOM   2282  CD2 PHE X 146      15.727   8.929 -16.363  1.00 27.33           C  
ATOM   2283  CE1 PHE X 146      15.827   6.163 -16.767  1.00 28.97           C  
ATOM   2284  CE2 PHE X 146      16.349   8.129 -15.441  1.00 24.95           C  
ATOM   2285  CZ  PHE X 146      16.455   6.726 -15.654  1.00 25.37           C  
ATOM   2286  H   PHE X 146      12.815  10.765 -19.887  1.00 36.63           H  
ATOM   2287  HA  PHE X 146      12.632   8.351 -18.064  1.00 32.32           H  
ATOM   2288  HB2 PHE X 146      14.622   8.757 -19.539  1.00 32.46           H  
ATOM   2289  HB3 PHE X 146      14.937  10.199 -18.545  1.00 32.46           H  
ATOM   2290  HD1 PHE X 146      14.801   6.526 -18.588  1.00 27.77           H  
ATOM   2291  HD2 PHE X 146      15.646   9.992 -16.192  1.00 27.33           H  
ATOM   2292  HE1 PHE X 146      15.806   5.090 -16.889  1.00 28.97           H  
ATOM   2293  HE2 PHE X 146      16.763   8.567 -14.545  1.00 24.95           H  
ATOM   2294  HZ  PHE X 146      17.012   6.107 -14.966  1.00 25.37           H  
ATOM   2295  N   SER X 147      12.487   9.810 -15.997  1.00 32.47           N  
ATOM   2296  CA  SER X 147      12.158  10.601 -14.814  1.00 32.41           C  
ATOM   2297  C   SER X 147      12.857  10.064 -13.591  1.00 32.13           C  
ATOM   2298  O   SER X 147      13.127   8.863 -13.475  1.00 32.38           O  
ATOM   2299  CB  SER X 147      10.676  10.467 -14.493  1.00 32.64           C  
ATOM   2300  OG  SER X 147       9.914  11.149 -15.444  1.00 37.23           O  
ATOM   2301  H   SER X 147      12.548   8.807 -15.891  1.00 32.47           H  
ATOM   2302  HA  SER X 147      12.454  11.627 -15.035  1.00 32.41           H  
ATOM   2303  HB2 SER X 147      10.482  10.888 -13.506  1.00 32.64           H  
ATOM   2304  HB3 SER X 147      10.400   9.413 -14.499  1.00 32.64           H  
ATOM   2305  HG  SER X 147      10.101  10.758 -16.301  1.00 37.23           H  
ATOM   2306  N   THR X 148      13.054  10.963 -12.643  1.00 32.33           N  
ATOM   2307  CA  THR X 148      13.741  10.718 -11.393  1.00 33.85           C  
ATOM   2308  C   THR X 148      13.088  11.680 -10.404  1.00 35.12           C  
ATOM   2309  O   THR X 148      12.275  12.532 -10.806  1.00 35.88           O  
ATOM   2310  CB  THR X 148      15.233  11.040 -11.504  1.00 33.72           C  
ATOM   2311  OG1 THR X 148      15.355  12.383 -11.974  1.00 36.70           O  
ATOM   2312  CG2 THR X 148      15.886  10.112 -12.534  1.00 29.66           C  
ATOM   2313  H   THR X 148      12.697  11.894 -12.803  1.00 32.33           H  
ATOM   2314  HA  THR X 148      13.666   9.672 -11.094  1.00 33.85           H  
ATOM   2315  HB  THR X 148      15.716  10.910 -10.536  1.00 33.72           H  
ATOM   2316 HG21 THR X 148      15.777   9.077 -12.211  1.00 29.66           H  
ATOM   2317 HG22 THR X 148      15.401  10.244 -13.501  1.00 29.66           H  
ATOM   2318 HG23 THR X 148      16.945  10.355 -12.622  1.00 29.66           H  
ATOM   2319  HG1 THR X 148      15.847  12.878 -11.314  1.00 36.70           H  
ATOM   2320  N   LYS X 149      13.415  11.518  -9.133  1.00 36.73           N  
ATOM   2321  CA  LYS X 149      12.811  12.311  -8.041  1.00 39.70           C  
ATOM   2322  C   LYS X 149      12.835  13.829  -8.213  1.00 41.47           C  
ATOM   2323  O   LYS X 149      11.956  14.543  -7.664  1.00 42.72           O  
ATOM   2324  CB  LYS X 149      13.422  11.964  -6.699  1.00 40.28           C  
ATOM   2325  CG  LYS X 149      14.949  12.026  -6.651  1.00 41.54           C  
ATOM   2326  CD  LYS X 149      15.405  11.794  -5.211  1.00 45.78           C  
ATOM   2327  CE  LYS X 149      16.905  11.499  -5.156  1.00 52.30           C  
ATOM   2328  NZ  LYS X 149      17.487  11.785  -3.803  1.00 57.99           N1+
ATOM   2329  H   LYS X 149      14.108  10.822  -8.898  1.00 36.73           H  
ATOM   2330  HA  LYS X 149      11.761  12.022  -8.085  1.00 39.70           H  
ATOM   2331  HB2 LYS X 149      13.031  12.662  -5.959  1.00 40.28           H  
ATOM   2332  HB3 LYS X 149      13.116  10.950  -6.440  1.00 40.28           H  
ATOM   2333  HG2 LYS X 149      15.368  11.254  -7.297  1.00 41.54           H  
ATOM   2334  HG3 LYS X 149      15.287  13.006  -6.989  1.00 41.54           H  
ATOM   2335  HD2 LYS X 149      14.859  10.947  -4.795  1.00 45.78           H  
ATOM   2336  HD3 LYS X 149      15.195  12.686  -4.622  1.00 45.78           H  
ATOM   2337  HE2 LYS X 149      17.412  12.119  -5.895  1.00 52.30           H  
ATOM   2338  HE3 LYS X 149      17.065  10.447  -5.392  1.00 52.30           H  
ATOM   2339  HZ1 LYS X 149      17.344  12.758  -3.574  1.00 57.99           H  
ATOM   2340  HZ2 LYS X 149      17.032  11.206  -3.112  1.00 57.99           H  
ATOM   2341  HZ3 LYS X 149      18.477  11.583  -3.813  1.00 57.99           H  
ATOM   2342  N   ASP X 150      13.775  14.320  -9.007  1.00 42.19           N  
ATOM   2343  CA  ASP X 150      13.942  15.759  -9.203  1.00 44.17           C  
ATOM   2344  C   ASP X 150      13.662  16.188 -10.654  1.00 44.89           C  
ATOM   2345  O   ASP X 150      13.887  17.340 -11.020  1.00 45.96           O  
ATOM   2346  CB  ASP X 150      15.384  16.129  -8.805  1.00 44.39           C  
ATOM   2347  CG  ASP X 150      16.431  15.282  -9.554  1.00 46.28           C  
ATOM   2348  OD1 ASP X 150      16.071  14.277 -10.228  1.00 48.13           O  
ATOM   2349  OD2 ASP X 150      17.619  15.635  -9.505  1.00 48.35           O1-
ATOM   2350  H   ASP X 150      14.393  13.683  -9.490  1.00 42.19           H  
ATOM   2351  HA  ASP X 150      13.219  16.285  -8.580  1.00 44.17           H  
ATOM   2352  HB2 ASP X 150      15.504  15.969  -7.734  1.00 44.39           H  
ATOM   2353  HB3 ASP X 150      15.553  17.181  -9.036  1.00 44.39           H  
ATOM   2354  N   ALA X 151      13.192  15.254 -11.486  1.00 45.18           N  
ATOM   2355  CA  ALA X 151      12.845  15.555 -12.898  1.00 45.22           C  
ATOM   2356  C   ALA X 151      11.605  14.772 -13.265  1.00 44.98           C  
ATOM   2357  O   ALA X 151      11.659  13.572 -13.559  1.00 44.56           O  
ATOM   2358  CB  ALA X 151      13.999  15.195 -13.837  1.00 43.93           C  
ATOM   2359  H   ALA X 151      13.069  14.312 -11.143  1.00 45.18           H  
ATOM   2360  HA  ALA X 151      12.658  16.624 -13.004  1.00 45.22           H  
ATOM   2361  HB1 ALA X 151      14.885  15.766 -13.560  1.00 43.93           H  
ATOM   2362  HB2 ALA X 151      14.214  14.129 -13.757  1.00 43.93           H  
ATOM   2363  HB3 ALA X 151      13.720  15.433 -14.863  1.00 43.93           H  
ATOM   2364  N   ASP X 152      10.473  15.459 -13.203  1.00 46.10           N  
ATOM   2365  CA  ASP X 152       9.166  14.864 -13.370  1.00 45.46           C  
ATOM   2366  C   ASP X 152       8.790  15.007 -14.837  1.00 46.09           C  
ATOM   2367  O   ASP X 152       8.372  16.086 -15.275  1.00 47.63           O  
ATOM   2368  CB  ASP X 152       8.184  15.653 -12.501  1.00 47.04           C  
ATOM   2369  CG  ASP X 152       6.709  15.216 -12.677  1.00 48.02           C  
ATOM   2370  OD1 ASP X 152       6.435  13.998 -12.867  1.00 45.41           O  
ATOM   2371  OD2 ASP X 152       5.821  16.109 -12.592  1.00 49.65           O1-
ATOM   2372  H   ASP X 152      10.527  16.453 -13.030  1.00 46.10           H  
ATOM   2373  HA  ASP X 152       9.150  13.813 -13.081  1.00 45.46           H  
ATOM   2374  HB2 ASP X 152       8.264  16.708 -12.762  1.00 47.04           H  
ATOM   2375  HB3 ASP X 152       8.462  15.515 -11.456  1.00 47.04           H  
ATOM   2376  N   ASN X 153       8.918  13.915 -15.584  1.00 44.45           N  
ATOM   2377  CA  ASN X 153       8.811  13.915 -17.047  1.00 42.82           C  
ATOM   2378  C   ASN X 153       7.884  12.814 -17.487  1.00 42.56           C  
ATOM   2379  O   ASN X 153       7.788  12.541 -18.680  1.00 42.19           O  
ATOM   2380  CB  ASN X 153      10.188  13.662 -17.676  1.00 41.26           C  
ATOM   2381  CG  ASN X 153      11.150  14.803 -17.445  1.00 40.68           C  
ATOM   2382  OD1 ASN X 153      10.741  15.957 -17.366  1.00 43.00           O  
ATOM   2383  ND2 ASN X 153      12.439  14.492 -17.340  1.00 38.98           N  
ATOM   2384  H   ASN X 153       9.099  13.037 -15.119  1.00 44.45           H  
ATOM   2385  HA  ASN X 153       8.428  14.884 -17.366  1.00 42.82           H  
ATOM   2386  HB2 ASN X 153      10.061  13.524 -18.750  1.00 41.26           H  
ATOM   2387  HB3 ASN X 153      10.610  12.756 -17.241  1.00 41.26           H  
ATOM   2388 HD21 ASN X 153      13.123  15.219 -17.189  1.00 38.98           H  
ATOM   2389 HD22 ASN X 153      12.733  13.528 -17.411  1.00 38.98           H  
ATOM   2390  N   ASP X 154       7.212  12.161 -16.534  1.00 41.98           N  
ATOM   2391  CA  ASP X 154       6.308  11.087 -16.871  1.00 42.70           C  
ATOM   2392  C   ASP X 154       4.979  11.619 -17.496  1.00 44.00           C  
ATOM   2393  O   ASP X 154       4.786  12.849 -17.615  1.00 44.16           O  
ATOM   2394  CB  ASP X 154       6.043  10.213 -15.643  1.00 42.66           C  
ATOM   2395  CG  ASP X 154       5.397  10.989 -14.492  1.00 45.90           C  
ATOM   2396  OD1 ASP X 154       4.492  11.839 -14.675  1.00 44.52           O  
ATOM   2397  OD2 ASP X 154       5.808  10.754 -13.357  1.00 51.61           O1-
ATOM   2398  H   ASP X 154       7.338  12.422 -15.566  1.00 41.98           H  
ATOM   2399  HA  ASP X 154       6.785  10.471 -17.633  1.00 42.70           H  
ATOM   2400  HB2 ASP X 154       6.991   9.802 -15.297  1.00 42.66           H  
ATOM   2401  HB3 ASP X 154       5.378   9.399 -15.931  1.00 42.66           H  
ATOM   2402  N   ASN X 155       4.085  10.704 -17.887  1.00 43.69           N  
ATOM   2403  CA  ASN X 155       2.813  11.093 -18.503  1.00 46.92           C  
ATOM   2404  C   ASN X 155       1.692  11.136 -17.443  1.00 47.39           C  
ATOM   2405  O   ASN X 155       0.494  11.033 -17.758  1.00 47.62           O  
ATOM   2406  CB  ASN X 155       2.438  10.202 -19.718  1.00 46.75           C  
ATOM   2407  CG  ASN X 155       3.571  10.105 -20.761  1.00 51.43           C  
ATOM   2408  ND2 ASN X 155       3.940   8.988 -21.207  1.00 56.30           N  
ATOM   2409  OD1 ASN X 155       4.150  11.267 -21.154  1.00 54.58           O  
ATOM   2410  H   ASN X 155       4.291   9.724 -17.755  1.00 43.69           H  
ATOM   2411  HA  ASN X 155       2.937  12.098 -18.905  1.00 46.92           H  
ATOM   2412  HB2 ASN X 155       1.556  10.624 -20.200  1.00 46.75           H  
ATOM   2413  HB3 ASN X 155       2.210   9.199 -19.357  1.00 46.75           H  
ATOM   2414 HD21 ASN X 155       4.691   8.936 -21.881  1.00 56.30           H  
ATOM   2415 HD22 ASN X 155       3.485   8.143 -20.891  1.00 56.30           H  
ATOM   2416  N   CYS X 156       2.088  11.284 -16.177  1.00 47.11           N  
ATOM   2417  CA  CYS X 156       1.119  11.224 -15.109  1.00 47.57           C  
ATOM   2418  C   CYS X 156       0.950  12.604 -14.524  1.00 48.55           C  
ATOM   2419  O   CYS X 156       1.775  13.487 -14.751  1.00 48.04           O  
ATOM   2420  CB  CYS X 156       1.557  10.219 -14.078  1.00 46.84           C  
ATOM   2421  SG  CYS X 156       0.320   9.796 -12.900  1.00 49.39           S  
ATOM   2422  H   CYS X 156       3.064  11.438 -15.967  1.00 47.11           H  
ATOM   2423  HA  CYS X 156       0.151  10.895 -15.488  1.00 47.57           H  
ATOM   2424  HB2 CYS X 156       2.411  10.632 -13.541  1.00 46.84           H  
ATOM   2425  HB3 CYS X 156       1.859   9.309 -14.596  1.00 46.84           H  
ATOM   2426  N   MET X 157      -0.175  12.815 -13.864  1.00 50.04           N  
ATOM   2427  CA  MET X 157      -0.422  14.031 -13.122  1.00 52.61           C  
ATOM   2428  C   MET X 157       0.256  13.863 -11.739  1.00 52.29           C  
ATOM   2429  O   MET X 157       0.826  14.808 -11.177  1.00 53.14           O  
ATOM   2430  CB  MET X 157      -1.937  14.264 -13.001  1.00 54.42           C  
ATOM   2431  CG  MET X 157      -2.314  15.506 -12.235  1.00 61.16           C  
ATOM   2432  SD  MET X 157      -4.045  16.080 -12.356  1.00 74.44           S  
ATOM   2433  CE  MET X 157      -4.290  16.304 -14.138  1.00 72.24           C  
ATOM   2434  H   MET X 157      -0.889  12.100 -13.878  1.00 50.04           H  
ATOM   2435  HA  MET X 157      -0.009  14.906 -13.624  1.00 52.61           H  
ATOM   2436  HB2 MET X 157      -2.375  13.404 -12.494  1.00 54.42           H  
ATOM   2437  HB3 MET X 157      -2.352  14.344 -14.006  1.00 54.42           H  
ATOM   2438  HG2 MET X 157      -1.676  16.315 -12.591  1.00 61.16           H  
ATOM   2439  HG3 MET X 157      -2.106  15.316 -11.182  1.00 61.16           H  
ATOM   2440  HE1 MET X 157      -3.580  17.042 -14.512  1.00 72.24           H  
ATOM   2441  HE2 MET X 157      -4.130  15.354 -14.649  1.00 72.24           H  
ATOM   2442  HE3 MET X 157      -5.307  16.650 -14.324  1.00 72.24           H  
ATOM   2443  N   CYS X 158       0.204  12.647 -11.206  1.00 50.97           N  
ATOM   2444  CA  CYS X 158       1.018  12.234 -10.067  1.00 51.03           C  
ATOM   2445  C   CYS X 158       2.562  12.287 -10.451  1.00 48.47           C  
ATOM   2446  O   CYS X 158       2.901  12.488 -11.608  1.00 47.83           O  
ATOM   2447  CB  CYS X 158       0.596  10.792  -9.738  1.00 50.02           C  
ATOM   2448  SG  CYS X 158       1.367   9.703 -10.997  1.00 57.23           S  
ATOM   2449  H   CYS X 158      -0.431  11.974 -11.610  1.00 50.97           H  
ATOM   2450  HA  CYS X 158       0.872  12.893  -9.211  1.00 51.03           H  
ATOM   2451  HB2 CYS X 158      -0.489  10.701  -9.780  1.00 50.02           H  
ATOM   2452  HB3 CYS X 158       0.945  10.518  -8.743  1.00 50.02           H  
ATOM   2453  N   LYS X 159       3.472  12.030  -9.508  1.00 46.27           N  
ATOM   2454  CA  LYS X 159       4.916  11.950  -9.774  1.00 43.50           C  
ATOM   2455  C   LYS X 159       5.439  10.523  -9.554  1.00 40.92           C  
ATOM   2456  O   LYS X 159       5.695  10.095  -8.410  1.00 39.63           O  
ATOM   2457  CB  LYS X 159       5.644  12.930  -8.852  1.00 45.13           C  
ATOM   2458  CG  LYS X 159       5.243  14.386  -9.034  1.00 49.82           C  
ATOM   2459  CD  LYS X 159       6.056  15.315  -8.096  1.00 60.70           C  
ATOM   2460  CE  LYS X 159       5.596  16.801  -8.110  1.00 66.00           C  
ATOM   2461  NZ  LYS X 159       5.139  17.312  -9.465  1.00 69.31           N1+
ATOM   2462  H   LYS X 159       3.151  11.883  -8.562  1.00 46.27           H  
ATOM   2463  HA  LYS X 159       5.102  12.213 -10.815  1.00 43.50           H  
ATOM   2464  HB2 LYS X 159       5.435  12.646  -7.821  1.00 45.13           H  
ATOM   2465  HB3 LYS X 159       6.714  12.845  -9.042  1.00 45.13           H  
ATOM   2466  HG2 LYS X 159       5.425  14.678 -10.068  1.00 49.82           H  
ATOM   2467  HG3 LYS X 159       4.182  14.493  -8.808  1.00 49.82           H  
ATOM   2468  HD2 LYS X 159       7.102  15.279  -8.402  1.00 60.70           H  
ATOM   2469  HD3 LYS X 159       5.962  14.938  -7.077  1.00 60.70           H  
ATOM   2470  HE2 LYS X 159       6.431  17.418  -7.779  1.00 66.00           H  
ATOM   2471  HE3 LYS X 159       4.767  16.906  -7.410  1.00 66.00           H  
ATOM   2472  HZ1 LYS X 159       5.894  17.224 -10.130  1.00 69.31           H  
ATOM   2473  HZ2 LYS X 159       4.347  16.769  -9.780  1.00 69.31           H  
ATOM   2474  HZ3 LYS X 159       4.872  18.283  -9.386  1.00 69.31           H  
ATOM   2475  N   CYS X 160       5.602   9.781 -10.642  1.00 38.40           N  
ATOM   2476  CA  CYS X 160       5.859   8.354 -10.574  1.00 37.38           C  
ATOM   2477  C   CYS X 160       7.170   7.983  -9.908  1.00 37.41           C  
ATOM   2478  O   CYS X 160       7.268   6.937  -9.234  1.00 37.18           O  
ATOM   2479  CB  CYS X 160       5.888   7.761 -11.971  1.00 39.18           C  
ATOM   2480  SG  CYS X 160       4.293   7.613 -12.858  1.00 39.86           S  
ATOM   2481  H   CYS X 160       5.545  10.224 -11.548  1.00 38.40           H  
ATOM   2482  HA  CYS X 160       5.047   7.954  -9.967  1.00 37.38           H  
ATOM   2483  HB2 CYS X 160       6.312   6.760 -11.892  1.00 39.18           H  
ATOM   2484  HB3 CYS X 160       6.543   8.386 -12.578  1.00 39.18           H  
ATOM   2485  N   ALA X 161       8.210   8.777 -10.122  1.00 36.97           N  
ATOM   2486  CA  ALA X 161       9.484   8.429  -9.489  1.00 36.87           C  
ATOM   2487  C   ALA X 161       9.353   8.509  -7.954  1.00 36.78           C  
ATOM   2488  O   ALA X 161       9.935   7.713  -7.258  1.00 36.01           O  
ATOM   2489  CB  ALA X 161      10.603   9.337  -9.959  1.00 36.66           C  
ATOM   2490  H   ALA X 161       8.126   9.598 -10.705  1.00 36.97           H  
ATOM   2491  HA  ALA X 161       9.733   7.408  -9.779  1.00 36.87           H  
ATOM   2492  HB1 ALA X 161      10.697   9.267 -11.043  1.00 36.66           H  
ATOM   2493  HB2 ALA X 161      10.377  10.366  -9.680  1.00 36.66           H  
ATOM   2494  HB3 ALA X 161      11.539   9.031  -9.492  1.00 36.66           H  
ATOM   2495  N   LEU X 162       8.613   9.483  -7.452  1.00 37.27           N  
ATOM   2496  CA  LEU X 162       8.305   9.553  -6.044  1.00 39.36           C  
ATOM   2497  C   LEU X 162       7.456   8.377  -5.543  1.00 40.42           C  
ATOM   2498  O   LEU X 162       7.654   7.925  -4.434  1.00 41.19           O  
ATOM   2499  CB  LEU X 162       7.608  10.889  -5.698  1.00 40.35           C  
ATOM   2500  CG  LEU X 162       8.370  12.199  -6.094  1.00 40.80           C  
ATOM   2501  CD1 LEU X 162       7.634  13.372  -5.500  1.00 45.96           C  
ATOM   2502  CD2 LEU X 162       9.792  12.259  -5.645  1.00 39.21           C  
ATOM   2503  H   LEU X 162       8.254  10.197  -8.070  1.00 37.27           H  
ATOM   2504  HA  LEU X 162       9.263   9.493  -5.528  1.00 39.36           H  
ATOM   2505  HB2 LEU X 162       6.644  10.901  -6.206  1.00 40.35           H  
ATOM   2506  HB3 LEU X 162       7.451  10.911  -4.620  1.00 40.35           H  
ATOM   2507  HG  LEU X 162       8.395  12.219  -7.184  1.00 40.80           H  
ATOM   2508 HD11 LEU X 162       6.603  13.372  -5.855  1.00 45.96           H  
ATOM   2509 HD12 LEU X 162       7.644  13.294  -4.413  1.00 45.96           H  
ATOM   2510 HD13 LEU X 162       8.122  14.298  -5.802  1.00 45.96           H  
ATOM   2511 HD21 LEU X 162       9.830  12.242  -4.556  1.00 39.21           H  
ATOM   2512 HD22 LEU X 162      10.335  11.401  -6.041  1.00 39.21           H  
ATOM   2513 HD23 LEU X 162      10.250  13.178  -6.010  1.00 39.21           H  
ATOM   2514  N   MET X 163       6.521   7.862  -6.337  1.00 41.19           N  
ATOM   2515  CA  MET X 163       5.719   6.706  -5.865  1.00 41.49           C  
ATOM   2516  C   MET X 163       6.476   5.396  -5.955  1.00 39.47           C  
ATOM   2517  O   MET X 163       6.370   4.603  -5.037  1.00 39.78           O  
ATOM   2518  CB  MET X 163       4.443   6.537  -6.672  1.00 42.48           C  
ATOM   2519  CG  MET X 163       3.497   7.752  -6.603  1.00 51.17           C  
ATOM   2520  SD  MET X 163       2.104   7.443  -7.751  1.00 63.76           S  
ATOM   2521  CE  MET X 163       1.671   5.691  -7.453  1.00 58.14           C  
ATOM   2522  H   MET X 163       6.358   8.254  -7.253  1.00 41.19           H  
ATOM   2523  HA  MET X 163       5.490   6.931  -4.823  1.00 41.49           H  
ATOM   2524  HB2 MET X 163       3.910   5.665  -6.293  1.00 42.48           H  
ATOM   2525  HB3 MET X 163       4.715   6.372  -7.715  1.00 42.48           H  
ATOM   2526  HG2 MET X 163       4.030   8.655  -6.902  1.00 51.17           H  
ATOM   2527  HG3 MET X 163       3.121   7.872  -5.587  1.00 51.17           H  
ATOM   2528  HE1 MET X 163       2.533   5.061  -7.673  1.00 58.14           H  
ATOM   2529  HE2 MET X 163       1.382   5.560  -6.410  1.00 58.14           H  
ATOM   2530  HE3 MET X 163       0.840   5.407  -8.099  1.00 58.14           H  
ATOM   2531  N   LEU X 164       7.216   5.169  -7.047  1.00 35.31           N  
ATOM   2532  CA  LEU X 164       7.799   3.900  -7.283  1.00 33.93           C  
ATOM   2533  C   LEU X 164       9.319   3.818  -6.987  1.00 33.09           C  
ATOM   2534  O   LEU X 164       9.872   2.737  -6.970  1.00 32.69           O  
ATOM   2535  CB  LEU X 164       7.542   3.511  -8.743  1.00 35.26           C  
ATOM   2536  CG  LEU X 164       6.063   3.404  -9.198  1.00 40.29           C  
ATOM   2537  CD1 LEU X 164       5.998   3.219 -10.625  1.00 36.13           C  
ATOM   2538  CD2 LEU X 164       5.223   2.287  -8.416  1.00 39.93           C  
ATOM   2539  H   LEU X 164       7.361   5.914  -7.713  1.00 35.31           H  
ATOM   2540  HA  LEU X 164       7.328   3.208  -6.584  1.00 33.93           H  
ATOM   2541  HB2 LEU X 164       8.025   4.259  -9.372  1.00 35.26           H  
ATOM   2542  HB3 LEU X 164       8.008   2.540  -8.911  1.00 35.26           H  
ATOM   2543  HG  LEU X 164       5.584   4.348  -8.937  1.00 40.29           H  
ATOM   2544 HD11 LEU X 164       6.514   4.041 -11.122  1.00 36.13           H  
ATOM   2545 HD12 LEU X 164       6.476   2.276 -10.891  1.00 36.13           H  
ATOM   2546 HD13 LEU X 164       4.955   3.200 -10.942  1.00 36.13           H  
ATOM   2547 HD21 LEU X 164       5.643   1.303  -8.626  1.00 39.93           H  
ATOM   2548 HD22 LEU X 164       5.270   2.481  -7.344  1.00 39.93           H  
ATOM   2549 HD23 LEU X 164       4.184   2.317  -8.745  1.00 39.93           H  
ATOM   2550  N   THR X 165       9.970   4.964  -6.797  1.00 32.35           N  
ATOM   2551  CA  THR X 165      11.430   5.153  -6.550  1.00 32.44           C  
ATOM   2552  C   THR X 165      12.326   4.921  -7.761  1.00 33.61           C  
ATOM   2553  O   THR X 165      11.986   4.136  -8.621  1.00 34.19           O  
ATOM   2554  CB  THR X 165      12.006   4.317  -5.345  1.00 32.28           C  
ATOM   2555  OG1 THR X 165      12.157   2.960  -5.736  1.00 32.23           O  
ATOM   2556  CG2 THR X 165      11.115   4.374  -4.042  1.00 26.39           C  
ATOM   2557  H   THR X 165       9.410   5.804  -6.823  1.00 32.35           H  
ATOM   2558  HA  THR X 165      11.462   6.212  -6.295  1.00 32.44           H  
ATOM   2559  HB  THR X 165      12.965   4.770  -5.094  1.00 32.28           H  
ATOM   2560 HG21 THR X 165      10.983   5.412  -3.737  1.00 26.39           H  
ATOM   2561 HG22 THR X 165      10.141   3.929  -4.248  1.00 26.39           H  
ATOM   2562 HG23 THR X 165      11.606   3.820  -3.242  1.00 26.39           H  
ATOM   2563  HG1 THR X 165      11.284   2.619  -5.943  1.00 32.23           H  
ATOM   2564  N   GLY X 166      13.505   5.547  -7.801  1.00 34.99           N  
ATOM   2565  CA  GLY X 166      14.458   5.196  -8.827  1.00 35.48           C  
ATOM   2566  C   GLY X 166      14.312   6.140 -10.005  1.00 36.41           C  
ATOM   2567  O   GLY X 166      13.757   7.267  -9.865  1.00 38.36           O  
ATOM   2568  H   GLY X 166      13.728   6.259  -7.120  1.00 34.99           H  
ATOM   2569  HA2 GLY X 166      15.468   5.272  -8.425  1.00 35.48           H  
ATOM   2570  HA3 GLY X 166      14.275   4.174  -9.157  1.00 35.48           H  
ATOM   2571  N   GLY X 167      14.863   5.722 -11.136  1.00 34.31           N  
ATOM   2572  CA  GLY X 167      14.881   6.532 -12.359  1.00 33.25           C  
ATOM   2573  C   GLY X 167      14.415   5.510 -13.380  1.00 33.19           C  
ATOM   2574  O   GLY X 167      14.902   4.338 -13.362  1.00 33.20           O  
ATOM   2575  H   GLY X 167      15.289   4.806 -11.157  1.00 34.31           H  
ATOM   2576  HA2 GLY X 167      14.194   7.375 -12.292  1.00 33.25           H  
ATOM   2577  HA3 GLY X 167      15.883   6.897 -12.584  1.00 33.25           H  
ATOM   2578  N   TRP X 168      13.478   5.911 -14.248  1.00 30.68           N  
ATOM   2579  CA  TRP X 168      12.930   4.985 -15.205  1.00 30.22           C  
ATOM   2580  C   TRP X 168      12.139   5.725 -16.301  1.00 31.45           C  
ATOM   2581  O   TRP X 168      11.829   6.929 -16.171  1.00 30.77           O  
ATOM   2582  CB  TRP X 168      11.938   4.021 -14.463  1.00 28.21           C  
ATOM   2583  CG  TRP X 168      11.696   2.751 -15.258  1.00 28.29           C  
ATOM   2584  CD1 TRP X 168      10.490   2.312 -15.831  1.00 23.95           C  
ATOM   2585  CD2 TRP X 168      12.698   1.786 -15.643  1.00 26.11           C  
ATOM   2586  NE1 TRP X 168      10.712   1.113 -16.487  1.00 26.06           N  
ATOM   2587  CE2 TRP X 168      12.046   0.773 -16.381  1.00 26.55           C  
ATOM   2588  CE3 TRP X 168      14.070   1.643 -15.363  1.00 27.58           C  
ATOM   2589  CZ2 TRP X 168      12.724  -0.357 -16.857  1.00 24.84           C  
ATOM   2590  CZ3 TRP X 168      14.742   0.526 -15.859  1.00 30.58           C  
ATOM   2591  CH2 TRP X 168      14.054  -0.457 -16.593  1.00 29.28           C  
ATOM   2592  H   TRP X 168      13.154   6.867 -14.232  1.00 30.68           H  
ATOM   2593  HA  TRP X 168      13.753   4.437 -15.664  1.00 30.22           H  
ATOM   2594  HB2 TRP X 168      12.360   3.757 -13.493  1.00 28.21           H  
ATOM   2595  HB3 TRP X 168      10.987   4.534 -14.318  1.00 28.21           H  
ATOM   2596  HD1 TRP X 168       9.543   2.827 -15.770  1.00 23.95           H  
ATOM   2597  HE1 TRP X 168      10.008   0.572 -16.968  1.00 26.06           H  
ATOM   2598  HE3 TRP X 168      14.592   2.384 -14.776  1.00 27.58           H  
ATOM   2599  HZ2 TRP X 168      12.207  -1.123 -17.415  1.00 24.84           H  
ATOM   2600  HZ3 TRP X 168      15.801   0.415 -15.678  1.00 30.58           H  
ATOM   2601  HH2 TRP X 168      14.598  -1.316 -16.957  1.00 29.28           H  
ATOM   2602  N   TRP X 169      11.729   4.969 -17.315  1.00 31.16           N  
ATOM   2603  CA  TRP X 169      10.850   5.492 -18.330  1.00 33.14           C  
ATOM   2604  C   TRP X 169       9.414   5.275 -17.917  1.00 34.03           C  
ATOM   2605  O   TRP X 169       8.681   4.417 -18.447  1.00 33.72           O  
ATOM   2606  CB  TRP X 169      11.168   4.837 -19.667  1.00 33.00           C  
ATOM   2607  CG  TRP X 169      12.579   5.208 -20.086  1.00 32.26           C  
ATOM   2608  CD1 TRP X 169      12.982   6.392 -20.660  1.00 33.82           C  
ATOM   2609  CD2 TRP X 169      13.743   4.414 -19.945  1.00 29.63           C  
ATOM   2610  NE1 TRP X 169      14.314   6.347 -20.949  1.00 32.12           N  
ATOM   2611  CE2 TRP X 169      14.824   5.153 -20.511  1.00 33.17           C  
ATOM   2612  CE3 TRP X 169      13.992   3.140 -19.403  1.00 28.64           C  
ATOM   2613  CZ2 TRP X 169      16.171   4.671 -20.514  1.00 31.56           C  
ATOM   2614  CZ3 TRP X 169      15.282   2.662 -19.386  1.00 31.38           C  
ATOM   2615  CH2 TRP X 169      16.387   3.425 -19.990  1.00 29.98           C  
ATOM   2616  H   TRP X 169      12.040   4.010 -17.375  1.00 31.16           H  
ATOM   2617  HA  TRP X 169      11.001   6.565 -18.444  1.00 33.14           H  
ATOM   2618  HB2 TRP X 169      11.090   3.754 -19.569  1.00 33.00           H  
ATOM   2619  HB3 TRP X 169      10.461   5.185 -20.420  1.00 33.00           H  
ATOM   2620  HD1 TRP X 169      12.336   7.236 -20.854  1.00 33.82           H  
ATOM   2621  HE1 TRP X 169      14.839   7.076 -21.411  1.00 32.12           H  
ATOM   2622  HE3 TRP X 169      13.182   2.546 -19.006  1.00 28.64           H  
ATOM   2623  HZ2 TRP X 169      16.981   5.264 -20.912  1.00 31.56           H  
ATOM   2624  HZ3 TRP X 169      15.488   1.709 -18.921  1.00 31.38           H  
ATOM   2625  HH2 TRP X 169      17.378   2.997 -20.020  1.00 29.98           H  
ATOM   2626  N   PHE X 170       8.995   6.072 -16.958  1.00 34.48           N  
ATOM   2627  CA  PHE X 170       7.709   5.827 -16.398  1.00 34.91           C  
ATOM   2628  C   PHE X 170       6.712   6.400 -17.396  1.00 36.08           C  
ATOM   2629  O   PHE X 170       6.935   7.461 -17.904  1.00 39.59           O  
ATOM   2630  CB  PHE X 170       7.500   6.529 -15.045  1.00 34.36           C  
ATOM   2631  CG  PHE X 170       8.345   6.009 -13.942  1.00 33.54           C  
ATOM   2632  CD1 PHE X 170       8.119   4.753 -13.402  1.00 30.98           C  
ATOM   2633  CD2 PHE X 170       9.399   6.771 -13.451  1.00 32.85           C  
ATOM   2634  CE1 PHE X 170       8.937   4.274 -12.385  1.00 32.39           C  
ATOM   2635  CE2 PHE X 170      10.201   6.301 -12.411  1.00 29.20           C  
ATOM   2636  CZ  PHE X 170       9.972   5.055 -11.880  1.00 29.93           C  
ATOM   2637  H   PHE X 170       9.569   6.835 -16.629  1.00 34.48           H  
ATOM   2638  HA  PHE X 170       7.589   4.759 -16.218  1.00 34.91           H  
ATOM   2639  HB2 PHE X 170       7.723   7.588 -15.174  1.00 34.36           H  
ATOM   2640  HB3 PHE X 170       6.455   6.410 -14.758  1.00 34.36           H  
ATOM   2641  HD1 PHE X 170       7.306   4.145 -13.772  1.00 30.98           H  
ATOM   2642  HD2 PHE X 170       9.600   7.741 -13.881  1.00 32.85           H  
ATOM   2643  HE1 PHE X 170       8.767   3.286 -11.983  1.00 32.39           H  
ATOM   2644  HE2 PHE X 170      11.000   6.916 -12.024  1.00 29.20           H  
ATOM   2645  HZ  PHE X 170      10.591   4.684 -11.076  1.00 29.93           H  
ATOM   2646  N   ASP X 171       5.603   5.704 -17.598  1.00 35.97           N  
ATOM   2647  CA  ASP X 171       4.396   6.218 -18.179  1.00 36.01           C  
ATOM   2648  C   ASP X 171       3.369   6.886 -17.164  1.00 37.08           C  
ATOM   2649  O   ASP X 171       3.597   8.023 -16.718  1.00 37.10           O  
ATOM   2650  CB  ASP X 171       3.805   5.087 -19.019  1.00 36.44           C  
ATOM   2651  CG  ASP X 171       2.735   5.571 -19.928  1.00 38.87           C  
ATOM   2652  OD1 ASP X 171       2.676   6.804 -20.065  1.00 43.38           O  
ATOM   2653  OD2 ASP X 171       1.945   4.755 -20.454  1.00 38.20           O1-
ATOM   2654  H   ASP X 171       5.608   4.733 -17.321  1.00 35.97           H  
ATOM   2655  HA  ASP X 171       4.638   7.078 -18.804  1.00 36.01           H  
ATOM   2656  HB2 ASP X 171       3.386   4.334 -18.351  1.00 36.44           H  
ATOM   2657  HB3 ASP X 171       4.599   4.640 -19.617  1.00 36.44           H  
ATOM   2658  N   ALA X 172       2.225   6.263 -16.849  1.00 37.68           N  
ATOM   2659  CA  ALA X 172       1.300   6.891 -15.841  1.00 39.59           C  
ATOM   2660  C   ALA X 172       1.361   5.768 -14.877  1.00 40.53           C  
ATOM   2661  O   ALA X 172       0.363   5.086 -14.538  1.00 38.85           O  
ATOM   2662  CB  ALA X 172      -0.079   7.135 -16.318  1.00 39.39           C  
ATOM   2663  H   ALA X 172       1.986   5.383 -17.283  1.00 37.68           H  
ATOM   2664  HA  ALA X 172       1.574   7.891 -15.503  1.00 39.59           H  
ATOM   2665  HB1 ALA X 172      -0.062   7.878 -17.115  1.00 39.39           H  
ATOM   2666  HB2 ALA X 172      -0.502   6.205 -16.697  1.00 39.39           H  
ATOM   2667  HB3 ALA X 172      -0.689   7.502 -15.493  1.00 39.39           H  
ATOM   2668  N   CYS X 173       2.639   5.749 -14.462  1.00 42.05           N  
ATOM   2669  CA  CYS X 173       3.597   4.702 -14.162  1.00 43.29           C  
ATOM   2670  C   CYS X 173       3.159   3.554 -14.978  1.00 43.42           C  
ATOM   2671  O   CYS X 173       1.951   3.290 -15.004  1.00 47.25           O  
ATOM   2672  CB  CYS X 173       3.600   4.480 -12.650  1.00 41.40           C  
ATOM   2673  SG  CYS X 173       3.330   6.045 -11.866  1.00 42.88           S  
ATOM   2674  H   CYS X 173       3.019   6.675 -14.329  1.00 42.05           H  
ATOM   2675  HA  CYS X 173       4.635   4.921 -14.411  1.00 43.29           H  
ATOM   2676  HB2 CYS X 173       4.561   4.071 -12.338  1.00 41.40           H  
ATOM   2677  HB3 CYS X 173       2.804   3.787 -12.376  1.00 41.40           H  
ATOM   2678  N   GLY X 174       4.040   2.903 -15.699  1.00 41.88           N  
ATOM   2679  CA  GLY X 174       3.447   1.902 -16.688  1.00 39.01           C  
ATOM   2680  C   GLY X 174       3.807   0.566 -16.088  1.00 38.11           C  
ATOM   2681  O   GLY X 174       3.785   0.452 -14.874  1.00 37.63           O  
ATOM   2682  H   GLY X 174       5.035   3.052 -15.607  1.00 41.88           H  
ATOM   2683  HA2 GLY X 174       2.366   2.019 -16.761  1.00 39.01           H  
ATOM   2684  HA3 GLY X 174       3.892   2.019 -17.676  1.00 39.01           H  
ATOM   2685  N   PRO X 175       4.251  -0.413 -16.905  1.00 37.22           N  
ATOM   2686  CA  PRO X 175       4.444  -1.833 -16.461  1.00 36.12           C  
ATOM   2687  C   PRO X 175       5.827  -2.356 -16.020  1.00 36.03           C  
ATOM   2688  O   PRO X 175       6.010  -3.598 -15.877  1.00 35.98           O  
ATOM   2689  CB  PRO X 175       3.970  -2.653 -17.651  1.00 36.26           C  
ATOM   2690  CG  PRO X 175       3.650  -1.621 -18.807  1.00 39.24           C  
ATOM   2691  CD  PRO X 175       4.264  -0.280 -18.374  1.00 37.56           C  
ATOM   2692  HA  PRO X 175       3.902  -1.914 -15.519  1.00 36.12           H  
ATOM   2693  HB2 PRO X 175       4.751  -3.344 -17.968  1.00 36.26           H  
ATOM   2694  HB3 PRO X 175       3.073  -3.215 -17.388  1.00 36.26           H  
ATOM   2695  HG2 PRO X 175       2.572  -1.519 -18.933  1.00 39.24           H  
ATOM   2696  HG3 PRO X 175       4.096  -1.955 -19.744  1.00 39.24           H  
ATOM   2697  HD2 PRO X 175       3.655   0.562 -18.703  1.00 37.56           H  
ATOM   2698  HD3 PRO X 175       5.279  -0.165 -18.755  1.00 37.56           H  
ATOM   2699  N   SER X 176       6.796  -1.460 -15.794  1.00 33.51           N  
ATOM   2700  CA  SER X 176       8.027  -1.904 -15.325  1.00 31.78           C  
ATOM   2701  C   SER X 176       8.656  -0.857 -14.369  1.00 32.06           C  
ATOM   2702  O   SER X 176       8.255   0.291 -14.361  1.00 32.88           O  
ATOM   2703  CB  SER X 176       8.930  -2.172 -16.511  1.00 31.20           C  
ATOM   2704  OG  SER X 176       9.022  -1.010 -17.317  1.00 30.29           O  
ATOM   2705  H   SER X 176       6.635  -0.477 -15.962  1.00 33.51           H  
ATOM   2706  HA  SER X 176       7.896  -2.825 -14.757  1.00 31.78           H  
ATOM   2707  HB2 SER X 176       8.518  -2.990 -17.102  1.00 31.20           H  
ATOM   2708  HB3 SER X 176       9.923  -2.445 -16.155  1.00 31.20           H  
ATOM   2709  HG  SER X 176       8.136  -0.793 -17.616  1.00 30.29           H  
ATOM   2710  N   ASN X 177       9.649  -1.274 -13.594  1.00 30.21           N  
ATOM   2711  CA  ASN X 177      10.613  -0.387 -12.971  1.00 29.54           C  
ATOM   2712  C   ASN X 177      11.724  -1.280 -12.487  1.00 29.81           C  
ATOM   2713  O   ASN X 177      11.574  -1.856 -11.464  1.00 30.57           O  
ATOM   2714  CB  ASN X 177      10.121   0.341 -11.728  1.00 27.61           C  
ATOM   2715  CG  ASN X 177      11.170   1.344 -11.244  1.00 31.85           C  
ATOM   2716  OD1 ASN X 177      12.277   1.386 -11.793  1.00 25.42           O  
ATOM   2717  ND2 ASN X 177      10.849   2.137 -10.222  1.00 32.81           N  
ATOM   2718  H   ASN X 177       9.739  -2.266 -13.428  1.00 30.21           H  
ATOM   2719  HA  ASN X 177      10.873   0.371 -13.710  1.00 29.54           H  
ATOM   2720  HB2 ASN X 177       9.929  -0.386 -10.939  1.00 27.61           H  
ATOM   2721  HB3 ASN X 177       9.199   0.872 -11.965  1.00 27.61           H  
ATOM   2722 HD21 ASN X 177      11.521   2.803  -9.869  1.00 32.81           H  
ATOM   2723 HD22 ASN X 177       9.933   2.072  -9.800  1.00 32.81           H  
ATOM   2724  N   LEU X 178      12.793  -1.424 -13.249  1.00 29.71           N  
ATOM   2725  CA  LEU X 178      13.860  -2.293 -12.885  1.00 31.28           C  
ATOM   2726  C   LEU X 178      14.798  -1.514 -11.961  1.00 31.87           C  
ATOM   2727  O   LEU X 178      15.710  -2.060 -11.368  1.00 31.78           O  
ATOM   2728  CB  LEU X 178      14.569  -2.738 -14.165  1.00 31.90           C  
ATOM   2729  CG  LEU X 178      14.218  -4.127 -14.677  1.00 35.03           C  
ATOM   2730  CD1 LEU X 178      12.852  -4.681 -14.251  1.00 23.16           C  
ATOM   2731  CD2 LEU X 178      14.461  -4.286 -16.153  1.00 32.23           C  
ATOM   2732  H   LEU X 178      12.855  -0.904 -14.113  1.00 29.71           H  
ATOM   2733  HA  LEU X 178      13.509  -3.182 -12.361  1.00 31.28           H  
ATOM   2734  HB2 LEU X 178      14.322  -2.022 -14.949  1.00 31.90           H  
ATOM   2735  HB3 LEU X 178      15.642  -2.714 -13.977  1.00 31.90           H  
ATOM   2736  HG  LEU X 178      14.930  -4.765 -14.153  1.00 35.03           H  
ATOM   2737 HD11 LEU X 178      12.752  -4.608 -13.168  1.00 23.16           H  
ATOM   2738 HD12 LEU X 178      12.061  -4.103 -14.728  1.00 23.16           H  
ATOM   2739 HD13 LEU X 178      12.773  -5.725 -14.554  1.00 23.16           H  
ATOM   2740 HD21 LEU X 178      13.762  -3.658 -16.706  1.00 32.23           H  
ATOM   2741 HD22 LEU X 178      15.482  -3.986 -16.387  1.00 32.23           H  
ATOM   2742 HD23 LEU X 178      14.315  -5.329 -16.435  1.00 32.23           H  
ATOM   2743  N   ASN X 179      14.539  -0.218 -11.804  1.00 32.74           N  
ATOM   2744  CA  ASN X 179      15.312   0.580 -10.869  1.00 32.74           C  
ATOM   2745  C   ASN X 179      14.603   0.877  -9.522  1.00 33.66           C  
ATOM   2746  O   ASN X 179      14.935   1.845  -8.853  1.00 34.99           O  
ATOM   2747  CB  ASN X 179      15.770   1.814 -11.605  1.00 32.42           C  
ATOM   2748  CG  ASN X 179      16.888   1.486 -12.613  1.00 34.71           C  
ATOM   2749  ND2 ASN X 179      17.282   2.325 -13.406  1.00 35.71           N  
ATOM   2750  OD1 ASN X 179      17.356   0.235 -12.607  1.00 32.55           O  
ATOM   2751  H   ASN X 179      13.799   0.214 -12.339  1.00 32.74           H  
ATOM   2752  HA  ASN X 179      16.174   0.001 -10.538  1.00 32.74           H  
ATOM   2753  HB2 ASN X 179      16.146   2.539 -10.883  1.00 32.42           H  
ATOM   2754  HB3 ASN X 179      14.923   2.241 -12.142  1.00 32.42           H  
ATOM   2755 HD21 ASN X 179      17.986   2.083 -14.089  1.00 35.71           H  
ATOM   2756 HD22 ASN X 179      16.904   3.261 -13.380  1.00 35.71           H  
ATOM   2757  N   GLY X 180      13.611   0.063  -9.125  1.00 33.62           N  
ATOM   2758  CA  GLY X 180      12.919   0.277  -7.840  1.00 33.33           C  
ATOM   2759  C   GLY X 180      13.735  -0.306  -6.710  1.00 35.12           C  
ATOM   2760  O   GLY X 180      14.926  -0.671  -6.879  1.00 36.09           O  
ATOM   2761  H   GLY X 180      13.334  -0.708  -9.716  1.00 33.62           H  
ATOM   2762  HA2 GLY X 180      12.786   1.346  -7.675  1.00 33.33           H  
ATOM   2763  HA3 GLY X 180      11.944  -0.210  -7.870  1.00 33.33           H  
ATOM   2764  N   MET X 181      13.085  -0.441  -5.560  1.00 35.04           N  
ATOM   2765  CA  MET X 181      13.723  -0.838  -4.337  1.00 34.70           C  
ATOM   2766  C   MET X 181      14.013  -2.319  -4.385  1.00 35.76           C  
ATOM   2767  O   MET X 181      13.232  -3.101  -4.919  1.00 35.11           O  
ATOM   2768  CB  MET X 181      12.814  -0.568  -3.128  1.00 35.56           C  
ATOM   2769  CG  MET X 181      12.351   0.841  -2.951  1.00 35.55           C  
ATOM   2770  SD  MET X 181      13.704   1.972  -2.610  1.00 44.94           S  
ATOM   2771  CE  MET X 181      13.891   1.778  -0.786  1.00 29.67           C  
ATOM   2772  H   MET X 181      12.092  -0.255  -5.545  1.00 35.04           H  
ATOM   2773  HA  MET X 181      14.642  -0.262  -4.231  1.00 34.70           H  
ATOM   2774  HB2 MET X 181      13.362  -0.853  -2.230  1.00 35.56           H  
ATOM   2775  HB3 MET X 181      11.930  -1.198  -3.229  1.00 35.56           H  
ATOM   2776  HG2 MET X 181      11.648   0.876  -2.119  1.00 35.55           H  
ATOM   2777  HG3 MET X 181      11.849   1.161  -3.864  1.00 35.55           H  
ATOM   2778  HE1 MET X 181      12.960   2.058  -0.293  1.00 29.67           H  
ATOM   2779  HE2 MET X 181      14.127   0.740  -0.553  1.00 29.67           H  
ATOM   2780  HE3 MET X 181      14.697   2.422  -0.433  1.00 29.67           H  
ATOM   2781  N   PHE X 182      15.125  -2.719  -3.782  1.00 36.36           N  
ATOM   2782  CA  PHE X 182      15.515  -4.097  -3.855  1.00 37.54           C  
ATOM   2783  C   PHE X 182      15.046  -4.766  -2.565  1.00 39.16           C  
ATOM   2784  O   PHE X 182      15.493  -4.400  -1.483  1.00 41.19           O  
ATOM   2785  CB  PHE X 182      17.043  -4.207  -4.018  1.00 37.80           C  
ATOM   2786  CG  PHE X 182      17.506  -5.609  -4.147  1.00 37.01           C  
ATOM   2787  CD1 PHE X 182      17.802  -6.132  -5.394  1.00 37.81           C  
ATOM   2788  CD2 PHE X 182      17.651  -6.409  -3.018  1.00 38.65           C  
ATOM   2789  CE1 PHE X 182      18.202  -7.436  -5.540  1.00 38.55           C  
ATOM   2790  CE2 PHE X 182      18.054  -7.725  -3.124  1.00 38.20           C  
ATOM   2791  CZ  PHE X 182      18.322  -8.249  -4.381  1.00 38.54           C  
ATOM   2792  H   PHE X 182      15.694  -2.057  -3.274  1.00 36.36           H  
ATOM   2793  HA  PHE X 182      15.065  -4.590  -4.717  1.00 37.54           H  
ATOM   2794  HB2 PHE X 182      17.338  -3.659  -4.913  1.00 37.80           H  
ATOM   2795  HB3 PHE X 182      17.520  -3.762  -3.145  1.00 37.80           H  
ATOM   2796  HD1 PHE X 182      17.717  -5.502  -6.267  1.00 37.81           H  
ATOM   2797  HD2 PHE X 182      17.445  -5.994  -2.043  1.00 38.65           H  
ATOM   2798  HE1 PHE X 182      18.422  -7.837  -6.518  1.00 38.55           H  
ATOM   2799  HE2 PHE X 182      18.159  -8.338  -2.241  1.00 38.20           H  
ATOM   2800  HZ  PHE X 182      18.624  -9.281  -4.479  1.00 38.54           H  
ATOM   2801  N   TYR X 183      14.167  -5.745  -2.697  1.00 39.64           N  
ATOM   2802  CA  TYR X 183      13.604  -6.481  -1.586  1.00 40.83           C  
ATOM   2803  C   TYR X 183      14.219  -7.881  -1.639  1.00 44.29           C  
ATOM   2804  O   TYR X 183      14.281  -8.533  -2.721  1.00 43.83           O  
ATOM   2805  CB  TYR X 183      12.050  -6.542  -1.664  1.00 38.38           C  
ATOM   2806  CG  TYR X 183      11.367  -5.219  -1.367  1.00 35.37           C  
ATOM   2807  CD1 TYR X 183      11.286  -4.728  -0.045  1.00 34.68           C  
ATOM   2808  CD2 TYR X 183      10.829  -4.426  -2.387  1.00 31.99           C  
ATOM   2809  CE1 TYR X 183      10.718  -3.517   0.245  1.00 32.46           C  
ATOM   2810  CE2 TYR X 183      10.236  -3.194  -2.111  1.00 30.84           C  
ATOM   2811  CZ  TYR X 183      10.171  -2.743  -0.781  1.00 35.69           C  
ATOM   2812  OH  TYR X 183       9.558  -1.528  -0.451  1.00 35.29           O  
ATOM   2813  H   TYR X 183      13.871  -5.994  -3.630  1.00 39.64           H  
ATOM   2814  HA  TYR X 183      13.833  -5.988  -0.641  1.00 40.83           H  
ATOM   2815  HB2 TYR X 183      11.769  -6.855  -2.669  1.00 38.38           H  
ATOM   2816  HB3 TYR X 183      11.699  -7.279  -0.942  1.00 38.38           H  
ATOM   2817  HD1 TYR X 183      11.684  -5.326   0.761  1.00 34.68           H  
ATOM   2818  HD2 TYR X 183      10.874  -4.775  -3.408  1.00 31.99           H  
ATOM   2819  HE1 TYR X 183      10.693  -3.161   1.264  1.00 32.46           H  
ATOM   2820  HE2 TYR X 183       9.831  -2.592  -2.911  1.00 30.84           H  
ATOM   2821  HH  TYR X 183       9.195  -1.042  -1.195  1.00 35.29           H  
ATOM   2822  N   THR X 184      14.644  -8.357  -0.480  1.00 48.38           N  
ATOM   2823  CA  THR X 184      15.345  -9.606  -0.411  1.00 53.54           C  
ATOM   2824  C   THR X 184      14.391 -10.787  -0.268  1.00 56.18           C  
ATOM   2825  O   THR X 184      13.178 -10.641  -0.277  1.00 54.34           O  
ATOM   2826  CB  THR X 184      16.448  -9.636   0.737  1.00 54.96           C  
ATOM   2827  OG1 THR X 184      15.825  -9.384   2.003  1.00 56.03           O  
ATOM   2828  CG2 THR X 184      17.566  -8.616   0.501  1.00 54.96           C  
ATOM   2829  H   THR X 184      14.473  -7.834   0.367  1.00 48.38           H  
ATOM   2830  HA  THR X 184      15.868  -9.702  -1.362  1.00 53.54           H  
ATOM   2831  HB  THR X 184      16.905 -10.626   0.728  1.00 54.96           H  
ATOM   2832 HG21 THR X 184      18.038  -8.810  -0.462  1.00 54.96           H  
ATOM   2833 HG22 THR X 184      17.146  -7.610   0.504  1.00 54.96           H  
ATOM   2834 HG23 THR X 184      18.309  -8.702   1.294  1.00 54.96           H  
ATOM   2835  HG1 THR X 184      14.891  -9.230   1.841  1.00 56.03           H  
ATOM   2836  N   ALA X 185      15.023 -11.961  -0.156  1.00 62.14           N  
ATOM   2837  CA  ALA X 185      14.418 -13.315  -0.144  1.00 66.48           C  
ATOM   2838  C   ALA X 185      13.269 -13.433   0.836  1.00 69.21           C  
ATOM   2839  O   ALA X 185      13.436 -13.213   2.059  1.00 70.17           O  
ATOM   2840  CB  ALA X 185      15.535 -14.403   0.154  1.00 67.68           C  
ATOM   2841  H   ALA X 185      16.028 -11.920  -0.070  1.00 62.14           H  
ATOM   2842  HA  ALA X 185      13.996 -13.494  -1.133  1.00 66.48           H  
ATOM   2843  HB1 ALA X 185      16.322 -14.331  -0.597  1.00 67.68           H  
ATOM   2844  HB2 ALA X 185      15.959 -14.227   1.142  1.00 67.68           H  
ATOM   2845  HB3 ALA X 185      15.091 -15.398   0.121  1.00 67.68           H  
ATOM   2846  N   GLY X 186      12.091 -13.756   0.300  1.00 71.91           N  
ATOM   2847  CA  GLY X 186      10.863 -13.837   1.148  1.00 74.82           C  
ATOM   2848  C   GLY X 186      10.150 -12.503   1.312  1.00 75.96           C  
ATOM   2849  O   GLY X 186       8.935 -12.487   1.565  1.00 77.02           O  
ATOM   2850  H   GLY X 186      12.028 -13.948  -0.690  1.00 71.91           H  
ATOM   2851  HA2 GLY X 186      10.172 -14.543   0.688  1.00 74.82           H  
ATOM   2852  HA3 GLY X 186      11.149 -14.199   2.136  1.00 74.82           H  
ATOM   2853  N   GLN X 187      10.900 -11.389   1.195  1.00 76.36           N  
ATOM   2854  CA  GLN X 187      10.314 -10.016   1.085  1.00 75.91           C  
ATOM   2855  C   GLN X 187       9.703  -9.677  -0.278  1.00 74.84           C  
ATOM   2856  O   GLN X 187       8.757  -8.893  -0.324  1.00 74.96           O  
ATOM   2857  CB  GLN X 187      11.324  -8.910   1.409  1.00 75.45           C  
ATOM   2858  CG  GLN X 187      11.262  -8.362   2.808  1.00 76.33           C  
ATOM   2859  CD  GLN X 187      12.392  -8.861   3.654  1.00 76.58           C  
ATOM   2860  OE1 GLN X 187      13.447  -9.207   3.127  1.00 76.28           O  
ATOM   2861  NE2 GLN X 187      12.198  -8.882   4.974  1.00 73.92           N  
ATOM   2862  H   GLN X 187      11.905 -11.485   1.181  1.00 76.36           H  
ATOM   2863  HA  GLN X 187       9.515 -10.048   1.826  1.00 75.91           H  
ATOM   2864  HB2 GLN X 187      12.324  -9.313   1.251  1.00 75.45           H  
ATOM   2865  HB3 GLN X 187      11.151  -8.085   0.718  1.00 75.45           H  
ATOM   2866  HG2 GLN X 187      10.320  -8.666   3.264  1.00 76.33           H  
ATOM   2867  HG3 GLN X 187      11.310  -7.274   2.763  1.00 76.33           H  
ATOM   2868 HE21 GLN X 187      11.312  -8.587   5.359  1.00 73.92           H  
ATOM   2869 HE22 GLN X 187      12.937  -9.192   5.588  1.00 73.92           H  
ATOM   2870  N   ASN X 188      10.271 -10.212  -1.367  1.00 74.30           N  
ATOM   2871  CA  ASN X 188       9.757 -10.034  -2.744  1.00 72.97           C  
ATOM   2872  C   ASN X 188       8.223 -10.029  -3.015  1.00 72.94           C  
ATOM   2873  O   ASN X 188       7.821  -9.757  -4.143  1.00 72.63           O  
ATOM   2874  CB  ASN X 188      10.410 -11.049  -3.671  1.00 72.66           C  
ATOM   2875  CG  ASN X 188      10.378 -12.466  -3.121  1.00 74.03           C  
ATOM   2876  OD1 ASN X 188      10.985 -12.757  -2.095  1.00 79.11           O  
ATOM   2877  ND2 ASN X 188       9.699 -13.363  -3.817  1.00 73.82           N  
ATOM   2878  H   ASN X 188      11.102 -10.772  -1.241  1.00 74.30           H  
ATOM   2879  HA  ASN X 188      10.033  -8.997  -2.938  1.00 72.97           H  
ATOM   2880  HB2 ASN X 188      11.450 -10.760  -3.825  1.00 72.66           H  
ATOM   2881  HB3 ASN X 188       9.884 -11.035  -4.626  1.00 72.66           H  
ATOM   2882 HD21 ASN X 188       9.668 -14.324  -3.508  1.00 73.82           H  
ATOM   2883 HD22 ASN X 188       9.211 -13.087  -4.657  1.00 73.82           H  
ATOM   2884  N   HIS X 189       7.392 -10.337  -2.007  1.00 73.78           N  
ATOM   2885  CA  HIS X 189       5.907 -10.470  -2.129  1.00 74.08           C  
ATOM   2886  C   HIS X 189       5.092  -9.287  -1.561  1.00 71.87           C  
ATOM   2887  O   HIS X 189       5.240  -8.945  -0.394  1.00 72.54           O  
ATOM   2888  CB  HIS X 189       5.425 -11.751  -1.420  1.00 76.63           C  
ATOM   2889  CG  HIS X 189       5.783 -13.009  -2.150  1.00 83.29           C  
ATOM   2890  ND1 HIS X 189       5.270 -13.317  -3.397  1.00 87.27           N  
ATOM   2891  CD2 HIS X 189       6.625 -14.027  -1.824  1.00 88.31           C  
ATOM   2892  CE1 HIS X 189       5.768 -14.480  -3.799  1.00 89.30           C  
ATOM   2893  NE2 HIS X 189       6.597 -14.927  -2.867  1.00 89.04           N  
ATOM   2894  H   HIS X 189       7.801 -10.491  -1.096  1.00 73.78           H  
ATOM   2895  HA  HIS X 189       5.727 -10.498  -3.204  1.00 74.08           H  
ATOM   2896  HB2 HIS X 189       4.340 -11.705  -1.324  1.00 76.63           H  
ATOM   2897  HB3 HIS X 189       5.876 -11.787  -0.429  1.00 76.63           H  
ATOM   2898  HD2 HIS X 189       7.206 -14.113  -0.918  1.00 88.31           H  
ATOM   2899  HE2 HIS X 189       7.123 -15.788  -2.914  1.00 89.04           H  
ATOM   2900  HE1 HIS X 189       5.536 -14.978  -4.729  1.00 89.30           H  
ATOM   2901  N   GLY X 190       4.225  -8.688  -2.377  1.00 68.74           N  
ATOM   2902  CA  GLY X 190       3.329  -7.642  -1.899  1.00 66.03           C  
ATOM   2903  C   GLY X 190       3.930  -6.246  -1.855  1.00 63.41           C  
ATOM   2904  O   GLY X 190       3.461  -5.358  -1.128  1.00 64.80           O  
ATOM   2905  H   GLY X 190       4.188  -8.965  -3.348  1.00 68.74           H  
ATOM   2906  HA2 GLY X 190       2.461  -7.615  -2.557  1.00 66.03           H  
ATOM   2907  HA3 GLY X 190       3.012  -7.905  -0.890  1.00 66.03           H  
ATOM   2908  N   LYS X 191       4.953  -6.028  -2.650  1.00 59.49           N  
ATOM   2909  CA  LYS X 191       5.666  -4.778  -2.613  1.00 55.99           C  
ATOM   2910  C   LYS X 191       5.250  -3.951  -3.796  1.00 53.18           C  
ATOM   2911  O   LYS X 191       5.290  -4.445  -4.892  1.00 54.09           O  
ATOM   2912  CB  LYS X 191       7.165  -5.079  -2.670  1.00 55.41           C  
ATOM   2913  CG  LYS X 191       7.658  -5.907  -1.437  1.00 53.71           C  
ATOM   2914  CD  LYS X 191       7.412  -5.199  -0.108  1.00 52.89           C  
ATOM   2915  CE  LYS X 191       7.584  -6.131   1.188  1.00 51.82           C  
ATOM   2916  NZ  LYS X 191       7.604  -5.225   2.423  1.00 51.27           N1+
ATOM   2917  H   LYS X 191       5.243  -6.748  -3.296  1.00 59.49           H  
ATOM   2918  HA  LYS X 191       5.443  -4.226  -1.700  1.00 55.99           H  
ATOM   2919  HB2 LYS X 191       7.373  -5.646  -3.577  1.00 55.41           H  
ATOM   2920  HB3 LYS X 191       7.710  -4.135  -2.698  1.00 55.41           H  
ATOM   2921  HG2 LYS X 191       7.131  -6.861  -1.426  1.00 53.71           H  
ATOM   2922  HG3 LYS X 191       8.728  -6.085  -1.543  1.00 53.71           H  
ATOM   2923  HD2 LYS X 191       6.394  -4.809  -0.114  1.00 52.89           H  
ATOM   2924  HD3 LYS X 191       8.117  -4.372  -0.028  1.00 52.89           H  
ATOM   2925  HE2 LYS X 191       8.519  -6.687   1.122  1.00 51.82           H  
ATOM   2926  HE3 LYS X 191       6.750  -6.829   1.255  1.00 51.82           H  
ATOM   2927  HZ1 LYS X 191       8.379  -4.581   2.355  1.00 51.27           H  
ATOM   2928  HZ2 LYS X 191       6.739  -4.707   2.474  1.00 51.27           H  
ATOM   2929  HZ3 LYS X 191       7.708  -5.790   3.254  1.00 51.27           H  
ATOM   2930  N   LEU X 192       4.851  -2.701  -3.610  1.00 49.74           N  
ATOM   2931  CA  LEU X 192       4.468  -1.913  -4.794  1.00 45.89           C  
ATOM   2932  C   LEU X 192       5.591  -1.109  -5.511  1.00 41.61           C  
ATOM   2933  O   LEU X 192       5.387  -0.583  -6.597  1.00 41.02           O  
ATOM   2934  CB  LEU X 192       3.264  -1.047  -4.436  1.00 47.81           C  
ATOM   2935  CG  LEU X 192       2.087  -1.997  -4.030  1.00 51.76           C  
ATOM   2936  CD1 LEU X 192       1.170  -1.385  -2.998  1.00 56.44           C  
ATOM   2937  CD2 LEU X 192       1.250  -2.584  -5.218  1.00 55.56           C  
ATOM   2938  H   LEU X 192       4.811  -2.301  -2.684  1.00 49.74           H  
ATOM   2939  HA  LEU X 192       4.212  -2.643  -5.562  1.00 45.89           H  
ATOM   2940  HB2 LEU X 192       3.515  -0.392  -3.602  1.00 47.81           H  
ATOM   2941  HB3 LEU X 192       2.973  -0.445  -5.296  1.00 47.81           H  
ATOM   2942  HG  LEU X 192       2.606  -2.846  -3.585  1.00 51.76           H  
ATOM   2943 HD11 LEU X 192       1.757  -1.050  -2.143  1.00 56.44           H  
ATOM   2944 HD12 LEU X 192       0.647  -0.535  -3.435  1.00 56.44           H  
ATOM   2945 HD13 LEU X 192       0.444  -2.129  -2.670  1.00 56.44           H  
ATOM   2946 HD21 LEU X 192       0.702  -1.780  -5.709  1.00 55.56           H  
ATOM   2947 HD22 LEU X 192       1.920  -3.058  -5.935  1.00 55.56           H  
ATOM   2948 HD23 LEU X 192       0.545  -3.323  -4.836  1.00 55.56           H  
ATOM   2949  N   ASN X 193       6.775  -0.992  -4.907  1.00 37.82           N  
ATOM   2950  CA  ASN X 193       7.813  -0.118  -5.408  1.00 33.00           C  
ATOM   2951  C   ASN X 193       9.071  -0.888  -5.493  1.00 32.12           C  
ATOM   2952  O   ASN X 193      10.153  -0.325  -5.345  1.00 32.27           O  
ATOM   2953  CB  ASN X 193       7.969   1.105  -4.550  1.00 32.87           C  
ATOM   2954  CG  ASN X 193       8.308   0.768  -3.044  1.00 35.57           C  
ATOM   2955  OD1 ASN X 193       8.530  -0.412  -2.664  1.00 30.48           O  
ATOM   2956  ND2 ASN X 193       8.431   1.838  -2.219  1.00 32.51           N  
ATOM   2957  H   ASN X 193       6.952  -1.532  -4.072  1.00 37.82           H  
ATOM   2958  HA  ASN X 193       7.539   0.241  -6.400  1.00 33.00           H  
ATOM   2959  HB2 ASN X 193       7.037   1.669  -4.578  1.00 32.87           H  
ATOM   2960  HB3 ASN X 193       8.775   1.715  -4.959  1.00 32.87           H  
ATOM   2961 HD21 ASN X 193       8.243   2.768  -2.566  1.00 32.51           H  
ATOM   2962 HD22 ASN X 193       8.711   1.705  -1.258  1.00 32.51           H  
ATOM   2963  N   GLY X 194       8.932  -2.197  -5.694  1.00 30.70           N  
ATOM   2964  CA  GLY X 194      10.062  -3.063  -5.922  1.00 30.55           C  
ATOM   2965  C   GLY X 194      10.621  -3.032  -7.370  1.00 32.28           C  
ATOM   2966  O   GLY X 194      10.404  -2.069  -8.186  1.00 31.51           O  
ATOM   2967  H   GLY X 194       8.004  -2.596  -5.686  1.00 30.70           H  
ATOM   2968  HA2 GLY X 194      10.861  -2.765  -5.243  1.00 30.55           H  
ATOM   2969  HA3 GLY X 194       9.757  -4.085  -5.697  1.00 30.55           H  
ATOM   2970  N   ILE X 195      11.325  -4.106  -7.703  1.00 32.00           N  
ATOM   2971  CA  ILE X 195      12.015  -4.153  -8.943  1.00 33.21           C  
ATOM   2972  C   ILE X 195      11.094  -5.037  -9.733  1.00 35.81           C  
ATOM   2973  O   ILE X 195      11.132  -6.287  -9.579  1.00 36.93           O  
ATOM   2974  CB  ILE X 195      13.352  -4.829  -8.746  1.00 32.34           C  
ATOM   2975  CG1 ILE X 195      14.276  -3.899  -7.942  1.00 30.67           C  
ATOM   2976  CG2 ILE X 195      13.866  -5.389 -10.034  1.00 26.82           C  
ATOM   2977  CD1 ILE X 195      15.702  -4.509  -7.697  1.00 26.46           C  
ATOM   2978  H   ILE X 195      11.370  -4.893  -7.072  1.00 32.00           H  
ATOM   2979  HA  ILE X 195      12.222  -3.187  -9.403  1.00 33.21           H  
ATOM   2980  HB  ILE X 195      13.273  -5.723  -8.128  1.00 32.34           H  
ATOM   2981 HG12 ILE X 195      14.388  -2.963  -8.490  1.00 30.67           H  
ATOM   2982 HG13 ILE X 195      13.813  -3.701  -6.975  1.00 30.67           H  
ATOM   2983 HG21 ILE X 195      13.154  -6.117 -10.423  1.00 26.82           H  
ATOM   2984 HG22 ILE X 195      13.992  -4.582 -10.756  1.00 26.82           H  
ATOM   2985 HG23 ILE X 195      14.826  -5.876  -9.861  1.00 26.82           H  
ATOM   2986 HD11 ILE X 195      15.608  -5.437  -7.133  1.00 26.46           H  
ATOM   2987 HD12 ILE X 195      16.179  -4.713  -8.655  1.00 26.46           H  
ATOM   2988 HD13 ILE X 195      16.308  -3.800  -7.133  1.00 26.46           H  
ATOM   2989  N   LYS X 196      10.271  -4.394 -10.569  1.00 36.50           N  
ATOM   2990  CA  LYS X 196       9.128  -5.101 -11.209  1.00 37.11           C  
ATOM   2991  C   LYS X 196       9.084  -5.076 -12.732  1.00 36.68           C  
ATOM   2992  O   LYS X 196       9.551  -4.115 -13.398  1.00 36.38           O  
ATOM   2993  CB  LYS X 196       7.824  -4.593 -10.626  1.00 36.81           C  
ATOM   2994  CG  LYS X 196       7.542  -3.166 -10.937  1.00 37.80           C  
ATOM   2995  CD  LYS X 196       6.714  -2.564  -9.829  1.00 41.69           C  
ATOM   2996  CE  LYS X 196       6.457  -1.070 -10.187  1.00 46.19           C  
ATOM   2997  NZ  LYS X 196       5.178  -0.924 -10.903  1.00 46.82           N1+
ATOM   2998  H   LYS X 196      10.427  -3.416 -10.768  1.00 36.50           H  
ATOM   2999  HA  LYS X 196       9.282  -6.154 -10.973  1.00 37.11           H  
ATOM   3000  HB2 LYS X 196       7.010  -5.199 -11.025  1.00 36.81           H  
ATOM   3001  HB3 LYS X 196       7.865  -4.707  -9.543  1.00 36.81           H  
ATOM   3002  HG2 LYS X 196       8.482  -2.621 -11.026  1.00 37.80           H  
ATOM   3003  HG3 LYS X 196       6.994  -3.100 -11.877  1.00 37.80           H  
ATOM   3004  HD2 LYS X 196       7.253  -2.632  -8.884  1.00 41.69           H  
ATOM   3005  HD3 LYS X 196       5.765  -3.094  -9.745  1.00 41.69           H  
ATOM   3006  HE2 LYS X 196       7.266  -0.709 -10.821  1.00 46.19           H  
ATOM   3007  HE3 LYS X 196       6.424  -0.482  -9.270  1.00 46.19           H  
ATOM   3008  HZ1 LYS X 196       5.205  -1.468 -11.754  1.00 46.82           H  
ATOM   3009  HZ2 LYS X 196       4.424  -1.253 -10.317  1.00 46.82           H  
ATOM   3010  HZ3 LYS X 196       5.028   0.049 -11.130  1.00 46.82           H  
ATOM   3011  N   TRP X 197       8.499  -6.140 -13.271  1.00 36.85           N  
ATOM   3012  CA  TRP X 197       8.375  -6.373 -14.720  1.00 35.67           C  
ATOM   3013  C   TRP X 197       7.016  -7.032 -14.864  1.00 35.46           C  
ATOM   3014  O   TRP X 197       6.853  -8.225 -14.669  1.00 37.11           O  
ATOM   3015  CB  TRP X 197       9.505  -7.328 -15.138  1.00 36.03           C  
ATOM   3016  CG  TRP X 197       9.753  -7.411 -16.615  1.00 36.04           C  
ATOM   3017  CD1 TRP X 197       9.451  -8.446 -17.452  1.00 37.84           C  
ATOM   3018  CD2 TRP X 197      10.326  -6.384 -17.437  1.00 35.99           C  
ATOM   3019  NE1 TRP X 197       9.823  -8.133 -18.764  1.00 34.91           N  
ATOM   3020  CE2 TRP X 197      10.351  -6.874 -18.779  1.00 35.83           C  
ATOM   3021  CE3 TRP X 197      10.824  -5.095 -17.172  1.00 33.88           C  
ATOM   3022  CZ2 TRP X 197      10.829  -6.109 -19.846  1.00 33.10           C  
ATOM   3023  CZ3 TRP X 197      11.332  -4.344 -18.230  1.00 31.06           C  
ATOM   3024  CH2 TRP X 197      11.318  -4.848 -19.542  1.00 35.51           C  
ATOM   3025  H   TRP X 197       8.114  -6.834 -12.647  1.00 36.85           H  
ATOM   3026  HA  TRP X 197       8.451  -5.477 -15.336  1.00 35.67           H  
ATOM   3027  HB2 TRP X 197      10.425  -6.993 -14.659  1.00 36.03           H  
ATOM   3028  HB3 TRP X 197       9.253  -8.327 -14.781  1.00 36.03           H  
ATOM   3029  HD1 TRP X 197       8.991  -9.374 -17.145  1.00 37.84           H  
ATOM   3030  HE1 TRP X 197       9.718  -8.738 -19.566  1.00 34.91           H  
ATOM   3031  HE3 TRP X 197      10.813  -4.696 -16.169  1.00 33.88           H  
ATOM   3032  HZ2 TRP X 197      10.818  -6.482 -20.859  1.00 33.10           H  
ATOM   3033  HZ3 TRP X 197      11.741  -3.363 -18.040  1.00 31.06           H  
ATOM   3034  HH2 TRP X 197      11.702  -4.231 -20.341  1.00 35.51           H  
ATOM   3035  N   HIS X 198       5.989  -6.257 -15.135  1.00 35.66           N  
ATOM   3036  CA  HIS X 198       4.617  -6.723 -14.836  1.00 35.52           C  
ATOM   3037  C   HIS X 198       4.177  -7.969 -15.616  1.00 37.58           C  
ATOM   3038  O   HIS X 198       3.314  -8.740 -15.107  1.00 38.41           O  
ATOM   3039  CB  HIS X 198       3.595  -5.613 -15.107  1.00 35.07           C  
ATOM   3040  CG  HIS X 198       3.609  -4.472 -14.130  1.00 35.15           C  
ATOM   3041  ND1 HIS X 198       2.498  -3.667 -13.921  1.00 30.40           N  
ATOM   3042  CD2 HIS X 198       4.570  -4.023 -13.274  1.00 33.05           C  
ATOM   3043  CE1 HIS X 198       2.779  -2.756 -13.011  1.00 30.77           C  
ATOM   3044  NE2 HIS X 198       4.034  -2.947 -12.605  1.00 36.45           N  
ATOM   3045  H   HIS X 198       6.136  -5.346 -15.546  1.00 35.66           H  
ATOM   3046  HA  HIS X 198       4.648  -6.993 -13.780  1.00 35.52           H  
ATOM   3047  HB2 HIS X 198       2.601  -6.059 -15.089  1.00 35.07           H  
ATOM   3048  HB3 HIS X 198       3.793  -5.208 -16.100  1.00 35.07           H  
ATOM   3049  HD1 HIS X 198       1.549  -3.771 -14.426  1.00 30.40           H  
ATOM   3050  HD2 HIS X 198       5.561  -4.433 -13.146  1.00 33.05           H  
ATOM   3051  HE1 HIS X 198       2.108  -1.988 -12.656  1.00 30.77           H  
ATOM   3052  N   TYR X 199       4.675  -8.146 -16.865  1.00 37.05           N  
ATOM   3053  CA  TYR X 199       4.222  -9.275 -17.710  1.00 37.91           C  
ATOM   3054  C   TYR X 199       5.033 -10.544 -17.447  1.00 39.16           C  
ATOM   3055  O   TYR X 199       4.788 -11.607 -18.051  1.00 41.53           O  
ATOM   3056  CB  TYR X 199       4.130  -8.944 -19.221  1.00 36.89           C  
ATOM   3057  CG  TYR X 199       3.135  -7.833 -19.522  1.00 35.94           C  
ATOM   3058  CD1 TYR X 199       1.774  -8.033 -19.406  1.00 35.20           C  
ATOM   3059  CD2 TYR X 199       3.576  -6.579 -19.911  1.00 34.66           C  
ATOM   3060  CE1 TYR X 199       0.883  -6.999 -19.654  1.00 37.72           C  
ATOM   3061  CE2 TYR X 199       2.725  -5.553 -20.152  1.00 31.18           C  
ATOM   3062  CZ  TYR X 199       1.383  -5.751 -20.026  1.00 38.00           C  
ATOM   3063  OH  TYR X 199       0.535  -4.683 -20.267  1.00 35.80           O  
ATOM   3064  H   TYR X 199       5.363  -7.500 -17.223  1.00 37.05           H  
ATOM   3065  HA  TYR X 199       3.194  -9.468 -17.402  1.00 37.91           H  
ATOM   3066  HB2 TYR X 199       5.115  -8.633 -19.570  1.00 36.89           H  
ATOM   3067  HB3 TYR X 199       3.821  -9.842 -19.756  1.00 36.89           H  
ATOM   3068  HD1 TYR X 199       1.399  -9.004 -19.119  1.00 35.20           H  
ATOM   3069  HD2 TYR X 199       4.637  -6.413 -20.026  1.00 34.66           H  
ATOM   3070  HE1 TYR X 199      -0.181  -7.158 -19.561  1.00 37.72           H  
ATOM   3071  HE2 TYR X 199       3.107  -4.585 -20.442  1.00 31.18           H  
ATOM   3072  HH  TYR X 199      -0.400  -4.876 -20.164  1.00 35.80           H  
ATOM   3073  N   PHE X 200       5.974 -10.453 -16.534  1.00 38.52           N  
ATOM   3074  CA  PHE X 200       6.656 -11.652 -16.099  1.00 40.02           C  
ATOM   3075  C   PHE X 200       6.007 -12.129 -14.783  1.00 41.10           C  
ATOM   3076  O   PHE X 200       5.208 -13.081 -14.794  1.00 43.65           O  
ATOM   3077  CB  PHE X 200       8.194 -11.381 -16.013  1.00 40.05           C  
ATOM   3078  CG  PHE X 200       9.009 -12.533 -15.460  1.00 37.89           C  
ATOM   3079  CD1 PHE X 200       8.640 -13.869 -15.695  1.00 41.13           C  
ATOM   3080  CD2 PHE X 200      10.131 -12.281 -14.707  1.00 33.98           C  
ATOM   3081  CE1 PHE X 200       9.419 -14.960 -15.166  1.00 42.45           C  
ATOM   3082  CE2 PHE X 200      10.918 -13.335 -14.175  1.00 37.89           C  
ATOM   3083  CZ  PHE X 200      10.567 -14.682 -14.408  1.00 41.23           C  
ATOM   3084  H   PHE X 200       6.218  -9.555 -16.140  1.00 38.52           H  
ATOM   3085  HA  PHE X 200       6.549 -12.468 -16.814  1.00 40.02           H  
ATOM   3086  HB2 PHE X 200       8.557 -11.159 -17.017  1.00 40.05           H  
ATOM   3087  HB3 PHE X 200       8.351 -10.515 -15.370  1.00 40.05           H  
ATOM   3088  HD1 PHE X 200       7.758 -14.081 -16.282  1.00 41.13           H  
ATOM   3089  HD2 PHE X 200      10.420 -11.258 -14.516  1.00 33.98           H  
ATOM   3090  HE1 PHE X 200       9.122 -15.982 -15.351  1.00 42.45           H  
ATOM   3091  HE2 PHE X 200      11.794 -13.104 -13.586  1.00 37.89           H  
ATOM   3092  HZ  PHE X 200      11.171 -15.484 -14.010  1.00 41.23           H  
ATOM   3093  N   LYS X 201       6.246 -11.417 -13.687  1.00 40.16           N  
ATOM   3094  CA  LYS X 201       5.796 -11.835 -12.354  1.00 40.66           C  
ATOM   3095  C   LYS X 201       4.719 -10.956 -11.790  1.00 41.05           C  
ATOM   3096  O   LYS X 201       4.043 -11.346 -10.838  1.00 44.79           O  
ATOM   3097  CB  LYS X 201       6.951 -11.784 -11.317  1.00 41.34           C  
ATOM   3098  CG  LYS X 201       8.046 -12.795 -11.462  1.00 40.01           C  
ATOM   3099  CD  LYS X 201       7.395 -14.106 -11.836  1.00 44.03           C  
ATOM   3100  CE  LYS X 201       7.939 -15.287 -11.119  1.00 41.89           C  
ATOM   3101  NZ  LYS X 201       7.165 -15.395  -9.937  1.00 39.17           N1+
ATOM   3102  H   LYS X 201       6.759 -10.551 -13.775  1.00 40.16           H  
ATOM   3103  HA  LYS X 201       5.423 -12.848 -12.506  1.00 40.66           H  
ATOM   3104  HB2 LYS X 201       7.406 -10.796 -11.382  1.00 41.34           H  
ATOM   3105  HB3 LYS X 201       6.511 -11.917 -10.329  1.00 41.34           H  
ATOM   3106  HG2 LYS X 201       8.739 -12.485 -12.244  1.00 40.01           H  
ATOM   3107  HG3 LYS X 201       8.584 -12.900 -10.520  1.00 40.01           H  
ATOM   3108  HD2 LYS X 201       7.534 -14.263 -12.906  1.00 44.03           H  
ATOM   3109  HD3 LYS X 201       6.330 -14.033 -11.615  1.00 44.03           H  
ATOM   3110  HE2 LYS X 201       8.990 -15.135 -10.875  1.00 41.89           H  
ATOM   3111  HE3 LYS X 201       7.834 -16.185 -11.728  1.00 41.89           H  
ATOM   3112  HZ1 LYS X 201       7.274 -14.556  -9.386  1.00 39.17           H  
ATOM   3113  HZ2 LYS X 201       6.192 -15.514 -10.181  1.00 39.17           H  
ATOM   3114  HZ3 LYS X 201       7.477 -16.192  -9.402  1.00 39.17           H  
ATOM   3115  N   GLY X 202       4.514  -9.755 -12.300  1.00 40.02           N  
ATOM   3116  CA  GLY X 202       3.324  -9.002 -11.820  1.00 37.48           C  
ATOM   3117  C   GLY X 202       3.703  -7.720 -11.131  1.00 36.90           C  
ATOM   3118  O   GLY X 202       4.893  -7.437 -10.923  1.00 36.75           O  
ATOM   3119  H   GLY X 202       5.140  -9.363 -12.989  1.00 40.02           H  
ATOM   3120  HA2 GLY X 202       2.689  -8.767 -12.674  1.00 37.48           H  
ATOM   3121  HA3 GLY X 202       2.772  -9.628 -11.119  1.00 37.48           H  
ATOM   3122  N   PRO X 203       2.718  -6.875 -10.848  1.00 37.38           N  
ATOM   3123  CA  PRO X 203       3.027  -5.558 -10.340  1.00 37.52           C  
ATOM   3124  C   PRO X 203       3.486  -5.556  -8.846  1.00 38.50           C  
ATOM   3125  O   PRO X 203       3.934  -4.507  -8.318  1.00 38.56           O  
ATOM   3126  CB  PRO X 203       1.681  -4.827 -10.522  1.00 38.67           C  
ATOM   3127  CG  PRO X 203       0.697  -5.897 -10.424  1.00 37.43           C  
ATOM   3128  CD  PRO X 203       1.274  -7.021 -11.120  1.00 38.14           C  
ATOM   3129  HA  PRO X 203       3.868  -5.095 -10.856  1.00 37.52           H  
ATOM   3130  HB2 PRO X 203       1.531  -4.086  -9.737  1.00 38.67           H  
ATOM   3131  HB3 PRO X 203       1.631  -4.340 -11.496  1.00 38.67           H  
ATOM   3132  HG2 PRO X 203      -0.239  -5.597 -10.896  1.00 37.43           H  
ATOM   3133  HG3 PRO X 203       0.513  -6.150  -9.380  1.00 37.43           H  
ATOM   3134  HD2 PRO X 203       1.069  -6.967 -12.189  1.00 38.14           H  
ATOM   3135  HD3 PRO X 203       0.894  -7.963 -10.725  1.00 38.14           H  
ATOM   3136  N   SER X 204       3.370  -6.680  -8.157  1.00 37.57           N  
ATOM   3137  CA  SER X 204       3.770  -6.628  -6.819  1.00 39.34           C  
ATOM   3138  C   SER X 204       4.864  -7.629  -6.468  1.00 40.71           C  
ATOM   3139  O   SER X 204       5.165  -7.814  -5.268  1.00 42.40           O  
ATOM   3140  CB  SER X 204       2.577  -6.769  -5.898  1.00 40.79           C  
ATOM   3141  OG  SER X 204       2.185  -8.106  -5.970  1.00 46.01           O  
ATOM   3142  H   SER X 204       3.013  -7.527  -8.575  1.00 37.57           H  
ATOM   3143  HA  SER X 204       4.215  -5.644  -6.671  1.00 39.34           H  
ATOM   3144  HB2 SER X 204       1.766  -6.119  -6.228  1.00 40.79           H  
ATOM   3145  HB3 SER X 204       2.856  -6.512  -4.876  1.00 40.79           H  
ATOM   3146  HG  SER X 204       1.949  -8.291  -6.882  1.00 46.01           H  
ATOM   3147  N   TYR X 205       5.538  -8.198  -7.471  1.00 39.17           N  
ATOM   3148  CA  TYR X 205       6.630  -9.089  -7.172  1.00 39.36           C  
ATOM   3149  C   TYR X 205       7.931  -8.276  -7.298  1.00 39.44           C  
ATOM   3150  O   TYR X 205       8.123  -7.561  -8.273  1.00 41.31           O  
ATOM   3151  CB  TYR X 205       6.614 -10.238  -8.184  1.00 39.61           C  
ATOM   3152  CG  TYR X 205       7.490 -11.384  -7.808  1.00 38.32           C  
ATOM   3153  CD1 TYR X 205       8.853 -11.424  -8.200  1.00 35.74           C  
ATOM   3154  CD2 TYR X 205       6.985 -12.438  -7.048  1.00 37.84           C  
ATOM   3155  CE1 TYR X 205       9.697 -12.479  -7.803  1.00 34.98           C  
ATOM   3156  CE2 TYR X 205       7.822 -13.516  -6.644  1.00 37.55           C  
ATOM   3157  CZ  TYR X 205       9.185 -13.516  -7.030  1.00 39.42           C  
ATOM   3158  OH  TYR X 205      10.010 -14.586  -6.702  1.00 43.45           O  
ATOM   3159  H   TYR X 205       5.285  -8.006  -8.430  1.00 39.17           H  
ATOM   3160  HA  TYR X 205       6.549  -9.507  -6.169  1.00 39.36           H  
ATOM   3161  HB2 TYR X 205       5.591 -10.603  -8.274  1.00 39.61           H  
ATOM   3162  HB3 TYR X 205       6.948  -9.852  -9.147  1.00 39.61           H  
ATOM   3163  HD1 TYR X 205       9.251 -10.630  -8.815  1.00 35.74           H  
ATOM   3164  HD2 TYR X 205       5.944 -12.437  -6.762  1.00 37.84           H  
ATOM   3165  HE1 TYR X 205      10.736 -12.483  -8.097  1.00 34.98           H  
ATOM   3166  HE2 TYR X 205       7.423 -14.325  -6.050  1.00 37.55           H  
ATOM   3167  HH  TYR X 205       9.583 -15.292  -6.211  1.00 43.45           H  
ATOM   3168  N   SER X 206       8.845  -8.386  -6.348  1.00 38.67           N  
ATOM   3169  CA  SER X 206      10.148  -7.783  -6.522  1.00 37.39           C  
ATOM   3170  C   SER X 206      11.222  -8.794  -6.960  1.00 37.00           C  
ATOM   3171  O   SER X 206      11.435  -9.809  -6.314  1.00 37.65           O  
ATOM   3172  CB  SER X 206      10.537  -7.008  -5.290  1.00 37.91           C  
ATOM   3173  OG  SER X 206      11.437  -5.962  -5.640  1.00 38.12           O  
ATOM   3174  H   SER X 206       8.633  -8.892  -5.500  1.00 38.67           H  
ATOM   3175  HA  SER X 206      10.078  -7.075  -7.348  1.00 37.39           H  
ATOM   3176  HB2 SER X 206      11.020  -7.678  -4.579  1.00 37.91           H  
ATOM   3177  HB3 SER X 206       9.644  -6.579  -4.836  1.00 37.91           H  
ATOM   3178  HG  SER X 206      11.663  -5.492  -4.834  1.00 38.12           H  
ATOM   3179  N   LEU X 207      11.863  -8.529  -8.088  1.00 35.70           N  
ATOM   3180  CA  LEU X 207      12.726  -9.501  -8.717  1.00 37.10           C  
ATOM   3181  C   LEU X 207      14.045  -9.728  -7.933  1.00 40.16           C  
ATOM   3182  O   LEU X 207      14.519  -8.874  -7.121  1.00 39.28           O  
ATOM   3183  CB  LEU X 207      13.024  -9.112 -10.188  1.00 36.17           C  
ATOM   3184  CG  LEU X 207      11.823  -9.208 -11.141  1.00 34.08           C  
ATOM   3185  CD1 LEU X 207      12.086  -8.636 -12.484  1.00 31.09           C  
ATOM   3186  CD2 LEU X 207      11.309 -10.642 -11.242  1.00 33.36           C  
ATOM   3187  H   LEU X 207      11.745  -7.623  -8.520  1.00 35.70           H  
ATOM   3188  HA  LEU X 207      12.185 -10.447  -8.708  1.00 37.10           H  
ATOM   3189  HB2 LEU X 207      13.383  -8.083 -10.199  1.00 36.17           H  
ATOM   3190  HB3 LEU X 207      13.805  -9.774 -10.561  1.00 36.17           H  
ATOM   3191  HG  LEU X 207      11.041  -8.591 -10.700  1.00 34.08           H  
ATOM   3192 HD11 LEU X 207      12.412  -7.601 -12.381  1.00 31.09           H  
ATOM   3193 HD12 LEU X 207      12.866  -9.215 -12.979  1.00 31.09           H  
ATOM   3194 HD13 LEU X 207      11.173  -8.672 -13.079  1.00 31.09           H  
ATOM   3195 HD21 LEU X 207      12.080 -11.274 -11.682  1.00 33.36           H  
ATOM   3196 HD22 LEU X 207      11.062 -11.010 -10.246  1.00 33.36           H  
ATOM   3197 HD23 LEU X 207      10.418 -10.665 -11.870  1.00 33.36           H  
ATOM   3198  N   ARG X 208      14.611 -10.907  -8.185  1.00 42.64           N  
ATOM   3199  CA  ARG X 208      15.839 -11.330  -7.563  1.00 45.72           C  
ATOM   3200  C   ARG X 208      17.028 -10.708  -8.260  1.00 45.22           C  
ATOM   3201  O   ARG X 208      18.015 -10.428  -7.624  1.00 46.17           O  
ATOM   3202  CB  ARG X 208      15.934 -12.862  -7.533  1.00 47.77           C  
ATOM   3203  CG  ARG X 208      17.117 -13.402  -6.658  1.00 52.13           C  
ATOM   3204  CD  ARG X 208      18.206 -13.869  -7.519  1.00 60.17           C  
ATOM   3205  NE  ARG X 208      19.347 -14.386  -6.755  1.00 70.57           N  
ATOM   3206  CZ  ARG X 208      20.469 -13.702  -6.481  1.00 71.89           C  
ATOM   3207  NH1 ARG X 208      20.640 -12.426  -6.869  1.00 71.00           N  
ATOM   3208  NH2 ARG X 208      21.425 -14.301  -5.801  1.00 73.40           N1+
ATOM   3209  H   ARG X 208      14.160 -11.530  -8.840  1.00 42.64           H  
ATOM   3210  HA  ARG X 208      15.844 -10.984  -6.530  1.00 45.72           H  
ATOM   3211  HB2 ARG X 208      15.001 -13.257  -7.132  1.00 47.77           H  
ATOM   3212  HB3 ARG X 208      16.070 -13.219  -8.554  1.00 47.77           H  
ATOM   3213  HG2 ARG X 208      16.763 -14.230  -6.044  1.00 52.13           H  
ATOM   3214  HG3 ARG X 208      17.484 -12.603  -6.014  1.00 52.13           H  
ATOM   3215  HD2 ARG X 208      18.546 -13.036  -8.134  1.00 60.17           H  
ATOM   3216  HD3 ARG X 208      17.827 -14.664  -8.161  1.00 60.17           H  
ATOM   3217  HE  ARG X 208      19.283 -15.332  -6.407  1.00 70.57           H  
ATOM   3218 HH11 ARG X 208      19.915 -11.955  -7.391  1.00 71.00           H  
ATOM   3219 HH12 ARG X 208      21.494 -11.938  -6.639  1.00 71.00           H  
ATOM   3220 HH21 ARG X 208      21.306 -15.257  -5.497  1.00 73.40           H  
ATOM   3221 HH22 ARG X 208      22.277 -13.805  -5.584  1.00 73.40           H  
ATOM   3222  N   SER X 209      16.929 -10.438  -9.557  1.00 43.96           N  
ATOM   3223  CA  SER X 209      18.135 -10.081 -10.305  1.00 42.95           C  
ATOM   3224  C   SER X 209      17.785  -9.568 -11.697  1.00 41.33           C  
ATOM   3225  O   SER X 209      16.918 -10.103 -12.326  1.00 41.52           O  
ATOM   3226  CB  SER X 209      18.969 -11.361 -10.415  1.00 44.66           C  
ATOM   3227  OG  SER X 209      20.096 -11.230 -11.205  1.00 43.80           O  
ATOM   3228  H   SER X 209      16.033 -10.479 -10.021  1.00 43.96           H  
ATOM   3229  HA  SER X 209      18.680  -9.285  -9.798  1.00 42.95           H  
ATOM   3230  HB2 SER X 209      18.341 -12.144 -10.840  1.00 44.66           H  
ATOM   3231  HB3 SER X 209      19.284 -11.652  -9.413  1.00 44.66           H  
ATOM   3232  HG  SER X 209      20.650 -10.553 -10.810  1.00 43.80           H  
ATOM   3233  N   THR X 210      18.428  -8.500 -12.149  1.00 40.23           N  
ATOM   3234  CA  THR X 210      18.193  -7.978 -13.460  1.00 39.77           C  
ATOM   3235  C   THR X 210      19.526  -7.626 -14.092  1.00 40.71           C  
ATOM   3236  O   THR X 210      20.424  -7.253 -13.398  1.00 41.32           O  
ATOM   3237  CB  THR X 210      17.285  -6.710 -13.424  1.00 38.71           C  
ATOM   3238  OG1 THR X 210      17.992  -5.652 -12.809  1.00 39.59           O  
ATOM   3239  CG2 THR X 210      16.096  -6.919 -12.591  1.00 37.78           C  
ATOM   3240  H   THR X 210      19.102  -8.043 -11.552  1.00 40.23           H  
ATOM   3241  HA  THR X 210      17.677  -8.739 -14.045  1.00 39.77           H  
ATOM   3242  HB  THR X 210      17.000  -6.493 -14.453  1.00 38.71           H  
ATOM   3243 HG21 THR X 210      15.521  -7.758 -12.982  1.00 37.78           H  
ATOM   3244 HG22 THR X 210      16.403  -7.134 -11.567  1.00 37.78           H  
ATOM   3245 HG23 THR X 210      15.480  -6.020 -12.604  1.00 37.78           H  
ATOM   3246  HG1 THR X 210      18.789  -5.498 -13.322  1.00 39.59           H  
ATOM   3247  N   THR X 211      19.640  -7.778 -15.413  1.00 42.00           N  
ATOM   3248  CA  THR X 211      20.765  -7.270 -16.253  1.00 41.43           C  
ATOM   3249  C   THR X 211      20.129  -6.708 -17.554  1.00 40.64           C  
ATOM   3250  O   THR X 211      19.282  -7.386 -18.184  1.00 40.61           O  
ATOM   3251  CB  THR X 211      21.752  -8.395 -16.602  1.00 42.98           C  
ATOM   3252  OG1 THR X 211      22.174  -9.075 -15.413  1.00 44.67           O  
ATOM   3253  CG2 THR X 211      22.968  -7.862 -17.222  1.00 43.28           C  
ATOM   3254  H   THR X 211      18.902  -8.280 -15.885  1.00 42.00           H  
ATOM   3255  HA  THR X 211      21.325  -6.506 -15.713  1.00 41.43           H  
ATOM   3256  HB  THR X 211      21.232  -9.066 -17.286  1.00 42.98           H  
ATOM   3257 HG21 THR X 211      22.704  -7.309 -18.124  1.00 43.28           H  
ATOM   3258 HG22 THR X 211      23.471  -7.195 -16.521  1.00 43.28           H  
ATOM   3259 HG23 THR X 211      23.634  -8.685 -17.482  1.00 43.28           H  
ATOM   3260  HG1 THR X 211      22.622  -8.435 -14.856  1.00 44.67           H  
ATOM   3261  N   MET X 212      20.433  -5.450 -17.884  1.00 38.69           N  
ATOM   3262  CA  MET X 212      20.037  -4.849 -19.157  1.00 38.52           C  
ATOM   3263  C   MET X 212      21.271  -4.654 -19.997  1.00 38.94           C  
ATOM   3264  O   MET X 212      22.247  -4.007 -19.563  1.00 39.54           O  
ATOM   3265  CB  MET X 212      19.377  -3.485 -18.993  1.00 36.15           C  
ATOM   3266  CG  MET X 212      18.236  -3.502 -18.044  1.00 38.84           C  
ATOM   3267  SD  MET X 212      17.505  -1.883 -17.654  1.00 38.09           S  
ATOM   3268  CE  MET X 212      16.816  -1.321 -19.196  1.00 33.72           C  
ATOM   3269  H   MET X 212      20.958  -4.891 -17.227  1.00 38.69           H  
ATOM   3270  HA  MET X 212      19.315  -5.523 -19.618  1.00 38.52           H  
ATOM   3271  HB2 MET X 212      19.014  -3.156 -19.967  1.00 36.15           H  
ATOM   3272  HB3 MET X 212      20.123  -2.780 -18.626  1.00 36.15           H  
ATOM   3273  HG2 MET X 212      18.584  -3.945 -17.111  1.00 38.84           H  
ATOM   3274  HG3 MET X 212      17.453  -4.127 -18.474  1.00 38.84           H  
ATOM   3275  HE1 MET X 212      17.608  -1.240 -19.940  1.00 33.72           H  
ATOM   3276  HE2 MET X 212      16.066  -2.033 -19.540  1.00 33.72           H  
ATOM   3277  HE3 MET X 212      16.352  -0.345 -19.052  1.00 33.72           H  
ATOM   3278  N   MET X 213      21.233  -5.144 -21.222  1.00 39.34           N  
ATOM   3279  CA  MET X 213      22.441  -5.141 -21.992  1.00 40.43           C  
ATOM   3280  C   MET X 213      22.143  -4.806 -23.415  1.00 41.36           C  
ATOM   3281  O   MET X 213      21.034  -5.055 -23.869  1.00 42.12           O  
ATOM   3282  CB  MET X 213      23.120  -6.483 -21.867  1.00 41.01           C  
ATOM   3283  CG  MET X 213      22.244  -7.696 -22.119  1.00 44.64           C  
ATOM   3284  SD  MET X 213      23.028  -9.287 -21.586  1.00 49.27           S  
ATOM   3285  CE  MET X 213      23.619  -8.710 -20.072  1.00 46.36           C  
ATOM   3286  H   MET X 213      20.374  -5.512 -21.607  1.00 39.34           H  
ATOM   3287  HA  MET X 213      23.120  -4.378 -21.610  1.00 40.43           H  
ATOM   3288  HB2 MET X 213      23.518  -6.563 -20.855  1.00 41.01           H  
ATOM   3289  HB3 MET X 213      23.941  -6.510 -22.583  1.00 41.01           H  
ATOM   3290  HG2 MET X 213      22.033  -7.755 -23.187  1.00 44.64           H  
ATOM   3291  HG3 MET X 213      21.311  -7.569 -21.570  1.00 44.64           H  
ATOM   3292  HE1 MET X 213      24.306  -7.881 -20.242  1.00 46.36           H  
ATOM   3293  HE2 MET X 213      22.783  -8.370 -19.461  1.00 46.36           H  
ATOM   3294  HE3 MET X 213      24.142  -9.515 -19.556  1.00 46.36           H  
ATOM   3295  N   ILE X 214      23.118  -4.261 -24.145  1.00 41.44           N  
ATOM   3296  CA  ILE X 214      22.897  -3.970 -25.550  1.00 41.00           C  
ATOM   3297  C   ILE X 214      23.948  -4.554 -26.477  1.00 43.61           C  
ATOM   3298  O   ILE X 214      25.129  -4.613 -26.129  1.00 44.60           O  
ATOM   3299  CB  ILE X 214      22.839  -2.476 -25.783  1.00 39.87           C  
ATOM   3300  CG1 ILE X 214      24.167  -1.810 -25.384  1.00 40.75           C  
ATOM   3301  CG2 ILE X 214      21.694  -1.886 -25.038  1.00 37.80           C  
ATOM   3302  CD1 ILE X 214      24.126  -0.328 -25.427  1.00 37.51           C  
ATOM   3303  H   ILE X 214      24.010  -4.051 -23.720  1.00 41.44           H  
ATOM   3304  HA  ILE X 214      21.946  -4.445 -25.790  1.00 41.00           H  
ATOM   3305  HB  ILE X 214      22.685  -2.292 -26.846  1.00 39.87           H  
ATOM   3306 HG12 ILE X 214      24.415  -2.118 -24.368  1.00 40.75           H  
ATOM   3307 HG13 ILE X 214      24.943  -2.153 -26.068  1.00 40.75           H  
ATOM   3308 HG21 ILE X 214      20.766  -2.353 -25.368  1.00 37.80           H  
ATOM   3309 HG22 ILE X 214      21.828  -2.059 -23.970  1.00 37.80           H  
ATOM   3310 HG23 ILE X 214      21.649  -0.814 -25.230  1.00 37.80           H  
ATOM   3311 HD11 ILE X 214      23.900  -0.000 -26.442  1.00 37.51           H  
ATOM   3312 HD12 ILE X 214      23.354   0.034 -24.748  1.00 37.51           H  
ATOM   3313 HD13 ILE X 214      25.094   0.071 -25.123  1.00 37.51           H  
ATOM   3314  N   ARG X 215      23.540  -4.962 -27.676  1.00 45.77           N  
ATOM   3315  CA  ARG X 215      24.495  -5.097 -28.812  1.00 47.47           C  
ATOM   3316  C   ARG X 215      23.987  -4.618 -30.163  1.00 48.86           C  
ATOM   3317  O   ARG X 215      22.781  -4.420 -30.354  1.00 49.00           O  
ATOM   3318  CB  ARG X 215      25.089  -6.502 -28.914  1.00 48.63           C  
ATOM   3319  CG  ARG X 215      24.132  -7.626 -29.105  1.00 47.74           C  
ATOM   3320  CD  ARG X 215      24.870  -8.879 -29.529  1.00 48.50           C  
ATOM   3321  NE  ARG X 215      23.909  -9.809 -30.087  1.00 50.16           N  
ATOM   3322  CZ  ARG X 215      23.781 -11.071 -29.729  1.00 48.62           C  
ATOM   3323  NH1 ARG X 215      24.588 -11.597 -28.838  1.00 47.70           N  
ATOM   3324  NH2 ARG X 215      22.837 -11.805 -30.286  1.00 48.13           N1+
ATOM   3325  H   ARG X 215      22.565  -5.184 -27.819  1.00 45.77           H  
ATOM   3326  HA  ARG X 215      25.291  -4.400 -28.550  1.00 47.47           H  
ATOM   3327  HB2 ARG X 215      25.777  -6.508 -29.760  1.00 48.63           H  
ATOM   3328  HB3 ARG X 215      25.642  -6.693 -27.994  1.00 48.63           H  
ATOM   3329  HG2 ARG X 215      23.410  -7.356 -29.875  1.00 47.74           H  
ATOM   3330  HG3 ARG X 215      23.609  -7.816 -28.168  1.00 47.74           H  
ATOM   3331  HD2 ARG X 215      25.359  -9.329 -28.665  1.00 48.50           H  
ATOM   3332  HD3 ARG X 215      25.619  -8.629 -30.280  1.00 48.50           H  
ATOM   3333  HE  ARG X 215      23.289  -9.463 -30.806  1.00 50.16           H  
ATOM   3334 HH11 ARG X 215      24.488 -12.567 -28.576  1.00 47.70           H  
ATOM   3335 HH12 ARG X 215      25.309 -11.032 -28.414  1.00 47.70           H  
ATOM   3336 HH21 ARG X 215      22.223 -11.399 -30.978  1.00 48.13           H  
ATOM   3337 HH22 ARG X 215      22.728 -12.773 -30.021  1.00 48.13           H  
ATOM   3338  N   PRO X 216      24.906  -4.375 -31.114  1.00 51.76           N  
ATOM   3339  CA  PRO X 216      24.472  -4.014 -32.487  1.00 53.77           C  
ATOM   3340  C   PRO X 216      23.712  -5.142 -33.143  1.00 56.45           C  
ATOM   3341  O   PRO X 216      24.001  -6.296 -32.885  1.00 55.70           O  
ATOM   3342  CB  PRO X 216      25.784  -3.823 -33.232  1.00 54.15           C  
ATOM   3343  CG  PRO X 216      26.773  -3.560 -32.228  1.00 52.46           C  
ATOM   3344  CD  PRO X 216      26.364  -4.221 -30.952  1.00 51.75           C  
ATOM   3345  HA  PRO X 216      23.816  -3.144 -32.488  1.00 53.77           H  
ATOM   3346  HB2 PRO X 216      26.039  -4.725 -33.788  1.00 54.15           H  
ATOM   3347  HB3 PRO X 216      25.710  -2.981 -33.920  1.00 54.15           H  
ATOM   3348  HG2 PRO X 216      26.857  -2.485 -32.071  1.00 52.46           H  
ATOM   3349  HG3 PRO X 216      27.736  -3.956 -32.552  1.00 52.46           H  
ATOM   3350  HD2 PRO X 216      26.599  -3.594 -30.092  1.00 51.75           H  
ATOM   3351  HD3 PRO X 216      26.851  -5.190 -30.839  1.00 51.75           H  
ATOM   3352  N   LEU X 217      22.698  -4.797 -33.925  1.00 61.39           N  
ATOM   3353  CA  LEU X 217      22.022  -5.726 -34.857  1.00 66.84           C  
ATOM   3354  C   LEU X 217      22.964  -6.644 -35.699  1.00 69.99           C  
ATOM   3355  O   LEU X 217      22.796  -7.862 -35.772  1.00 70.94           O  
ATOM   3356  CB  LEU X 217      21.209  -4.884 -35.845  1.00 68.10           C  
ATOM   3357  CG  LEU X 217      19.974  -4.112 -35.405  1.00 68.61           C  
ATOM   3358  CD1 LEU X 217      19.667  -3.196 -36.592  1.00 69.54           C  
ATOM   3359  CD2 LEU X 217      18.811  -5.084 -35.185  1.00 70.37           C  
ATOM   3360  H   LEU X 217      22.368  -3.844 -33.882  1.00 61.39           H  
ATOM   3361  HA  LEU X 217      21.425  -6.391 -34.232  1.00 66.84           H  
ATOM   3362  HB2 LEU X 217      21.898  -4.150 -36.262  1.00 68.10           H  
ATOM   3363  HB3 LEU X 217      20.882  -5.564 -36.632  1.00 68.10           H  
ATOM   3364  HG  LEU X 217      20.124  -3.563 -34.475  1.00 68.61           H  
ATOM   3365 HD11 LEU X 217      20.497  -2.506 -36.743  1.00 69.54           H  
ATOM   3366 HD12 LEU X 217      19.528  -3.799 -37.490  1.00 69.54           H  
ATOM   3367 HD13 LEU X 217      18.757  -2.631 -36.389  1.00 69.54           H  
ATOM   3368 HD21 LEU X 217      18.634  -5.651 -36.099  1.00 70.37           H  
ATOM   3369 HD22 LEU X 217      19.059  -5.769 -34.374  1.00 70.37           H  
ATOM   3370 HD23 LEU X 217      17.913  -4.523 -34.925  1.00 70.37           H  
ATOM   3371  N   ASP X 218      23.954  -6.033 -36.322  1.00 73.06           N  
ATOM   3372  CA  ASP X 218      24.961  -6.737 -37.125  1.00 77.52           C  
ATOM   3373  C   ASP X 218      26.073  -7.374 -36.268  1.00 77.16           C  
ATOM   3374  O   ASP X 218      27.288  -7.214 -36.559  1.00 77.86           O  
ATOM   3375  CB  ASP X 218      25.570  -5.751 -38.146  1.00 79.84           C  
ATOM   3376  CG  ASP X 218      25.445  -4.269 -37.684  1.00 83.84           C  
ATOM   3377  OD1 ASP X 218      25.076  -4.007 -36.477  1.00 83.89           O  
ATOM   3378  OD2 ASP X 218      25.692  -3.372 -38.540  1.00 88.20           O1-
ATOM   3379  H   ASP X 218      24.022  -5.028 -36.242  1.00 73.06           H  
ATOM   3380  HA  ASP X 218      24.461  -7.558 -37.639  1.00 77.52           H  
ATOM   3381  HB2 ASP X 218      25.051  -5.866 -39.097  1.00 79.84           H  
ATOM   3382  HB3 ASP X 218      26.626  -5.989 -38.277  1.00 79.84           H  
ATOM   3383  N   PHE X 219      25.654  -8.067 -35.204  1.00 75.31           N  
ATOM   3384  CA  PHE X 219      26.547  -8.955 -34.491  1.00 74.57           C  
ATOM   3385  C   PHE X 219      26.225 -10.397 -34.881  1.00 76.39           C  
ATOM   3386  O   PHE X 219      25.089 -10.872 -34.671  1.00 76.78           O  
ATOM   3387  CB  PHE X 219      26.430  -8.763 -32.984  1.00 72.29           C  
ATOM   3388  CG  PHE X 219      27.416  -9.577 -32.205  1.00 67.21           C  
ATOM   3389  CD1 PHE X 219      28.695  -9.110 -31.998  1.00 63.43           C  
ATOM   3390  CD2 PHE X 219      27.068 -10.825 -31.702  1.00 64.38           C  
ATOM   3391  CE1 PHE X 219      29.602  -9.863 -31.318  1.00 61.77           C  
ATOM   3392  CE2 PHE X 219      27.970 -11.591 -31.025  1.00 61.65           C  
ATOM   3393  CZ  PHE X 219      29.237 -11.113 -30.826  1.00 62.31           C  
ATOM   3394  H   PHE X 219      24.698  -7.969 -34.893  1.00 75.31           H  
ATOM   3395  HA  PHE X 219      27.576  -8.723 -34.765  1.00 74.57           H  
ATOM   3396  HB2 PHE X 219      26.594  -7.710 -32.756  1.00 72.29           H  
ATOM   3397  HB3 PHE X 219      25.425  -9.050 -32.676  1.00 72.29           H  
ATOM   3398  HD1 PHE X 219      28.980  -8.140 -32.378  1.00 63.43           H  
ATOM   3399  HD2 PHE X 219      26.064 -11.195 -31.850  1.00 64.38           H  
ATOM   3400  HE1 PHE X 219      30.604  -9.491 -31.160  1.00 61.77           H  
ATOM   3401  HE2 PHE X 219      27.688 -12.564 -30.650  1.00 61.65           H  
ATOM   3402  HZ  PHE X 219      29.957 -11.709 -30.285  1.00 62.31           H  
ATOM   3403  N   NME X 220      27.204 -11.103 -35.445  1.00  0.00           N  
ATOM   3404  CH3 NME X 220      27.027 -12.479 -35.861  1.00  0.00           C  
ATOM   3405  H   NME X 220      28.102 -10.663 -35.589  1.00  0.00           H  
ATOM   3406 HH31 NME X 220      28.002 -12.956 -35.965  1.00  0.00           H  
ATOM   3407 HH32 NME X 220      26.441 -13.013 -35.112  1.00  0.00           H  
ATOM   3408 HH33 NME X 220      26.506 -12.507 -36.818  1.00  0.00           H  
TER    3409      NME X 220 
HETATM 3410 CA    CA X 301       4.050  13.691 -13.361  1.00 52.74          CA2+
CONECT    1    4    5    6    2
CONECT    2    1    3    3
CONECT    3    2    2
CONECT    4    1
CONECT    5    1
CONECT    6    1
CONECT   82  540
CONECT  540   82
CONECT 2421 2448
CONECT 2448 2421
CONECT 2480 2673
CONECT 2673 2480
CONECT 3403 3404 3405
CONECT 3404 3403 3406 3407 3408
CONECT 3405 3403
CONECT 3406 3404
CONECT 3407 3404
CONECT 3408 3404
END
