# Supplementary material for: Variations of VEGFR2 Chemical Space: Stimulator and Inhibitory Peptides
Source: Int J Mol Sci. 2024 Jul 16;25(14):7787. doi: 10.3390/ijms25147787 (PMC11276785; doi:10.3390/ijms25147787)
Supplement: Supplementary file 1 [file ijms-25-07787-s001.zip › Supplimenal material - proteins- S1/protein stimulants S1/4tgf TNF aplha prepared for docking.pdb]

HEADER    GROWTH FACTOR                                       4TGF    
REMARK  99                                                                      
REMARK  99 MOE v2022.02 (Chemical Computing Group ULC) Sun Nov 26 20:47:03 2023 
SEQRES   1 A   50  VAL VAL SER HIS PHE ASN ASP CYS PRO ASP SER HIS THR
SEQRES   2 A   50  GLN PHE CYS PHE HIS GLY THR CYS ARG PHE LEU VAL GLN
SEQRES   3 A   50  GLU ASP LYS PRO ALA CYS VAL CYS HIS SER GLY TYR VAL
SEQRES   4 A   50  GLY ALA ARG CYS GLU HIS ALA ASP LEU LEU ALA
SHEET    1       THR A  20  LEU A  24                  Generated by MOE
SHEET    2       LYS A  29  VAL A  33                  Generated by MOE
SHEET    3       TYR A  38  VAL A  39                  Generated by MOE
SHEET    4       HIS A  45  ALA A  46                  Generated by MOE
SSBOND   1 CYS A    8    CYS A   21                          1555   1555  2.03
SSBOND   2 CYS A   16    CYS A   32                          1555   1555  2.02
SSBOND   3 CYS A   34    CYS A   43                          1555   1555  2.02
ATOM      1  N   VAL A   1      20.578   0.369   0.596  1.00  0.00           N1+
ATOM      2  CA  VAL A   1      21.143   0.497   1.971  1.00  0.00           C  
ATOM      3  C   VAL A   1      20.052   0.199   3.001  1.00  0.00           C  
ATOM      4  O   VAL A   1      20.318  -0.360   4.047  1.00  0.00           O  
ATOM      5  CB  VAL A   1      21.679   1.908   2.208  1.00  0.00           C  
ATOM      6  CG1 VAL A   1      23.109   2.003   1.672  1.00  0.00           C  
ATOM      7  CG2 VAL A   1      20.794   2.912   1.467  1.00  0.00           C  
ATOM      8  H1  VAL A   1      19.942   1.170   0.406  1.00  0.00           H  
ATOM      9  H2  VAL A   1      20.045  -0.522   0.521  1.00  0.00           H  
ATOM     10  H3  VAL A   1      21.352   0.368  -0.099  1.00  0.00           H  
ATOM     11  HA  VAL A   1      21.945  -0.213   2.091  1.00  0.00           H  
ATOM     12  HB  VAL A   1      21.670   2.127   3.265  1.00  0.00           H  
ATOM     13 HG11 VAL A   1      23.128   1.725   0.629  1.00  0.00           H  
ATOM     14 HG12 VAL A   1      23.752   1.339   2.230  1.00  0.00           H  
ATOM     15 HG13 VAL A   1      23.470   3.016   1.776  1.00  0.00           H  
ATOM     16 HG21 VAL A   1      21.072   2.943   0.424  1.00  0.00           H  
ATOM     17 HG22 VAL A   1      20.919   3.895   1.898  1.00  0.00           H  
ATOM     18 HG23 VAL A   1      19.759   2.617   1.551  1.00  0.00           H  
ATOM     19  N   VAL A   2      18.844   0.581   2.686  1.00  0.00           N  
ATOM     20  CA  VAL A   2      17.728   0.328   3.641  1.00  0.00           C  
ATOM     21  C   VAL A   2      17.208  -1.110   3.480  1.00  0.00           C  
ATOM     22  O   VAL A   2      17.001  -1.805   4.454  1.00  0.00           O  
ATOM     23  CB  VAL A   2      16.601   1.333   3.377  1.00  0.00           C  
ATOM     24  CG1 VAL A   2      15.870   0.966   2.083  1.00  0.00           C  
ATOM     25  CG2 VAL A   2      15.612   1.297   4.543  1.00  0.00           C  
ATOM     26  H   VAL A   2      18.673   1.029   1.832  1.00  0.00           H  
ATOM     27  HA  VAL A   2      18.089   0.461   4.647  1.00  0.00           H  
ATOM     28  HB  VAL A   2      17.017   2.326   3.287  1.00  0.00           H  
ATOM     29 HG11 VAL A   2      15.248   0.101   2.248  1.00  0.00           H  
ATOM     30 HG12 VAL A   2      16.588   0.747   1.307  1.00  0.00           H  
ATOM     31 HG13 VAL A   2      15.250   1.792   1.769  1.00  0.00           H  
ATOM     32 HG21 VAL A   2      14.779   1.952   4.335  1.00  0.00           H  
ATOM     33 HG22 VAL A   2      16.104   1.626   5.447  1.00  0.00           H  
ATOM     34 HG23 VAL A   2      15.248   0.290   4.682  1.00  0.00           H  
ATOM     35  N   SER A   3      17.017  -1.526   2.253  1.00  0.00           N  
ATOM     36  CA  SER A   3      16.517  -2.917   2.015  1.00  0.00           C  
ATOM     37  C   SER A   3      16.516  -3.233   0.509  1.00  0.00           C  
ATOM     38  O   SER A   3      17.554  -3.476  -0.075  1.00  0.00           O  
ATOM     39  CB  SER A   3      15.097  -3.047   2.570  1.00  0.00           C  
ATOM     40  OG  SER A   3      15.287  -3.339   3.946  1.00  0.00           O  
ATOM     41  H   SER A   3      17.202  -0.932   1.496  1.00  0.00           H  
ATOM     42  HA  SER A   3      17.160  -3.616   2.522  1.00  0.00           H  
ATOM     43  HB2 SER A   3      14.555  -2.121   2.455  1.00  0.00           H  
ATOM     44  HB3 SER A   3      14.570  -3.855   2.088  1.00  0.00           H  
ATOM     45  HG  SER A   3      15.667  -2.564   4.364  1.00  0.00           H  
ATOM     46  N   HIS A   4      15.349  -3.225  -0.089  1.00  0.00           N  
ATOM     47  CA  HIS A   4      15.274  -3.525  -1.554  1.00  0.00           C  
ATOM     48  C   HIS A   4      14.009  -2.906  -2.163  1.00  0.00           C  
ATOM     49  O   HIS A   4      13.717  -3.108  -3.322  1.00  0.00           O  
ATOM     50  CB  HIS A   4      15.247  -5.041  -1.757  1.00  0.00           C  
ATOM     51  CG  HIS A   4      16.479  -5.463  -2.561  1.00  0.00           C  
ATOM     52  ND1 HIS A   4      16.892  -4.888  -3.596  1.00  0.00           N  
ATOM     53  CD2 HIS A   4      17.360  -6.507  -2.348  1.00  0.00           C  
ATOM     54  CE1 HIS A   4      17.932  -5.455  -4.056  1.00  0.00           C  
ATOM     55  NE2 HIS A   4      18.304  -6.501  -3.322  1.00  0.00           N  
ATOM     56  H   HIS A   4      14.535  -3.022   0.417  1.00  0.00           H  
ATOM     57  HA  HIS A   4      16.141  -3.118  -2.045  1.00  0.00           H  
ATOM     58  HB2 HIS A   4      15.257  -5.540  -0.800  1.00  0.00           H  
ATOM     59  HB3 HIS A   4      14.356  -5.322  -2.298  1.00  0.00           H  
ATOM     60  HD2 HIS A   4      17.305  -7.216  -1.535  1.00  0.00           H  
ATOM     61  HE2 HIS A   4      19.085  -7.127  -3.455  1.00  0.00           H  
ATOM     62  HE1 HIS A   4      18.453  -5.127  -4.943  1.00  0.00           H  
ATOM     63  N   PHE A   5      13.289  -2.168  -1.359  1.00  0.00           N  
ATOM     64  CA  PHE A   5      12.039  -1.512  -1.862  1.00  0.00           C  
ATOM     65  C   PHE A   5      12.024  -0.039  -1.434  1.00  0.00           C  
ATOM     66  O   PHE A   5      12.009   0.264  -0.259  1.00  0.00           O  
ATOM     67  CB  PHE A   5      10.827  -2.227  -1.269  1.00  0.00           C  
ATOM     68  CG  PHE A   5      11.264  -3.045  -0.052  1.00  0.00           C  
ATOM     69  CD1 PHE A   5      11.396  -2.444   1.188  1.00  0.00           C  
ATOM     70  CD2 PHE A   5      11.534  -4.396  -0.176  1.00  0.00           C  
ATOM     71  CE1 PHE A   5      11.790  -3.184   2.284  1.00  0.00           C  
ATOM     72  CE2 PHE A   5      11.926  -5.133   0.923  1.00  0.00           C  
ATOM     73  CZ  PHE A   5      12.054  -4.527   2.151  1.00  0.00           C  
ATOM     74  H   PHE A   5      13.565  -2.045  -0.427  1.00  0.00           H  
ATOM     75  HA  PHE A   5      12.000  -1.576  -2.939  1.00  0.00           H  
ATOM     76  HB2 PHE A   5      10.086  -1.502  -0.965  1.00  0.00           H  
ATOM     77  HB3 PHE A   5      10.396  -2.889  -2.006  1.00  0.00           H  
ATOM     78  HD1 PHE A   5      11.192  -1.390   1.297  1.00  0.00           H  
ATOM     79  HD2 PHE A   5      11.438  -4.877  -1.138  1.00  0.00           H  
ATOM     80  HE1 PHE A   5      11.890  -2.708   3.247  1.00  0.00           H  
ATOM     81  HE2 PHE A   5      12.135  -6.187   0.817  1.00  0.00           H  
ATOM     82  HZ  PHE A   5      12.364  -5.104   3.009  1.00  0.00           H  
ATOM     83  N   ASN A   6      12.026   0.846  -2.394  1.00  0.00           N  
ATOM     84  CA  ASN A   6      12.028   2.301  -2.047  1.00  0.00           C  
ATOM     85  C   ASN A   6      10.597   2.809  -1.799  1.00  0.00           C  
ATOM     86  O   ASN A   6       9.992   3.415  -2.661  1.00  0.00           O  
ATOM     87  CB  ASN A   6      12.668   3.086  -3.196  1.00  0.00           C  
ATOM     88  CG  ASN A   6      12.606   2.250  -4.475  1.00  0.00           C  
ATOM     89  ND2 ASN A   6      11.652   2.311  -5.226  1.00  0.00           N  
ATOM     90  OD1 ASN A   6      13.603   1.458  -4.761  1.00  0.00           O  
ATOM     91  H   ASN A   6      12.027   0.560  -3.332  1.00  0.00           H  
ATOM     92  HA  ASN A   6      12.613   2.448  -1.155  1.00  0.00           H  
ATOM     93  HB2 ASN A   6      12.139   4.015  -3.349  1.00  0.00           H  
ATOM     94  HB3 ASN A   6      13.700   3.299  -2.960  1.00  0.00           H  
ATOM     95 HD21 ASN A   6      11.634   1.751  -6.066  1.00  0.00           H  
ATOM     96 HD22 ASN A   6      10.877   2.922  -5.010  1.00  0.00           H  
ATOM     97  N   ASP A   7      10.094   2.545  -0.619  1.00  0.00           N  
ATOM     98  CA  ASP A   7       8.711   3.012  -0.272  1.00  0.00           C  
ATOM     99  C   ASP A   7       7.758   2.839  -1.466  1.00  0.00           C  
ATOM    100  O   ASP A   7       7.309   1.747  -1.752  1.00  0.00           O  
ATOM    101  CB  ASP A   7       8.772   4.488   0.128  1.00  0.00           C  
ATOM    102  CG  ASP A   7       9.676   4.641   1.354  1.00  0.00           C  
ATOM    103  OD1 ASP A   7      10.070   3.607   1.869  1.00  0.00           O  
ATOM    104  OD2 ASP A   7       9.920   5.783   1.707  1.00  0.00           O1-
ATOM    105  H   ASP A   7      10.620   2.039   0.036  1.00  0.00           H  
ATOM    106  HA  ASP A   7       8.342   2.438   0.561  1.00  0.00           H  
ATOM    107  HB2 ASP A   7       9.177   5.072  -0.686  1.00  0.00           H  
ATOM    108  HB3 ASP A   7       7.780   4.845   0.367  1.00  0.00           H  
ATOM    109  N   CYS A   8       7.469   3.927  -2.132  1.00  0.00           N  
ATOM    110  CA  CYS A   8       6.549   3.851  -3.307  1.00  0.00           C  
ATOM    111  C   CYS A   8       6.954   4.921  -4.352  1.00  0.00           C  
ATOM    112  O   CYS A   8       7.627   5.878  -4.023  1.00  0.00           O  
ATOM    113  CB  CYS A   8       5.117   4.119  -2.828  1.00  0.00           C  
ATOM    114  SG  CYS A   8       4.002   2.695  -2.664  1.00  0.00           S  
ATOM    115  H   CYS A   8       7.855   4.785  -1.864  1.00  0.00           H  
ATOM    116  HA  CYS A   8       6.609   2.872  -3.733  1.00  0.00           H  
ATOM    117  HB2 CYS A   8       5.174   4.600  -1.861  1.00  0.00           H  
ATOM    118  HB3 CYS A   8       4.659   4.818  -3.512  1.00  0.00           H  
ATOM    119  N   PRO A   9       6.535   4.736  -5.600  1.00  0.00           N  
ATOM    120  CA  PRO A   9       6.859   5.698  -6.666  1.00  0.00           C  
ATOM    121  C   PRO A   9       6.313   7.090  -6.326  1.00  0.00           C  
ATOM    122  O   PRO A   9       5.792   7.307  -5.250  1.00  0.00           O  
ATOM    123  CB  PRO A   9       6.175   5.155  -7.925  1.00  0.00           C  
ATOM    124  CG  PRO A   9       5.396   3.870  -7.514  1.00  0.00           C  
ATOM    125  CD  PRO A   9       5.726   3.584  -6.037  1.00  0.00           C  
ATOM    126  HA  PRO A   9       7.922   5.740  -6.821  1.00  0.00           H  
ATOM    127  HB2 PRO A   9       5.490   5.891  -8.320  1.00  0.00           H  
ATOM    128  HB3 PRO A   9       6.916   4.914  -8.673  1.00  0.00           H  
ATOM    129  HG2 PRO A   9       4.335   4.028  -7.632  1.00  0.00           H  
ATOM    130  HG3 PRO A   9       5.708   3.038  -8.130  1.00  0.00           H  
ATOM    131  HD2 PRO A   9       4.824   3.513  -5.449  1.00  0.00           H  
ATOM    132  HD3 PRO A   9       6.299   2.676  -5.960  1.00  0.00           H  
ATOM    133  N   ASP A  10       6.444   7.998  -7.255  1.00  0.00           N  
ATOM    134  CA  ASP A  10       5.939   9.382  -7.009  1.00  0.00           C  
ATOM    135  C   ASP A  10       4.582   9.577  -7.694  1.00  0.00           C  
ATOM    136  O   ASP A  10       3.888  10.541  -7.437  1.00  0.00           O  
ATOM    137  CB  ASP A  10       6.943  10.385  -7.572  1.00  0.00           C  
ATOM    138  CG  ASP A  10       8.228  10.333  -6.744  1.00  0.00           C  
ATOM    139  OD1 ASP A  10       8.904   9.324  -6.857  1.00  0.00           O  
ATOM    140  OD2 ASP A  10       8.461  11.304  -6.043  1.00  0.00           O1-
ATOM    141  H   ASP A  10       6.872   7.774  -8.108  1.00  0.00           H  
ATOM    142  HA  ASP A  10       5.830   9.543  -5.950  1.00  0.00           H  
ATOM    143  HB2 ASP A  10       7.170  10.138  -8.598  1.00  0.00           H  
ATOM    144  HB3 ASP A  10       6.529  11.381  -7.526  1.00  0.00           H  
ATOM    145  N   SER A  11       4.236   8.659  -8.555  1.00  0.00           N  
ATOM    146  CA  SER A  11       2.929   8.777  -9.266  1.00  0.00           C  
ATOM    147  C   SER A  11       1.837   8.028  -8.495  1.00  0.00           C  
ATOM    148  O   SER A  11       0.796   8.578  -8.196  1.00  0.00           O  
ATOM    149  CB  SER A  11       3.068   8.182 -10.664  1.00  0.00           C  
ATOM    150  OG  SER A  11       4.138   7.256 -10.540  1.00  0.00           O  
ATOM    151  H   SER A  11       4.829   7.900  -8.734  1.00  0.00           H  
ATOM    152  HA  SER A  11       2.659   9.817  -9.346  1.00  0.00           H  
ATOM    153  HB2 SER A  11       2.164   7.669 -10.954  1.00  0.00           H  
ATOM    154  HB3 SER A  11       3.317   8.949 -11.385  1.00  0.00           H  
ATOM    155  HG  SER A  11       3.785   6.377 -10.681  1.00  0.00           H  
ATOM    156  N   HIS A  12       2.098   6.786  -8.193  1.00  0.00           N  
ATOM    157  CA  HIS A  12       1.086   5.988  -7.441  1.00  0.00           C  
ATOM    158  C   HIS A  12       1.222   6.253  -5.940  1.00  0.00           C  
ATOM    159  O   HIS A  12       1.070   5.360  -5.130  1.00  0.00           O  
ATOM    160  CB  HIS A  12       1.310   4.505  -7.725  1.00  0.00           C  
ATOM    161  CG  HIS A  12       1.819   4.343  -9.158  1.00  0.00           C  
ATOM    162  ND1 HIS A  12       1.496   5.078 -10.119  1.00  0.00           N  
ATOM    163  CD2 HIS A  12       2.693   3.412  -9.687  1.00  0.00           C  
ATOM    164  CE1 HIS A  12       2.068   4.714 -11.192  1.00  0.00           C  
ATOM    165  NE2 HIS A  12       2.854   3.655 -11.012  1.00  0.00           N  
ATOM    166  H   HIS A  12       2.951   6.381  -8.458  1.00  0.00           H  
ATOM    167  HA  HIS A  12       0.099   6.268  -7.765  1.00  0.00           H  
ATOM    168  HB2 HIS A  12       2.041   4.106  -7.037  1.00  0.00           H  
ATOM    169  HB3 HIS A  12       0.381   3.967  -7.614  1.00  0.00           H  
ATOM    170  HD2 HIS A  12       3.175   2.619  -9.133  1.00  0.00           H  
ATOM    171  HE2 HIS A  12       3.422   3.161 -11.686  1.00  0.00           H  
ATOM    172  HE1 HIS A  12       1.932   5.208 -12.143  1.00  0.00           H  
ATOM    173  N   THR A  13       1.506   7.480  -5.605  1.00  0.00           N  
ATOM    174  CA  THR A  13       1.659   7.831  -4.164  1.00  0.00           C  
ATOM    175  C   THR A  13       0.426   7.382  -3.370  1.00  0.00           C  
ATOM    176  O   THR A  13       0.501   7.181  -2.174  1.00  0.00           O  
ATOM    177  CB  THR A  13       1.827   9.347  -4.037  1.00  0.00           C  
ATOM    178  OG1 THR A  13       0.800   9.898  -4.856  1.00  0.00           O  
ATOM    179  CG2 THR A  13       3.138   9.817  -4.662  1.00  0.00           C  
ATOM    180  H   THR A  13       1.619   8.166  -6.295  1.00  0.00           H  
ATOM    181  HA  THR A  13       2.534   7.344  -3.770  1.00  0.00           H  
ATOM    182  HB  THR A  13       1.738   9.681  -3.019  1.00  0.00           H  
ATOM    183 HG21 THR A  13       2.958  10.691  -5.270  1.00  0.00           H  
ATOM    184 HG22 THR A  13       3.550   9.032  -5.279  1.00  0.00           H  
ATOM    185 HG23 THR A  13       3.843  10.065  -3.883  1.00  0.00           H  
ATOM    186  HG1 THR A  13       0.411   9.183  -5.365  1.00  0.00           H  
ATOM    187  N   GLN A  14      -0.681   7.238  -4.060  1.00  0.00           N  
ATOM    188  CA  GLN A  14      -1.937   6.800  -3.373  1.00  0.00           C  
ATOM    189  C   GLN A  14      -2.502   5.543  -4.048  1.00  0.00           C  
ATOM    190  O   GLN A  14      -3.155   5.625  -5.068  1.00  0.00           O  
ATOM    191  CB  GLN A  14      -2.974   7.928  -3.439  1.00  0.00           C  
ATOM    192  CG  GLN A  14      -2.590   8.935  -4.532  1.00  0.00           C  
ATOM    193  CD  GLN A  14      -2.478   8.215  -5.877  1.00  0.00           C  
ATOM    194  NE2 GLN A  14      -3.411   7.588  -6.337  1.00  0.00           N  
ATOM    195  OE1 GLN A  14      -1.356   8.282  -6.539  1.00  0.00           O  
ATOM    196  H   GLN A  14      -0.687   7.420  -5.020  1.00  0.00           H  
ATOM    197  HA  GLN A  14      -1.725   6.578  -2.343  1.00  0.00           H  
ATOM    198  HB2 GLN A  14      -3.944   7.510  -3.659  1.00  0.00           H  
ATOM    199  HB3 GLN A  14      -3.018   8.431  -2.486  1.00  0.00           H  
ATOM    200  HG2 GLN A  14      -3.350   9.700  -4.604  1.00  0.00           H  
ATOM    201  HG3 GLN A  14      -1.644   9.400  -4.293  1.00  0.00           H  
ATOM    202 HE21 GLN A  14      -3.316   7.122  -7.228  1.00  0.00           H  
ATOM    203 HE22 GLN A  14      -4.282   7.533  -5.829  1.00  0.00           H  
ATOM    204  N   PHE A  15      -2.236   4.408  -3.452  1.00  0.00           N  
ATOM    205  CA  PHE A  15      -2.741   3.121  -4.031  1.00  0.00           C  
ATOM    206  C   PHE A  15      -3.895   2.575  -3.173  1.00  0.00           C  
ATOM    207  O   PHE A  15      -4.557   1.628  -3.548  1.00  0.00           O  
ATOM    208  CB  PHE A  15      -1.590   2.109  -4.058  1.00  0.00           C  
ATOM    209  CG  PHE A  15      -1.696   1.231  -5.314  1.00  0.00           C  
ATOM    210  CD1 PHE A  15      -1.616   1.796  -6.579  1.00  0.00           C  
ATOM    211  CD2 PHE A  15      -1.869  -0.139  -5.202  1.00  0.00           C  
ATOM    212  CE1 PHE A  15      -1.711   1.004  -7.705  1.00  0.00           C  
ATOM    213  CE2 PHE A  15      -1.962  -0.927  -6.332  1.00  0.00           C  
ATOM    214  CZ  PHE A  15      -1.883  -0.355  -7.582  1.00  0.00           C  
ATOM    215  H   PHE A  15      -1.708   4.400  -2.628  1.00  0.00           H  
ATOM    216  HA  PHE A  15      -3.090   3.292  -5.036  1.00  0.00           H  
ATOM    217  HB2 PHE A  15      -0.647   2.634  -4.074  1.00  0.00           H  
ATOM    218  HB3 PHE A  15      -1.633   1.482  -3.180  1.00  0.00           H  
ATOM    219  HD1 PHE A  15      -1.473   2.860  -6.684  1.00  0.00           H  
ATOM    220  HD2 PHE A  15      -1.932  -0.594  -4.224  1.00  0.00           H  
ATOM    221  HE1 PHE A  15      -1.653   1.453  -8.685  1.00  0.00           H  
ATOM    222  HE2 PHE A  15      -2.095  -1.994  -6.236  1.00  0.00           H  
ATOM    223  HZ  PHE A  15      -1.955  -0.973  -8.464  1.00  0.00           H  
ATOM    224  N   CYS A  16      -4.105   3.189  -2.036  1.00  0.00           N  
ATOM    225  CA  CYS A  16      -5.214   2.727  -1.140  1.00  0.00           C  
ATOM    226  C   CYS A  16      -5.571   3.823  -0.130  1.00  0.00           C  
ATOM    227  O   CYS A  16      -4.702   4.431   0.462  1.00  0.00           O  
ATOM    228  CB  CYS A  16      -4.771   1.473  -0.389  1.00  0.00           C  
ATOM    229  SG  CYS A  16      -5.179  -0.123  -1.137  1.00  0.00           S  
ATOM    230  H   CYS A  16      -3.540   3.945  -1.771  1.00  0.00           H  
ATOM    231  HA  CYS A  16      -6.083   2.495  -1.736  1.00  0.00           H  
ATOM    232  HB2 CYS A  16      -3.698   1.514  -0.263  1.00  0.00           H  
ATOM    233  HB3 CYS A  16      -5.217   1.495   0.596  1.00  0.00           H  
ATOM    234  N   PHE A  17      -6.844   4.051   0.046  1.00  0.00           N  
ATOM    235  CA  PHE A  17      -7.272   5.101   1.016  1.00  0.00           C  
ATOM    236  C   PHE A  17      -6.511   4.939   2.334  1.00  0.00           C  
ATOM    237  O   PHE A  17      -5.566   5.657   2.597  1.00  0.00           O  
ATOM    238  CB  PHE A  17      -8.774   4.968   1.267  1.00  0.00           C  
ATOM    239  CG  PHE A  17      -9.493   6.153   0.628  1.00  0.00           C  
ATOM    240  CD1 PHE A  17      -9.608   7.354   1.307  1.00  0.00           C  
ATOM    241  CD2 PHE A  17     -10.038   6.042  -0.638  1.00  0.00           C  
ATOM    242  CE1 PHE A  17     -10.258   8.424   0.727  1.00  0.00           C  
ATOM    243  CE2 PHE A  17     -10.686   7.112  -1.215  1.00  0.00           C  
ATOM    244  CZ  PHE A  17     -10.796   8.302  -0.534  1.00  0.00           C  
ATOM    245  H   PHE A  17      -7.513   3.537  -0.454  1.00  0.00           H  
ATOM    246  HA  PHE A  17      -7.066   6.073   0.605  1.00  0.00           H  
ATOM    247  HB2 PHE A  17      -9.139   4.050   0.830  1.00  0.00           H  
ATOM    248  HB3 PHE A  17      -8.971   4.962   2.327  1.00  0.00           H  
ATOM    249  HD1 PHE A  17      -9.185   7.454   2.297  1.00  0.00           H  
ATOM    250  HD2 PHE A  17      -9.955   5.111  -1.177  1.00  0.00           H  
ATOM    251  HE1 PHE A  17     -10.345   9.359   1.264  1.00  0.00           H  
ATOM    252  HE2 PHE A  17     -11.111   7.015  -2.203  1.00  0.00           H  
ATOM    253  HZ  PHE A  17     -11.304   9.140  -0.988  1.00  0.00           H  
ATOM    254  N   HIS A  18      -6.937   3.993   3.128  1.00  0.00           N  
ATOM    255  CA  HIS A  18      -6.257   3.765   4.437  1.00  0.00           C  
ATOM    256  C   HIS A  18      -5.402   2.498   4.373  1.00  0.00           C  
ATOM    257  O   HIS A  18      -5.852   1.419   4.704  1.00  0.00           O  
ATOM    258  CB  HIS A  18      -7.317   3.620   5.524  1.00  0.00           C  
ATOM    259  CG  HIS A  18      -7.685   5.009   6.047  1.00  0.00           C  
ATOM    260  ND1 HIS A  18      -7.487   5.413   7.217  1.00  0.00           N  
ATOM    261  CD2 HIS A  18      -8.278   6.070   5.390  1.00  0.00           C  
ATOM    262  CE1 HIS A  18      -7.890   6.609   7.366  1.00  0.00           C  
ATOM    263  NE2 HIS A  18      -8.411   7.111   6.250  1.00  0.00           N  
ATOM    264  H   HIS A  18      -7.698   3.435   2.864  1.00  0.00           H  
ATOM    265  HA  HIS A  18      -5.628   4.607   4.670  1.00  0.00           H  
ATOM    266  HB2 HIS A  18      -8.198   3.147   5.116  1.00  0.00           H  
ATOM    267  HB3 HIS A  18      -6.932   3.021   6.337  1.00  0.00           H  
ATOM    268  HD1 HIS A  18      -7.033   4.821   7.998  1.00  0.00           H  
ATOM    269  HD2 HIS A  18      -8.587   6.071   4.355  1.00  0.00           H  
ATOM    270  HE1 HIS A  18      -7.818   7.156   8.295  1.00  0.00           H  
ATOM    271  N   GLY A  19      -4.183   2.661   3.945  1.00  0.00           N  
ATOM    272  CA  GLY A  19      -3.275   1.486   3.847  1.00  0.00           C  
ATOM    273  C   GLY A  19      -1.992   1.877   3.118  1.00  0.00           C  
ATOM    274  O   GLY A  19      -2.025   2.283   1.974  1.00  0.00           O  
ATOM    275  H   GLY A  19      -3.864   3.552   3.691  1.00  0.00           H  
ATOM    276  HA2 GLY A  19      -3.030   1.141   4.841  1.00  0.00           H  
ATOM    277  HA3 GLY A  19      -3.770   0.694   3.304  1.00  0.00           H  
ATOM    278  N   THR A  20      -0.886   1.748   3.797  1.00  0.00           N  
ATOM    279  CA  THR A  20       0.411   2.112   3.158  1.00  0.00           C  
ATOM    280  C   THR A  20       0.544   1.426   1.796  1.00  0.00           C  
ATOM    281  O   THR A  20      -0.353   0.738   1.353  1.00  0.00           O  
ATOM    282  CB  THR A  20       1.558   1.669   4.067  1.00  0.00           C  
ATOM    283  OG1 THR A  20       0.923   1.022   5.165  1.00  0.00           O  
ATOM    284  CG2 THR A  20       2.286   2.866   4.670  1.00  0.00           C  
ATOM    285  H   THR A  20      -0.907   1.416   4.720  1.00  0.00           H  
ATOM    286  HA  THR A  20       0.454   3.179   3.024  1.00  0.00           H  
ATOM    287  HB  THR A  20       2.240   1.007   3.565  1.00  0.00           H  
ATOM    288 HG21 THR A  20       1.571   3.539   5.119  1.00  0.00           H  
ATOM    289 HG22 THR A  20       2.830   3.388   3.897  1.00  0.00           H  
ATOM    290 HG23 THR A  20       2.979   2.527   5.426  1.00  0.00           H  
ATOM    291  HG1 THR A  20       0.656   0.145   4.880  1.00  0.00           H  
ATOM    292  N   CYS A  21       1.664   1.628   1.162  1.00  0.00           N  
ATOM    293  CA  CYS A  21       1.869   0.996  -0.174  1.00  0.00           C  
ATOM    294  C   CYS A  21       3.346   0.677  -0.393  1.00  0.00           C  
ATOM    295  O   CYS A  21       4.201   1.509  -0.162  1.00  0.00           O  
ATOM    296  CB  CYS A  21       1.400   1.958  -1.264  1.00  0.00           C  
ATOM    297  SG  CYS A  21       2.436   3.411  -1.596  1.00  0.00           S  
ATOM    298  H   CYS A  21       2.364   2.187   1.558  1.00  0.00           H  
ATOM    299  HA  CYS A  21       1.295   0.087  -0.233  1.00  0.00           H  
ATOM    300  HB2 CYS A  21       1.310   1.402  -2.185  1.00  0.00           H  
ATOM    301  HB3 CYS A  21       0.415   2.311  -0.998  1.00  0.00           H  
ATOM    302  N   ARG A  22       3.609  -0.524  -0.838  1.00  0.00           N  
ATOM    303  CA  ARG A  22       5.026  -0.925  -1.105  1.00  0.00           C  
ATOM    304  C   ARG A  22       5.228  -1.066  -2.614  1.00  0.00           C  
ATOM    305  O   ARG A  22       4.281  -0.978  -3.370  1.00  0.00           O  
ATOM    306  CB  ARG A  22       5.322  -2.253  -0.403  1.00  0.00           C  
ATOM    307  CG  ARG A  22       4.846  -3.412  -1.276  1.00  0.00           C  
ATOM    308  CD  ARG A  22       4.674  -4.657  -0.401  1.00  0.00           C  
ATOM    309  NE  ARG A  22       4.515  -5.850  -1.283  1.00  0.00           N  
ATOM    310  CZ  ARG A  22       3.508  -6.665  -1.097  1.00  0.00           C  
ATOM    311  NH1 ARG A  22       2.350  -6.171  -0.754  1.00  0.00           N  
ATOM    312  NH2 ARG A  22       3.695  -7.946  -1.266  1.00  0.00           N1+
ATOM    313  H   ARG A  22       2.875  -1.159  -1.005  1.00  0.00           H  
ATOM    314  HA  ARG A  22       5.693  -0.168  -0.729  1.00  0.00           H  
ATOM    315  HB2 ARG A  22       6.384  -2.342  -0.231  1.00  0.00           H  
ATOM    316  HB3 ARG A  22       4.807  -2.280   0.547  1.00  0.00           H  
ATOM    317  HG2 ARG A  22       3.905  -3.156  -1.736  1.00  0.00           H  
ATOM    318  HG3 ARG A  22       5.577  -3.610  -2.046  1.00  0.00           H  
ATOM    319  HD2 ARG A  22       5.545  -4.788   0.224  1.00  0.00           H  
ATOM    320  HD3 ARG A  22       3.798  -4.548   0.222  1.00  0.00           H  
ATOM    321  HE  ARG A  22       5.163  -6.024  -1.997  1.00  0.00           H  
ATOM    322 HH11 ARG A  22       2.245  -5.185  -0.633  1.00  0.00           H  
ATOM    323 HH12 ARG A  22       1.568  -6.779  -0.615  1.00  0.00           H  
ATOM    324 HH21 ARG A  22       4.597  -8.290  -1.531  1.00  0.00           H  
ATOM    325 HH22 ARG A  22       2.937  -8.583  -1.130  1.00  0.00           H  
ATOM    326  N   PHE A  23       6.446  -1.282  -3.030  1.00  0.00           N  
ATOM    327  CA  PHE A  23       6.688  -1.400  -4.498  1.00  0.00           C  
ATOM    328  C   PHE A  23       7.829  -2.363  -4.801  1.00  0.00           C  
ATOM    329  O   PHE A  23       8.984  -2.047  -4.599  1.00  0.00           O  
ATOM    330  CB  PHE A  23       7.041  -0.024  -5.040  1.00  0.00           C  
ATOM    331  CG  PHE A  23       7.163  -0.089  -6.560  1.00  0.00           C  
ATOM    332  CD1 PHE A  23       6.038   0.037  -7.349  1.00  0.00           C  
ATOM    333  CD2 PHE A  23       8.396  -0.272  -7.167  1.00  0.00           C  
ATOM    334  CE1 PHE A  23       6.139  -0.024  -8.724  1.00  0.00           C  
ATOM    335  CE2 PHE A  23       8.493  -0.329  -8.542  1.00  0.00           C  
ATOM    336  CZ  PHE A  23       7.365  -0.206  -9.318  1.00  0.00           C  
ATOM    337  H   PHE A  23       7.187  -1.362  -2.393  1.00  0.00           H  
ATOM    338  HA  PHE A  23       5.793  -1.748  -4.983  1.00  0.00           H  
ATOM    339  HB2 PHE A  23       6.265   0.673  -4.777  1.00  0.00           H  
ATOM    340  HB3 PHE A  23       7.979   0.307  -4.618  1.00  0.00           H  
ATOM    341  HD1 PHE A  23       5.075   0.196  -6.885  1.00  0.00           H  
ATOM    342  HD2 PHE A  23       9.289  -0.367  -6.561  1.00  0.00           H  
ATOM    343  HE1 PHE A  23       5.254   0.067  -9.333  1.00  0.00           H  
ATOM    344  HE2 PHE A  23       9.455  -0.467  -9.009  1.00  0.00           H  
ATOM    345  HZ  PHE A  23       7.442  -0.251 -10.395  1.00  0.00           H  
ATOM    346  N   LEU A  24       7.483  -3.518  -5.287  1.00  0.00           N  
ATOM    347  CA  LEU A  24       8.539  -4.497  -5.635  1.00  0.00           C  
ATOM    348  C   LEU A  24       9.380  -3.922  -6.764  1.00  0.00           C  
ATOM    349  O   LEU A  24       9.012  -4.005  -7.921  1.00  0.00           O  
ATOM    350  CB  LEU A  24       7.884  -5.802  -6.093  1.00  0.00           C  
ATOM    351  CG  LEU A  24       7.638  -6.723  -4.884  1.00  0.00           C  
ATOM    352  CD1 LEU A  24       8.986  -7.236  -4.331  1.00  0.00           C  
ATOM    353  CD2 LEU A  24       6.873  -5.949  -3.791  1.00  0.00           C  
ATOM    354  H   LEU A  24       6.539  -3.737  -5.425  1.00  0.00           H  
ATOM    355  HA  LEU A  24       9.168  -4.676  -4.780  1.00  0.00           H  
ATOM    356  HB2 LEU A  24       6.941  -5.579  -6.571  1.00  0.00           H  
ATOM    357  HB3 LEU A  24       8.526  -6.298  -6.805  1.00  0.00           H  
ATOM    358  HG  LEU A  24       7.042  -7.567  -5.201  1.00  0.00           H  
ATOM    359 HD11 LEU A  24       8.974  -8.316  -4.296  1.00  0.00           H  
ATOM    360 HD12 LEU A  24       9.150  -6.855  -3.337  1.00  0.00           H  
ATOM    361 HD13 LEU A  24       9.793  -6.915  -4.971  1.00  0.00           H  
ATOM    362 HD21 LEU A  24       6.489  -6.642  -3.057  1.00  0.00           H  
ATOM    363 HD22 LEU A  24       6.047  -5.414  -4.236  1.00  0.00           H  
ATOM    364 HD23 LEU A  24       7.524  -5.243  -3.301  1.00  0.00           H  
ATOM    365  N   VAL A  25      10.485  -3.337  -6.404  1.00  0.00           N  
ATOM    366  CA  VAL A  25      11.362  -2.742  -7.437  1.00  0.00           C  
ATOM    367  C   VAL A  25      12.115  -3.851  -8.171  1.00  0.00           C  
ATOM    368  O   VAL A  25      12.770  -3.612  -9.166  1.00  0.00           O  
ATOM    369  CB  VAL A  25      12.347  -1.801  -6.757  1.00  0.00           C  
ATOM    370  CG1 VAL A  25      13.483  -2.622  -6.153  1.00  0.00           C  
ATOM    371  CG2 VAL A  25      12.905  -0.827  -7.789  1.00  0.00           C  
ATOM    372  H   VAL A  25      10.740  -3.295  -5.458  1.00  0.00           H  
ATOM    373  HA  VAL A  25      10.765  -2.189  -8.139  1.00  0.00           H  
ATOM    374  HB  VAL A  25      11.842  -1.251  -5.975  1.00  0.00           H  
ATOM    375 HG11 VAL A  25      14.191  -2.889  -6.923  1.00  0.00           H  
ATOM    376 HG12 VAL A  25      13.080  -3.523  -5.709  1.00  0.00           H  
ATOM    377 HG13 VAL A  25      13.985  -2.043  -5.394  1.00  0.00           H  
ATOM    378 HG21 VAL A  25      13.679  -0.222  -7.340  1.00  0.00           H  
ATOM    379 HG22 VAL A  25      12.110  -0.184  -8.143  1.00  0.00           H  
ATOM    380 HG23 VAL A  25      13.318  -1.375  -8.622  1.00  0.00           H  
ATOM    381  N   GLN A  26      12.002  -5.045  -7.660  1.00  0.00           N  
ATOM    382  CA  GLN A  26      12.688  -6.191  -8.315  1.00  0.00           C  
ATOM    383  C   GLN A  26      11.843  -6.685  -9.490  1.00  0.00           C  
ATOM    384  O   GLN A  26      12.344  -7.299 -10.410  1.00  0.00           O  
ATOM    385  CB  GLN A  26      12.858  -7.319  -7.299  1.00  0.00           C  
ATOM    386  CG  GLN A  26      14.038  -8.198  -7.719  1.00  0.00           C  
ATOM    387  CD  GLN A  26      13.935  -9.552  -7.017  1.00  0.00           C  
ATOM    388  OE1 GLN A  26      13.385  -9.665  -5.940  1.00  0.00           O  
ATOM    389  NE2 GLN A  26      14.452 -10.603  -7.590  1.00  0.00           N  
ATOM    390  H   GLN A  26      11.467  -5.187  -6.850  1.00  0.00           H  
ATOM    391  HA  GLN A  26      13.655  -5.878  -8.670  1.00  0.00           H  
ATOM    392  HB2 GLN A  26      13.046  -6.901  -6.320  1.00  0.00           H  
ATOM    393  HB3 GLN A  26      11.956  -7.912  -7.262  1.00  0.00           H  
ATOM    394  HG2 GLN A  26      14.018  -8.349  -8.789  1.00  0.00           H  
ATOM    395  HG3 GLN A  26      14.965  -7.722  -7.443  1.00  0.00           H  
ATOM    396 HE21 GLN A  26      14.896 -10.519  -8.460  1.00  0.00           H  
ATOM    397 HE22 GLN A  26      14.394 -11.478  -7.152  1.00  0.00           H  
ATOM    398  N   GLU A  27      10.572  -6.397  -9.429  1.00  0.00           N  
ATOM    399  CA  GLU A  27       9.662  -6.829 -10.527  1.00  0.00           C  
ATOM    400  C   GLU A  27       8.593  -5.754 -10.769  1.00  0.00           C  
ATOM    401  O   GLU A  27       7.522  -6.040 -11.264  1.00  0.00           O  
ATOM    402  CB  GLU A  27       8.994  -8.146 -10.132  1.00  0.00           C  
ATOM    403  CG  GLU A  27       9.933  -9.304 -10.480  1.00  0.00           C  
ATOM    404  CD  GLU A  27       9.301 -10.625 -10.035  1.00  0.00           C  
ATOM    405  OE1 GLU A  27       8.085 -10.697 -10.109  1.00  0.00           O  
ATOM    406  OE2 GLU A  27      10.071 -11.489  -9.648  1.00  0.00           O1-
ATOM    407  H   GLU A  27      10.217  -5.900  -8.662  1.00  0.00           H  
ATOM    408  HA  GLU A  27      10.234  -6.975 -11.429  1.00  0.00           H  
ATOM    409  HB2 GLU A  27       8.793  -8.146  -9.070  1.00  0.00           H  
ATOM    410  HB3 GLU A  27       8.063  -8.257 -10.668  1.00  0.00           H  
ATOM    411  HG2 GLU A  27      10.100  -9.330 -11.546  1.00  0.00           H  
ATOM    412  HG3 GLU A  27      10.877  -9.173  -9.974  1.00  0.00           H  
ATOM    413  N   ASP A  28       8.928  -4.533 -10.415  1.00  0.00           N  
ATOM    414  CA  ASP A  28       7.965  -3.392 -10.598  1.00  0.00           C  
ATOM    415  C   ASP A  28       6.518  -3.840 -10.349  1.00  0.00           C  
ATOM    416  O   ASP A  28       5.850  -4.304 -11.250  1.00  0.00           O  
ATOM    417  CB  ASP A  28       8.085  -2.838 -12.023  1.00  0.00           C  
ATOM    418  CG  ASP A  28       8.668  -3.907 -12.949  1.00  0.00           C  
ATOM    419  OD1 ASP A  28       7.891  -4.758 -13.351  1.00  0.00           O  
ATOM    420  OD2 ASP A  28       9.857  -3.812 -13.204  1.00  0.00           O1-
ATOM    421  H   ASP A  28       9.814  -4.365 -10.031  1.00  0.00           H  
ATOM    422  HA  ASP A  28       8.214  -2.610  -9.899  1.00  0.00           H  
ATOM    423  HB2 ASP A  28       7.109  -2.549 -12.383  1.00  0.00           H  
ATOM    424  HB3 ASP A  28       8.734  -1.975 -12.025  1.00  0.00           H  
ATOM    425  N   LYS A  29       6.067  -3.693  -9.130  1.00  0.00           N  
ATOM    426  CA  LYS A  29       4.659  -4.101  -8.820  1.00  0.00           C  
ATOM    427  C   LYS A  29       4.151  -3.378  -7.534  1.00  0.00           C  
ATOM    428  O   LYS A  29       4.526  -3.749  -6.438  1.00  0.00           O  
ATOM    429  CB  LYS A  29       4.627  -5.615  -8.589  1.00  0.00           C  
ATOM    430  CG  LYS A  29       3.375  -6.194  -9.256  1.00  0.00           C  
ATOM    431  CD  LYS A  29       3.158  -7.628  -8.764  1.00  0.00           C  
ATOM    432  CE  LYS A  29       1.831  -8.157  -9.320  1.00  0.00           C  
ATOM    433  NZ  LYS A  29       1.793  -8.021 -10.804  1.00  0.00           N1+
ATOM    434  H   LYS A  29       6.649  -3.330  -8.425  1.00  0.00           H  
ATOM    435  HA  LYS A  29       4.040  -3.870  -9.655  1.00  0.00           H  
ATOM    436  HB2 LYS A  29       5.508  -6.066  -9.018  1.00  0.00           H  
ATOM    437  HB3 LYS A  29       4.602  -5.822  -7.530  1.00  0.00           H  
ATOM    438  HG2 LYS A  29       2.516  -5.589  -9.004  1.00  0.00           H  
ATOM    439  HG3 LYS A  29       3.503  -6.194 -10.329  1.00  0.00           H  
ATOM    440  HD2 LYS A  29       3.969  -8.254  -9.104  1.00  0.00           H  
ATOM    441  HD3 LYS A  29       3.129  -7.640  -7.686  1.00  0.00           H  
ATOM    442  HE2 LYS A  29       1.719  -9.199  -9.060  1.00  0.00           H  
ATOM    443  HE3 LYS A  29       1.010  -7.597  -8.894  1.00  0.00           H  
ATOM    444  HZ1 LYS A  29       2.763  -7.965 -11.172  1.00  0.00           H  
ATOM    445  HZ2 LYS A  29       1.275  -7.155 -11.060  1.00  0.00           H  
ATOM    446  HZ3 LYS A  29       1.312  -8.847 -11.216  1.00  0.00           H  
ATOM    447  N   PRO A  30       3.306  -2.346  -7.684  1.00  0.00           N  
ATOM    448  CA  PRO A  30       2.787  -1.619  -6.517  1.00  0.00           C  
ATOM    449  C   PRO A  30       1.773  -2.471  -5.751  1.00  0.00           C  
ATOM    450  O   PRO A  30       1.012  -3.213  -6.341  1.00  0.00           O  
ATOM    451  CB  PRO A  30       2.090  -0.379  -7.087  1.00  0.00           C  
ATOM    452  CG  PRO A  30       2.065  -0.531  -8.634  1.00  0.00           C  
ATOM    453  CD  PRO A  30       2.838  -1.821  -8.983  1.00  0.00           C  
ATOM    454  HA  PRO A  30       3.591  -1.318  -5.873  1.00  0.00           H  
ATOM    455  HB2 PRO A  30       1.081  -0.315  -6.706  1.00  0.00           H  
ATOM    456  HB3 PRO A  30       2.637   0.510  -6.812  1.00  0.00           H  
ATOM    457  HG2 PRO A  30       1.043  -0.607  -8.979  1.00  0.00           H  
ATOM    458  HG3 PRO A  30       2.539   0.322  -9.097  1.00  0.00           H  
ATOM    459  HD2 PRO A  30       2.179  -2.533  -9.458  1.00  0.00           H  
ATOM    460  HD3 PRO A  30       3.675  -1.599  -9.623  1.00  0.00           H  
ATOM    461  N   ALA A  31       1.788  -2.347  -4.454  1.00  0.00           N  
ATOM    462  CA  ALA A  31       0.821  -3.125  -3.628  1.00  0.00           C  
ATOM    463  C   ALA A  31       0.279  -2.248  -2.506  1.00  0.00           C  
ATOM    464  O   ALA A  31       0.737  -1.138  -2.304  1.00  0.00           O  
ATOM    465  CB  ALA A  31       1.513  -4.340  -3.024  1.00  0.00           C  
ATOM    466  H   ALA A  31       2.432  -1.747  -4.024  1.00  0.00           H  
ATOM    467  HA  ALA A  31       0.003  -3.452  -4.247  1.00  0.00           H  
ATOM    468  HB1 ALA A  31       2.394  -4.585  -3.599  1.00  0.00           H  
ATOM    469  HB2 ALA A  31       0.836  -5.181  -3.030  1.00  0.00           H  
ATOM    470  HB3 ALA A  31       1.797  -4.125  -2.007  1.00  0.00           H  
ATOM    471  N   CYS A  32      -0.671  -2.777  -1.789  1.00  0.00           N  
ATOM    472  CA  CYS A  32      -1.289  -1.995  -0.675  1.00  0.00           C  
ATOM    473  C   CYS A  32      -0.986  -2.648   0.675  1.00  0.00           C  
ATOM    474  O   CYS A  32      -0.767  -3.840   0.756  1.00  0.00           O  
ATOM    475  CB  CYS A  32      -2.801  -1.958  -0.883  1.00  0.00           C  
ATOM    476  SG  CYS A  32      -3.458  -0.709  -2.012  1.00  0.00           S  
ATOM    477  H   CYS A  32      -0.971  -3.693  -1.975  1.00  0.00           H  
ATOM    478  HA  CYS A  32      -0.907  -0.989  -0.680  1.00  0.00           H  
ATOM    479  HB2 CYS A  32      -3.113  -2.925  -1.249  1.00  0.00           H  
ATOM    480  HB3 CYS A  32      -3.269  -1.807   0.078  1.00  0.00           H  
ATOM    481  N   VAL A  33      -0.978  -1.843   1.704  1.00  0.00           N  
ATOM    482  CA  VAL A  33      -0.712  -2.381   3.072  1.00  0.00           C  
ATOM    483  C   VAL A  33      -1.742  -1.804   4.044  1.00  0.00           C  
ATOM    484  O   VAL A  33      -1.558  -0.733   4.587  1.00  0.00           O  
ATOM    485  CB  VAL A  33       0.698  -1.981   3.509  1.00  0.00           C  
ATOM    486  CG1 VAL A  33       0.996  -2.584   4.888  1.00  0.00           C  
ATOM    487  CG2 VAL A  33       1.708  -2.519   2.495  1.00  0.00           C  
ATOM    488  H   VAL A  33      -1.144  -0.886   1.578  1.00  0.00           H  
ATOM    489  HA  VAL A  33      -0.796  -3.454   3.058  1.00  0.00           H  
ATOM    490  HB  VAL A  33       0.771  -0.905   3.559  1.00  0.00           H  
ATOM    491 HG11 VAL A  33       0.674  -1.903   5.662  1.00  0.00           H  
ATOM    492 HG12 VAL A  33       2.058  -2.757   4.987  1.00  0.00           H  
ATOM    493 HG13 VAL A  33       0.473  -3.521   5.001  1.00  0.00           H  
ATOM    494 HG21 VAL A  33       2.704  -2.199   2.765  1.00  0.00           H  
ATOM    495 HG22 VAL A  33       1.470  -2.145   1.510  1.00  0.00           H  
ATOM    496 HG23 VAL A  33       1.672  -3.598   2.482  1.00  0.00           H  
ATOM    497  N   CYS A  34      -2.807  -2.528   4.236  1.00  0.00           N  
ATOM    498  CA  CYS A  34      -3.878  -2.034   5.147  1.00  0.00           C  
ATOM    499  C   CYS A  34      -3.532  -2.314   6.615  1.00  0.00           C  
ATOM    500  O   CYS A  34      -3.061  -3.381   6.955  1.00  0.00           O  
ATOM    501  CB  CYS A  34      -5.183  -2.736   4.787  1.00  0.00           C  
ATOM    502  SG  CYS A  34      -6.175  -2.007   3.462  1.00  0.00           S  
ATOM    503  H   CYS A  34      -2.903  -3.392   3.785  1.00  0.00           H  
ATOM    504  HA  CYS A  34      -4.000  -0.975   5.007  1.00  0.00           H  
ATOM    505  HB2 CYS A  34      -4.951  -3.752   4.501  1.00  0.00           H  
ATOM    506  HB3 CYS A  34      -5.800  -2.776   5.674  1.00  0.00           H  
ATOM    507  N   HIS A  35      -3.779  -1.340   7.451  1.00  0.00           N  
ATOM    508  CA  HIS A  35      -3.488  -1.519   8.904  1.00  0.00           C  
ATOM    509  C   HIS A  35      -4.660  -2.234   9.581  1.00  0.00           C  
ATOM    510  O   HIS A  35      -5.791  -2.116   9.155  1.00  0.00           O  
ATOM    511  CB  HIS A  35      -3.291  -0.148   9.553  1.00  0.00           C  
ATOM    512  CG  HIS A  35      -2.018   0.511   9.019  1.00  0.00           C  
ATOM    513  ND1 HIS A  35      -0.891   0.442   9.566  1.00  0.00           N  
ATOM    514  CD2 HIS A  35      -1.828   1.279   7.886  1.00  0.00           C  
ATOM    515  CE1 HIS A  35      -0.016   1.080   8.902  1.00  0.00           C  
ATOM    516  NE2 HIS A  35      -0.525   1.649   7.810  1.00  0.00           N  
ATOM    517  H   HIS A  35      -4.155  -0.496   7.125  1.00  0.00           H  
ATOM    518  HA  HIS A  35      -2.594  -2.105   9.026  1.00  0.00           H  
ATOM    519  HB2 HIS A  35      -4.148   0.476   9.346  1.00  0.00           H  
ATOM    520  HB3 HIS A  35      -3.221  -0.266  10.624  1.00  0.00           H  
ATOM    521  HD2 HIS A  35      -2.596   1.543   7.174  1.00  0.00           H  
ATOM    522  HE2 HIS A  35      -0.062   2.209   7.109  1.00  0.00           H  
ATOM    523  HE1 HIS A  35       1.023   1.151   9.189  1.00  0.00           H  
ATOM    524  N   SER A  36      -4.366  -2.961  10.622  1.00  0.00           N  
ATOM    525  CA  SER A  36      -5.456  -3.690  11.332  1.00  0.00           C  
ATOM    526  C   SER A  36      -6.482  -2.696  11.886  1.00  0.00           C  
ATOM    527  O   SER A  36      -6.271  -2.096  12.921  1.00  0.00           O  
ATOM    528  CB  SER A  36      -4.854  -4.495  12.483  1.00  0.00           C  
ATOM    529  OG  SER A  36      -4.350  -5.667  11.860  1.00  0.00           O  
ATOM    530  H   SER A  36      -3.440  -3.024  10.936  1.00  0.00           H  
ATOM    531  HA  SER A  36      -5.943  -4.361  10.646  1.00  0.00           H  
ATOM    532  HB2 SER A  36      -4.051  -3.947  12.956  1.00  0.00           H  
ATOM    533  HB3 SER A  36      -5.614  -4.754  13.206  1.00  0.00           H  
ATOM    534  HG  SER A  36      -3.835  -6.151  12.511  1.00  0.00           H  
ATOM    535  N   GLY A  37      -7.576  -2.544  11.186  1.00  0.00           N  
ATOM    536  CA  GLY A  37      -8.622  -1.597  11.665  1.00  0.00           C  
ATOM    537  C   GLY A  37      -9.459  -1.066  10.497  1.00  0.00           C  
ATOM    538  O   GLY A  37     -10.567  -0.606  10.692  1.00  0.00           O  
ATOM    539  H   GLY A  37      -7.710  -3.053  10.359  1.00  0.00           H  
ATOM    540  HA2 GLY A  37      -9.272  -2.109  12.359  1.00  0.00           H  
ATOM    541  HA3 GLY A  37      -8.148  -0.768  12.170  1.00  0.00           H  
ATOM    542  N   TYR A  38      -8.912  -1.138   9.307  1.00  0.00           N  
ATOM    543  CA  TYR A  38      -9.671  -0.639   8.114  1.00  0.00           C  
ATOM    544  C   TYR A  38     -10.157  -1.815   7.265  1.00  0.00           C  
ATOM    545  O   TYR A  38      -9.604  -2.895   7.327  1.00  0.00           O  
ATOM    546  CB  TYR A  38      -8.761   0.257   7.278  1.00  0.00           C  
ATOM    547  CG  TYR A  38      -8.498   1.546   8.052  1.00  0.00           C  
ATOM    548  CD1 TYR A  38      -9.333   2.635   7.906  1.00  0.00           C  
ATOM    549  CD2 TYR A  38      -7.422   1.638   8.910  1.00  0.00           C  
ATOM    550  CE1 TYR A  38      -9.098   3.797   8.609  1.00  0.00           C  
ATOM    551  CE2 TYR A  38      -7.186   2.801   9.614  1.00  0.00           C  
ATOM    552  CZ  TYR A  38      -8.023   3.889   9.470  1.00  0.00           C  
ATOM    553  OH  TYR A  38      -7.790   5.049  10.177  1.00  0.00           O  
ATOM    554  H   TYR A  38      -8.014  -1.517   9.198  1.00  0.00           H  
ATOM    555  HA  TYR A  38     -10.518  -0.067   8.442  1.00  0.00           H  
ATOM    556  HB2 TYR A  38      -7.824  -0.245   7.088  1.00  0.00           H  
ATOM    557  HB3 TYR A  38      -9.239   0.493   6.338  1.00  0.00           H  
ATOM    558  HD1 TYR A  38     -10.175   2.578   7.230  1.00  0.00           H  
ATOM    559  HD2 TYR A  38      -6.759   0.794   9.031  1.00  0.00           H  
ATOM    560  HE1 TYR A  38      -9.759   4.642   8.485  1.00  0.00           H  
ATOM    561  HE2 TYR A  38      -6.340   2.860  10.281  1.00  0.00           H  
ATOM    562  HH  TYR A  38      -8.639   5.407  10.448  1.00  0.00           H  
ATOM    563  N   VAL A  39     -11.190  -1.583   6.497  1.00  0.00           N  
ATOM    564  CA  VAL A  39     -11.722  -2.686   5.640  1.00  0.00           C  
ATOM    565  C   VAL A  39     -12.218  -2.131   4.297  1.00  0.00           C  
ATOM    566  O   VAL A  39     -12.433  -0.943   4.156  1.00  0.00           O  
ATOM    567  CB  VAL A  39     -12.876  -3.377   6.371  1.00  0.00           C  
ATOM    568  CG1 VAL A  39     -12.438  -3.720   7.797  1.00  0.00           C  
ATOM    569  CG2 VAL A  39     -14.078  -2.432   6.430  1.00  0.00           C  
ATOM    570  H   VAL A  39     -11.614  -0.697   6.486  1.00  0.00           H  
ATOM    571  HA  VAL A  39     -10.939  -3.404   5.459  1.00  0.00           H  
ATOM    572  HB  VAL A  39     -13.149  -4.281   5.846  1.00  0.00           H  
ATOM    573 HG11 VAL A  39     -11.507  -4.267   7.772  1.00  0.00           H  
ATOM    574 HG12 VAL A  39     -13.193  -4.326   8.275  1.00  0.00           H  
ATOM    575 HG13 VAL A  39     -12.302  -2.812   8.363  1.00  0.00           H  
ATOM    576 HG21 VAL A  39     -14.660  -2.637   7.317  1.00  0.00           H  
ATOM    577 HG22 VAL A  39     -14.699  -2.577   5.557  1.00  0.00           H  
ATOM    578 HG23 VAL A  39     -13.736  -1.408   6.459  1.00  0.00           H  
ATOM    579  N   GLY A  40     -12.387  -3.016   3.340  1.00  0.00           N  
ATOM    580  CA  GLY A  40     -12.865  -2.581   1.988  1.00  0.00           C  
ATOM    581  C   GLY A  40     -11.794  -2.867   0.927  1.00  0.00           C  
ATOM    582  O   GLY A  40     -10.619  -2.922   1.231  1.00  0.00           O  
ATOM    583  H   GLY A  40     -12.200  -3.962   3.512  1.00  0.00           H  
ATOM    584  HA2 GLY A  40     -13.766  -3.122   1.739  1.00  0.00           H  
ATOM    585  HA3 GLY A  40     -13.078  -1.522   2.001  1.00  0.00           H  
ATOM    586  N   ALA A  41     -12.223  -3.052  -0.297  1.00  0.00           N  
ATOM    587  CA  ALA A  41     -11.232  -3.328  -1.387  1.00  0.00           C  
ATOM    588  C   ALA A  41     -10.106  -2.295  -1.338  1.00  0.00           C  
ATOM    589  O   ALA A  41      -8.952  -2.617  -1.546  1.00  0.00           O  
ATOM    590  CB  ALA A  41     -11.936  -3.246  -2.741  1.00  0.00           C  
ATOM    591  H   ALA A  41     -13.182  -3.012  -0.497  1.00  0.00           H  
ATOM    592  HA  ALA A  41     -10.820  -4.313  -1.257  1.00  0.00           H  
ATOM    593  HB1 ALA A  41     -12.406  -2.280  -2.851  1.00  0.00           H  
ATOM    594  HB2 ALA A  41     -12.688  -4.018  -2.808  1.00  0.00           H  
ATOM    595  HB3 ALA A  41     -11.215  -3.383  -3.535  1.00  0.00           H  
ATOM    596  N   ARG A  42     -10.476  -1.074  -1.067  1.00  0.00           N  
ATOM    597  CA  ARG A  42      -9.461   0.017  -0.979  1.00  0.00           C  
ATOM    598  C   ARG A  42      -9.408   0.541   0.456  1.00  0.00           C  
ATOM    599  O   ARG A  42      -9.084   1.688   0.695  1.00  0.00           O  
ATOM    600  CB  ARG A  42      -9.869   1.140  -1.926  1.00  0.00           C  
ATOM    601  CG  ARG A  42      -9.578   0.701  -3.364  1.00  0.00           C  
ATOM    602  CD  ARG A  42     -10.201   1.704  -4.337  1.00  0.00           C  
ATOM    603  NE  ARG A  42     -11.254   1.011  -5.133  1.00  0.00           N  
ATOM    604  CZ  ARG A  42     -10.910   0.069  -5.968  1.00  0.00           C  
ATOM    605  NH1 ARG A  42     -10.115   0.365  -6.956  1.00  0.00           N  
ATOM    606  NH2 ARG A  42     -11.375  -1.138  -5.787  1.00  0.00           N1+
ATOM    607  H   ARG A  42     -11.424  -0.872  -0.922  1.00  0.00           H  
ATOM    608  HA  ARG A  42      -8.491  -0.357  -1.263  1.00  0.00           H  
ATOM    609  HB2 ARG A  42     -10.923   1.340  -1.811  1.00  0.00           H  
ATOM    610  HB3 ARG A  42      -9.309   2.035  -1.696  1.00  0.00           H  
ATOM    611  HG2 ARG A  42      -8.510   0.659  -3.521  1.00  0.00           H  
ATOM    612  HG3 ARG A  42      -9.999  -0.279  -3.536  1.00  0.00           H  
ATOM    613  HD2 ARG A  42     -10.644   2.523  -3.792  1.00  0.00           H  
ATOM    614  HD3 ARG A  42      -9.443   2.087  -5.003  1.00  0.00           H  
ATOM    615  HE  ARG A  42     -12.195   1.262  -5.031  1.00  0.00           H  
ATOM    616 HH11 ARG A  42      -9.781   1.300  -7.066  1.00  0.00           H  
ATOM    617 HH12 ARG A  42      -9.837  -0.344  -7.603  1.00  0.00           H  
ATOM    618 HH21 ARG A  42     -11.984  -1.329  -5.019  1.00  0.00           H  
ATOM    619 HH22 ARG A  42     -11.119  -1.872  -6.417  1.00  0.00           H  
ATOM    620  N   CYS A  43      -9.730  -0.325   1.382  1.00  0.00           N  
ATOM    621  CA  CYS A  43      -9.722   0.085   2.816  1.00  0.00           C  
ATOM    622  C   CYS A  43     -10.448   1.432   2.982  1.00  0.00           C  
ATOM    623  O   CYS A  43     -10.157   2.202   3.878  1.00  0.00           O  
ATOM    624  CB  CYS A  43      -8.272   0.179   3.311  1.00  0.00           C  
ATOM    625  SG  CYS A  43      -7.709  -1.127   4.430  1.00  0.00           S  
ATOM    626  H   CYS A  43      -9.975  -1.239   1.134  1.00  0.00           H  
ATOM    627  HA  CYS A  43     -10.241  -0.655   3.398  1.00  0.00           H  
ATOM    628  HB2 CYS A  43      -7.619   0.186   2.452  1.00  0.00           H  
ATOM    629  HB3 CYS A  43      -8.144   1.116   3.825  1.00  0.00           H  
ATOM    630  N   GLU A  44     -11.394   1.677   2.113  1.00  0.00           N  
ATOM    631  CA  GLU A  44     -12.159   2.953   2.205  1.00  0.00           C  
ATOM    632  C   GLU A  44     -13.099   2.914   3.414  1.00  0.00           C  
ATOM    633  O   GLU A  44     -13.394   3.931   4.008  1.00  0.00           O  
ATOM    634  CB  GLU A  44     -12.983   3.138   0.932  1.00  0.00           C  
ATOM    635  CG  GLU A  44     -13.850   4.389   1.080  1.00  0.00           C  
ATOM    636  CD  GLU A  44     -13.856   5.161  -0.240  1.00  0.00           C  
ATOM    637  OE1 GLU A  44     -14.274   4.559  -1.215  1.00  0.00           O  
ATOM    638  OE2 GLU A  44     -13.442   6.307  -0.198  1.00  0.00           O1-
ATOM    639  H   GLU A  44     -11.596   1.029   1.406  1.00  0.00           H  
ATOM    640  HA  GLU A  44     -11.473   3.776   2.309  1.00  0.00           H  
ATOM    641  HB2 GLU A  44     -12.324   3.250   0.084  1.00  0.00           H  
ATOM    642  HB3 GLU A  44     -13.614   2.275   0.780  1.00  0.00           H  
ATOM    643  HG2 GLU A  44     -14.862   4.105   1.330  1.00  0.00           H  
ATOM    644  HG3 GLU A  44     -13.452   5.020   1.861  1.00  0.00           H  
ATOM    645  N   HIS A  45     -13.548   1.735   3.754  1.00  0.00           N  
ATOM    646  CA  HIS A  45     -14.469   1.610   4.923  1.00  0.00           C  
ATOM    647  C   HIS A  45     -13.661   1.499   6.223  1.00  0.00           C  
ATOM    648  O   HIS A  45     -12.449   1.600   6.214  1.00  0.00           O  
ATOM    649  CB  HIS A  45     -15.329   0.359   4.756  1.00  0.00           C  
ATOM    650  CG  HIS A  45     -16.305   0.557   3.599  1.00  0.00           C  
ATOM    651  ND1 HIS A  45     -16.895   1.630   3.326  1.00  0.00           N  
ATOM    652  CD2 HIS A  45     -16.731  -0.347   2.648  1.00  0.00           C  
ATOM    653  CE1 HIS A  45     -17.642   1.498   2.306  1.00  0.00           C  
ATOM    654  NE2 HIS A  45     -17.601   0.265   1.806  1.00  0.00           N  
ATOM    655  H   HIS A  45     -13.280   0.939   3.247  1.00  0.00           H  
ATOM    656  HA  HIS A  45     -15.105   2.476   4.971  1.00  0.00           H  
ATOM    657  HB2 HIS A  45     -14.700  -0.487   4.542  1.00  0.00           H  
ATOM    658  HB3 HIS A  45     -15.882   0.171   5.665  1.00  0.00           H  
ATOM    659  HD2 HIS A  45     -16.427  -1.383   2.591  1.00  0.00           H  
ATOM    660  HE2 HIS A  45     -18.090  -0.115   1.008  1.00  0.00           H  
ATOM    661  HE1 HIS A  45     -18.242   2.294   1.893  1.00  0.00           H  
ATOM    662  N   ALA A  46     -14.352   1.277   7.310  1.00  0.00           N  
ATOM    663  CA  ALA A  46     -13.657   1.164   8.614  1.00  0.00           C  
ATOM    664  C   ALA A  46     -14.304   0.081   9.456  1.00  0.00           C  
ATOM    665  O   ALA A  46     -15.511  -0.026   9.519  1.00  0.00           O  
ATOM    666  CB  ALA A  46     -13.768   2.479   9.362  1.00  0.00           C  
ATOM    667  H   ALA A  46     -15.316   1.171   7.267  1.00  0.00           H  
ATOM    668  HA  ALA A  46     -12.622   0.929   8.456  1.00  0.00           H  
ATOM    669  HB1 ALA A  46     -12.831   3.010   9.310  1.00  0.00           H  
ATOM    670  HB2 ALA A  46     -14.012   2.280  10.399  1.00  0.00           H  
ATOM    671  HB3 ALA A  46     -14.548   3.082   8.924  1.00  0.00           H  
ATOM    672  N   ASP A  47     -13.493  -0.698  10.081  1.00  0.00           N  
ATOM    673  CA  ASP A  47     -14.047  -1.770  10.942  1.00  0.00           C  
ATOM    674  C   ASP A  47     -14.741  -1.141  12.158  1.00  0.00           C  
ATOM    675  O   ASP A  47     -14.098  -0.820  13.137  1.00  0.00           O  
ATOM    676  CB  ASP A  47     -12.913  -2.694  11.400  1.00  0.00           C  
ATOM    677  CG  ASP A  47     -13.439  -4.128  11.518  1.00  0.00           C  
ATOM    678  OD1 ASP A  47     -14.325  -4.315  12.336  1.00  0.00           O  
ATOM    679  OD2 ASP A  47     -12.925  -4.955  10.782  1.00  0.00           O1-
ATOM    680  H   ASP A  47     -12.530  -0.589   9.976  1.00  0.00           H  
ATOM    681  HA  ASP A  47     -14.763  -2.333  10.378  1.00  0.00           H  
ATOM    682  HB2 ASP A  47     -12.110  -2.670  10.680  1.00  0.00           H  
ATOM    683  HB3 ASP A  47     -12.537  -2.373  12.357  1.00  0.00           H  
ATOM    684  N   LEU A  48     -16.046  -0.966  12.034  1.00  0.00           N  
ATOM    685  CA  LEU A  48     -16.875  -0.358  13.146  1.00  0.00           C  
ATOM    686  C   LEU A  48     -16.138  -0.387  14.491  1.00  0.00           C  
ATOM    687  O   LEU A  48     -15.898   0.645  15.085  1.00  0.00           O  
ATOM    688  CB  LEU A  48     -18.187  -1.159  13.275  1.00  0.00           C  
ATOM    689  CG  LEU A  48     -19.419  -0.306  12.885  1.00  0.00           C  
ATOM    690  CD1 LEU A  48     -19.468   0.975  13.742  1.00  0.00           C  
ATOM    691  CD2 LEU A  48     -19.366   0.049  11.385  1.00  0.00           C  
ATOM    692  H   LEU A  48     -16.486  -1.224  11.197  1.00  0.00           H  
ATOM    693  HA  LEU A  48     -17.093   0.654  12.900  1.00  0.00           H  
ATOM    694  HB2 LEU A  48     -18.137  -2.025  12.630  1.00  0.00           H  
ATOM    695  HB3 LEU A  48     -18.297  -1.495  14.294  1.00  0.00           H  
ATOM    696  HG  LEU A  48     -20.311  -0.883  13.072  1.00  0.00           H  
ATOM    697 HD11 LEU A  48     -18.868   0.841  14.630  1.00  0.00           H  
ATOM    698 HD12 LEU A  48     -20.489   1.178  14.032  1.00  0.00           H  
ATOM    699 HD13 LEU A  48     -19.086   1.815  13.180  1.00  0.00           H  
ATOM    700 HD21 LEU A  48     -19.814  -0.749  10.811  1.00  0.00           H  
ATOM    701 HD22 LEU A  48     -18.347   0.178  11.065  1.00  0.00           H  
ATOM    702 HD23 LEU A  48     -19.914   0.961  11.203  1.00  0.00           H  
ATOM    703  N   LEU A  49     -15.794  -1.568  14.936  1.00  0.00           N  
ATOM    704  CA  LEU A  49     -15.070  -1.682  16.240  1.00  0.00           C  
ATOM    705  C   LEU A  49     -13.598  -2.025  15.997  1.00  0.00           C  
ATOM    706  O   LEU A  49     -12.737  -1.173  16.086  1.00  0.00           O  
ATOM    707  CB  LEU A  49     -15.717  -2.787  17.081  1.00  0.00           C  
ATOM    708  CG  LEU A  49     -16.821  -2.181  17.962  1.00  0.00           C  
ATOM    709  CD1 LEU A  49     -17.822  -3.279  18.325  1.00  0.00           C  
ATOM    710  CD2 LEU A  49     -16.218  -1.612  19.258  1.00  0.00           C  
ATOM    711  H   LEU A  49     -16.006  -2.370  14.417  1.00  0.00           H  
ATOM    712  HA  LEU A  49     -15.133  -0.751  16.766  1.00  0.00           H  
ATOM    713  HB2 LEU A  49     -16.147  -3.530  16.427  1.00  0.00           H  
ATOM    714  HB3 LEU A  49     -14.967  -3.257  17.701  1.00  0.00           H  
ATOM    715  HG  LEU A  49     -17.327  -1.395  17.420  1.00  0.00           H  
ATOM    716 HD11 LEU A  49     -18.583  -2.876  18.976  1.00  0.00           H  
ATOM    717 HD12 LEU A  49     -17.310  -4.084  18.831  1.00  0.00           H  
ATOM    718 HD13 LEU A  49     -18.287  -3.661  17.427  1.00  0.00           H  
ATOM    719 HD21 LEU A  49     -16.393  -2.300  20.072  1.00  0.00           H  
ATOM    720 HD22 LEU A  49     -16.684  -0.665  19.490  1.00  0.00           H  
ATOM    721 HD23 LEU A  49     -15.156  -1.465  19.143  1.00  0.00           H  
ATOM    722  N   ALA A  50     -13.342  -3.267  15.695  1.00  0.00           N  
ATOM    723  CA  ALA A  50     -11.931  -3.681  15.446  1.00  0.00           C  
ATOM    724  C   ALA A  50     -11.894  -4.918  14.543  1.00  0.00           C  
ATOM    725  O   ALA A  50     -12.963  -5.288  14.088  1.00  0.00           O  
ATOM    726  CB  ALA A  50     -11.266  -4.003  16.782  1.00  0.00           C  
ATOM    727  OXT ALA A  50     -10.797  -5.421  14.359  1.00  0.00           O1-
ATOM    728  H   ALA A  50     -14.068  -3.920  15.633  1.00  0.00           H  
ATOM    729  HA  ALA A  50     -11.401  -2.875  14.970  1.00  0.00           H  
ATOM    730  HB1 ALA A  50     -11.823  -4.777  17.290  1.00  0.00           H  
ATOM    731  HB2 ALA A  50     -11.244  -3.117  17.401  1.00  0.00           H  
ATOM    732  HB3 ALA A  50     -10.255  -4.344  16.614  1.00  0.00           H  
TER     733      ALA A  50 
CONECT  114  297
CONECT  229  476
CONECT  297  114
CONECT  476  229
CONECT  502  625
CONECT  625  502
END
