# Supplementary material for: Variations of VEGFR2 Chemical Space: Stimulator and Inhibitory Peptides
Source: Int J Mol Sci. 2024 Jul 16;25(14):7787. doi: 10.3390/ijms25147787 (PMC11276785; doi:10.3390/ijms25147787)
Supplement: Supplementary file 1 [file ijms-25-07787-s001.zip › Supplimenal material - proteins- S1/protein stimulants S1/6z13 VEGFA prepared for docking.pdb]

HEADER    PEPTIDE BINDING PROTEIN                             6Z13    
REMARK  99                                                                      
REMARK  99 MOE v2022.02 (Chemical Computing Group ULC) Sun Nov 26 20:48:28 2023 
SEQRES   1 P   15  CYS ASP ILE HIS VAL NLE TRP GLU TRP GLU CYS PHE GLU
SEQRES   2 P   15  LYS LEU
SEQRES   1 V   95  GLU VAL VAL LYS PHE MET ASP VAL TYR GLN ARG SER TYR
SEQRES   2 V   95  CYS HIS PRO ILE GLU THR LEU VAL ASP ILE PHE GLN GLU
SEQRES   3 V   95  TYR PRO ASP GLU ILE GLU TYR ILE PHE LYS PRO SER CYS
SEQRES   4 V   95  VAL PRO LEU MET ARG CYS GLY GLY CYS CYS ASN ASP GLU
SEQRES   5 V   95  GLY LEU GLU CYS VAL PRO THR GLU GLU SER ASN ILE THR
SEQRES   6 V   95  MET GLN ILE MET ARG ILE LYS PRO HIS GLN GLY GLN HIS
SEQRES   7 V   95  ILE GLY GLU MET SER PHE LEU GLN HIS ASN LYS CYS GLU
SEQRES   8 V   95  CYS ARG PRO LYS
SEQRES   1 W   95  GLU VAL VAL LYS PHE MET ASP VAL TYR GLN ARG SER TYR
SEQRES   2 W   95  CYS HIS PRO ILE GLU THR LEU VAL ASP ILE PHE GLN GLU
SEQRES   3 W   95  TYR PRO ASP GLU ILE GLU TYR ILE PHE LYS PRO SER CYS
SEQRES   4 W   95  VAL PRO LEU MET ARG CYS GLY GLY CYS CYS ASN ASP GLU
SEQRES   5 W   95  GLY LEU GLU CYS VAL PRO THR GLU GLU SER ASN ILE THR
SEQRES   6 W   95  MET GLN ILE MET ARG ILE LYS PRO HIS GLN GLY GLN HIS
SEQRES   7 W   95  ILE GLY GLU MET SER PHE LEU GLN HIS ASN LYS CYS GLU
SEQRES   8 W   95  CYS ARG PRO LYS
HELIX    1   1 TRP P    9  CYS P   11  5               Generated by MOE    3
HELIX    2   2 PHE V   17  SER V   24  1               Generated by MOE    8
HELIX    3   3 ILE V   35  GLU V   38  1               Generated by MOE    4
HELIX    4   4 PRO V   40  GLU V   42  5               Generated by MOE    3
HELIX    5   5 PHE W   17  SER W   24  1               Generated by MOE    8
HELIX    6   6 ILE W   35  GLU W   38  1               Generated by MOE    4
HELIX    7   7 PRO W   40  GLU W   42  5               Generated by MOE    3
SHEET    1       HIS V  27  ASP V  34                  Generated by MOE
SHEET    2       ILE V  46  LYS V  48                  Generated by MOE
SHEET    3       CYS V  51  GLY V  58                  Generated by MOE
SHEET    4       LEU V  66  THR V  77                  Generated by MOE
SHEET    5       MET V  78  MET V  78                  Generated by MOE
SHEET    6       GLN V  79  ILE V  83                  Generated by MOE
SHEET    7       HIS V  90  PRO V 106                  Generated by MOE
SHEET    8       HIS W  27  ASP W  34                  Generated by MOE
SHEET    9       ILE W  46  LYS W  48                  Generated by MOE
SHEET   10       CYS W  51  GLY W  58                  Generated by MOE
SHEET   11       LEU W  66  THR W  77                  Generated by MOE
SHEET   12       MET W  78  MET W  78                  Generated by MOE
SHEET   13       GLN W  79  ILE W  83                  Generated by MOE
SHEET   14       HIS W  90  PRO W 106                  Generated by MOE
SSBOND   1 CYS P    1    CYS P   11                          1555   1555  2.05
SSBOND   2 CYS V   26    CYS V   68                          1555   1555  2.08
SSBOND   3 CYS V   51    CYS W   60                          1555   1555  2.06
SSBOND   4 CYS V   57    CYS V  102                          1555   1555  1.94
SSBOND   5 CYS V   60    CYS W   51                          1555   1555  2.09
SSBOND   6 CYS V   61    CYS V  104                          1555   1555  1.76
SSBOND   7 CYS W   26    CYS W   68                          1555   1555  2.01
SSBOND   8 CYS W   57    CYS W  102                          1555   1555  2.02
SSBOND   9 CYS W   61    CYS W  104                          1555   1555  1.99
ATOM      1  N   CYS P   1      28.315  50.007  -0.293  1.00 48.15           N1+
ATOM      2  CA  CYS P   1      27.738  49.114   0.752  1.00 58.18           C  
ATOM      3  C   CYS P   1      28.855  48.468   1.547  1.00 50.97           C  
ATOM      4  O   CYS P   1      29.932  48.226   1.001  1.00 45.07           O  
ATOM      5  CB  CYS P   1      26.859  48.044   0.108  1.00 52.48           C  
ATOM      6  SG  CYS P   1      25.613  48.754  -0.988  1.00 58.21           S  
ATOM      7  H1  CYS P   1      27.567  50.440  -0.816  1.00 48.15           H  
ATOM      8  H2  CYS P   1      28.893  49.464  -0.919  1.00 48.15           H  
ATOM      9  H3  CYS P   1      28.876  50.722   0.148  1.00 48.15           H  
ATOM     10  HA  CYS P   1      27.181  49.628   1.358  1.00 58.18           H  
ATOM     11  HB2 CYS P   1      27.418  47.447  -0.415  1.00 52.48           H  
ATOM     12  HB3 CYS P   1      26.402  47.546   0.804  1.00 52.48           H  
ATOM     13  N   ASP P   2      28.592  48.200   2.831  1.00 57.70           N  
ATOM     14  CA  ASP P   2      29.500  47.432   3.683  1.00 50.96           C  
ATOM     15  C   ASP P   2      29.925  46.137   2.992  1.00 43.52           C  
ATOM     16  O   ASP P   2      29.085  45.289   2.651  1.00 44.27           O  
ATOM     17  CB  ASP P   2      28.805  47.116   5.019  1.00 49.48           C  
ATOM     18  CG  ASP P   2      29.755  46.530   6.071  1.00 59.21           C  
ATOM     19  OD1 ASP P   2      30.944  46.271   5.736  1.00 49.93           O  
ATOM     20  OD2 ASP P   2      29.309  46.346   7.238  1.00 54.50           O1-
ATOM     21  H   ASP P   2      27.879  48.458   3.239  1.00 57.70           H  
ATOM     22  HA  ASP P   2      30.294  47.959   3.862  1.00 50.96           H  
ATOM     23  HB2 ASP P   2      28.430  47.935   5.379  1.00 49.48           H  
ATOM     24  HB3 ASP P   2      28.100  46.469   4.861  1.00 49.48           H  
ATOM     25  N   ILE P   3      31.237  45.983   2.804  1.00 42.90           N  
ATOM     26  CA  ILE P   3      31.791  44.806   2.159  1.00 44.91           C  
ATOM     27  C   ILE P   3      31.487  43.514   2.912  1.00 46.75           C  
ATOM     28  O   ILE P   3      31.665  42.417   2.344  1.00 35.86           O  
ATOM     29  CB  ILE P   3      33.308  45.018   2.019  1.00 41.40           C  
ATOM     30  CG1 ILE P   3      33.943  43.941   1.138  1.00 47.81           C  
ATOM     31  CG2 ILE P   3      33.958  44.984   3.403  1.00 47.08           C  
ATOM     32  CD1 ILE P   3      34.129  44.352  -0.291  1.00 53.96           C  
ATOM     33  H   ILE P   3      31.830  46.556   3.046  1.00 42.90           H  
ATOM     34  HA  ILE P   3      31.397  44.701   1.279  1.00 44.91           H  
ATOM     35  HB  ILE P   3      33.452  45.880   1.599  1.00 41.40           H  
ATOM     36 HG12 ILE P   3      34.816  43.720   1.497  1.00 47.81           H  
ATOM     37 HG13 ILE P   3      33.373  43.156   1.147  1.00 47.81           H  
ATOM     38 HG21 ILE P   3      34.869  45.310   3.333  1.00 47.08           H  
ATOM     39 HG22 ILE P   3      33.449  45.550   4.005  1.00 47.08           H  
ATOM     40 HG23 ILE P   3      33.958  44.070   3.730  1.00 47.08           H  
ATOM     41 HD11 ILE P   3      34.157  43.558  -0.847  1.00 53.96           H  
ATOM     42 HD12 ILE P   3      33.386  44.917  -0.556  1.00 53.96           H  
ATOM     43 HD13 ILE P   3      34.962  44.843  -0.372  1.00 53.96           H  
ATOM     44  N   HIS P   4      31.019  43.613   4.170  1.00 45.26           N  
ATOM     45  CA  HIS P   4      30.829  42.462   5.059  1.00 33.78           C  
ATOM     46  C   HIS P   4      29.443  41.866   4.993  1.00 42.46           C  
ATOM     47  O   HIS P   4      29.202  40.814   5.604  1.00 42.33           O  
ATOM     48  CB  HIS P   4      31.121  42.847   6.524  1.00 44.51           C  
ATOM     49  CG  HIS P   4      32.537  43.266   6.744  1.00 39.97           C  
ATOM     50  ND1 HIS P   4      32.973  44.550   6.507  1.00 46.69           N1+
ATOM     51  CD2 HIS P   4      33.634  42.554   7.107  1.00 39.60           C  
ATOM     52  CE1 HIS P   4      34.280  44.616   6.721  1.00 37.13           C  
ATOM     53  NE2 HIS P   4      34.701  43.421   7.094  1.00 43.54           N  
ATOM     54  H   HIS P   4      30.800  44.359   4.537  1.00 45.26           H  
ATOM     55  HA  HIS P   4      31.466  41.782   4.789  1.00 33.78           H  
ATOM     56  HB2 HIS P   4      30.547  43.587   6.775  1.00 44.51           H  
ATOM     57  HB3 HIS P   4      30.943  42.081   7.092  1.00 44.51           H  
ATOM     58  HD1 HIS P   4      32.349  45.374   6.196  1.00 46.69           H  
ATOM     59  HD2 HIS P   4      33.663  41.504   7.359  1.00 39.60           H  
ATOM     60  HE2 HIS P   4      35.653  43.183   7.331  1.00 43.54           H  
ATOM     61  HE1 HIS P   4      34.809  45.374   6.624  1.00 37.13           H  
ATOM     62  N   VAL P   5      28.534  42.489   4.264  1.00 39.98           N  
ATOM     63  CA  VAL P   5      27.157  42.046   4.270  1.00 44.94           C  
ATOM     64  C   VAL P   5      26.712  41.778   2.835  1.00 32.71           C  
ATOM     65  O   VAL P   5      27.288  42.343   1.887  1.00 31.51           O  
ATOM     66  CB  VAL P   5      26.260  43.082   4.991  1.00 43.79           C  
ATOM     67  CG1 VAL P   5      26.713  43.218   6.474  1.00 51.42           C  
ATOM     68  CG2 VAL P   5      26.270  44.433   4.289  1.00 30.19           C  
ATOM     69  H   VAL P   5      28.691  43.168   3.760  1.00 39.98           H  
ATOM     70  HA  VAL P   5      27.067  41.214   4.761  1.00 44.94           H  
ATOM     71  HB  VAL P   5      25.342  42.768   4.967  1.00 43.79           H  
ATOM     72 HG11 VAL P   5      26.132  43.849   6.925  1.00 51.42           H  
ATOM     73 HG12 VAL P   5      26.656  42.350   6.903  1.00 51.42           H  
ATOM     74 HG13 VAL P   5      27.629  43.537   6.496  1.00 51.42           H  
ATOM     75 HG21 VAL P   5      25.929  45.107   4.897  1.00 30.19           H  
ATOM     76 HG22 VAL P   5      27.180  44.648   4.032  1.00 30.19           H  
ATOM     77 HG23 VAL P   5      25.707  44.383   3.501  1.00 30.19           H  
ATOM     78  N   NLE P   6      25.665  40.943   2.706  1.00 36.94           N  
ATOM     79  CA  NLE P   6      25.079  40.563   1.422  1.00 28.41           C  
ATOM     80  C   NLE P   6      24.566  41.815   0.734  1.00 31.85           C  
ATOM     81  O   NLE P   6      23.840  42.596   1.367  1.00 34.58           O  
ATOM     82  CB  NLE P   6      23.938  39.558   1.603  1.00 32.06           C  
ATOM     83  CG  NLE P   6      23.481  38.987   0.297  1.00 28.66           C  
ATOM     84  CD  NLE P   6      22.814  37.620   0.466  1.00 35.40           C  
ATOM     85  CE  NLE P   6      21.499  37.727   1.193  1.00 47.85           C  
ATOM     86  H   NLE P   6      25.268  40.574   3.374  1.00 36.94           H  
ATOM     87  HA  NLE P   6      25.745  40.127   0.867  1.00 28.41           H  
ATOM     88  HB2 NLE P   6      23.185  40.004   2.020  1.00 32.06           H  
ATOM     89  HB3 NLE P   6      24.244  38.828   2.164  1.00 32.06           H  
ATOM     90  HG2 NLE P   6      24.246  38.878  -0.289  1.00 28.66           H  
ATOM     91  HG3 NLE P   6      22.837  39.589  -0.107  1.00 28.66           H  
ATOM     92  HD2 NLE P   6      23.398  37.040   0.979  1.00 35.40           H  
ATOM     93  HD3 NLE P   6      22.647  37.235  -0.408  1.00 35.40           H  
ATOM     94  HE1 NLE P   6      21.102  36.844   1.258  1.00 47.85           H  
ATOM     95  HE2 NLE P   6      20.910  38.317   0.696  1.00 47.85           H  
ATOM     96  HE3 NLE P   6      21.656  38.085   2.080  1.00 47.85           H  
ATOM     97  N   TRP P   7      24.920  41.987  -0.545  1.00 24.80           N  
ATOM     98  CA  TRP P   7      24.512  43.151  -1.339  1.00 29.80           C  
ATOM     99  C   TRP P   7      23.168  43.052  -2.090  1.00 42.57           C  
ATOM    100  O   TRP P   7      22.710  41.975  -2.475  1.00 36.55           O  
ATOM    101  CB  TRP P   7      25.615  43.465  -2.367  1.00 37.75           C  
ATOM    102  CG  TRP P   7      26.853  44.049  -1.751  1.00 34.11           C  
ATOM    103  CD1 TRP P   7      27.028  44.395  -0.448  1.00 38.64           C  
ATOM    104  CD2 TRP P   7      28.095  44.330  -2.414  1.00 37.85           C  
ATOM    105  NE1 TRP P   7      28.300  44.874  -0.251  1.00 39.68           N  
ATOM    106  CE2 TRP P   7      28.974  44.850  -1.445  1.00 43.73           C  
ATOM    107  CE3 TRP P   7      28.550  44.179  -3.738  1.00 44.81           C  
ATOM    108  CZ2 TRP P   7      30.271  45.238  -1.752  1.00 42.69           C  
ATOM    109  CZ3 TRP P   7      29.842  44.554  -4.040  1.00 47.36           C  
ATOM    110  CH2 TRP P   7      30.688  45.082  -3.052  1.00 52.23           C  
ATOM    111  H   TRP P   7      25.407  41.431  -0.984  1.00 24.80           H  
ATOM    112  HA  TRP P   7      24.380  43.865  -0.697  1.00 29.80           H  
ATOM    113  HB2 TRP P   7      25.866  42.644  -2.819  1.00 37.75           H  
ATOM    114  HB3 TRP P   7      25.272  44.105  -3.010  1.00 37.75           H  
ATOM    115  HD1 TRP P   7      26.380  44.317   0.215  1.00 38.64           H  
ATOM    116  HE1 TRP P   7      28.622  45.146   0.499  1.00 39.68           H  
ATOM    117  HE3 TRP P   7      27.990  43.833  -4.395  1.00 44.81           H  
ATOM    118  HZ2 TRP P   7      30.837  45.589  -1.103  1.00 42.69           H  
ATOM    119  HZ3 TRP P   7      30.157  44.456  -4.910  1.00 47.36           H  
ATOM    120  HH2 TRP P   7      31.553  45.333  -3.283  1.00 52.23           H  
ATOM    121  N   GLU P   8      22.522  44.210  -2.223  1.00 41.52           N  
ATOM    122  CA  GLU P   8      21.495  44.437  -3.226  1.00 51.31           C  
ATOM    123  C   GLU P   8      22.188  44.797  -4.541  1.00 48.44           C  
ATOM    124  O   GLU P   8      23.424  44.928  -4.601  1.00 50.13           O  
ATOM    125  CB  GLU P   8      20.537  45.532  -2.742  1.00 56.59           C  
ATOM    126  CG  GLU P   8      19.393  45.894  -3.693  1.00 78.00           C  
ATOM    127  CD  GLU P   8      19.699  47.091  -4.584  1.00 72.14           C  
ATOM    128  OE1 GLU P   8      20.524  47.953  -4.200  1.00 69.99           O  
ATOM    129  OE2 GLU P   8      19.135  47.154  -5.695  1.00 62.69           O1-
ATOM    130  H   GLU P   8      22.668  44.898  -1.728  1.00 41.52           H  
ATOM    131  HA  GLU P   8      20.963  43.639  -3.369  1.00 51.31           H  
ATOM    132  HB2 GLU P   8      20.136  45.237  -1.910  1.00 56.59           H  
ATOM    133  HB3 GLU P   8      21.053  46.341  -2.593  1.00 56.59           H  
ATOM    134  HG2 GLU P   8      19.211  45.135  -4.268  1.00 78.00           H  
ATOM    135  HG3 GLU P   8      18.605  46.109  -3.169  1.00 78.00           H  
ATOM    136  N   TRP P   9      21.396  44.980  -5.610  1.00 35.22           N  
ATOM    137  CA  TRP P   9      21.988  45.254  -6.921  1.00 49.17           C  
ATOM    138  C   TRP P   9      22.692  46.615  -6.981  1.00 49.43           C  
ATOM    139  O   TRP P   9      23.739  46.739  -7.631  1.00 50.62           O  
ATOM    140  CB  TRP P   9      20.923  45.155  -8.008  1.00 52.17           C  
ATOM    141  CG  TRP P   9      21.415  45.662  -9.333  1.00 61.84           C  
ATOM    142  CD1 TRP P   9      20.935  46.737 -10.029  1.00 63.38           C  
ATOM    143  CD2 TRP P   9      22.499  45.140 -10.105  1.00 49.96           C  
ATOM    144  NE1 TRP P   9      21.648  46.907 -11.192  1.00 59.56           N  
ATOM    145  CE2 TRP P   9      22.611  45.940 -11.264  1.00 58.68           C  
ATOM    146  CE3 TRP P   9      23.382  44.080  -9.933  1.00 45.34           C  
ATOM    147  CZ2 TRP P   9      23.563  45.702 -12.248  1.00 61.16           C  
ATOM    148  CZ3 TRP P   9      24.334  43.844 -10.917  1.00 39.10           C  
ATOM    149  CH2 TRP P   9      24.417  44.655 -12.057  1.00 43.38           C  
ATOM    150  H   TRP P   9      20.536  44.950  -5.600  1.00 35.22           H  
ATOM    151  HA  TRP P   9      22.662  44.577  -7.086  1.00 49.17           H  
ATOM    152  HB2 TRP P   9      20.665  44.227  -8.117  1.00 52.17           H  
ATOM    153  HB3 TRP P   9      20.153  45.685  -7.748  1.00 52.17           H  
ATOM    154  HD1 TRP P   9      20.227  47.275  -9.756  1.00 63.38           H  
ATOM    155  HE1 TRP P   9      21.511  47.521 -11.777  1.00 59.56           H  
ATOM    156  HE3 TRP P   9      23.337  43.542  -9.176  1.00 45.34           H  
ATOM    157  HZ2 TRP P   9      23.616  46.236 -13.008  1.00 61.16           H  
ATOM    158  HZ3 TRP P   9      24.927  43.134 -10.817  1.00 39.10           H  
ATOM    159  HH2 TRP P   9      25.067  44.475 -12.697  1.00 43.38           H  
ATOM    160  N   GLU P  10      22.157  47.649  -6.314  1.00 55.57           N  
ATOM    161  CA  GLU P  10      22.784  48.970  -6.398  1.00 64.45           C  
ATOM    162  C   GLU P  10      24.182  48.990  -5.791  1.00 67.88           C  
ATOM    163  O   GLU P  10      24.982  49.873  -6.121  1.00 68.76           O  
ATOM    164  CB  GLU P  10      21.907  50.028  -5.660  1.00  0.00           C  
ATOM    165  CG  GLU P  10      20.468  50.134  -6.191  1.00  0.00           C  
ATOM    166  CD  GLU P  10      19.628  51.033  -5.282  1.00  0.00           C  
ATOM    167  OE1 GLU P  10      19.751  52.256  -5.231  1.00  0.00           O  
ATOM    168  OE2 GLU P  10      18.738  50.349  -4.505  1.00  0.00           O1-
ATOM    169  H   GLU P  10      21.325  47.517  -5.756  1.00 55.57           H  
ATOM    170  HA  GLU P  10      22.867  49.210  -7.458  1.00 64.45           H  
ATOM    171  HB2 GLU P  10      22.384  51.003  -5.767  1.00  0.00           H  
ATOM    172  HB3 GLU P  10      21.863  49.760  -4.604  1.00  0.00           H  
ATOM    173  HG2 GLU P  10      20.023  49.139  -6.222  1.00  0.00           H  
ATOM    174  HG3 GLU P  10      20.487  50.555  -7.196  1.00  0.00           H  
ATOM    175  N   CYS P  11      24.475  48.063  -4.874  1.00 62.32           N  
ATOM    176  CA  CYS P  11      25.835  47.913  -4.374  1.00 61.00           C  
ATOM    177  C   CYS P  11      26.802  47.581  -5.506  1.00 64.79           C  
ATOM    178  O   CYS P  11      27.991  47.919  -5.422  1.00 63.96           O  
ATOM    179  CB  CYS P  11      25.868  46.829  -3.291  1.00 53.81           C  
ATOM    180  SG  CYS P  11      24.737  47.139  -1.888  1.00 43.31           S  
ATOM    181  H   CYS P  11      23.908  47.516  -4.530  1.00 62.32           H  
ATOM    182  HA  CYS P  11      26.128  48.744  -3.969  1.00 61.00           H  
ATOM    183  HB2 CYS P  11      25.615  45.983  -3.691  1.00 53.81           H  
ATOM    184  HB3 CYS P  11      26.769  46.772  -2.936  1.00 53.81           H  
ATOM    185  N   PHE P  12      26.309  46.953  -6.578  1.00 51.75           N  
ATOM    186  CA  PHE P  12      27.144  46.547  -7.703  1.00 63.65           C  
ATOM    187  C   PHE P  12      27.171  47.542  -8.858  1.00 69.28           C  
ATOM    188  O   PHE P  12      28.170  47.595  -9.584  1.00 76.03           O  
ATOM    189  CB  PHE P  12      26.666  45.210  -8.256  1.00 51.58           C  
ATOM    190  CG  PHE P  12      26.882  44.052  -7.339  1.00 32.80           C  
ATOM    191  CD1 PHE P  12      28.087  43.375  -7.362  1.00 41.77           C  
ATOM    192  CD2 PHE P  12      25.883  43.636  -6.472  1.00 36.37           C  
ATOM    193  CE1 PHE P  12      28.297  42.297  -6.553  1.00 36.25           C  
ATOM    194  CE2 PHE P  12      26.074  42.549  -5.660  1.00 28.53           C  
ATOM    195  CZ  PHE P  12      27.270  41.867  -5.709  1.00 34.80           C  
ATOM    196  H   PHE P  12      25.480  46.748  -6.675  1.00 51.75           H  
ATOM    197  HA  PHE P  12      28.050  46.451  -7.372  1.00 63.65           H  
ATOM    198  HB2 PHE P  12      25.714  45.271  -8.433  1.00 51.58           H  
ATOM    199  HB3 PHE P  12      27.145  45.027  -9.079  1.00 51.58           H  
ATOM    200  HD1 PHE P  12      28.762  43.657  -7.935  1.00 41.77           H  
ATOM    201  HD2 PHE P  12      25.076  44.099  -6.442  1.00 36.37           H  
ATOM    202  HE1 PHE P  12      29.114  41.853  -6.563  1.00 36.25           H  
ATOM    203  HE2 PHE P  12      25.401  42.274  -5.080  1.00 28.53           H  
ATOM    204  HZ  PHE P  12      27.395  41.115  -5.176  1.00 34.80           H  
ATOM    205  N   GLU P  13      26.094  48.291  -9.090  1.00 64.03           N  
ATOM    206  CA  GLU P  13      26.159  49.388 -10.048  1.00 82.15           C  
ATOM    207  C   GLU P  13      26.708  50.679  -9.429  1.00 85.56           C  
ATOM    208  O   GLU P  13      26.694  51.714 -10.102  1.00 90.72           O  
ATOM    209  CB  GLU P  13      24.784  49.635 -10.686  1.00 78.35           C  
ATOM    210  CG  GLU P  13      23.627  49.759  -9.717  1.00 76.01           C  
ATOM    211  CD  GLU P  13      22.263  49.888 -10.407  1.00 71.22           C  
ATOM    212  OE1 GLU P  13      22.187  49.856 -11.653  1.00 68.58           O  
ATOM    213  OE2 GLU P  13      21.253  50.017  -9.687  1.00 71.54           O1-
ATOM    214  H   GLU P  13      25.330  48.185  -8.710  1.00 64.03           H  
ATOM    215  HA  GLU P  13      26.757  49.131 -10.768  1.00 82.15           H  
ATOM    216  HB2 GLU P  13      24.827  50.461 -11.191  1.00 78.35           H  
ATOM    217  HB3 GLU P  13      24.586  48.893 -11.278  1.00 78.35           H  
ATOM    218  HG2 GLU P  13      23.602  48.969  -9.156  1.00 76.01           H  
ATOM    219  HG3 GLU P  13      23.759  50.550  -9.171  1.00 76.01           H  
ATOM    220  N   LYS P  14      27.183  50.638  -8.176  1.00 84.43           N  
ATOM    221  CA  LYS P  14      28.064  51.658  -7.612  1.00 83.74           C  
ATOM    222  C   LYS P  14      29.539  51.229  -7.625  1.00 83.99           C  
ATOM    223  O   LYS P  14      30.384  51.930  -7.049  1.00 80.68           O  
ATOM    224  CB  LYS P  14      27.659  52.002  -6.169  1.00 88.32           C  
ATOM    225  CG  LYS P  14      26.282  52.633  -5.967  1.00 77.54           C  
ATOM    226  CD  LYS P  14      26.018  52.879  -4.465  1.00 77.46           C  
ATOM    227  CE  LYS P  14      24.612  53.347  -4.202  1.00 69.04           C  
ATOM    228  NZ  LYS P  14      23.627  52.309  -4.634  1.00 74.02           N1+
ATOM    229  H   LYS P  14      27.000  50.008  -7.620  1.00 84.43           H  
ATOM    230  HA  LYS P  14      27.965  52.459  -8.149  1.00 83.74           H  
ATOM    231  HB2 LYS P  14      27.672  51.181  -5.651  1.00 88.32           H  
ATOM    232  HB3 LYS P  14      28.311  52.627  -5.817  1.00 88.32           H  
ATOM    233  HG2 LYS P  14      26.243  53.484  -6.432  1.00 77.54           H  
ATOM    234  HG3 LYS P  14      25.597  52.037  -6.309  1.00 77.54           H  
ATOM    235  HD2 LYS P  14      26.156  52.051  -3.978  1.00 77.46           H  
ATOM    236  HD3 LYS P  14      26.628  53.560  -4.141  1.00 77.46           H  
ATOM    237  HE2 LYS P  14      24.495  53.509  -3.253  1.00 69.04           H  
ATOM    238  HE3 LYS P  14      24.442  54.161  -4.701  1.00 69.04           H  
ATOM    239  HZ1 LYS P  14      23.306  52.510  -5.439  1.00 74.02           H  
ATOM    240  HZ2 LYS P  14      24.084  51.409  -4.671  1.00 74.02           H  
ATOM    241  HZ3 LYS P  14      22.867  52.273  -3.970  1.00 74.02           H  
ATOM    242  N   LEU P  15      29.859  50.083  -8.237  1.00 86.17           N  
ATOM    243  CA  LEU P  15      31.247  49.618  -8.384  1.00 79.94           C  
ATOM    244  C   LEU P  15      31.966  50.339  -9.516  1.00 76.63           C  
ATOM    245  OXT LEU P  15      31.312  51.078 -10.293  1.00 76.63           O1-
ATOM    246  O   LEU P  15      33.183  50.208  -9.681  1.00 69.35           O  
ATOM    247  CB  LEU P  15      31.310  48.112  -8.676  1.00 74.47           C  
ATOM    248  CG  LEU P  15      31.691  47.165  -7.544  1.00 72.50           C  
ATOM    249  CD1 LEU P  15      30.915  47.562  -6.297  1.00 69.91           C  
ATOM    250  CD2 LEU P  15      31.417  45.714  -7.925  1.00 49.38           C  
ATOM    251  H   LEU P  15      29.282  49.547  -8.582  1.00 86.17           H  
ATOM    252  HA  LEU P  15      31.698  49.801  -7.545  1.00 79.94           H  
ATOM    253  HB2 LEU P  15      30.431  47.836  -8.982  1.00 74.47           H  
ATOM    254  HB3 LEU P  15      31.963  47.977  -9.381  1.00 74.47           H  
ATOM    255  HG  LEU P  15      32.642  47.229  -7.361  1.00 72.50           H  
ATOM    256 HD11 LEU P  15      31.364  48.308  -5.870  1.00 69.91           H  
ATOM    257 HD12 LEU P  15      30.016  47.820  -6.553  1.00 69.91           H  
ATOM    258 HD13 LEU P  15      30.882  46.805  -5.691  1.00 69.91           H  
ATOM    259 HD21 LEU P  15      30.472  45.611  -8.116  1.00 49.38           H  
ATOM    260 HD22 LEU P  15      31.940  45.490  -8.711  1.00 49.38           H  
ATOM    261 HD23 LEU P  15      31.670  45.140  -7.185  1.00 49.38           H  
TER     262      LEU P  15 
ATOM    263  N   GLU V  13      16.574  13.922  19.417  1.00 55.83           N1+
ATOM    264  CA  GLU V  13      17.860  14.278  20.033  1.00 48.53           C  
ATOM    265  C   GLU V  13      19.044  13.498  19.400  1.00 41.18           C  
ATOM    266  O   GLU V  13      20.206  13.973  19.481  1.00 42.69           O  
ATOM    267  CB  GLU V  13      17.814  14.032  21.553  1.00 50.76           C  
ATOM    268  CG  GLU V  13      18.968  14.596  22.324  1.00 54.78           C  
ATOM    269  CD  GLU V  13      18.907  16.116  22.555  1.00 67.13           C  
ATOM    270  OE1 GLU V  13      18.545  16.543  23.686  1.00 69.38           O  
ATOM    271  OE2 GLU V  13      19.257  16.879  21.617  1.00 59.43           O1-
ATOM    272  H1  GLU V  13      16.613  14.109  18.425  1.00 55.83           H  
ATOM    273  H2  GLU V  13      15.837  14.472  19.835  1.00 55.83           H  
ATOM    274  H3  GLU V  13      16.388  12.941  19.567  1.00 55.83           H  
ATOM    275  HA  GLU V  13      18.023  15.222  19.880  1.00 48.53           H  
ATOM    276  HB2 GLU V  13      17.005  14.436  21.904  1.00 50.76           H  
ATOM    277  HB3 GLU V  13      17.802  13.075  21.708  1.00 50.76           H  
ATOM    278  HG2 GLU V  13      18.995  14.170  23.195  1.00 54.78           H  
ATOM    279  HG3 GLU V  13      19.786  14.409  21.837  1.00 54.78           H  
ATOM    280  N   VAL V  14      18.794  12.329  18.786  1.00 30.26           N  
ATOM    281  CA  VAL V  14      19.851  11.542  18.136  1.00 30.61           C  
ATOM    282  C   VAL V  14      19.406  11.135  16.744  1.00 31.22           C  
ATOM    283  O   VAL V  14      18.347  10.526  16.587  1.00 32.20           O  
ATOM    284  CB  VAL V  14      20.232  10.286  18.950  1.00 30.68           C  
ATOM    285  CG1 VAL V  14      20.876   9.320  18.035  1.00 32.71           C  
ATOM    286  CG2 VAL V  14      21.205  10.616  20.101  1.00 39.68           C  
ATOM    287  H   VAL V  14      18.013  11.972  18.733  1.00 30.26           H  
ATOM    288  HA  VAL V  14      20.632  12.110  18.049  1.00 30.61           H  
ATOM    289  HB  VAL V  14      19.429   9.913  19.347  1.00 30.68           H  
ATOM    290 HG11 VAL V  14      21.370   8.670  18.559  1.00 32.71           H  
ATOM    291 HG12 VAL V  14      20.190   8.873  17.515  1.00 32.71           H  
ATOM    292 HG13 VAL V  14      21.480   9.797  17.446  1.00 32.71           H  
ATOM    293 HG21 VAL V  14      21.447   9.794  20.555  1.00 39.68           H  
ATOM    294 HG22 VAL V  14      21.997  11.037  19.734  1.00 39.68           H  
ATOM    295 HG23 VAL V  14      20.766  11.219  20.722  1.00 39.68           H  
ATOM    296  N   VAL V  15      20.240  11.399  15.717  1.00 22.60           N  
ATOM    297  CA  VAL V  15      19.798  11.055  14.374  1.00 22.27           C  
ATOM    298  C   VAL V  15      20.008   9.558  14.171  1.00 21.30           C  
ATOM    299  O   VAL V  15      21.101   9.037  14.371  1.00 28.41           O  
ATOM    300  CB  VAL V  15      20.515  11.876  13.281  1.00 18.58           C  
ATOM    301  CG1 VAL V  15      19.898  11.533  11.957  1.00 23.86           C  
ATOM    302  CG2 VAL V  15      20.496  13.422  13.534  1.00 21.58           C  
ATOM    303  H   VAL V  15      21.020  11.756  15.781  1.00 22.60           H  
ATOM    304  HA  VAL V  15      18.854  11.263  14.301  1.00 22.27           H  
ATOM    305  HB  VAL V  15      21.456  11.640  13.290  1.00 18.58           H  
ATOM    306 HG11 VAL V  15      19.094  11.012  12.108  1.00 23.86           H  
ATOM    307 HG12 VAL V  15      19.677  12.354  11.490  1.00 23.86           H  
ATOM    308 HG13 VAL V  15      20.534  11.017  11.436  1.00 23.86           H  
ATOM    309 HG21 VAL V  15      20.890  13.872  12.771  1.00 21.58           H  
ATOM    310 HG22 VAL V  15      19.577  13.712  13.650  1.00 21.58           H  
ATOM    311 HG23 VAL V  15      21.008  13.618  14.334  1.00 21.58           H  
ATOM    312  N   LYS V  16      18.958   8.873  13.728  1.00 24.63           N  
ATOM    313  CA  LYS V  16      18.980   7.430  13.619  1.00 30.15           C  
ATOM    314  C   LYS V  16      19.903   6.978  12.493  1.00 17.85           C  
ATOM    315  O   LYS V  16      19.891   7.527  11.398  1.00 19.67           O  
ATOM    316  CB  LYS V  16      17.559   6.935  13.356  1.00 40.66           C  
ATOM    317  CG  LYS V  16      16.548   7.221  14.494  1.00 42.09           C  
ATOM    318  CD  LYS V  16      17.121   6.728  15.831  1.00 55.55           C  
ATOM    319  CE  LYS V  16      16.045   6.248  16.821  1.00 65.90           C  
ATOM    320  NZ  LYS V  16      16.458   6.678  18.176  1.00 54.91           N1+
ATOM    321  H   LYS V  16      18.214   9.229  13.483  1.00 24.63           H  
ATOM    322  HA  LYS V  16      19.313   7.039  14.442  1.00 30.15           H  
ATOM    323  HB2 LYS V  16      17.226   7.369  12.555  1.00 40.66           H  
ATOM    324  HB3 LYS V  16      17.588   5.974  13.226  1.00 40.66           H  
ATOM    325  HG2 LYS V  16      16.386   8.175  14.556  1.00 42.09           H  
ATOM    326  HG3 LYS V  16      15.717   6.753  14.319  1.00 42.09           H  
ATOM    327  HD2 LYS V  16      17.720   5.985  15.660  1.00 55.55           H  
ATOM    328  HD3 LYS V  16      17.606   7.456  16.251  1.00 55.55           H  
ATOM    329  HE2 LYS V  16      15.187   6.646  16.605  1.00 65.90           H  
ATOM    330  HE3 LYS V  16      15.976   5.280  16.798  1.00 65.90           H  
ATOM    331  HZ1 LYS V  16      17.247   6.322  18.381  1.00 54.91           H  
ATOM    332  HZ2 LYS V  16      16.524   7.565  18.207  1.00 54.91           H  
ATOM    333  HZ3 LYS V  16      15.856   6.413  18.776  1.00 54.91           H  
ATOM    334  N   PHE V  17      20.531   5.839  12.703  1.00 23.92           N  
ATOM    335  CA  PHE V  17      21.442   5.324  11.704  1.00 26.52           C  
ATOM    336  C   PHE V  17      20.939   5.422  10.274  1.00 33.98           C  
ATOM    337  O   PHE V  17      21.637   5.944   9.392  1.00 28.43           O  
ATOM    338  CB  PHE V  17      21.760   3.873  12.019  1.00 31.25           C  
ATOM    339  CG  PHE V  17      22.630   3.239  10.999  1.00 33.18           C  
ATOM    340  CD1 PHE V  17      24.019   3.464  10.999  1.00 27.17           C  
ATOM    341  CD2 PHE V  17      22.087   2.450  10.006  1.00 32.26           C  
ATOM    342  CE1 PHE V  17      24.820   2.903  10.042  1.00 28.96           C  
ATOM    343  CE2 PHE V  17      22.909   1.857   9.036  1.00 36.47           C  
ATOM    344  CZ  PHE V  17      24.293   2.090   9.057  1.00 35.72           C  
ATOM    345  H   PHE V  17      20.448   5.351  13.406  1.00 23.92           H  
ATOM    346  HA  PHE V  17      22.242   5.871  11.756  1.00 26.52           H  
ATOM    347  HB2 PHE V  17      22.218   3.828  12.873  1.00 31.25           H  
ATOM    348  HB3 PHE V  17      20.932   3.370  12.060  1.00 31.25           H  
ATOM    349  HD1 PHE V  17      24.398   4.000  11.657  1.00 27.17           H  
ATOM    350  HD2 PHE V  17      21.168   2.310   9.979  1.00 32.26           H  
ATOM    351  HE1 PHE V  17      25.735   3.071  10.054  1.00 28.96           H  
ATOM    352  HE2 PHE V  17      22.537   1.311   8.381  1.00 36.47           H  
ATOM    353  HZ  PHE V  17      24.846   1.704   8.417  1.00 35.72           H  
ATOM    354  N   MET V  18      19.750   4.886  10.016  1.00 25.64           N  
ATOM    355  CA  MET V  18      19.235   4.807   8.647  1.00 31.21           C  
ATOM    356  C   MET V  18      19.015   6.182   8.063  1.00 31.08           C  
ATOM    357  O   MET V  18      19.256   6.400   6.869  1.00 31.91           O  
ATOM    358  CB  MET V  18      17.932   4.024   8.625  1.00 28.13           C  
ATOM    359  CG  MET V  18      18.163   2.513   8.782  1.00 42.31           C  
ATOM    360  SD  MET V  18      19.201   1.752   7.479  1.00 58.07           S  
ATOM    361  CE  MET V  18      18.707   2.705   6.049  1.00 31.03           C  
ATOM    362  H   MET V  18      19.220   4.561  10.610  1.00 25.64           H  
ATOM    363  HA  MET V  18      19.886   4.333   8.106  1.00 31.21           H  
ATOM    364  HB2 MET V  18      17.368   4.322   9.356  1.00 28.13           H  
ATOM    365  HB3 MET V  18      17.483   4.175   7.778  1.00 28.13           H  
ATOM    366  HG2 MET V  18      18.603   2.356   9.632  1.00 42.31           H  
ATOM    367  HG3 MET V  18      17.302   2.066   8.766  1.00 42.31           H  
ATOM    368  HE1 MET V  18      19.022   2.259   5.248  1.00 31.03           H  
ATOM    369  HE2 MET V  18      17.739   2.771   6.033  1.00 31.03           H  
ATOM    370  HE3 MET V  18      19.097   3.591   6.110  1.00 31.03           H  
ATOM    371  N   ASP V  19      18.521   7.113   8.877  1.00 24.21           N  
ATOM    372  CA  ASP V  19      18.381   8.478   8.392  1.00 25.05           C  
ATOM    373  C   ASP V  19      19.738   9.046   7.981  1.00 30.17           C  
ATOM    374  O   ASP V  19      19.846   9.611   6.887  1.00 30.92           O  
ATOM    375  CB  ASP V  19      17.659   9.355   9.422  1.00 28.71           C  
ATOM    376  CG  ASP V  19      16.135   9.025   9.548  1.00 45.83           C  
ATOM    377  OD1 ASP V  19      15.544   8.354   8.653  1.00 39.57           O  
ATOM    378  OD2 ASP V  19      15.523   9.466  10.552  1.00 56.76           O1-
ATOM    379  H   ASP V  19      18.267   6.983   9.688  1.00 24.21           H  
ATOM    380  HA  ASP V  19      17.818   8.480   7.603  1.00 25.05           H  
ATOM    381  HB2 ASP V  19      18.067   9.220  10.291  1.00 28.71           H  
ATOM    382  HB3 ASP V  19      17.742  10.284   9.157  1.00 28.71           H  
ATOM    383  N   VAL V  20      20.800   8.910   8.822  1.00 22.46           N  
ATOM    384  CA  VAL V  20      22.153   9.340   8.429  1.00 21.59           C  
ATOM    385  C   VAL V  20      22.578   8.629   7.167  1.00 24.62           C  
ATOM    386  O   VAL V  20      23.185   9.213   6.249  1.00 23.57           O  
ATOM    387  CB  VAL V  20      23.207   9.047   9.520  1.00 17.45           C  
ATOM    388  CG1 VAL V  20      24.510   9.748   9.137  1.00 19.90           C  
ATOM    389  CG2 VAL V  20      22.807   9.468  10.934  1.00 20.60           C  
ATOM    390  H   VAL V  20      20.756   8.575   9.613  1.00 22.46           H  
ATOM    391  HA  VAL V  20      22.100  10.299   8.294  1.00 21.59           H  
ATOM    392  HB  VAL V  20      23.307   8.083   9.558  1.00 17.45           H  
ATOM    393 HG11 VAL V  20      25.186   9.543   9.801  1.00 19.90           H  
ATOM    394 HG12 VAL V  20      24.795   9.431   8.266  1.00 19.90           H  
ATOM    395 HG13 VAL V  20      24.357  10.706   9.106  1.00 19.90           H  
ATOM    396 HG21 VAL V  20      23.504   9.199  11.553  1.00 20.60           H  
ATOM    397 HG22 VAL V  20      22.697  10.431  10.958  1.00 20.60           H  
ATOM    398 HG23 VAL V  20      21.971   9.034  11.168  1.00 20.60           H  
ATOM    399  N   TYR V  21      22.318   7.318   7.130  1.00 23.64           N  
ATOM    400  CA  TYR V  21      22.840   6.494   6.054  1.00 28.76           C  
ATOM    401  C   TYR V  21      22.242   6.907   4.740  1.00 27.39           C  
ATOM    402  O   TYR V  21      22.936   7.090   3.749  1.00 29.55           O  
ATOM    403  CB  TYR V  21      22.539   5.018   6.293  1.00 28.85           C  
ATOM    404  CG  TYR V  21      23.314   4.157   5.346  1.00 28.04           C  
ATOM    405  CD1 TYR V  21      22.822   3.870   4.092  1.00 34.11           C  
ATOM    406  CD2 TYR V  21      24.568   3.700   5.677  1.00 36.74           C  
ATOM    407  CE1 TYR V  21      23.556   3.109   3.192  1.00 34.63           C  
ATOM    408  CE2 TYR V  21      25.320   2.948   4.793  1.00 42.71           C  
ATOM    409  CZ  TYR V  21      24.807   2.641   3.553  1.00 47.17           C  
ATOM    410  OH  TYR V  21      25.557   1.880   2.660  1.00 51.73           O  
ATOM    411  H   TYR V  21      21.846   6.893   7.710  1.00 23.64           H  
ATOM    412  HA  TYR V  21      23.803   6.608   6.032  1.00 28.76           H  
ATOM    413  HB2 TYR V  21      22.787   4.780   7.200  1.00 28.85           H  
ATOM    414  HB3 TYR V  21      21.592   4.855   6.155  1.00 28.85           H  
ATOM    415  HD1 TYR V  21      21.985   4.191   3.845  1.00 34.11           H  
ATOM    416  HD2 TYR V  21      24.918   3.901   6.514  1.00 36.74           H  
ATOM    417  HE1 TYR V  21      23.209   2.914   2.351  1.00 34.63           H  
ATOM    418  HE2 TYR V  21      26.167   2.651   5.036  1.00 42.71           H  
ATOM    419  HH  TYR V  21      25.127   1.769   1.946  1.00 51.73           H  
ATOM    420  N   GLN V  22      20.934   7.055   4.705  1.00 31.35           N  
ATOM    421  CA  GLN V  22      20.345   7.443   3.450  1.00 28.42           C  
ATOM    422  C   GLN V  22      20.793   8.836   3.078  1.00 32.85           C  
ATOM    423  O   GLN V  22      21.056   9.117   1.907  1.00 28.14           O  
ATOM    424  CB  GLN V  22      18.834   7.368   3.561  1.00 34.78           C  
ATOM    425  CG  GLN V  22      18.409   5.947   3.853  1.00 37.43           C  
ATOM    426  CD  GLN V  22      16.912   5.815   4.115  1.00 62.74           C  
ATOM    427  NE2 GLN V  22      16.181   6.806   4.159  1.00 66.38           N  
ATOM    428  OE1 GLN V  22      16.456   4.581   4.292  1.00 60.92           O  
ATOM    429  H   GLN V  22      20.393   6.942   5.363  1.00 31.35           H  
ATOM    430  HA  GLN V  22      20.621   6.836   2.745  1.00 28.42           H  
ATOM    431  HB2 GLN V  22      18.532   7.939   4.285  1.00 34.78           H  
ATOM    432  HB3 GLN V  22      18.431   7.650   2.726  1.00 34.78           H  
ATOM    433  HG2 GLN V  22      18.629   5.390   3.090  1.00 37.43           H  
ATOM    434  HG3 GLN V  22      18.879   5.632   4.640  1.00 37.43           H  
ATOM    435 HE21 GLN V  22      16.570   7.727   4.019  1.00 66.38           H  
ATOM    436 HE22 GLN V  22      15.193   6.697   4.336  1.00 66.38           H  
ATOM    437  N   ARG V  23      20.874   9.732   4.056  1.00 27.18           N  
ATOM    438  CA  ARG V  23      21.029  11.135   3.690  1.00 28.47           C  
ATOM    439  C   ARG V  23      22.444  11.418   3.204  1.00 24.46           C  
ATOM    440  O   ARG V  23      22.646  12.376   2.444  1.00 24.20           O  
ATOM    441  CB  ARG V  23      20.584  12.013   4.859  1.00 25.42           C  
ATOM    442  CG  ARG V  23      20.713  13.539   4.633  1.00 36.15           C  
ATOM    443  CD  ARG V  23      19.395  14.167   4.346  1.00 58.03           C  
ATOM    444  NE  ARG V  23      19.452  15.618   4.444  1.00 54.61           N  
ATOM    445  CZ  ARG V  23      18.623  16.345   5.193  1.00 68.46           C  
ATOM    446  NH1 ARG V  23      17.656  15.753   5.912  1.00 51.08           N  
ATOM    447  NH2 ARG V  23      18.743  17.674   5.210  1.00 56.11           N1+
ATOM    448  H   ARG V  23      20.844   9.562   4.898  1.00 27.18           H  
ATOM    449  HA  ARG V  23      20.446  11.382   2.955  1.00 28.47           H  
ATOM    450  HB2 ARG V  23      19.650  11.826   5.043  1.00 25.42           H  
ATOM    451  HB3 ARG V  23      21.125  11.789   5.632  1.00 25.42           H  
ATOM    452  HG2 ARG V  23      21.079  13.952   5.431  1.00 36.15           H  
ATOM    453  HG3 ARG V  23      21.299  13.703   3.877  1.00 36.15           H  
ATOM    454  HD2 ARG V  23      19.119  13.934   3.446  1.00 58.03           H  
ATOM    455  HD3 ARG V  23      18.741  13.845   4.987  1.00 58.03           H  
ATOM    456  HE  ARG V  23      20.056  16.031   3.991  1.00 54.61           H  
ATOM    457 HH11 ARG V  23      17.568  14.898   5.891  1.00 51.08           H  
ATOM    458 HH12 ARG V  23      17.125  16.228   6.393  1.00 51.08           H  
ATOM    459 HH21 ARG V  23      18.211  18.147   5.692  1.00 56.11           H  
ATOM    460 HH22 ARG V  23      19.352  18.057   4.739  1.00 56.11           H  
ATOM    461  N   SER V  24      23.402  10.595   3.573  1.00 23.64           N  
ATOM    462  CA  SER V  24      24.797  10.830   3.203  1.00 22.01           C  
ATOM    463  C   SER V  24      25.248   9.980   2.016  1.00 21.07           C  
ATOM    464  O   SER V  24      26.287  10.261   1.434  1.00 18.91           O  
ATOM    465  CB  SER V  24      25.717  10.557   4.374  1.00 23.03           C  
ATOM    466  OG  SER V  24      25.679   9.194   4.644  1.00 35.71           O  
ATOM    467  H   SER V  24      23.277   9.885   4.042  1.00 23.64           H  
ATOM    468  HA  SER V  24      24.892  11.765   2.965  1.00 22.01           H  
ATOM    469  HB2 SER V  24      26.623  10.820   4.146  1.00 23.03           H  
ATOM    470  HB3 SER V  24      25.414  11.053   5.151  1.00 23.03           H  
ATOM    471  HG  SER V  24      26.214   9.009   5.264  1.00 35.71           H  
ATOM    472  N   TYR V  25      24.446   9.018   1.597  1.00 28.92           N  
ATOM    473  CA  TYR V  25      24.832   8.164   0.490  1.00 29.80           C  
ATOM    474  C   TYR V  25      24.948   8.953  -0.820  1.00 23.49           C  
ATOM    475  O   TYR V  25      24.068   9.744  -1.185  1.00 22.14           O  
ATOM    476  CB  TYR V  25      23.789   7.072   0.363  1.00 27.20           C  
ATOM    477  CG  TYR V  25      24.131   6.023  -0.618  1.00 26.24           C  
ATOM    478  CD1 TYR V  25      24.970   4.987  -0.271  1.00 37.90           C  
ATOM    479  CD2 TYR V  25      23.620   6.076  -1.913  1.00 35.59           C  
ATOM    480  CE1 TYR V  25      25.297   4.009  -1.187  1.00 36.20           C  
ATOM    481  CE2 TYR V  25      23.922   5.096  -2.835  1.00 38.82           C  
ATOM    482  CZ  TYR V  25      24.764   4.066  -2.475  1.00 46.55           C  
ATOM    483  OH  TYR V  25      25.093   3.100  -3.413  1.00 65.81           O  
ATOM    484  H   TYR V  25      23.676   8.839   1.935  1.00 28.92           H  
ATOM    485  HA  TYR V  25      25.705   7.774   0.655  1.00 29.80           H  
ATOM    486  HB2 TYR V  25      23.681   6.644   1.227  1.00 27.20           H  
ATOM    487  HB3 TYR V  25      22.951   7.474   0.085  1.00 27.20           H  
ATOM    488  HD1 TYR V  25      25.318   4.946   0.591  1.00 37.90           H  
ATOM    489  HD2 TYR V  25      23.067   6.782  -2.159  1.00 35.59           H  
ATOM    490  HE1 TYR V  25      25.869   3.316  -0.947  1.00 36.20           H  
ATOM    491  HE2 TYR V  25      23.561   5.130  -3.691  1.00 38.82           H  
ATOM    492  HH  TYR V  25      25.594   2.522  -3.067  1.00 65.81           H  
ATOM    493  N   CYS V  26      26.048   8.744  -1.502  1.00 21.86           N  
ATOM    494  CA  CYS V  26      26.265   9.248  -2.861  1.00 21.02           C  
ATOM    495  C   CYS V  26      25.040   9.743  -3.599  1.00 28.84           C  
ATOM    496  O   CYS V  26      24.211   8.939  -4.000  1.00 26.13           O  
ATOM    497  CB  CYS V  26      26.885   8.110  -3.664  1.00 27.98           C  
ATOM    498  SG  CYS V  26      27.342   8.572  -5.360  1.00 25.73           S  
ATOM    499  H   CYS V  26      26.718   8.298  -1.199  1.00 21.86           H  
ATOM    500  HA  CYS V  26      26.833  10.030  -2.785  1.00 21.02           H  
ATOM    501  HB2 CYS V  26      27.690   7.812  -3.211  1.00 27.98           H  
ATOM    502  HB3 CYS V  26      26.246   7.382  -3.717  1.00 27.98           H  
ATOM    503  N   HIS V  27      24.933  11.051  -3.834  1.00 23.77           N  
ATOM    504  CA  HIS V  27      23.876  11.609  -4.662  1.00 20.43           C  
ATOM    505  C   HIS V  27      24.335  12.985  -5.132  1.00 23.33           C  
ATOM    506  O   HIS V  27      25.299  13.524  -4.619  1.00 19.37           O  
ATOM    507  CB  HIS V  27      22.544  11.719  -3.894  1.00 27.76           C  
ATOM    508  CG  HIS V  27      22.557  12.632  -2.685  1.00 30.52           C  
ATOM    509  ND1 HIS V  27      23.216  12.325  -1.510  1.00 24.38           N1+
ATOM    510  CD2 HIS V  27      21.895  13.791  -2.445  1.00 28.33           C  
ATOM    511  CE1 HIS V  27      23.038  13.308  -0.635  1.00 23.37           C  
ATOM    512  NE2 HIS V  27      22.239  14.213  -1.173  1.00 25.42           N  
ATOM    513  H   HIS V  27      25.471  11.642  -3.518  1.00 23.77           H  
ATOM    514  HA  HIS V  27      23.737  11.038  -5.434  1.00 20.43           H  
ATOM    515  HB2 HIS V  27      21.868  12.056  -4.503  1.00 27.76           H  
ATOM    516  HB3 HIS V  27      22.298  10.833  -3.584  1.00 27.76           H  
ATOM    517  HD1 HIS V  27      23.787  11.426  -1.331  1.00 24.38           H  
ATOM    518  HD2 HIS V  27      21.222  14.293  -3.124  1.00 28.33           H  
ATOM    519  HE2 HIS V  27      21.910  15.127  -0.700  1.00 25.42           H  
ATOM    520  HE1 HIS V  27      23.474  13.359   0.352  1.00 23.37           H  
ATOM    521  N   PRO V  28      23.617  13.604  -6.064  1.00 19.52           N  
ATOM    522  CA  PRO V  28      23.965  14.979  -6.430  1.00 20.97           C  
ATOM    523  C   PRO V  28      23.493  15.952  -5.361  1.00 15.93           C  
ATOM    524  O   PRO V  28      22.370  15.881  -4.889  1.00 24.65           O  
ATOM    525  CB  PRO V  28      23.239  15.206  -7.750  1.00 19.48           C  
ATOM    526  CG  PRO V  28      22.721  13.792  -8.199  1.00 26.10           C  
ATOM    527  CD  PRO V  28      22.625  12.984  -6.972  1.00 22.82           C  
ATOM    528  HA  PRO V  28      24.921  15.070  -6.567  1.00 20.97           H  
ATOM    529  HB2 PRO V  28      22.499  15.818  -7.615  1.00 19.48           H  
ATOM    530  HB3 PRO V  28      23.856  15.571  -8.404  1.00 19.48           H  
ATOM    531  HG2 PRO V  28      21.851  13.882  -8.618  1.00 26.10           H  
ATOM    532  HG3 PRO V  28      23.350  13.397  -8.822  1.00 26.10           H  
ATOM    533  HD2 PRO V  28      21.733  13.036  -6.595  1.00 22.82           H  
ATOM    534  HD3 PRO V  28      22.855  12.059  -7.152  1.00 22.82           H  
ATOM    535  N   ILE V  29      24.359  16.887  -4.978  1.00 20.03           N  
ATOM    536  CA  ILE V  29      24.010  17.816  -3.903  1.00 16.46           C  
ATOM    537  C   ILE V  29      24.520  19.210  -4.226  1.00 20.67           C  
ATOM    538  O   ILE V  29      25.574  19.390  -4.850  1.00 14.60           O  
ATOM    539  CB  ILE V  29      24.523  17.300  -2.564  1.00 16.14           C  
ATOM    540  CG1 ILE V  29      24.127  18.146  -1.398  1.00 21.60           C  
ATOM    541  CG2 ILE V  29      26.041  17.206  -2.600  1.00 17.37           C  
ATOM    542  CD1 ILE V  29      24.693  17.650   0.038  1.00 28.19           C  
ATOM    543  H   ILE V  29      25.141  17.002  -5.318  1.00 20.03           H  
ATOM    544  HA  ILE V  29      23.046  17.901  -3.850  1.00 16.46           H  
ATOM    545  HB  ILE V  29      24.111  16.430  -2.439  1.00 16.14           H  
ATOM    546 HG12 ILE V  29      24.459  19.045  -1.546  1.00 21.60           H  
ATOM    547 HG13 ILE V  29      23.159  18.155  -1.341  1.00 21.60           H  
ATOM    548 HG21 ILE V  29      26.348  16.739  -1.807  1.00 17.37           H  
ATOM    549 HG22 ILE V  29      26.309  16.718  -3.395  1.00 17.37           H  
ATOM    550 HG23 ILE V  29      26.413  18.101  -2.621  1.00 17.37           H  
ATOM    551 HD11 ILE V  29      24.283  18.180   0.739  1.00 28.19           H  
ATOM    552 HD12 ILE V  29      24.471  16.713   0.159  1.00 28.19           H  
ATOM    553 HD13 ILE V  29      25.656  17.766   0.056  1.00 28.19           H  
ATOM    554  N   GLU V  30      23.739  20.185  -3.858  1.00 17.54           N  
ATOM    555  CA  GLU V  30      24.140  21.584  -4.033  1.00 14.27           C  
ATOM    556  C   GLU V  30      25.475  21.825  -3.340  1.00 21.11           C  
ATOM    557  O   GLU V  30      25.626  21.606  -2.144  1.00 21.41           O  
ATOM    558  CB  GLU V  30      23.032  22.512  -3.567  1.00 24.39           C  
ATOM    559  CG  GLU V  30      23.344  23.932  -4.044  1.00 21.07           C  
ATOM    560  CD  GLU V  30      22.231  24.880  -3.713  1.00 30.83           C  
ATOM    561  OE1 GLU V  30      21.081  24.439  -3.620  1.00 29.48           O  
ATOM    562  OE2 GLU V  30      22.521  26.059  -3.566  1.00 28.61           O1-
ATOM    563  H   GLU V  30      22.963  20.081  -3.502  1.00 17.54           H  
ATOM    564  HA  GLU V  30      24.271  21.790  -4.972  1.00 14.27           H  
ATOM    565  HB2 GLU V  30      22.184  22.230  -3.944  1.00 24.39           H  
ATOM    566  HB3 GLU V  30      22.983  22.507  -2.598  1.00 24.39           H  
ATOM    567  HG2 GLU V  30      24.152  24.247  -3.609  1.00 21.07           H  
ATOM    568  HG3 GLU V  30      23.465  23.928  -5.007  1.00 21.07           H  
ATOM    569  N   THR V  31      26.434  22.233  -4.147  1.00 14.21           N  
ATOM    570  CA  THR V  31      27.827  22.442  -3.760  1.00 17.71           C  
ATOM    571  C   THR V  31      28.277  23.840  -4.206  1.00 27.33           C  
ATOM    572  O   THR V  31      28.015  24.259  -5.346  1.00 19.31           O  
ATOM    573  CB  THR V  31      28.620  21.334  -4.394  1.00 25.05           C  
ATOM    574  OG1 THR V  31      27.962  20.084  -4.060  1.00 23.62           O  
ATOM    575  CG2 THR V  31      30.038  21.367  -3.915  1.00 25.66           C  
ATOM    576  H   THR V  31      26.301  22.408  -4.978  1.00 14.21           H  
ATOM    577  HA  THR V  31      27.967  22.436  -2.800  1.00 17.71           H  
ATOM    578  HB  THR V  31      28.661  21.424  -5.359  1.00 25.05           H  
ATOM    579 HG21 THR V  31      30.473  22.177  -4.224  1.00 25.66           H  
ATOM    580 HG22 THR V  31      30.061  21.346  -2.946  1.00 25.66           H  
ATOM    581 HG23 THR V  31      30.521  20.599  -4.259  1.00 25.66           H  
ATOM    582  HG1 THR V  31      27.313  19.954  -4.577  1.00 23.62           H  
ATOM    583  N   LEU V  32      28.909  24.580  -3.296  1.00 19.44           N  
ATOM    584  CA  LEU V  32      29.402  25.918  -3.614  1.00 20.97           C  
ATOM    585  C   LEU V  32      30.828  25.802  -4.077  1.00 23.36           C  
ATOM    586  O   LEU V  32      31.678  25.331  -3.353  1.00 29.78           O  
ATOM    587  CB  LEU V  32      29.316  26.881  -2.442  1.00 22.17           C  
ATOM    588  CG  LEU V  32      27.845  26.859  -1.981  1.00 20.06           C  
ATOM    589  CD1 LEU V  32      27.549  27.762  -0.847  1.00 24.48           C  
ATOM    590  CD2 LEU V  32      26.854  27.189  -3.104  1.00 34.36           C  
ATOM    591  H   LEU V  32      29.063  24.328  -2.489  1.00 19.44           H  
ATOM    592  HA  LEU V  32      28.845  26.283  -4.318  1.00 20.97           H  
ATOM    593  HB2 LEU V  32      29.892  26.590  -1.719  1.00 22.17           H  
ATOM    594  HB3 LEU V  32      29.560  27.778  -2.720  1.00 22.17           H  
ATOM    595  HG  LEU V  32      27.718  25.943  -1.689  1.00 20.06           H  
ATOM    596 HD11 LEU V  32      26.612  27.676  -0.611  1.00 24.48           H  
ATOM    597 HD12 LEU V  32      28.104  27.512  -0.091  1.00 24.48           H  
ATOM    598 HD13 LEU V  32      27.741  28.675  -1.111  1.00 24.48           H  
ATOM    599 HD21 LEU V  32      25.957  27.219  -2.735  1.00 34.36           H  
ATOM    600 HD22 LEU V  32      27.084  28.051  -3.485  1.00 34.36           H  
ATOM    601 HD23 LEU V  32      26.908  26.501  -3.786  1.00 34.36           H  
ATOM    602  N   VAL V  33      31.074  26.195  -5.304  1.00 22.57           N  
ATOM    603  CA  VAL V  33      32.339  25.935  -5.959  1.00 20.84           C  
ATOM    604  C   VAL V  33      32.990  27.248  -6.387  1.00 23.80           C  
ATOM    605  O   VAL V  33      32.354  28.063  -7.061  1.00 21.16           O  
ATOM    606  CB  VAL V  33      32.114  25.041  -7.171  1.00 22.85           C  
ATOM    607  CG1 VAL V  33      33.401  24.824  -7.876  1.00 29.01           C  
ATOM    608  CG2 VAL V  33      31.587  23.699  -6.769  1.00 28.49           C  
ATOM    609  H   VAL V  33      30.511  26.624  -5.792  1.00 22.57           H  
ATOM    610  HA  VAL V  33      32.944  25.514  -5.328  1.00 20.84           H  
ATOM    611  HB  VAL V  33      31.469  25.480  -7.749  1.00 22.85           H  
ATOM    612 HG11 VAL V  33      33.297  24.093  -8.506  1.00 29.01           H  
ATOM    613 HG12 VAL V  33      33.643  25.636  -8.349  1.00 29.01           H  
ATOM    614 HG13 VAL V  33      34.085  24.604  -7.225  1.00 29.01           H  
ATOM    615 HG21 VAL V  33      31.397  23.707  -5.818  1.00 28.49           H  
ATOM    616 HG22 VAL V  33      30.774  23.517  -7.267  1.00 28.49           H  
ATOM    617 HG23 VAL V  33      32.255  23.025  -6.968  1.00 28.49           H  
ATOM    618  N   ASP V  34      34.279  27.420  -6.057  1.00 23.72           N  
ATOM    619  CA  ASP V  34      35.004  28.600  -6.503  1.00 30.28           C  
ATOM    620  C   ASP V  34      35.231  28.584  -8.011  1.00 25.64           C  
ATOM    621  O   ASP V  34      35.586  27.554  -8.600  1.00 22.45           O  
ATOM    622  CB  ASP V  34      36.339  28.726  -5.812  1.00 30.90           C  
ATOM    623  CG  ASP V  34      37.048  30.033  -6.174  1.00 38.62           C  
ATOM    624  OD1 ASP V  34      37.241  30.314  -7.386  1.00 47.62           O  
ATOM    625  OD2 ASP V  34      37.384  30.814  -5.249  1.00 44.00           O1-
ATOM    626  H   ASP V  34      34.742  26.872  -5.583  1.00 23.72           H  
ATOM    627  HA  ASP V  34      34.459  29.370  -6.275  1.00 30.28           H  
ATOM    628  HB2 ASP V  34      36.205  28.709  -4.852  1.00 30.90           H  
ATOM    629  HB3 ASP V  34      36.908  27.987  -6.080  1.00 30.90           H  
ATOM    630  N   ILE V  35      34.967  29.731  -8.648  1.00 20.45           N  
ATOM    631  CA  ILE V  35      35.066  29.801 -10.094  1.00 21.54           C  
ATOM    632  C   ILE V  35      36.491  29.464 -10.538  1.00 24.54           C  
ATOM    633  O   ILE V  35      36.667  28.856 -11.589  1.00 23.75           O  
ATOM    634  CB  ILE V  35      34.630  31.168 -10.649  1.00 22.22           C  
ATOM    635  CG1 ILE V  35      33.114  31.352 -10.441  1.00 22.00           C  
ATOM    636  CG2 ILE V  35      34.918  31.278 -12.202  1.00 25.31           C  
ATOM    637  CD1 ILE V  35      32.603  32.770 -10.832  1.00 25.22           C  
ATOM    638  H   ILE V  35      34.734  30.466  -8.266  1.00 20.45           H  
ATOM    639  HA  ILE V  35      34.450  29.143 -10.452  1.00 21.54           H  
ATOM    640  HB  ILE V  35      35.135  31.846 -10.174  1.00 22.22           H  
ATOM    641 HG12 ILE V  35      32.643  30.704 -10.987  1.00 22.00           H  
ATOM    642 HG13 ILE V  35      32.907  31.209  -9.504  1.00 22.00           H  
ATOM    643 HG21 ILE V  35      34.573  32.124 -12.527  1.00 25.31           H  
ATOM    644 HG22 ILE V  35      35.876  31.232 -12.349  1.00 25.31           H  
ATOM    645 HG23 ILE V  35      34.478  30.544 -12.657  1.00 25.31           H  
ATOM    646 HD11 ILE V  35      31.704  32.888 -10.486  1.00 25.22           H  
ATOM    647 HD12 ILE V  35      33.194  33.436 -10.449  1.00 25.22           H  
ATOM    648 HD13 ILE V  35      32.598  32.848 -11.799  1.00 25.22           H  
ATOM    649  N   PHE V  36      37.517  29.856  -9.755  1.00 34.04           N  
ATOM    650  CA  PHE V  36      38.889  29.505 -10.175  1.00 35.20           C  
ATOM    651  C   PHE V  36      39.145  27.997 -10.142  1.00 36.49           C  
ATOM    652  O   PHE V  36      40.055  27.518 -10.831  1.00 44.70           O  
ATOM    653  CB  PHE V  36      39.917  30.229  -9.297  1.00 42.52           C  
ATOM    654  CG  PHE V  36      39.815  31.717  -9.384  1.00 48.51           C  
ATOM    655  CD1 PHE V  36      39.611  32.331 -10.613  1.00 44.78           C  
ATOM    656  CD2 PHE V  36      39.886  32.506  -8.241  1.00 51.87           C  
ATOM    657  CE1 PHE V  36      39.499  33.704 -10.701  1.00 48.48           C  
ATOM    658  CE2 PHE V  36      39.776  33.871  -8.327  1.00 52.42           C  
ATOM    659  CZ  PHE V  36      39.566  34.473  -9.569  1.00 43.27           C  
ATOM    660  H   PHE V  36      37.449  30.300  -9.022  1.00 34.04           H  
ATOM    661  HA  PHE V  36      39.014  29.806 -11.089  1.00 35.20           H  
ATOM    662  HB2 PHE V  36      39.776  29.973  -8.372  1.00 42.52           H  
ATOM    663  HB3 PHE V  36      40.809  29.973  -9.580  1.00 42.52           H  
ATOM    664  HD1 PHE V  36      39.549  31.813 -11.383  1.00 44.78           H  
ATOM    665  HD2 PHE V  36      40.010  32.105  -7.411  1.00 51.87           H  
ATOM    666  HE1 PHE V  36      39.378  34.107 -11.530  1.00 48.48           H  
ATOM    667  HE2 PHE V  36      39.840  34.394  -7.560  1.00 52.42           H  
ATOM    668  HZ  PHE V  36      39.471  35.397  -9.628  1.00 43.27           H  
ATOM    669  N   GLN V  37      38.377  27.227  -9.364  1.00 36.07           N  
ATOM    670  CA  GLN V  37      38.536  25.777  -9.431  1.00 34.53           C  
ATOM    671  C   GLN V  37      38.065  25.258 -10.770  1.00 43.77           C  
ATOM    672  O   GLN V  37      38.550  24.245 -11.264  1.00 39.12           O  
ATOM    673  CB  GLN V  37      37.800  25.075  -8.286  1.00 41.05           C  
ATOM    674  CG  GLN V  37      37.821  23.496  -8.343  1.00 62.02           C  
ATOM    675  CD  GLN V  37      36.556  22.821  -7.744  1.00 65.20           C  
ATOM    676  NE2 GLN V  37      35.663  22.377  -8.489  1.00 67.29           N  
ATOM    677  OE1 GLN V  37      36.485  22.732  -6.403  1.00 57.22           O  
ATOM    678  H   GLN V  37      37.781  27.511  -8.812  1.00 36.07           H  
ATOM    679  HA  GLN V  37      39.474  25.560  -9.318  1.00 34.53           H  
ATOM    680  HB2 GLN V  37      38.211  25.341  -7.449  1.00 41.05           H  
ATOM    681  HB3 GLN V  37      36.871  25.353  -8.303  1.00 41.05           H  
ATOM    682  HG2 GLN V  37      37.891  23.220  -9.270  1.00 62.02           H  
ATOM    683  HG3 GLN V  37      38.589  23.178  -7.843  1.00 62.02           H  
ATOM    684 HE21 GLN V  37      34.849  21.931  -8.091  1.00 67.29           H  
ATOM    685 HE22 GLN V  37      35.753  22.463  -9.491  1.00 67.29           H  
ATOM    686  N   GLU V  38      37.143  25.965 -11.394  1.00 30.82           N  
ATOM    687  CA  GLU V  38      36.590  25.556 -12.649  1.00 36.25           C  
ATOM    688  C   GLU V  38      37.268  26.189 -13.809  1.00 30.48           C  
ATOM    689  O   GLU V  38      37.286  25.626 -14.901  1.00 34.58           O  
ATOM    690  CB  GLU V  38      35.108  25.961 -12.695  1.00 25.20           C  
ATOM    691  CG  GLU V  38      34.399  25.326 -11.552  1.00 33.34           C  
ATOM    692  CD  GLU V  38      34.270  23.843 -11.822  1.00 36.29           C  
ATOM    693  OE1 GLU V  38      34.148  23.459 -12.985  1.00 44.32           O  
ATOM    694  OE2 GLU V  38      34.294  23.031 -10.894  1.00 36.78           O1-
ATOM    695  H   GLU V  38      36.818  26.704 -11.096  1.00 30.82           H  
ATOM    696  HA  GLU V  38      36.666  24.592 -12.736  1.00 36.25           H  
ATOM    697  HB2 GLU V  38      35.026  26.925 -12.623  1.00 25.20           H  
ATOM    698  HB3 GLU V  38      34.707  25.656 -13.525  1.00 25.20           H  
ATOM    699  HG2 GLU V  38      34.905  25.456 -10.735  1.00 33.34           H  
ATOM    700  HG3 GLU V  38      33.512  25.709 -11.458  1.00 33.34           H  
ATOM    701  N   TYR V  39      37.718  27.414 -13.642  1.00 29.99           N  
ATOM    702  CA  TYR V  39      38.380  28.168 -14.686  1.00 39.93           C  
ATOM    703  C   TYR V  39      39.720  28.658 -14.161  1.00 40.94           C  
ATOM    704  O   TYR V  39      39.932  29.869 -13.976  1.00 38.19           O  
ATOM    705  CB  TYR V  39      37.520  29.339 -15.110  1.00 39.18           C  
ATOM    706  CG  TYR V  39      36.393  28.979 -15.971  1.00 35.85           C  
ATOM    707  CD1 TYR V  39      35.148  28.699 -15.419  1.00 31.54           C  
ATOM    708  CD2 TYR V  39      36.529  28.965 -17.339  1.00 38.16           C  
ATOM    709  CE1 TYR V  39      34.091  28.416 -16.198  1.00 31.72           C  
ATOM    710  CE2 TYR V  39      35.453  28.674 -18.154  1.00 51.59           C  
ATOM    711  CZ  TYR V  39      34.219  28.428 -17.569  1.00 40.60           C  
ATOM    712  OH  TYR V  39      33.104  28.135 -18.348  1.00 41.28           O  
ATOM    713  H   TYR V  39      37.650  27.849 -12.903  1.00 29.99           H  
ATOM    714  HA  TYR V  39      38.539  27.595 -15.452  1.00 39.93           H  
ATOM    715  HB2 TYR V  39      37.158  29.762 -14.315  1.00 39.18           H  
ATOM    716  HB3 TYR V  39      38.073  29.969 -15.598  1.00 39.18           H  
ATOM    717  HD1 TYR V  39      35.045  28.706 -14.495  1.00 31.54           H  
ATOM    718  HD2 TYR V  39      37.356  29.153 -17.720  1.00 38.16           H  
ATOM    719  HE1 TYR V  39      33.270  28.213 -15.810  1.00 31.72           H  
ATOM    720  HE2 TYR V  39      35.553  28.644 -19.078  1.00 51.59           H  
ATOM    721  HH  TYR V  39      32.453  27.939 -17.855  1.00 41.28           H  
ATOM    722  N   PRO V  40      40.650  27.729 -13.912  1.00 45.48           N  
ATOM    723  CA  PRO V  40      41.955  28.115 -13.336  1.00 50.75           C  
ATOM    724  C   PRO V  40      42.776  29.006 -14.256  1.00 47.19           C  
ATOM    725  O   PRO V  40      43.551  29.839 -13.762  1.00 55.20           O  
ATOM    726  CB  PRO V  40      42.624  26.760 -13.097  1.00 45.10           C  
ATOM    727  CG  PRO V  40      42.143  25.941 -14.304  1.00 48.62           C  
ATOM    728  CD  PRO V  40      40.699  26.408 -14.570  1.00 47.01           C  
ATOM    729  HA  PRO V  40      41.834  28.568 -12.486  1.00 50.75           H  
ATOM    730  HB2 PRO V  40      43.590  26.853 -13.090  1.00 45.10           H  
ATOM    731  HB3 PRO V  40      42.322  26.373 -12.260  1.00 45.10           H  
ATOM    732  HG2 PRO V  40      42.710  26.121 -15.070  1.00 48.62           H  
ATOM    733  HG3 PRO V  40      42.165  24.995 -14.089  1.00 48.62           H  
ATOM    734  HD2 PRO V  40      40.531  26.488 -15.522  1.00 47.01           H  
ATOM    735  HD3 PRO V  40      40.059  25.798 -14.170  1.00 47.01           H  
ATOM    736  N   ASP V  41      42.570  28.919 -15.580  1.00 40.98           N  
ATOM    737  CA  ASP V  41      43.275  29.803 -16.499  1.00 48.43           C  
ATOM    738  C   ASP V  41      42.911  31.266 -16.309  1.00 56.60           C  
ATOM    739  O   ASP V  41      43.582  32.128 -16.891  1.00 62.05           O  
ATOM    740  CB  ASP V  41      42.987  29.410 -17.955  1.00 55.28           C  
ATOM    741  CG  ASP V  41      43.520  28.027 -18.325  1.00 62.42           C  
ATOM    742  OD1 ASP V  41      44.268  27.386 -17.526  1.00 51.60           O  
ATOM    743  OD2 ASP V  41      43.168  27.589 -19.447  1.00 62.99           O1-
ATOM    744  H   ASP V  41      42.034  28.363 -15.958  1.00 40.98           H  
ATOM    745  HA  ASP V  41      44.225  29.698 -16.335  1.00 48.43           H  
ATOM    746  HB2 ASP V  41      42.028  29.407 -18.096  1.00 55.28           H  
ATOM    747  HB3 ASP V  41      43.406  30.058 -18.543  1.00 55.28           H  
ATOM    748  N   GLU V  42      41.880  31.574 -15.514  1.00 57.06           N  
ATOM    749  CA  GLU V  42      41.296  32.910 -15.468  1.00 59.93           C  
ATOM    750  C   GLU V  42      41.641  33.668 -14.189  1.00 58.77           C  
ATOM    751  O   GLU V  42      40.959  34.646 -13.854  1.00 47.76           O  
ATOM    752  CB  GLU V  42      39.773  32.822 -15.608  1.00 56.85           C  
ATOM    753  CG  GLU V  42      39.268  31.957 -16.755  1.00 57.73           C  
ATOM    754  CD  GLU V  42      39.317  32.667 -18.084  1.00 74.41           C  
ATOM    755  OE1 GLU V  42      40.421  33.079 -18.524  1.00 81.89           O  
ATOM    756  OE2 GLU V  42      38.233  32.813 -18.682  1.00 87.62           O1-
ATOM    757  H   GLU V  42      41.499  31.014 -14.985  1.00 57.06           H  
ATOM    758  HA  GLU V  42      41.656  33.413 -16.215  1.00 59.93           H  
ATOM    759  HB2 GLU V  42      39.413  32.452 -14.787  1.00 56.85           H  
ATOM    760  HB3 GLU V  42      39.428  33.717 -15.748  1.00 56.85           H  
ATOM    761  HG2 GLU V  42      39.821  31.162 -16.818  1.00 57.73           H  
ATOM    762  HG3 GLU V  42      38.347  31.708 -16.581  1.00 57.73           H  
ATOM    763  N   ILE V  43      42.689  33.260 -13.469  1.00 66.50           N  
ATOM    764  CA  ILE V  43      43.001  33.892 -12.180  1.00 63.62           C  
ATOM    765  C   ILE V  43      43.451  35.360 -12.307  1.00 56.52           C  
ATOM    766  O   ILE V  43      43.573  36.039 -11.276  1.00 55.63           O  
ATOM    767  CB  ILE V  43      44.040  33.034 -11.415  1.00 67.53           C  
ATOM    768  CG1 ILE V  43      45.287  32.737 -12.270  1.00 76.58           C  
ATOM    769  CG2 ILE V  43      43.413  31.682 -10.943  1.00 57.24           C  
ATOM    770  CD1 ILE V  43      46.022  33.971 -12.818  1.00 77.25           C  
ATOM    771  H   ILE V  43      43.227  32.630 -13.699  1.00 66.50           H  
ATOM    772  HA  ILE V  43      42.193  33.919 -11.645  1.00 63.62           H  
ATOM    773  HB  ILE V  43      44.310  33.557 -10.644  1.00 67.53           H  
ATOM    774 HG12 ILE V  43      45.920  32.242 -11.725  1.00 76.58           H  
ATOM    775 HG13 ILE V  43      45.015  32.201 -13.031  1.00 76.58           H  
ATOM    776 HG21 ILE V  43      44.087  31.169 -10.469  1.00 57.24           H  
ATOM    777 HG22 ILE V  43      42.665  31.869 -10.353  1.00 57.24           H  
ATOM    778 HG23 ILE V  43      43.106  31.187 -11.719  1.00 57.24           H  
ATOM    779 HD11 ILE V  43      46.810  33.680 -13.302  1.00 77.25           H  
ATOM    780 HD12 ILE V  43      45.428  34.454 -13.413  1.00 77.25           H  
ATOM    781 HD13 ILE V  43      46.281  34.539 -12.076  1.00 77.25           H  
ATOM    782  N   GLU V  44      43.659  35.881 -13.543  1.00 63.40           N  
ATOM    783  CA  GLU V  44      43.912  37.306 -13.853  1.00 67.49           C  
ATOM    784  C   GLU V  44      42.638  38.204 -13.765  1.00 74.00           C  
ATOM    785  O   GLU V  44      42.600  39.365 -14.263  1.00 58.99           O  
ATOM    786  CB  GLU V  44      44.511  37.418 -15.266  1.00 82.70           C  
ATOM    787  CG  GLU V  44      43.464  37.284 -16.412  1.00 87.22           C  
ATOM    788  CD  GLU V  44      43.560  35.972 -17.210  1.00 86.41           C  
ATOM    789  OE1 GLU V  44      43.267  35.994 -18.435  1.00 89.93           O  
ATOM    790  OE2 GLU V  44      43.917  34.927 -16.611  1.00 82.23           O1-
ATOM    791  H   GLU V  44      43.658  35.399 -14.256  1.00 63.40           H  
ATOM    792  HA  GLU V  44      44.550  37.647 -13.206  1.00 67.49           H  
ATOM    793  HB2 GLU V  44      44.937  38.285 -15.355  1.00 82.70           H  
ATOM    794  HB3 GLU V  44      45.167  36.712 -15.382  1.00 82.70           H  
ATOM    795  HG2 GLU V  44      42.575  37.328 -16.026  1.00 87.22           H  
ATOM    796  HG3 GLU V  44      43.592  38.017 -17.035  1.00 87.22           H  
ATOM    797  N   TYR V  45      41.570  37.648 -13.197  1.00 66.95           N  
ATOM    798  CA  TYR V  45      40.258  38.268 -13.179  1.00 58.83           C  
ATOM    799  C   TYR V  45      39.721  38.189 -11.758  1.00 41.84           C  
ATOM    800  O   TYR V  45      40.043  37.274 -10.993  1.00 40.44           O  
ATOM    801  CB  TYR V  45      39.276  37.588 -14.192  1.00 65.53           C  
ATOM    802  CG  TYR V  45      39.181  38.258 -15.569  1.00 71.97           C  
ATOM    803  CD1 TYR V  45      39.902  37.772 -16.666  1.00 72.23           C  
ATOM    804  CD2 TYR V  45      38.362  39.382 -15.766  1.00 81.24           C  
ATOM    805  CE1 TYR V  45      39.820  38.397 -17.924  1.00 79.33           C  
ATOM    806  CE2 TYR V  45      38.264  40.009 -17.020  1.00 84.76           C  
ATOM    807  CZ  TYR V  45      39.000  39.515 -18.097  1.00 88.76           C  
ATOM    808  OH  TYR V  45      38.907  40.146 -19.333  1.00 87.96           O  
ATOM    809  H   TYR V  45      41.585  36.884 -12.803  1.00 66.95           H  
ATOM    810  HA  TYR V  45      40.315  39.202 -13.436  1.00 58.83           H  
ATOM    811  HB2 TYR V  45      39.569  36.675 -14.334  1.00 65.53           H  
ATOM    812  HB3 TYR V  45      38.386  37.595 -13.806  1.00 65.53           H  
ATOM    813  HD1 TYR V  45      40.445  37.024 -16.562  1.00 72.23           H  
ATOM    814  HD2 TYR V  45      37.873  39.719 -15.050  1.00 81.24           H  
ATOM    815  HE1 TYR V  45      40.311  38.066 -18.641  1.00 79.33           H  
ATOM    816  HE2 TYR V  45      37.713  40.749 -17.131  1.00 84.76           H  
ATOM    817  HH  TYR V  45      39.384  39.745 -19.897  1.00 87.96           H  
ATOM    818  N   ILE V  46      38.971  39.210 -11.389  1.00 34.31           N  
ATOM    819  CA  ILE V  46      38.184  39.198 -10.176  1.00 31.79           C  
ATOM    820  C   ILE V  46      36.745  38.934 -10.619  1.00 40.89           C  
ATOM    821  O   ILE V  46      36.144  39.759 -11.318  1.00 28.96           O  
ATOM    822  CB  ILE V  46      38.314  40.508  -9.396  1.00 39.00           C  
ATOM    823  CG1 ILE V  46      39.777  40.732  -8.919  1.00 46.78           C  
ATOM    824  CG2 ILE V  46      37.342  40.495  -8.256  1.00 35.90           C  
ATOM    825  CD1 ILE V  46      40.638  39.500  -8.817  1.00 51.71           C  
ATOM    826  H   ILE V  46      38.901  39.940 -11.838  1.00 34.31           H  
ATOM    827  HA  ILE V  46      38.476  38.485  -9.586  1.00 31.79           H  
ATOM    828  HB  ILE V  46      38.100  41.254  -9.977  1.00 39.00           H  
ATOM    829 HG12 ILE V  46      40.211  41.333  -9.545  1.00 46.78           H  
ATOM    830 HG13 ILE V  46      39.749  41.136  -8.037  1.00 46.78           H  
ATOM    831 HG21 ILE V  46      37.587  41.189  -7.624  1.00 35.90           H  
ATOM    832 HG22 ILE V  46      36.450  40.660  -8.599  1.00 35.90           H  
ATOM    833 HG23 ILE V  46      37.374  39.627  -7.823  1.00 35.90           H  
ATOM    834 HD11 ILE V  46      41.436  39.714  -8.309  1.00 51.71           H  
ATOM    835 HD12 ILE V  46      40.137  38.802  -8.367  1.00 51.71           H  
ATOM    836 HD13 ILE V  46      40.881  39.210  -9.709  1.00 51.71           H  
ATOM    837  N   PHE V  47      36.203  37.775 -10.261  1.00 28.43           N  
ATOM    838  CA  PHE V  47      34.790  37.501 -10.506  1.00 27.46           C  
ATOM    839  C   PHE V  47      33.894  37.825  -9.303  1.00 25.18           C  
ATOM    840  O   PHE V  47      34.274  37.651  -8.138  1.00 25.61           O  
ATOM    841  CB  PHE V  47      34.627  36.035 -10.861  1.00 24.67           C  
ATOM    842  CG  PHE V  47      35.323  35.639 -12.063  1.00 30.69           C  
ATOM    843  CD1 PHE V  47      36.438  34.792 -11.994  1.00 33.25           C  
ATOM    844  CD2 PHE V  47      34.881  36.074 -13.288  1.00 24.78           C  
ATOM    845  CE1 PHE V  47      37.078  34.397 -13.160  1.00 39.72           C  
ATOM    846  CE2 PHE V  47      35.530  35.713 -14.453  1.00 33.85           C  
ATOM    847  CZ  PHE V  47      36.609  34.872 -14.404  1.00 34.33           C  
ATOM    848  H   PHE V  47      36.629  37.135  -9.877  1.00 28.43           H  
ATOM    849  HA  PHE V  47      34.490  38.069 -11.232  1.00 27.46           H  
ATOM    850  HB2 PHE V  47      34.971  35.498 -10.130  1.00 24.67           H  
ATOM    851  HB3 PHE V  47      33.683  35.851 -10.992  1.00 24.67           H  
ATOM    852  HD1 PHE V  47      36.749  34.495 -11.169  1.00 33.25           H  
ATOM    853  HD2 PHE V  47      34.130  36.621 -13.334  1.00 24.78           H  
ATOM    854  HE1 PHE V  47      37.810  33.824 -13.122  1.00 39.72           H  
ATOM    855  HE2 PHE V  47      35.234  36.042 -15.271  1.00 33.85           H  
ATOM    856  HZ  PHE V  47      37.034  34.614 -15.191  1.00 34.33           H  
ATOM    857  N   LYS V  48      32.664  38.260  -9.585  1.00 22.74           N  
ATOM    858  CA  LYS V  48      31.704  38.485  -8.536  1.00 19.62           C  
ATOM    859  C   LYS V  48      30.432  37.814  -9.051  1.00 19.29           C  
ATOM    860  O   LYS V  48      30.062  38.038 -10.205  1.00 18.87           O  
ATOM    861  CB  LYS V  48      31.429  39.961  -8.221  1.00 22.60           C  
ATOM    862  CG  LYS V  48      32.580  40.697  -7.539  1.00 35.65           C  
ATOM    863  CD  LYS V  48      32.143  42.021  -6.848  1.00 47.25           C  
ATOM    864  CE  LYS V  48      33.232  42.529  -5.818  1.00 44.78           C  
ATOM    865  NZ  LYS V  48      34.411  41.551  -5.591  1.00 43.88           N1+
ATOM    866  H   LYS V  48      32.375  38.428 -10.378  1.00 22.74           H  
ATOM    867  HA  LYS V  48      32.030  38.114  -7.702  1.00 19.62           H  
ATOM    868  HB2 LYS V  48      31.240  40.423  -9.053  1.00 22.60           H  
ATOM    869  HB3 LYS V  48      30.661  40.012  -7.631  1.00 22.60           H  
ATOM    870  HG2 LYS V  48      32.963  40.120  -6.860  1.00 35.65           H  
ATOM    871  HG3 LYS V  48      33.251  40.916  -8.204  1.00 35.65           H  
ATOM    872  HD2 LYS V  48      32.016  42.708  -7.521  1.00 47.25           H  
ATOM    873  HD3 LYS V  48      31.314  41.873  -6.365  1.00 47.25           H  
ATOM    874  HE2 LYS V  48      33.604  43.362  -6.148  1.00 44.78           H  
ATOM    875  HE3 LYS V  48      32.804  42.673  -4.960  1.00 44.78           H  
ATOM    876  HZ1 LYS V  48      34.111  40.790  -5.241  1.00 43.88           H  
ATOM    877  HZ2 LYS V  48      34.813  41.375  -6.365  1.00 43.88           H  
ATOM    878  HZ3 LYS V  48      35.002  41.912  -5.033  1.00 43.88           H  
ATOM    879  N   PRO V  49      29.812  36.894  -8.287  1.00 18.50           N  
ATOM    880  CA  PRO V  49      30.333  36.253  -7.096  1.00 17.92           C  
ATOM    881  C   PRO V  49      31.645  35.536  -7.444  1.00 18.30           C  
ATOM    882  O   PRO V  49      31.842  35.208  -8.599  1.00 21.74           O  
ATOM    883  CB  PRO V  49      29.220  35.249  -6.716  1.00 23.13           C  
ATOM    884  CG  PRO V  49      28.612  34.891  -8.014  1.00 21.98           C  
ATOM    885  CD  PRO V  49      28.612  36.198  -8.784  1.00 17.75           C  
ATOM    886  HA  PRO V  49      30.454  36.863  -6.351  1.00 17.92           H  
ATOM    887  HB2 PRO V  49      29.605  34.472  -6.281  1.00 23.13           H  
ATOM    888  HB3 PRO V  49      28.574  35.672  -6.129  1.00 23.13           H  
ATOM    889  HG2 PRO V  49      29.149  34.219  -8.462  1.00 21.98           H  
ATOM    890  HG3 PRO V  49      27.709  34.561  -7.882  1.00 21.98           H  
ATOM    891  HD2 PRO V  49      28.679  36.035  -9.738  1.00 17.75           H  
ATOM    892  HD3 PRO V  49      27.812  36.711  -8.591  1.00 17.75           H  
ATOM    893  N   SER V  50      32.451  35.184  -6.462  1.00 19.45           N  
ATOM    894  CA  SER V  50      33.644  34.414  -6.752  1.00 22.75           C  
ATOM    895  C   SER V  50      33.392  32.910  -6.728  1.00 21.36           C  
ATOM    896  O   SER V  50      34.264  32.147  -7.097  1.00 22.41           O  
ATOM    897  CB  SER V  50      34.779  34.815  -5.770  1.00 20.42           C  
ATOM    898  OG  SER V  50      34.531  34.567  -4.415  1.00 19.86           O  
ATOM    899  H   SER V  50      32.332  35.376  -5.633  1.00 19.45           H  
ATOM    900  HA  SER V  50      33.964  34.623  -7.644  1.00 22.75           H  
ATOM    901  HB2 SER V  50      35.574  34.319  -6.019  1.00 20.42           H  
ATOM    902  HB3 SER V  50      34.935  35.767  -5.872  1.00 20.42           H  
ATOM    903  HG  SER V  50      35.141  34.900  -3.945  1.00 19.86           H  
ATOM    904  N   CYS V  51      32.215  32.473  -6.359  1.00 22.32           N  
ATOM    905  CA  CYS V  51      31.895  31.057  -6.273  1.00 18.89           C  
ATOM    906  C   CYS V  51      30.472  30.931  -6.767  1.00 16.30           C  
ATOM    907  O   CYS V  51      29.703  31.892  -6.735  1.00 16.50           O  
ATOM    908  CB  CYS V  51      32.048  30.515  -4.829  1.00 20.35           C  
ATOM    909  SG  CYS V  51      30.766  31.019  -3.708  1.00 19.70           S  
ATOM    910  H   CYS V  51      31.559  32.986  -6.145  1.00 22.32           H  
ATOM    911  HA  CYS V  51      32.484  30.518  -6.824  1.00 18.89           H  
ATOM    912  HB2 CYS V  51      32.043  29.545  -4.862  1.00 20.35           H  
ATOM    913  HB3 CYS V  51      32.892  30.830  -4.469  1.00 20.35           H  
ATOM    914  N   VAL V  52      30.136  29.726  -7.190  1.00 16.46           N  
ATOM    915  CA  VAL V  52      28.852  29.425  -7.795  1.00 19.62           C  
ATOM    916  C   VAL V  52      28.245  28.155  -7.211  1.00 22.88           C  
ATOM    917  O   VAL V  52      28.957  27.218  -6.842  1.00 20.28           O  
ATOM    918  CB  VAL V  52      28.883  29.302  -9.338  1.00 15.82           C  
ATOM    919  CG1 VAL V  52      29.227  30.660 -10.021  1.00 15.27           C  
ATOM    920  CG2 VAL V  52      29.728  28.169  -9.898  1.00 18.09           C  
ATOM    921  H   VAL V  52      30.653  29.041  -7.136  1.00 16.46           H  
ATOM    922  HA  VAL V  52      28.297  30.185  -7.557  1.00 19.62           H  
ATOM    923  HB  VAL V  52      27.975  29.055  -9.573  1.00 15.82           H  
ATOM    924 HG11 VAL V  52      29.247  30.533 -10.983  1.00 15.27           H  
ATOM    925 HG12 VAL V  52      28.548  31.312  -9.787  1.00 15.27           H  
ATOM    926 HG13 VAL V  52      30.095  30.960  -9.709  1.00 15.27           H  
ATOM    927 HG21 VAL V  52      29.538  28.072 -10.844  1.00 18.09           H  
ATOM    928 HG22 VAL V  52      30.666  28.381  -9.768  1.00 18.09           H  
ATOM    929 HG23 VAL V  52      29.506  27.349  -9.431  1.00 18.09           H  
ATOM    930  N   PRO V  53      26.911  28.093  -7.167  1.00 18.49           N  
ATOM    931  CA  PRO V  53      26.195  26.908  -6.668  1.00 18.56           C  
ATOM    932  C   PRO V  53      25.956  25.957  -7.810  1.00 14.44           C  
ATOM    933  O   PRO V  53      25.384  26.370  -8.809  1.00 18.96           O  
ATOM    934  CB  PRO V  53      24.864  27.491  -6.187  1.00 15.90           C  
ATOM    935  CG  PRO V  53      24.644  28.615  -7.183  1.00 20.28           C  
ATOM    936  CD  PRO V  53      25.985  29.185  -7.548  1.00 20.94           C  
ATOM    937  HA  PRO V  53      26.655  26.484  -5.927  1.00 18.56           H  
ATOM    938  HB2 PRO V  53      24.160  26.826  -6.235  1.00 15.90           H  
ATOM    939  HB3 PRO V  53      24.943  27.826  -5.280  1.00 15.90           H  
ATOM    940  HG2 PRO V  53      24.205  28.259  -7.971  1.00 20.28           H  
ATOM    941  HG3 PRO V  53      24.089  29.298  -6.774  1.00 20.28           H  
ATOM    942  HD2 PRO V  53      26.037  29.371  -8.499  1.00 20.94           H  
ATOM    943  HD3 PRO V  53      26.170  29.991  -7.042  1.00 20.94           H  
ATOM    944  N   LEU V  54      26.367  24.720  -7.662  1.00 15.62           N  
ATOM    945  CA  LEU V  54      26.324  23.702  -8.705  1.00 16.02           C  
ATOM    946  C   LEU V  54      25.883  22.389  -8.084  1.00 19.99           C  
ATOM    947  O   LEU V  54      26.216  22.061  -6.935  1.00 16.87           O  
ATOM    948  CB  LEU V  54      27.721  23.490  -9.407  1.00 16.80           C  
ATOM    949  CG  LEU V  54      28.269  24.696 -10.175  1.00 18.60           C  
ATOM    950  CD1 LEU V  54      29.779  24.420 -10.571  1.00 21.27           C  
ATOM    951  CD2 LEU V  54      27.383  25.031 -11.361  1.00 21.40           C  
ATOM    952  H   LEU V  54      26.695  24.420  -6.926  1.00 15.62           H  
ATOM    953  HA  LEU V  54      25.688  23.978  -9.384  1.00 16.02           H  
ATOM    954  HB2 LEU V  54      28.372  23.262  -8.725  1.00 16.80           H  
ATOM    955  HB3 LEU V  54      27.635  22.760 -10.040  1.00 16.80           H  
ATOM    956  HG  LEU V  54      28.260  25.490  -9.618  1.00 18.60           H  
ATOM    957 HD11 LEU V  54      30.273  24.166  -9.776  1.00 21.27           H  
ATOM    958 HD12 LEU V  54      29.808  23.702 -11.222  1.00 21.27           H  
ATOM    959 HD13 LEU V  54      30.158  25.228 -10.952  1.00 21.27           H  
ATOM    960 HD21 LEU V  54      27.323  24.255 -11.939  1.00 21.40           H  
ATOM    961 HD22 LEU V  54      26.501  25.273 -11.039  1.00 21.40           H  
ATOM    962 HD23 LEU V  54      27.774  25.775 -11.846  1.00 21.40           H  
ATOM    963  N   MET V  55      25.123  21.637  -8.844  1.00 21.28           N  
ATOM    964  CA  MET V  55      24.770  20.307  -8.402  1.00 21.64           C  
ATOM    965  C   MET V  55      25.944  19.438  -8.703  1.00 15.86           C  
ATOM    966  O   MET V  55      26.305  19.298  -9.881  1.00 19.43           O  
ATOM    967  CB  MET V  55      23.584  19.740  -9.135  1.00 18.93           C  
ATOM    968  CG  MET V  55      22.298  20.498  -8.877  1.00 23.03           C  
ATOM    969  SD  MET V  55      21.895  20.557  -7.117  1.00 26.71           S  
ATOM    970  CE  MET V  55      21.727  18.793  -6.774  1.00 21.08           C  
ATOM    971  H   MET V  55      24.803  21.869  -9.607  1.00 21.28           H  
ATOM    972  HA  MET V  55      24.537  20.347  -7.461  1.00 21.64           H  
ATOM    973  HB2 MET V  55      23.762  19.770 -10.088  1.00 18.93           H  
ATOM    974  HB3 MET V  55      23.450  18.822  -8.851  1.00 18.93           H  
ATOM    975  HG2 MET V  55      22.394  21.409  -9.198  1.00 23.03           H  
ATOM    976  HG3 MET V  55      21.568  20.058  -9.342  1.00 23.03           H  
ATOM    977  HE1 MET V  55      21.450  18.675  -5.852  1.00 21.08           H  
ATOM    978  HE2 MET V  55      21.060  18.417  -7.370  1.00 21.08           H  
ATOM    979  HE3 MET V  55      22.583  18.359  -6.920  1.00 21.08           H  
ATOM    980  N   ARG V  56      26.508  18.805  -7.669  1.00 21.07           N  
ATOM    981  CA  ARG V  56      27.702  18.009  -7.828  1.00 17.37           C  
ATOM    982  C   ARG V  56      27.586  16.736  -7.019  1.00 18.30           C  
ATOM    983  O   ARG V  56      26.952  16.739  -5.954  1.00 19.10           O  
ATOM    984  CB  ARG V  56      29.010  18.778  -7.362  1.00 21.48           C  
ATOM    985  CG  ARG V  56      29.511  19.900  -8.352  1.00 19.61           C  
ATOM    986  CD  ARG V  56      29.834  19.265  -9.678  1.00 20.75           C  
ATOM    987  NE  ARG V  56      30.055  20.245 -10.733  1.00 18.07           N  
ATOM    988  CZ  ARG V  56      31.188  20.915 -10.906  1.00 24.98           C  
ATOM    989  NH1 ARG V  56      32.216  20.741 -10.068  1.00 25.18           N  
ATOM    990  NH2 ARG V  56      31.278  21.756 -11.934  1.00 28.11           N1+
ATOM    991  H   ARG V  56      26.206  18.828  -6.864  1.00 21.07           H  
ATOM    992  HA  ARG V  56      27.788  17.783  -8.768  1.00 17.37           H  
ATOM    993  HB2 ARG V  56      28.830  19.203  -6.509  1.00 21.48           H  
ATOM    994  HB3 ARG V  56      29.728  18.133  -7.267  1.00 21.48           H  
ATOM    995  HG2 ARG V  56      28.816  20.564  -8.480  1.00 19.61           H  
ATOM    996  HG3 ARG V  56      30.311  20.321  -7.999  1.00 19.61           H  
ATOM    997  HD2 ARG V  56      30.642  18.735  -9.587  1.00 20.75           H  
ATOM    998  HD3 ARG V  56      29.094  18.698  -9.946  1.00 20.75           H  
ATOM    999  HE  ARG V  56      29.409  20.400 -11.279  1.00 18.07           H  
ATOM   1000 HH11 ARG V  56      32.946  21.179 -10.187  1.00 25.18           H  
ATOM   1001 HH12 ARG V  56      32.145  20.192  -9.410  1.00 25.18           H  
ATOM   1002 HH21 ARG V  56      32.003  22.199 -12.064  1.00 28.11           H  
ATOM   1003 HH22 ARG V  56      30.611  21.855 -12.467  1.00 28.11           H  
ATOM   1004  N   CYS V  57      28.223  15.647  -7.485  1.00 21.64           N  
ATOM   1005  CA  CYS V  57      28.171  14.398  -6.712  1.00 19.42           C  
ATOM   1006  C   CYS V  57      28.845  14.625  -5.376  1.00 23.22           C  
ATOM   1007  O   CYS V  57      29.916  15.238  -5.284  1.00 21.85           O  
ATOM   1008  CB  CYS V  57      28.879  13.232  -7.405  1.00 24.26           C  
ATOM   1009  SG  CYS V  57      28.034  12.739  -8.941  1.00 21.77           S  
ATOM   1010  H   CYS V  57      28.673  15.609  -8.216  1.00 21.64           H  
ATOM   1011  HA  CYS V  57      27.239  14.149  -6.612  1.00 19.42           H  
ATOM   1012  HB2 CYS V  57      29.785  13.496  -7.628  1.00 24.26           H  
ATOM   1013  HB3 CYS V  57      28.894  12.467  -6.808  1.00 24.26           H  
ATOM   1014  N   GLY V  58      28.220  14.140  -4.331  1.00 24.18           N  
ATOM   1015  CA  GLY V  58      28.889  14.098  -3.046  1.00 24.08           C  
ATOM   1016  C   GLY V  58      28.377  12.946  -2.195  1.00 26.72           C  
ATOM   1017  O   GLY V  58      27.337  12.316  -2.472  1.00 18.83           O  
ATOM   1018  H   GLY V  58      27.418  13.832  -4.335  1.00 24.18           H  
ATOM   1019  HA2 GLY V  58      29.843  13.985  -3.179  1.00 24.08           H  
ATOM   1020  HA3 GLY V  58      28.732  14.928  -2.570  1.00 24.08           H  
ATOM   1021  N   GLY V  59      29.045  12.782  -1.073  1.00 22.30           N  
ATOM   1022  CA  GLY V  59      28.684  11.757  -0.122  1.00 23.15           C  
ATOM   1023  C   GLY V  59      29.533  10.511  -0.301  1.00 26.20           C  
ATOM   1024  O   GLY V  59      30.619  10.539  -0.888  1.00 27.49           O  
ATOM   1025  H   GLY V  59      29.721  13.259  -0.837  1.00 22.30           H  
ATOM   1026  HA2 GLY V  59      28.810  12.091   0.780  1.00 23.15           H  
ATOM   1027  HA3 GLY V  59      27.752  11.516  -0.241  1.00 23.15           H  
ATOM   1028  N   CYS V  60      29.014   9.386   0.219  1.00 21.54           N  
ATOM   1029  CA  CYS V  60      29.881   8.242   0.444  1.00 26.91           C  
ATOM   1030  C   CYS V  60      29.161   7.000  -0.009  1.00 26.31           C  
ATOM   1031  O   CYS V  60      27.933   6.994  -0.149  1.00 25.36           O  
ATOM   1032  CB  CYS V  60      30.314   8.111   1.928  1.00 30.97           C  
ATOM   1033  SG  CYS V  60      29.002   8.528   3.173  1.00 23.17           S  
ATOM   1034  H   CYS V  60      28.190   9.275   0.438  1.00 21.54           H  
ATOM   1035  HA  CYS V  60      30.690   8.341  -0.082  1.00 26.91           H  
ATOM   1036  HB2 CYS V  60      30.585   7.193   2.088  1.00 30.97           H  
ATOM   1037  HB3 CYS V  60      31.062   8.709   2.083  1.00 30.97           H  
ATOM   1038  N   CYS V  61      29.947   5.961  -0.280  1.00 30.88           N  
ATOM   1039  CA  CYS V  61      29.396   4.708  -0.760  1.00 28.53           C  
ATOM   1040  C   CYS V  61      29.470   3.596   0.261  1.00 34.92           C  
ATOM   1041  O   CYS V  61      28.708   2.628   0.134  1.00 35.03           O  
ATOM   1042  CB  CYS V  61      30.105   4.265  -2.051  1.00 37.70           C  
ATOM   1043  SG  CYS V  61      29.678   5.310  -3.493  1.00 29.32           S  
ATOM   1044  H   CYS V  61      30.802   5.962  -0.192  1.00 30.88           H  
ATOM   1045  HA  CYS V  61      28.461   4.839  -0.983  1.00 28.53           H  
ATOM   1046  HB2 CYS V  61      31.064   4.317  -1.917  1.00 37.70           H  
ATOM   1047  HB3 CYS V  61      29.847   3.353  -2.255  1.00 37.70           H  
ATOM   1048  N   ASN V  62      30.354   3.716   1.265  1.00 42.54           N  
ATOM   1049  CA  ASN V  62      30.335   2.889   2.472  1.00 34.69           C  
ATOM   1050  C   ASN V  62      30.786   1.489   2.134  1.00 45.97           C  
ATOM   1051  O   ASN V  62      30.039   0.516   2.276  1.00 51.51           O  
ATOM   1052  CB  ASN V  62      28.957   2.950   3.079  1.00 36.52           C  
ATOM   1053  CG  ASN V  62      28.614   4.344   3.423  1.00 30.25           C  
ATOM   1054  OD1 ASN V  62      29.411   5.032   4.054  1.00 22.75           O  
ATOM   1055  ND2 ASN V  62      27.501   4.823   2.910  1.00 36.41           N  
ATOM   1056  H   ASN V  62      30.994   4.290   1.267  1.00 42.54           H  
ATOM   1057  HA  ASN V  62      30.951   3.214   3.147  1.00 34.69           H  
ATOM   1058  HB2 ASN V  62      28.306   2.618   2.442  1.00 36.52           H  
ATOM   1059  HB3 ASN V  62      28.933   2.415   3.888  1.00 36.52           H  
ATOM   1060 HD21 ASN V  62      27.014   4.329   2.402  1.00 36.41           H  
ATOM   1061 HD22 ASN V  62      27.260   5.630   3.083  1.00 36.41           H  
ATOM   1062  N   ASP V  63      32.051   1.408   1.750  1.00 42.20           N  
ATOM   1063  CA  ASP V  63      32.573   0.314   0.963  1.00 49.81           C  
ATOM   1064  C   ASP V  63      33.729   0.947   0.211  1.00 54.73           C  
ATOM   1065  O   ASP V  63      33.598   1.221  -0.987  1.00 59.01           O  
ATOM   1066  CB  ASP V  63      31.497  -0.257   0.028  1.00 53.15           C  
ATOM   1067  CG  ASP V  63      31.846  -1.654  -0.515  1.00 56.83           C  
ATOM   1068  OD1 ASP V  63      33.059  -1.949  -0.682  1.00 55.89           O  
ATOM   1069  OD2 ASP V  63      30.889  -2.434  -0.784  1.00 46.71           O1-
ATOM   1070  H   ASP V  63      32.647   1.999   1.942  1.00 42.20           H  
ATOM   1071  HA  ASP V  63      32.858  -0.453   1.483  1.00 49.81           H  
ATOM   1072  HB2 ASP V  63      30.662  -0.327   0.516  1.00 53.15           H  
ATOM   1073  HB3 ASP V  63      31.390   0.339  -0.729  1.00 53.15           H  
ATOM   1074  N   GLU V  64      34.810   1.332   0.905  1.00 55.97           N  
ATOM   1075  CA  GLU V  64      36.028   1.602   0.152  1.00 62.52           C  
ATOM   1076  C   GLU V  64      36.192   0.542  -0.921  1.00 66.37           C  
ATOM   1077  O   GLU V  64      35.863  -0.630  -0.713  1.00 66.47           O  
ATOM   1078  CB  GLU V  64      37.233   1.624   1.067  1.00 58.39           C  
ATOM   1079  CG  GLU V  64      37.203   2.827   1.956  1.00 61.01           C  
ATOM   1080  CD  GLU V  64      38.416   3.698   1.768  1.00 81.33           C  
ATOM   1081  OE1 GLU V  64      39.540   3.142   1.705  1.00 91.13           O  
ATOM   1082  OE2 GLU V  64      38.243   4.936   1.673  1.00 85.54           O1-
ATOM   1083  H   GLU V  64      34.852   1.434   1.758  1.00 55.97           H  
ATOM   1084  HA  GLU V  64      35.977   2.476  -0.266  1.00 62.52           H  
ATOM   1085  HB2 GLU V  64      37.231   0.830   1.623  1.00 58.39           H  
ATOM   1086  HB3 GLU V  64      38.043   1.655   0.535  1.00 58.39           H  
ATOM   1087  HG2 GLU V  64      36.416   3.356   1.751  1.00 61.01           H  
ATOM   1088  HG3 GLU V  64      37.177   2.539   2.882  1.00 61.01           H  
ATOM   1089  N   GLY V  65      36.623   0.982  -2.096  1.00 58.82           N  
ATOM   1090  CA  GLY V  65      36.494   0.200  -3.302  1.00 71.70           C  
ATOM   1091  C   GLY V  65      35.280   0.555  -4.156  1.00 63.24           C  
ATOM   1092  O   GLY V  65      35.294   0.292  -5.358  1.00 58.54           O  
ATOM   1093  H   GLY V  65      37.000   1.746  -2.215  1.00 58.82           H  
ATOM   1094  HA2 GLY V  65      37.288   0.330  -3.844  1.00 71.70           H  
ATOM   1095  HA3 GLY V  65      36.426  -0.737  -3.061  1.00 71.70           H  
ATOM   1096  N   LEU V  66      34.252   1.127  -3.546  1.00 54.81           N  
ATOM   1097  CA  LEU V  66      33.118   1.707  -4.260  1.00 51.16           C  
ATOM   1098  C   LEU V  66      33.331   3.218  -4.188  1.00 48.07           C  
ATOM   1099  O   LEU V  66      33.719   3.711  -3.127  1.00 54.50           O  
ATOM   1100  CB  LEU V  66      31.804   1.290  -3.595  1.00 58.89           C  
ATOM   1101  CG  LEU V  66      31.201  -0.058  -4.017  1.00 55.57           C  
ATOM   1102  CD1 LEU V  66      29.766  -0.170  -3.523  1.00 47.90           C  
ATOM   1103  CD2 LEU V  66      31.249  -0.253  -5.516  1.00 57.42           C  
ATOM   1104  H   LEU V  66      34.184   1.194  -2.692  1.00 54.81           H  
ATOM   1105  HA  LEU V  66      33.053   1.419  -5.184  1.00 51.16           H  
ATOM   1106  HB2 LEU V  66      31.957   1.244  -2.638  1.00 58.89           H  
ATOM   1107  HB3 LEU V  66      31.142   1.970  -3.793  1.00 58.89           H  
ATOM   1108  HG  LEU V  66      31.731  -0.764  -3.616  1.00 55.57           H  
ATOM   1109 HD11 LEU V  66      29.413  -1.039  -3.772  1.00 47.90           H  
ATOM   1110 HD12 LEU V  66      29.755  -0.072  -2.558  1.00 47.90           H  
ATOM   1111 HD13 LEU V  66      29.236   0.532  -3.933  1.00 47.90           H  
ATOM   1112 HD21 LEU V  66      30.933  -1.145  -5.729  1.00 57.42           H  
ATOM   1113 HD22 LEU V  66      30.681   0.409  -5.939  1.00 57.42           H  
ATOM   1114 HD23 LEU V  66      32.164  -0.146  -5.819  1.00 57.42           H  
ATOM   1115  N   GLU V  67      33.131   3.939  -5.308  1.00 39.69           N  
ATOM   1116  CA  GLU V  67      33.330   5.398  -5.318  1.00 51.68           C  
ATOM   1117  C   GLU V  67      32.107   6.093  -5.910  1.00 35.76           C  
ATOM   1118  O   GLU V  67      31.455   5.548  -6.798  1.00 39.95           O  
ATOM   1119  CB  GLU V  67      34.548   5.873  -6.141  1.00 45.05           C  
ATOM   1120  CG  GLU V  67      34.616   5.338  -7.560  1.00 43.46           C  
ATOM   1121  CD  GLU V  67      35.848   5.837  -8.367  1.00 65.29           C  
ATOM   1122  OE1 GLU V  67      36.708   6.556  -7.808  1.00 64.79           O  
ATOM   1123  OE2 GLU V  67      35.942   5.497  -9.574  1.00 41.83           O1-
ATOM   1124  H   GLU V  67      32.885   3.607  -6.062  1.00 39.69           H  
ATOM   1125  HA  GLU V  67      33.463   5.654  -4.392  1.00 51.68           H  
ATOM   1126  HB2 GLU V  67      34.521   6.841  -6.196  1.00 45.05           H  
ATOM   1127  HB3 GLU V  67      35.355   5.588  -5.685  1.00 45.05           H  
ATOM   1128  HG2 GLU V  67      34.658   4.370  -7.526  1.00 43.46           H  
ATOM   1129  HG3 GLU V  67      33.819   5.619  -8.036  1.00 43.46           H  
ATOM   1130  N   CYS V  68      31.884   7.337  -5.470  1.00 34.54           N  
ATOM   1131  CA  CYS V  68      30.705   8.122  -5.839  1.00 34.30           C  
ATOM   1132  C   CYS V  68      31.072   8.948  -7.078  1.00 35.40           C  
ATOM   1133  O   CYS V  68      31.896   9.858  -6.972  1.00 27.48           O  
ATOM   1134  CB  CYS V  68      30.303   9.026  -4.696  1.00 31.54           C  
ATOM   1135  SG  CYS V  68      28.847   9.977  -5.049  1.00 23.50           S  
ATOM   1136  H   CYS V  68      32.417   7.757  -4.943  1.00 34.54           H  
ATOM   1137  HA  CYS V  68      29.960   7.537  -6.048  1.00 34.30           H  
ATOM   1138  HB2 CYS V  68      30.124   8.483  -3.912  1.00 31.54           H  
ATOM   1139  HB3 CYS V  68      31.028   9.645  -4.513  1.00 31.54           H  
ATOM   1140  N   VAL V  69      30.499   8.612  -8.231  1.00 32.14           N  
ATOM   1141  CA  VAL V  69      30.897   9.278  -9.483  1.00 30.59           C  
ATOM   1142  C   VAL V  69      29.697   9.817 -10.253  1.00 23.21           C  
ATOM   1143  O   VAL V  69      28.591   9.260 -10.172  1.00 26.07           O  
ATOM   1144  CB  VAL V  69      31.687   8.332 -10.408  1.00 33.53           C  
ATOM   1145  CG1 VAL V  69      33.041   8.032  -9.888  1.00 32.77           C  
ATOM   1146  CG2 VAL V  69      30.857   7.051 -10.659  1.00 31.67           C  
ATOM   1147  H   VAL V  69      29.888   8.012  -8.319  1.00 32.14           H  
ATOM   1148  HA  VAL V  69      31.443  10.032  -9.211  1.00 30.59           H  
ATOM   1149  HB  VAL V  69      31.835   8.774 -11.258  1.00 33.53           H  
ATOM   1150 HG11 VAL V  69      33.499   7.453 -10.518  1.00 32.77           H  
ATOM   1151 HG12 VAL V  69      33.531   8.862  -9.786  1.00 32.77           H  
ATOM   1152 HG13 VAL V  69      32.958   7.588  -9.030  1.00 32.77           H  
ATOM   1153 HG21 VAL V  69      31.348   6.469 -11.259  1.00 31.67           H  
ATOM   1154 HG22 VAL V  69      30.706   6.602  -9.813  1.00 31.67           H  
ATOM   1155 HG23 VAL V  69      30.008   7.298 -11.059  1.00 31.67           H  
ATOM   1156  N   PRO V  70      29.868  10.898 -11.036  1.00 25.35           N  
ATOM   1157  CA  PRO V  70      28.785  11.309 -11.937  1.00 20.75           C  
ATOM   1158  C   PRO V  70      28.536  10.271 -13.033  1.00 22.46           C  
ATOM   1159  O   PRO V  70      29.454   9.733 -13.641  1.00 24.01           O  
ATOM   1160  CB  PRO V  70      29.291  12.629 -12.522  1.00 27.40           C  
ATOM   1161  CG  PRO V  70      30.776  12.656 -12.313  1.00 32.73           C  
ATOM   1162  CD  PRO V  70      31.102  11.680 -11.196  1.00 26.29           C  
ATOM   1163  HA  PRO V  70      27.965  11.459 -11.442  1.00 20.75           H  
ATOM   1164  HB2 PRO V  70      29.080  12.665 -13.468  1.00 27.40           H  
ATOM   1165  HB3 PRO V  70      28.869  13.369 -12.059  1.00 27.40           H  
ATOM   1166  HG2 PRO V  70      31.220  12.389 -13.133  1.00 32.73           H  
ATOM   1167  HG3 PRO V  70      31.048  13.554 -12.065  1.00 32.73           H  
ATOM   1168  HD2 PRO V  70      31.841  11.105 -11.449  1.00 26.29           H  
ATOM   1169  HD3 PRO V  70      31.316  12.155 -10.378  1.00 26.29           H  
ATOM   1170  N   THR V  71      27.287  10.014 -13.322  1.00 24.74           N  
ATOM   1171  CA  THR V  71      26.955   9.172 -14.470  1.00 33.20           C  
ATOM   1172  C   THR V  71      26.120   9.922 -15.488  1.00 31.18           C  
ATOM   1173  O   THR V  71      25.720   9.354 -16.505  1.00 29.12           O  
ATOM   1174  CB  THR V  71      26.207   7.909 -14.000  1.00 26.86           C  
ATOM   1175  OG1 THR V  71      25.061   8.330 -13.268  1.00 28.89           O  
ATOM   1176  CG2 THR V  71      27.129   7.080 -13.161  1.00 34.06           C  
ATOM   1177  H   THR V  71      26.610  10.308 -12.880  1.00 24.74           H  
ATOM   1178  HA  THR V  71      27.768   8.872 -14.905  1.00 33.20           H  
ATOM   1179  HB  THR V  71      25.916   7.354 -14.740  1.00 26.86           H  
ATOM   1180 HG21 THR V  71      28.045   7.372 -13.287  1.00 34.06           H  
ATOM   1181 HG22 THR V  71      26.895   7.171 -12.224  1.00 34.06           H  
ATOM   1182 HG23 THR V  71      27.058   6.146 -13.413  1.00 34.06           H  
ATOM   1183  HG1 THR V  71      24.639   7.660 -12.986  1.00 28.89           H  
ATOM   1184  N   GLU V  72      25.833  11.188 -15.246  1.00 17.94           N  
ATOM   1185  CA  GLU V  72      25.112  11.987 -16.206  1.00 17.64           C  
ATOM   1186  C   GLU V  72      25.415  13.427 -15.864  1.00 25.90           C  
ATOM   1187  O   GLU V  72      25.473  13.784 -14.669  1.00 25.21           O  
ATOM   1188  CB  GLU V  72      23.615  11.725 -16.139  1.00 22.35           C  
ATOM   1189  CG  GLU V  72      22.791  12.530 -17.121  1.00 25.79           C  
ATOM   1190  CD  GLU V  72      21.304  12.112 -17.074  1.00 38.93           C  
ATOM   1191  OE1 GLU V  72      21.010  10.918 -17.218  1.00 48.86           O  
ATOM   1192  OE2 GLU V  72      20.461  12.981 -16.844  1.00 35.89           O1-
ATOM   1193  H   GLU V  72      26.048  11.607 -14.526  1.00 17.94           H  
ATOM   1194  HA  GLU V  72      25.397  11.791 -17.113  1.00 17.64           H  
ATOM   1195  HB2 GLU V  72      23.457  10.786 -16.325  1.00 22.35           H  
ATOM   1196  HB3 GLU V  72      23.303  11.943 -15.247  1.00 22.35           H  
ATOM   1197  HG2 GLU V  72      22.852  13.472 -16.897  1.00 25.79           H  
ATOM   1198  HG3 GLU V  72      23.124  12.381 -18.020  1.00 25.79           H  
ATOM   1199  N   GLU V  73      25.656  14.218 -16.893  1.00 20.29           N  
ATOM   1200  CA  GLU V  73      26.047  15.598 -16.732  1.00 26.18           C  
ATOM   1201  C   GLU V  73      25.309  16.485 -17.719  1.00 23.12           C  
ATOM   1202  O   GLU V  73      24.861  16.037 -18.776  1.00 25.63           O  
ATOM   1203  CB  GLU V  73      27.537  15.737 -16.946  1.00 19.75           C  
ATOM   1204  CG  GLU V  73      28.279  15.059 -15.856  1.00 22.22           C  
ATOM   1205  CD  GLU V  73      29.770  15.129 -15.991  1.00 26.94           C  
ATOM   1206  OE1 GLU V  73      30.271  15.436 -17.074  1.00 34.81           O  
ATOM   1207  OE2 GLU V  73      30.437  14.776 -15.017  1.00 30.80           O1-
ATOM   1208  H   GLU V  73      25.597  13.970 -17.714  1.00 20.29           H  
ATOM   1209  HA  GLU V  73      25.802  15.898 -15.842  1.00 26.18           H  
ATOM   1210  HB2 GLU V  73      27.784  15.328 -17.790  1.00 19.75           H  
ATOM   1211  HB3 GLU V  73      27.779  16.676 -16.949  1.00 19.75           H  
ATOM   1212  HG2 GLU V  73      28.041  15.476 -15.012  1.00 22.22           H  
ATOM   1213  HG3 GLU V  73      28.029  14.122 -15.845  1.00 22.22           H  
ATOM   1214  N   SER V  74      25.276  17.782 -17.397  1.00 24.56           N  
ATOM   1215  CA  SER V  74      24.721  18.803 -18.279  1.00 22.73           C  
ATOM   1216  C   SER V  74      25.467  20.084 -17.947  1.00 26.83           C  
ATOM   1217  O   SER V  74      26.297  20.134 -17.010  1.00 20.10           O  
ATOM   1218  CB  SER V  74      23.199  18.917 -18.089  1.00 28.22           C  
ATOM   1219  OG  SER V  74      22.850  19.086 -16.715  1.00 27.97           O  
ATOM   1220  H   SER V  74      25.577  18.099 -16.656  1.00 24.56           H  
ATOM   1221  HA  SER V  74      24.864  18.589 -19.214  1.00 22.73           H  
ATOM   1222  HB2 SER V  74      22.878  19.684 -18.589  1.00 28.22           H  
ATOM   1223  HB3 SER V  74      22.781  18.107 -18.420  1.00 28.22           H  
ATOM   1224  HG  SER V  74      23.113  18.426 -16.268  1.00 27.97           H  
ATOM   1225  N   ASN V  75      25.122  21.138 -18.659  1.00 26.35           N  
ATOM   1226  CA  ASN V  75      25.781  22.404 -18.405  1.00 27.50           C  
ATOM   1227  C   ASN V  75      24.782  23.378 -17.849  1.00 30.92           C  
ATOM   1228  O   ASN V  75      23.580  23.236 -18.029  1.00 24.64           O  
ATOM   1229  CB  ASN V  75      26.429  22.961 -19.660  1.00 35.65           C  
ATOM   1230  CG  ASN V  75      27.552  22.115 -20.087  1.00 50.95           C  
ATOM   1231  OD1 ASN V  75      28.701  22.312 -19.643  1.00 44.75           O  
ATOM   1232  ND2 ASN V  75      27.232  21.079 -20.877  1.00 63.12           N  
ATOM   1233  H   ASN V  75      24.526  21.146 -19.279  1.00 26.35           H  
ATOM   1234  HA  ASN V  75      26.489  22.281 -17.755  1.00 27.50           H  
ATOM   1235  HB2 ASN V  75      25.775  22.990 -20.376  1.00 35.65           H  
ATOM   1236  HB3 ASN V  75      26.765  23.853 -19.482  1.00 35.65           H  
ATOM   1237 HD21 ASN V  75      27.846  20.548 -21.159  1.00 63.12           H  
ATOM   1238 HD22 ASN V  75      26.412  20.946 -21.101  1.00 63.12           H  
ATOM   1239  N   ILE V  76      25.278  24.384 -17.183  1.00 26.65           N  
ATOM   1240  CA  ILE V  76      24.410  25.457 -16.727  1.00 17.26           C  
ATOM   1241  C   ILE V  76      25.173  26.728 -16.965  1.00 27.14           C  
ATOM   1242  O   ILE V  76      26.398  26.761 -16.803  1.00 21.22           O  
ATOM   1243  CB  ILE V  76      24.022  25.271 -15.247  1.00 19.92           C  
ATOM   1244  CG1 ILE V  76      23.118  26.404 -14.793  1.00 28.21           C  
ATOM   1245  CG2 ILE V  76      25.200  25.100 -14.348  1.00 23.19           C  
ATOM   1246  CD1 ILE V  76      22.272  25.978 -13.613  1.00 28.22           C  
ATOM   1247  H   ILE V  76      26.109  24.476 -16.980  1.00 26.65           H  
ATOM   1248  HA  ILE V  76      23.580  25.489 -17.227  1.00 17.26           H  
ATOM   1249  HB  ILE V  76      23.528  24.438 -15.185  1.00 19.92           H  
ATOM   1250 HG12 ILE V  76      23.661  27.163 -14.525  1.00 28.21           H  
ATOM   1251 HG13 ILE V  76      22.528  26.658 -15.520  1.00 28.21           H  
ATOM   1252 HG21 ILE V  76      24.887  24.968 -13.439  1.00 23.19           H  
ATOM   1253 HG22 ILE V  76      25.710  24.328 -14.638  1.00 23.19           H  
ATOM   1254 HG23 ILE V  76      25.752  25.897 -14.396  1.00 23.19           H  
ATOM   1255 HD11 ILE V  76      21.717  25.228 -13.877  1.00 28.22           H  
ATOM   1256 HD12 ILE V  76      22.856  25.717 -12.883  1.00 28.22           H  
ATOM   1257 HD13 ILE V  76      21.713  26.722 -13.339  1.00 28.22           H  
ATOM   1258  N   THR V  77      24.478  27.748 -17.408  1.00 23.71           N  
ATOM   1259  CA  THR V  77      25.127  29.010 -17.726  1.00 25.57           C  
ATOM   1260  C   THR V  77      24.644  30.098 -16.777  1.00 17.12           C  
ATOM   1261  O   THR V  77      23.460  30.202 -16.471  1.00 19.98           O  
ATOM   1262  CB  THR V  77      24.889  29.367 -19.202  1.00 26.40           C  
ATOM   1263  OG1 THR V  77      25.450  28.335 -20.021  1.00 24.25           O  
ATOM   1264  CG2 THR V  77      25.575  30.674 -19.552  1.00 25.01           C  
ATOM   1265  H   THR V  77      23.627  27.741 -17.534  1.00 23.71           H  
ATOM   1266  HA  THR V  77      26.087  28.951 -17.598  1.00 25.57           H  
ATOM   1267  HB  THR V  77      23.938  29.459 -19.365  1.00 26.40           H  
ATOM   1268 HG21 THR V  77      25.134  31.411 -19.102  1.00 25.01           H  
ATOM   1269 HG22 THR V  77      26.504  30.646 -19.275  1.00 25.01           H  
ATOM   1270 HG23 THR V  77      25.537  30.823 -20.510  1.00 25.01           H  
ATOM   1271  HG1 THR V  77      26.280  28.297 -19.906  1.00 24.25           H  
ATOM   1272  N   MET V  78      25.592  30.906 -16.306  1.00 15.74           N  
ATOM   1273  CA  MET V  78      25.323  31.877 -15.280  1.00 17.38           C  
ATOM   1274  C   MET V  78      25.924  33.202 -15.654  1.00 21.56           C  
ATOM   1275  O   MET V  78      27.021  33.248 -16.210  1.00 22.64           O  
ATOM   1276  CB  MET V  78      25.850  31.487 -13.929  1.00 19.31           C  
ATOM   1277  CG  MET V  78      25.212  30.121 -13.423  1.00 19.91           C  
ATOM   1278  SD  MET V  78      25.923  29.633 -11.833  1.00 23.06           S  
ATOM   1279  CE  MET V  78      25.044  28.140 -11.532  1.00 20.88           C  
ATOM   1280  H   MET V  78      26.408  30.902 -16.578  1.00 15.74           H  
ATOM   1281  HA  MET V  78      24.358  31.952 -15.208  1.00 17.38           H  
ATOM   1282  HB2 MET V  78      26.812  31.373 -13.981  1.00 19.31           H  
ATOM   1283  HB3 MET V  78      25.633  32.181 -13.287  1.00 19.31           H  
ATOM   1284  HG2 MET V  78      24.255  30.233 -13.312  1.00 19.91           H  
ATOM   1285  HG3 MET V  78      25.392  29.421 -14.070  1.00 19.91           H  
ATOM   1286  HE1 MET V  78      25.401  27.719 -10.735  1.00 20.88           H  
ATOM   1287  HE2 MET V  78      24.105  28.347 -11.406  1.00 20.88           H  
ATOM   1288  HE3 MET V  78      25.153  27.551 -12.295  1.00 20.88           H  
ATOM   1289  N   GLN V  79      25.217  34.282 -15.255  1.00 18.19           N  
ATOM   1290  CA  GLN V  79      25.746  35.636 -15.344  1.00 16.89           C  
ATOM   1291  C   GLN V  79      26.718  35.883 -14.198  1.00 20.07           C  
ATOM   1292  O   GLN V  79      26.338  35.818 -13.024  1.00 20.71           O  
ATOM   1293  CB  GLN V  79      24.620  36.649 -15.288  1.00 26.20           C  
ATOM   1294  CG  GLN V  79      23.750  36.563 -16.465  1.00 22.18           C  
ATOM   1295  CD  GLN V  79      22.704  37.680 -16.401  1.00 23.78           C  
ATOM   1296  OE1 GLN V  79      22.417  38.230 -15.308  1.00 19.80           O  
ATOM   1297  NE2 GLN V  79      22.088  37.971 -17.540  1.00 42.35           N  
ATOM   1298  H   GLN V  79      24.422  34.243 -14.928  1.00 18.19           H  
ATOM   1299  HA  GLN V  79      26.216  35.735 -16.186  1.00 16.89           H  
ATOM   1300  HB2 GLN V  79      24.081  36.484 -14.498  1.00 26.20           H  
ATOM   1301  HB3 GLN V  79      24.996  37.542 -15.251  1.00 26.20           H  
ATOM   1302  HG2 GLN V  79      24.277  36.670 -17.273  1.00 22.18           H  
ATOM   1303  HG3 GLN V  79      23.296  35.706 -16.478  1.00 22.18           H  
ATOM   1304 HE21 GLN V  79      22.285  37.541 -18.257  1.00 42.35           H  
ATOM   1305 HE22 GLN V  79      21.491  38.591 -17.560  1.00 42.35           H  
ATOM   1306  N   ILE V  80      27.986  36.126 -14.555  1.00 16.13           N  
ATOM   1307  CA  ILE V  80      29.035  36.483 -13.617  1.00 16.49           C  
ATOM   1308  C   ILE V  80      29.596  37.851 -13.973  1.00 19.07           C  
ATOM   1309  O   ILE V  80      29.777  38.156 -15.147  1.00 27.02           O  
ATOM   1310  CB  ILE V  80      30.138  35.424 -13.695  1.00 19.48           C  
ATOM   1311  CG1 ILE V  80      29.540  34.019 -13.531  1.00 21.90           C  
ATOM   1312  CG2 ILE V  80      31.213  35.782 -12.773  1.00 27.07           C  
ATOM   1313  CD1 ILE V  80      28.840  33.798 -12.217  1.00 16.69           C  
ATOM   1314  H   ILE V  80      28.264  36.087 -15.368  1.00 16.13           H  
ATOM   1315  HA  ILE V  80      28.676  36.547 -12.717  1.00 16.49           H  
ATOM   1316  HB  ILE V  80      30.550  35.402 -14.573  1.00 19.48           H  
ATOM   1317 HG12 ILE V  80      28.893  33.872 -14.238  1.00 21.90           H  
ATOM   1318 HG13 ILE V  80      30.256  33.367 -13.596  1.00 21.90           H  
ATOM   1319 HG21 ILE V  80      31.788  35.011 -12.643  1.00 27.07           H  
ATOM   1320 HG22 ILE V  80      31.724  36.515 -13.152  1.00 27.07           H  
ATOM   1321 HG23 ILE V  80      30.826  36.053 -11.926  1.00 27.07           H  
ATOM   1322 HD11 ILE V  80      29.432  34.062 -11.495  1.00 16.69           H  
ATOM   1323 HD12 ILE V  80      28.033  34.336 -12.195  1.00 16.69           H  
ATOM   1324 HD13 ILE V  80      28.614  32.859 -12.133  1.00 16.69           H  
ATOM   1325  N   MET V  81      29.943  38.634 -12.980  1.00 19.94           N  
ATOM   1326  CA  MET V  81      30.622  39.915 -13.204  1.00 18.53           C  
ATOM   1327  C   MET V  81      32.118  39.692 -13.168  1.00 24.15           C  
ATOM   1328  O   MET V  81      32.606  38.948 -12.316  1.00 23.54           O  
ATOM   1329  CB  MET V  81      30.244  40.931 -12.137  1.00 18.82           C  
ATOM   1330  CG  MET V  81      30.965  42.300 -12.269  1.00 30.62           C  
ATOM   1331  SD  MET V  81      30.220  43.547 -11.124  1.00 46.66           S  
ATOM   1332  CE  MET V  81      28.478  43.116 -11.190  1.00 27.89           C  
ATOM   1333  H   MET V  81      29.801  38.455 -12.151  1.00 19.94           H  
ATOM   1334  HA  MET V  81      30.351  40.274 -14.063  1.00 18.53           H  
ATOM   1335  HB2 MET V  81      29.290  41.095 -12.190  1.00 18.82           H  
ATOM   1336  HB3 MET V  81      30.469  40.564 -11.267  1.00 18.82           H  
ATOM   1337  HG2 MET V  81      31.902  42.195 -12.043  1.00 30.62           H  
ATOM   1338  HG3 MET V  81      30.877  42.625 -13.178  1.00 30.62           H  
ATOM   1339  HE1 MET V  81      27.979  43.733 -10.633  1.00 27.89           H  
ATOM   1340  HE2 MET V  81      28.172  43.178 -12.109  1.00 27.89           H  
ATOM   1341  HE3 MET V  81      28.364  42.209 -10.864  1.00 27.89           H  
ATOM   1342  N   ARG V  82      32.836  40.342 -14.076  1.00 23.09           N  
ATOM   1343  CA  ARG V  82      34.301  40.379 -14.020  1.00 34.44           C  
ATOM   1344  C   ARG V  82      34.761  41.818 -13.921  1.00 42.73           C  
ATOM   1345  O   ARG V  82      34.329  42.677 -14.698  1.00 43.57           O  
ATOM   1346  CB  ARG V  82      34.921  39.724 -15.232  1.00 40.23           C  
ATOM   1347  CG  ARG V  82      34.564  40.375 -16.540  1.00 44.48           C  
ATOM   1348  CD  ARG V  82      34.720  39.367 -17.755  1.00 63.58           C  
ATOM   1349  NE  ARG V  82      33.560  38.490 -18.048  1.00 57.62           N  
ATOM   1350  CZ  ARG V  82      33.661  37.187 -18.354  1.00 69.58           C  
ATOM   1351  NH1 ARG V  82      34.858  36.589 -18.372  1.00 56.98           N  
ATOM   1352  NH2 ARG V  82      32.569  36.463 -18.643  1.00 58.67           N1+
ATOM   1353  H   ARG V  82      32.499  40.772 -14.740  1.00 23.09           H  
ATOM   1354  HA  ARG V  82      34.600  39.901 -13.230  1.00 34.44           H  
ATOM   1355  HB2 ARG V  82      35.886  39.757 -15.142  1.00 40.23           H  
ATOM   1356  HB3 ARG V  82      34.623  38.802 -15.272  1.00 40.23           H  
ATOM   1357  HG2 ARG V  82      33.642  40.674 -16.509  1.00 44.48           H  
ATOM   1358  HG3 ARG V  82      35.153  41.130 -16.694  1.00 44.48           H  
ATOM   1359  HD2 ARG V  82      34.891  39.886 -18.556  1.00 63.58           H  
ATOM   1360  HD3 ARG V  82      35.474  38.786 -17.569  1.00 63.58           H  
ATOM   1361  HE  ARG V  82      32.774  38.838 -18.020  1.00 57.62           H  
ATOM   1362 HH11 ARG V  82      34.918  35.754 -18.569  1.00 56.98           H  
ATOM   1363 HH12 ARG V  82      35.566  37.039 -18.188  1.00 56.98           H  
ATOM   1364 HH21 ARG V  82      32.646  35.629 -18.837  1.00 58.67           H  
ATOM   1365 HH22 ARG V  82      31.793  36.833 -18.633  1.00 58.67           H  
ATOM   1366  N   ILE V  83      35.604  42.102 -12.947  1.00 44.07           N  
ATOM   1367  CA  ILE V  83      35.894  43.487 -12.639  1.00 54.18           C  
ATOM   1368  C   ILE V  83      37.383  43.701 -12.817  1.00 60.69           C  
ATOM   1369  O   ILE V  83      38.144  42.761 -13.039  1.00 74.95           O  
ATOM   1370  CB  ILE V  83      35.405  43.902 -11.242  1.00 59.62           C  
ATOM   1371  CG1 ILE V  83      35.883  42.957 -10.151  1.00 61.34           C  
ATOM   1372  CG2 ILE V  83      33.870  43.965 -11.194  1.00 59.75           C  
ATOM   1373  CD1 ILE V  83      36.424  43.715  -8.919  1.00 68.83           C  
ATOM   1374  H   ILE V  83      36.012  41.521 -12.461  1.00 44.07           H  
ATOM   1375  HA  ILE V  83      35.437  44.064 -13.270  1.00 54.18           H  
ATOM   1376  HB  ILE V  83      35.785  44.780 -11.079  1.00 59.62           H  
ATOM   1377 HG12 ILE V  83      35.141  42.402  -9.863  1.00 61.34           H  
ATOM   1378 HG13 ILE V  83      36.597  42.401 -10.501  1.00 61.34           H  
ATOM   1379 HG21 ILE V  83      33.601  44.588 -10.500  1.00 59.75           H  
ATOM   1380 HG22 ILE V  83      33.539  44.266 -12.055  1.00 59.75           H  
ATOM   1381 HG23 ILE V  83      33.524  43.081 -10.997  1.00 59.75           H  
ATOM   1382 HD11 ILE V  83      36.520  43.092  -8.181  1.00 68.83           H  
ATOM   1383 HD12 ILE V  83      37.285  44.102  -9.139  1.00 68.83           H  
ATOM   1384 HD13 ILE V  83      35.797  44.417  -8.680  1.00 68.83           H  
ATOM   1385  N   LYS V  84      37.764  44.970 -12.855  1.00 79.55           N  
ATOM   1386  CA  LYS V  84      39.157  45.414 -12.861  1.00 82.64           C  
ATOM   1387  C   LYS V  84      39.174  46.752 -12.123  1.00 91.21           C  
ATOM   1388  O   LYS V  84      38.414  47.664 -12.486  1.00 78.97           O  
ATOM   1389  CB  LYS V  84      39.721  45.533 -14.276  1.00 70.55           C  
ATOM   1390  CG  LYS V  84      40.588  44.332 -14.669  1.00 76.83           C  
ATOM   1391  CD  LYS V  84      40.532  44.017 -16.165  1.00 77.08           C  
ATOM   1392  CE  LYS V  84      40.958  42.578 -16.441  1.00 70.71           C  
ATOM   1393  NZ  LYS V  84      41.598  42.391 -17.769  1.00 68.72           N1+
ATOM   1394  H   LYS V  84      37.210  45.628 -12.880  1.00 79.55           H  
ATOM   1395  HA  LYS V  84      39.735  44.773 -12.419  1.00 82.64           H  
ATOM   1396  HB2 LYS V  84      38.986  45.592 -14.906  1.00 70.55           H  
ATOM   1397  HB3 LYS V  84      40.270  46.331 -14.332  1.00 70.55           H  
ATOM   1398  HG2 LYS V  84      41.511  44.520 -14.438  1.00 76.83           H  
ATOM   1399  HG3 LYS V  84      40.278  43.549 -14.187  1.00 76.83           H  
ATOM   1400  HD2 LYS V  84      39.625  44.135 -16.486  1.00 77.08           H  
ATOM   1401  HD3 LYS V  84      41.133  44.611 -16.642  1.00 77.08           H  
ATOM   1402  HE2 LYS V  84      41.596  42.305 -15.763  1.00 70.71           H  
ATOM   1403  HE3 LYS V  84      40.174  42.008 -16.408  1.00 70.71           H  
ATOM   1404  HZ1 LYS V  84      41.035  42.631 -18.415  1.00 68.72           H  
ATOM   1405  HZ2 LYS V  84      42.332  42.892 -17.826  1.00 68.72           H  
ATOM   1406  HZ3 LYS V  84      41.821  41.537 -17.882  1.00 68.72           H  
ATOM   1407  N   PRO V  85      39.977  46.895 -11.065  1.00 98.11           N  
ATOM   1408  CA  PRO V  85      39.922  48.150 -10.291  1.00103.93           C  
ATOM   1409  C   PRO V  85      40.116  49.368 -11.171  1.00102.76           C  
ATOM   1410  O   PRO V  85      39.483  50.407 -10.944  1.00103.79           O  
ATOM   1411  CB  PRO V  85      41.037  47.989  -9.244  1.00112.77           C  
ATOM   1412  CG  PRO V  85      41.861  46.809  -9.669  1.00110.79           C  
ATOM   1413  CD  PRO V  85      41.045  45.981 -10.613  1.00102.42           C  
ATOM   1414  HA  PRO V  85      39.082  48.221  -9.811  1.00103.93           H  
ATOM   1415  HB2 PRO V  85      41.579  48.793  -9.223  1.00112.77           H  
ATOM   1416  HB3 PRO V  85      40.641  47.832  -8.372  1.00112.77           H  
ATOM   1417  HG2 PRO V  85      42.664  47.126 -10.110  1.00110.79           H  
ATOM   1418  HG3 PRO V  85      42.096  46.288  -8.885  1.00110.79           H  
ATOM   1419  HD2 PRO V  85      41.585  45.687 -11.364  1.00102.42           H  
ATOM   1420  HD3 PRO V  85      40.667  45.213 -10.155  1.00102.42           H  
ATOM   1421  N   HIS V  86      40.957  49.254 -12.216  1.00102.53           N  
ATOM   1422  CA  HIS V  86      41.111  50.343 -13.160  1.00108.44           C  
ATOM   1423  C   HIS V  86      39.862  50.482 -14.013  1.00106.68           C  
ATOM   1424  O   HIS V  86      39.096  51.450 -13.883  1.00100.81           O  
ATOM   1425  CB  HIS V  86      42.399  50.137 -13.998  1.00116.28           C  
ATOM   1426  CG  HIS V  86      43.652  50.719 -13.368  1.00121.01           C  
ATOM   1427  ND1 HIS V  86      44.580  51.451 -14.083  1.00120.17           N  
ATOM   1428  CD2 HIS V  86      44.116  50.670 -12.093  1.00113.85           C  
ATOM   1429  CE1 HIS V  86      45.564  51.827 -13.277  1.00109.94           C  
ATOM   1430  NE2 HIS V  86      45.306  51.368 -12.071  1.00123.78           N  
ATOM   1431  H   HIS V  86      41.437  48.562 -12.387  1.00102.53           H  
ATOM   1432  HA  HIS V  86      41.226  51.183 -12.688  1.00108.44           H  
ATOM   1433  HB2 HIS V  86      42.543  49.185 -14.115  1.00116.28           H  
ATOM   1434  HB3 HIS V  86      42.279  50.562 -14.861  1.00116.28           H  
ATOM   1435  HD2 HIS V  86      43.709  50.247 -11.372  1.00113.85           H  
ATOM   1436  HE2 HIS V  86      45.802  51.484 -11.378  1.00123.78           H  
ATOM   1437  HE1 HIS V  86      46.308  52.328 -13.522  1.00109.94           H  
ATOM   1438  N   GLN V  87      39.537  49.426 -14.799  1.00 98.07           N  
ATOM   1439  CA  GLN V  87      38.482  49.384 -15.803  1.00 89.43           C  
ATOM   1440  C   GLN V  87      37.081  49.314 -15.187  1.00 87.16           C  
ATOM   1441  O   GLN V  87      36.891  49.120 -13.985  1.00 83.70           O  
ATOM   1442  CB  GLN V  87      38.662  48.160 -16.702  1.00 79.05           C  
ATOM   1443  CG  GLN V  87      40.097  47.863 -17.066  1.00 79.33           C  
ATOM   1444  CD  GLN V  87      40.191  46.798 -18.145  1.00 89.17           C  
ATOM   1445  OE1 GLN V  87      39.277  45.992 -18.318  1.00 72.67           O  
ATOM   1446  NE2 GLN V  87      41.291  46.800 -18.889  1.00 92.70           N  
ATOM   1447  H   GLN V  87      39.951  48.673 -14.756  1.00 98.07           H  
ATOM   1448  HA  GLN V  87      38.545  50.204 -16.318  1.00 89.43           H  
ATOM   1449  HB2 GLN V  87      38.308  47.383 -16.241  1.00 79.05           H  
ATOM   1450  HB3 GLN V  87      38.174  48.307 -17.527  1.00 79.05           H  
ATOM   1451  HG2 GLN V  87      40.518  48.672 -17.398  1.00 79.33           H  
ATOM   1452  HG3 GLN V  87      40.568  47.543 -16.280  1.00 79.33           H  
ATOM   1453 HE21 GLN V  87      41.905  47.386 -18.747  1.00 92.70           H  
ATOM   1454 HE22 GLN V  87      41.390  46.217 -19.512  1.00 92.70           H  
ATOM   1455  N   GLY V  88      36.073  49.482 -16.066  1.00 77.28           N  
ATOM   1456  CA  GLY V  88      34.698  49.254 -15.685  1.00 64.87           C  
ATOM   1457  C   GLY V  88      34.355  47.773 -15.690  1.00 55.35           C  
ATOM   1458  O   GLY V  88      35.025  46.930 -16.298  1.00 44.25           O  
ATOM   1459  H   GLY V  88      36.174  49.729 -16.884  1.00 77.28           H  
ATOM   1460  HA2 GLY V  88      34.546  49.604 -14.793  1.00 64.87           H  
ATOM   1461  HA3 GLY V  88      34.109  49.710 -16.307  1.00 64.87           H  
ATOM   1462  N   GLN V  89      33.288  47.447 -14.969  1.00 47.56           N  
ATOM   1463  CA  GLN V  89      32.904  46.049 -14.823  1.00 48.71           C  
ATOM   1464  C   GLN V  89      32.258  45.528 -16.114  1.00 38.48           C  
ATOM   1465  O   GLN V  89      31.688  46.284 -16.894  1.00 33.61           O  
ATOM   1466  CB  GLN V  89      31.975  45.920 -13.603  1.00 43.88           C  
ATOM   1467  CG  GLN V  89      30.587  46.622 -13.661  1.00 63.30           C  
ATOM   1468  CD  GLN V  89      30.625  48.135 -13.377  1.00 81.11           C  
ATOM   1469  OE1 GLN V  89      31.277  48.904 -14.106  1.00 81.59           O  
ATOM   1470  NE2 GLN V  89      29.905  48.566 -12.326  1.00 74.85           N  
ATOM   1471  H   GLN V  89      32.778  48.006 -14.561  1.00 47.56           H  
ATOM   1472  HA  GLN V  89      33.674  45.481 -14.665  1.00 48.71           H  
ATOM   1473  HB2 GLN V  89      31.803  44.976 -13.461  1.00 43.88           H  
ATOM   1474  HB3 GLN V  89      32.441  46.291 -12.837  1.00 43.88           H  
ATOM   1475  HG2 GLN V  89      30.216  46.500 -14.549  1.00 63.30           H  
ATOM   1476  HG3 GLN V  89      30.006  46.214 -13.000  1.00 63.30           H  
ATOM   1477 HE21 GLN V  89      29.456  48.006 -11.853  1.00 74.85           H  
ATOM   1478 HE22 GLN V  89      29.894  49.403 -12.127  1.00 74.85           H  
ATOM   1479  N   HIS V  90      32.420  44.238 -16.374  1.00 29.89           N  
ATOM   1480  CA  HIS V  90      31.633  43.537 -17.369  1.00 23.23           C  
ATOM   1481  C   HIS V  90      30.733  42.517 -16.685  1.00 23.15           C  
ATOM   1482  O   HIS V  90      31.040  42.060 -15.572  1.00 21.90           O  
ATOM   1483  CB  HIS V  90      32.545  42.809 -18.343  1.00 32.87           C  
ATOM   1484  CG  HIS V  90      33.377  43.720 -19.155  1.00 31.24           C  
ATOM   1485  CD2 HIS V  90      33.437  43.636 -20.515  1.00 30.82           C  
ATOM   1486  ND1 HIS V  90      34.184  44.742 -18.798  1.00 48.95           N  
ATOM   1487  NE2 HIS V  90      34.233  44.576 -20.978  1.00 35.57           N  
ATOM   1488  CE1 HIS V  90      34.699  45.264 -19.955  1.00 48.98           C  
ATOM   1489  H   HIS V  90      32.995  43.738 -15.976  1.00 29.89           H  
ATOM   1490  HA  HIS V  90      31.081  44.167 -17.858  1.00 23.23           H  
ATOM   1491  HB2 HIS V  90      33.140  42.229 -17.843  1.00 32.87           H  
ATOM   1492  HB3 HIS V  90      32.001  42.283 -18.949  1.00 32.87           H  
ATOM   1493  HD1 HIS V  90      34.385  45.083 -17.793  1.00 48.95           H  
ATOM   1494  HD2 HIS V  90      32.912  42.910 -21.119  1.00 30.82           H  
ATOM   1495  HE1 HIS V  90      35.376  46.103 -20.019  1.00 48.98           H  
ATOM   1496  N   ILE V  91      29.607  42.188 -17.313  1.00 24.00           N  
ATOM   1497  CA  ILE V  91      28.802  41.027 -16.926  1.00 24.53           C  
ATOM   1498  C   ILE V  91      28.827  40.075 -18.106  1.00 27.70           C  
ATOM   1499  O   ILE V  91      28.580  40.484 -19.251  1.00 20.89           O  
ATOM   1500  CB  ILE V  91      27.345  41.359 -16.541  1.00 23.13           C  
ATOM   1501  CG1 ILE V  91      27.299  42.301 -15.316  1.00 27.56           C  
ATOM   1502  CG2 ILE V  91      26.568  40.031 -16.346  1.00 22.80           C  
ATOM   1503  CD1 ILE V  91      26.898  41.666 -14.071  1.00 30.61           C  
ATOM   1504  H   ILE V  91      29.282  42.627 -17.977  1.00 24.00           H  
ATOM   1505  HA  ILE V  91      29.205  40.623 -16.141  1.00 24.53           H  
ATOM   1506  HB  ILE V  91      26.909  41.852 -17.254  1.00 23.13           H  
ATOM   1507 HG12 ILE V  91      28.184  42.674 -15.181  1.00 27.56           H  
ATOM   1508 HG13 ILE V  91      26.664  43.011 -15.499  1.00 27.56           H  
ATOM   1509 HG21 ILE V  91      26.514  39.570 -17.198  1.00 22.80           H  
ATOM   1510 HG22 ILE V  91      27.039  39.481 -15.701  1.00 22.80           H  
ATOM   1511 HG23 ILE V  91      25.677  40.232 -16.021  1.00 22.80           H  
ATOM   1512 HD11 ILE V  91      27.551  40.987 -13.838  1.00 30.61           H  
ATOM   1513 HD12 ILE V  91      26.855  42.338 -13.373  1.00 30.61           H  
ATOM   1514 HD13 ILE V  91      26.026  41.258 -14.191  1.00 30.61           H  
ATOM   1515  N   GLY V  92      29.167  38.802 -17.841  1.00 23.86           N  
ATOM   1516  CA  GLY V  92      29.284  37.842 -18.912  1.00 26.30           C  
ATOM   1517  C   GLY V  92      28.644  36.520 -18.537  1.00 27.98           C  
ATOM   1518  O   GLY V  92      28.307  36.279 -17.376  1.00 28.60           O  
ATOM   1519  H   GLY V  92      29.329  38.489 -17.057  1.00 23.86           H  
ATOM   1520  HA2 GLY V  92      28.846  38.185 -19.706  1.00 26.30           H  
ATOM   1521  HA3 GLY V  92      30.221  37.688 -19.110  1.00 26.30           H  
ATOM   1522  N   GLU V  93      28.502  35.648 -19.538  1.00 26.18           N  
ATOM   1523  CA  GLU V  93      27.968  34.294 -19.321  1.00 27.48           C  
ATOM   1524  C   GLU V  93      29.126  33.347 -19.117  1.00 32.88           C  
ATOM   1525  O   GLU V  93      30.121  33.424 -19.842  1.00 29.78           O  
ATOM   1526  CB  GLU V  93      27.070  33.847 -20.477  1.00 35.85           C  
ATOM   1527  CG  GLU V  93      25.775  34.635 -20.410  1.00 30.87           C  
ATOM   1528  CD  GLU V  93      24.795  34.355 -21.528  1.00 37.58           C  
ATOM   1529  OE1 GLU V  93      24.938  33.318 -22.206  1.00 40.73           O  
ATOM   1530  OE2 GLU V  93      23.875  35.161 -21.735  1.00 36.77           O1-
ATOM   1531  H   GLU V  93      28.708  35.814 -20.356  1.00 26.18           H  
ATOM   1532  HA  GLU V  93      27.411  34.281 -18.527  1.00 27.48           H  
ATOM   1533  HB2 GLU V  93      27.507  34.023 -21.324  1.00 35.85           H  
ATOM   1534  HB3 GLU V  93      26.871  32.901 -20.396  1.00 35.85           H  
ATOM   1535  HG2 GLU V  93      25.330  34.424 -19.575  1.00 30.87           H  
ATOM   1536  HG3 GLU V  93      25.990  35.580 -20.443  1.00 30.87           H  
ATOM   1537  N   MET V  94      29.023  32.487 -18.067  1.00 20.98           N  
ATOM   1538  CA  MET V  94      30.007  31.448 -17.831  1.00 26.44           C  
ATOM   1539  C   MET V  94      29.233  30.149 -17.675  1.00 23.04           C  
ATOM   1540  O   MET V  94      28.198  30.123 -17.005  1.00 24.41           O  
ATOM   1541  CB  MET V  94      30.780  31.775 -16.641  1.00 23.02           C  
ATOM   1542  CG  MET V  94      31.475  33.059 -16.774  1.00 32.17           C  
ATOM   1543  SD  MET V  94      32.617  33.231 -15.415  1.00 36.52           S  
ATOM   1544  CE  MET V  94      34.098  32.297 -15.770  1.00 38.73           C  
ATOM   1545  H   MET V  94      28.385  32.502 -17.491  1.00 20.98           H  
ATOM   1546  HA  MET V  94      30.642  31.349 -18.557  1.00 26.44           H  
ATOM   1547  HB2 MET V  94      30.182  31.831 -15.879  1.00 23.02           H  
ATOM   1548  HB3 MET V  94      31.444  31.084 -16.493  1.00 23.02           H  
ATOM   1549  HG2 MET V  94      31.969  33.085 -17.609  1.00 32.17           H  
ATOM   1550  HG3 MET V  94      30.836  33.788 -16.745  1.00 32.17           H  
ATOM   1551  HE1 MET V  94      34.700  32.359 -15.012  1.00 38.73           H  
ATOM   1552  HE2 MET V  94      33.857  31.371 -15.927  1.00 38.73           H  
ATOM   1553  HE3 MET V  94      34.523  32.667 -16.560  1.00 38.73           H  
ATOM   1554  N   SER V  95      29.718  29.102 -18.325  1.00 25.60           N  
ATOM   1555  CA  SER V  95      29.092  27.785 -18.282  1.00 20.12           C  
ATOM   1556  C   SER V  95      29.814  26.873 -17.323  1.00 25.33           C  
ATOM   1557  O   SER V  95      31.049  26.939 -17.161  1.00 21.94           O  
ATOM   1558  CB  SER V  95      29.110  27.149 -19.665  1.00 26.15           C  
ATOM   1559  OG  SER V  95      28.398  28.041 -20.453  1.00 37.00           O  
ATOM   1560  H   SER V  95      30.427  29.128 -18.811  1.00 25.60           H  
ATOM   1561  HA  SER V  95      28.176  27.883 -17.979  1.00 20.12           H  
ATOM   1562  HB2 SER V  95      30.019  27.057 -19.988  1.00 26.15           H  
ATOM   1563  HB3 SER V  95      28.674  26.282 -19.649  1.00 26.15           H  
ATOM   1564  HG  SER V  95      28.748  28.803 -20.412  1.00 37.00           H  
ATOM   1565  N   PHE V  96      29.029  26.027 -16.675  1.00 19.02           N  
ATOM   1566  CA  PHE V  96      29.554  25.115 -15.688  1.00 17.05           C  
ATOM   1567  C   PHE V  96      28.927  23.759 -15.886  1.00 19.80           C  
ATOM   1568  O   PHE V  96      27.781  23.659 -16.309  1.00 20.20           O  
ATOM   1569  CB  PHE V  96      29.306  25.588 -14.260  1.00 18.00           C  
ATOM   1570  CG  PHE V  96      29.905  26.940 -13.971  1.00 17.27           C  
ATOM   1571  CD1 PHE V  96      31.242  27.060 -13.542  1.00 22.33           C  
ATOM   1572  CD2 PHE V  96      29.151  28.074 -14.127  1.00 21.28           C  
ATOM   1573  CE1 PHE V  96      31.764  28.294 -13.237  1.00 26.16           C  
ATOM   1574  CE2 PHE V  96      29.692  29.353 -13.843  1.00 27.62           C  
ATOM   1575  CZ  PHE V  96      31.026  29.442 -13.414  1.00 20.27           C  
ATOM   1576  H   PHE V  96      28.180  25.965 -16.795  1.00 19.02           H  
ATOM   1577  HA  PHE V  96      30.513  25.041 -15.810  1.00 17.05           H  
ATOM   1578  HB2 PHE V  96      28.350  25.647 -14.110  1.00 18.00           H  
ATOM   1579  HB3 PHE V  96      29.699  24.949 -13.644  1.00 18.00           H  
ATOM   1580  HD1 PHE V  96      31.774  26.300 -13.466  1.00 22.33           H  
ATOM   1581  HD2 PHE V  96      28.272  28.004 -14.423  1.00 21.28           H  
ATOM   1582  HE1 PHE V  96      32.631  28.355 -12.904  1.00 26.16           H  
ATOM   1583  HE2 PHE V  96      29.174  30.119 -13.939  1.00 27.62           H  
ATOM   1584  HZ  PHE V  96      31.409  30.273 -13.251  1.00 20.27           H  
ATOM   1585  N   LEU V  97      29.686  22.725 -15.524  1.00 21.52           N  
ATOM   1586  CA  LEU V  97      29.212  21.351 -15.490  1.00 23.14           C  
ATOM   1587  C   LEU V  97      28.439  21.073 -14.209  1.00 22.46           C  
ATOM   1588  O   LEU V  97      28.893  21.421 -13.115  1.00 21.83           O  
ATOM   1589  CB  LEU V  97      30.404  20.387 -15.529  1.00 27.91           C  
ATOM   1590  CG  LEU V  97      30.498  19.116 -16.321  1.00 40.68           C  
ATOM   1591  CD1 LEU V  97      29.951  19.388 -17.707  1.00 46.97           C  
ATOM   1592  CD2 LEU V  97      32.018  18.672 -16.344  1.00 44.67           C  
ATOM   1593  H   LEU V  97      30.509  22.800 -15.285  1.00 21.52           H  
ATOM   1594  HA  LEU V  97      28.632  21.212 -16.255  1.00 23.14           H  
ATOM   1595  HB2 LEU V  97      31.158  20.917 -15.833  1.00 27.91           H  
ATOM   1596  HB3 LEU V  97      30.544  20.109 -14.610  1.00 27.91           H  
ATOM   1597  HG  LEU V  97      29.982  18.389 -15.940  1.00 40.68           H  
ATOM   1598 HD11 LEU V  97      30.135  18.623 -18.274  1.00 46.97           H  
ATOM   1599 HD12 LEU V  97      28.994  19.532 -17.646  1.00 46.97           H  
ATOM   1600 HD13 LEU V  97      30.383  20.178 -18.067  1.00 46.97           H  
ATOM   1601 HD21 LEU V  97      32.095  17.831 -16.821  1.00 44.67           H  
ATOM   1602 HD22 LEU V  97      32.540  19.356 -16.792  1.00 44.67           H  
ATOM   1603 HD23 LEU V  97      32.329  18.564 -15.431  1.00 44.67           H  
ATOM   1604  N   GLN V  98      27.263  20.451 -14.384  1.00 16.51           N  
ATOM   1605  CA  GLN V  98      26.420  19.903 -13.363  1.00 19.75           C  
ATOM   1606  C   GLN V  98      26.419  18.375 -13.444  1.00 19.60           C  
ATOM   1607  O   GLN V  98      26.527  17.798 -14.526  1.00 22.13           O  
ATOM   1608  CB  GLN V  98      25.000  20.399 -13.574  1.00 19.31           C  
ATOM   1609  CG  GLN V  98      24.862  21.893 -13.530  1.00 27.68           C  
ATOM   1610  CD  GLN V  98      23.922  22.360 -12.458  1.00 33.21           C  
ATOM   1611  OE1 GLN V  98      24.268  22.670 -11.319  1.00 29.21           O  
ATOM   1612  NE2 GLN V  98      22.710  22.350 -12.819  1.00 34.53           N  
ATOM   1613  H   GLN V  98      26.918  20.334 -15.163  1.00 16.51           H  
ATOM   1614  HA  GLN V  98      26.742  20.162 -12.486  1.00 19.75           H  
ATOM   1615  HB2 GLN V  98      24.692  20.099 -14.443  1.00 19.31           H  
ATOM   1616  HB3 GLN V  98      24.436  20.029 -12.877  1.00 19.31           H  
ATOM   1617  HG2 GLN V  98      25.732  22.285 -13.357  1.00 27.68           H  
ATOM   1618  HG3 GLN V  98      24.521  22.203 -14.383  1.00 27.68           H  
ATOM   1619 HE21 GLN V  98      22.499  22.092 -13.612  1.00 34.53           H  
ATOM   1620 HE22 GLN V  98      22.096  22.602 -12.271  1.00 34.53           H  
ATOM   1621  N   HIS V  99      26.259  17.762 -12.287  1.00 18.83           N  
ATOM   1622  CA  HIS V  99      26.104  16.316 -12.136  1.00 15.14           C  
ATOM   1623  C   HIS V  99      24.672  15.997 -11.899  1.00 17.65           C  
ATOM   1624  O   HIS V  99      24.138  16.335 -10.834  1.00 18.83           O  
ATOM   1625  CB  HIS V  99      26.840  15.786 -10.961  1.00 24.74           C  
ATOM   1626  CG  HIS V  99      28.275  15.995 -11.119  1.00 12.58           C  
ATOM   1627  ND1 HIS V  99      29.193  15.738 -10.125  1.00 19.93           N  
ATOM   1628  CD2 HIS V  99      28.965  16.419 -12.200  1.00 23.12           C  
ATOM   1629  CE1 HIS V  99      30.396  15.993 -10.594  1.00 18.99           C  
ATOM   1630  NE2 HIS V  99      30.285  16.430 -11.844  1.00 15.54           N  
ATOM   1631  H   HIS V  99      26.233  18.177 -11.534  1.00 18.83           H  
ATOM   1632  HA  HIS V  99      26.436  15.913 -12.953  1.00 15.14           H  
ATOM   1633  HB2 HIS V  99      26.546  16.247 -10.159  1.00 24.74           H  
ATOM   1634  HB3 HIS V  99      26.673  14.834 -10.876  1.00 24.74           H  
ATOM   1635  HD2 HIS V  99      28.611  16.657 -13.027  1.00 23.12           H  
ATOM   1636  HE2 HIS V  99      30.937  16.679 -12.347  1.00 15.54           H  
ATOM   1637  HE1 HIS V  99      31.193  15.885 -10.127  1.00 18.99           H  
ATOM   1638  N   ASN V 100      24.097  15.245 -12.823  1.00 25.32           N  
ATOM   1639  CA  ASN V 100      22.649  14.999 -12.807  1.00 19.25           C  
ATOM   1640  C   ASN V 100      22.312  13.706 -12.106  1.00 23.88           C  
ATOM   1641  O   ASN V 100      21.218  13.565 -11.542  1.00 28.19           O  
ATOM   1642  CB  ASN V 100      22.096  14.978 -14.247  1.00 25.08           C  
ATOM   1643  CG  ASN V 100      22.251  16.328 -14.932  1.00 32.47           C  
ATOM   1644  OD1 ASN V 100      23.084  16.494 -15.805  1.00 36.37           O  
ATOM   1645  ND2 ASN V 100      21.436  17.295 -14.522  1.00 43.83           N  
ATOM   1646  H   ASN V 100      24.515  14.864 -13.471  1.00 25.32           H  
ATOM   1647  HA  ASN V 100      22.202  15.723 -12.342  1.00 19.25           H  
ATOM   1648  HB2 ASN V 100      22.579  14.317 -14.766  1.00 25.08           H  
ATOM   1649  HB3 ASN V 100      21.152  14.756 -14.223  1.00 25.08           H  
ATOM   1650 HD21 ASN V 100      20.861  17.139 -13.901  1.00 43.83           H  
ATOM   1651 HD22 ASN V 100      21.483  18.077 -14.877  1.00 43.83           H  
ATOM   1652  N   LYS V 101      23.218  12.774 -12.135  1.00 17.44           N  
ATOM   1653  CA  LYS V 101      23.072  11.459 -11.551  1.00 21.64           C  
ATOM   1654  C   LYS V 101      24.437  11.088 -11.017  1.00 20.39           C  
ATOM   1655  O   LYS V 101      25.442  11.409 -11.657  1.00 22.60           O  
ATOM   1656  CB  LYS V 101      22.663  10.375 -12.557  1.00 30.77           C  
ATOM   1657  CG  LYS V 101      21.151  10.368 -12.946  1.00 45.02           C  
ATOM   1658  CD  LYS V 101      20.793   9.346 -14.081  1.00 51.97           C  
ATOM   1659  CE  LYS V 101      19.448   9.790 -14.785  1.00 49.20           C  
ATOM   1660  NZ  LYS V 101      18.834   8.846 -15.826  1.00 60.02           N1+
ATOM   1661  H   LYS V 101      23.985  12.878 -12.511  1.00 17.44           H  
ATOM   1662  HA  LYS V 101      22.389  11.486 -10.864  1.00 21.64           H  
ATOM   1663  HB2 LYS V 101      23.171  10.506 -13.373  1.00 30.77           H  
ATOM   1664  HB3 LYS V 101      22.867   9.508 -12.174  1.00 30.77           H  
ATOM   1665  HG2 LYS V 101      20.628  10.135 -12.163  1.00 45.02           H  
ATOM   1666  HG3 LYS V 101      20.905  11.253 -13.258  1.00 45.02           H  
ATOM   1667  HD2 LYS V 101      21.502   9.327 -14.742  1.00 51.97           H  
ATOM   1668  HD3 LYS V 101      20.670   8.462 -13.700  1.00 51.97           H  
ATOM   1669  HE2 LYS V 101      18.778   9.914 -14.094  1.00 49.20           H  
ATOM   1670  HE3 LYS V 101      19.615  10.631 -15.239  1.00 49.20           H  
ATOM   1671  HZ1 LYS V 101      19.409   8.711 -16.491  1.00 60.02           H  
ATOM   1672  HZ2 LYS V 101      18.639   8.063 -15.449  1.00 60.02           H  
ATOM   1673  HZ3 LYS V 101      18.088   9.201 -16.156  1.00 60.02           H  
ATOM   1674  N   CYS V 102      24.480  10.445  -9.855  1.00 26.07           N  
ATOM   1675  CA  CYS V 102      25.729   9.881  -9.311  1.00 22.52           C  
ATOM   1676  C   CYS V 102      25.510   8.418  -8.939  1.00 30.52           C  
ATOM   1677  O   CYS V 102      24.394   7.997  -8.641  1.00 45.51           O  
ATOM   1678  CB  CYS V 102      26.232  10.656  -8.080  1.00 24.76           C  
ATOM   1679  SG  CYS V 102      26.220  12.403  -8.328  1.00 25.83           S  
ATOM   1680  H   CYS V 102      23.795  10.317  -9.351  1.00 26.07           H  
ATOM   1681  HA  CYS V 102      26.417   9.928  -9.992  1.00 22.52           H  
ATOM   1682  HB2 CYS V 102      25.659  10.455  -7.324  1.00 24.76           H  
ATOM   1683  HB3 CYS V 102      27.144  10.386  -7.887  1.00 24.76           H  
ATOM   1684  N   GLU V 103      26.569   7.628  -9.010  1.00 31.72           N  
ATOM   1685  CA  GLU V 103      26.451   6.229  -8.663  1.00 38.98           C  
ATOM   1686  C   GLU V 103      27.743   5.784  -8.007  1.00 30.63           C  
ATOM   1687  O   GLU V 103      28.835   6.308  -8.296  1.00 29.19           O  
ATOM   1688  CB  GLU V 103      26.099   5.339  -9.890  1.00 41.02           C  
ATOM   1689  CG  GLU V 103      27.212   4.452 -10.460  1.00 41.25           C  
ATOM   1690  CD  GLU V 103      26.741   3.566 -11.644  1.00 43.53           C  
ATOM   1691  OE1 GLU V 103      27.613   3.045 -12.371  1.00 36.11           O  
ATOM   1692  OE2 GLU V 103      25.505   3.416 -11.856  1.00 39.22           O1-
ATOM   1693  H   GLU V 103      27.354   7.879  -9.254  1.00 31.72           H  
ATOM   1694  HA  GLU V 103      25.734   6.112  -8.021  1.00 38.98           H  
ATOM   1695  HB2 GLU V 103      25.374   4.749  -9.632  1.00 41.02           H  
ATOM   1696  HB3 GLU V 103      25.811   5.924 -10.609  1.00 41.02           H  
ATOM   1697  HG2 GLU V 103      27.933   5.017 -10.779  1.00 41.25           H  
ATOM   1698  HG3 GLU V 103      27.536   3.865  -9.759  1.00 41.25           H  
ATOM   1699  N   CYS V 104      27.583   4.791  -7.124  1.00 32.89           N  
ATOM   1700  CA  CYS V 104      28.688   4.108  -6.485  1.00 34.15           C  
ATOM   1701  C   CYS V 104      29.229   3.034  -7.410  1.00 43.66           C  
ATOM   1702  O   CYS V 104      28.554   2.049  -7.730  1.00 38.95           O  
ATOM   1703  CB  CYS V 104      28.223   3.545  -5.140  1.00 41.55           C  
ATOM   1704  SG  CYS V 104      28.008   4.918  -3.900  1.00 33.03           S  
ATOM   1705  H   CYS V 104      26.815   4.494  -6.877  1.00 32.89           H  
ATOM   1706  HA  CYS V 104      29.420   4.721  -6.314  1.00 34.15           H  
ATOM   1707  HB2 CYS V 104      27.372   3.094  -5.253  1.00 41.55           H  
ATOM   1708  HB3 CYS V 104      28.886   2.923  -4.802  1.00 41.55           H  
ATOM   1709  N   ARG V 105      30.454   3.223  -7.826  1.00 45.78           N  
ATOM   1710  CA  ARG V 105      31.030   2.428  -8.875  1.00 63.55           C  
ATOM   1711  C   ARG V 105      32.384   1.914  -8.415  1.00 58.68           C  
ATOM   1712  O   ARG V 105      33.111   2.626  -7.707  1.00 42.52           O  
ATOM   1713  CB  ARG V 105      31.173   3.255 -10.172  1.00 46.00           C  
ATOM   1714  CG  ARG V 105      31.551   2.365 -11.269  1.00 57.30           C  
ATOM   1715  CD  ARG V 105      31.033   2.820 -12.540  1.00 65.34           C  
ATOM   1716  NE  ARG V 105      31.794   3.991 -12.849  1.00 70.05           N  
ATOM   1717  CZ  ARG V 105      31.597   4.718 -13.922  1.00 59.59           C  
ATOM   1718  NH1 ARG V 105      30.647   4.370 -14.776  1.00 60.81           N  
ATOM   1719  NH2 ARG V 105      32.356   5.789 -14.123  1.00 59.00           N1+
ATOM   1720  H   ARG V 105      30.985   3.821  -7.509  1.00 45.78           H  
ATOM   1721  HA  ARG V 105      30.469   1.663  -9.079  1.00 63.55           H  
ATOM   1722  HB2 ARG V 105      30.328   3.679 -10.387  1.00 46.00           H  
ATOM   1723  HB3 ARG V 105      31.863   3.927 -10.060  1.00 46.00           H  
ATOM   1724  HG2 ARG V 105      32.518   2.329 -11.333  1.00 57.30           H  
ATOM   1725  HG3 ARG V 105      31.196   1.478 -11.098  1.00 57.30           H  
ATOM   1726  HD2 ARG V 105      31.163   2.148 -13.227  1.00 65.34           H  
ATOM   1727  HD3 ARG V 105      30.092   3.045 -12.469  1.00 65.34           H  
ATOM   1728  HE  ARG V 105      32.413   4.231 -12.303  1.00 70.05           H  
ATOM   1729 HH11 ARG V 105      30.510   4.841 -15.483  1.00 60.81           H  
ATOM   1730 HH12 ARG V 105      30.166   3.674 -14.624  1.00 60.81           H  
ATOM   1731 HH21 ARG V 105      32.238   6.275 -14.823  1.00 59.00           H  
ATOM   1732 HH22 ARG V 105      32.966   5.997 -13.554  1.00 59.00           H  
ATOM   1733  N   PRO V 106      32.756   0.694  -8.817  1.00 80.11           N  
ATOM   1734  CA  PRO V 106      34.100   0.179  -8.485  1.00 57.72           C  
ATOM   1735  C   PRO V 106      35.211   1.135  -8.904  1.00 58.35           C  
ATOM   1736  O   PRO V 106      35.234   1.629 -10.032  1.00 72.46           O  
ATOM   1737  CB  PRO V 106      34.176  -1.150  -9.253  1.00 63.95           C  
ATOM   1738  CG  PRO V 106      32.736  -1.624  -9.365  1.00 70.08           C  
ATOM   1739  CD  PRO V 106      31.909  -0.346  -9.473  1.00 64.31           C  
ATOM   1740  HA  PRO V 106      34.162   0.015  -7.531  1.00 57.72           H  
ATOM   1741  HB2 PRO V 106      34.561  -1.002 -10.131  1.00 63.95           H  
ATOM   1742  HB3 PRO V 106      34.714  -1.787  -8.757  1.00 63.95           H  
ATOM   1743  HG2 PRO V 106      32.629  -2.175 -10.156  1.00 70.08           H  
ATOM   1744  HG3 PRO V 106      32.491  -2.130  -8.574  1.00 70.08           H  
ATOM   1745  HD2 PRO V 106      31.749  -0.121 -10.403  1.00 64.31           H  
ATOM   1746  HD3 PRO V 106      31.065  -0.444  -9.005  1.00 64.31           H  
ATOM   1747  N   LYS V 107      36.143   1.389  -7.983  1.00 54.17           N  
ATOM   1748  CA  LYS V 107      37.275   2.266  -8.242  1.00 57.67           C  
ATOM   1749  C   LYS V 107      38.099   1.615  -9.331  1.00 78.08           C  
ATOM   1750  O   LYS V 107      38.009   0.383  -9.468  1.00 56.54           O  
ATOM   1751  CB  LYS V 107      38.105   2.505  -6.976  1.00 60.27           C  
ATOM   1752  CG  LYS V 107      37.274   3.107  -5.822  1.00 61.21           C  
ATOM   1753  CD  LYS V 107      38.044   3.242  -4.495  1.00 68.02           C  
ATOM   1754  CE  LYS V 107      37.790   4.590  -3.799  1.00 62.24           C  
ATOM   1755  NZ  LYS V 107      37.028   4.480  -2.521  1.00 74.06           N1+
ATOM   1756  OXT LYS V 107      38.824   2.304 -10.072  1.00 84.90           O1-
ATOM   1757  H   LYS V 107      36.138   1.059  -7.188  1.00 54.17           H  
ATOM   1758  HA  LYS V 107      36.985   3.147  -8.522  1.00 57.67           H  
ATOM   1759  HB2 LYS V 107      38.470   1.659  -6.673  1.00 60.27           H  
ATOM   1760  HB3 LYS V 107      38.825   3.122  -7.182  1.00 60.27           H  
ATOM   1761  HG2 LYS V 107      36.978   3.994  -6.081  1.00 61.21           H  
ATOM   1762  HG3 LYS V 107      36.507   2.536  -5.660  1.00 61.21           H  
ATOM   1763  HD2 LYS V 107      37.763   2.535  -3.893  1.00 68.02           H  
ATOM   1764  HD3 LYS V 107      38.995   3.169  -4.671  1.00 68.02           H  
ATOM   1765  HE2 LYS V 107      38.645   5.001  -3.597  1.00 62.24           H  
ATOM   1766  HE3 LYS V 107      37.282   5.158  -4.398  1.00 62.24           H  
ATOM   1767  HZ1 LYS V 107      36.231   4.114  -2.672  1.00 74.06           H  
ATOM   1768  HZ2 LYS V 107      37.475   3.973  -1.942  1.00 74.06           H  
ATOM   1769  HZ3 LYS V 107      36.911   5.288  -2.166  1.00 74.06           H  
TER    1770      LYS V 107 
ATOM   1771  N   GLU W  13      16.846  30.476 -19.255  1.00 59.79           N1+
ATOM   1772  CA  GLU W  13      17.828  29.402 -19.106  1.00 37.85           C  
ATOM   1773  C   GLU W  13      19.192  29.846 -18.460  1.00 45.02           C  
ATOM   1774  O   GLU W  13      19.701  29.166 -17.575  1.00 43.13           O  
ATOM   1775  CB  GLU W  13      18.074  28.765 -20.478  1.00 55.03           C  
ATOM   1776  CG  GLU W  13      18.296  29.803 -21.581  1.00 54.47           C  
ATOM   1777  CD  GLU W  13      19.241  29.308 -22.664  1.00 72.77           C  
ATOM   1778  OE1 GLU W  13      19.489  28.083 -22.695  1.00 82.49           O  
ATOM   1779  OE2 GLU W  13      19.742  30.134 -23.469  1.00 69.01           O1-
ATOM   1780  H1  GLU W  13      15.983  30.095 -19.617  1.00 59.79           H  
ATOM   1781  H2  GLU W  13      17.202  31.171 -19.895  1.00 59.79           H  
ATOM   1782  H3  GLU W  13      16.675  30.903 -18.356  1.00 59.79           H  
ATOM   1783  HA  GLU W  13      17.463  28.749 -18.488  1.00 37.85           H  
ATOM   1784  HB2 GLU W  13      18.864  28.205 -20.429  1.00 55.03           H  
ATOM   1785  HB3 GLU W  13      17.302  28.230 -20.720  1.00 55.03           H  
ATOM   1786  HG2 GLU W  13      17.444  30.011 -21.996  1.00 54.47           H  
ATOM   1787  HG3 GLU W  13      18.679  30.604 -21.190  1.00 54.47           H  
ATOM   1788  N   VAL W  14      19.756  30.982 -18.878  1.00 28.77           N  
ATOM   1789  CA  VAL W  14      20.857  31.602 -18.144  1.00 27.46           C  
ATOM   1790  C   VAL W  14      20.424  32.060 -16.752  1.00 30.46           C  
ATOM   1791  O   VAL W  14      19.425  32.786 -16.583  1.00 28.97           O  
ATOM   1792  CB  VAL W  14      21.425  32.764 -18.972  1.00 34.65           C  
ATOM   1793  CG1 VAL W  14      22.567  33.514 -18.211  1.00 30.01           C  
ATOM   1794  CG2 VAL W  14      21.870  32.247 -20.342  1.00 35.48           C  
ATOM   1795  H   VAL W  14      19.518  31.412 -19.584  1.00 28.77           H  
ATOM   1796  HA  VAL W  14      21.546  30.933 -18.007  1.00 27.46           H  
ATOM   1797  HB  VAL W  14      20.731  33.427 -19.116  1.00 34.65           H  
ATOM   1798 HG11 VAL W  14      23.005  34.127 -18.822  1.00 30.01           H  
ATOM   1799 HG12 VAL W  14      22.182  34.006 -17.469  1.00 30.01           H  
ATOM   1800 HG13 VAL W  14      23.207  32.863 -17.881  1.00 30.01           H  
ATOM   1801 HG21 VAL W  14      22.329  32.959 -20.814  1.00 35.48           H  
ATOM   1802 HG22 VAL W  14      22.468  31.493 -20.216  1.00 35.48           H  
ATOM   1803 HG23 VAL W  14      21.088  31.968 -20.843  1.00 35.48           H  
ATOM   1804  N   VAL W  15      21.220  31.702 -15.743  1.00 24.60           N  
ATOM   1805  CA  VAL W  15      20.926  32.153 -14.391  1.00 21.49           C  
ATOM   1806  C   VAL W  15      21.284  33.610 -14.247  1.00 22.55           C  
ATOM   1807  O   VAL W  15      22.402  34.040 -14.541  1.00 21.12           O  
ATOM   1808  CB  VAL W  15      21.671  31.333 -13.336  1.00 23.24           C  
ATOM   1809  CG1 VAL W  15      21.264  31.843 -11.949  1.00 23.27           C  
ATOM   1810  CG2 VAL W  15      21.313  29.805 -13.509  1.00 32.16           C  
ATOM   1811  H   VAL W  15      21.921  31.209 -15.817  1.00 24.60           H  
ATOM   1812  HA  VAL W  15      19.973  32.036 -14.253  1.00 21.49           H  
ATOM   1813  HB  VAL W  15      22.631  31.426 -13.434  1.00 23.24           H  
ATOM   1814 HG11 VAL W  15      21.752  31.346 -11.274  1.00 23.27           H  
ATOM   1815 HG12 VAL W  15      21.478  32.787 -11.884  1.00 23.27           H  
ATOM   1816 HG13 VAL W  15      20.310  31.711 -11.831  1.00 23.27           H  
ATOM   1817 HG21 VAL W  15      21.741  29.298 -12.801  1.00 32.16           H  
ATOM   1818 HG22 VAL W  15      20.350  29.698 -13.456  1.00 32.16           H  
ATOM   1819 HG23 VAL W  15      21.632  29.501 -14.373  1.00 32.16           H  
ATOM   1820  N   LYS W  16      20.385  34.366 -13.676  1.00 19.67           N  
ATOM   1821  CA  LYS W  16      20.603  35.793 -13.590  1.00 21.14           C  
ATOM   1822  C   LYS W  16      21.595  36.107 -12.494  1.00 19.25           C  
ATOM   1823  O   LYS W  16      21.540  35.524 -11.409  1.00 20.01           O  
ATOM   1824  CB  LYS W  16      19.289  36.522 -13.304  1.00 31.52           C  
ATOM   1825  CG  LYS W  16      18.340  36.550 -14.536  1.00 39.16           C  
ATOM   1826  CD  LYS W  16      19.043  36.644 -15.917  1.00 39.84           C  
ATOM   1827  CE  LYS W  16      18.106  36.366 -17.170  1.00 60.27           C  
ATOM   1828  NZ  LYS W  16      18.172  34.939 -17.789  1.00 40.10           N1+
ATOM   1829  H   LYS W  16      19.647  34.086 -13.334  1.00 19.67           H  
ATOM   1830  HA  LYS W  16      20.955  36.113 -14.436  1.00 21.14           H  
ATOM   1831  HB2 LYS W  16      18.829  36.070 -12.580  1.00 31.52           H  
ATOM   1832  HB3 LYS W  16      19.484  37.438 -13.053  1.00 31.52           H  
ATOM   1833  HG2 LYS W  16      17.814  35.736 -14.536  1.00 39.16           H  
ATOM   1834  HG3 LYS W  16      17.758  37.322 -14.456  1.00 39.16           H  
ATOM   1835  HD2 LYS W  16      19.404  37.539 -16.018  1.00 39.84           H  
ATOM   1836  HD3 LYS W  16      19.761  35.992 -15.941  1.00 39.84           H  
ATOM   1837  HE2 LYS W  16      17.187  36.514 -16.898  1.00 60.27           H  
ATOM   1838  HE3 LYS W  16      18.348  36.990 -17.872  1.00 60.27           H  
ATOM   1839  HZ1 LYS W  16      19.004  34.758 -18.050  1.00 40.10           H  
ATOM   1840  HZ2 LYS W  16      17.920  34.334 -17.187  1.00 40.10           H  
ATOM   1841  HZ3 LYS W  16      17.631  34.887 -18.494  1.00 40.10           H  
ATOM   1842  N   PHE W  17      22.427  37.099 -12.772  1.00 23.50           N  
ATOM   1843  CA  PHE W  17      23.446  37.516 -11.824  1.00 20.20           C  
ATOM   1844  C   PHE W  17      23.035  37.548 -10.357  1.00 19.18           C  
ATOM   1845  O   PHE W  17      23.672  36.904  -9.505  1.00 23.40           O  
ATOM   1846  CB  PHE W  17      23.985  38.877 -12.237  1.00 25.30           C  
ATOM   1847  CG  PHE W  17      24.909  39.433 -11.227  1.00 22.76           C  
ATOM   1848  CD1 PHE W  17      26.202  38.948 -11.149  1.00 21.78           C  
ATOM   1849  CD2 PHE W  17      24.477  40.331 -10.280  1.00 25.14           C  
ATOM   1850  CE1 PHE W  17      27.059  39.411 -10.154  1.00 23.93           C  
ATOM   1851  CE2 PHE W  17      25.365  40.817  -9.274  1.00 30.89           C  
ATOM   1852  CZ  PHE W  17      26.621  40.371  -9.238  1.00 22.48           C  
ATOM   1853  H   PHE W  17      22.422  37.548 -13.505  1.00 23.50           H  
ATOM   1854  HA  PHE W  17      24.136  36.836 -11.875  1.00 20.20           H  
ATOM   1855  HB2 PHE W  17      24.467  38.788 -13.074  1.00 25.30           H  
ATOM   1856  HB3 PHE W  17      23.244  39.494 -12.344  1.00 25.30           H  
ATOM   1857  HD1 PHE W  17      26.498  38.313 -11.761  1.00 21.78           H  
ATOM   1858  HD2 PHE W  17      23.595  40.626 -10.294  1.00 25.14           H  
ATOM   1859  HE1 PHE W  17      27.927  39.081 -10.100  1.00 23.93           H  
ATOM   1860  HE2 PHE W  17      25.071  41.440  -8.649  1.00 30.89           H  
ATOM   1861  HZ  PHE W  17      27.210  40.701  -8.598  1.00 22.48           H  
ATOM   1862  N   MET W  18      22.039  38.364 -10.001  1.00 25.09           N  
ATOM   1863  CA  MET W  18      21.656  38.437  -8.589  1.00 31.46           C  
ATOM   1864  C   MET W  18      21.187  37.093  -8.003  1.00 24.04           C  
ATOM   1865  O   MET W  18      21.272  36.885  -6.788  1.00 26.09           O  
ATOM   1866  CB  MET W  18      20.563  39.491  -8.396  1.00 27.59           C  
ATOM   1867  CG  MET W  18      21.113  40.920  -8.503  1.00 38.22           C  
ATOM   1868  SD  MET W  18      22.386  41.402  -7.257  1.00 41.02           S  
ATOM   1869  CE  MET W  18      21.582  40.991  -5.738  1.00 38.79           C  
ATOM   1870  H   MET W  18      21.588  38.865 -10.534  1.00 25.09           H  
ATOM   1871  HA  MET W  18      22.448  38.709  -8.100  1.00 31.46           H  
ATOM   1872  HB2 MET W  18      19.885  39.375  -9.080  1.00 27.59           H  
ATOM   1873  HB3 MET W  18      20.169  39.383  -7.516  1.00 27.59           H  
ATOM   1874  HG2 MET W  18      21.519  41.023  -9.379  1.00 38.22           H  
ATOM   1875  HG3 MET W  18      20.372  41.538  -8.406  1.00 38.22           H  
ATOM   1876  HE1 MET W  18      22.158  41.240  -4.999  1.00 38.79           H  
ATOM   1877  HE2 MET W  18      20.744  41.476  -5.683  1.00 38.79           H  
ATOM   1878  HE3 MET W  18      21.413  40.036  -5.719  1.00 38.79           H  
ATOM   1879  N   ASP W  19      20.608  36.224  -8.813  1.00 23.66           N  
ATOM   1880  CA  ASP W  19      20.248  34.912  -8.297  1.00 19.93           C  
ATOM   1881  C   ASP W  19      21.495  34.133  -7.936  1.00 29.07           C  
ATOM   1882  O   ASP W  19      21.563  33.507  -6.877  1.00 25.57           O  
ATOM   1883  CB  ASP W  19      19.476  34.108  -9.327  1.00 25.89           C  
ATOM   1884  CG  ASP W  19      18.070  34.659  -9.611  1.00 37.13           C  
ATOM   1885  OD1 ASP W  19      17.537  35.444  -8.807  1.00 37.19           O  
ATOM   1886  OD2 ASP W  19      17.481  34.242 -10.625  1.00 37.66           O1-
ATOM   1887  H   ASP W  19      20.418  36.362  -9.641  1.00 23.66           H  
ATOM   1888  HA  ASP W  19      19.684  35.045  -7.518  1.00 19.93           H  
ATOM   1889  HB2 ASP W  19      19.970  34.113 -10.161  1.00 25.89           H  
ATOM   1890  HB3 ASP W  19      19.378  33.198  -9.004  1.00 25.89           H  
ATOM   1891  N   VAL W  20      22.486  34.139  -8.845  1.00 19.76           N  
ATOM   1892  CA  VAL W  20      23.755  33.459  -8.581  1.00 23.51           C  
ATOM   1893  C   VAL W  20      24.360  34.018  -7.304  1.00 20.51           C  
ATOM   1894  O   VAL W  20      24.602  33.295  -6.325  1.00 19.43           O  
ATOM   1895  CB  VAL W  20      24.726  33.636  -9.770  1.00 21.14           C  
ATOM   1896  CG1 VAL W  20      26.080  32.896  -9.504  1.00 19.91           C  
ATOM   1897  CG2 VAL W  20      24.089  33.130 -11.087  1.00 22.73           C  
ATOM   1898  H   VAL W  20      22.444  34.526  -9.611  1.00 19.76           H  
ATOM   1899  HA  VAL W  20      23.590  32.509  -8.469  1.00 23.51           H  
ATOM   1900  HB  VAL W  20      24.911  34.583  -9.867  1.00 21.14           H  
ATOM   1901 HG11 VAL W  20      26.758  33.256 -10.098  1.00 19.91           H  
ATOM   1902 HG12 VAL W  20      26.341  33.037  -8.581  1.00 19.91           H  
ATOM   1903 HG13 VAL W  20      25.962  31.949  -9.674  1.00 19.91           H  
ATOM   1904 HG21 VAL W  20      24.700  33.305 -11.820  1.00 22.73           H  
ATOM   1905 HG22 VAL W  20      23.926  32.176 -11.013  1.00 22.73           H  
ATOM   1906 HG23 VAL W  20      23.253  33.598 -11.234  1.00 22.73           H  
ATOM   1907  N   TYR W  21      24.603  35.339  -7.310  1.00 18.33           N  
ATOM   1908  CA  TYR W  21      25.212  36.005  -6.161  1.00 15.78           C  
ATOM   1909  C   TYR W  21      24.491  35.692  -4.847  1.00 22.95           C  
ATOM   1910  O   TYR W  21      25.120  35.384  -3.823  1.00 20.73           O  
ATOM   1911  CB  TYR W  21      25.298  37.532  -6.434  1.00 23.09           C  
ATOM   1912  CG  TYR W  21      25.717  38.281  -5.240  1.00 24.01           C  
ATOM   1913  CD1 TYR W  21      27.028  38.281  -4.818  1.00 27.67           C  
ATOM   1914  CD2 TYR W  21      24.789  38.895  -4.460  1.00 24.95           C  
ATOM   1915  CE1 TYR W  21      27.382  38.902  -3.678  1.00 28.06           C  
ATOM   1916  CE2 TYR W  21      25.132  39.575  -3.352  1.00 31.48           C  
ATOM   1917  CZ  TYR W  21      26.427  39.596  -2.949  1.00 24.96           C  
ATOM   1918  OH  TYR W  21      26.750  40.230  -1.759  1.00 31.91           O  
ATOM   1919  H   TYR W  21      24.342  35.866  -7.937  1.00 18.33           H  
ATOM   1920  HA  TYR W  21      26.117  35.673  -6.048  1.00 15.78           H  
ATOM   1921  HB2 TYR W  21      25.946  37.694  -7.137  1.00 23.09           H  
ATOM   1922  HB3 TYR W  21      24.425  37.857  -6.705  1.00 23.09           H  
ATOM   1923  HD1 TYR W  21      27.676  37.848  -5.327  1.00 27.67           H  
ATOM   1924  HD2 TYR W  21      23.892  38.843  -4.699  1.00 24.95           H  
ATOM   1925  HE1 TYR W  21      28.262  38.867  -3.380  1.00 28.06           H  
ATOM   1926  HE2 TYR W  21      24.484  40.028  -2.863  1.00 31.48           H  
ATOM   1927  HH  TYR W  21      27.556  40.466  -1.769  1.00 31.91           H  
ATOM   1928  N   GLN W  22      23.164  35.734  -4.847  1.00 19.11           N  
ATOM   1929  CA  GLN W  22      22.500  35.461  -3.592  1.00 24.38           C  
ATOM   1930  C   GLN W  22      22.612  33.991  -3.193  1.00 20.72           C  
ATOM   1931  O   GLN W  22      22.641  33.675  -2.007  1.00 22.33           O  
ATOM   1932  CB  GLN W  22      21.040  35.875  -3.687  1.00 21.43           C  
ATOM   1933  CG  GLN W  22      20.877  37.412  -3.791  1.00 31.46           C  
ATOM   1934  CD  GLN W  22      19.436  37.893  -4.118  1.00 46.06           C  
ATOM   1935  NE2 GLN W  22      18.591  37.174  -4.686  1.00 48.16           N  
ATOM   1936  OE1 GLN W  22      19.177  39.133  -3.757  1.00 45.62           O  
ATOM   1937  H   GLN W  22      22.660  35.908  -5.521  1.00 19.11           H  
ATOM   1938  HA  GLN W  22      22.922  35.985  -2.894  1.00 24.38           H  
ATOM   1939  HB2 GLN W  22      20.646  35.474  -4.477  1.00 21.43           H  
ATOM   1940  HB3 GLN W  22      20.571  35.574  -2.893  1.00 21.43           H  
ATOM   1941  HG2 GLN W  22      21.131  37.808  -2.942  1.00 31.46           H  
ATOM   1942  HG3 GLN W  22      21.460  37.737  -4.495  1.00 31.46           H  
ATOM   1943 HE21 GLN W  22      18.827  36.228  -4.948  1.00 48.16           H  
ATOM   1944 HE22 GLN W  22      17.670  37.538  -4.885  1.00 48.16           H  
ATOM   1945  N   ARG W  23      22.664  33.091  -4.146  1.00 22.17           N  
ATOM   1946  CA  ARG W  23      22.676  31.678  -3.787  1.00 15.25           C  
ATOM   1947  C   ARG W  23      24.029  31.193  -3.319  1.00 22.40           C  
ATOM   1948  O   ARG W  23      24.117  30.283  -2.508  1.00 22.66           O  
ATOM   1949  CB  ARG W  23      22.149  30.883  -4.967  1.00 21.51           C  
ATOM   1950  CG  ARG W  23      21.988  29.453  -4.656  1.00 26.99           C  
ATOM   1951  CD  ARG W  23      20.560  29.156  -4.375  1.00 38.70           C  
ATOM   1952  NE  ARG W  23      20.332  27.718  -4.443  1.00 38.68           N  
ATOM   1953  CZ  ARG W  23      19.459  27.129  -5.252  1.00 54.78           C  
ATOM   1954  NH1 ARG W  23      18.696  27.840  -6.096  1.00 48.89           N  
ATOM   1955  NH2 ARG W  23      19.343  25.810  -5.200  1.00 54.62           N1+
ATOM   1956  H   ARG W  23      22.694  33.258  -4.989  1.00 22.17           H  
ATOM   1957  HA  ARG W  23      22.085  31.520  -3.034  1.00 15.25           H  
ATOM   1958  HB2 ARG W  23      21.283  31.235  -5.225  1.00 21.51           H  
ATOM   1959  HB3 ARG W  23      22.773  30.962  -5.706  1.00 21.51           H  
ATOM   1960  HG2 ARG W  23      22.275  28.918  -5.413  1.00 26.99           H  
ATOM   1961  HG3 ARG W  23      22.514  29.227  -3.873  1.00 26.99           H  
ATOM   1962  HD2 ARG W  23      20.330  29.466  -3.485  1.00 38.70           H  
ATOM   1963  HD3 ARG W  23      19.998  29.593  -5.034  1.00 38.70           H  
ATOM   1964  HE  ARG W  23      20.797  27.216  -3.922  1.00 38.68           H  
ATOM   1965 HH11 ARG W  23      18.136  27.440  -6.611  1.00 48.89           H  
ATOM   1966 HH12 ARG W  23      18.767  28.697  -6.121  1.00 48.89           H  
ATOM   1967 HH21 ARG W  23      19.827  25.357  -4.652  1.00 54.62           H  
ATOM   1968 HH22 ARG W  23      18.784  25.406  -5.714  1.00 54.62           H  
ATOM   1969  N   SER W  24      25.073  31.841  -3.753  1.00 17.05           N  
ATOM   1970  CA  SER W  24      26.411  31.413  -3.383  1.00 24.69           C  
ATOM   1971  C   SER W  24      26.945  32.213  -2.221  1.00 21.54           C  
ATOM   1972  O   SER W  24      27.974  31.867  -1.684  1.00 17.22           O  
ATOM   1973  CB  SER W  24      27.294  31.540  -4.623  1.00 19.95           C  
ATOM   1974  OG  SER W  24      27.292  32.848  -5.022  1.00 25.15           O  
ATOM   1975  H   SER W  24      25.044  32.533  -4.263  1.00 17.05           H  
ATOM   1976  HA  SER W  24      26.440  30.484  -3.105  1.00 24.69           H  
ATOM   1977  HB2 SER W  24      28.200  31.267  -4.407  1.00 19.95           H  
ATOM   1978  HB3 SER W  24      26.940  30.983  -5.333  1.00 19.95           H  
ATOM   1979  HG  SER W  24      27.841  32.958  -5.647  1.00 25.15           H  
ATOM   1980  N   TYR W  25      26.269  33.281  -1.809  1.00 22.83           N  
ATOM   1981  CA  TYR W  25      26.824  34.080  -0.742  1.00 25.76           C  
ATOM   1982  C   TYR W  25      26.874  33.308   0.578  1.00 26.29           C  
ATOM   1983  O   TYR W  25      25.892  32.720   0.985  1.00 19.24           O  
ATOM   1984  CB  TYR W  25      25.997  35.316  -0.501  1.00 19.69           C  
ATOM   1985  CG  TYR W  25      26.660  36.282   0.435  1.00 18.56           C  
ATOM   1986  CD1 TYR W  25      27.501  37.252  -0.034  1.00 24.69           C  
ATOM   1987  CD2 TYR W  25      26.377  36.262   1.806  1.00 23.40           C  
ATOM   1988  CE1 TYR W  25      28.104  38.175   0.866  1.00 26.87           C  
ATOM   1989  CE2 TYR W  25      26.894  37.170   2.655  1.00 21.71           C  
ATOM   1990  CZ  TYR W  25      27.818  38.111   2.201  1.00 24.70           C  
ATOM   1991  OH  TYR W  25      28.426  39.019   3.102  1.00 25.36           O  
ATOM   1992  H   TYR W  25      25.515  33.549  -2.124  1.00 22.83           H  
ATOM   1993  HA  TYR W  25      27.722  34.328  -1.011  1.00 25.76           H  
ATOM   1994  HB2 TYR W  25      25.852  35.768  -1.347  1.00 19.69           H  
ATOM   1995  HB3 TYR W  25      25.147  35.057  -0.113  1.00 19.69           H  
ATOM   1996  HD1 TYR W  25      27.680  37.308  -0.945  1.00 24.69           H  
ATOM   1997  HD2 TYR W  25      25.815  35.602   2.141  1.00 23.40           H  
ATOM   1998  HE1 TYR W  25      28.691  38.821   0.546  1.00 26.87           H  
ATOM   1999  HE2 TYR W  25      26.634  37.170   3.548  1.00 21.71           H  
ATOM   2000  HH  TYR W  25      28.835  38.598   3.704  1.00 25.36           H  
ATOM   2001  N   CYS W  26      27.978  33.457   1.281  1.00 20.83           N  
ATOM   2002  CA  CYS W  26      28.245  32.900   2.595  1.00 22.71           C  
ATOM   2003  C   CYS W  26      27.003  32.546   3.388  1.00 17.58           C  
ATOM   2004  O   CYS W  26      26.377  33.466   3.891  1.00 20.04           O  
ATOM   2005  CB  CYS W  26      29.078  33.930   3.398  1.00 20.18           C  
ATOM   2006  SG  CYS W  26      29.502  33.458   5.113  1.00 22.74           S  
ATOM   2007  H   CYS W  26      28.648  33.916   0.997  1.00 20.83           H  
ATOM   2008  HA  CYS W  26      28.724  32.066   2.469  1.00 22.71           H  
ATOM   2009  HB2 CYS W  26      29.913  34.077   2.927  1.00 20.18           H  
ATOM   2010  HB3 CYS W  26      28.574  34.757   3.445  1.00 20.18           H  
ATOM   2011  N   HIS W  27      26.712  31.251   3.622  1.00 15.47           N  
ATOM   2012  CA  HIS W  27      25.621  30.850   4.516  1.00 17.03           C  
ATOM   2013  C   HIS W  27      25.815  29.387   4.979  1.00 12.88           C  
ATOM   2014  O   HIS W  27      26.634  28.656   4.431  1.00 20.82           O  
ATOM   2015  CB  HIS W  27      24.257  31.044   3.812  1.00 22.13           C  
ATOM   2016  CG  HIS W  27      23.992  30.136   2.636  1.00 26.43           C  
ATOM   2017  ND1 HIS W  27      24.581  30.303   1.401  1.00 21.19           N1+
ATOM   2018  CD2 HIS W  27      23.147  29.074   2.499  1.00 20.97           C  
ATOM   2019  CE1 HIS W  27      24.146  29.357   0.574  1.00 22.55           C  
ATOM   2020  NE2 HIS W  27      23.309  28.580   1.230  1.00 26.65           N  
ATOM   2021  H   HIS W  27      27.135  30.590   3.272  1.00 15.47           H  
ATOM   2022  HA  HIS W  27      25.654  31.392   5.320  1.00 17.03           H  
ATOM   2023  HB2 HIS W  27      23.554  30.886   4.462  1.00 22.13           H  
ATOM   2024  HB3 HIS W  27      24.210  31.957   3.488  1.00 22.13           H  
ATOM   2025  HD1 HIS W  27      25.286  31.081   1.145  1.00 21.19           H  
ATOM   2026  HD2 HIS W  27      22.474  28.692   3.252  1.00 20.97           H  
ATOM   2027  HE2 HIS W  27      22.829  27.698   0.833  1.00 26.65           H  
ATOM   2028  HE1 HIS W  27      24.431  29.245  -0.462  1.00 22.55           H  
ATOM   2029  N   PRO W  28      25.038  28.917   5.984  1.00 20.60           N  
ATOM   2030  CA  PRO W  28      25.121  27.494   6.347  1.00 18.25           C  
ATOM   2031  C   PRO W  28      24.466  26.626   5.305  1.00 15.12           C  
ATOM   2032  O   PRO W  28      23.384  26.933   4.823  1.00 25.56           O  
ATOM   2033  CB  PRO W  28      24.377  27.392   7.666  1.00 18.33           C  
ATOM   2034  CG  PRO W  28      24.081  28.790   8.081  1.00 20.72           C  
ATOM   2035  CD  PRO W  28      23.996  29.566   6.796  1.00 21.63           C  
ATOM   2036  HA  PRO W  28      26.050  27.242   6.469  1.00 18.25           H  
ATOM   2037  HB2 PRO W  28      23.556  26.891   7.539  1.00 18.33           H  
ATOM   2038  HB3 PRO W  28      24.938  26.950   8.323  1.00 18.33           H  
ATOM   2039  HG2 PRO W  28      23.239  28.821   8.562  1.00 20.72           H  
ATOM   2040  HG3 PRO W  28      24.797  29.127   8.643  1.00 20.72           H  
ATOM   2041  HD2 PRO W  28      23.121  29.471   6.386  1.00 21.63           H  
ATOM   2042  HD3 PRO W  28      24.195  30.504   6.938  1.00 21.63           H  
ATOM   2043  N   ILE W  29      25.217  25.642   4.839  1.00 20.05           N  
ATOM   2044  CA  ILE W  29      24.748  24.746   3.798  1.00 24.66           C  
ATOM   2045  C   ILE W  29      25.070  23.299   4.169  1.00 19.07           C  
ATOM   2046  O   ILE W  29      26.144  22.982   4.692  1.00 17.51           O  
ATOM   2047  CB  ILE W  29      25.313  25.111   2.393  1.00 19.51           C  
ATOM   2048  CG1 ILE W  29      24.676  24.202   1.324  1.00 24.62           C  
ATOM   2049  CG2 ILE W  29      26.823  25.193   2.351  1.00 24.02           C  
ATOM   2050  CD1 ILE W  29      24.815  24.708  -0.119  1.00 24.87           C  
ATOM   2051  H   ILE W  29      26.013  25.471   5.115  1.00 20.05           H  
ATOM   2052  HA  ILE W  29      23.782  24.821   3.753  1.00 24.66           H  
ATOM   2053  HB  ILE W  29      25.048  26.020   2.181  1.00 19.51           H  
ATOM   2054 HG12 ILE W  29      25.100  23.330   1.370  1.00 24.62           H  
ATOM   2055 HG13 ILE W  29      23.728  24.120   1.515  1.00 24.62           H  
ATOM   2056 HG21 ILE W  29      27.123  25.836   3.013  1.00 24.02           H  
ATOM   2057 HG22 ILE W  29      27.192  24.318   2.548  1.00 24.02           H  
ATOM   2058 HG23 ILE W  29      27.100  25.477   1.466  1.00 24.02           H  
ATOM   2059 HD11 ILE W  29      24.419  24.059  -0.721  1.00 24.87           H  
ATOM   2060 HD12 ILE W  29      24.356  25.559  -0.201  1.00 24.87           H  
ATOM   2061 HD13 ILE W  29      25.757  24.819  -0.325  1.00 24.87           H  
ATOM   2062  N   GLU W  30      24.144  22.432   3.854  1.00 19.36           N  
ATOM   2063  CA  GLU W  30      24.313  20.983   4.074  1.00 18.03           C  
ATOM   2064  C   GLU W  30      25.430  20.489   3.249  1.00 17.96           C  
ATOM   2065  O   GLU W  30      25.445  20.682   2.017  1.00 18.31           O  
ATOM   2066  CB  GLU W  30      23.060  20.204   3.714  1.00 26.78           C  
ATOM   2067  CG  GLU W  30      23.267  18.683   3.932  1.00 21.22           C  
ATOM   2068  CD  GLU W  30      21.935  17.925   3.751  1.00 33.06           C  
ATOM   2069  OE1 GLU W  30      20.817  18.544   3.674  1.00 35.07           O  
ATOM   2070  OE2 GLU W  30      22.039  16.728   3.669  1.00 30.78           O1-
ATOM   2071  H   GLU W  30      23.386  22.640   3.503  1.00 19.36           H  
ATOM   2072  HA  GLU W  30      24.490  20.842   5.017  1.00 18.03           H  
ATOM   2073  HB2 GLU W  30      22.325  20.498   4.276  1.00 26.78           H  
ATOM   2074  HB3 GLU W  30      22.844  20.355   2.780  1.00 26.78           H  
ATOM   2075  HG2 GLU W  30      23.905  18.346   3.283  1.00 21.22           H  
ATOM   2076  HG3 GLU W  30      23.593  18.525   4.831  1.00 21.22           H  
ATOM   2077  N   THR W  31      26.424  19.997   3.978  1.00 19.08           N  
ATOM   2078  CA  THR W  31      27.698  19.584   3.466  1.00 18.95           C  
ATOM   2079  C   THR W  31      27.978  18.142   3.883  1.00 23.03           C  
ATOM   2080  O   THR W  31      27.819  17.797   5.060  1.00 20.66           O  
ATOM   2081  CB  THR W  31      28.831  20.464   4.034  1.00 17.13           C  
ATOM   2082  OG1 THR W  31      28.511  21.886   3.865  1.00 18.23           O  
ATOM   2083  CG2 THR W  31      30.053  20.123   3.317  1.00 30.76           C  
ATOM   2084  H   THR W  31      26.370  19.889   4.829  1.00 19.08           H  
ATOM   2085  HA  THR W  31      27.682  19.645   2.498  1.00 18.95           H  
ATOM   2086  HB  THR W  31      28.952  20.311   4.984  1.00 17.13           H  
ATOM   2087 HG21 THR W  31      30.366  19.247   3.592  1.00 30.76           H  
ATOM   2088 HG22 THR W  31      29.886  20.112   2.362  1.00 30.76           H  
ATOM   2089 HG23 THR W  31      30.743  20.778   3.509  1.00 30.76           H  
ATOM   2090  HG1 THR W  31      27.800  22.070   4.272  1.00 18.23           H  
ATOM   2091  N   LEU W  32      28.501  17.305   2.970  1.00 17.50           N  
ATOM   2092  CA  LEU W  32      28.705  15.876   3.285  1.00 17.90           C  
ATOM   2093  C   LEU W  32      30.160  15.747   3.702  1.00 26.78           C  
ATOM   2094  O   LEU W  32      31.053  16.004   2.912  1.00 34.61           O  
ATOM   2095  CB  LEU W  32      28.342  14.937   2.131  1.00 27.64           C  
ATOM   2096  CG  LEU W  32      26.867  15.114   1.772  1.00 20.65           C  
ATOM   2097  CD1 LEU W  32      26.341  14.394   0.494  1.00 28.43           C  
ATOM   2098  CD2 LEU W  32      26.092  14.671   2.986  1.00 30.30           C  
ATOM   2099  H   LEU W  32      28.741  17.537   2.177  1.00 17.50           H  
ATOM   2100  HA  LEU W  32      28.118  15.613   4.011  1.00 17.90           H  
ATOM   2101  HB2 LEU W  32      28.883  15.150   1.354  1.00 27.64           H  
ATOM   2102  HB3 LEU W  32      28.493  14.017   2.398  1.00 27.64           H  
ATOM   2103  HG  LEU W  32      26.737  16.045   1.534  1.00 20.65           H  
ATOM   2104 HD11 LEU W  32      25.398  14.595   0.385  1.00 28.43           H  
ATOM   2105 HD12 LEU W  32      26.838  14.713  -0.275  1.00 28.43           H  
ATOM   2106 HD13 LEU W  32      26.466  13.438   0.596  1.00 28.43           H  
ATOM   2107 HD21 LEU W  32      25.213  14.368   2.707  1.00 30.30           H  
ATOM   2108 HD22 LEU W  32      26.569  13.945   3.419  1.00 30.30           H  
ATOM   2109 HD23 LEU W  32      26.005  15.420   3.596  1.00 30.30           H  
ATOM   2110  N   VAL W  33      30.383  15.424   4.975  1.00 24.46           N  
ATOM   2111  CA  VAL W  33      31.697  15.460   5.602  1.00 21.34           C  
ATOM   2112  C   VAL W  33      32.166  14.035   5.912  1.00 28.32           C  
ATOM   2113  O   VAL W  33      31.439  13.263   6.530  1.00 24.33           O  
ATOM   2114  CB  VAL W  33      31.671  16.259   6.913  1.00 19.40           C  
ATOM   2115  CG1 VAL W  33      33.021  16.301   7.508  1.00 32.29           C  
ATOM   2116  CG2 VAL W  33      31.246  17.666   6.647  1.00 35.12           C  
ATOM   2117  H   VAL W  33      29.762  15.172   5.514  1.00 24.46           H  
ATOM   2118  HA  VAL W  33      32.310  15.865   4.969  1.00 21.34           H  
ATOM   2119  HB  VAL W  33      31.049  15.830   7.522  1.00 19.40           H  
ATOM   2120 HG11 VAL W  33      33.046  16.995   8.185  1.00 32.29           H  
ATOM   2121 HG12 VAL W  33      33.216  15.440   7.910  1.00 32.29           H  
ATOM   2122 HG13 VAL W  33      33.667  16.494   6.811  1.00 32.29           H  
ATOM   2123 HG21 VAL W  33      31.375  18.192   7.452  1.00 35.12           H  
ATOM   2124 HG22 VAL W  33      31.784  18.028   5.926  1.00 35.12           H  
ATOM   2125 HG23 VAL W  33      30.309  17.671   6.396  1.00 35.12           H  
ATOM   2126  N   ASP W  34      33.415  13.741   5.599  1.00 28.01           N  
ATOM   2127  CA  ASP W  34      33.991  12.444   5.904  1.00 34.80           C  
ATOM   2128  C   ASP W  34      34.324  12.377   7.389  1.00 30.97           C  
ATOM   2129  O   ASP W  34      34.961  13.282   7.940  1.00 25.44           O  
ATOM   2130  CB  ASP W  34      35.255  12.191   5.080  1.00 38.96           C  
ATOM   2131  CG  ASP W  34      35.748  10.743   5.204  1.00 46.37           C  
ATOM   2132  OD1 ASP W  34      36.389  10.447   6.215  1.00 42.41           O  
ATOM   2133  OD2 ASP W  34      35.455   9.878   4.331  1.00 52.71           O1-
ATOM   2134  H   ASP W  34      33.956  14.281   5.205  1.00 28.01           H  
ATOM   2135  HA  ASP W  34      33.349  11.751   5.682  1.00 34.80           H  
ATOM   2136  HB2 ASP W  34      35.065  12.367   4.145  1.00 38.96           H  
ATOM   2137  HB3 ASP W  34      35.961  12.778   5.392  1.00 38.96           H  
ATOM   2138  N   ILE W  35      33.906  11.293   8.033  1.00 25.53           N  
ATOM   2139  CA  ILE W  35      34.049  11.215   9.485  1.00 25.55           C  
ATOM   2140  C   ILE W  35      35.511  11.380   9.883  1.00 28.36           C  
ATOM   2141  O   ILE W  35      35.798  12.043  10.878  1.00 22.20           O  
ATOM   2142  CB  ILE W  35      33.406   9.898  10.010  1.00 20.47           C  
ATOM   2143  CG1 ILE W  35      31.878  10.007   9.871  1.00 21.34           C  
ATOM   2144  CG2 ILE W  35      33.777   9.659  11.480  1.00 29.87           C  
ATOM   2145  CD1 ILE W  35      31.117   8.799  10.324  1.00 19.71           C  
ATOM   2146  H   ILE W  35      33.545  10.605   7.665  1.00 25.53           H  
ATOM   2147  HA  ILE W  35      33.565  11.945   9.902  1.00 25.55           H  
ATOM   2148  HB  ILE W  35      33.739   9.153   9.487  1.00 20.47           H  
ATOM   2149 HG12 ILE W  35      31.573  10.759  10.403  1.00 21.34           H  
ATOM   2150 HG13 ILE W  35      31.663  10.152   8.936  1.00 21.34           H  
ATOM   2151 HG21 ILE W  35      33.326   8.860  11.794  1.00 29.87           H  
ATOM   2152 HG22 ILE W  35      34.738   9.544  11.548  1.00 29.87           H  
ATOM   2153 HG23 ILE W  35      33.497  10.425  12.005  1.00 29.87           H  
ATOM   2154 HD11 ILE W  35      30.211   8.851   9.983  1.00 19.71           H  
ATOM   2155 HD12 ILE W  35      31.555   8.004   9.982  1.00 19.71           H  
ATOM   2156 HD13 ILE W  35      31.105   8.779  11.294  1.00 19.71           H  
ATOM   2157  N   PHE W  36      36.450  10.874   9.057  1.00 31.99           N  
ATOM   2158  CA  PHE W  36      37.878  11.005   9.343  1.00 31.66           C  
ATOM   2159  C   PHE W  36      38.346  12.448   9.313  1.00 35.14           C  
ATOM   2160  O   PHE W  36      39.354  12.778   9.937  1.00 43.59           O  
ATOM   2161  CB  PHE W  36      38.716  10.218   8.340  1.00 33.13           C  
ATOM   2162  CG  PHE W  36      38.489   8.749   8.376  1.00 42.64           C  
ATOM   2163  CD1 PHE W  36      38.426   8.065   9.595  1.00 40.77           C  
ATOM   2164  CD2 PHE W  36      38.325   8.035   7.184  1.00 36.00           C  
ATOM   2165  CE1 PHE W  36      38.202   6.684   9.626  1.00 38.08           C  
ATOM   2166  CE2 PHE W  36      38.116   6.644   7.216  1.00 51.33           C  
ATOM   2167  CZ  PHE W  36      38.049   5.976   8.445  1.00 33.69           C  
ATOM   2168  H   PHE W  36      36.279  10.452   8.327  1.00 31.99           H  
ATOM   2169  HA  PHE W  36      38.016  10.640  10.231  1.00 31.66           H  
ATOM   2170  HB2 PHE W  36      38.502  10.528   7.446  1.00 33.13           H  
ATOM   2171  HB3 PHE W  36      39.654  10.375   8.530  1.00 33.13           H  
ATOM   2172  HD1 PHE W  36      38.535   8.533  10.392  1.00 40.77           H  
ATOM   2173  HD2 PHE W  36      38.355   8.481   6.368  1.00 36.00           H  
ATOM   2174  HE1 PHE W  36      38.156   6.240  10.442  1.00 38.08           H  
ATOM   2175  HE2 PHE W  36      38.022   6.169   6.423  1.00 51.33           H  
ATOM   2176  HZ  PHE W  36      37.902   5.058   8.469  1.00 33.69           H  
ATOM   2177  N   GLN W  37      37.685  13.321   8.559  1.00 31.43           N  
ATOM   2178  CA  GLN W  37      38.053  14.731   8.660  1.00 40.85           C  
ATOM   2179  C   GLN W  37      37.826  15.224  10.074  1.00 37.76           C  
ATOM   2180  O   GLN W  37      38.602  16.026  10.599  1.00 36.52           O  
ATOM   2181  CB  GLN W  37      37.250  15.566   7.649  1.00 41.43           C  
ATOM   2182  CG  GLN W  37      37.455  17.096   7.733  1.00 59.57           C  
ATOM   2183  CD  GLN W  37      36.466  17.866   6.850  1.00 60.51           C  
ATOM   2184  OE1 GLN W  37      36.421  17.658   5.633  1.00 56.89           O  
ATOM   2185  NE2 GLN W  37      35.640  18.736   7.472  1.00 53.26           N  
ATOM   2186  H   GLN W  37      37.052  13.134   8.008  1.00 31.43           H  
ATOM   2187  HA  GLN W  37      38.991  14.839   8.439  1.00 40.85           H  
ATOM   2188  HB2 GLN W  37      37.504  15.289   6.755  1.00 41.43           H  
ATOM   2189  HB3 GLN W  37      36.306  15.393   7.794  1.00 41.43           H  
ATOM   2190  HG2 GLN W  37      37.328  17.384   8.650  1.00 59.57           H  
ATOM   2191  HG3 GLN W  37      38.353  17.312   7.439  1.00 59.57           H  
ATOM   2192 HE21 GLN W  37      35.685  18.837   8.325  1.00 53.26           H  
ATOM   2193 HE22 GLN W  37      35.069  19.189   7.015  1.00 53.26           H  
ATOM   2194  N   GLU W  38      36.742  14.770  10.698  1.00 30.58           N  
ATOM   2195  CA  GLU W  38      36.336  15.252  12.007  1.00 31.74           C  
ATOM   2196  C   GLU W  38      36.960  14.458  13.118  1.00 32.00           C  
ATOM   2197  O   GLU W  38      37.069  14.953  14.245  1.00 30.78           O  
ATOM   2198  CB  GLU W  38      34.822  15.126  12.200  1.00 32.13           C  
ATOM   2199  CG  GLU W  38      33.976  15.837  11.162  1.00 38.44           C  
ATOM   2200  CD  GLU W  38      34.170  17.331  11.210  1.00 35.15           C  
ATOM   2201  OE1 GLU W  38      33.788  17.898  12.253  1.00 43.18           O  
ATOM   2202  OE2 GLU W  38      34.708  17.921  10.235  1.00 40.39           O1-
ATOM   2203  H   GLU W  38      36.217  14.171  10.375  1.00 30.58           H  
ATOM   2204  HA  GLU W  38      36.591  16.186  12.062  1.00 31.74           H  
ATOM   2205  HB2 GLU W  38      34.587  14.186  12.171  1.00 32.13           H  
ATOM   2206  HB3 GLU W  38      34.592  15.499  13.066  1.00 32.13           H  
ATOM   2207  HG2 GLU W  38      34.226  15.526  10.278  1.00 38.44           H  
ATOM   2208  HG3 GLU W  38      33.039  15.647  11.328  1.00 38.44           H  
ATOM   2209  N   TYR W  39      37.299  13.206  12.836  1.00 32.17           N  
ATOM   2210  CA  TYR W  39      37.854  12.284  13.833  1.00 35.02           C  
ATOM   2211  C   TYR W  39      39.143  11.681  13.282  1.00 37.21           C  
ATOM   2212  O   TYR W  39      39.237  10.479  13.017  1.00 36.24           O  
ATOM   2213  CB  TYR W  39      36.830  11.205  14.186  1.00 42.28           C  
ATOM   2214  CG  TYR W  39      35.762  11.731  15.113  1.00 38.74           C  
ATOM   2215  CD1 TYR W  39      34.642  12.398  14.631  1.00 37.07           C  
ATOM   2216  CD2 TYR W  39      35.890  11.583  16.475  1.00 42.97           C  
ATOM   2217  CE1 TYR W  39      33.704  12.926  15.508  1.00 29.07           C  
ATOM   2218  CE2 TYR W  39      34.937  12.086  17.364  1.00 38.99           C  
ATOM   2219  CZ  TYR W  39      33.846  12.752  16.882  1.00 43.47           C  
ATOM   2220  OH  TYR W  39      32.893  13.239  17.787  1.00 46.07           O  
ATOM   2221  H   TYR W  39      37.216  12.854  12.056  1.00 32.17           H  
ATOM   2222  HA  TYR W  39      38.078  12.767  14.643  1.00 35.02           H  
ATOM   2223  HB2 TYR W  39      36.401  10.893  13.373  1.00 42.28           H  
ATOM   2224  HB3 TYR W  39      37.281  10.468  14.627  1.00 42.28           H  
ATOM   2225  HD1 TYR W  39      34.520  12.493  13.714  1.00 37.07           H  
ATOM   2226  HD2 TYR W  39      36.632  11.136  16.813  1.00 42.97           H  
ATOM   2227  HE1 TYR W  39      32.975  13.398  15.175  1.00 29.07           H  
ATOM   2228  HE2 TYR W  39      35.045  11.968  18.280  1.00 38.99           H  
ATOM   2229  HH  TYR W  39      32.325  13.707  17.383  1.00 46.07           H  
ATOM   2230  N   PRO W  40      40.169  12.508  13.105  1.00 33.78           N  
ATOM   2231  CA  PRO W  40      41.382  12.034  12.438  1.00 43.69           C  
ATOM   2232  C   PRO W  40      42.133  10.981  13.248  1.00 40.09           C  
ATOM   2233  O   PRO W  40      42.821  10.142  12.657  1.00 42.77           O  
ATOM   2234  CB  PRO W  40      42.192  13.323  12.225  1.00 43.39           C  
ATOM   2235  CG  PRO W  40      41.610  14.351  13.135  1.00 36.67           C  
ATOM   2236  CD  PRO W  40      40.290  13.871  13.655  1.00 42.69           C  
ATOM   2237  HA  PRO W  40      41.181  11.663  11.565  1.00 43.69           H  
ATOM   2238  HB2 PRO W  40      43.122  13.160  12.445  1.00 43.39           H  
ATOM   2239  HB3 PRO W  40      42.114  13.604  11.300  1.00 43.39           H  
ATOM   2240  HG2 PRO W  40      42.223  14.496  13.873  1.00 36.67           H  
ATOM   2241  HG3 PRO W  40      41.489  15.175  12.638  1.00 36.67           H  
ATOM   2242  HD2 PRO W  40      40.290  13.851  14.624  1.00 42.69           H  
ATOM   2243  HD3 PRO W  40      39.569  14.436  13.334  1.00 42.69           H  
ATOM   2244  N   ASP W  41      41.951  10.931  14.559  1.00 42.16           N  
ATOM   2245  CA  ASP W  41      42.581   9.852  15.309  1.00 52.23           C  
ATOM   2246  C   ASP W  41      42.070   8.459  14.911  1.00 48.78           C  
ATOM   2247  O   ASP W  41      42.702   7.468  15.282  1.00 48.70           O  
ATOM   2248  CB  ASP W  41      42.374  10.065  16.827  1.00 54.33           C  
ATOM   2249  CG  ASP W  41      43.026  11.365  17.355  1.00 49.52           C  
ATOM   2250  OD1 ASP W  41      42.710  11.800  18.495  1.00 57.11           O  
ATOM   2251  OD2 ASP W  41      43.820  11.959  16.619  1.00 42.26           O1-
ATOM   2252  H   ASP W  41      41.486  11.486  15.022  1.00 42.16           H  
ATOM   2253  HA  ASP W  41      43.534   9.878  15.129  1.00 52.23           H  
ATOM   2254  HB2 ASP W  41      41.423  10.113  17.011  1.00 54.33           H  
ATOM   2255  HB3 ASP W  41      42.767   9.319  17.306  1.00 54.33           H  
ATOM   2256  N   GLU W  42      40.968   8.337  14.158  1.00 41.01           N  
ATOM   2257  CA  GLU W  42      40.299   7.045  13.997  1.00 36.91           C  
ATOM   2258  C   GLU W  42      40.471   6.427  12.627  1.00 38.06           C  
ATOM   2259  O   GLU W  42      39.671   5.561  12.247  1.00 39.96           O  
ATOM   2260  CB  GLU W  42      38.803   7.174  14.266  1.00 33.84           C  
ATOM   2261  CG  GLU W  42      38.479   8.055  15.447  1.00 42.07           C  
ATOM   2262  CD  GLU W  42      38.008   7.276  16.646  1.00 56.38           C  
ATOM   2263  OE1 GLU W  42      37.465   6.138  16.461  1.00 50.89           O  
ATOM   2264  OE2 GLU W  42      38.183   7.830  17.768  1.00 53.77           O1-
ATOM   2265  H   GLU W  42      40.595   8.986  13.734  1.00 41.01           H  
ATOM   2266  HA  GLU W  42      40.704   6.453  14.650  1.00 36.91           H  
ATOM   2267  HB2 GLU W  42      38.376   7.557  13.484  1.00 33.84           H  
ATOM   2268  HB3 GLU W  42      38.440   6.293  14.444  1.00 33.84           H  
ATOM   2269  HG2 GLU W  42      39.276   8.546  15.702  1.00 42.07           H  
ATOM   2270  HG3 GLU W  42      37.775   8.673  15.196  1.00 42.07           H  
ATOM   2271  N   ILE W  43      41.497   6.833  11.881  1.00 54.76           N  
ATOM   2272  CA  ILE W  43      41.592   6.467  10.472  1.00 54.52           C  
ATOM   2273  C   ILE W  43      41.783   4.964  10.261  1.00 53.14           C  
ATOM   2274  O   ILE W  43      41.507   4.457   9.160  1.00 49.63           O  
ATOM   2275  CB  ILE W  43      42.731   7.255   9.783  1.00 48.65           C  
ATOM   2276  CG1 ILE W  43      43.993   7.302  10.658  1.00 55.31           C  
ATOM   2277  CG2 ILE W  43      42.244   8.679   9.420  1.00 52.56           C  
ATOM   2278  CD1 ILE W  43      45.134   8.171  10.046  1.00 57.90           C  
ATOM   2279  H   ILE W  43      42.148   7.319  12.165  1.00 54.76           H  
ATOM   2280  HA  ILE W  43      40.750   6.711  10.057  1.00 54.52           H  
ATOM   2281  HB  ILE W  43      42.969   6.790   8.965  1.00 48.65           H  
ATOM   2282 HG12 ILE W  43      43.762   7.678  11.522  1.00 55.31           H  
ATOM   2283 HG13 ILE W  43      44.331   6.400  10.769  1.00 55.31           H  
ATOM   2284 HG21 ILE W  43      42.955   9.145   8.952  1.00 52.56           H  
ATOM   2285 HG22 ILE W  43      41.463   8.610   8.850  1.00 52.56           H  
ATOM   2286 HG23 ILE W  43      42.018   9.153  10.235  1.00 52.56           H  
ATOM   2287 HD11 ILE W  43      45.901   8.148  10.639  1.00 57.90           H  
ATOM   2288 HD12 ILE W  43      45.376   7.809   9.179  1.00 57.90           H  
ATOM   2289 HD13 ILE W  43      44.819   9.083   9.947  1.00 57.90           H  
ATOM   2290  N   GLU W  44      42.225   4.220  11.274  1.00 58.56           N  
ATOM   2291  CA  GLU W  44      42.399   2.793  11.034  1.00 64.92           C  
ATOM   2292  C   GLU W  44      41.139   2.003  11.316  1.00 61.56           C  
ATOM   2293  O   GLU W  44      41.149   0.783  11.124  1.00 58.45           O  
ATOM   2294  CB  GLU W  44      43.567   2.218  11.840  1.00 78.65           C  
ATOM   2295  CG  GLU W  44      43.393   2.197  13.335  1.00 73.61           C  
ATOM   2296  CD  GLU W  44      44.541   2.932  14.055  1.00 83.78           C  
ATOM   2297  OE1 GLU W  44      44.970   4.018  13.578  1.00 74.58           O  
ATOM   2298  OE2 GLU W  44      45.022   2.418  15.098  1.00 92.01           O1-
ATOM   2299  H   GLU W  44      42.420   4.504  12.062  1.00 58.56           H  
ATOM   2300  HA  GLU W  44      42.633   2.677  10.100  1.00 64.92           H  
ATOM   2301  HB2 GLU W  44      43.708   1.301  11.556  1.00 78.65           H  
ATOM   2302  HB3 GLU W  44      44.356   2.749  11.651  1.00 78.65           H  
ATOM   2303  HG2 GLU W  44      42.559   2.636  13.566  1.00 73.61           H  
ATOM   2304  HG3 GLU W  44      43.380   1.278  13.643  1.00 73.61           H  
ATOM   2305  N   TYR W  45      40.056   2.673  11.714  1.00 55.87           N  
ATOM   2306  CA  TYR W  45      38.735   2.079  11.849  1.00 43.94           C  
ATOM   2307  C   TYR W  45      37.856   2.419  10.656  1.00 37.92           C  
ATOM   2308  O   TYR W  45      38.133   3.361   9.929  1.00 33.92           O  
ATOM   2309  CB  TYR W  45      38.074   2.584  13.113  1.00 39.69           C  
ATOM   2310  CG  TYR W  45      38.995   2.464  14.282  1.00 45.96           C  
ATOM   2311  CD1 TYR W  45      38.849   3.298  15.384  1.00 54.20           C  
ATOM   2312  CD2 TYR W  45      40.019   1.504  14.300  1.00 54.87           C  
ATOM   2313  CE1 TYR W  45      39.691   3.186  16.474  1.00 62.47           C  
ATOM   2314  CE2 TYR W  45      40.873   1.390  15.388  1.00 60.24           C  
ATOM   2315  CZ  TYR W  45      40.699   2.232  16.472  1.00 66.41           C  
ATOM   2316  OH  TYR W  45      41.523   2.127  17.570  1.00 62.00           O  
ATOM   2317  H   TYR W  45      40.067   3.508  11.919  1.00 55.87           H  
ATOM   2318  HA  TYR W  45      38.822   1.114  11.890  1.00 43.94           H  
ATOM   2319  HB2 TYR W  45      37.837   3.518  13.003  1.00 39.69           H  
ATOM   2320  HB3 TYR W  45      37.278   2.059  13.293  1.00 39.69           H  
ATOM   2321  HD1 TYR W  45      38.177   3.940  15.387  1.00 54.20           H  
ATOM   2322  HD2 TYR W  45      40.127   0.937  13.571  1.00 54.87           H  
ATOM   2323  HE1 TYR W  45      39.582   3.748  17.207  1.00 62.47           H  
ATOM   2324  HE2 TYR W  45      41.553   0.755  15.389  1.00 60.24           H  
ATOM   2325  HH  TYR W  45      42.142   1.581  17.414  1.00 62.00           H  
ATOM   2326  N   ILE W  46      36.773   1.647  10.487  1.00 27.15           N  
ATOM   2327  CA  ILE W  46      35.787   1.800   9.416  1.00 28.47           C  
ATOM   2328  C   ILE W  46      34.458   2.236  10.051  1.00 30.37           C  
ATOM   2329  O   ILE W  46      33.986   1.600  10.994  1.00 27.07           O  
ATOM   2330  CB  ILE W  46      35.621   0.474   8.647  1.00 30.03           C  
ATOM   2331  CG1 ILE W  46      36.864   0.122   7.821  1.00 46.67           C  
ATOM   2332  CG2 ILE W  46      34.406   0.468   7.695  1.00 34.85           C  
ATOM   2333  CD1 ILE W  46      36.796  -1.309   7.242  1.00 46.47           C  
ATOM   2334  H   ILE W  46      36.582   0.992  11.012  1.00 27.15           H  
ATOM   2335  HA  ILE W  46      36.069   2.491   8.797  1.00 28.47           H  
ATOM   2336  HB  ILE W  46      35.483  -0.187   9.343  1.00 30.03           H  
ATOM   2337 HG12 ILE W  46      36.940   0.744   7.081  1.00 46.67           H  
ATOM   2338 HG13 ILE W  46      37.649   0.182   8.388  1.00 46.67           H  
ATOM   2339 HG21 ILE W  46      34.330  -0.407   7.285  1.00 34.85           H  
ATOM   2340 HG22 ILE W  46      33.605   0.665   8.204  1.00 34.85           H  
ATOM   2341 HG23 ILE W  46      34.538   1.144   7.011  1.00 34.85           H  
ATOM   2342 HD11 ILE W  46      37.605  -1.485   6.738  1.00 46.47           H  
ATOM   2343 HD12 ILE W  46      36.718  -1.942   7.973  1.00 46.47           H  
ATOM   2344 HD13 ILE W  46      36.022  -1.379   6.661  1.00 46.47           H  
ATOM   2345  N   PHE W  47      33.890   3.338   9.576  1.00 25.36           N  
ATOM   2346  CA  PHE W  47      32.586   3.843   9.980  1.00 26.26           C  
ATOM   2347  C   PHE W  47      31.568   3.595   8.891  1.00 23.25           C  
ATOM   2348  O   PHE W  47      31.873   3.736   7.690  1.00 24.79           O  
ATOM   2349  CB  PHE W  47      32.638   5.368  10.263  1.00 28.48           C  
ATOM   2350  CG  PHE W  47      33.510   5.711  11.395  1.00 29.89           C  
ATOM   2351  CD1 PHE W  47      32.995   5.741  12.701  1.00 29.18           C  
ATOM   2352  CD2 PHE W  47      34.856   5.963  11.210  1.00 33.14           C  
ATOM   2353  CE1 PHE W  47      33.834   6.006  13.813  1.00 26.71           C  
ATOM   2354  CE2 PHE W  47      35.670   6.237  12.290  1.00 34.61           C  
ATOM   2355  CZ  PHE W  47      35.155   6.241  13.602  1.00 28.56           C  
ATOM   2356  H   PHE W  47      34.263   3.838   8.984  1.00 25.36           H  
ATOM   2357  HA  PHE W  47      32.310   3.380  10.787  1.00 26.26           H  
ATOM   2358  HB2 PHE W  47      32.975   5.823   9.475  1.00 28.48           H  
ATOM   2359  HB3 PHE W  47      31.743   5.680  10.469  1.00 28.48           H  
ATOM   2360  HD1 PHE W  47      32.089   5.584  12.839  1.00 29.18           H  
ATOM   2361  HD2 PHE W  47      35.215   5.949  10.352  1.00 33.14           H  
ATOM   2362  HE1 PHE W  47      33.485   6.019  14.675  1.00 26.71           H  
ATOM   2363  HE2 PHE W  47      36.571   6.420  12.151  1.00 34.61           H  
ATOM   2364  HZ  PHE W  47      35.719   6.406  14.322  1.00 28.56           H  
ATOM   2365  N   LYS W  48      30.286   3.400   9.320  1.00 25.13           N  
ATOM   2366  CA  LYS W  48      29.175   3.222   8.424  1.00 30.34           C  
ATOM   2367  C   LYS W  48      28.071   4.095   8.976  1.00 23.57           C  
ATOM   2368  O   LYS W  48      27.750   3.985  10.167  1.00 24.52           O  
ATOM   2369  CB  LYS W  48      28.746   1.767   8.319  1.00 32.55           C  
ATOM   2370  CG  LYS W  48      29.728   0.987   7.404  1.00 35.33           C  
ATOM   2371  CD  LYS W  48      29.180  -0.336   6.918  1.00 52.29           C  
ATOM   2372  CE  LYS W  48      29.787  -0.652   5.550  1.00 56.75           C  
ATOM   2373  NZ  LYS W  48      31.278  -0.375   5.507  1.00 39.42           N1+
ATOM   2374  H   LYS W  48      30.059   3.371  10.149  1.00 25.13           H  
ATOM   2375  HA  LYS W  48      29.401   3.477   7.516  1.00 30.34           H  
ATOM   2376  HB2 LYS W  48      28.752   1.361   9.200  1.00 32.55           H  
ATOM   2377  HB3 LYS W  48      27.856   1.716   7.936  1.00 32.55           H  
ATOM   2378  HG2 LYS W  48      29.928   1.529   6.625  1.00 35.33           H  
ATOM   2379  HG3 LYS W  48      30.542   0.806   7.900  1.00 35.33           H  
ATOM   2380  HD2 LYS W  48      29.418  -1.041   7.540  1.00 52.29           H  
ATOM   2381  HD3 LYS W  48      28.215  -0.282   6.831  1.00 52.29           H  
ATOM   2382  HE2 LYS W  48      29.648  -1.591   5.349  1.00 56.75           H  
ATOM   2383  HE3 LYS W  48      29.357  -0.102   4.876  1.00 56.75           H  
ATOM   2384  HZ1 LYS W  48      31.426   0.502   5.549  1.00 39.42           H  
ATOM   2385  HZ2 LYS W  48      31.681  -0.769   6.195  1.00 39.42           H  
ATOM   2386  HZ3 LYS W  48      31.625  -0.690   4.750  1.00 39.42           H  
ATOM   2387  N   PRO W  49      27.595   5.080   8.215  1.00 20.88           N  
ATOM   2388  CA  PRO W  49      28.112   5.578   6.943  1.00 20.32           C  
ATOM   2389  C   PRO W  49      29.516   6.108   7.214  1.00 22.04           C  
ATOM   2390  O   PRO W  49      29.837   6.354   8.372  1.00 22.14           O  
ATOM   2391  CB  PRO W  49      27.147   6.700   6.559  1.00 31.94           C  
ATOM   2392  CG  PRO W  49      26.576   7.146   7.826  1.00 26.96           C  
ATOM   2393  CD  PRO W  49      26.477   5.924   8.707  1.00 26.29           C  
ATOM   2394  HA  PRO W  49      28.088   4.932   6.220  1.00 20.32           H  
ATOM   2395  HB2 PRO W  49      27.631   7.418   6.122  1.00 31.94           H  
ATOM   2396  HB3 PRO W  49      26.459   6.357   5.968  1.00 31.94           H  
ATOM   2397  HG2 PRO W  49      27.158   7.810   8.228  1.00 26.96           H  
ATOM   2398  HG3 PRO W  49      25.697   7.526   7.670  1.00 26.96           H  
ATOM   2399  HD2 PRO W  49      26.602   6.157   9.641  1.00 26.29           H  
ATOM   2400  HD3 PRO W  49      25.625   5.477   8.588  1.00 26.29           H  
ATOM   2401  N   SER W  50      30.317   6.311   6.184  1.00 18.42           N  
ATOM   2402  CA  SER W  50      31.645   6.876   6.427  1.00 22.00           C  
ATOM   2403  C   SER W  50      31.647   8.414   6.426  1.00 17.31           C  
ATOM   2404  O   SER W  50      32.683   9.026   6.717  1.00 23.83           O  
ATOM   2405  CB  SER W  50      32.621   6.345   5.394  1.00 29.09           C  
ATOM   2406  OG  SER W  50      32.277   6.726   4.069  1.00 21.32           O  
ATOM   2407  H   SER W  50      30.127   6.139   5.363  1.00 18.42           H  
ATOM   2408  HA  SER W  50      31.963   6.592   7.298  1.00 22.00           H  
ATOM   2409  HB2 SER W  50      33.503   6.694   5.596  1.00 29.09           H  
ATOM   2410  HB3 SER W  50      32.627   5.377   5.444  1.00 29.09           H  
ATOM   2411  HG  SER W  50      31.449   6.644   3.952  1.00 21.32           H  
ATOM   2412  N   CYS W  51      30.533   9.022   6.061  1.00 26.37           N  
ATOM   2413  CA  CYS W  51      30.449  10.470   5.925  1.00 22.58           C  
ATOM   2414  C   CYS W  51      29.088  10.843   6.469  1.00 18.65           C  
ATOM   2415  O   CYS W  51      28.183  10.010   6.512  1.00 19.56           O  
ATOM   2416  CB  CYS W  51      30.646  10.909   4.437  1.00 20.20           C  
ATOM   2417  SG  CYS W  51      29.228  10.603   3.340  1.00 22.91           S  
ATOM   2418  H   CYS W  51      29.797   8.614   5.884  1.00 26.37           H  
ATOM   2419  HA  CYS W  51      31.132  10.941   6.428  1.00 22.58           H  
ATOM   2420  HB2 CYS W  51      30.824  11.862   4.421  1.00 20.20           H  
ATOM   2421  HB3 CYS W  51      31.403  10.424   4.073  1.00 20.20           H  
ATOM   2422  N   VAL W  52      28.943  12.092   6.903  1.00 20.32           N  
ATOM   2423  CA  VAL W  52      27.707  12.507   7.568  1.00 19.22           C  
ATOM   2424  C   VAL W  52      27.240  13.841   7.000  1.00 22.62           C  
ATOM   2425  O   VAL W  52      28.053  14.668   6.561  1.00 16.57           O  
ATOM   2426  CB  VAL W  52      27.883  12.611   9.096  1.00 20.14           C  
ATOM   2427  CG1 VAL W  52      28.064  11.217   9.727  1.00 15.36           C  
ATOM   2428  CG2 VAL W  52      29.097  13.491   9.446  1.00 17.61           C  
ATOM   2429  H   VAL W  52      29.536  12.710   6.825  1.00 20.32           H  
ATOM   2430  HA  VAL W  52      27.033  11.837   7.378  1.00 19.22           H  
ATOM   2431  HB  VAL W  52      27.082  13.018   9.461  1.00 20.14           H  
ATOM   2432 HG11 VAL W  52      28.133  11.313  10.690  1.00 15.36           H  
ATOM   2433 HG12 VAL W  52      27.297  10.667   9.503  1.00 15.36           H  
ATOM   2434 HG13 VAL W  52      28.874  10.815   9.376  1.00 15.36           H  
ATOM   2435 HG21 VAL W  52      29.143  13.596  10.409  1.00 17.61           H  
ATOM   2436 HG22 VAL W  52      29.903  13.060   9.122  1.00 17.61           H  
ATOM   2437 HG23 VAL W  52      28.992  14.357   9.023  1.00 17.61           H  
ATOM   2438  N   PRO W  53      25.972  14.087   6.966  1.00 15.71           N  
ATOM   2439  CA  PRO W  53      25.487  15.392   6.496  1.00 21.33           C  
ATOM   2440  C   PRO W  53      25.436  16.408   7.637  1.00 22.01           C  
ATOM   2441  O   PRO W  53      24.669  16.231   8.596  1.00 20.95           O  
ATOM   2442  CB  PRO W  53      24.070  15.055   6.023  1.00 15.79           C  
ATOM   2443  CG  PRO W  53      23.690  13.951   6.938  1.00 17.73           C  
ATOM   2444  CD  PRO W  53      24.865  13.205   7.383  1.00 17.43           C  
ATOM   2445  HA  PRO W  53      26.025  15.728   5.762  1.00 21.33           H  
ATOM   2446  HB2 PRO W  53      23.484  15.822   6.126  1.00 15.79           H  
ATOM   2447  HB3 PRO W  53      24.078  14.766   5.098  1.00 15.79           H  
ATOM   2448  HG2 PRO W  53      23.240  14.333   7.707  1.00 17.73           H  
ATOM   2449  HG3 PRO W  53      23.089  13.355   6.464  1.00 17.73           H  
ATOM   2450  HD2 PRO W  53      24.858  13.084   8.345  1.00 17.43           H  
ATOM   2451  HD3 PRO W  53      24.919  12.344   6.940  1.00 17.43           H  
ATOM   2452  N   LEU W  54      26.157  17.501   7.486  1.00 20.18           N  
ATOM   2453  CA  LEU W  54      26.238  18.559   8.478  1.00 20.70           C  
ATOM   2454  C   LEU W  54      25.929  19.915   7.855  1.00 18.64           C  
ATOM   2455  O   LEU W  54      26.259  20.209   6.696  1.00 17.46           O  
ATOM   2456  CB  LEU W  54      27.705  18.615   9.107  1.00 17.10           C  
ATOM   2457  CG  LEU W  54      28.218  17.282   9.682  1.00 18.45           C  
ATOM   2458  CD1 LEU W  54      29.738  17.229   9.985  1.00 24.96           C  
ATOM   2459  CD2 LEU W  54      27.460  16.957  10.883  1.00 24.28           C  
ATOM   2460  H   LEU W  54      26.631  17.662   6.787  1.00 20.18           H  
ATOM   2461  HA  LEU W  54      25.579  18.395   9.171  1.00 20.70           H  
ATOM   2462  HB2 LEU W  54      28.325  18.891   8.414  1.00 17.10           H  
ATOM   2463  HB3 LEU W  54      27.705  19.263   9.829  1.00 17.10           H  
ATOM   2464  HG  LEU W  54      28.085  16.617   8.989  1.00 18.45           H  
ATOM   2465 HD11 LEU W  54      29.949  16.375  10.393  1.00 24.96           H  
ATOM   2466 HD12 LEU W  54      30.229  17.330   9.155  1.00 24.96           H  
ATOM   2467 HD13 LEU W  54      29.964  17.951  10.593  1.00 24.96           H  
ATOM   2468 HD21 LEU W  54      27.756  16.097  11.219  1.00 24.28           H  
ATOM   2469 HD22 LEU W  54      27.615  17.645  11.549  1.00 24.28           H  
ATOM   2470 HD23 LEU W  54      26.517  16.919  10.660  1.00 24.28           H  
ATOM   2471  N   MET W  55      25.423  20.792   8.660  1.00 20.81           N  
ATOM   2472  CA  MET W  55      25.309  22.175   8.271  1.00 18.67           C  
ATOM   2473  C   MET W  55      26.625  22.846   8.570  1.00 16.62           C  
ATOM   2474  O   MET W  55      27.018  22.899   9.744  1.00 17.76           O  
ATOM   2475  CB  MET W  55      24.260  22.881   9.074  1.00 17.40           C  
ATOM   2476  CG  MET W  55      22.826  22.387   8.741  1.00 21.96           C  
ATOM   2477  SD  MET W  55      22.397  22.238   6.974  1.00 25.07           S  
ATOM   2478  CE  MET W  55      22.183  23.975   6.520  1.00 25.21           C  
ATOM   2479  H   MET W  55      25.133  20.618   9.451  1.00 20.81           H  
ATOM   2480  HA  MET W  55      25.074  22.214   7.330  1.00 18.67           H  
ATOM   2481  HB2 MET W  55      24.422  22.722  10.017  1.00 17.40           H  
ATOM   2482  HB3 MET W  55      24.303  23.832   8.886  1.00 17.40           H  
ATOM   2483  HG2 MET W  55      22.713  21.508   9.134  1.00 21.96           H  
ATOM   2484  HG3 MET W  55      22.195  23.010   9.133  1.00 21.96           H  
ATOM   2485  HE1 MET W  55      22.015  24.034   5.566  1.00 25.21           H  
ATOM   2486  HE2 MET W  55      21.431  24.340   7.012  1.00 25.21           H  
ATOM   2487  HE3 MET W  55      22.992  24.462   6.743  1.00 25.21           H  
ATOM   2488  N   ARG W  56      27.263  23.398   7.530  1.00 20.75           N  
ATOM   2489  CA  ARG W  56      28.588  24.009   7.625  1.00 18.39           C  
ATOM   2490  C   ARG W  56      28.587  25.291   6.822  1.00 20.08           C  
ATOM   2491  O   ARG W  56      27.965  25.341   5.769  1.00 20.14           O  
ATOM   2492  CB  ARG W  56      29.699  23.079   7.089  1.00 29.54           C  
ATOM   2493  CG  ARG W  56      30.004  21.799   7.963  1.00 18.40           C  
ATOM   2494  CD  ARG W  56      30.722  22.326   9.258  1.00 20.29           C  
ATOM   2495  NE  ARG W  56      30.821  21.323  10.333  1.00 18.44           N  
ATOM   2496  CZ  ARG W  56      31.819  20.479  10.457  1.00 24.52           C  
ATOM   2497  NH1 ARG W  56      32.823  20.530   9.608  1.00 30.72           N  
ATOM   2498  NH2 ARG W  56      31.829  19.617  11.455  1.00 26.06           N1+
ATOM   2499  H   ARG W  56      26.936  23.431   6.735  1.00 20.75           H  
ATOM   2500  HA  ARG W  56      28.783  24.207   8.554  1.00 18.39           H  
ATOM   2501  HB2 ARG W  56      29.436  22.769   6.208  1.00 29.54           H  
ATOM   2502  HB3 ARG W  56      30.521  23.590   7.029  1.00 29.54           H  
ATOM   2503  HG2 ARG W  56      29.181  21.346   8.206  1.00 18.40           H  
ATOM   2504  HG3 ARG W  56      30.590  21.191   7.487  1.00 18.40           H  
ATOM   2505  HD2 ARG W  56      31.623  22.600   9.026  1.00 20.29           H  
ATOM   2506  HD3 ARG W  56      30.224  23.083   9.605  1.00 20.29           H  
ATOM   2507  HE  ARG W  56      30.188  21.289  10.914  1.00 18.44           H  
ATOM   2508 HH11 ARG W  56      33.479  19.980   9.684  1.00 30.72           H  
ATOM   2509 HH12 ARG W  56      32.822  21.114   8.977  1.00 30.72           H  
ATOM   2510 HH21 ARG W  56      32.482  19.063  11.539  1.00 26.06           H  
ATOM   2511 HH22 ARG W  56      31.183  19.609  12.023  1.00 26.06           H  
ATOM   2512  N   CYS W  57      29.306  26.314   7.282  1.00 19.68           N  
ATOM   2513  CA  CYS W  57      29.379  27.531   6.497  1.00 21.31           C  
ATOM   2514  C   CYS W  57      29.959  27.229   5.144  1.00 24.74           C  
ATOM   2515  O   CYS W  57      30.931  26.483   5.032  1.00 19.49           O  
ATOM   2516  CB  CYS W  57      30.220  28.590   7.202  1.00 22.73           C  
ATOM   2517  SG  CYS W  57      29.463  29.150   8.768  1.00 19.45           S  
ATOM   2518  H   CYS W  57      29.745  26.323   8.022  1.00 19.68           H  
ATOM   2519  HA  CYS W  57      28.485  27.891   6.390  1.00 21.31           H  
ATOM   2520  HB2 CYS W  57      31.093  28.219   7.405  1.00 22.73           H  
ATOM   2521  HB3 CYS W  57      30.314  29.360   6.620  1.00 22.73           H  
ATOM   2522  N   GLY W  58      29.322  27.764   4.102  1.00 22.41           N  
ATOM   2523  CA  GLY W  58      29.871  27.665   2.763  1.00 24.04           C  
ATOM   2524  C   GLY W  58      29.548  28.885   1.920  1.00 24.50           C  
ATOM   2525  O   GLY W  58      28.714  29.736   2.276  1.00 20.83           O  
ATOM   2526  H   GLY W  58      28.574  28.186   4.151  1.00 22.41           H  
ATOM   2527  HA2 GLY W  58      30.836  27.577   2.816  1.00 24.04           H  
ATOM   2528  HA3 GLY W  58      29.506  26.883   2.322  1.00 24.04           H  
ATOM   2529  N   GLY W  59      30.173  28.894   0.739  1.00 22.14           N  
ATOM   2530  CA  GLY W  59      30.024  29.966  -0.232  1.00 19.81           C  
ATOM   2531  C   GLY W  59      31.054  31.063  -0.025  1.00 22.58           C  
ATOM   2532  O   GLY W  59      32.109  30.901   0.613  1.00 27.29           O  
ATOM   2533  H   GLY W  59      30.704  28.270   0.475  1.00 22.14           H  
ATOM   2534  HA2 GLY W  59      30.130  29.608  -1.127  1.00 19.81           H  
ATOM   2535  HA3 GLY W  59      29.139  30.355  -0.150  1.00 19.81           H  
ATOM   2536  N   CYS W  60      30.723  32.227  -0.551  1.00 22.33           N  
ATOM   2537  CA  CYS W  60      31.773  33.200  -0.754  1.00 17.44           C  
ATOM   2538  C   CYS W  60      31.357  34.542  -0.219  1.00 20.24           C  
ATOM   2539  O   CYS W  60      30.175  34.825  -0.003  1.00 19.14           O  
ATOM   2540  CB  CYS W  60      32.182  33.360  -2.288  1.00 19.77           C  
ATOM   2541  SG  CYS W  60      30.837  33.072  -3.504  1.00 18.49           S  
ATOM   2542  H   CYS W  60      29.930  32.464  -0.786  1.00 22.33           H  
ATOM   2543  HA  CYS W  60      32.550  32.894  -0.262  1.00 17.44           H  
ATOM   2544  HB2 CYS W  60      32.504  34.264  -2.424  1.00 19.77           H  
ATOM   2545  HB3 CYS W  60      32.887  32.723  -2.483  1.00 19.77           H  
ATOM   2546  N   CYS W  61      32.341  35.389  -0.055  1.00 23.95           N  
ATOM   2547  CA  CYS W  61      32.095  36.735   0.420  1.00 24.89           C  
ATOM   2548  C   CYS W  61      32.347  37.731  -0.691  1.00 29.79           C  
ATOM   2549  O   CYS W  61      32.779  37.400  -1.796  1.00 30.79           O  
ATOM   2550  CB  CYS W  61      32.986  36.993   1.648  1.00 29.80           C  
ATOM   2551  SG  CYS W  61      32.605  35.907   3.038  1.00 24.36           S  
ATOM   2552  H   CYS W  61      33.168  35.210  -0.211  1.00 23.95           H  
ATOM   2553  HA  CYS W  61      31.167  36.838   0.680  1.00 24.89           H  
ATOM   2554  HB2 CYS W  61      33.913  36.848   1.400  1.00 29.80           H  
ATOM   2555  HB3 CYS W  61      32.861  37.909   1.941  1.00 29.80           H  
ATOM   2556  N   ASN W  62      32.093  38.987  -0.371  1.00 21.05           N  
ATOM   2557  CA  ASN W  62      32.240  40.032  -1.385  1.00 38.61           C  
ATOM   2558  C   ASN W  62      33.691  40.369  -1.717  1.00 37.94           C  
ATOM   2559  O   ASN W  62      33.921  41.127  -2.661  1.00 37.54           O  
ATOM   2560  CB  ASN W  62      31.555  41.315  -0.928  1.00 29.00           C  
ATOM   2561  CG  ASN W  62      30.041  41.217  -0.894  1.00 37.08           C  
ATOM   2562  OD1 ASN W  62      29.381  40.569  -1.747  1.00 36.44           O  
ATOM   2563  ND2 ASN W  62      29.457  41.908   0.101  1.00 38.20           N  
ATOM   2564  H   ASN W  62      31.840  39.261   0.404  1.00 21.05           H  
ATOM   2565  HA  ASN W  62      31.809  39.707  -2.191  1.00 38.61           H  
ATOM   2566  HB2 ASN W  62      31.858  41.530  -0.032  1.00 29.00           H  
ATOM   2567  HB3 ASN W  62      31.792  42.031  -1.539  1.00 29.00           H  
ATOM   2568 HD21 ASN W  62      28.601  41.900   0.185  1.00 38.20           H  
ATOM   2569 HD22 ASN W  62      29.938  42.357   0.654  1.00 38.20           H  
ATOM   2570  N   ASP W  63      34.663  39.811  -1.002  1.00 38.13           N  
ATOM   2571  CA  ASP W  63      36.049  40.201  -1.155  1.00 49.09           C  
ATOM   2572  C   ASP W  63      36.966  39.035  -0.800  1.00 46.90           C  
ATOM   2573  O   ASP W  63      36.763  38.337   0.197  1.00 46.20           O  
ATOM   2574  CB  ASP W  63      36.386  41.403  -0.275  1.00 47.94           C  
ATOM   2575  CG  ASP W  63      37.844  41.765  -0.364  1.00 54.18           C  
ATOM   2576  OD1 ASP W  63      38.248  42.236  -1.451  1.00 52.07           O  
ATOM   2577  OD2 ASP W  63      38.588  41.534   0.617  1.00 49.54           O1-
ATOM   2578  H   ASP W  63      34.538  39.195  -0.414  1.00 38.13           H  
ATOM   2579  HA  ASP W  63      36.206  40.431  -2.084  1.00 49.09           H  
ATOM   2580  HB2 ASP W  63      35.864  42.168  -0.563  1.00 47.94           H  
ATOM   2581  HB3 ASP W  63      36.181  41.191   0.649  1.00 47.94           H  
ATOM   2582  N   GLU W  64      37.976  38.824  -1.639  1.00 44.73           N  
ATOM   2583  CA  GLU W  64      38.919  37.760  -1.358  1.00 59.47           C  
ATOM   2584  C   GLU W  64      39.679  37.979  -0.039  1.00 39.17           C  
ATOM   2585  O   GLU W  64      40.300  37.035   0.441  1.00 55.72           O  
ATOM   2586  CB  GLU W  64      39.892  37.578  -2.538  1.00 59.50           C  
ATOM   2587  CG  GLU W  64      40.548  36.152  -2.670  1.00 56.62           C  
ATOM   2588  CD  GLU W  64      39.627  34.947  -2.398  1.00 78.59           C  
ATOM   2589  OE1 GLU W  64      38.633  34.759  -3.159  1.00 68.23           O  
ATOM   2590  OE2 GLU W  64      39.935  34.177  -1.434  1.00 71.57           O1-
ATOM   2591  H   GLU W  64      38.129  39.272  -2.357  1.00 44.73           H  
ATOM   2592  HA  GLU W  64      38.433  36.925  -1.269  1.00 59.47           H  
ATOM   2593  HB2 GLU W  64      39.408  37.748  -3.361  1.00 59.50           H  
ATOM   2594  HB3 GLU W  64      40.614  38.218  -2.439  1.00 59.50           H  
ATOM   2595  HG2 GLU W  64      40.883  36.056  -3.576  1.00 56.62           H  
ATOM   2596  HG3 GLU W  64      41.282  36.098  -2.038  1.00 56.62           H  
ATOM   2597  N   GLY W  65      39.589  39.165   0.582  1.00 47.46           N  
ATOM   2598  CA  GLY W  65      40.128  39.397   1.928  1.00 50.63           C  
ATOM   2599  C   GLY W  65      39.268  38.885   3.084  1.00 52.47           C  
ATOM   2600  O   GLY W  65      39.760  38.822   4.224  1.00 45.86           O  
ATOM   2601  H   GLY W  65      39.216  39.860   0.240  1.00 47.46           H  
ATOM   2602  HA2 GLY W  65      40.993  38.961   1.991  1.00 50.63           H  
ATOM   2603  HA3 GLY W  65      40.246  40.352   2.051  1.00 50.63           H  
ATOM   2604  N   LEU W  66      38.017  38.504   2.810  1.00 40.58           N  
ATOM   2605  CA  LEU W  66      37.034  38.057   3.798  1.00 36.97           C  
ATOM   2606  C   LEU W  66      36.840  36.561   3.681  1.00 37.57           C  
ATOM   2607  O   LEU W  66      36.986  35.988   2.594  1.00 33.62           O  
ATOM   2608  CB  LEU W  66      35.672  38.721   3.577  1.00 35.68           C  
ATOM   2609  CG  LEU W  66      35.727  40.242   3.700  1.00 32.09           C  
ATOM   2610  CD1 LEU W  66      34.440  40.915   3.492  1.00 29.90           C  
ATOM   2611  CD2 LEU W  66      36.234  40.585   5.102  1.00 37.58           C  
ATOM   2612  H   LEU W  66      37.697  38.497   2.012  1.00 40.58           H  
ATOM   2613  HA  LEU W  66      37.357  38.283   4.684  1.00 36.97           H  
ATOM   2614  HB2 LEU W  66      35.357  38.503   2.686  1.00 35.68           H  
ATOM   2615  HB3 LEU W  66      35.048  38.388   4.240  1.00 35.68           H  
ATOM   2616  HG  LEU W  66      36.315  40.569   3.001  1.00 32.09           H  
ATOM   2617 HD11 LEU W  66      34.087  40.660   2.625  1.00 29.90           H  
ATOM   2618 HD12 LEU W  66      33.825  40.644   4.191  1.00 29.90           H  
ATOM   2619 HD13 LEU W  66      34.576  41.875   3.524  1.00 29.90           H  
ATOM   2620 HD21 LEU W  66      35.798  40.005   5.746  1.00 37.58           H  
ATOM   2621 HD22 LEU W  66      37.194  40.451   5.133  1.00 37.58           H  
ATOM   2622 HD23 LEU W  66      36.023  41.512   5.296  1.00 37.58           H  
ATOM   2623  N   GLU W  67      36.437  35.931   4.782  1.00 32.22           N  
ATOM   2624  CA  GLU W  67      36.120  34.517   4.745  1.00 33.47           C  
ATOM   2625  C   GLU W  67      34.803  34.266   5.471  1.00 21.30           C  
ATOM   2626  O   GLU W  67      34.426  34.968   6.400  1.00 27.34           O  
ATOM   2627  CB  GLU W  67      37.254  33.671   5.328  1.00 37.82           C  
ATOM   2628  CG  GLU W  67      37.539  33.957   6.774  1.00 42.48           C  
ATOM   2629  CD  GLU W  67      38.779  33.257   7.319  1.00 56.29           C  
ATOM   2630  OE1 GLU W  67      39.509  32.635   6.518  1.00 55.88           O  
ATOM   2631  OE2 GLU W  67      39.006  33.347   8.557  1.00 55.32           O1-
ATOM   2632  H   GLU W  67      36.341  36.303   5.551  1.00 32.22           H  
ATOM   2633  HA  GLU W  67      35.995  34.228   3.828  1.00 33.47           H  
ATOM   2634  HB2 GLU W  67      37.015  32.734   5.253  1.00 37.82           H  
ATOM   2635  HB3 GLU W  67      38.065  33.847   4.825  1.00 37.82           H  
ATOM   2636  HG2 GLU W  67      37.670  34.912   6.881  1.00 42.48           H  
ATOM   2637  HG3 GLU W  67      36.781  33.665   7.303  1.00 42.48           H  
ATOM   2638  N   CYS W  68      34.125  33.234   5.005  1.00 21.22           N  
ATOM   2639  CA  CYS W  68      32.818  32.830   5.510  1.00 24.07           C  
ATOM   2640  C   CYS W  68      33.023  31.956   6.744  1.00 21.63           C  
ATOM   2641  O   CYS W  68      33.437  30.784   6.637  1.00 19.19           O  
ATOM   2642  CB  CYS W  68      32.082  32.079   4.404  1.00 20.80           C  
ATOM   2643  SG  CYS W  68      30.405  31.676   4.883  1.00 19.86           S  
ATOM   2644  H   CYS W  68      34.408  32.728   4.369  1.00 21.22           H  
ATOM   2645  HA  CYS W  68      32.292  33.601   5.776  1.00 24.07           H  
ATOM   2646  HB2 CYS W  68      32.047  32.634   3.609  1.00 20.80           H  
ATOM   2647  HB3 CYS W  68      32.551  31.253   4.211  1.00 20.80           H  
ATOM   2648  N   VAL W  69      32.722  32.510   7.910  1.00 23.50           N  
ATOM   2649  CA  VAL W  69      32.959  31.783   9.161  1.00 26.12           C  
ATOM   2650  C   VAL W  69      31.713  31.659  10.036  1.00 18.62           C  
ATOM   2651  O   VAL W  69      30.815  32.521   9.992  1.00 19.30           O  
ATOM   2652  CB  VAL W  69      34.088  32.434   9.966  1.00 25.46           C  
ATOM   2653  CG1 VAL W  69      35.379  32.356   9.201  1.00 36.67           C  
ATOM   2654  CG2 VAL W  69      33.785  33.847  10.264  1.00 25.36           C  
ATOM   2655  H   VAL W  69      32.385  33.295   8.007  1.00 23.50           H  
ATOM   2656  HA  VAL W  69      33.193  30.880   8.895  1.00 26.12           H  
ATOM   2657  HB  VAL W  69      34.176  31.956  10.805  1.00 25.46           H  
ATOM   2658 HG11 VAL W  69      36.075  32.800   9.709  1.00 36.67           H  
ATOM   2659 HG12 VAL W  69      35.611  31.423   9.068  1.00 36.67           H  
ATOM   2660 HG13 VAL W  69      35.265  32.793   8.343  1.00 36.67           H  
ATOM   2661 HG21 VAL W  69      34.513  34.224  10.782  1.00 25.36           H  
ATOM   2662 HG22 VAL W  69      33.688  34.332   9.429  1.00 25.36           H  
ATOM   2663 HG23 VAL W  69      32.960  33.893  10.771  1.00 25.36           H  
ATOM   2664  N   PRO W  70      31.671  30.607  10.845  1.00 18.95           N  
ATOM   2665  CA  PRO W  70      30.580  30.384  11.785  1.00 23.22           C  
ATOM   2666  C   PRO W  70      30.525  31.453  12.859  1.00 24.30           C  
ATOM   2667  O   PRO W  70      31.527  31.772  13.479  1.00 22.42           O  
ATOM   2668  CB  PRO W  70      30.904  28.999  12.372  1.00 21.44           C  
ATOM   2669  CG  PRO W  70      32.416  28.745  12.125  1.00 27.07           C  
ATOM   2670  CD  PRO W  70      32.784  29.603  10.955  1.00 29.94           C  
ATOM   2671  HA  PRO W  70      29.731  30.361  11.318  1.00 23.22           H  
ATOM   2672  HB2 PRO W  70      30.710  28.997  13.322  1.00 21.44           H  
ATOM   2673  HB3 PRO W  70      30.369  28.326  11.923  1.00 21.44           H  
ATOM   2674  HG2 PRO W  70      32.923  28.999  12.911  1.00 27.07           H  
ATOM   2675  HG3 PRO W  70      32.562  27.807  11.924  1.00 27.07           H  
ATOM   2676  HD2 PRO W  70      33.629  30.050  11.115  1.00 29.94           H  
ATOM   2677  HD3 PRO W  70      32.839  29.068  10.147  1.00 29.94           H  
ATOM   2678  N   THR W  71      29.324  31.959  13.131  1.00 19.68           N  
ATOM   2679  CA  THR W  71      29.155  32.856  14.250  1.00 21.66           C  
ATOM   2680  C   THR W  71      28.221  32.275  15.286  1.00 19.82           C  
ATOM   2681  O   THR W  71      28.096  32.857  16.348  1.00 20.17           O  
ATOM   2682  CB  THR W  71      28.644  34.243  13.811  1.00 21.44           C  
ATOM   2683  OG1 THR W  71      27.385  34.061  13.119  1.00 23.46           O  
ATOM   2684  CG2 THR W  71      29.697  34.957  12.973  1.00 24.24           C  
ATOM   2685  H   THR W  71      28.608  31.795  12.684  1.00 19.68           H  
ATOM   2686  HA  THR W  71      30.024  33.015  14.652  1.00 21.66           H  
ATOM   2687  HB  THR W  71      28.482  34.827  14.568  1.00 21.44           H  
ATOM   2688 HG21 THR W  71      30.574  34.585  13.156  1.00 24.24           H  
ATOM   2689 HG22 THR W  71      29.500  34.850  12.030  1.00 24.24           H  
ATOM   2690 HG23 THR W  71      29.706  35.903  13.188  1.00 24.24           H  
ATOM   2691  HG1 THR W  71      27.090  34.803  12.859  1.00 23.46           H  
ATOM   2692  N   GLU W  72      27.637  31.094  15.041  1.00 20.03           N  
ATOM   2693  CA  GLU W  72      26.887  30.328  16.028  1.00 17.19           C  
ATOM   2694  C   GLU W  72      27.120  28.869  15.693  1.00 16.50           C  
ATOM   2695  O   GLU W  72      27.069  28.515  14.508  1.00 16.57           O  
ATOM   2696  CB  GLU W  72      25.370  30.627  15.976  1.00 22.20           C  
ATOM   2697  CG  GLU W  72      24.529  29.848  17.030  1.00 25.08           C  
ATOM   2698  CD  GLU W  72      23.064  29.939  16.790  1.00 33.44           C  
ATOM   2699  OE1 GLU W  72      22.594  30.976  16.274  1.00 42.34           O  
ATOM   2700  OE2 GLU W  72      22.357  28.979  17.120  1.00 36.94           O1-
ATOM   2701  H   GLU W  72      27.665  30.704  14.275  1.00 20.03           H  
ATOM   2702  HA  GLU W  72      27.196  30.540  16.923  1.00 17.19           H  
ATOM   2703  HB2 GLU W  72      25.236  31.575  16.133  1.00 22.20           H  
ATOM   2704  HB3 GLU W  72      25.037  30.386  15.097  1.00 22.20           H  
ATOM   2705  HG2 GLU W  72      24.779  28.911  17.003  1.00 25.08           H  
ATOM   2706  HG3 GLU W  72      24.711  30.214  17.910  1.00 25.08           H  
ATOM   2707  N   GLU W  73      27.432  28.052  16.694  1.00 21.70           N  
ATOM   2708  CA  GLU W  73      27.663  26.630  16.482  1.00 17.83           C  
ATOM   2709  C   GLU W  73      26.889  25.825  17.510  1.00 25.40           C  
ATOM   2710  O   GLU W  73      26.514  26.335  18.591  1.00 19.47           O  
ATOM   2711  CB  GLU W  73      29.161  26.291  16.584  1.00 21.08           C  
ATOM   2712  CG  GLU W  73      30.069  26.965  15.630  1.00 28.77           C  
ATOM   2713  CD  GLU W  73      31.533  26.696  15.953  1.00 30.35           C  
ATOM   2714  OE1 GLU W  73      31.877  26.343  17.098  1.00 29.72           O  
ATOM   2715  OE2 GLU W  73      32.338  26.831  15.036  1.00 42.16           O1-
ATOM   2716  H   GLU W  73      27.516  28.302  17.513  1.00 21.70           H  
ATOM   2717  HA  GLU W  73      27.345  26.380  15.601  1.00 17.83           H  
ATOM   2718  HB2 GLU W  73      29.462  26.529  17.475  1.00 21.08           H  
ATOM   2719  HB3 GLU W  73      29.262  25.337  16.443  1.00 21.08           H  
ATOM   2720  HG2 GLU W  73      29.891  26.638  14.734  1.00 28.77           H  
ATOM   2721  HG3 GLU W  73      29.920  27.922  15.670  1.00 28.77           H  
ATOM   2722  N   SER W  74      26.703  24.533  17.181  1.00 25.02           N  
ATOM   2723  CA  SER W  74      25.992  23.583  18.039  1.00 20.56           C  
ATOM   2724  C   SER W  74      26.452  22.171  17.699  1.00 21.70           C  
ATOM   2725  O   SER W  74      27.124  21.944  16.687  1.00 20.49           O  
ATOM   2726  CB  SER W  74      24.488  23.670  17.853  1.00 19.90           C  
ATOM   2727  OG  SER W  74      24.145  23.564  16.501  1.00 24.56           O  
ATOM   2728  H   SER W  74      26.988  24.181  16.450  1.00 25.02           H  
ATOM   2729  HA  SER W  74      26.216  23.787  18.960  1.00 20.56           H  
ATOM   2730  HB2 SER W  74      24.067  22.946  18.343  1.00 19.90           H  
ATOM   2731  HB3 SER W  74      24.177  24.524  18.192  1.00 19.90           H  
ATOM   2732  HG  SER W  74      24.485  24.199  16.068  1.00 24.56           H  
ATOM   2733  N   ASN W  75      26.139  21.224  18.585  1.00 23.51           N  
ATOM   2734  CA  ASN W  75      26.483  19.827  18.331  1.00 23.32           C  
ATOM   2735  C   ASN W  75      25.290  19.100  17.745  1.00 23.96           C  
ATOM   2736  O   ASN W  75      24.139  19.434  18.018  1.00 29.55           O  
ATOM   2737  CB  ASN W  75      26.939  19.102  19.585  1.00 34.77           C  
ATOM   2738  CG  ASN W  75      28.436  19.179  19.791  1.00 46.27           C  
ATOM   2739  OD1 ASN W  75      29.205  19.636  18.922  1.00 38.32           O  
ATOM   2740  ND2 ASN W  75      28.871  18.706  20.948  1.00 55.22           N  
ATOM   2741  H   ASN W  75      25.733  21.366  19.330  1.00 23.51           H  
ATOM   2742  HA  ASN W  75      27.219  19.807  17.700  1.00 23.32           H  
ATOM   2743  HB2 ASN W  75      26.509  19.502  20.356  1.00 34.77           H  
ATOM   2744  HB3 ASN W  75      26.693  18.166  19.516  1.00 34.77           H  
ATOM   2745 HD21 ASN W  75      28.313  18.385  21.519  1.00 55.22           H  
ATOM   2746 HD22 ASN W  75      29.711  18.719  21.130  1.00 55.22           H  
ATOM   2747  N   ILE W  76      25.558  18.149  16.859  1.00 23.34           N  
ATOM   2748  CA  ILE W  76      24.523  17.196  16.475  1.00 20.13           C  
ATOM   2749  C   ILE W  76      25.042  15.781  16.777  1.00 18.33           C  
ATOM   2750  O   ILE W  76      26.203  15.450  16.494  1.00 22.45           O  
ATOM   2751  CB  ILE W  76      24.115  17.326  14.994  1.00 20.25           C  
ATOM   2752  CG1 ILE W  76      22.827  16.499  14.763  1.00 25.54           C  
ATOM   2753  CG2 ILE W  76      25.283  17.006  14.023  1.00 26.96           C  
ATOM   2754  CD1 ILE W  76      22.143  16.860  13.431  1.00 31.76           C  
ATOM   2755  H   ILE W  76      26.318  18.037  16.473  1.00 23.34           H  
ATOM   2756  HA  ILE W  76      23.729  17.362  17.008  1.00 20.13           H  
ATOM   2757  HB  ILE W  76      23.908  18.252  14.789  1.00 20.25           H  
ATOM   2758 HG12 ILE W  76      23.054  15.556  14.742  1.00 25.54           H  
ATOM   2759 HG13 ILE W  76      22.202  16.674  15.483  1.00 25.54           H  
ATOM   2760 HG21 ILE W  76      25.010  17.224  13.118  1.00 26.96           H  
ATOM   2761 HG22 ILE W  76      26.055  17.538  14.272  1.00 26.96           H  
ATOM   2762 HG23 ILE W  76      25.496  16.062  14.086  1.00 26.96           H  
ATOM   2763 HD11 ILE W  76      22.001  17.819  13.399  1.00 31.76           H  
ATOM   2764 HD12 ILE W  76      22.714  16.585  12.697  1.00 31.76           H  
ATOM   2765 HD13 ILE W  76      21.291  16.398  13.378  1.00 31.76           H  
ATOM   2766  N   THR W  77      24.186  14.949  17.316  1.00 18.64           N  
ATOM   2767  CA  THR W  77      24.542  13.576  17.668  1.00 22.26           C  
ATOM   2768  C   THR W  77      23.897  12.590  16.719  1.00 24.74           C  
ATOM   2769  O   THR W  77      22.697  12.651  16.434  1.00 16.95           O  
ATOM   2770  CB  THR W  77      24.140  13.270  19.117  1.00 24.63           C  
ATOM   2771  OG1 THR W  77      24.815  14.201  19.945  1.00 25.39           O  
ATOM   2772  CG2 THR W  77      24.578  11.820  19.511  1.00 26.53           C  
ATOM   2773  H   THR W  77      23.370  15.151  17.496  1.00 18.64           H  
ATOM   2774  HA  THR W  77      25.501  13.468  17.578  1.00 22.26           H  
ATOM   2775  HB  THR W  77      23.179  13.333  19.232  1.00 24.63           H  
ATOM   2776 HG21 THR W  77      24.091  11.171  18.979  1.00 26.53           H  
ATOM   2777 HG22 THR W  77      25.528  11.707  19.354  1.00 26.53           H  
ATOM   2778 HG23 THR W  77      24.392  11.661  20.449  1.00 26.53           H  
ATOM   2779  HG1 THR W  77      25.638  14.192  19.774  1.00 25.39           H  
ATOM   2780  N   MET W  78      24.674  11.668  16.229  1.00 16.11           N  
ATOM   2781  CA  MET W  78      24.128  10.728  15.269  1.00 15.94           C  
ATOM   2782  C   MET W  78      24.539   9.323  15.627  1.00 22.63           C  
ATOM   2783  O   MET W  78      25.618   9.086  16.188  1.00 15.36           O  
ATOM   2784  CB  MET W  78      24.558  11.008  13.879  1.00 15.65           C  
ATOM   2785  CG  MET W  78      24.324  12.435  13.388  1.00 17.71           C  
ATOM   2786  SD  MET W  78      25.074  12.765  11.783  1.00 23.80           S  
ATOM   2787  CE  MET W  78      24.309  14.268  11.294  1.00 29.15           C  
ATOM   2788  H   MET W  78      25.504  11.561  16.428  1.00 16.11           H  
ATOM   2789  HA  MET W  78      23.162  10.805  15.302  1.00 15.94           H  
ATOM   2790  HB2 MET W  78      25.510  10.834  13.815  1.00 15.65           H  
ATOM   2791  HB3 MET W  78      24.071  10.416  13.285  1.00 15.65           H  
ATOM   2792  HG2 MET W  78      23.369  12.587  13.308  1.00 17.71           H  
ATOM   2793  HG3 MET W  78      24.707  13.054  14.029  1.00 17.71           H  
ATOM   2794  HE1 MET W  78      24.694  14.558  10.453  1.00 29.15           H  
ATOM   2795  HE2 MET W  78      23.357  14.118  11.189  1.00 29.15           H  
ATOM   2796  HE3 MET W  78      24.465  14.938  11.978  1.00 29.15           H  
ATOM   2797  N   GLN W  79      23.690   8.384  15.211  1.00 18.61           N  
ATOM   2798  CA  GLN W  79      23.941   6.955  15.387  1.00 18.36           C  
ATOM   2799  C   GLN W  79      24.763   6.401  14.244  1.00 23.02           C  
ATOM   2800  O   GLN W  79      24.266   6.271  13.129  1.00 20.64           O  
ATOM   2801  CB  GLN W  79      22.610   6.242  15.446  1.00 22.87           C  
ATOM   2802  CG  GLN W  79      22.593   4.994  16.167  1.00 37.29           C  
ATOM   2803  CD  GLN W  79      21.199   4.434  16.152  1.00 36.48           C  
ATOM   2804  OE1 GLN W  79      20.354   4.804  15.303  1.00 25.39           O  
ATOM   2805  NE2 GLN W  79      20.970   3.483  17.033  1.00 36.24           N  
ATOM   2806  H   GLN W  79      22.946   8.553  14.816  1.00 18.61           H  
ATOM   2807  HA  GLN W  79      24.455   6.824  16.200  1.00 18.36           H  
ATOM   2808  HB2 GLN W  79      21.970   6.830  15.877  1.00 22.87           H  
ATOM   2809  HB3 GLN W  79      22.327   6.052  14.538  1.00 22.87           H  
ATOM   2810  HG2 GLN W  79      23.192   4.360  15.743  1.00 37.29           H  
ATOM   2811  HG3 GLN W  79      22.863   5.141  17.087  1.00 37.29           H  
ATOM   2812 HE21 GLN W  79      20.193   3.118  17.079  1.00 36.24           H  
ATOM   2813 HE22 GLN W  79      21.597   3.227  17.562  1.00 36.24           H  
ATOM   2814  N   ILE W  80      26.001   6.029  14.550  1.00 13.42           N  
ATOM   2815  CA  ILE W  80      27.022   5.649  13.593  1.00 20.75           C  
ATOM   2816  C   ILE W  80      27.617   4.296  13.989  1.00 21.01           C  
ATOM   2817  O   ILE W  80      27.899   4.045  15.170  1.00 20.11           O  
ATOM   2818  CB  ILE W  80      28.134   6.701  13.588  1.00 15.45           C  
ATOM   2819  CG1 ILE W  80      27.596   8.109  13.290  1.00 14.38           C  
ATOM   2820  CG2 ILE W  80      29.286   6.296  12.712  1.00 22.60           C  
ATOM   2821  CD1 ILE W  80      27.189   8.371  11.932  1.00 15.93           C  
ATOM   2822  H   ILE W  80      26.288   5.987  15.359  1.00 13.42           H  
ATOM   2823  HA  ILE W  80      26.625   5.559  12.713  1.00 20.75           H  
ATOM   2824  HB  ILE W  80      28.492   6.748  14.489  1.00 15.45           H  
ATOM   2825 HG12 ILE W  80      26.821   8.261  13.853  1.00 14.38           H  
ATOM   2826 HG13 ILE W  80      28.293   8.749  13.506  1.00 14.38           H  
ATOM   2827 HG21 ILE W  80      29.860   7.064  12.569  1.00 22.60           H  
ATOM   2828 HG22 ILE W  80      29.783   5.588  13.152  1.00 22.60           H  
ATOM   2829 HG23 ILE W  80      28.940   5.978  11.863  1.00 22.60           H  
ATOM   2830 HD11 ILE W  80      26.549   7.696  11.659  1.00 15.93           H  
ATOM   2831 HD12 ILE W  80      26.780   9.250  11.889  1.00 15.93           H  
ATOM   2832 HD13 ILE W  80      27.969   8.340  11.357  1.00 15.93           H  
ATOM   2833  N   MET W  81      27.859   3.450  13.014  1.00 19.70           N  
ATOM   2834  CA  MET W  81      28.534   2.164  13.258  1.00 24.71           C  
ATOM   2835  C   MET W  81      30.023   2.331  13.062  1.00 25.59           C  
ATOM   2836  O   MET W  81      30.468   3.079  12.185  1.00 25.23           O  
ATOM   2837  CB  MET W  81      28.042   1.052  12.340  1.00 22.81           C  
ATOM   2838  CG  MET W  81      26.617   0.543  12.735  1.00 42.66           C  
ATOM   2839  SD  MET W  81      25.899  -0.616  11.514  1.00 45.26           S  
ATOM   2840  CE  MET W  81      27.438  -1.344  10.919  1.00 32.88           C  
ATOM   2841  H   MET W  81      27.646   3.584  12.192  1.00 19.70           H  
ATOM   2842  HA  MET W  81      28.328   1.893  14.167  1.00 24.71           H  
ATOM   2843  HB2 MET W  81      28.002   1.387  11.430  1.00 22.81           H  
ATOM   2844  HB3 MET W  81      28.656   0.303  12.392  1.00 22.81           H  
ATOM   2845  HG2 MET W  81      26.673   0.081  13.586  1.00 42.66           H  
ATOM   2846  HG3 MET W  81      26.020   1.304  12.810  1.00 42.66           H  
ATOM   2847  HE1 MET W  81      27.230  -2.099  10.346  1.00 32.88           H  
ATOM   2848  HE2 MET W  81      27.931  -0.675  10.419  1.00 32.88           H  
ATOM   2849  HE3 MET W  81      27.961  -1.641  11.680  1.00 32.88           H  
ATOM   2850  N   ARG W  82      30.794   1.727  13.961  1.00 23.75           N  
ATOM   2851  CA  ARG W  82      32.253   1.704  13.863  1.00 21.43           C  
ATOM   2852  C   ARG W  82      32.734   0.263  14.022  1.00 28.87           C  
ATOM   2853  O   ARG W  82      32.254  -0.472  14.889  1.00 26.61           O  
ATOM   2854  CB  ARG W  82      32.932   2.649  14.900  1.00 26.35           C  
ATOM   2855  CG  ARG W  82      32.449   2.598  16.368  1.00 34.89           C  
ATOM   2856  CD  ARG W  82      32.714   3.905  17.164  1.00 35.88           C  
ATOM   2857  NE  ARG W  82      31.546   4.297  17.965  1.00 35.67           N  
ATOM   2858  CZ  ARG W  82      31.431   5.459  18.596  1.00 41.04           C  
ATOM   2859  NH1 ARG W  82      32.418   6.371  18.532  1.00 31.29           N  
ATOM   2860  NH2 ARG W  82      30.319   5.708  19.295  1.00 18.72           N1+
ATOM   2861  H   ARG W  82      30.490   1.314  14.652  1.00 23.75           H  
ATOM   2862  HA  ARG W  82      32.529   2.019  12.988  1.00 21.43           H  
ATOM   2863  HB2 ARG W  82      33.879   2.438  14.914  1.00 26.35           H  
ATOM   2864  HB3 ARG W  82      32.799   3.561  14.598  1.00 26.35           H  
ATOM   2865  HG2 ARG W  82      31.493   2.437  16.377  1.00 34.89           H  
ATOM   2866  HG3 ARG W  82      32.912   1.877  16.823  1.00 34.89           H  
ATOM   2867  HD2 ARG W  82      33.464   3.769  17.765  1.00 35.88           H  
ATOM   2868  HD3 ARG W  82      32.913   4.624  16.544  1.00 35.88           H  
ATOM   2869  HE  ARG W  82      30.896   3.737  18.029  1.00 35.67           H  
ATOM   2870 HH11 ARG W  82      33.130   6.203  18.081  1.00 31.29           H  
ATOM   2871 HH12 ARG W  82      32.337   7.122  18.943  1.00 31.29           H  
ATOM   2872 HH21 ARG W  82      30.229   6.457  19.709  1.00 18.72           H  
ATOM   2873 HH22 ARG W  82      29.693   5.119  19.331  1.00 18.72           H  
ATOM   2874  N   ILE W  83      33.680  -0.149  13.188  1.00 29.20           N  
ATOM   2875  CA  ILE W  83      34.286  -1.461  13.351  1.00 25.78           C  
ATOM   2876  C   ILE W  83      35.791  -1.342  13.209  1.00 33.36           C  
ATOM   2877  O   ILE W  83      36.297  -0.691  12.286  1.00 31.52           O  
ATOM   2878  CB  ILE W  83      33.680  -2.497  12.385  1.00 36.74           C  
ATOM   2879  CG1 ILE W  83      34.290  -3.871  12.663  1.00 41.73           C  
ATOM   2880  CG2 ILE W  83      33.856  -2.114  10.972  1.00 35.98           C  
ATOM   2881  CD1 ILE W  83      33.540  -4.984  11.993  1.00 47.55           C  
ATOM   2882  H   ILE W  83      33.984   0.309  12.527  1.00 29.20           H  
ATOM   2883  HA  ILE W  83      34.125  -1.779  14.253  1.00 25.78           H  
ATOM   2884  HB  ILE W  83      32.724  -2.530  12.544  1.00 36.74           H  
ATOM   2885 HG12 ILE W  83      35.203  -3.883  12.334  1.00 41.73           H  
ATOM   2886 HG13 ILE W  83      34.280  -4.033  13.619  1.00 41.73           H  
ATOM   2887 HG21 ILE W  83      33.367  -2.738  10.413  1.00 35.98           H  
ATOM   2888 HG22 ILE W  83      33.514  -1.216  10.843  1.00 35.98           H  
ATOM   2889 HG23 ILE W  83      34.801  -2.143  10.753  1.00 35.98           H  
ATOM   2890 HD11 ILE W  83      33.948  -5.830  12.235  1.00 47.55           H  
ATOM   2891 HD12 ILE W  83      32.616  -4.966  12.289  1.00 47.55           H  
ATOM   2892 HD13 ILE W  83      33.581  -4.860  11.032  1.00 47.55           H  
ATOM   2893  N   LYS W  84      36.497  -1.925  14.171  1.00 29.01           N  
ATOM   2894  CA  LYS W  84      37.934  -2.084  14.169  1.00 40.09           C  
ATOM   2895  C   LYS W  84      38.281  -3.405  13.496  1.00 37.42           C  
ATOM   2896  O   LYS W  84      37.483  -4.355  13.526  1.00 34.93           O  
ATOM   2897  CB  LYS W  84      38.481  -2.079  15.591  1.00 40.37           C  
ATOM   2898  CG  LYS W  84      38.075  -0.870  16.419  1.00 50.23           C  
ATOM   2899  CD  LYS W  84      38.829  -0.858  17.771  1.00 47.85           C  
ATOM   2900  CE  LYS W  84      38.776   0.536  18.383  1.00 53.60           C  
ATOM   2901  NZ  LYS W  84      37.930   0.556  19.581  1.00 48.65           N1+
ATOM   2902  H   LYS W  84      36.140  -2.256  14.880  1.00 29.01           H  
ATOM   2903  HA  LYS W  84      38.356  -1.353  13.692  1.00 40.09           H  
ATOM   2904  HB2 LYS W  84      38.158  -2.870  16.049  1.00 40.37           H  
ATOM   2905  HB3 LYS W  84      39.450  -2.092  15.549  1.00 40.37           H  
ATOM   2906  HG2 LYS W  84      38.293  -0.058  15.937  1.00 50.23           H  
ATOM   2907  HG3 LYS W  84      37.122  -0.904  16.597  1.00 50.23           H  
ATOM   2908  HD2 LYS W  84      38.411  -1.483  18.384  1.00 47.85           H  
ATOM   2909  HD3 LYS W  84      39.757  -1.101  17.630  1.00 47.85           H  
ATOM   2910  HE2 LYS W  84      39.671   0.811  18.636  1.00 53.60           H  
ATOM   2911  HE3 LYS W  84      38.408   1.158  17.737  1.00 53.60           H  
ATOM   2912  HZ1 LYS W  84      37.099   0.317  19.370  1.00 48.65           H  
ATOM   2913  HZ2 LYS W  84      38.249  -0.011  20.188  1.00 48.65           H  
ATOM   2914  HZ3 LYS W  84      37.916   1.375  19.929  1.00 48.65           H  
ATOM   2915  N   PRO W  85      39.435  -3.475  12.846  1.00 36.50           N  
ATOM   2916  CA  PRO W  85      39.809  -4.728  12.174  1.00 36.23           C  
ATOM   2917  C   PRO W  85      39.687  -5.921  13.120  1.00 28.29           C  
ATOM   2918  O   PRO W  85      40.090  -5.851  14.292  1.00 27.31           O  
ATOM   2919  CB  PRO W  85      41.260  -4.486  11.743  1.00 39.87           C  
ATOM   2920  CG  PRO W  85      41.507  -2.982  11.852  1.00 50.03           C  
ATOM   2921  CD  PRO W  85      40.507  -2.449  12.843  1.00 50.76           C  
ATOM   2922  HA  PRO W  85      39.260  -4.874  11.388  1.00 36.23           H  
ATOM   2923  HB2 PRO W  85      41.857  -4.973  12.333  1.00 39.87           H  
ATOM   2924  HB3 PRO W  85      41.379  -4.786  10.829  1.00 39.87           H  
ATOM   2925  HG2 PRO W  85      42.412  -2.825  12.164  1.00 50.03           H  
ATOM   2926  HG3 PRO W  85      41.379  -2.570  10.984  1.00 50.03           H  
ATOM   2927  HD2 PRO W  85      40.906  -2.366  13.723  1.00 50.76           H  
ATOM   2928  HD3 PRO W  85      40.160  -1.591  12.553  1.00 50.76           H  
ATOM   2929  N   HIS W  86      38.989  -6.956  12.640  1.00 31.63           N  
ATOM   2930  CA  HIS W  86      38.812  -8.264  13.284  1.00 38.65           C  
ATOM   2931  C   HIS W  86      37.948  -8.227  14.536  1.00 47.20           C  
ATOM   2932  O   HIS W  86      37.837  -9.230  15.246  1.00 42.55           O  
ATOM   2933  CB  HIS W  86      40.166  -8.904  13.632  1.00 33.37           C  
ATOM   2934  CG  HIS W  86      41.059  -9.000  12.445  1.00 34.82           C  
ATOM   2935  CD2 HIS W  86      42.193  -8.229  12.311  1.00 40.05           C  
ATOM   2936  ND1 HIS W  86      40.889  -9.637  11.265  1.00 36.43           N  
ATOM   2937  NE2 HIS W  86      42.725  -8.454  11.120  1.00 38.76           N  
ATOM   2938  CE1 HIS W  86      41.953  -9.299  10.466  1.00 47.96           C  
ATOM   2939  H   HIS W  86      38.577  -6.921  11.886  1.00 31.63           H  
ATOM   2940  HA  HIS W  86      38.350  -8.832  12.648  1.00 38.65           H  
ATOM   2941  HB2 HIS W  86      40.611  -8.363  14.303  1.00 33.37           H  
ATOM   2942  HB3 HIS W  86      40.017  -9.799  13.973  1.00 33.37           H  
ATOM   2943  HD2 HIS W  86      42.584  -7.552  13.056  1.00 40.05           H  
ATOM   2944  HE2 HIS W  86      43.512  -8.078  10.798  1.00 38.76           H  
ATOM   2945  HE1 HIS W  86      42.092  -9.590   9.669  1.00 47.96           H  
ATOM   2946  N   GLN W  87      37.330  -7.109  14.827  1.00 35.68           N  
ATOM   2947  CA  GLN W  87      36.372  -7.011  15.903  1.00 36.82           C  
ATOM   2948  C   GLN W  87      34.966  -7.057  15.335  1.00 38.67           C  
ATOM   2949  O   GLN W  87      34.737  -7.023  14.123  1.00 45.35           O  
ATOM   2950  CB  GLN W  87      36.559  -5.714  16.660  1.00 45.83           C  
ATOM   2951  CG  GLN W  87      37.877  -5.518  17.321  1.00 38.76           C  
ATOM   2952  CD  GLN W  87      37.757  -4.444  18.400  1.00 52.72           C  
ATOM   2953  OE1 GLN W  87      36.813  -3.615  18.384  1.00 55.51           O  
ATOM   2954  NE2 GLN W  87      38.681  -4.453  19.344  1.00 55.99           N  
ATOM   2955  H   GLN W  87      37.451  -6.370  14.403  1.00 35.68           H  
ATOM   2956  HA  GLN W  87      36.502  -7.751  16.516  1.00 36.82           H  
ATOM   2957  HB2 GLN W  87      36.441  -4.981  16.036  1.00 45.83           H  
ATOM   2958  HB3 GLN W  87      35.883  -5.670  17.354  1.00 45.83           H  
ATOM   2959  HG2 GLN W  87      38.162  -6.347  17.736  1.00 38.76           H  
ATOM   2960  HG3 GLN W  87      38.532  -5.232  16.666  1.00 38.76           H  
ATOM   2961 HE21 GLN W  87      39.306  -5.044  19.328  1.00 55.99           H  
ATOM   2962 HE22 GLN W  87      38.658  -3.869  19.974  1.00 55.99           H  
ATOM   2963  N   GLY W  88      34.030  -7.078  16.207  1.00 47.11           N  
ATOM   2964  CA  GLY W  88      32.666  -6.977  15.760  1.00 42.67           C  
ATOM   2965  C   GLY W  88      32.211  -5.517  15.638  1.00 34.78           C  
ATOM   2966  O   GLY W  88      32.835  -4.650  16.225  1.00 35.56           O  
ATOM   2967  H   GLY W  88      34.140  -7.149  17.057  1.00 47.11           H  
ATOM   2968  HA2 GLY W  88      32.578  -7.401  14.892  1.00 42.67           H  
ATOM   2969  HA3 GLY W  88      32.085  -7.428  16.392  1.00 42.67           H  
ATOM   2970  N   GLN W  89      31.089  -5.353  14.919  1.00 33.88           N  
ATOM   2971  CA  GLN W  89      30.406  -4.060  14.755  1.00 39.75           C  
ATOM   2972  C   GLN W  89      30.002  -3.438  16.072  1.00 28.80           C  
ATOM   2973  O   GLN W  89      29.352  -4.074  16.900  1.00 26.24           O  
ATOM   2974  CB  GLN W  89      29.122  -4.240  13.949  1.00 41.22           C  
ATOM   2975  CG  GLN W  89      29.213  -4.736  12.565  1.00 53.17           C  
ATOM   2976  CD  GLN W  89      27.797  -5.008  12.022  1.00 61.58           C  
ATOM   2977  NE2 GLN W  89      26.830  -5.191  12.811  1.00 57.18           N  
ATOM   2978  OE1 GLN W  89      27.654  -5.000  10.684  1.00 60.23           O  
ATOM   2979  H   GLN W  89      30.692  -5.993  14.503  1.00 33.88           H  
ATOM   2980  HA  GLN W  89      31.034  -3.475  14.303  1.00 39.75           H  
ATOM   2981  HB2 GLN W  89      28.562  -4.870  14.429  1.00 41.22           H  
ATOM   2982  HB3 GLN W  89      28.683  -3.376  13.902  1.00 41.22           H  
ATOM   2983  HG2 GLN W  89      29.641  -4.069  12.005  1.00 53.17           H  
ATOM   2984  HG3 GLN W  89      29.721  -5.562  12.545  1.00 53.17           H  
ATOM   2985 HE21 GLN W  89      25.901  -5.340  12.445  1.00 57.18           H  
ATOM   2986 HE22 GLN W  89      26.985  -5.189  13.809  1.00 57.18           H  
ATOM   2987  N   HIS W  90      30.372  -2.199  16.307  1.00 26.83           N  
ATOM   2988  CA  HIS W  90      29.806  -1.405  17.370  1.00 19.06           C  
ATOM   2989  C   HIS W  90      28.877  -0.371  16.744  1.00 23.98           C  
ATOM   2990  O   HIS W  90      29.106   0.133  15.641  1.00 25.02           O  
ATOM   2991  CB  HIS W  90      30.849  -0.644  18.196  1.00 19.69           C  
ATOM   2992  CG  HIS W  90      31.690  -1.482  19.111  1.00 19.87           C  
ATOM   2993  ND1 HIS W  90      32.325  -2.642  18.712  1.00 33.54           N  
ATOM   2994  CD2 HIS W  90      32.100  -1.261  20.381  1.00 24.93           C  
ATOM   2995  CE1 HIS W  90      33.057  -3.110  19.709  1.00 20.50           C  
ATOM   2996  NE2 HIS W  90      32.952  -2.284  20.723  1.00 29.12           N  
ATOM   2997  H   HIS W  90      30.970  -1.783  15.850  1.00 26.83           H  
ATOM   2998  HA  HIS W  90      29.337  -2.000  17.975  1.00 19.06           H  
ATOM   2999  HB2 HIS W  90      31.452  -0.193  17.584  1.00 19.69           H  
ATOM   3000  HB3 HIS W  90      30.386   0.007  18.746  1.00 19.69           H  
ATOM   3001  HD1 HIS W  90      32.237  -3.097  17.736  1.00 33.54           H  
ATOM   3002  HD2 HIS W  90      31.811  -0.433  21.011  1.00 24.93           H  
ATOM   3003  HE1 HIS W  90      33.561  -3.892  19.693  1.00 20.50           H  
ATOM   3004  N   ILE W  91      27.889   0.022  17.495  1.00 18.82           N  
ATOM   3005  CA  ILE W  91      27.069   1.128  17.082  1.00 15.87           C  
ATOM   3006  C   ILE W  91      26.910   2.062  18.264  1.00 21.38           C  
ATOM   3007  O   ILE W  91      26.780   1.616  19.408  1.00 23.05           O  
ATOM   3008  CB  ILE W  91      25.707   0.654  16.585  1.00 20.35           C  
ATOM   3009  CG1 ILE W  91      24.975   1.775  15.847  1.00 26.13           C  
ATOM   3010  CG2 ILE W  91      24.881   0.127  17.728  1.00 33.78           C  
ATOM   3011  CD1 ILE W  91      23.597   1.331  15.349  1.00 37.80           C  
ATOM   3012  H   ILE W  91      27.671  -0.334  18.247  1.00 18.82           H  
ATOM   3013  HA  ILE W  91      27.506   1.611  16.363  1.00 15.87           H  
ATOM   3014  HB  ILE W  91      25.852  -0.070  15.955  1.00 20.35           H  
ATOM   3015 HG12 ILE W  91      24.853   2.525  16.449  1.00 26.13           H  
ATOM   3016 HG13 ILE W  91      25.501   2.048  15.079  1.00 26.13           H  
ATOM   3017 HG21 ILE W  91      24.189  -0.455  17.375  1.00 33.78           H  
ATOM   3018 HG22 ILE W  91      25.456  -0.371  18.330  1.00 33.78           H  
ATOM   3019 HG23 ILE W  91      24.478   0.874  18.197  1.00 33.78           H  
ATOM   3020 HD11 ILE W  91      23.249   2.003  14.743  1.00 37.80           H  
ATOM   3021 HD12 ILE W  91      23.687   0.482  14.887  1.00 37.80           H  
ATOM   3022 HD13 ILE W  91      23.004   1.232  16.110  1.00 37.80           H  
ATOM   3023  N   GLY W  92      26.924   3.361  17.986  1.00 22.90           N  
ATOM   3024  CA  GLY W  92      26.683   4.320  19.050  1.00 24.59           C  
ATOM   3025  C   GLY W  92      26.589   5.747  18.536  1.00 27.85           C  
ATOM   3026  O   GLY W  92      26.665   6.030  17.332  1.00 21.53           O  
ATOM   3027  H   GLY W  92      27.068   3.701  17.209  1.00 22.90           H  
ATOM   3028  HA2 GLY W  92      25.851   4.101  19.497  1.00 24.59           H  
ATOM   3029  HA3 GLY W  92      27.408   4.275  19.693  1.00 24.59           H  
ATOM   3030  N   GLU W  93      26.464   6.636  19.499  1.00 28.16           N  
ATOM   3031  CA  GLU W  93      26.370   8.058  19.251  1.00 23.55           C  
ATOM   3032  C   GLU W  93      27.728   8.651  18.955  1.00 29.38           C  
ATOM   3033  O   GLU W  93      28.704   8.400  19.660  1.00 32.92           O  
ATOM   3034  CB  GLU W  93      25.799   8.753  20.464  1.00 23.64           C  
ATOM   3035  CG  GLU W  93      24.475   8.265  20.796  1.00 24.67           C  
ATOM   3036  CD  GLU W  93      23.907   8.879  22.045  1.00 31.18           C  
ATOM   3037  OE1 GLU W  93      24.588   9.683  22.724  1.00 32.58           O  
ATOM   3038  OE2 GLU W  93      22.747   8.535  22.330  1.00 25.96           O1-
ATOM   3039  H   GLU W  93      26.431   6.435  20.334  1.00 28.16           H  
ATOM   3040  HA  GLU W  93      25.793   8.205  18.486  1.00 23.55           H  
ATOM   3041  HB2 GLU W  93      26.381   8.596  21.225  1.00 23.64           H  
ATOM   3042  HB3 GLU W  93      25.736   9.705  20.286  1.00 23.64           H  
ATOM   3043  HG2 GLU W  93      23.873   8.470  20.064  1.00 24.67           H  
ATOM   3044  HG3 GLU W  93      24.519   7.305  20.931  1.00 24.67           H  
ATOM   3045  N   MET W  94      27.757   9.502  17.952  1.00 20.38           N  
ATOM   3046  CA  MET W  94      28.921  10.261  17.593  1.00 18.39           C  
ATOM   3047  C   MET W  94      28.392  11.678  17.413  1.00 21.27           C  
ATOM   3048  O   MET W  94      27.300  11.885  16.846  1.00 19.91           O  
ATOM   3049  CB  MET W  94      29.622   9.791  16.318  1.00 22.27           C  
ATOM   3050  CG  MET W  94      30.418   8.546  16.378  1.00 38.27           C  
ATOM   3051  SD  MET W  94      31.524   8.495  14.934  1.00 29.10           S  
ATOM   3052  CE  MET W  94      32.835   9.664  15.227  1.00 30.08           C  
ATOM   3053  H   MET W  94      27.081   9.661  17.445  1.00 20.38           H  
ATOM   3054  HA  MET W  94      29.607  10.185  18.274  1.00 18.39           H  
ATOM   3055  HB2 MET W  94      28.941   9.652  15.642  1.00 22.27           H  
ATOM   3056  HB3 MET W  94      30.229  10.494  16.039  1.00 22.27           H  
ATOM   3057  HG2 MET W  94      30.952   8.532  17.187  1.00 38.27           H  
ATOM   3058  HG3 MET W  94      29.830   7.775  16.355  1.00 38.27           H  
ATOM   3059  HE1 MET W  94      33.468   9.620  14.494  1.00 30.08           H  
ATOM   3060  HE2 MET W  94      32.457  10.556  15.284  1.00 30.08           H  
ATOM   3061  HE3 MET W  94      33.278   9.439  16.060  1.00 30.08           H  
ATOM   3062  N   SER W  95      29.137  12.632  17.941  1.00 22.81           N  
ATOM   3063  CA  SER W  95      28.748  14.043  17.918  1.00 23.11           C  
ATOM   3064  C   SER W  95      29.573  14.809  16.897  1.00 21.45           C  
ATOM   3065  O   SER W  95      30.775  14.583  16.748  1.00 24.80           O  
ATOM   3066  CB  SER W  95      28.909  14.657  19.317  1.00 27.35           C  
ATOM   3067  OG  SER W  95      27.926  14.066  20.156  1.00 35.80           O  
ATOM   3068  H   SER W  95      29.891  12.490  18.330  1.00 22.81           H  
ATOM   3069  HA  SER W  95      27.820  14.125  17.649  1.00 23.11           H  
ATOM   3070  HB2 SER W  95      29.795  14.465  19.662  1.00 27.35           H  
ATOM   3071  HB3 SER W  95      28.771  15.616  19.274  1.00 27.35           H  
ATOM   3072  HG  SER W  95      28.036  13.234  20.187  1.00 35.80           H  
ATOM   3073  N   PHE W  96      28.940  15.751  16.233  1.00 22.98           N  
ATOM   3074  CA  PHE W  96      29.619  16.530  15.221  1.00 23.65           C  
ATOM   3075  C   PHE W  96      29.216  17.974  15.391  1.00 30.26           C  
ATOM   3076  O   PHE W  96      28.084  18.282  15.745  1.00 15.40           O  
ATOM   3077  CB  PHE W  96      29.193  16.035  13.800  1.00 20.05           C  
ATOM   3078  CG  PHE W  96      29.484  14.638  13.562  1.00 18.08           C  
ATOM   3079  CD1 PHE W  96      30.750  14.271  13.109  1.00 21.47           C  
ATOM   3080  CD2 PHE W  96      28.541  13.663  13.828  1.00 20.36           C  
ATOM   3081  CE1 PHE W  96      31.029  12.988  12.839  1.00 27.28           C  
ATOM   3082  CE2 PHE W  96      28.808  12.373  13.583  1.00 23.86           C  
ATOM   3083  CZ  PHE W  96      30.086  12.017  13.092  1.00 14.70           C  
ATOM   3084  H   PHE W  96      28.114  15.960  16.351  1.00 22.98           H  
ATOM   3085  HA  PHE W  96      30.582  16.462  15.311  1.00 23.65           H  
ATOM   3086  HB2 PHE W  96      28.236  16.161  13.699  1.00 20.05           H  
ATOM   3087  HB3 PHE W  96      29.667  16.555  13.132  1.00 20.05           H  
ATOM   3088  HD1 PHE W  96      31.405  14.921  12.994  1.00 21.47           H  
ATOM   3089  HD2 PHE W  96      27.715  13.905  14.179  1.00 20.36           H  
ATOM   3090  HE1 PHE W  96      31.856  12.756  12.481  1.00 27.28           H  
ATOM   3091  HE2 PHE W  96      28.163  11.720  13.735  1.00 23.86           H  
ATOM   3092  HZ  PHE W  96      30.291  11.122  12.939  1.00 14.70           H  
ATOM   3093  N   LEU W  97      30.114  18.853  15.066  1.00 21.66           N  
ATOM   3094  CA  LEU W  97      29.799  20.277  15.097  1.00 21.28           C  
ATOM   3095  C   LEU W  97      29.038  20.748  13.867  1.00 18.24           C  
ATOM   3096  O   LEU W  97      29.441  20.450  12.750  1.00 19.83           O  
ATOM   3097  CB  LEU W  97      31.110  21.031  15.156  1.00 23.29           C  
ATOM   3098  CG  LEU W  97      31.224  22.493  15.519  1.00 36.68           C  
ATOM   3099  CD1 LEU W  97      30.774  22.522  16.932  1.00 29.64           C  
ATOM   3100  CD2 LEU W  97      32.713  22.957  15.282  1.00 37.02           C  
ATOM   3101  H   LEU W  97      30.918  18.667  14.822  1.00 21.66           H  
ATOM   3102  HA  LEU W  97      29.231  20.453  15.864  1.00 21.28           H  
ATOM   3103  HB2 LEU W  97      31.662  20.565  15.804  1.00 23.29           H  
ATOM   3104  HB3 LEU W  97      31.504  20.958  14.272  1.00 23.29           H  
ATOM   3105  HG  LEU W  97      30.695  23.115  14.995  1.00 36.68           H  
ATOM   3106 HD11 LEU W  97      29.829  22.305  16.967  1.00 29.64           H  
ATOM   3107 HD12 LEU W  97      31.282  21.870  17.439  1.00 29.64           H  
ATOM   3108 HD13 LEU W  97      30.923  23.410  17.293  1.00 29.64           H  
ATOM   3109 HD21 LEU W  97      33.304  22.411  15.825  1.00 37.02           H  
ATOM   3110 HD22 LEU W  97      32.932  22.849  14.344  1.00 37.02           H  
ATOM   3111 HD23 LEU W  97      32.798  23.889  15.537  1.00 37.02           H  
ATOM   3112  N   GLN W  98      27.950  21.507  14.091  1.00 18.46           N  
ATOM   3113  CA  GLN W  98      27.157  22.210  13.096  1.00 16.80           C  
ATOM   3114  C   GLN W  98      27.350  23.728  13.195  1.00 20.95           C  
ATOM   3115  O   GLN W  98      27.747  24.269  14.258  1.00 19.49           O  
ATOM   3116  CB  GLN W  98      25.700  21.891  13.286  1.00 20.20           C  
ATOM   3117  CG  GLN W  98      25.538  20.429  12.951  1.00 36.62           C  
ATOM   3118  CD  GLN W  98      24.297  20.154  12.218  1.00 37.22           C  
ATOM   3119  OE1 GLN W  98      24.299  19.781  11.049  1.00 26.44           O  
ATOM   3120  NE2 GLN W  98      23.200  20.341  12.909  1.00 30.02           N  
ATOM   3121  H   GLN W  98      27.635  21.633  14.881  1.00 18.46           H  
ATOM   3122  HA  GLN W  98      27.444  21.938  12.211  1.00 16.80           H  
ATOM   3123  HB2 GLN W  98      25.435  22.046  14.206  1.00 20.20           H  
ATOM   3124  HB3 GLN W  98      25.154  22.426  12.689  1.00 20.20           H  
ATOM   3125  HG2 GLN W  98      26.283  20.147  12.397  1.00 36.62           H  
ATOM   3126  HG3 GLN W  98      25.522  19.916  13.773  1.00 36.62           H  
ATOM   3127 HE21 GLN W  98      23.247  20.606  13.726  1.00 30.02           H  
ATOM   3128 HE22 GLN W  98      22.434  20.200  12.546  1.00 30.02           H  
ATOM   3129  N   HIS W  99      27.159  24.378  12.038  1.00 17.20           N  
ATOM   3130  CA  HIS W  99      27.270  25.850  11.883  1.00 15.96           C  
ATOM   3131  C   HIS W  99      25.862  26.358  11.699  1.00 18.04           C  
ATOM   3132  O   HIS W  99      25.246  26.075  10.672  1.00 21.98           O  
ATOM   3133  CB  HIS W  99      28.111  26.258  10.701  1.00 20.58           C  
ATOM   3134  CG  HIS W  99      29.527  25.867  10.875  1.00 16.76           C  
ATOM   3135  ND1 HIS W  99      30.477  25.978   9.876  1.00 22.57           N  
ATOM   3136  CD2 HIS W  99      30.161  25.375  11.965  1.00 25.21           C  
ATOM   3137  CE1 HIS W  99      31.637  25.534  10.337  1.00 29.36           C  
ATOM   3138  NE2 HIS W  99      31.473  25.168  11.605  1.00 22.39           N  
ATOM   3139  H   HIS W  99      26.959  23.981  11.302  1.00 17.20           H  
ATOM   3140  HA  HIS W  99      27.688  26.220  12.676  1.00 15.96           H  
ATOM   3141  HB2 HIS W  99      27.772  25.825   9.903  1.00 20.58           H  
ATOM   3142  HB3 HIS W  99      28.072  27.222  10.598  1.00 20.58           H  
ATOM   3143  HD2 HIS W  99      29.782  25.208  12.797  1.00 25.21           H  
ATOM   3144  HE2 HIS W  99      32.088  24.853  12.117  1.00 22.39           H  
ATOM   3145  HE1 HIS W  99      32.431  25.485   9.856  1.00 29.36           H  
ATOM   3146  N   ASN W 100      25.364  27.120  12.668  1.00 17.00           N  
ATOM   3147  CA  ASN W 100      23.987  27.638  12.570  1.00 17.81           C  
ATOM   3148  C   ASN W 100      23.910  29.029  11.922  1.00 24.86           C  
ATOM   3149  O   ASN W 100      22.853  29.432  11.468  1.00 24.57           O  
ATOM   3150  CB  ASN W 100      23.365  27.679  13.983  1.00 22.28           C  
ATOM   3151  CG  ASN W 100      23.274  26.318  14.630  1.00 28.96           C  
ATOM   3152  OD1 ASN W 100      24.151  25.927  15.347  1.00 21.10           O  
ATOM   3153  ND2 ASN W 100      22.189  25.584  14.370  1.00 28.90           N  
ATOM   3154  H   ASN W 100      25.788  27.349  13.381  1.00 17.00           H  
ATOM   3155  HA  ASN W 100      23.454  27.044  12.019  1.00 17.81           H  
ATOM   3156  HB2 ASN W 100      23.911  28.244  14.551  1.00 22.28           H  
ATOM   3157  HB3 ASN W 100      22.467  28.041  13.920  1.00 22.28           H  
ATOM   3158 HD21 ASN W 100      22.103  24.804  14.721  1.00 28.90           H  
ATOM   3159 HD22 ASN W 100      21.576  25.892  13.851  1.00 28.90           H  
ATOM   3160  N   LYS W 101      24.968  29.811  11.966  1.00 20.77           N  
ATOM   3161  CA  LYS W 101      24.989  31.157  11.415  1.00 21.59           C  
ATOM   3162  C   LYS W 101      26.397  31.391  10.925  1.00 21.71           C  
ATOM   3163  O   LYS W 101      27.341  30.912  11.544  1.00 19.72           O  
ATOM   3164  CB  LYS W 101      24.651  32.220  12.448  1.00 24.50           C  
ATOM   3165  CG  LYS W 101      24.759  33.683  11.953  1.00 31.95           C  
ATOM   3166  CD  LYS W 101      23.490  34.165  11.249  1.00 35.75           C  
ATOM   3167  CE  LYS W 101      23.483  35.682  10.939  1.00 19.27           C  
ATOM   3168  NZ  LYS W 101      24.329  35.904   9.749  1.00 34.15           N1+
ATOM   3169  H   LYS W 101      25.716  29.581  12.323  1.00 20.77           H  
ATOM   3170  HA  LYS W 101      24.342  31.230  10.696  1.00 21.59           H  
ATOM   3171  HB2 LYS W 101      23.738  32.081  12.743  1.00 24.50           H  
ATOM   3172  HB3 LYS W 101      25.260  32.123  13.197  1.00 24.50           H  
ATOM   3173  HG2 LYS W 101      24.918  34.264  12.714  1.00 31.95           H  
ATOM   3174  HG3 LYS W 101      25.494  33.751  11.324  1.00 31.95           H  
ATOM   3175  HD2 LYS W 101      23.401  33.692  10.407  1.00 35.75           H  
ATOM   3176  HD3 LYS W 101      22.727  33.977  11.817  1.00 35.75           H  
ATOM   3177  HE2 LYS W 101      22.580  35.982  10.750  1.00 19.27           H  
ATOM   3178  HE3 LYS W 101      23.847  36.179  11.688  1.00 19.27           H  
ATOM   3179  HZ1 LYS W 101      25.160  35.626   9.910  1.00 34.15           H  
ATOM   3180  HZ2 LYS W 101      24.003  35.452   9.055  1.00 34.15           H  
ATOM   3181  HZ3 LYS W 101      24.349  36.770   9.546  1.00 34.15           H  
ATOM   3182  N   CYS W 102      26.537  32.123   9.816  1.00 23.18           N  
ATOM   3183  CA  CYS W 102      27.838  32.369   9.188  1.00 19.88           C  
ATOM   3184  C   CYS W 102      27.940  33.840   8.850  1.00 27.13           C  
ATOM   3185  O   CYS W 102      26.950  34.455   8.528  1.00 22.97           O  
ATOM   3186  CB  CYS W 102      27.967  31.566   7.900  1.00 25.88           C  
ATOM   3187  SG  CYS W 102      27.660  29.830   8.151  1.00 21.31           S  
ATOM   3188  H   CYS W 102      25.881  32.495   9.402  1.00 23.18           H  
ATOM   3189  HA  CYS W 102      28.557  32.126   9.793  1.00 19.88           H  
ATOM   3190  HB2 CYS W 102      27.323  31.897   7.255  1.00 25.88           H  
ATOM   3191  HB3 CYS W 102      28.867  31.667   7.552  1.00 25.88           H  
ATOM   3192  N   GLU W 103      29.138  34.415   8.876  1.00 21.16           N  
ATOM   3193  CA  GLU W 103      29.285  35.789   8.435  1.00 27.36           C  
ATOM   3194  C   GLU W 103      30.616  35.922   7.734  1.00 24.03           C  
ATOM   3195  O   GLU W 103      31.513  35.116   7.943  1.00 22.69           O  
ATOM   3196  CB  GLU W 103      29.162  36.749   9.636  1.00 33.92           C  
ATOM   3197  CG  GLU W 103      27.696  36.760  10.121  1.00 37.88           C  
ATOM   3198  CD  GLU W 103      27.566  37.353  11.462  1.00 50.06           C  
ATOM   3199  OE1 GLU W 103      27.589  38.593  11.523  1.00 48.64           O  
ATOM   3200  OE2 GLU W 103      27.478  36.591  12.465  1.00 46.77           O1-
ATOM   3201  H   GLU W 103      29.863  34.034   9.140  1.00 21.16           H  
ATOM   3202  HA  GLU W 103      28.600  36.033   7.793  1.00 27.36           H  
ATOM   3203  HB2 GLU W 103      29.733  36.447  10.360  1.00 33.92           H  
ATOM   3204  HB3 GLU W 103      29.414  37.647   9.368  1.00 33.92           H  
ATOM   3205  HG2 GLU W 103      27.160  37.283   9.505  1.00 37.88           H  
ATOM   3206  HG3 GLU W 103      27.365  35.849  10.158  1.00 37.88           H  
ATOM   3207  N   CYS W 104      30.745  36.956   6.918  1.00 23.02           N  
ATOM   3208  CA  CYS W 104      32.034  37.242   6.277  1.00 17.57           C  
ATOM   3209  C   CYS W 104      32.867  38.163   7.148  1.00 24.03           C  
ATOM   3210  O   CYS W 104      32.469  39.292   7.399  1.00 36.38           O  
ATOM   3211  CB  CYS W 104      31.820  37.875   4.916  1.00 20.78           C  
ATOM   3212  SG  CYS W 104      30.935  36.765   3.705  1.00 22.11           S  
ATOM   3213  H   CYS W 104      30.113  37.505   6.719  1.00 23.02           H  
ATOM   3214  HA  CYS W 104      32.518  36.407   6.173  1.00 17.57           H  
ATOM   3215  HB2 CYS W 104      31.288  38.678   5.025  1.00 20.78           H  
ATOM   3216  HB3 CYS W 104      32.684  38.098   4.536  1.00 20.78           H  
ATOM   3217  N   ARG W 105      34.053  37.715   7.503  1.00 34.89           N  
ATOM   3218  CA  ARG W 105      34.974  38.378   8.409  1.00 29.03           C  
ATOM   3219  C   ARG W 105      36.370  38.355   7.843  1.00 38.61           C  
ATOM   3220  O   ARG W 105      36.721  37.476   7.040  1.00 35.80           O  
ATOM   3221  CB  ARG W 105      34.999  37.665   9.758  1.00 23.77           C  
ATOM   3222  CG  ARG W 105      33.615  37.506  10.382  1.00 27.59           C  
ATOM   3223  CD  ARG W 105      33.345  38.702  11.203  1.00 31.03           C  
ATOM   3224  NE  ARG W 105      31.981  38.797  11.683  1.00 38.55           N  
ATOM   3225  CZ  ARG W 105      31.592  38.338  12.862  1.00 35.49           C  
ATOM   3226  NH1 ARG W 105      32.446  37.734  13.667  1.00 30.00           N  
ATOM   3227  NH2 ARG W 105      30.341  38.472  13.221  1.00 29.95           N1+
ATOM   3228  H   ARG W 105      34.373  36.972   7.211  1.00 34.89           H  
ATOM   3229  HA  ARG W 105      34.696  39.301   8.521  1.00 29.03           H  
ATOM   3230  HB2 ARG W 105      35.375  36.779   9.637  1.00 23.77           H  
ATOM   3231  HB3 ARG W 105      35.547  38.177  10.373  1.00 23.77           H  
ATOM   3232  HG2 ARG W 105      32.941  37.436   9.688  1.00 27.59           H  
ATOM   3233  HG3 ARG W 105      33.592  36.718  10.948  1.00 27.59           H  
ATOM   3234  HD2 ARG W 105      33.928  38.685  11.978  1.00 31.03           H  
ATOM   3235  HD3 ARG W 105      33.524  39.492  10.669  1.00 31.03           H  
ATOM   3236  HE  ARG W 105      31.395  39.171  11.176  1.00 38.55           H  
ATOM   3237 HH11 ARG W 105      32.182  37.440  14.430  1.00 30.00           H  
ATOM   3238 HH12 ARG W 105      33.266  37.635  13.428  1.00 30.00           H  
ATOM   3239 HH21 ARG W 105      30.080  38.177  13.985  1.00 29.95           H  
ATOM   3240 HH22 ARG W 105      29.781  38.855  12.693  1.00 29.95           H  
ATOM   3241  N   PRO W 106      37.221  39.292   8.274  1.00 51.64           N  
ATOM   3242  CA  PRO W 106      38.584  39.410   7.724  1.00 42.10           C  
ATOM   3243  C   PRO W 106      39.385  38.152   8.012  1.00 41.21           C  
ATOM   3244  O   PRO W 106      39.230  37.548   9.062  1.00 46.80           O  
ATOM   3245  CB  PRO W 106      39.181  40.615   8.467  1.00 42.81           C  
ATOM   3246  CG  PRO W 106      38.052  41.258   9.250  1.00 56.09           C  
ATOM   3247  CD  PRO W 106      36.821  40.399   9.173  1.00 42.19           C  
ATOM   3248  HA  PRO W 106      38.554  39.592   6.771  1.00 42.10           H  
ATOM   3249  HB2 PRO W 106      39.879  40.309   9.067  1.00 42.81           H  
ATOM   3250  HB3 PRO W 106      39.548  41.241   7.823  1.00 42.81           H  
ATOM   3251  HG2 PRO W 106      38.330  41.352  10.174  1.00 56.09           H  
ATOM   3252  HG3 PRO W 106      37.868  42.130   8.868  1.00 56.09           H  
ATOM   3253  HD2 PRO W 106      36.583  40.061  10.050  1.00 42.19           H  
ATOM   3254  HD3 PRO W 106      36.078  40.896   8.796  1.00 42.19           H  
ATOM   3255  N   LYS W 107      40.241  37.770   7.066  1.00 49.04           N  
ATOM   3256  CA  LYS W 107      41.006  36.519   7.212  1.00 51.07           C  
ATOM   3257  C   LYS W 107      42.119  36.688   8.234  1.00 65.02           C  
ATOM   3258  O   LYS W 107      42.546  37.828   8.503  1.00 57.55           O  
ATOM   3259  CB  LYS W 107      41.606  36.072   5.884  1.00 48.11           C  
ATOM   3260  CG  LYS W 107      40.586  35.489   4.919  1.00 49.48           C  
ATOM   3261  CD  LYS W 107      41.133  35.326   3.492  1.00 58.30           C  
ATOM   3262  CE  LYS W 107      40.088  34.722   2.560  1.00 58.02           C  
ATOM   3263  NZ  LYS W 107      40.667  34.225   1.283  1.00 75.24           N1+
ATOM   3264  OXT LYS W 107      42.570  35.681   8.791  1.00 55.88           O1-
ATOM   3265  H   LYS W 107      40.398  38.206   6.342  1.00 49.04           H  
ATOM   3266  HA  LYS W 107      40.398  35.824   7.511  1.00 51.07           H  
ATOM   3267  HB2 LYS W 107      42.017  36.838   5.454  1.00 48.11           H  
ATOM   3268  HB3 LYS W 107      42.274  35.390   6.057  1.00 48.11           H  
ATOM   3269  HG2 LYS W 107      40.315  34.613   5.236  1.00 49.48           H  
ATOM   3270  HG3 LYS W 107      39.817  36.079   4.878  1.00 49.48           H  
ATOM   3271  HD2 LYS W 107      41.387  36.196   3.144  1.00 58.30           H  
ATOM   3272  HD3 LYS W 107      41.904  34.738   3.509  1.00 58.30           H  
ATOM   3273  HE2 LYS W 107      39.662  33.974   3.007  1.00 58.02           H  
ATOM   3274  HE3 LYS W 107      39.428  35.400   2.346  1.00 58.02           H  
ATOM   3275  HZ1 LYS W 107      41.123  34.876   0.882  1.00 75.24           H  
ATOM   3276  HZ2 LYS W 107      41.216  33.543   1.442  1.00 75.24           H  
ATOM   3277  HZ3 LYS W 107      40.016  33.952   0.740  1.00 75.24           H  
TER    3278      LYS W 107 
CONECT    6  180
CONECT   78   79   86
CONECT   79   78   80   82   87
CONECT   80   79   81   81
CONECT   81   80   80
CONECT   82   79   83   88   89
CONECT   83   82   84   90   91
CONECT   84   83   85   92   93
CONECT   85   84   94   95   96
CONECT   86   78
CONECT   87   79
CONECT   88   82
CONECT   89   82
CONECT   90   83
CONECT   91   83
CONECT   92   84
CONECT   93   84
CONECT   94   85
CONECT   95   85
CONECT   96   85
CONECT  180    6
CONECT  498 1135
CONECT  909 2541
CONECT 1009 1679
CONECT 1033 2417
CONECT 1043 1704
CONECT 1135  498
CONECT 1679 1009
CONECT 1704 1043
CONECT 2006 2643
CONECT 2417 1033
CONECT 2517 3187
CONECT 2541  909
CONECT 2551 3212
CONECT 2643 2006
CONECT 3187 2517
CONECT 3212 2551
END
