# Supplementary material for: Variations of VEGFR2 Chemical Space: Stimulator and Inhibitory Peptides
Source: Int J Mol Sci. 2024 Jul 16;25(14):7787. doi: 10.3390/ijms25147787 (PMC11276785; doi:10.3390/ijms25147787)
Supplement: Supplementary file 1 [file ijms-25-07787-s001.zip › Supplimenal material - proteins- S1/protein stimulants S1/model 01 PDGF C prepared for docking.pdb]

HEADER                                                        model_01
REMARK  99                                                                      
REMARK  99 MOE v2022.02 (Chemical Computing Group ULC) Sun Nov 26 20:52:04 2023 
SEQRES   1    181  SER ALA LEU ALA GLY GLN ARG GLN GLY THR GLN ALA GLU
SEQRES   2    181  SER ASN LEU SER SER LYS PHE GLN PHE SER SER ASN LYS
SEQRES   3    181  GLU GLN ASN GLY VAL GLN ASP PRO GLN HIS GLU ARG ILE
SEQRES   4    181  ILE THR VAL SER THR ASN GLY SER ILE HIS SER PRO ARG
SEQRES   5    181  PHE PRO HIS THR TYR PRO ARG ASN THR VAL LEU VAL TRP
SEQRES   6    181  ARG LEU VAL ALA VAL GLU GLU ASN VAL TRP ILE GLN LEU
SEQRES   7    181  THR PHE ASP GLU ARG PHE GLY LEU GLU ASP PRO GLU ASP
SEQRES   8    181  ASP ILE CYS LYS TYR ASP PHE VAL GLU VAL GLU GLU PRO
SEQRES   9    181  SER ASP GLY THR ILE LEU GLY ARG TRP CYS GLY SER GLY
SEQRES  10    181  THR VAL PRO GLY LYS GLN ILE SER LYS GLY ASN GLN ILE
SEQRES  11    181  ARG ILE ARG PHE VAL SER ASP GLU TYR PHE PRO SER GLU
SEQRES  12    181  PRO GLY PHE CYS ILE HIS TYR ASN ILE VAL MET PRO GLN
SEQRES  13    181  PHE THR GLU ALA VAL SER PRO SER VAL LEU PRO PRO SER
SEQRES  14    181  ALA LEU PRO LEU ASP LEU LEU ASN ASN ALA ILE THR
SHEET    1       ASN    55  HIS    59                  Generated by MOE
SHEET    2       VAL    72  VAL    78                  Generated by MOE
SHEET    3       ILE    86  LEU    88                  Generated by MOE
SHEET    4       PHE   108  GLU   113                  Generated by MOE
SHEET    5       THR   118  TRP   123                  Generated by MOE
SHEET    6       GLN   133  ILE   134                  Generated by MOE
SHEET    7       GLN   139  VAL   145                  Generated by MOE
SHEET    8       CYS   157  ILE   162                  Generated by MOE
SSBOND   1 CYS    104    CYS    124                          1555   1555  2.04
ATOM      1  N   SER    11     -52.252  52.394   0.353  1.00  0.35           N1+
ATOM      2  CA  SER    11     -50.943  53.124   0.166  1.00  0.35           C  
ATOM      3  C   SER    11     -49.988  52.276  -0.632  1.00  0.35           C  
ATOM      4  O   SER    11     -50.301  51.118  -0.867  1.00  0.35           O  
ATOM      5  CB  SER    11     -50.333  53.520   1.545  1.00  0.35           C  
ATOM      6  OG  SER    11     -51.360  53.982   2.435  1.00  0.35           O  
ATOM      7  H1  SER    11     -52.631  52.146  -0.550  1.00  0.35           H  
ATOM      8  H2  SER    11     -52.904  52.992   0.840  1.00  0.35           H  
ATOM      9  H3  SER    11     -52.096  51.556   0.894  1.00  0.35           H  
ATOM     10  HA  SER    11     -51.127  54.044  -0.389  1.00  0.35           H  
ATOM     11  HB2 SER    11     -49.601  54.314   1.399  1.00  0.35           H  
ATOM     12  HB3 SER    11     -49.843  52.651   1.983  1.00  0.35           H  
ATOM     13  HG  SER    11     -50.940  54.216   3.266  1.00  0.35           H  
ATOM     14  N   ALA    12     -48.846  52.812  -1.115  1.00  0.41           N  
ATOM     15  CA  ALA    12     -47.919  52.056  -1.939  1.00  0.41           C  
ATOM     16  C   ALA    12     -47.331  50.840  -1.244  1.00  0.41           C  
ATOM     17  O   ALA    12     -47.134  50.832  -0.029  1.00  0.41           O  
ATOM     18  CB  ALA    12     -46.779  52.955  -2.447  1.00  0.41           C  
ATOM     19  H   ALA    12     -48.629  53.774  -0.895  1.00  0.41           H  
ATOM     20  HA  ALA    12     -48.511  51.688  -2.777  1.00  0.41           H  
ATOM     21  HB1 ALA    12     -47.199  53.804  -2.987  1.00  0.41           H  
ATOM     22  HB2 ALA    12     -46.196  53.316  -1.600  1.00  0.41           H  
ATOM     23  HB3 ALA    12     -46.135  52.383  -3.114  1.00  0.41           H  
ATOM     24  N   LEU    13     -47.066  49.764  -2.008  1.00  0.34           N  
ATOM     25  CA  LEU    13     -46.660  48.516  -1.412  1.00  0.34           C  
ATOM     26  C   LEU    13     -45.157  48.363  -1.338  1.00  0.34           C  
ATOM     27  O   LEU    13     -44.472  48.119  -2.327  1.00  0.34           O  
ATOM     28  CB  LEU    13     -47.299  47.311  -2.132  1.00  0.34           C  
ATOM     29  CG  LEU    13     -47.200  45.973  -1.368  1.00  0.34           C  
ATOM     30  CD1 LEU    13     -47.652  46.071   0.099  1.00  0.34           C  
ATOM     31  CD2 LEU    13     -48.050  44.912  -2.080  1.00  0.34           C  
ATOM     32  H   LEU    13     -47.153  49.832  -3.012  1.00  0.34           H  
ATOM     33  HA  LEU    13     -47.027  48.536  -0.386  1.00  0.34           H  
ATOM     34  HB2 LEU    13     -46.803  47.189  -3.095  1.00  0.34           H  
ATOM     35  HB3 LEU    13     -48.354  47.532  -2.293  1.00  0.34           H  
ATOM     36  HG  LEU    13     -46.146  45.697  -1.362  1.00  0.34           H  
ATOM     37 HD11 LEU    13     -47.060  46.829   0.612  1.00  0.34           H  
ATOM     38 HD12 LEU    13     -48.706  46.347   0.137  1.00  0.34           H  
ATOM     39 HD13 LEU    13     -47.511  45.107   0.588  1.00  0.34           H  
ATOM     40 HD21 LEU    13     -49.096  45.217  -2.069  1.00  0.34           H  
ATOM     41 HD22 LEU    13     -47.713  44.808  -3.111  1.00  0.34           H  
ATOM     42 HD23 LEU    13     -47.945  43.957  -1.566  1.00  0.34           H  
ATOM     43  N   ALA    14     -44.622  48.484  -0.108  1.00  0.36           N  
ATOM     44  CA  ALA    14     -43.244  48.193   0.229  1.00  0.36           C  
ATOM     45  C   ALA    14     -42.889  46.719   0.049  1.00  0.36           C  
ATOM     46  O   ALA    14     -41.775  46.357  -0.316  1.00  0.36           O  
ATOM     47  CB  ALA    14     -42.989  48.645   1.679  1.00  0.36           C  
ATOM     48  H   ALA    14     -45.227  48.802   0.635  1.00  0.36           H  
ATOM     49  HA  ALA    14     -42.600  48.741  -0.459  1.00  0.36           H  
ATOM     50  HB1 ALA    14     -43.199  49.711   1.770  1.00  0.36           H  
ATOM     51  HB2 ALA    14     -43.640  48.088   2.353  1.00  0.36           H  
ATOM     52  HB3 ALA    14     -41.948  48.456   1.941  1.00  0.36           H  
ATOM     53  N   GLY    15     -43.867  45.829   0.297  1.00  0.35           N  
ATOM     54  CA  GLY    15     -43.748  44.416  -0.003  1.00  0.35           C  
ATOM     55  C   GLY    15     -44.614  43.597   0.894  1.00  0.35           C  
ATOM     56  O   GLY    15     -45.199  44.089   1.852  1.00  0.35           O  
ATOM     57  H   GLY    15     -44.726  46.162   0.712  1.00  0.35           H  
ATOM     58  HA2 GLY    15     -42.710  44.111   0.130  1.00  0.35           H  
ATOM     59  HA3 GLY    15     -44.047  44.246  -1.037  1.00  0.35           H  
ATOM     60  N   GLN    16     -44.704  42.297   0.587  1.00  0.30           N  
ATOM     61  CA  GLN    16     -45.404  41.314   1.384  1.00  0.30           C  
ATOM     62  C   GLN    16     -44.352  40.330   1.832  1.00  0.30           C  
ATOM     63  O   GLN    16     -43.431  40.031   1.077  1.00  0.30           O  
ATOM     64  CB  GLN    16     -46.468  40.552   0.560  1.00  0.30           C  
ATOM     65  CG  GLN    16     -47.628  41.442   0.055  1.00  0.30           C  
ATOM     66  CD  GLN    16     -48.518  41.918   1.204  1.00  0.30           C  
ATOM     67  NE2 GLN    16     -48.799  41.177   2.144  1.00  0.30           N  
ATOM     68  OE1 GLN    16     -48.998  43.181   1.134  1.00  0.30           O  
ATOM     69  H   GLN    16     -44.252  41.981  -0.259  1.00  0.30           H  
ATOM     70  HA  GLN    16     -45.922  41.802   2.210  1.00  0.30           H  
ATOM     71  HB2 GLN    16     -46.888  39.765   1.186  1.00  0.30           H  
ATOM     72  HB3 GLN    16     -45.977  40.106  -0.305  1.00  0.30           H  
ATOM     73  HG2 GLN    16     -48.234  40.868  -0.647  1.00  0.30           H  
ATOM     74  HG3 GLN    16     -47.211  42.312  -0.452  1.00  0.30           H  
ATOM     75 HE21 GLN    16     -49.400  41.507   2.885  1.00  0.30           H  
ATOM     76 HE22 GLN    16     -48.429  40.238   2.175  1.00  0.30           H  
ATOM     77  N   ARG    17     -44.428  39.834   3.079  1.00  0.27           N  
ATOM     78  CA  ARG    17     -43.370  39.011   3.631  1.00  0.27           C  
ATOM     79  C   ARG    17     -43.917  37.743   4.257  1.00  0.27           C  
ATOM     80  O   ARG    17     -44.965  37.739   4.904  1.00  0.27           O  
ATOM     81  CB  ARG    17     -42.509  39.786   4.657  1.00  0.27           C  
ATOM     82  CG  ARG    17     -43.308  40.357   5.846  1.00  0.27           C  
ATOM     83  CD  ARG    17     -42.408  40.863   6.971  1.00  0.27           C  
ATOM     84  NE  ARG    17     -43.275  41.388   8.072  1.00  0.27           N  
ATOM     85  CZ  ARG    17     -43.838  40.632   9.022  1.00  0.27           C  
ATOM     86  NH1 ARG    17     -44.578  41.222   9.958  1.00  0.27           N  
ATOM     87  NH2 ARG    17     -43.688  39.311   9.061  1.00  0.27           N1+
ATOM     88  H   ARG    17     -45.240  40.039   3.644  1.00  0.27           H  
ATOM     89  HA  ARG    17     -42.728  38.732   2.796  1.00  0.27           H  
ATOM     90  HB2 ARG    17     -42.024  40.615   4.141  1.00  0.27           H  
ATOM     91  HB3 ARG    17     -41.750  39.108   5.048  1.00  0.27           H  
ATOM     92  HG2 ARG    17     -43.953  39.573   6.242  1.00  0.27           H  
ATOM     93  HG3 ARG    17     -43.920  41.186   5.489  1.00  0.27           H  
ATOM     94  HD2 ARG    17     -41.765  41.660   6.597  1.00  0.27           H  
ATOM     95  HD3 ARG    17     -41.793  40.045   7.346  1.00  0.27           H  
ATOM     96  HE  ARG    17     -43.447  42.383   8.100  1.00  0.27           H  
ATOM     97 HH11 ARG    17     -44.704  42.224   9.945  1.00  0.27           H  
ATOM     98 HH12 ARG    17     -45.014  40.668  10.681  1.00  0.27           H  
ATOM     99 HH21 ARG    17     -44.132  38.774   9.792  1.00  0.27           H  
ATOM    100 HH22 ARG    17     -43.130  38.845   8.360  1.00  0.27           H  
ATOM    101  N   GLN    18     -43.199  36.624   4.064  1.00  0.34           N  
ATOM    102  CA  GLN    18     -43.649  35.297   4.429  1.00  0.34           C  
ATOM    103  C   GLN    18     -42.431  34.413   4.599  1.00  0.34           C  
ATOM    104  O   GLN    18     -41.307  34.826   4.346  1.00  0.34           O  
ATOM    105  CB  GLN    18     -44.570  34.665   3.344  1.00  0.34           C  
ATOM    106  CG  GLN    18     -46.048  35.132   3.366  1.00  0.34           C  
ATOM    107  CD  GLN    18     -46.783  34.644   4.619  1.00  0.34           C  
ATOM    108  OE1 GLN    18     -47.304  33.532   4.664  1.00  0.34           O  
ATOM    109  NE2 GLN    18     -46.819  35.493   5.671  1.00  0.34           N  
ATOM    110  H   GLN    18     -42.288  36.714   3.637  1.00  0.34           H  
ATOM    111  HA  GLN    18     -44.226  35.377   5.350  1.00  0.34           H  
ATOM    112  HB2 GLN    18     -44.558  33.584   3.482  1.00  0.34           H  
ATOM    113  HB3 GLN    18     -44.155  34.911   2.367  1.00  0.34           H  
ATOM    114  HG2 GLN    18     -46.555  34.739   2.485  1.00  0.34           H  
ATOM    115  HG3 GLN    18     -46.074  36.221   3.344  1.00  0.34           H  
ATOM    116 HE21 GLN    18     -46.381  36.401   5.603  1.00  0.34           H  
ATOM    117 HE22 GLN    18     -47.284  35.219   6.525  1.00  0.34           H  
ATOM    118  N   GLY    19     -42.627  33.155   5.048  1.00  0.36           N  
ATOM    119  CA  GLY    19     -41.515  32.236   5.254  1.00  0.36           C  
ATOM    120  C   GLY    19     -40.635  32.559   6.433  1.00  0.36           C  
ATOM    121  O   GLY    19     -41.095  33.000   7.479  1.00  0.36           O  
ATOM    122  H   GLY    19     -43.567  32.843   5.246  1.00  0.36           H  
ATOM    123  HA2 GLY    19     -40.896  32.247   4.357  1.00  0.36           H  
ATOM    124  HA3 GLY    19     -41.925  31.237   5.401  1.00  0.36           H  
ATOM    125  N   THR    20     -39.334  32.250   6.302  1.00  0.30           N  
ATOM    126  CA  THR    20     -38.417  32.206   7.436  1.00  0.30           C  
ATOM    127  C   THR    20     -37.226  33.131   7.317  1.00  0.30           C  
ATOM    128  O   THR    20     -36.365  33.151   8.192  1.00  0.30           O  
ATOM    129  CB  THR    20     -37.855  30.803   7.642  1.00  0.30           C  
ATOM    130  OG1 THR    20     -37.257  30.295   6.452  1.00  0.30           O  
ATOM    131  CG2 THR    20     -39.002  29.852   8.011  1.00  0.30           C  
ATOM    132  H   THR    20     -38.976  32.040   5.381  1.00  0.30           H  
ATOM    133  HA  THR    20     -39.031  32.530   8.276  1.00  0.30           H  
ATOM    134  HB  THR    20     -37.104  30.864   8.429  1.00  0.30           H  
ATOM    135 HG21 THR    20     -39.490  30.206   8.919  1.00  0.30           H  
ATOM    136 HG22 THR    20     -39.726  29.824   7.197  1.00  0.30           H  
ATOM    137 HG23 THR    20     -38.604  28.851   8.179  1.00  0.30           H  
ATOM    138  HG1 THR    20     -37.940  30.253   5.779  1.00  0.30           H  
ATOM    139  N   GLN    21     -37.132  33.938   6.245  1.00  0.30           N  
ATOM    140  CA  GLN    21     -36.020  34.853   6.071  1.00  0.30           C  
ATOM    141  C   GLN    21     -36.301  36.210   6.679  1.00  0.30           C  
ATOM    142  O   GLN    21     -37.442  36.656   6.780  1.00  0.30           O  
ATOM    143  CB  GLN    21     -35.647  35.048   4.586  1.00  0.30           C  
ATOM    144  CG  GLN    21     -35.134  33.774   3.879  1.00  0.30           C  
ATOM    145  CD  GLN    21     -33.871  33.227   4.542  1.00  0.30           C  
ATOM    146  OE1 GLN    21     -32.856  33.905   4.703  1.00  0.30           O  
ATOM    147  NE2 GLN    21     -33.920  31.943   4.968  1.00  0.30           N  
ATOM    148  H   GLN    21     -37.856  33.906   5.541  1.00  0.30           H  
ATOM    149  HA  GLN    21     -35.181  34.390   6.591  1.00  0.30           H  
ATOM    150  HB2 GLN    21     -34.866  35.807   4.528  1.00  0.30           H  
ATOM    151  HB3 GLN    21     -36.533  35.398   4.056  1.00  0.30           H  
ATOM    152  HG2 GLN    21     -34.911  34.013   2.839  1.00  0.30           H  
ATOM    153  HG3 GLN    21     -35.912  33.011   3.918  1.00  0.30           H  
ATOM    154 HE21 GLN    21     -34.758  31.397   4.830  1.00  0.30           H  
ATOM    155 HE22 GLN    21     -33.118  31.531   5.424  1.00  0.30           H  
ATOM    156  N   ALA    22     -35.237  36.937   7.085  1.00  0.32           N  
ATOM    157  CA  ALA    22     -35.358  38.241   7.709  1.00  0.32           C  
ATOM    158  C   ALA    22     -35.563  39.352   6.683  1.00  0.32           C  
ATOM    159  O   ALA    22     -34.918  40.396   6.699  1.00  0.32           O  
ATOM    160  CB  ALA    22     -34.124  38.518   8.589  1.00  0.32           C  
ATOM    161  H   ALA    22     -34.313  36.554   6.947  1.00  0.32           H  
ATOM    162  HA  ALA    22     -36.247  38.230   8.339  1.00  0.32           H  
ATOM    163  HB1 ALA    22     -34.032  37.736   9.342  1.00  0.32           H  
ATOM    164  HB2 ALA    22     -33.229  38.530   7.967  1.00  0.32           H  
ATOM    165  HB3 ALA    22     -34.238  39.484   9.081  1.00  0.32           H  
ATOM    166  N   GLU    23     -36.514  39.138   5.764  1.00  0.28           N  
ATOM    167  CA  GLU    23     -36.837  40.028   4.675  1.00  0.28           C  
ATOM    168  C   GLU    23     -38.019  40.912   5.032  1.00  0.28           C  
ATOM    169  O   GLU    23     -39.045  40.948   4.350  1.00  0.28           O  
ATOM    170  CB  GLU    23     -37.160  39.203   3.407  1.00  0.28           C  
ATOM    171  CG  GLU    23     -35.959  38.372   2.889  1.00  0.28           C  
ATOM    172  CD  GLU    23     -36.321  37.427   1.743  1.00  0.28           C  
ATOM    173  OE1 GLU    23     -37.523  37.334   1.386  1.00  0.28           O  
ATOM    174  OE2 GLU    23     -35.379  36.764   1.241  1.00  0.28           O1-
ATOM    175  H   GLU    23     -37.048  38.284   5.840  1.00  0.28           H  
ATOM    176  HA  GLU    23     -35.976  40.669   4.483  1.00  0.28           H  
ATOM    177  HB2 GLU    23     -37.471  39.889   2.619  1.00  0.28           H  
ATOM    178  HB3 GLU    23     -37.978  38.521   3.638  1.00  0.28           H  
ATOM    179  HG2 GLU    23     -35.568  37.778   3.715  1.00  0.28           H  
ATOM    180  HG3 GLU    23     -35.189  39.060   2.539  1.00  0.28           H  
ATOM    181  N   SER    24     -37.951  41.664   6.150  1.00  0.27           N  
ATOM    182  CA  SER    24     -39.070  42.499   6.536  1.00  0.27           C  
ATOM    183  C   SER    24     -39.090  43.834   5.839  1.00  0.27           C  
ATOM    184  O   SER    24     -38.082  44.500   5.645  1.00  0.27           O  
ATOM    185  CB  SER    24     -39.255  42.707   8.067  1.00  0.27           C  
ATOM    186  OG  SER    24     -38.098  43.282   8.668  1.00  0.27           O  
ATOM    187  H   SER    24     -37.117  41.645   6.720  1.00  0.27           H  
ATOM    188  HA  SER    24     -39.922  41.909   6.197  1.00  0.27           H  
ATOM    189  HB2 SER    24     -39.451  41.741   8.533  1.00  0.27           H  
ATOM    190  HB3 SER    24     -40.105  43.370   8.233  1.00  0.27           H  
ATOM    191  HG  SER    24     -38.276  43.378   9.607  1.00  0.27           H  
ATOM    192  N   ASN    25     -40.299  44.274   5.445  1.00  0.27           N  
ATOM    193  CA  ASN    25     -40.495  45.635   5.016  1.00  0.27           C  
ATOM    194  C   ASN    25     -41.338  46.273   6.088  1.00  0.27           C  
ATOM    195  O   ASN    25     -42.534  46.006   6.189  1.00  0.27           O  
ATOM    196  CB  ASN    25     -41.245  45.717   3.664  1.00  0.27           C  
ATOM    197  CG  ASN    25     -40.338  45.186   2.567  1.00  0.27           C  
ATOM    198  OD1 ASN    25     -39.309  45.786   2.267  1.00  0.27           O  
ATOM    199  ND2 ASN    25     -40.714  44.045   1.944  1.00  0.27           N  
ATOM    200  H   ASN    25     -41.084  43.638   5.450  1.00  0.27           H  
ATOM    201  HA  ASN    25     -39.535  46.130   4.872  1.00  0.27           H  
ATOM    202  HB2 ASN    25     -41.507  46.754   3.453  1.00  0.27           H  
ATOM    203  HB3 ASN    25     -42.153  45.116   3.712  1.00  0.27           H  
ATOM    204 HD21 ASN    25     -40.142  43.660   1.206  1.00  0.27           H  
ATOM    205 HD22 ASN    25     -41.567  43.578   2.217  1.00  0.27           H  
ATOM    206  N   LEU    26     -40.729  47.127   6.930  1.00  0.25           N  
ATOM    207  CA  LEU    26     -41.454  47.889   7.920  1.00  0.25           C  
ATOM    208  C   LEU    26     -42.021  49.155   7.293  1.00  0.25           C  
ATOM    209  O   LEU    26     -41.466  50.251   7.351  1.00  0.25           O  
ATOM    210  CB  LEU    26     -40.543  48.183   9.130  1.00  0.25           C  
ATOM    211  CG  LEU    26     -41.265  48.671  10.402  1.00  0.25           C  
ATOM    212  CD1 LEU    26     -42.133  47.571  11.035  1.00  0.25           C  
ATOM    213  CD2 LEU    26     -40.225  49.127  11.433  1.00  0.25           C  
ATOM    214  H   LEU    26     -39.727  47.240   6.868  1.00  0.25           H  
ATOM    215  HA  LEU    26     -42.300  47.308   8.288  1.00  0.25           H  
ATOM    216  HB2 LEU    26     -39.829  48.951   8.834  1.00  0.25           H  
ATOM    217  HB3 LEU    26     -40.008  47.266   9.378  1.00  0.25           H  
ATOM    218  HG  LEU    26     -41.917  49.495  10.112  1.00  0.25           H  
ATOM    219 HD11 LEU    26     -42.870  47.227  10.309  1.00  0.25           H  
ATOM    220 HD12 LEU    26     -41.500  46.735  11.334  1.00  0.25           H  
ATOM    221 HD13 LEU    26     -42.644  47.971  11.911  1.00  0.25           H  
ATOM    222 HD21 LEU    26     -39.588  48.285  11.704  1.00  0.25           H  
ATOM    223 HD22 LEU    26     -39.614  49.922  11.005  1.00  0.25           H  
ATOM    224 HD23 LEU    26     -40.734  49.499  12.322  1.00  0.25           H  
ATOM    225  N   SER    27     -43.173  49.010   6.617  1.00  0.26           N  
ATOM    226  CA  SER    27     -43.937  50.122   6.097  1.00  0.26           C  
ATOM    227  C   SER    27     -44.777  50.768   7.176  1.00  0.26           C  
ATOM    228  O   SER    27     -45.051  50.193   8.221  1.00  0.26           O  
ATOM    229  CB  SER    27     -44.868  49.707   4.926  1.00  0.26           C  
ATOM    230  OG  SER    27     -45.708  48.608   5.289  1.00  0.26           O  
ATOM    231  H   SER    27     -43.524  48.075   6.464  1.00  0.26           H  
ATOM    232  HA  SER    27     -43.203  50.836   5.723  1.00  0.26           H  
ATOM    233  HB2 SER    27     -44.256  49.418   4.072  1.00  0.26           H  
ATOM    234  HB3 SER    27     -45.494  50.556   4.653  1.00  0.26           H  
ATOM    235  HG  SER    27     -46.619  48.897   5.200  1.00  0.26           H  
ATOM    236  N   SER    28     -45.221  52.019   6.927  1.00  0.33           N  
ATOM    237  CA  SER    28     -46.004  52.811   7.868  1.00  0.33           C  
ATOM    238  C   SER    28     -47.306  52.170   8.284  1.00  0.33           C  
ATOM    239  O   SER    28     -47.778  52.325   9.405  1.00  0.33           O  
ATOM    240  CB  SER    28     -46.407  54.187   7.280  1.00  0.33           C  
ATOM    241  OG  SER    28     -45.275  54.866   6.733  1.00  0.33           O  
ATOM    242  H   SER    28     -44.997  52.432   6.033  1.00  0.33           H  
ATOM    243  HA  SER    28     -45.335  52.902   8.724  1.00  0.33           H  
ATOM    244  HB2 SER    28     -46.841  54.799   8.071  1.00  0.33           H  
ATOM    245  HB3 SER    28     -47.145  54.035   6.493  1.00  0.33           H  
ATOM    246  HG  SER    28     -45.580  55.709   6.389  1.00  0.33           H  
ATOM    247  N   LYS    29     -47.937  51.453   7.342  1.00  0.32           N  
ATOM    248  CA  LYS    29     -49.207  50.816   7.548  1.00  0.32           C  
ATOM    249  C   LYS    29     -48.984  49.360   7.258  1.00  0.32           C  
ATOM    250  O   LYS    29     -48.615  48.985   6.144  1.00  0.32           O  
ATOM    251  CB  LYS    29     -50.274  51.399   6.593  1.00  0.32           C  
ATOM    252  CG  LYS    29     -51.671  50.784   6.763  1.00  0.32           C  
ATOM    253  CD  LYS    29     -52.701  51.409   5.810  1.00  0.32           C  
ATOM    254  CE  LYS    29     -54.090  50.794   5.998  1.00  0.32           C  
ATOM    255  NZ  LYS    29     -55.064  51.430   5.085  1.00  0.32           N1+
ATOM    256  H   LYS    29     -47.495  51.356   6.439  1.00  0.32           H  
ATOM    257  HA  LYS    29     -49.572  50.975   8.563  1.00  0.32           H  
ATOM    258  HB2 LYS    29     -49.947  51.227   5.568  1.00  0.32           H  
ATOM    259  HB3 LYS    29     -50.347  52.471   6.775  1.00  0.32           H  
ATOM    260  HG2 LYS    29     -52.001  50.942   7.790  1.00  0.32           H  
ATOM    261  HG3 LYS    29     -51.610  49.714   6.562  1.00  0.32           H  
ATOM    262  HD2 LYS    29     -52.377  51.244   4.782  1.00  0.32           H  
ATOM    263  HD3 LYS    29     -52.759  52.480   6.005  1.00  0.32           H  
ATOM    264  HE2 LYS    29     -54.413  50.944   7.028  1.00  0.32           H  
ATOM    265  HE3 LYS    29     -54.042  49.726   5.784  1.00  0.32           H  
ATOM    266  HZ1 LYS    29     -55.112  52.420   5.280  1.00  0.32           H  
ATOM    267  HZ2 LYS    29     -54.771  51.289   4.129  1.00  0.32           H  
ATOM    268  HZ3 LYS    29     -55.975  51.016   5.223  1.00  0.32           H  
ATOM    269  N   PHE    30     -49.185  48.522   8.282  1.00  0.21           N  
ATOM    270  CA  PHE    30     -48.825  47.133   8.257  1.00  0.21           C  
ATOM    271  C   PHE    30     -50.071  46.288   8.393  1.00  0.21           C  
ATOM    272  O   PHE    30     -51.064  46.685   9.000  1.00  0.21           O  
ATOM    273  CB  PHE    30     -47.783  46.800   9.368  1.00  0.21           C  
ATOM    274  CG  PHE    30     -48.286  47.092  10.762  1.00  0.21           C  
ATOM    275  CD1 PHE    30     -48.158  48.377  11.315  1.00  0.21           C  
ATOM    276  CD2 PHE    30     -48.893  46.081  11.528  1.00  0.21           C  
ATOM    277  CE1 PHE    30     -48.647  48.654  12.598  1.00  0.21           C  
ATOM    278  CE2 PHE    30     -49.377  46.353  12.814  1.00  0.21           C  
ATOM    279  CZ  PHE    30     -49.261  47.642  13.346  1.00  0.21           C  
ATOM    280  H   PHE    30     -49.614  48.888   9.120  1.00  0.21           H  
ATOM    281  HA  PHE    30     -48.351  46.906   7.302  1.00  0.21           H  
ATOM    282  HB2 PHE    30     -46.887  47.394   9.192  1.00  0.21           H  
ATOM    283  HB3 PHE    30     -47.535  45.741   9.304  1.00  0.21           H  
ATOM    284  HD1 PHE    30     -47.678  49.159  10.745  1.00  0.21           H  
ATOM    285  HD2 PHE    30     -48.987  45.085  11.121  1.00  0.21           H  
ATOM    286  HE1 PHE    30     -48.551  49.648  13.010  1.00  0.21           H  
ATOM    287  HE2 PHE    30     -49.839  45.568  13.395  1.00  0.21           H  
ATOM    288  HZ  PHE    30     -49.645  47.856  14.333  1.00  0.21           H  
ATOM    289  N   GLN    31     -50.043  45.074   7.826  1.00  0.23           N  
ATOM    290  CA  GLN    31     -51.109  44.127   8.035  1.00  0.23           C  
ATOM    291  C   GLN    31     -50.475  42.777   8.169  1.00  0.23           C  
ATOM    292  O   GLN    31     -49.459  42.460   7.559  1.00  0.23           O  
ATOM    293  CB  GLN    31     -52.191  44.099   6.925  1.00  0.23           C  
ATOM    294  CG  GLN    31     -53.355  43.103   7.191  1.00  0.23           C  
ATOM    295  CD  GLN    31     -54.451  43.227   6.135  1.00  0.23           C  
ATOM    296  OE1 GLN    31     -54.300  43.879   5.105  1.00  0.23           O  
ATOM    297  NE2 GLN    31     -55.610  42.577   6.394  1.00  0.23           N  
ATOM    298  H   GLN    31     -49.260  44.818   7.241  1.00  0.23           H  
ATOM    299  HA  GLN    31     -51.649  44.432   8.931  1.00  0.23           H  
ATOM    300  HB2 GLN    31     -51.711  43.820   5.987  1.00  0.23           H  
ATOM    301  HB3 GLN    31     -52.612  45.100   6.834  1.00  0.23           H  
ATOM    302  HG2 GLN    31     -53.783  43.312   8.172  1.00  0.23           H  
ATOM    303  HG3 GLN    31     -52.962  42.087   7.175  1.00  0.23           H  
ATOM    304 HE21 GLN    31     -56.373  42.622   5.734  1.00  0.23           H  
ATOM    305 HE22 GLN    31     -55.712  42.047   7.248  1.00  0.23           H  
ATOM    306  N   PHE    32     -51.058  41.969   9.059  1.00  0.22           N  
ATOM    307  CA  PHE    32     -50.545  40.685   9.411  1.00  0.22           C  
ATOM    308  C   PHE    32     -51.688  39.665   9.321  1.00  0.22           C  
ATOM    309  O   PHE    32     -52.666  39.741  10.060  1.00  0.22           O  
ATOM    310  CB  PHE    32     -49.888  40.851  10.830  1.00  0.22           C  
ATOM    311  CG  PHE    32     -49.677  39.530  11.463  1.00  0.22           C  
ATOM    312  CD1 PHE    32     -48.988  38.618  10.692  1.00  0.22           C  
ATOM    313  CD2 PHE    32     -50.563  39.084  12.455  1.00  0.22           C  
ATOM    314  CE1 PHE    32     -49.459  37.328  10.665  1.00  0.22           C  
ATOM    315  CE2 PHE    32     -50.922  37.729  12.528  1.00  0.22           C  
ATOM    316  CZ  PHE    32     -50.388  36.835  11.595  1.00  0.22           C  
ATOM    317  H   PHE    32     -51.907  42.284   9.506  1.00  0.22           H  
ATOM    318  HA  PHE    32     -49.775  40.303   8.741  1.00  0.22           H  
ATOM    319  HB2 PHE    32     -50.544  41.450  11.461  1.00  0.22           H  
ATOM    320  HB3 PHE    32     -48.927  41.355  10.723  1.00  0.22           H  
ATOM    321  HD1 PHE    32     -48.112  38.907  10.131  1.00  0.22           H  
ATOM    322  HD2 PHE    32     -50.971  39.787  13.166  1.00  0.22           H  
ATOM    323  HE1 PHE    32     -49.099  36.663   9.894  1.00  0.22           H  
ATOM    324  HE2 PHE    32     -51.601  37.382  13.293  1.00  0.22           H  
ATOM    325  HZ  PHE    32     -50.682  35.796  11.590  1.00  0.22           H  
ATOM    326  N   SER    33     -51.579  38.676   8.402  1.00  0.24           N  
ATOM    327  CA  SER    33     -52.610  37.651   8.250  1.00  0.24           C  
ATOM    328  C   SER    33     -52.176  36.217   8.460  1.00  0.24           C  
ATOM    329  O   SER    33     -53.011  35.363   8.749  1.00  0.24           O  
ATOM    330  CB  SER    33     -53.253  37.712   6.841  1.00  0.24           C  
ATOM    331  OG  SER    33     -52.296  37.507   5.798  1.00  0.24           O  
ATOM    332  H   SER    33     -50.764  38.646   7.806  1.00  0.24           H  
ATOM    333  HA  SER    33     -53.305  37.900   9.052  1.00  0.24           H  
ATOM    334  HB2 SER    33     -53.712  38.691   6.708  1.00  0.24           H  
ATOM    335  HB3 SER    33     -54.018  36.939   6.771  1.00  0.24           H  
ATOM    336  HG  SER    33     -52.762  37.565   4.961  1.00  0.24           H  
ATOM    337  N   SER    34     -50.879  35.891   8.356  1.00  0.27           N  
ATOM    338  CA  SER    34     -50.450  34.511   8.486  1.00  0.27           C  
ATOM    339  C   SER    34     -49.128  34.423   9.215  1.00  0.27           C  
ATOM    340  O   SER    34     -48.101  34.866   8.732  1.00  0.27           O  
ATOM    341  CB  SER    34     -50.333  33.847   7.108  1.00  0.27           C  
ATOM    342  OG  SER    34     -50.050  32.455   7.240  1.00  0.27           O  
ATOM    343  H   SER    34     -50.194  36.613   8.185  1.00  0.27           H  
ATOM    344  HA  SER    34     -51.204  33.981   9.068  1.00  0.27           H  
ATOM    345  HB2 SER    34     -49.528  34.324   6.548  1.00  0.27           H  
ATOM    346  HB3 SER    34     -51.273  33.971   6.570  1.00  0.27           H  
ATOM    347  HG  SER    34     -49.984  32.087   6.356  1.00  0.27           H  
ATOM    348  N   ASN    35     -49.182  33.937  10.474  1.00  0.28           N  
ATOM    349  CA  ASN    35     -48.003  33.756  11.316  1.00  0.28           C  
ATOM    350  C   ASN    35     -48.327  32.887  12.518  1.00  0.28           C  
ATOM    351  O   ASN    35     -47.443  32.539  13.282  1.00  0.28           O  
ATOM    352  CB  ASN    35     -47.537  35.092  11.953  1.00  0.28           C  
ATOM    353  CG  ASN    35     -46.079  35.476  11.855  1.00  0.28           C  
ATOM    354  OD1 ASN    35     -45.217  34.921  11.205  1.00  0.28           O  
ATOM    355  ND2 ASN    35     -45.801  36.628  12.529  1.00  0.28           N  
ATOM    356  H   ASN    35     -50.084  33.686  10.852  1.00  0.28           H  
ATOM    357  HA  ASN    35     -47.247  33.323  10.660  1.00  0.28           H  
ATOM    358  HB2 ASN    35     -47.785  35.045  13.013  1.00  0.28           H  
ATOM    359  HB3 ASN    35     -48.111  35.889  11.481  1.00  0.28           H  
ATOM    360 HD21 ASN    35     -46.523  37.085  13.068  1.00  0.28           H  
ATOM    361 HD22 ASN    35     -44.873  37.025  12.489  1.00  0.28           H  
ATOM    362  N   LYS    36     -49.620  32.533  12.726  1.00  0.31           N  
ATOM    363  CA  LYS    36     -50.130  31.965  13.970  1.00  0.31           C  
ATOM    364  C   LYS    36     -49.798  30.490  14.148  1.00  0.31           C  
ATOM    365  O   LYS    36     -49.930  29.937  15.231  1.00  0.31           O  
ATOM    366  CB  LYS    36     -51.688  32.071  14.033  1.00  0.31           C  
ATOM    367  CG  LYS    36     -52.305  33.478  14.195  1.00  0.31           C  
ATOM    368  CD  LYS    36     -53.847  33.425  14.343  1.00  0.31           C  
ATOM    369  CE  LYS    36     -54.515  34.795  14.556  1.00  0.31           C  
ATOM    370  NZ  LYS    36     -55.990  34.650  14.660  1.00  0.31           N1+
ATOM    371  H   LYS    36     -50.274  32.672  11.969  1.00  0.31           H  
ATOM    372  HA  LYS    36     -49.645  32.544  14.756  1.00  0.31           H  
ATOM    373  HB2 LYS    36     -52.021  31.470  14.879  1.00  0.31           H  
ATOM    374  HB3 LYS    36     -52.081  31.647  13.109  1.00  0.31           H  
ATOM    375  HG2 LYS    36     -52.056  34.074  13.317  1.00  0.31           H  
ATOM    376  HG3 LYS    36     -51.883  33.947  15.084  1.00  0.31           H  
ATOM    377  HD2 LYS    36     -54.085  32.793  15.199  1.00  0.31           H  
ATOM    378  HD3 LYS    36     -54.261  32.981  13.437  1.00  0.31           H  
ATOM    379  HE2 LYS    36     -54.278  35.444  13.713  1.00  0.31           H  
ATOM    380  HE3 LYS    36     -54.134  35.240  15.475  1.00  0.31           H  
ATOM    381  HZ1 LYS    36     -56.348  34.238  13.810  1.00  0.31           H  
ATOM    382  HZ2 LYS    36     -56.215  34.055  15.444  1.00  0.31           H  
ATOM    383  HZ3 LYS    36     -56.409  35.559  14.796  1.00  0.31           H  
ATOM    384  N   GLU    37     -49.372  29.831  13.060  1.00  0.26           N  
ATOM    385  CA  GLU    37     -48.806  28.507  13.051  1.00  0.26           C  
ATOM    386  C   GLU    37     -47.429  28.421  13.703  1.00  0.26           C  
ATOM    387  O   GLU    37     -47.036  27.372  14.204  1.00  0.26           O  
ATOM    388  CB  GLU    37     -48.657  28.088  11.574  1.00  0.26           C  
ATOM    389  CG  GLU    37     -49.997  27.915  10.819  1.00  0.26           C  
ATOM    390  CD  GLU    37     -49.778  27.429   9.387  1.00  0.26           C  
ATOM    391  OE1 GLU    37     -48.598  27.336   8.961  1.00  0.26           O  
ATOM    392  OE2 GLU    37     -50.805  27.151   8.719  1.00  0.26           O1-
ATOM    393  H   GLU    37     -49.455  30.304  12.171  1.00  0.26           H  
ATOM    394  HA  GLU    37     -49.469  27.860  13.625  1.00  0.26           H  
ATOM    395  HB2 GLU    37     -48.123  27.139  11.541  1.00  0.26           H  
ATOM    396  HB3 GLU    37     -48.073  28.852  11.061  1.00  0.26           H  
ATOM    397  HG2 GLU    37     -50.514  28.874  10.792  1.00  0.26           H  
ATOM    398  HG3 GLU    37     -50.610  27.187  11.350  1.00  0.26           H  
ATOM    399  N   GLN    38     -46.648  29.522  13.680  1.00  0.36           N  
ATOM    400  CA  GLN    38     -45.264  29.542  14.117  1.00  0.36           C  
ATOM    401  C   GLN    38     -45.076  30.633  15.166  1.00  0.36           C  
ATOM    402  O   GLN    38     -46.028  31.240  15.635  1.00  0.36           O  
ATOM    403  CB  GLN    38     -44.291  29.749  12.921  1.00  0.36           C  
ATOM    404  CG  GLN    38     -44.400  28.676  11.806  1.00  0.36           C  
ATOM    405  CD  GLN    38     -44.004  27.284  12.305  1.00  0.36           C  
ATOM    406  OE1 GLN    38     -42.947  27.102  12.911  1.00  0.36           O  
ATOM    407  NE2 GLN    38     -44.850  26.266  12.028  1.00  0.36           N  
ATOM    408  H   GLN    38     -47.051  30.383  13.338  1.00  0.36           H  
ATOM    409  HA  GLN    38     -45.027  28.575  14.560  1.00  0.36           H  
ATOM    410  HB2 GLN    38     -43.271  29.737  13.306  1.00  0.36           H  
ATOM    411  HB3 GLN    38     -44.500  30.723  12.477  1.00  0.36           H  
ATOM    412  HG2 GLN    38     -43.741  28.955  10.984  1.00  0.36           H  
ATOM    413  HG3 GLN    38     -45.430  28.642  11.451  1.00  0.36           H  
ATOM    414 HE21 GLN    38     -44.622  25.326  12.320  1.00  0.36           H  
ATOM    415 HE22 GLN    38     -45.710  26.445  11.529  1.00  0.36           H  
ATOM    416  N   ASN    39     -43.820  30.897  15.599  1.00  0.34           N  
ATOM    417  CA  ASN    39     -43.522  31.915  16.603  1.00  0.34           C  
ATOM    418  C   ASN    39     -43.887  33.342  16.194  1.00  0.34           C  
ATOM    419  O   ASN    39     -44.406  34.128  16.981  1.00  0.34           O  
ATOM    420  CB  ASN    39     -42.001  31.926  16.917  1.00  0.34           C  
ATOM    421  CG  ASN    39     -41.549  30.612  17.541  1.00  0.34           C  
ATOM    422  OD1 ASN    39     -42.287  29.895  18.209  1.00  0.34           O  
ATOM    423  ND2 ASN    39     -40.256  30.273  17.321  1.00  0.34           N  
ATOM    424  H   ASN    39     -43.054  30.366  15.210  1.00  0.34           H  
ATOM    425  HA  ASN    39     -44.134  31.637  17.461  1.00  0.34           H  
ATOM    426  HB2 ASN    39     -41.789  32.739  17.611  1.00  0.34           H  
ATOM    427  HB3 ASN    39     -41.449  32.086  15.991  1.00  0.34           H  
ATOM    428 HD21 ASN    39     -39.885  29.418  17.710  1.00  0.34           H  
ATOM    429 HD22 ASN    39     -39.663  30.876  16.768  1.00  0.34           H  
ATOM    430  N   GLY    40     -43.590  33.717  14.936  1.00  0.34           N  
ATOM    431  CA  GLY    40     -43.838  35.052  14.439  1.00  0.34           C  
ATOM    432  C   GLY    40     -42.622  35.922  14.421  1.00  0.34           C  
ATOM    433  O   GLY    40     -41.509  35.455  14.220  1.00  0.34           O  
ATOM    434  H   GLY    40     -43.177  33.038  14.313  1.00  0.34           H  
ATOM    435  HA2 GLY    40     -44.588  35.522  15.075  1.00  0.34           H  
ATOM    436  HA3 GLY    40     -44.221  34.975  13.421  1.00  0.34           H  
ATOM    437  N   VAL    41     -42.835  37.243  14.578  1.00  0.31           N  
ATOM    438  CA  VAL    41     -41.820  38.252  14.332  1.00  0.31           C  
ATOM    439  C   VAL    41     -41.811  39.295  15.423  1.00  0.31           C  
ATOM    440  O   VAL    41     -42.794  39.509  16.129  1.00  0.31           O  
ATOM    441  CB  VAL    41     -41.998  39.011  13.010  1.00  0.31           C  
ATOM    442  CG1 VAL    41     -41.883  38.029  11.831  1.00  0.31           C  
ATOM    443  CG2 VAL    41     -43.328  39.798  12.952  1.00  0.31           C  
ATOM    444  H   VAL    41     -43.749  37.548  14.883  1.00  0.31           H  
ATOM    445  HA  VAL    41     -40.889  37.687  14.296  1.00  0.31           H  
ATOM    446  HB  VAL    41     -41.202  39.753  12.941  1.00  0.31           H  
ATOM    447 HG11 VAL    41     -40.915  37.529  11.867  1.00  0.31           H  
ATOM    448 HG12 VAL    41     -42.678  37.286  11.898  1.00  0.31           H  
ATOM    449 HG13 VAL    41     -41.974  38.576  10.892  1.00  0.31           H  
ATOM    450 HG21 VAL    41     -44.165  39.103  13.017  1.00  0.31           H  
ATOM    451 HG22 VAL    41     -43.372  40.499  13.786  1.00  0.31           H  
ATOM    452 HG23 VAL    41     -43.384  40.348  12.012  1.00  0.31           H  
ATOM    453  N   GLN    42     -40.680  40.004  15.537  1.00  0.31           N  
ATOM    454  CA  GLN    42     -40.520  41.139  16.403  1.00  0.31           C  
ATOM    455  C   GLN    42     -39.565  42.042  15.663  1.00  0.31           C  
ATOM    456  O   GLN    42     -38.587  41.558  15.101  1.00  0.31           O  
ATOM    457  CB  GLN    42     -39.909  40.688  17.751  1.00  0.31           C  
ATOM    458  CG  GLN    42     -39.694  41.814  18.786  1.00  0.31           C  
ATOM    459  CD  GLN    42     -39.079  41.249  20.066  1.00  0.31           C  
ATOM    460  OE1 GLN    42     -39.107  40.055  20.354  1.00  0.31           O  
ATOM    461  NE2 GLN    42     -38.490  42.150  20.886  1.00  0.31           N  
ATOM    462  H   GLN    42     -39.888  39.722  14.977  1.00  0.31           H  
ATOM    463  HA  GLN    42     -41.463  41.636  16.632  1.00  0.31           H  
ATOM    464  HB2 GLN    42     -38.942  40.229  17.546  1.00  0.31           H  
ATOM    465  HB3 GLN    42     -40.576  39.947  18.192  1.00  0.31           H  
ATOM    466  HG2 GLN    42     -40.654  42.274  19.021  1.00  0.31           H  
ATOM    467  HG3 GLN    42     -39.024  42.565  18.366  1.00  0.31           H  
ATOM    468 HE21 GLN    42     -38.065  41.844  21.750  1.00  0.31           H  
ATOM    469 HE22 GLN    42     -38.476  43.128  20.634  1.00  0.31           H  
ATOM    470  N   ASP    43     -39.846  43.354  15.605  1.00  0.31           N  
ATOM    471  CA  ASP    43     -39.006  44.288  14.890  1.00  0.31           C  
ATOM    472  C   ASP    43     -39.104  45.605  15.663  1.00  0.31           C  
ATOM    473  O   ASP    43     -40.213  45.956  16.081  1.00  0.31           O  
ATOM    474  CB  ASP    43     -39.520  44.406  13.422  1.00  0.31           C  
ATOM    475  CG  ASP    43     -38.508  44.952  12.413  1.00  0.31           C  
ATOM    476  OD1 ASP    43     -37.297  44.968  12.749  1.00  0.31           O  
ATOM    477  OD2 ASP    43     -38.940  45.256  11.276  1.00  0.31           O1-
ATOM    478  H   ASP    43     -40.670  43.699  16.076  1.00  0.31           H  
ATOM    479  HA  ASP    43     -37.963  43.978  14.827  1.00  0.31           H  
ATOM    480  HB2 ASP    43     -40.386  45.068  13.421  1.00  0.31           H  
ATOM    481  HB3 ASP    43     -39.822  43.412  13.091  1.00  0.31           H  
ATOM    482  N   PRO    44     -38.039  46.344  15.956  1.00  0.23           N  
ATOM    483  CA  PRO    44     -38.144  47.670  16.535  1.00  0.23           C  
ATOM    484  C   PRO    44     -38.189  48.689  15.415  1.00  0.23           C  
ATOM    485  O   PRO    44     -38.426  48.335  14.267  1.00  0.23           O  
ATOM    486  CB  PRO    44     -36.836  47.767  17.339  1.00  0.23           C  
ATOM    487  CG  PRO    44     -35.811  46.966  16.525  1.00  0.23           C  
ATOM    488  CD  PRO    44     -36.649  45.910  15.800  1.00  0.23           C  
ATOM    489  HA  PRO    44     -39.029  47.847  17.146  1.00  0.23           H  
ATOM    490  HB2 PRO    44     -36.962  47.332  18.331  1.00  0.23           H  
ATOM    491  HB3 PRO    44     -36.521  48.806  17.435  1.00  0.23           H  
ATOM    492  HG2 PRO    44     -35.079  46.495  17.181  1.00  0.23           H  
ATOM    493  HG3 PRO    44     -35.297  47.609  15.810  1.00  0.23           H  
ATOM    494  HD2 PRO    44     -36.379  45.867  14.745  1.00  0.23           H  
ATOM    495  HD3 PRO    44     -36.502  44.929  16.253  1.00  0.23           H  
ATOM    496  N   GLN    45     -37.948  49.985  15.702  1.00  0.22           N  
ATOM    497  CA  GLN    45     -37.805  50.981  14.653  1.00  0.22           C  
ATOM    498  C   GLN    45     -36.668  50.676  13.682  1.00  0.22           C  
ATOM    499  O   GLN    45     -35.495  50.652  14.046  1.00  0.22           O  
ATOM    500  CB  GLN    45     -37.569  52.391  15.248  1.00  0.22           C  
ATOM    501  CG  GLN    45     -37.434  53.548  14.220  1.00  0.22           C  
ATOM    502  CD  GLN    45     -38.743  53.816  13.476  1.00  0.22           C  
ATOM    503  OE1 GLN    45     -39.775  54.093  14.083  1.00  0.22           O  
ATOM    504  NE2 GLN    45     -38.717  53.752  12.125  1.00  0.22           N  
ATOM    505  H   GLN    45     -37.865  50.270  16.668  1.00  0.22           H  
ATOM    506  HA  GLN    45     -38.744  50.951  14.101  1.00  0.22           H  
ATOM    507  HB2 GLN    45     -36.651  52.357  15.834  1.00  0.22           H  
ATOM    508  HB3 GLN    45     -38.409  52.622  15.902  1.00  0.22           H  
ATOM    509  HG2 GLN    45     -36.665  53.284  13.494  1.00  0.22           H  
ATOM    510  HG3 GLN    45     -37.139  54.454  14.749  1.00  0.22           H  
ATOM    511 HE21 GLN    45     -37.858  53.522  11.647  1.00  0.22           H  
ATOM    512 HE22 GLN    45     -39.557  53.934  11.595  1.00  0.22           H  
ATOM    513  N   HIS    46     -37.018  50.462  12.405  1.00  0.16           N  
ATOM    514  CA  HIS    46     -36.084  50.207  11.332  1.00  0.16           C  
ATOM    515  C   HIS    46     -36.456  51.160  10.205  1.00  0.16           C  
ATOM    516  O   HIS    46     -37.617  51.547  10.073  1.00  0.16           O  
ATOM    517  CB  HIS    46     -36.169  48.716  10.922  1.00  0.16           C  
ATOM    518  CG  HIS    46     -35.141  48.265   9.936  1.00  0.16           C  
ATOM    519  ND1 HIS    46     -35.313  48.583   8.610  1.00  0.16           N  
ATOM    520  CD2 HIS    46     -33.997  47.553  10.104  1.00  0.16           C  
ATOM    521  CE1 HIS    46     -34.282  48.061   7.986  1.00  0.16           C  
ATOM    522  NE2 HIS    46     -33.448  47.425   8.845  1.00  0.16           N  
ATOM    523  H   HIS    46     -38.002  50.480  12.178  1.00  0.16           H  
ATOM    524  HA  HIS    46     -35.048  50.383  11.620  1.00  0.16           H  
ATOM    525  HB2 HIS    46     -37.153  48.542  10.486  1.00  0.16           H  
ATOM    526  HB3 HIS    46     -36.059  48.112  11.823  1.00  0.16           H  
ATOM    527  HD1 HIS    46     -36.126  49.144   8.173  1.00  0.16           H  
ATOM    528  HD2 HIS    46     -33.599  47.167  11.031  1.00  0.16           H  
ATOM    529  HE1 HIS    46     -34.119  48.130   6.921  1.00  0.16           H  
ATOM    530  N   GLU    47     -35.485  51.650   9.403  1.00  0.15           N  
ATOM    531  CA  GLU    47     -35.796  52.565   8.318  1.00  0.15           C  
ATOM    532  C   GLU    47     -36.352  51.849   7.098  1.00  0.15           C  
ATOM    533  O   GLU    47     -35.750  50.935   6.546  1.00  0.15           O  
ATOM    534  CB  GLU    47     -34.579  53.419   7.893  1.00  0.15           C  
ATOM    535  CG  GLU    47     -34.917  54.502   6.831  1.00  0.15           C  
ATOM    536  CD  GLU    47     -33.752  55.429   6.482  1.00  0.15           C  
ATOM    537  OE1 GLU    47     -34.014  56.370   5.687  1.00  0.15           O  
ATOM    538  OE2 GLU    47     -32.630  55.229   7.009  1.00  0.15           O1-
ATOM    539  H   GLU    47     -34.526  51.375   9.561  1.00  0.15           H  
ATOM    540  HA  GLU    47     -36.564  53.228   8.718  1.00  0.15           H  
ATOM    541  HB2 GLU    47     -33.821  52.755   7.478  1.00  0.15           H  
ATOM    542  HB3 GLU    47     -34.182  53.917   8.778  1.00  0.15           H  
ATOM    543  HG2 GLU    47     -35.735  55.112   7.214  1.00  0.15           H  
ATOM    544  HG3 GLU    47     -35.236  53.997   5.919  1.00  0.15           H  
ATOM    545  N   ARG    48     -37.552  52.270   6.634  1.00  0.17           N  
ATOM    546  CA  ARG    48     -38.190  51.712   5.457  1.00  0.17           C  
ATOM    547  C   ARG    48     -37.307  51.760   4.212  1.00  0.17           C  
ATOM    548  O   ARG    48     -36.523  52.681   4.008  1.00  0.17           O  
ATOM    549  CB  ARG    48     -39.539  52.416   5.152  1.00  0.17           C  
ATOM    550  CG  ARG    48     -39.353  53.853   4.622  1.00  0.17           C  
ATOM    551  CD  ARG    48     -40.648  54.634   4.403  1.00  0.17           C  
ATOM    552  NE  ARG    48     -40.259  55.957   3.807  1.00  0.17           N  
ATOM    553  CZ  ARG    48     -39.804  57.004   4.509  1.00  0.17           C  
ATOM    554  NH1 ARG    48     -39.447  58.114   3.867  1.00  0.17           N  
ATOM    555  NH2 ARG    48     -39.706  56.971   5.835  1.00  0.17           N1+
ATOM    556  H   ARG    48     -38.027  53.009   7.132  1.00  0.17           H  
ATOM    557  HA  ARG    48     -38.369  50.664   5.698  1.00  0.17           H  
ATOM    558  HB2 ARG    48     -40.127  52.456   6.069  1.00  0.17           H  
ATOM    559  HB3 ARG    48     -40.075  51.834   4.402  1.00  0.17           H  
ATOM    560  HG2 ARG    48     -38.827  53.796   3.669  1.00  0.17           H  
ATOM    561  HG3 ARG    48     -38.745  54.402   5.341  1.00  0.17           H  
ATOM    562  HD2 ARG    48     -41.160  54.786   5.353  1.00  0.17           H  
ATOM    563  HD3 ARG    48     -41.302  54.092   3.720  1.00  0.17           H  
ATOM    564  HE  ARG    48     -40.347  56.065   2.807  1.00  0.17           H  
ATOM    565 HH11 ARG    48     -39.514  58.159   2.860  1.00  0.17           H  
ATOM    566 HH12 ARG    48     -39.109  58.911   4.387  1.00  0.17           H  
ATOM    567 HH21 ARG    48     -39.366  57.779   6.336  1.00  0.17           H  
ATOM    568 HH22 ARG    48     -39.972  56.138   6.340  1.00  0.17           H  
ATOM    569  N   ILE    49     -37.410  50.733   3.355  1.00  0.17           N  
ATOM    570  CA  ILE    49     -36.496  50.531   2.247  1.00  0.17           C  
ATOM    571  C   ILE    49     -36.432  51.660   1.221  1.00  0.17           C  
ATOM    572  O   ILE    49     -37.435  52.096   0.657  1.00  0.17           O  
ATOM    573  CB  ILE    49     -36.809  49.207   1.553  1.00  0.17           C  
ATOM    574  CG1 ILE    49     -36.817  48.023   2.551  1.00  0.17           C  
ATOM    575  CG2 ILE    49     -35.834  48.925   0.389  1.00  0.17           C  
ATOM    576  CD1 ILE    49     -35.486  47.799   3.283  1.00  0.17           C  
ATOM    577  H   ILE    49     -38.159  50.069   3.488  1.00  0.17           H  
ATOM    578  HA  ILE    49     -35.505  50.516   2.700  1.00  0.17           H  
ATOM    579  HB  ILE    49     -37.812  49.304   1.137  1.00  0.17           H  
ATOM    580 HG12 ILE    49     -37.060  47.115   2.000  1.00  0.17           H  
ATOM    581 HG13 ILE    49     -37.589  48.212   3.297  1.00  0.17           H  
ATOM    582 HG21 ILE    49     -35.868  49.751  -0.322  1.00  0.17           H  
ATOM    583 HG22 ILE    49     -34.821  48.824   0.780  1.00  0.17           H  
ATOM    584 HG23 ILE    49     -36.124  48.002  -0.112  1.00  0.17           H  
ATOM    585 HD11 ILE    49     -34.698  47.608   2.554  1.00  0.17           H  
ATOM    586 HD12 ILE    49     -35.236  48.687   3.863  1.00  0.17           H  
ATOM    587 HD13 ILE    49     -35.578  46.943   3.951  1.00  0.17           H  
ATOM    588  N   ILE    50     -35.194  52.115   0.923  1.00  0.18           N  
ATOM    589  CA  ILE    50     -34.870  52.947  -0.221  1.00  0.18           C  
ATOM    590  C   ILE    50     -34.591  52.008  -1.373  1.00  0.18           C  
ATOM    591  O   ILE    50     -33.684  51.181  -1.327  1.00  0.18           O  
ATOM    592  CB  ILE    50     -33.647  53.839   0.014  1.00  0.18           C  
ATOM    593  CG1 ILE    50     -33.918  54.826   1.175  1.00  0.18           C  
ATOM    594  CG2 ILE    50     -33.247  54.595  -1.281  1.00  0.18           C  
ATOM    595  CD1 ILE    50     -32.676  55.596   1.645  1.00  0.18           C  
ATOM    596  H   ILE    50     -34.439  51.857   1.542  1.00  0.18           H  
ATOM    597  HA  ILE    50     -35.705  53.620  -0.419  1.00  0.18           H  
ATOM    598  HB  ILE    50     -32.807  53.202   0.293  1.00  0.18           H  
ATOM    599 HG12 ILE    50     -34.311  54.261   2.020  1.00  0.18           H  
ATOM    600 HG13 ILE    50     -34.664  55.549   0.843  1.00  0.18           H  
ATOM    601 HG21 ILE    50     -33.035  53.875  -2.071  1.00  0.18           H  
ATOM    602 HG22 ILE    50     -34.066  55.244  -1.591  1.00  0.18           H  
ATOM    603 HG23 ILE    50     -32.359  55.197  -1.090  1.00  0.18           H  
ATOM    604 HD11 ILE    50     -31.917  54.890   1.982  1.00  0.18           H  
ATOM    605 HD12 ILE    50     -32.281  56.188   0.819  1.00  0.18           H  
ATOM    606 HD13 ILE    50     -32.948  56.257   2.468  1.00  0.18           H  
ATOM    607  N   THR    51     -35.399  52.091  -2.439  1.00  0.21           N  
ATOM    608  CA  THR    51     -35.289  51.179  -3.561  1.00  0.21           C  
ATOM    609  C   THR    51     -35.876  51.868  -4.759  1.00  0.21           C  
ATOM    610  O   THR    51     -36.678  52.791  -4.624  1.00  0.21           O  
ATOM    611  CB  THR    51     -35.953  49.823  -3.315  1.00  0.21           C  
ATOM    612  OG1 THR    51     -35.803  48.937  -4.415  1.00  0.21           O  
ATOM    613  CG2 THR    51     -37.451  49.953  -2.984  1.00  0.21           C  
ATOM    614  H   THR    51     -36.107  52.811  -2.462  1.00  0.21           H  
ATOM    615  HA  THR    51     -34.237  50.944  -3.721  1.00  0.21           H  
ATOM    616  HB  THR    51     -35.434  49.407  -2.452  1.00  0.21           H  
ATOM    617 HG21 THR    51     -37.578  50.613  -2.126  1.00  0.21           H  
ATOM    618 HG22 THR    51     -37.978  50.369  -3.843  1.00  0.21           H  
ATOM    619 HG23 THR    51     -37.858  48.969  -2.749  1.00  0.21           H  
ATOM    620  HG1 THR    51     -36.187  48.094  -4.163  1.00  0.21           H  
ATOM    621  N   VAL    52     -35.461  51.460  -5.969  1.00  0.43           N  
ATOM    622  CA  VAL    52     -35.922  52.054  -7.203  1.00  0.43           C  
ATOM    623  C   VAL    52     -36.215  50.901  -8.142  1.00  0.43           C  
ATOM    624  O   VAL    52     -35.470  49.927  -8.188  1.00  0.43           O  
ATOM    625  CB  VAL    52     -34.907  52.994  -7.848  1.00  0.43           C  
ATOM    626  CG1 VAL    52     -35.586  53.780  -8.980  1.00  0.43           C  
ATOM    627  CG2 VAL    52     -34.317  53.994  -6.830  1.00  0.43           C  
ATOM    628  H   VAL    52     -34.795  50.702  -6.019  1.00  0.43           H  
ATOM    629  HA  VAL    52     -36.797  52.669  -6.995  1.00  0.43           H  
ATOM    630  HB  VAL    52     -34.092  52.383  -8.236  1.00  0.43           H  
ATOM    631 HG11 VAL    52     -35.988  53.083  -9.715  1.00  0.43           H  
ATOM    632 HG12 VAL    52     -36.396  54.382  -8.569  1.00  0.43           H  
ATOM    633 HG13 VAL    52     -34.855  54.432  -9.459  1.00  0.43           H  
ATOM    634 HG21 VAL    52     -35.116  54.617  -6.428  1.00  0.43           H  
ATOM    635 HG22 VAL    52     -33.840  53.446  -6.018  1.00  0.43           H  
ATOM    636 HG23 VAL    52     -33.579  54.625  -7.326  1.00  0.43           H  
ATOM    637  N   SER    53     -37.336  50.964  -8.887  1.00  0.58           N  
ATOM    638  CA  SER    53     -37.767  49.885  -9.766  1.00  0.58           C  
ATOM    639  C   SER    53     -38.172  50.440 -11.106  1.00  0.58           C  
ATOM    640  O   SER    53     -38.378  51.637 -11.273  1.00  0.58           O  
ATOM    641  CB  SER    53     -39.013  49.141  -9.208  1.00  0.58           C  
ATOM    642  OG  SER    53     -39.359  47.957  -9.939  1.00  0.58           O  
ATOM    643  H   SER    53     -37.904  51.798  -8.834  1.00  0.58           H  
ATOM    644  HA  SER    53     -36.924  49.199  -9.845  1.00  0.58           H  
ATOM    645  HB2 SER    53     -39.862  49.824  -9.238  1.00  0.58           H  
ATOM    646  HB3 SER    53     -38.810  48.859  -8.175  1.00  0.58           H  
ATOM    647  HG  SER    53     -40.140  47.579  -9.527  1.00  0.58           H  
ATOM    648  N   THR    54     -38.364  49.551 -12.092  1.00  0.61           N  
ATOM    649  CA  THR    54     -38.635  49.877 -13.479  1.00  0.61           C  
ATOM    650  C   THR    54     -40.101  50.242 -13.736  1.00  0.61           C  
ATOM    651  O   THR    54     -40.566  50.295 -14.873  1.00  0.61           O  
ATOM    652  CB  THR    54     -38.263  48.721 -14.397  1.00  0.61           C  
ATOM    653  OG1 THR    54     -39.009  47.543 -14.107  1.00  0.61           O  
ATOM    654  CG2 THR    54     -36.796  48.371 -14.142  1.00  0.61           C  
ATOM    655  H   THR    54     -38.316  48.572 -11.848  1.00  0.61           H  
ATOM    656  HA  THR    54     -38.020  50.750 -13.696  1.00  0.61           H  
ATOM    657  HB  THR    54     -38.464  49.033 -15.422  1.00  0.61           H  
ATOM    658 HG21 THR    54     -36.174  49.243 -14.345  1.00  0.61           H  
ATOM    659 HG22 THR    54     -36.670  48.069 -13.102  1.00  0.61           H  
ATOM    660 HG23 THR    54     -36.499  47.552 -14.797  1.00  0.61           H  
ATOM    661  HG1 THR    54     -39.939  47.754 -14.217  1.00  0.61           H  
ATOM    662  N   ASN    55     -40.837  50.587 -12.663  1.00  0.64           N  
ATOM    663  CA  ASN    55     -42.212  51.028 -12.641  1.00  0.64           C  
ATOM    664  C   ASN    55     -42.683  50.953 -11.210  1.00  0.64           C  
ATOM    665  O   ASN    55     -42.237  50.122 -10.418  1.00  0.64           O  
ATOM    666  CB  ASN    55     -43.230  50.319 -13.596  1.00  0.64           C  
ATOM    667  CG  ASN    55     -43.332  48.804 -13.426  1.00  0.64           C  
ATOM    668  OD1 ASN    55     -42.420  48.026 -13.690  1.00  0.64           O  
ATOM    669  ND2 ASN    55     -44.532  48.329 -13.012  1.00  0.64           N  
ATOM    670  H   ASN    55     -40.373  50.531 -11.768  1.00  0.64           H  
ATOM    671  HA  ASN    55     -42.199  52.040 -13.046  1.00  0.64           H  
ATOM    672  HB2 ASN    55     -42.928  50.524 -14.623  1.00  0.64           H  
ATOM    673  HB3 ASN    55     -44.216  50.746 -13.415  1.00  0.64           H  
ATOM    674 HD21 ASN    55     -44.677  47.334 -12.920  1.00  0.64           H  
ATOM    675 HD22 ASN    55     -45.281  48.970 -12.795  1.00  0.64           H  
ATOM    676  N   GLY    56     -43.572  51.872 -10.810  1.00  0.68           N  
ATOM    677  CA  GLY    56     -44.009  51.881  -9.431  1.00  0.68           C  
ATOM    678  C   GLY    56     -45.041  52.923  -9.169  1.00  0.68           C  
ATOM    679  O   GLY    56     -45.656  53.474 -10.078  1.00  0.68           O  
ATOM    680  H   GLY    56     -43.933  52.551 -11.464  1.00  0.68           H  
ATOM    681  HA2 GLY    56     -43.147  52.073  -8.792  1.00  0.68           H  
ATOM    682  HA3 GLY    56     -44.429  50.904  -9.190  1.00  0.68           H  
ATOM    683  N   SER    57     -45.248  53.211  -7.874  1.00  0.66           N  
ATOM    684  CA  SER    57     -46.257  54.150  -7.435  1.00  0.66           C  
ATOM    685  C   SER    57     -45.767  54.868  -6.201  1.00  0.66           C  
ATOM    686  O   SER    57     -45.184  54.245  -5.314  1.00  0.66           O  
ATOM    687  CB  SER    57     -47.626  53.455  -7.193  1.00  0.66           C  
ATOM    688  OG  SER    57     -48.642  54.308  -6.639  1.00  0.66           O  
ATOM    689  H   SER    57     -44.676  52.754  -7.178  1.00  0.66           H  
ATOM    690  HA  SER    57     -46.424  54.882  -8.225  1.00  0.66           H  
ATOM    691  HB2 SER    57     -47.468  52.624  -6.506  1.00  0.66           H  
ATOM    692  HB3 SER    57     -47.987  53.073  -8.148  1.00  0.66           H  
ATOM    693  HG  SER    57     -48.792  55.023  -7.261  1.00  0.66           H  
ATOM    694  N   ILE    58     -45.970  56.202  -6.128  1.00  0.63           N  
ATOM    695  CA  ILE    58     -45.637  56.990  -4.946  1.00  0.63           C  
ATOM    696  C   ILE    58     -46.726  57.998  -4.627  1.00  0.63           C  
ATOM    697  O   ILE    58     -47.591  58.308  -5.444  1.00  0.63           O  
ATOM    698  CB  ILE    58     -44.250  57.653  -4.930  1.00  0.63           C  
ATOM    699  CG1 ILE    58     -43.938  58.573  -6.130  1.00  0.63           C  
ATOM    700  CG2 ILE    58     -43.164  56.566  -4.800  1.00  0.63           C  
ATOM    701  CD1 ILE    58     -44.393  60.019  -5.922  1.00  0.63           C  
ATOM    702  H   ILE    58     -46.370  56.674  -6.926  1.00  0.63           H  
ATOM    703  HA  ILE    58     -45.578  56.244  -4.154  1.00  0.63           H  
ATOM    704  HB  ILE    58     -44.255  58.317  -4.066  1.00  0.63           H  
ATOM    705 HG12 ILE    58     -44.443  58.175  -7.011  1.00  0.63           H  
ATOM    706 HG13 ILE    58     -42.861  58.570  -6.296  1.00  0.63           H  
ATOM    707 HG21 ILE    58     -43.352  55.969  -3.907  1.00  0.63           H  
ATOM    708 HG22 ILE    58     -43.187  55.922  -5.679  1.00  0.63           H  
ATOM    709 HG23 ILE    58     -42.185  57.038  -4.722  1.00  0.63           H  
ATOM    710 HD11 ILE    58     -45.470  60.040  -5.754  1.00  0.63           H  
ATOM    711 HD12 ILE    58     -43.882  60.440  -5.056  1.00  0.63           H  
ATOM    712 HD13 ILE    58     -44.152  60.607  -6.808  1.00  0.63           H  
ATOM    713  N   HIS    59     -46.707  58.496  -3.373  1.00  0.63           N  
ATOM    714  CA  HIS    59     -47.783  59.247  -2.746  1.00  0.63           C  
ATOM    715  C   HIS    59     -47.265  60.560  -2.224  1.00  0.63           C  
ATOM    716  O   HIS    59     -46.191  60.611  -1.646  1.00  0.63           O  
ATOM    717  CB  HIS    59     -48.310  58.518  -1.478  1.00  0.63           C  
ATOM    718  CG  HIS    59     -48.938  57.211  -1.821  1.00  0.63           C  
ATOM    719  CD2 HIS    59     -50.252  57.197  -2.230  1.00  0.63           C  
ATOM    720  ND1 HIS    59     -48.338  56.040  -2.138  1.00  0.63           N  
ATOM    721  NE2 HIS    59     -50.427  56.035  -2.810  1.00  0.63           N  
ATOM    722  CE1 HIS    59     -49.299  55.291  -2.783  1.00  0.63           C  
ATOM    723  H   HIS    59     -45.875  58.333  -2.823  1.00  0.63           H  
ATOM    724  HA  HIS    59     -48.556  59.364  -3.505  1.00  0.63           H  
ATOM    725  HB2 HIS    59     -49.051  59.150  -0.989  1.00  0.63           H  
ATOM    726  HB3 HIS    59     -47.476  58.343  -0.798  1.00  0.63           H  
ATOM    727  HD2 HIS    59     -50.985  57.979  -2.100  1.00  0.63           H  
ATOM    728  HE2 HIS    59     -51.357  55.712  -3.254  1.00  0.63           H  
ATOM    729  HE1 HIS    59     -49.182  54.363  -3.163  1.00  0.63           H  
ATOM    730  N   SER    60     -48.024  61.664  -2.335  1.00  0.71           N  
ATOM    731  CA  SER    60     -47.799  62.795  -1.440  1.00  0.71           C  
ATOM    732  C   SER    60     -48.058  62.421   0.016  1.00  0.71           C  
ATOM    733  O   SER    60     -48.920  61.587   0.263  1.00  0.71           O  
ATOM    734  CB  SER    60     -48.616  64.052  -1.795  1.00  0.71           C  
ATOM    735  OG  SER    60     -50.035  63.814  -1.813  1.00  0.71           O  
ATOM    736  H   SER    60     -48.749  61.711  -3.037  1.00  0.71           H  
ATOM    737  HA  SER    60     -46.747  63.046  -1.577  1.00  0.71           H  
ATOM    738  HB2 SER    60     -48.309  64.398  -2.782  1.00  0.71           H  
ATOM    739  HB3 SER    60     -48.403  64.825  -1.056  1.00  0.71           H  
ATOM    740  HG  SER    60     -50.292  63.526  -0.934  1.00  0.71           H  
ATOM    741  N   PRO    61     -47.359  62.925   1.030  1.00  0.66           N  
ATOM    742  CA  PRO    61     -47.652  62.615   2.420  1.00  0.66           C  
ATOM    743  C   PRO    61     -49.102  62.708   2.850  1.00  0.66           C  
ATOM    744  O   PRO    61     -49.802  63.590   2.374  1.00  0.66           O  
ATOM    745  CB  PRO    61     -46.763  63.557   3.214  1.00  0.66           C  
ATOM    746  CG  PRO    61     -45.554  63.760   2.318  1.00  0.66           C  
ATOM    747  CD  PRO    61     -46.133  63.711   0.900  1.00  0.66           C  
ATOM    748  HA  PRO    61     -47.451  61.558   2.597  1.00  0.66           H  
ATOM    749  HB2 PRO    61     -46.471  63.107   4.163  1.00  0.66           H  
ATOM    750  HB3 PRO    61     -47.270  64.503   3.401  1.00  0.66           H  
ATOM    751  HG2 PRO    61     -44.824  62.965   2.466  1.00  0.66           H  
ATOM    752  HG3 PRO    61     -45.085  64.725   2.512  1.00  0.66           H  
ATOM    753  HD2 PRO    61     -46.356  64.715   0.540  1.00  0.66           H  
ATOM    754  HD3 PRO    61     -45.436  63.227   0.216  1.00  0.66           H  
ATOM    755  N   ARG    62     -49.533  61.792   3.738  1.00  0.50           N  
ATOM    756  CA  ARG    62     -50.869  61.699   4.306  1.00  0.50           C  
ATOM    757  C   ARG    62     -51.952  61.214   3.347  1.00  0.50           C  
ATOM    758  O   ARG    62     -52.983  60.729   3.810  1.00  0.50           O  
ATOM    759  CB  ARG    62     -51.306  63.010   5.022  1.00  0.50           C  
ATOM    760  CG  ARG    62     -50.355  63.498   6.141  1.00  0.50           C  
ATOM    761  CD  ARG    62     -50.815  64.827   6.752  1.00  0.50           C  
ATOM    762  NE  ARG    62     -49.902  65.196   7.886  1.00  0.50           N  
ATOM    763  CZ  ARG    62     -50.097  66.294   8.628  1.00  0.50           C  
ATOM    764  NH1 ARG    62     -49.282  66.550   9.651  1.00  0.50           N  
ATOM    765  NH2 ARG    62     -51.091  67.138   8.361  1.00  0.50           N1+
ATOM    766  H   ARG    62     -48.862  61.100   4.040  1.00  0.50           H  
ATOM    767  HA  ARG    62     -50.772  60.912   5.054  1.00  0.50           H  
ATOM    768  HB2 ARG    62     -52.288  62.842   5.464  1.00  0.50           H  
ATOM    769  HB3 ARG    62     -51.375  63.797   4.271  1.00  0.50           H  
ATOM    770  HG2 ARG    62     -49.358  63.631   5.721  1.00  0.50           H  
ATOM    771  HG3 ARG    62     -50.321  62.743   6.927  1.00  0.50           H  
ATOM    772  HD2 ARG    62     -51.834  64.723   7.124  1.00  0.50           H  
ATOM    773  HD3 ARG    62     -50.784  65.607   5.991  1.00  0.50           H  
ATOM    774  HE  ARG    62     -49.116  64.597   8.096  1.00  0.50           H  
ATOM    775 HH11 ARG    62     -48.524  65.917   9.864  1.00  0.50           H  
ATOM    776 HH12 ARG    62     -49.422  67.377  10.214  1.00  0.50           H  
ATOM    777 HH21 ARG    62     -51.221  67.962   8.931  1.00  0.50           H  
ATOM    778 HH22 ARG    62     -51.715  66.955   7.588  1.00  0.50           H  
ATOM    779  N   PHE    63     -51.727  61.282   2.012  1.00  0.57           N  
ATOM    780  CA  PHE    63     -52.603  60.826   0.944  1.00  0.57           C  
ATOM    781  C   PHE    63     -53.364  59.527   1.254  1.00  0.57           C  
ATOM    782  O   PHE    63     -52.739  58.531   1.630  1.00  0.57           O  
ATOM    783  CB  PHE    63     -51.812  60.697  -0.383  1.00  0.57           C  
ATOM    784  CG  PHE    63     -52.710  60.565  -1.580  1.00  0.57           C  
ATOM    785  CD1 PHE    63     -53.052  59.301  -2.079  1.00  0.57           C  
ATOM    786  CD2 PHE    63     -53.263  61.705  -2.181  1.00  0.57           C  
ATOM    787  CE1 PHE    63     -53.970  59.174  -3.128  1.00  0.57           C  
ATOM    788  CE2 PHE    63     -54.175  61.587  -3.238  1.00  0.57           C  
ATOM    789  CZ  PHE    63     -54.536  60.317  -3.706  1.00  0.57           C  
ATOM    790  H   PHE    63     -50.851  61.696   1.726  1.00  0.57           H  
ATOM    791  HA  PHE    63     -53.372  61.592   0.844  1.00  0.57           H  
ATOM    792  HB2 PHE    63     -51.175  59.814  -0.325  1.00  0.57           H  
ATOM    793  HB3 PHE    63     -51.192  61.585  -0.508  1.00  0.57           H  
ATOM    794  HD1 PHE    63     -52.603  58.417  -1.650  1.00  0.57           H  
ATOM    795  HD2 PHE    63     -52.983  62.685  -1.825  1.00  0.57           H  
ATOM    796  HE1 PHE    63     -54.242  58.194  -3.492  1.00  0.57           H  
ATOM    797  HE2 PHE    63     -54.598  62.472  -3.690  1.00  0.57           H  
ATOM    798  HZ  PHE    63     -55.249  60.220  -4.511  1.00  0.57           H  
ATOM    799  N   PRO    64     -54.689  59.467   1.139  1.00  0.58           N  
ATOM    800  CA  PRO    64     -55.561  60.414   0.449  1.00  0.58           C  
ATOM    801  C   PRO    64     -55.886  61.650   1.281  1.00  0.58           C  
ATOM    802  O   PRO    64     -56.625  62.507   0.806  1.00  0.58           O  
ATOM    803  CB  PRO    64     -56.833  59.594   0.137  1.00  0.58           C  
ATOM    804  CG  PRO    64     -56.555  58.154   0.602  1.00  0.58           C  
ATOM    805  CD  PRO    64     -55.422  58.300   1.607  1.00  0.58           C  
ATOM    806  HA  PRO    64     -55.081  60.817  -0.443  1.00  0.58           H  
ATOM    807  HB2 PRO    64     -57.037  59.610  -0.934  1.00  0.58           H  
ATOM    808  HB3 PRO    64     -57.687  60.005   0.676  1.00  0.58           H  
ATOM    809  HG2 PRO    64     -56.250  57.529  -0.237  1.00  0.58           H  
ATOM    810  HG3 PRO    64     -57.438  57.723   1.074  1.00  0.58           H  
ATOM    811  HD2 PRO    64     -55.813  58.464   2.611  1.00  0.58           H  
ATOM    812  HD3 PRO    64     -54.785  57.415   1.605  1.00  0.58           H  
ATOM    813  N   HIS    65     -55.395  61.743   2.531  1.00  0.45           N  
ATOM    814  CA  HIS    65     -55.550  62.908   3.391  1.00  0.45           C  
ATOM    815  C   HIS    65     -54.626  64.075   3.021  1.00  0.45           C  
ATOM    816  O   HIS    65     -53.537  63.886   2.489  1.00  0.45           O  
ATOM    817  CB  HIS    65     -55.344  62.491   4.870  1.00  0.45           C  
ATOM    818  CG  HIS    65     -56.004  63.362   5.890  1.00  0.45           C  
ATOM    819  ND1 HIS    65     -55.434  64.566   6.228  1.00  0.45           N  
ATOM    820  CD2 HIS    65     -57.172  63.193   6.560  1.00  0.45           C  
ATOM    821  CE1 HIS    65     -56.262  65.120   7.084  1.00  0.45           C  
ATOM    822  NE2 HIS    65     -57.334  64.328   7.325  1.00  0.45           N  
ATOM    823  H   HIS    65     -54.885  60.952   2.897  1.00  0.45           H  
ATOM    824  HA  HIS    65     -56.564  63.279   3.244  1.00  0.45           H  
ATOM    825  HB2 HIS    65     -54.273  62.493   5.072  1.00  0.45           H  
ATOM    826  HB3 HIS    65     -55.735  61.481   4.990  1.00  0.45           H  
ATOM    827  HD2 HIS    65     -57.837  62.344   6.505  1.00  0.45           H  
ATOM    828  HE2 HIS    65     -58.104  64.530   7.946  1.00  0.45           H  
ATOM    829  HE1 HIS    65     -56.107  66.087   7.539  1.00  0.45           H  
ATOM    830  N   THR    66     -55.049  65.325   3.316  1.00  0.60           N  
ATOM    831  CA  THR    66     -54.308  66.567   3.072  1.00  0.60           C  
ATOM    832  C   THR    66     -52.901  66.598   3.670  1.00  0.60           C  
ATOM    833  O   THR    66     -52.641  66.145   4.781  1.00  0.60           O  
ATOM    834  CB  THR    66     -55.078  67.798   3.561  1.00  0.60           C  
ATOM    835  OG1 THR    66     -55.393  67.724   4.948  1.00  0.60           O  
ATOM    836  CG2 THR    66     -56.426  67.905   2.832  1.00  0.60           C  
ATOM    837  H   THR    66     -55.960  65.411   3.744  1.00  0.60           H  
ATOM    838  HA  THR    66     -54.200  66.596   1.988  1.00  0.60           H  
ATOM    839  HB  THR    66     -54.430  68.652   3.365  1.00  0.60           H  
ATOM    840 HG21 THR    66     -56.254  67.957   1.757  1.00  0.60           H  
ATOM    841 HG22 THR    66     -57.033  67.029   3.061  1.00  0.60           H  
ATOM    842 HG23 THR    66     -56.947  68.804   3.161  1.00  0.60           H  
ATOM    843  HG1 THR    66     -55.073  66.880   5.274  1.00  0.60           H  
ATOM    844  N   TYR    67     -51.914  67.122   2.913  1.00  0.62           N  
ATOM    845  CA  TYR    67     -50.485  66.989   3.189  1.00  0.62           C  
ATOM    846  C   TYR    67     -49.912  67.924   4.279  1.00  0.62           C  
ATOM    847  O   TYR    67     -50.561  68.884   4.682  1.00  0.62           O  
ATOM    848  CB  TYR    67     -49.687  67.052   1.847  1.00  0.62           C  
ATOM    849  CG  TYR    67     -50.031  68.255   1.015  1.00  0.62           C  
ATOM    850  CD1 TYR    67     -49.521  69.527   1.322  1.00  0.62           C  
ATOM    851  CD2 TYR    67     -50.913  68.128  -0.066  1.00  0.62           C  
ATOM    852  CE1 TYR    67     -49.977  70.662   0.636  1.00  0.62           C  
ATOM    853  CE2 TYR    67     -51.353  69.255  -0.760  1.00  0.62           C  
ATOM    854  CZ  TYR    67     -50.909  70.519  -0.391  1.00  0.62           C  
ATOM    855  OH  TYR    67     -51.462  71.622  -1.067  1.00  0.62           O  
ATOM    856  H   TYR    67     -52.184  67.646   2.093  1.00  0.62           H  
ATOM    857  HA  TYR    67     -50.356  66.008   3.646  1.00  0.62           H  
ATOM    858  HB2 TYR    67     -49.909  66.155   1.269  1.00  0.62           H  
ATOM    859  HB3 TYR    67     -48.622  67.082   2.077  1.00  0.62           H  
ATOM    860  HD1 TYR    67     -48.772  69.632   2.093  1.00  0.62           H  
ATOM    861  HD2 TYR    67     -51.255  67.148  -0.365  1.00  0.62           H  
ATOM    862  HE1 TYR    67     -49.608  71.642   0.902  1.00  0.62           H  
ATOM    863  HE2 TYR    67     -52.040  69.145  -1.586  1.00  0.62           H  
ATOM    864  HH  TYR    67     -51.131  72.478  -0.785  1.00  0.62           H  
ATOM    865  N   PRO    68     -48.717  67.692   4.864  1.00  0.66           N  
ATOM    866  CA  PRO    68     -48.124  68.627   5.798  1.00  0.66           C  
ATOM    867  C   PRO    68     -47.591  69.860   5.094  1.00  0.66           C  
ATOM    868  O   PRO    68     -47.296  69.839   3.905  1.00  0.66           O  
ATOM    869  CB  PRO    68     -47.017  67.808   6.481  1.00  0.66           C  
ATOM    870  CG  PRO    68     -46.522  66.861   5.393  1.00  0.66           C  
ATOM    871  CD  PRO    68     -47.783  66.612   4.557  1.00  0.66           C  
ATOM    872  HA  PRO    68     -48.841  69.022   6.518  1.00  0.66           H  
ATOM    873  HB2 PRO    68     -47.417  67.249   7.327  1.00  0.66           H  
ATOM    874  HB3 PRO    68     -46.211  68.458   6.823  1.00  0.66           H  
ATOM    875  HG2 PRO    68     -46.146  65.932   5.822  1.00  0.66           H  
ATOM    876  HG3 PRO    68     -45.740  67.327   4.794  1.00  0.66           H  
ATOM    877  HD2 PRO    68     -47.536  66.620   3.495  1.00  0.66           H  
ATOM    878  HD3 PRO    68     -48.223  65.650   4.820  1.00  0.66           H  
ATOM    879  N   ARG    69     -47.509  70.960   5.847  1.00  0.57           N  
ATOM    880  CA  ARG    69     -47.213  72.278   5.343  1.00  0.57           C  
ATOM    881  C   ARG    69     -45.767  72.658   5.623  1.00  0.57           C  
ATOM    882  O   ARG    69     -45.163  72.154   6.569  1.00  0.57           O  
ATOM    883  CB  ARG    69     -48.197  73.270   6.006  1.00  0.57           C  
ATOM    884  CG  ARG    69     -47.915  73.540   7.496  1.00  0.57           C  
ATOM    885  CD  ARG    69     -49.081  74.171   8.257  1.00  0.57           C  
ATOM    886  NE  ARG    69     -48.551  74.479   9.611  1.00  0.57           N  
ATOM    887  CZ  ARG    69     -48.452  73.685  10.677  1.00  0.57           C  
ATOM    888  NH1 ARG    69     -47.861  74.187  11.757  1.00  0.57           N  
ATOM    889  NH2 ARG    69     -48.911  72.445  10.657  1.00  0.57           N1+
ATOM    890  H   ARG    69     -47.665  70.862   6.840  1.00  0.57           H  
ATOM    891  HA  ARG    69     -47.336  72.304   4.260  1.00  0.57           H  
ATOM    892  HB2 ARG    69     -49.204  72.863   5.917  1.00  0.57           H  
ATOM    893  HB3 ARG    69     -48.140  74.218   5.470  1.00  0.57           H  
ATOM    894  HG2 ARG    69     -47.060  74.213   7.564  1.00  0.57           H  
ATOM    895  HG3 ARG    69     -47.670  72.591   7.974  1.00  0.57           H  
ATOM    896  HD2 ARG    69     -49.915  73.472   8.324  1.00  0.57           H  
ATOM    897  HD3 ARG    69     -49.411  75.083   7.760  1.00  0.57           H  
ATOM    898  HE  ARG    69     -48.219  75.424   9.742  1.00  0.57           H  
ATOM    899 HH11 ARG    69     -47.755  73.618  12.585  1.00  0.57           H  
ATOM    900 HH12 ARG    69     -47.518  75.137  11.749  1.00  0.57           H  
ATOM    901 HH21 ARG    69     -49.357  72.085   9.825  1.00  0.57           H  
ATOM    902 HH22 ARG    69     -48.816  71.858  11.473  1.00  0.57           H  
ATOM    903  N   ASN    70     -45.187  73.540   4.783  1.00  0.60           N  
ATOM    904  CA  ASN    70     -43.823  74.034   4.867  1.00  0.60           C  
ATOM    905  C   ASN    70     -42.799  72.916   4.727  1.00  0.60           C  
ATOM    906  O   ASN    70     -41.752  72.910   5.359  1.00  0.60           O  
ATOM    907  CB  ASN    70     -43.618  74.899   6.130  1.00  0.60           C  
ATOM    908  CG  ASN    70     -42.484  75.902   5.955  1.00  0.60           C  
ATOM    909  OD1 ASN    70     -42.311  76.528   4.911  1.00  0.60           O  
ATOM    910  ND2 ASN    70     -41.678  76.093   7.022  1.00  0.60           N  
ATOM    911  H   ASN    70     -45.754  73.890   4.024  1.00  0.60           H  
ATOM    912  HA  ASN    70     -43.653  74.691   4.014  1.00  0.60           H  
ATOM    913  HB2 ASN    70     -43.384  74.245   6.970  1.00  0.60           H  
ATOM    914  HB3 ASN    70     -44.540  75.442   6.338  1.00  0.60           H  
ATOM    915 HD21 ASN    70     -41.834  75.571   7.872  1.00  0.60           H  
ATOM    916 HD22 ASN    70     -40.920  76.758   6.969  1.00  0.60           H  
ATOM    917  N   THR    71     -43.104  71.921   3.877  1.00  0.61           N  
ATOM    918  CA  THR    71     -42.245  70.770   3.680  1.00  0.61           C  
ATOM    919  C   THR    71     -41.762  70.695   2.261  1.00  0.61           C  
ATOM    920  O   THR    71     -42.440  71.042   1.299  1.00  0.61           O  
ATOM    921  CB  THR    71     -42.843  69.415   4.047  1.00  0.61           C  
ATOM    922  OG1 THR    71     -44.052  69.145   3.353  1.00  0.61           O  
ATOM    923  CG2 THR    71     -43.147  69.365   5.549  1.00  0.61           C  
ATOM    924  H   THR    71     -43.966  71.977   3.354  1.00  0.61           H  
ATOM    925  HA  THR    71     -41.429  70.947   4.381  1.00  0.61           H  
ATOM    926  HB  THR    71     -42.103  68.666   3.765  1.00  0.61           H  
ATOM    927 HG21 THR    71     -42.233  69.555   6.111  1.00  0.61           H  
ATOM    928 HG22 THR    71     -43.889  70.125   5.795  1.00  0.61           H  
ATOM    929 HG23 THR    71     -43.536  68.380   5.808  1.00  0.61           H  
ATOM    930  HG1 THR    71     -44.691  69.813   3.613  1.00  0.61           H  
ATOM    931  N   VAL    72     -40.515  70.225   2.107  1.00  0.65           N  
ATOM    932  CA  VAL    72     -39.901  70.051   0.811  1.00  0.65           C  
ATOM    933  C   VAL    72     -39.613  68.581   0.649  1.00  0.65           C  
ATOM    934  O   VAL    72     -38.785  68.006   1.350  1.00  0.65           O  
ATOM    935  CB  VAL    72     -38.623  70.861   0.671  1.00  0.65           C  
ATOM    936  CG1 VAL    72     -38.005  70.663  -0.726  1.00  0.65           C  
ATOM    937  CG2 VAL    72     -38.953  72.348   0.905  1.00  0.65           C  
ATOM    938  H   VAL    72     -39.984  69.983   2.931  1.00  0.65           H  
ATOM    939  HA  VAL    72     -40.577  70.410   0.035  1.00  0.65           H  
ATOM    940  HB  VAL    72     -37.895  70.523   1.409  1.00  0.65           H  
ATOM    941 HG11 VAL    72     -37.776  69.608  -0.876  1.00  0.65           H  
ATOM    942 HG12 VAL    72     -38.713  70.993  -1.486  1.00  0.65           H  
ATOM    943 HG13 VAL    72     -37.089  71.248  -0.804  1.00  0.65           H  
ATOM    944 HG21 VAL    72     -39.681  72.680   0.164  1.00  0.65           H  
ATOM    945 HG22 VAL    72     -39.368  72.475   1.905  1.00  0.65           H  
ATOM    946 HG23 VAL    72     -38.043  72.941   0.811  1.00  0.65           H  
ATOM    947  N   LEU    73     -40.324  67.926  -0.282  1.00  0.66           N  
ATOM    948  CA  LEU    73     -40.165  66.513  -0.537  1.00  0.66           C  
ATOM    949  C   LEU    73     -39.499  66.303  -1.869  1.00  0.66           C  
ATOM    950  O   LEU    73     -39.571  67.123  -2.784  1.00  0.66           O  
ATOM    951  CB  LEU    73     -41.488  65.712  -0.480  1.00  0.66           C  
ATOM    952  CG  LEU    73     -41.936  65.392   0.959  1.00  0.66           C  
ATOM    953  CD1 LEU    73     -42.878  66.465   1.531  1.00  0.66           C  
ATOM    954  CD2 LEU    73     -42.560  63.993   1.006  1.00  0.66           C  
ATOM    955  H   LEU    73     -40.999  68.443  -0.827  1.00  0.66           H  
ATOM    956  HA  LEU    73     -39.539  66.128   0.269  1.00  0.66           H  
ATOM    957  HB2 LEU    73     -41.350  64.774  -1.018  1.00  0.66           H  
ATOM    958  HB3 LEU    73     -42.269  66.297  -0.965  1.00  0.66           H  
ATOM    959  HG  LEU    73     -41.055  65.401   1.601  1.00  0.66           H  
ATOM    960 HD11 LEU    73     -42.381  67.435   1.508  1.00  0.66           H  
ATOM    961 HD12 LEU    73     -43.786  66.509   0.930  1.00  0.66           H  
ATOM    962 HD13 LEU    73     -43.135  66.212   2.560  1.00  0.66           H  
ATOM    963 HD21 LEU    73     -43.443  63.968   0.368  1.00  0.66           H  
ATOM    964 HD22 LEU    73     -41.835  63.260   0.653  1.00  0.66           H  
ATOM    965 HD23 LEU    73     -42.845  63.757   2.031  1.00  0.66           H  
ATOM    966  N   VAL    74     -38.792  65.171  -1.981  1.00  0.71           N  
ATOM    967  CA  VAL    74     -37.893  64.910  -3.072  1.00  0.71           C  
ATOM    968  C   VAL    74     -37.949  63.444  -3.417  1.00  0.71           C  
ATOM    969  O   VAL    74     -38.037  62.570  -2.556  1.00  0.71           O  
ATOM    970  CB  VAL    74     -36.469  65.354  -2.739  1.00  0.71           C  
ATOM    971  CG1 VAL    74     -35.894  64.598  -1.521  1.00  0.71           C  
ATOM    972  CG2 VAL    74     -35.550  65.224  -3.969  1.00  0.71           C  
ATOM    973  H   VAL    74     -38.895  64.467  -1.264  1.00  0.71           H  
ATOM    974  HA  VAL    74     -38.205  65.491  -3.940  1.00  0.71           H  
ATOM    975  HB  VAL    74     -36.514  66.407  -2.462  1.00  0.71           H  
ATOM    976 HG11 VAL    74     -36.547  64.745  -0.661  1.00  0.71           H  
ATOM    977 HG12 VAL    74     -35.829  63.534  -1.751  1.00  0.71           H  
ATOM    978 HG13 VAL    74     -34.900  64.981  -1.292  1.00  0.71           H  
ATOM    979 HG21 VAL    74     -35.488  64.177  -4.267  1.00  0.71           H  
ATOM    980 HG22 VAL    74     -35.958  65.812  -4.791  1.00  0.71           H  
ATOM    981 HG23 VAL    74     -34.554  65.590  -3.719  1.00  0.71           H  
ATOM    982  N   TRP    75     -37.922  63.147  -4.724  1.00  0.65           N  
ATOM    983  CA  TRP    75     -37.980  61.797  -5.218  1.00  0.65           C  
ATOM    984  C   TRP    75     -37.039  61.758  -6.394  1.00  0.65           C  
ATOM    985  O   TRP    75     -37.027  62.653  -7.239  1.00  0.65           O  
ATOM    986  CB  TRP    75     -39.402  61.327  -5.666  1.00  0.65           C  
ATOM    987  CG  TRP    75     -40.566  62.002  -4.958  1.00  0.65           C  
ATOM    988  CD1 TRP    75     -40.967  63.303  -5.085  1.00  0.65           C  
ATOM    989  CD2 TRP    75     -41.418  61.416  -3.958  1.00  0.65           C  
ATOM    990  NE1 TRP    75     -42.008  63.576  -4.231  1.00  0.65           N  
ATOM    991  CE2 TRP    75     -42.288  62.436  -3.518  1.00  0.65           C  
ATOM    992  CE3 TRP    75     -41.473  60.136  -3.406  1.00  0.65           C  
ATOM    993  CZ2 TRP    75     -43.203  62.203  -2.507  1.00  0.65           C  
ATOM    994  CZ3 TRP    75     -42.383  59.912  -2.362  1.00  0.65           C  
ATOM    995  CH2 TRP    75     -43.218  60.939  -1.904  1.00  0.65           C  
ATOM    996  H   TRP    75     -37.858  63.903  -5.390  1.00  0.65           H  
ATOM    997  HA  TRP    75     -37.707  61.116  -4.412  1.00  0.65           H  
ATOM    998  HB2 TRP    75     -39.474  60.255  -5.484  1.00  0.65           H  
ATOM    999  HB3 TRP    75     -39.499  61.522  -6.734  1.00  0.65           H  
ATOM   1000  HD1 TRP    75     -40.526  64.018  -5.764  1.00  0.65           H  
ATOM   1001  HE1 TRP    75     -42.485  64.462  -4.143  1.00  0.65           H  
ATOM   1002  HE3 TRP    75     -40.836  59.344  -3.770  1.00  0.65           H  
ATOM   1003  HZ2 TRP    75     -43.888  62.976  -2.191  1.00  0.65           H  
ATOM   1004  HZ3 TRP    75     -42.440  58.935  -1.906  1.00  0.65           H  
ATOM   1005  HH2 TRP    75     -43.883  60.753  -1.074  1.00  0.65           H  
ATOM   1006  N   ARG    76     -36.194  60.724  -6.475  1.00  0.59           N  
ATOM   1007  CA  ARG    76     -35.338  60.544  -7.621  1.00  0.59           C  
ATOM   1008  C   ARG    76     -35.621  59.171  -8.159  1.00  0.59           C  
ATOM   1009  O   ARG    76     -35.360  58.166  -7.503  1.00  0.59           O  
ATOM   1010  CB  ARG    76     -33.831  60.649  -7.278  1.00  0.59           C  
ATOM   1011  CG  ARG    76     -33.395  62.029  -6.740  1.00  0.59           C  
ATOM   1012  CD  ARG    76     -31.915  62.104  -6.349  1.00  0.59           C  
ATOM   1013  NE  ARG    76     -31.107  61.875  -7.594  1.00  0.59           N  
ATOM   1014  CZ  ARG    76     -29.769  61.864  -7.618  1.00  0.59           C  
ATOM   1015  NH1 ARG    76     -29.127  61.569  -8.749  1.00  0.59           N  
ATOM   1016  NH2 ARG    76     -29.064  62.144  -6.520  1.00  0.59           N1+
ATOM   1017  H   ARG    76     -36.155  60.056  -5.718  1.00  0.59           H  
ATOM   1018  HA  ARG    76     -35.547  61.335  -8.342  1.00  0.59           H  
ATOM   1019  HB2 ARG    76     -33.260  60.440  -8.182  1.00  0.59           H  
ATOM   1020  HB3 ARG    76     -33.600  59.899  -6.521  1.00  0.59           H  
ATOM   1021  HG2 ARG    76     -33.995  62.259  -5.859  1.00  0.59           H  
ATOM   1022  HG3 ARG    76     -33.584  62.774  -7.513  1.00  0.59           H  
ATOM   1023  HD2 ARG    76     -31.686  61.336  -5.610  1.00  0.59           H  
ATOM   1024  HD3 ARG    76     -31.689  63.086  -5.934  1.00  0.59           H  
ATOM   1025  HE  ARG    76     -31.601  61.721  -8.461  1.00  0.59           H  
ATOM   1026 HH11 ARG    76     -28.117  61.559  -8.769  1.00  0.59           H  
ATOM   1027 HH12 ARG    76     -29.651  61.356  -9.586  1.00  0.59           H  
ATOM   1028 HH21 ARG    76     -29.540  62.369  -5.658  1.00  0.59           H  
ATOM   1029 HH22 ARG    76     -28.055  62.131  -6.551  1.00  0.59           H  
ATOM   1030  N   LEU    77     -36.162  59.093  -9.379  1.00  0.64           N  
ATOM   1031  CA  LEU    77     -36.338  57.819 -10.026  1.00  0.64           C  
ATOM   1032  C   LEU    77     -35.116  57.618 -10.910  1.00  0.64           C  
ATOM   1033  O   LEU    77     -34.550  58.569 -11.449  1.00  0.64           O  
ATOM   1034  CB  LEU    77     -37.630  57.766 -10.857  1.00  0.64           C  
ATOM   1035  CG  LEU    77     -38.938  58.219 -10.177  1.00  0.64           C  
ATOM   1036  CD1 LEU    77     -40.041  58.329 -11.239  1.00  0.64           C  
ATOM   1037  CD2 LEU    77     -39.400  57.309  -9.036  1.00  0.64           C  
ATOM   1038  H   LEU    77     -36.451  59.937  -9.852  1.00  0.64           H  
ATOM   1039  HA  LEU    77     -36.432  57.026  -9.284  1.00  0.64           H  
ATOM   1040  HB2 LEU    77     -37.770  56.733 -11.176  1.00  0.64           H  
ATOM   1041  HB3 LEU    77     -37.481  58.400 -11.731  1.00  0.64           H  
ATOM   1042  HG  LEU    77     -38.734  59.186  -9.718  1.00  0.64           H  
ATOM   1043 HD11 LEU    77     -39.727  59.024 -12.018  1.00  0.64           H  
ATOM   1044 HD12 LEU    77     -40.221  57.348 -11.678  1.00  0.64           H  
ATOM   1045 HD13 LEU    77     -40.957  58.693 -10.775  1.00  0.64           H  
ATOM   1046 HD21 LEU    77     -39.622  56.317  -9.430  1.00  0.64           H  
ATOM   1047 HD22 LEU    77     -38.610  57.235  -8.288  1.00  0.64           H  
ATOM   1048 HD23 LEU    77     -40.296  57.727  -8.578  1.00  0.64           H  
ATOM   1049  N   VAL    78     -34.648  56.372 -11.047  1.00  0.62           N  
ATOM   1050  CA  VAL    78     -33.405  56.048 -11.715  1.00  0.62           C  
ATOM   1051  C   VAL    78     -33.681  54.754 -12.423  1.00  0.62           C  
ATOM   1052  O   VAL    78     -34.306  53.859 -11.861  1.00  0.62           O  
ATOM   1053  CB  VAL    78     -32.237  55.827 -10.743  1.00  0.62           C  
ATOM   1054  CG1 VAL    78     -30.962  55.336 -11.465  1.00  0.62           C  
ATOM   1055  CG2 VAL    78     -31.931  57.117  -9.954  1.00  0.62           C  
ATOM   1056  H   VAL    78     -35.193  55.614 -10.662  1.00  0.62           H  
ATOM   1057  HA  VAL    78     -33.109  56.869 -12.368  1.00  0.62           H  
ATOM   1058  HB  VAL    78     -32.547  55.046 -10.049  1.00  0.62           H  
ATOM   1059 HG11 VAL    78     -31.182  54.415 -12.005  1.00  0.62           H  
ATOM   1060 HG12 VAL    78     -30.627  56.098 -12.169  1.00  0.62           H  
ATOM   1061 HG13 VAL    78     -30.178  55.149 -10.731  1.00  0.62           H  
ATOM   1062 HG21 VAL    78     -31.621  57.901 -10.645  1.00  0.62           H  
ATOM   1063 HG22 VAL    78     -32.826  57.437  -9.420  1.00  0.62           H  
ATOM   1064 HG23 VAL    78     -31.131  56.925  -9.240  1.00  0.62           H  
ATOM   1065  N   ALA    79     -33.239  54.617 -13.679  1.00  0.55           N  
ATOM   1066  CA  ALA    79     -33.330  53.359 -14.362  1.00  0.55           C  
ATOM   1067  C   ALA    79     -32.207  52.435 -13.919  1.00  0.55           C  
ATOM   1068  O   ALA    79     -31.031  52.699 -14.140  1.00  0.55           O  
ATOM   1069  CB  ALA    79     -33.301  53.617 -15.874  1.00  0.55           C  
ATOM   1070  H   ALA    79     -32.835  55.412 -14.153  1.00  0.55           H  
ATOM   1071  HA  ALA    79     -34.267  52.860 -14.113  1.00  0.55           H  
ATOM   1072  HB1 ALA    79     -34.144  54.250 -16.151  1.00  0.55           H  
ATOM   1073  HB2 ALA    79     -32.369  54.116 -16.140  1.00  0.55           H  
ATOM   1074  HB3 ALA    79     -33.369  52.668 -16.406  1.00  0.55           H  
ATOM   1075  N   VAL    80     -32.541  51.296 -13.282  1.00  0.28           N  
ATOM   1076  CA  VAL    80     -31.546  50.311 -12.872  1.00  0.28           C  
ATOM   1077  C   VAL    80     -31.058  49.539 -14.080  1.00  0.28           C  
ATOM   1078  O   VAL    80     -30.006  48.903 -14.077  1.00  0.28           O  
ATOM   1079  CB  VAL    80     -32.057  49.320 -11.827  1.00  0.28           C  
ATOM   1080  CG1 VAL    80     -32.342  50.063 -10.506  1.00  0.28           C  
ATOM   1081  CG2 VAL    80     -33.298  48.556 -12.335  1.00  0.28           C  
ATOM   1082  H   VAL    80     -33.515  51.118 -13.081  1.00  0.28           H  
ATOM   1083  HA  VAL    80     -30.735  50.875 -12.411  1.00  0.28           H  
ATOM   1084  HB  VAL    80     -31.286  48.572 -11.643  1.00  0.28           H  
ATOM   1085 HG11 VAL    80     -31.430  50.547 -10.157  1.00  0.28           H  
ATOM   1086 HG12 VAL    80     -33.112  50.816 -10.672  1.00  0.28           H  
ATOM   1087 HG13 VAL    80     -32.686  49.351  -9.756  1.00  0.28           H  
ATOM   1088 HG21 VAL    80     -34.103  49.263 -12.535  1.00  0.28           H  
ATOM   1089 HG22 VAL    80     -33.046  48.023 -13.252  1.00  0.28           H  
ATOM   1090 HG23 VAL    80     -33.621  47.843 -11.577  1.00  0.28           H  
ATOM   1091  N   GLU    81     -31.820  49.630 -15.172  1.00  0.43           N  
ATOM   1092  CA  GLU    81     -31.534  49.047 -16.432  1.00  0.43           C  
ATOM   1093  C   GLU    81     -30.901  50.053 -17.365  1.00  0.43           C  
ATOM   1094  O   GLU    81     -30.662  49.735 -18.496  1.00  0.43           O  
ATOM   1095  CB  GLU    81     -32.870  48.644 -17.072  1.00  0.43           C  
ATOM   1096  CG  GLU    81     -33.785  49.839 -17.443  1.00  0.43           C  
ATOM   1097  CD  GLU    81     -34.834  50.176 -16.399  1.00  0.43           C  
ATOM   1098  OE1 GLU    81     -36.040  50.222 -16.755  1.00  0.43           O  
ATOM   1099  OE2 GLU    81     -34.430  50.443 -15.246  1.00  0.43           O1-
ATOM   1100  H   GLU    81     -32.676  50.161 -15.094  1.00  0.43           H  
ATOM   1101  HA  GLU    81     -30.859  48.205 -16.282  1.00  0.43           H  
ATOM   1102  HB2 GLU    81     -33.407  48.008 -16.369  1.00  0.43           H  
ATOM   1103  HB3 GLU    81     -32.657  48.082 -17.981  1.00  0.43           H  
ATOM   1104  HG2 GLU    81     -34.297  49.599 -18.375  1.00  0.43           H  
ATOM   1105  HG3 GLU    81     -33.156  50.717 -17.589  1.00  0.43           H  
ATOM   1106  N   GLU    82     -30.628  51.299 -16.927  1.00  0.54           N  
ATOM   1107  CA  GLU    82     -29.943  52.310 -17.720  1.00  0.54           C  
ATOM   1108  C   GLU    82     -30.474  52.657 -19.144  1.00  0.54           C  
ATOM   1109  O   GLU    82     -30.957  51.834 -19.912  1.00  0.54           O  
ATOM   1110  CB  GLU    82     -28.420  52.035 -17.725  1.00  0.54           C  
ATOM   1111  CG  GLU    82     -27.766  52.118 -16.316  1.00  0.54           C  
ATOM   1112  CD  GLU    82     -27.566  53.548 -15.805  1.00  0.54           C  
ATOM   1113  OE1 GLU    82     -27.314  54.456 -16.642  1.00  0.54           O  
ATOM   1114  OE2 GLU    82     -27.625  53.755 -14.567  1.00  0.54           O1-
ATOM   1115  H   GLU    82     -30.917  51.546 -15.991  1.00  0.54           H  
ATOM   1116  HA  GLU    82     -30.188  53.231 -17.192  1.00  0.54           H  
ATOM   1117  HB2 GLU    82     -27.940  52.770 -18.371  1.00  0.54           H  
ATOM   1118  HB3 GLU    82     -28.252  51.035 -18.124  1.00  0.54           H  
ATOM   1119  HG2 GLU    82     -26.792  51.631 -16.361  1.00  0.54           H  
ATOM   1120  HG3 GLU    82     -28.405  51.588 -15.610  1.00  0.54           H  
ATOM   1121  N   ASN    83     -30.416  53.941 -19.565  1.00  0.50           N  
ATOM   1122  CA  ASN    83     -30.572  54.389 -20.955  1.00  0.50           C  
ATOM   1123  C   ASN    83     -32.033  54.544 -21.413  1.00  0.50           C  
ATOM   1124  O   ASN    83     -32.336  55.026 -22.491  1.00  0.50           O  
ATOM   1125  CB  ASN    83     -29.776  53.459 -21.911  1.00  0.50           C  
ATOM   1126  CG  ASN    83     -29.221  54.105 -23.170  1.00  0.50           C  
ATOM   1127  ND2 ASN    83     -29.871  54.316 -24.184  1.00  0.50           N  
ATOM   1128  OD1 ASN    83     -27.888  54.351 -23.142  1.00  0.50           O  
ATOM   1129  H   ASN    83     -30.252  54.651 -18.865  1.00  0.50           H  
ATOM   1130  HA  ASN    83     -30.157  55.396 -20.997  1.00  0.50           H  
ATOM   1131  HB2 ASN    83     -30.440  52.651 -22.217  1.00  0.50           H  
ATOM   1132  HB3 ASN    83     -28.936  53.047 -21.351  1.00  0.50           H  
ATOM   1133 HD21 ASN    83     -29.415  54.677 -25.010  1.00  0.50           H  
ATOM   1134 HD22 ASN    83     -30.864  54.130 -24.195  1.00  0.50           H  
ATOM   1135  N   VAL    84     -33.002  54.165 -20.565  1.00  0.62           N  
ATOM   1136  CA  VAL    84     -34.411  54.175 -20.927  1.00  0.62           C  
ATOM   1137  C   VAL    84     -35.148  55.192 -20.087  1.00  0.62           C  
ATOM   1138  O   VAL    84     -35.004  55.280 -18.872  1.00  0.62           O  
ATOM   1139  CB  VAL    84     -35.098  52.827 -20.800  1.00  0.62           C  
ATOM   1140  CG1 VAL    84     -34.836  51.992 -22.066  1.00  0.62           C  
ATOM   1141  CG2 VAL    84     -34.610  52.081 -19.560  1.00  0.62           C  
ATOM   1142  H   VAL    84     -32.742  53.860 -19.638  1.00  0.62           H  
ATOM   1143  HA  VAL    84     -34.445  54.439 -21.984  1.00  0.62           H  
ATOM   1144  HB  VAL    84     -36.170  52.990 -20.693  1.00  0.62           H  
ATOM   1145 HG11 VAL    84     -35.213  52.526 -22.938  1.00  0.62           H  
ATOM   1146 HG12 VAL    84     -33.764  51.827 -22.177  1.00  0.62           H  
ATOM   1147 HG13 VAL    84     -35.345  51.032 -21.980  1.00  0.62           H  
ATOM   1148 HG21 VAL    84     -33.537  51.904 -19.641  1.00  0.62           H  
ATOM   1149 HG22 VAL    84     -34.814  52.680 -18.672  1.00  0.62           H  
ATOM   1150 HG23 VAL    84     -35.131  51.127 -19.482  1.00  0.62           H  
ATOM   1151  N   TRP    85     -35.953  56.051 -20.737  1.00  0.60           N  
ATOM   1152  CA  TRP    85     -36.555  57.176 -20.058  1.00  0.60           C  
ATOM   1153  C   TRP    85     -37.789  56.883 -19.253  1.00  0.60           C  
ATOM   1154  O   TRP    85     -38.519  55.927 -19.443  1.00  0.60           O  
ATOM   1155  CB  TRP    85     -36.842  58.362 -20.995  1.00  0.60           C  
ATOM   1156  CG  TRP    85     -37.472  58.011 -22.334  1.00  0.60           C  
ATOM   1157  CD1 TRP    85     -36.785  57.658 -23.443  1.00  0.60           C  
ATOM   1158  CD2 TRP    85     -38.868  58.029 -22.647  1.00  0.60           C  
ATOM   1159  NE1 TRP    85     -37.673  57.426 -24.475  1.00  0.60           N  
ATOM   1160  CE2 TRP    85     -38.947  57.623 -24.036  1.00  0.60           C  
ATOM   1161  CE3 TRP    85     -40.026  58.263 -21.921  1.00  0.60           C  
ATOM   1162  CZ2 TRP    85     -40.170  57.588 -24.671  1.00  0.60           C  
ATOM   1163  CZ3 TRP    85     -41.267  58.012 -22.542  1.00  0.60           C  
ATOM   1164  CH2 TRP    85     -41.338  57.667 -23.908  1.00  0.60           C  
ATOM   1165  H   TRP    85     -36.141  55.907 -21.719  1.00  0.60           H  
ATOM   1166  HA  TRP    85     -35.776  57.443 -19.343  1.00  0.60           H  
ATOM   1167  HB2 TRP    85     -35.897  58.868 -21.193  1.00  0.60           H  
ATOM   1168  HB3 TRP    85     -37.517  59.042 -20.476  1.00  0.60           H  
ATOM   1169  HD1 TRP    85     -35.711  57.571 -23.511  1.00  0.60           H  
ATOM   1170  HE1 TRP    85     -37.417  57.152 -25.413  1.00  0.60           H  
ATOM   1171  HE3 TRP    85     -39.979  58.628 -20.906  1.00  0.60           H  
ATOM   1172  HZ2 TRP    85     -40.225  57.501 -25.746  1.00  0.60           H  
ATOM   1173  HZ3 TRP    85     -42.176  58.085 -21.964  1.00  0.60           H  
ATOM   1174  HH2 TRP    85     -42.296  57.464 -24.364  1.00  0.60           H  
ATOM   1175  N   ILE    86     -38.034  57.765 -18.282  1.00  0.67           N  
ATOM   1176  CA  ILE    86     -39.136  57.627 -17.365  1.00  0.67           C  
ATOM   1177  C   ILE    86     -40.317  58.428 -17.847  1.00  0.67           C  
ATOM   1178  O   ILE    86     -40.168  59.524 -18.374  1.00  0.67           O  
ATOM   1179  CB  ILE    86     -38.714  58.048 -15.967  1.00  0.67           C  
ATOM   1180  CG1 ILE    86     -37.563  57.134 -15.523  1.00  0.67           C  
ATOM   1181  CG2 ILE    86     -39.936  57.978 -15.019  1.00  0.67           C  
ATOM   1182  CD1 ILE    86     -36.882  57.451 -14.211  1.00  0.67           C  
ATOM   1183  H   ILE    86     -37.421  58.562 -18.186  1.00  0.67           H  
ATOM   1184  HA  ILE    86     -39.436  56.580 -17.322  1.00  0.67           H  
ATOM   1185  HB  ILE    86     -38.358  59.078 -15.946  1.00  0.67           H  
ATOM   1186 HG12 ILE    86     -36.801  57.167 -16.302  1.00  0.67           H  
ATOM   1187 HG13 ILE    86     -37.961  56.122 -15.447  1.00  0.67           H  
ATOM   1188 HG21 ILE    86     -40.709  58.662 -15.371  1.00  0.67           H  
ATOM   1189 HG22 ILE    86     -40.329  56.961 -15.007  1.00  0.67           H  
ATOM   1190 HG23 ILE    86     -39.631  58.262 -14.012  1.00  0.67           H  
ATOM   1191 HD11 ILE    86     -36.470  58.459 -14.250  1.00  0.67           H  
ATOM   1192 HD12 ILE    86     -37.607  57.386 -13.400  1.00  0.67           H  
ATOM   1193 HD13 ILE    86     -36.078  56.736 -14.037  1.00  0.67           H  
ATOM   1194  N   GLN    87     -41.542  57.896 -17.679  1.00  0.66           N  
ATOM   1195  CA  GLN    87     -42.739  58.673 -17.906  1.00  0.66           C  
ATOM   1196  C   GLN    87     -43.685  58.633 -16.728  1.00  0.66           C  
ATOM   1197  O   GLN    87     -43.942  57.598 -16.110  1.00  0.66           O  
ATOM   1198  CB  GLN    87     -43.430  58.341 -19.242  1.00  0.66           C  
ATOM   1199  CG  GLN    87     -44.009  56.917 -19.379  1.00  0.66           C  
ATOM   1200  CD  GLN    87     -45.447  56.790 -18.891  1.00  0.66           C  
ATOM   1201  NE2 GLN    87     -46.152  57.712 -18.495  1.00  0.66           N  
ATOM   1202  OE1 GLN    87     -45.970  55.544 -18.953  1.00  0.66           O  
ATOM   1203  H   GLN    87     -41.626  56.933 -17.388  1.00  0.66           H  
ATOM   1204  HA  GLN    87     -42.412  59.709 -17.998  1.00  0.66           H  
ATOM   1205  HB2 GLN    87     -42.698  58.479 -20.038  1.00  0.66           H  
ATOM   1206  HB3 GLN    87     -44.250  59.047 -19.376  1.00  0.66           H  
ATOM   1207  HG2 GLN    87     -43.387  56.236 -18.798  1.00  0.66           H  
ATOM   1208  HG3 GLN    87     -43.976  56.632 -20.431  1.00  0.66           H  
ATOM   1209 HE21 GLN    87     -47.108  57.535 -18.221  1.00  0.66           H  
ATOM   1210 HE22 GLN    87     -45.777  58.648 -18.443  1.00  0.66           H  
ATOM   1211  N   LEU    88     -44.181  59.830 -16.383  1.00  0.70           N  
ATOM   1212  CA  LEU    88     -45.036  60.100 -15.247  1.00  0.70           C  
ATOM   1213  C   LEU    88     -46.494  60.159 -15.645  1.00  0.70           C  
ATOM   1214  O   LEU    88     -46.839  60.546 -16.750  1.00  0.70           O  
ATOM   1215  CB  LEU    88     -44.708  61.512 -14.692  1.00  0.70           C  
ATOM   1216  CG  LEU    88     -43.608  61.621 -13.620  1.00  0.70           C  
ATOM   1217  CD1 LEU    88     -44.237  61.534 -12.234  1.00  0.70           C  
ATOM   1218  CD2 LEU    88     -42.491  60.583 -13.764  1.00  0.70           C  
ATOM   1219  H   LEU    88     -43.936  60.615 -16.969  1.00  0.70           H  
ATOM   1220  HA  LEU    88     -44.867  59.302 -14.524  1.00  0.70           H  
ATOM   1221  HB2 LEU    88     -45.625  61.913 -14.260  1.00  0.70           H  
ATOM   1222  HB3 LEU    88     -44.403  62.131 -15.536  1.00  0.70           H  
ATOM   1223  HG  LEU    88     -43.130  62.590 -13.763  1.00  0.70           H  
ATOM   1224 HD11 LEU    88     -44.987  62.318 -12.125  1.00  0.70           H  
ATOM   1225 HD12 LEU    88     -44.710  60.560 -12.110  1.00  0.70           H  
ATOM   1226 HD13 LEU    88     -43.465  61.662 -11.476  1.00  0.70           H  
ATOM   1227 HD21 LEU    88     -42.905  59.583 -13.631  1.00  0.70           H  
ATOM   1228 HD22 LEU    88     -42.046  60.663 -14.756  1.00  0.70           H  
ATOM   1229 HD23 LEU    88     -41.727  60.764 -13.008  1.00  0.70           H  
ATOM   1230  N   THR    89     -47.402  59.847 -14.705  1.00  0.69           N  
ATOM   1231  CA  THR    89     -48.832  60.000 -14.918  1.00  0.69           C  
ATOM   1232  C   THR    89     -49.455  60.115 -13.542  1.00  0.69           C  
ATOM   1233  O   THR    89     -48.808  59.822 -12.544  1.00  0.69           O  
ATOM   1234  CB  THR    89     -49.414  58.848 -15.735  1.00  0.69           C  
ATOM   1235  OG1 THR    89     -50.803  58.958 -16.035  1.00  0.69           O  
ATOM   1236  CG2 THR    89     -49.229  57.502 -15.048  1.00  0.69           C  
ATOM   1237  H   THR    89     -47.079  59.493 -13.816  1.00  0.69           H  
ATOM   1238  HA  THR    89     -49.049  60.890 -15.509  1.00  0.69           H  
ATOM   1239  HB  THR    89     -48.848  58.911 -16.665  1.00  0.69           H  
ATOM   1240 HG21 THR    89     -48.174  57.354 -14.816  1.00  0.69           H  
ATOM   1241 HG22 THR    89     -49.810  57.482 -14.126  1.00  0.69           H  
ATOM   1242 HG23 THR    89     -49.570  56.706 -15.710  1.00  0.69           H  
ATOM   1243  HG1 THR    89     -51.284  58.900 -15.206  1.00  0.69           H  
ATOM   1244  N   PHE    90     -50.708  60.586 -13.427  1.00  0.64           N  
ATOM   1245  CA  PHE    90     -51.330  60.814 -12.131  1.00  0.64           C  
ATOM   1246  C   PHE    90     -52.730  60.243 -12.201  1.00  0.64           C  
ATOM   1247  O   PHE    90     -53.388  60.375 -13.224  1.00  0.64           O  
ATOM   1248  CB  PHE    90     -51.426  62.320 -11.751  1.00  0.64           C  
ATOM   1249  CG  PHE    90     -50.071  62.977 -11.697  1.00  0.64           C  
ATOM   1250  CD1 PHE    90     -49.429  63.243 -10.479  1.00  0.64           C  
ATOM   1251  CD2 PHE    90     -49.431  63.359 -12.885  1.00  0.64           C  
ATOM   1252  CE1 PHE    90     -48.180  63.882 -10.454  1.00  0.64           C  
ATOM   1253  CE2 PHE    90     -48.172  63.959 -12.864  1.00  0.64           C  
ATOM   1254  CZ  PHE    90     -47.542  64.234 -11.647  1.00  0.64           C  
ATOM   1255  H   PHE    90     -51.234  60.788 -14.265  1.00  0.64           H  
ATOM   1256  HA  PHE    90     -50.714  60.336 -11.369  1.00  0.64           H  
ATOM   1257  HB2 PHE    90     -51.898  62.406 -10.772  1.00  0.64           H  
ATOM   1258  HB3 PHE    90     -52.036  62.832 -12.495  1.00  0.64           H  
ATOM   1259  HD1 PHE    90     -49.900  62.953  -9.551  1.00  0.64           H  
ATOM   1260  HD2 PHE    90     -49.921  63.186 -13.832  1.00  0.64           H  
ATOM   1261  HE1 PHE    90     -47.709  64.103  -9.508  1.00  0.64           H  
ATOM   1262  HE2 PHE    90     -47.682  64.212 -13.792  1.00  0.64           H  
ATOM   1263  HZ  PHE    90     -46.574  64.713 -11.629  1.00  0.64           H  
ATOM   1264  N   ASP    91     -53.207  59.543 -11.150  1.00  0.65           N  
ATOM   1265  CA  ASP    91     -54.553  58.985 -11.141  1.00  0.65           C  
ATOM   1266  C   ASP    91     -55.578  59.932 -10.519  1.00  0.65           C  
ATOM   1267  O   ASP    91     -55.514  61.148 -10.686  1.00  0.65           O  
ATOM   1268  CB  ASP    91     -54.576  57.553 -10.548  1.00  0.65           C  
ATOM   1269  CG  ASP    91     -54.063  57.514  -9.123  1.00  0.65           C  
ATOM   1270  OD1 ASP    91     -53.767  56.389  -8.647  1.00  0.65           O  
ATOM   1271  OD2 ASP    91     -53.966  58.602  -8.513  1.00  0.65           O1-
ATOM   1272  H   ASP    91     -52.613  59.402 -10.345  1.00  0.65           H  
ATOM   1273  HA  ASP    91     -54.868  58.880 -12.179  1.00  0.65           H  
ATOM   1274  HB2 ASP    91     -53.949  56.908 -11.164  1.00  0.65           H  
ATOM   1275  HB3 ASP    91     -55.602  57.184 -10.562  1.00  0.65           H  
ATOM   1276  N   GLU    92     -56.580  59.390  -9.781  1.00  0.46           N  
ATOM   1277  CA  GLU    92     -57.428  60.238  -8.976  1.00  0.46           C  
ATOM   1278  C   GLU    92     -56.720  60.471  -7.637  1.00  0.46           C  
ATOM   1279  O   GLU    92     -56.664  59.597  -6.781  1.00  0.46           O  
ATOM   1280  CB  GLU    92     -58.864  59.711  -8.727  1.00  0.46           C  
ATOM   1281  CG  GLU    92     -59.657  60.783  -7.932  1.00  0.46           C  
ATOM   1282  CD  GLU    92     -61.138  60.557  -7.655  1.00  0.46           C  
ATOM   1283  OE1 GLU    92     -61.754  59.550  -8.039  1.00  0.46           O  
ATOM   1284  OE2 GLU    92     -61.668  61.475  -7.012  1.00  0.46           O1-
ATOM   1285  H   GLU    92     -56.733  58.392  -9.795  1.00  0.46           H  
ATOM   1286  HA  GLU    92     -57.573  61.158  -9.542  1.00  0.46           H  
ATOM   1287  HB2 GLU    92     -58.821  58.786  -8.152  1.00  0.46           H  
ATOM   1288  HB3 GLU    92     -59.356  59.523  -9.681  1.00  0.46           H  
ATOM   1289  HG2 GLU    92     -59.576  61.717  -8.488  1.00  0.46           H  
ATOM   1290  HG3 GLU    92     -59.165  60.892  -6.965  1.00  0.46           H  
ATOM   1291  N   ARG    93     -56.137  61.651  -7.364  1.00  0.50           N  
ATOM   1292  CA  ARG    93     -56.294  62.908  -8.054  1.00  0.50           C  
ATOM   1293  C   ARG    93     -55.036  63.710  -7.989  1.00  0.50           C  
ATOM   1294  O   ARG    93     -54.160  63.466  -7.174  1.00  0.50           O  
ATOM   1295  CB  ARG    93     -57.424  63.755  -7.422  1.00  0.50           C  
ATOM   1296  CG  ARG    93     -57.257  64.018  -5.906  1.00  0.50           C  
ATOM   1297  CD  ARG    93     -58.443  64.751  -5.272  1.00  0.50           C  
ATOM   1298  NE  ARG    93     -59.663  63.924  -5.551  1.00  0.50           N  
ATOM   1299  CZ  ARG    93     -60.924  64.362  -5.449  1.00  0.50           C  
ATOM   1300  NH1 ARG    93     -61.922  63.627  -5.888  1.00  0.50           N  
ATOM   1301  NH2 ARG    93     -61.223  65.537  -4.909  1.00  0.50           N1+
ATOM   1302  H   ARG    93     -55.508  61.658  -6.574  1.00  0.50           H  
ATOM   1303  HA  ARG    93     -56.540  62.671  -9.089  1.00  0.50           H  
ATOM   1304  HB2 ARG    93     -58.368  63.232  -7.575  1.00  0.50           H  
ATOM   1305  HB3 ARG    93     -57.455  64.717  -7.933  1.00  0.50           H  
ATOM   1306  HG2 ARG    93     -56.361  64.621  -5.758  1.00  0.50           H  
ATOM   1307  HG3 ARG    93     -57.136  63.059  -5.402  1.00  0.50           H  
ATOM   1308  HD2 ARG    93     -58.552  65.741  -5.714  1.00  0.50           H  
ATOM   1309  HD3 ARG    93     -58.293  64.848  -4.197  1.00  0.50           H  
ATOM   1310  HE  ARG    93     -59.523  62.966  -5.837  1.00  0.50           H  
ATOM   1311 HH11 ARG    93     -61.740  62.726  -6.306  1.00  0.50           H  
ATOM   1312 HH12 ARG    93     -62.871  63.964  -5.807  1.00  0.50           H  
ATOM   1313 HH21 ARG    93     -62.186  65.834  -4.848  1.00  0.50           H  
ATOM   1314 HH22 ARG    93     -60.487  66.134  -4.559  1.00  0.50           H  
ATOM   1315  N   PHE    94     -54.953  64.737  -8.846  1.00  0.64           N  
ATOM   1316  CA  PHE    94     -53.949  65.762  -8.752  1.00  0.64           C  
ATOM   1317  C   PHE    94     -54.592  66.987  -8.120  1.00  0.64           C  
ATOM   1318  O   PHE    94     -55.460  67.640  -8.708  1.00  0.64           O  
ATOM   1319  CB  PHE    94     -53.431  66.078 -10.172  1.00  0.64           C  
ATOM   1320  CG  PHE    94     -52.190  66.916 -10.136  1.00  0.64           C  
ATOM   1321  CD1 PHE    94     -52.246  68.308 -10.313  1.00  0.64           C  
ATOM   1322  CD2 PHE    94     -50.946  66.301  -9.950  1.00  0.64           C  
ATOM   1323  CE1 PHE    94     -51.071  69.070 -10.314  1.00  0.64           C  
ATOM   1324  CE2 PHE    94     -49.769  67.056  -9.954  1.00  0.64           C  
ATOM   1325  CZ  PHE    94     -49.834  68.441 -10.132  1.00  0.64           C  
ATOM   1326  H   PHE    94     -55.629  64.794  -9.595  1.00  0.64           H  
ATOM   1327  HA  PHE    94     -53.105  65.443  -8.140  1.00  0.64           H  
ATOM   1328  HB2 PHE    94     -54.205  66.617 -10.719  1.00  0.64           H  
ATOM   1329  HB3 PHE    94     -53.210  65.141 -10.684  1.00  0.64           H  
ATOM   1330  HD1 PHE    94     -53.201  68.794 -10.449  1.00  0.64           H  
ATOM   1331  HD2 PHE    94     -50.895  65.232  -9.802  1.00  0.64           H  
ATOM   1332  HE1 PHE    94     -51.119  70.140 -10.455  1.00  0.64           H  
ATOM   1333  HE2 PHE    94     -48.813  66.571  -9.820  1.00  0.64           H  
ATOM   1334  HZ  PHE    94     -48.927  69.027 -10.129  1.00  0.64           H  
ATOM   1335  N   GLY    95     -54.204  67.305  -6.871  1.00  0.68           N  
ATOM   1336  CA  GLY    95     -54.745  68.451  -6.169  1.00  0.68           C  
ATOM   1337  C   GLY    95     -53.718  69.205  -5.401  1.00  0.68           C  
ATOM   1338  O   GLY    95     -53.124  68.680  -4.466  1.00  0.68           O  
ATOM   1339  H   GLY    95     -53.515  66.728  -6.410  1.00  0.68           H  
ATOM   1340  HA2 GLY    95     -55.510  68.103  -5.475  1.00  0.68           H  
ATOM   1341  HA3 GLY    95     -55.195  69.124  -6.899  1.00  0.68           H  
ATOM   1342  N   LEU    96     -53.540  70.485  -5.767  1.00  0.66           N  
ATOM   1343  CA  LEU    96     -52.688  71.438  -5.099  1.00  0.66           C  
ATOM   1344  C   LEU    96     -53.289  72.798  -5.314  1.00  0.66           C  
ATOM   1345  O   LEU    96     -54.322  72.936  -5.953  1.00  0.66           O  
ATOM   1346  CB  LEU    96     -51.264  71.480  -5.682  1.00  0.66           C  
ATOM   1347  CG  LEU    96     -50.413  70.259  -5.337  1.00  0.66           C  
ATOM   1348  CD1 LEU    96     -49.021  70.429  -5.922  1.00  0.66           C  
ATOM   1349  CD2 LEU    96     -50.295  70.065  -3.824  1.00  0.66           C  
ATOM   1350  H   LEU    96     -54.046  70.808  -6.579  1.00  0.66           H  
ATOM   1351  HA  LEU    96     -52.618  71.149  -4.050  1.00  0.66           H  
ATOM   1352  HB2 LEU    96     -50.762  72.367  -5.296  1.00  0.66           H  
ATOM   1353  HB3 LEU    96     -51.340  71.549  -6.767  1.00  0.66           H  
ATOM   1354  HG  LEU    96     -50.901  69.381  -5.760  1.00  0.66           H  
ATOM   1355 HD11 LEU    96     -49.093  70.551  -7.003  1.00  0.66           H  
ATOM   1356 HD12 LEU    96     -48.549  71.310  -5.487  1.00  0.66           H  
ATOM   1357 HD13 LEU    96     -48.422  69.547  -5.695  1.00  0.66           H  
ATOM   1358 HD21 LEU    96     -49.808  70.935  -3.383  1.00  0.66           H  
ATOM   1359 HD22 LEU    96     -51.290  69.948  -3.394  1.00  0.66           H  
ATOM   1360 HD23 LEU    96     -49.703  69.173  -3.617  1.00  0.66           H  
ATOM   1361  N   GLU    97     -52.709  73.850  -4.741  1.00  0.55           N  
ATOM   1362  CA  GLU    97     -53.289  75.166  -4.839  1.00  0.55           C  
ATOM   1363  C   GLU    97     -53.309  75.779  -6.202  1.00  0.55           C  
ATOM   1364  O   GLU    97     -52.305  75.779  -6.911  1.00  0.55           O  
ATOM   1365  CB  GLU    97     -52.525  76.127  -3.965  1.00  0.55           C  
ATOM   1366  CG  GLU    97     -52.464  75.543  -2.582  1.00  0.55           C  
ATOM   1367  CD  GLU    97     -52.029  76.595  -1.623  1.00  0.55           C  
ATOM   1368  OE1 GLU    97     -51.803  77.792  -1.929  1.00  0.55           O  
ATOM   1369  OE2 GLU    97     -52.129  76.144  -0.479  1.00  0.55           O1-
ATOM   1370  H   GLU    97     -51.848  73.724  -4.229  1.00  0.55           H  
ATOM   1371  HA  GLU    97     -54.324  75.010  -4.534  1.00  0.55           H  
ATOM   1372  HB2 GLU    97     -53.035  77.090  -3.939  1.00  0.55           H  
ATOM   1373  HB3 GLU    97     -51.516  76.261  -4.355  1.00  0.55           H  
ATOM   1374  HG2 GLU    97     -51.751  74.718  -2.566  1.00  0.55           H  
ATOM   1375  HG3 GLU    97     -53.450  75.176  -2.298  1.00  0.55           H  
ATOM   1376  N   ASP    98     -54.464  76.346  -6.587  1.00  0.54           N  
ATOM   1377  CA  ASP    98     -54.622  77.070  -7.818  1.00  0.54           C  
ATOM   1378  C   ASP    98     -53.814  78.377  -7.770  1.00  0.54           C  
ATOM   1379  O   ASP    98     -54.005  79.170  -6.847  1.00  0.54           O  
ATOM   1380  CB  ASP    98     -56.128  77.301  -8.058  1.00  0.54           C  
ATOM   1381  CG  ASP    98     -56.353  77.653  -9.513  1.00  0.54           C  
ATOM   1382  OD1 ASP    98     -56.898  78.737  -9.782  1.00  0.54           O  
ATOM   1383  OD2 ASP    98     -55.954  76.797 -10.352  1.00  0.54           O1-
ATOM   1384  H   ASP    98     -55.265  76.259  -5.978  1.00  0.54           H  
ATOM   1385  HA  ASP    98     -54.230  76.500  -8.660  1.00  0.54           H  
ATOM   1386  HB2 ASP    98     -56.476  78.119  -7.427  1.00  0.54           H  
ATOM   1387  HB3 ASP    98     -56.679  76.393  -7.813  1.00  0.54           H  
ATOM   1388  N   PRO    99     -52.841  78.632  -8.645  1.00  0.55           N  
ATOM   1389  CA  PRO    99     -52.213  79.937  -8.702  1.00  0.55           C  
ATOM   1390  C   PRO    99     -53.207  81.031  -9.070  1.00  0.55           C  
ATOM   1391  O   PRO    99     -53.681  81.053 -10.195  1.00  0.55           O  
ATOM   1392  CB  PRO    99     -51.129  79.741  -9.774  1.00  0.55           C  
ATOM   1393  CG  PRO    99     -51.732  78.731 -10.759  1.00  0.55           C  
ATOM   1394  CD  PRO    99     -52.684  77.896  -9.898  1.00  0.55           C  
ATOM   1395  HA  PRO    99     -51.808  80.266  -7.745  1.00  0.55           H  
ATOM   1396  HB2 PRO    99     -50.216  79.346  -9.329  1.00  0.55           H  
ATOM   1397  HB3 PRO    99     -50.910  80.683 -10.276  1.00  0.55           H  
ATOM   1398  HG2 PRO    99     -50.954  78.104 -11.196  1.00  0.55           H  
ATOM   1399  HG3 PRO    99     -52.276  79.242 -11.553  1.00  0.55           H  
ATOM   1400  HD2 PRO    99     -53.647  77.785 -10.396  1.00  0.55           H  
ATOM   1401  HD3 PRO    99     -52.258  76.911  -9.708  1.00  0.55           H  
ATOM   1402  N   GLU   100     -53.444  82.017  -8.187  1.00  0.42           N  
ATOM   1403  CA  GLU   100     -54.387  83.100  -8.427  1.00  0.42           C  
ATOM   1404  C   GLU   100     -54.069  83.968  -9.648  1.00  0.42           C  
ATOM   1405  O   GLU   100     -54.957  84.404 -10.371  1.00  0.42           O  
ATOM   1406  CB  GLU   100     -54.431  83.987  -7.162  1.00  0.42           C  
ATOM   1407  CG  GLU   100     -55.034  83.276  -5.923  1.00  0.42           C  
ATOM   1408  CD  GLU   100     -54.792  84.049  -4.628  1.00  0.42           C  
ATOM   1409  OE1 GLU   100     -55.776  84.597  -4.070  1.00  0.42           O  
ATOM   1410  OE2 GLU   100     -53.619  84.056  -4.173  1.00  0.42           O1-
ATOM   1411  H   GLU   100     -52.941  82.006  -7.311  1.00  0.42           H  
ATOM   1412  HA  GLU   100     -55.350  82.638  -8.644  1.00  0.42           H  
ATOM   1413  HB2 GLU   100     -55.034  84.868  -7.380  1.00  0.42           H  
ATOM   1414  HB3 GLU   100     -53.413  84.294  -6.921  1.00  0.42           H  
ATOM   1415  HG2 GLU   100     -54.580  82.289  -5.831  1.00  0.42           H  
ATOM   1416  HG3 GLU   100     -56.109  83.169  -6.070  1.00  0.42           H  
ATOM   1417  N   ASP   101     -52.765  84.203  -9.896  1.00  0.36           N  
ATOM   1418  CA  ASP   101     -52.245  84.951 -11.025  1.00  0.36           C  
ATOM   1419  C   ASP   101     -51.827  84.063 -12.208  1.00  0.36           C  
ATOM   1420  O   ASP   101     -51.112  84.512 -13.094  1.00  0.36           O  
ATOM   1421  CB  ASP   101     -50.972  85.708 -10.567  1.00  0.36           C  
ATOM   1422  CG  ASP   101     -51.269  86.798  -9.554  1.00  0.36           C  
ATOM   1423  OD1 ASP   101     -52.248  87.557  -9.754  1.00  0.36           O  
ATOM   1424  OD2 ASP   101     -50.468  86.895  -8.590  1.00  0.36           O1-
ATOM   1425  H   ASP   101     -52.094  83.827  -9.241  1.00  0.36           H  
ATOM   1426  HA  ASP   101     -53.046  85.611 -11.357  1.00  0.36           H  
ATOM   1427  HB2 ASP   101     -50.504  86.162 -11.440  1.00  0.36           H  
ATOM   1428  HB3 ASP   101     -50.284  84.992 -10.117  1.00  0.36           H  
ATOM   1429  N   ASP   102     -52.202  82.765 -12.222  1.00  0.38           N  
ATOM   1430  CA  ASP   102     -51.879  81.798 -13.271  1.00  0.38           C  
ATOM   1431  C   ASP   102     -50.385  81.434 -13.422  1.00  0.38           C  
ATOM   1432  O   ASP   102     -49.953  80.853 -14.414  1.00  0.38           O  
ATOM   1433  CB  ASP   102     -52.498  82.154 -14.655  1.00  0.38           C  
ATOM   1434  CG  ASP   102     -54.016  82.150 -14.624  1.00  0.38           C  
ATOM   1435  OD1 ASP   102     -54.574  81.103 -14.219  1.00  0.38           O  
ATOM   1436  OD2 ASP   102     -54.621  83.155 -15.079  1.00  0.38           O1-
ATOM   1437  H   ASP   102     -52.752  82.434 -11.442  1.00  0.38           H  
ATOM   1438  HA  ASP   102     -52.361  80.894 -12.899  1.00  0.38           H  
ATOM   1439  HB2 ASP   102     -52.160  81.422 -15.389  1.00  0.38           H  
ATOM   1440  HB3 ASP   102     -52.156  83.147 -14.947  1.00  0.38           H  
ATOM   1441  N   ILE   103     -49.536  81.730 -12.409  1.00  0.31           N  
ATOM   1442  CA  ILE   103     -48.075  81.665 -12.551  1.00  0.31           C  
ATOM   1443  C   ILE   103     -47.337  80.539 -11.814  1.00  0.31           C  
ATOM   1444  O   ILE   103     -46.154  80.317 -12.044  1.00  0.31           O  
ATOM   1445  CB  ILE   103     -47.466  82.992 -12.094  1.00  0.31           C  
ATOM   1446  CG1 ILE   103     -47.975  83.408 -10.688  1.00  0.31           C  
ATOM   1447  CG2 ILE   103     -47.779  84.042 -13.181  1.00  0.31           C  
ATOM   1448  CD1 ILE   103     -47.412  84.742 -10.178  1.00  0.31           C  
ATOM   1449  H   ILE   103     -49.924  82.007 -11.518  1.00  0.31           H  
ATOM   1450  HA  ILE   103     -47.935  81.450 -13.610  1.00  0.31           H  
ATOM   1451  HB  ILE   103     -46.386  82.898 -11.981  1.00  0.31           H  
ATOM   1452 HG12 ILE   103     -47.696  82.628  -9.980  1.00  0.31           H  
ATOM   1453 HG13 ILE   103     -49.061  83.490 -10.729  1.00  0.31           H  
ATOM   1454 HG21 ILE   103     -47.340  83.727 -14.128  1.00  0.31           H  
ATOM   1455 HG22 ILE   103     -48.859  84.137 -13.294  1.00  0.31           H  
ATOM   1456 HG23 ILE   103     -47.359  85.004 -12.888  1.00  0.31           H  
ATOM   1457 HD11 ILE   103     -46.325  84.682 -10.129  1.00  0.31           H  
ATOM   1458 HD12 ILE   103     -47.701  85.543 -10.859  1.00  0.31           H  
ATOM   1459 HD13 ILE   103     -47.810  84.948  -9.184  1.00  0.31           H  
ATOM   1460  N   CYS   104     -48.005  79.788 -10.919  1.00  0.55           N  
ATOM   1461  CA  CYS   104     -47.457  78.672 -10.144  1.00  0.55           C  
ATOM   1462  C   CYS   104     -46.262  78.916  -9.212  1.00  0.55           C  
ATOM   1463  O   CYS   104     -45.095  78.910  -9.603  1.00  0.55           O  
ATOM   1464  CB  CYS   104     -47.302  77.340 -10.934  1.00  0.55           C  
ATOM   1465  SG  CYS   104     -48.846  76.389 -11.095  1.00  0.55           S  
ATOM   1466  H   CYS   104     -48.977  80.016 -10.767  1.00  0.55           H  
ATOM   1467  HA  CYS   104     -48.283  78.566  -9.441  1.00  0.55           H  
ATOM   1468  HB2 CYS   104     -46.569  76.719 -10.418  1.00  0.55           H  
ATOM   1469  HB3 CYS   104     -46.939  77.575 -11.934  1.00  0.55           H  
ATOM   1470  N   LYS   105     -46.552  79.061  -7.891  1.00  0.54           N  
ATOM   1471  CA  LYS   105     -45.506  79.264  -6.895  1.00  0.54           C  
ATOM   1472  C   LYS   105     -45.945  79.054  -5.440  1.00  0.54           C  
ATOM   1473  O   LYS   105     -45.114  79.097  -4.539  1.00  0.54           O  
ATOM   1474  CB  LYS   105     -44.884  80.684  -7.063  1.00  0.54           C  
ATOM   1475  CG  LYS   105     -43.604  80.919  -6.236  1.00  0.54           C  
ATOM   1476  CD  LYS   105     -42.851  82.211  -6.578  1.00  0.54           C  
ATOM   1477  CE  LYS   105     -41.675  82.482  -5.630  1.00  0.54           C  
ATOM   1478  NZ  LYS   105     -41.040  83.773  -5.980  1.00  0.54           N1+
ATOM   1479  H   LYS   105     -47.516  79.027  -7.592  1.00  0.54           H  
ATOM   1480  HA  LYS   105     -44.766  78.487  -7.088  1.00  0.54           H  
ATOM   1481  HB2 LYS   105     -45.627  81.420  -6.758  1.00  0.54           H  
ATOM   1482  HB3 LYS   105     -44.641  80.828  -8.116  1.00  0.54           H  
ATOM   1483  HG2 LYS   105     -42.931  80.078  -6.405  1.00  0.54           H  
ATOM   1484  HG3 LYS   105     -43.882  80.956  -5.183  1.00  0.54           H  
ATOM   1485  HD2 LYS   105     -43.548  83.047  -6.517  1.00  0.54           H  
ATOM   1486  HD3 LYS   105     -42.467  82.132  -7.595  1.00  0.54           H  
ATOM   1487  HE2 LYS   105     -40.942  81.681  -5.723  1.00  0.54           H  
ATOM   1488  HE3 LYS   105     -42.039  82.524  -4.603  1.00  0.54           H  
ATOM   1489  HZ1 LYS   105     -40.702  83.735  -6.931  1.00  0.54           H  
ATOM   1490  HZ2 LYS   105     -41.718  84.516  -5.893  1.00  0.54           H  
ATOM   1491  HZ3 LYS   105     -40.266  83.948  -5.355  1.00  0.54           H  
ATOM   1492  N   TYR   106     -47.238  78.751  -5.157  1.00  0.51           N  
ATOM   1493  CA  TYR   106     -47.674  78.352  -3.829  1.00  0.51           C  
ATOM   1494  C   TYR   106     -47.232  76.904  -3.620  1.00  0.51           C  
ATOM   1495  O   TYR   106     -46.035  76.639  -3.662  1.00  0.51           O  
ATOM   1496  CB  TYR   106     -49.183  78.624  -3.576  1.00  0.51           C  
ATOM   1497  CG  TYR   106     -49.599  80.081  -3.695  1.00  0.51           C  
ATOM   1498  CD1 TYR   106     -48.710  81.176  -3.628  1.00  0.51           C  
ATOM   1499  CD2 TYR   106     -50.972  80.355  -3.815  1.00  0.51           C  
ATOM   1500  CE1 TYR   106     -49.190  82.495  -3.684  1.00  0.51           C  
ATOM   1501  CE2 TYR   106     -51.451  81.669  -3.876  1.00  0.51           C  
ATOM   1502  CZ  TYR   106     -50.562  82.741  -3.809  1.00  0.51           C  
ATOM   1503  OH  TYR   106     -51.050  84.062  -3.871  1.00  0.51           O  
ATOM   1504  H   TYR   106     -47.923  78.805  -5.897  1.00  0.51           H  
ATOM   1505  HA  TYR   106     -47.200  78.970  -3.067  1.00  0.51           H  
ATOM   1506  HB2 TYR   106     -49.424  78.284  -2.569  1.00  0.51           H  
ATOM   1507  HB3 TYR   106     -49.757  78.048  -4.301  1.00  0.51           H  
ATOM   1508  HD1 TYR   106     -47.649  80.997  -3.533  1.00  0.51           H  
ATOM   1509  HD2 TYR   106     -51.673  79.534  -3.861  1.00  0.51           H  
ATOM   1510  HE1 TYR   106     -48.498  83.322  -3.630  1.00  0.51           H  
ATOM   1511  HE2 TYR   106     -52.511  81.853  -3.975  1.00  0.51           H  
ATOM   1512  HH  TYR   106     -52.003  84.139  -3.959  1.00  0.51           H  
ATOM   1513  N   ASP   107     -48.088  75.898  -3.383  1.00  0.65           N  
ATOM   1514  CA  ASP   107     -47.562  74.535  -3.428  1.00  0.65           C  
ATOM   1515  C   ASP   107     -47.319  74.058  -4.849  1.00  0.65           C  
ATOM   1516  O   ASP   107     -48.213  74.102  -5.689  1.00  0.65           O  
ATOM   1517  CB  ASP   107     -48.435  73.462  -2.761  1.00  0.65           C  
ATOM   1518  CG  ASP   107     -48.888  73.929  -1.410  1.00  0.65           C  
ATOM   1519  OD1 ASP   107     -48.441  73.383  -0.385  1.00  0.65           O  
ATOM   1520  OD2 ASP   107     -49.683  74.878  -1.409  1.00  0.65           O1-
ATOM   1521  H   ASP   107     -49.061  76.076  -3.181  1.00  0.65           H  
ATOM   1522  HA  ASP   107     -46.636  74.632  -2.861  1.00  0.65           H  
ATOM   1523  HB2 ASP   107     -47.856  72.545  -2.650  1.00  0.65           H  
ATOM   1524  HB3 ASP   107     -49.307  73.268  -3.386  1.00  0.65           H  
ATOM   1525  N   PHE   108     -46.102  73.571  -5.167  1.00  0.66           N  
ATOM   1526  CA  PHE   108     -45.750  73.289  -6.542  1.00  0.66           C  
ATOM   1527  C   PHE   108     -44.939  72.016  -6.689  1.00  0.66           C  
ATOM   1528  O   PHE   108     -44.018  71.738  -5.924  1.00  0.66           O  
ATOM   1529  CB  PHE   108     -45.070  74.514  -7.223  1.00  0.66           C  
ATOM   1530  CG  PHE   108     -43.679  74.752  -6.710  1.00  0.66           C  
ATOM   1531  CD1 PHE   108     -43.452  75.644  -5.661  1.00  0.66           C  
ATOM   1532  CD2 PHE   108     -42.597  74.020  -7.220  1.00  0.66           C  
ATOM   1533  CE1 PHE   108     -42.199  75.714  -5.041  1.00  0.66           C  
ATOM   1534  CE2 PHE   108     -41.332  74.113  -6.636  1.00  0.66           C  
ATOM   1535  CZ  PHE   108     -41.143  74.929  -5.516  1.00  0.66           C  
ATOM   1536  H   PHE   108     -45.427  73.401  -4.435  1.00  0.66           H  
ATOM   1537  HA  PHE   108     -46.683  73.107  -7.075  1.00  0.66           H  
ATOM   1538  HB2 PHE   108     -45.672  75.402  -7.029  1.00  0.66           H  
ATOM   1539  HB3 PHE   108     -45.022  74.336  -8.297  1.00  0.66           H  
ATOM   1540  HD1 PHE   108     -44.252  76.287  -5.324  1.00  0.66           H  
ATOM   1541  HD2 PHE   108     -42.744  73.377  -8.075  1.00  0.66           H  
ATOM   1542  HE1 PHE   108     -42.048  76.372  -4.198  1.00  0.66           H  
ATOM   1543  HE2 PHE   108     -40.503  73.557  -7.048  1.00  0.66           H  
ATOM   1544  HZ  PHE   108     -40.184  74.953  -5.019  1.00  0.66           H  
ATOM   1545  N   VAL   109     -45.265  71.203  -7.710  1.00  0.74           N  
ATOM   1546  CA  VAL   109     -44.577  69.958  -8.004  1.00  0.74           C  
ATOM   1547  C   VAL   109     -43.751  70.238  -9.216  1.00  0.74           C  
ATOM   1548  O   VAL   109     -44.269  70.554 -10.285  1.00  0.74           O  
ATOM   1549  CB  VAL   109     -45.499  68.788  -8.337  1.00  0.74           C  
ATOM   1550  CG1 VAL   109     -44.699  67.490  -8.560  1.00  0.74           C  
ATOM   1551  CG2 VAL   109     -46.472  68.579  -7.178  1.00  0.74           C  
ATOM   1552  H   VAL   109     -46.033  71.474  -8.307  1.00  0.74           H  
ATOM   1553  HA  VAL   109     -44.016  69.660  -7.118  1.00  0.74           H  
ATOM   1554  HB  VAL   109     -46.036  69.023  -9.256  1.00  0.74           H  
ATOM   1555 HG11 VAL   109     -43.993  67.634  -9.378  1.00  0.74           H  
ATOM   1556 HG12 VAL   109     -44.154  67.238  -7.650  1.00  0.74           H  
ATOM   1557 HG13 VAL   109     -45.384  66.679  -8.809  1.00  0.74           H  
ATOM   1558 HG21 VAL   109     -45.913  68.346  -6.272  1.00  0.74           H  
ATOM   1559 HG22 VAL   109     -47.053  69.488  -7.023  1.00  0.74           H  
ATOM   1560 HG23 VAL   109     -47.144  67.754  -7.412  1.00  0.74           H  
ATOM   1561  N   GLU   110     -42.431  70.154  -9.071  1.00  0.70           N  
ATOM   1562  CA  GLU   110     -41.514  70.387 -10.146  1.00  0.70           C  
ATOM   1563  C   GLU   110     -40.918  69.072 -10.585  1.00  0.70           C  
ATOM   1564  O   GLU   110     -40.440  68.280  -9.772  1.00  0.70           O  
ATOM   1565  CB  GLU   110     -40.411  71.350  -9.680  1.00  0.70           C  
ATOM   1566  CG  GLU   110     -39.421  71.736 -10.798  1.00  0.70           C  
ATOM   1567  CD  GLU   110     -38.333  72.629 -10.246  1.00  0.70           C  
ATOM   1568  OE1 GLU   110     -37.174  72.184 -10.069  1.00  0.70           O  
ATOM   1569  OE2 GLU   110     -38.686  73.794  -9.957  1.00  0.70           O1-
ATOM   1570  H   GLU   110     -42.059  69.915  -8.163  1.00  0.70           H  
ATOM   1571  HA  GLU   110     -42.036  70.838 -10.990  1.00  0.70           H  
ATOM   1572  HB2 GLU   110     -39.853  70.872  -8.875  1.00  0.70           H  
ATOM   1573  HB3 GLU   110     -40.882  72.259  -9.306  1.00  0.70           H  
ATOM   1574  HG2 GLU   110     -39.956  72.266 -11.586  1.00  0.70           H  
ATOM   1575  HG3 GLU   110     -38.971  70.832 -11.209  1.00  0.70           H  
ATOM   1576  N   VAL   111     -40.954  68.808 -11.902  1.00  0.72           N  
ATOM   1577  CA  VAL   111     -40.307  67.659 -12.497  1.00  0.72           C  
ATOM   1578  C   VAL   111     -39.081  68.171 -13.244  1.00  0.72           C  
ATOM   1579  O   VAL   111     -39.093  69.223 -13.884  1.00  0.72           O  
ATOM   1580  CB  VAL   111     -41.236  66.856 -13.411  1.00  0.72           C  
ATOM   1581  CG1 VAL   111     -41.164  67.359 -14.851  1.00  0.72           C  
ATOM   1582  CG2 VAL   111     -40.858  65.370 -13.435  1.00  0.72           C  
ATOM   1583  H   VAL   111     -41.457  69.442 -12.506  1.00  0.72           H  
ATOM   1584  HA  VAL   111     -40.018  66.958 -11.714  1.00  0.72           H  
ATOM   1585  HB  VAL   111     -42.240  66.984 -13.008  1.00  0.72           H  
ATOM   1586 HG11 VAL   111     -41.422  68.418 -14.879  1.00  0.72           H  
ATOM   1587 HG12 VAL   111     -40.153  67.221 -15.234  1.00  0.72           H  
ATOM   1588 HG13 VAL   111     -41.866  66.797 -15.468  1.00  0.72           H  
ATOM   1589 HG21 VAL   111     -39.852  65.257 -13.840  1.00  0.72           H  
ATOM   1590 HG22 VAL   111     -40.888  64.971 -12.421  1.00  0.72           H  
ATOM   1591 HG23 VAL   111     -41.565  64.825 -14.061  1.00  0.72           H  
ATOM   1592  N   GLU   112     -37.973  67.429 -13.168  1.00  0.67           N  
ATOM   1593  CA  GLU   112     -36.707  67.844 -13.729  1.00  0.67           C  
ATOM   1594  C   GLU   112     -36.168  66.761 -14.639  1.00  0.67           C  
ATOM   1595  O   GLU   112     -36.055  65.594 -14.256  1.00  0.67           O  
ATOM   1596  CB  GLU   112     -35.744  68.102 -12.550  1.00  0.67           C  
ATOM   1597  CG  GLU   112     -34.267  68.451 -12.871  1.00  0.67           C  
ATOM   1598  CD  GLU   112     -33.352  68.310 -11.651  1.00  0.67           C  
ATOM   1599  OE1 GLU   112     -33.851  68.274 -10.494  1.00  0.67           O  
ATOM   1600  OE2 GLU   112     -32.118  68.139 -11.860  1.00  0.67           O1-
ATOM   1601  H   GLU   112     -38.022  66.537 -12.697  1.00  0.67           H  
ATOM   1602  HA  GLU   112     -36.820  68.749 -14.326  1.00  0.67           H  
ATOM   1603  HB2 GLU   112     -35.737  67.202 -11.936  1.00  0.67           H  
ATOM   1604  HB3 GLU   112     -36.154  68.931 -11.974  1.00  0.67           H  
ATOM   1605  HG2 GLU   112     -34.220  69.481 -13.226  1.00  0.67           H  
ATOM   1606  HG3 GLU   112     -33.912  67.781 -13.654  1.00  0.67           H  
ATOM   1607  N   GLU   113     -35.821  67.121 -15.895  1.00  0.62           N  
ATOM   1608  CA  GLU   113     -35.144  66.217 -16.799  1.00  0.62           C  
ATOM   1609  C   GLU   113     -33.667  66.168 -16.429  1.00  0.62           C  
ATOM   1610  O   GLU   113     -32.983  67.182 -16.532  1.00  0.62           O  
ATOM   1611  CB  GLU   113     -35.280  66.659 -18.274  1.00  0.62           C  
ATOM   1612  CG  GLU   113     -34.729  65.645 -19.301  1.00  0.62           C  
ATOM   1613  CD  GLU   113     -34.669  66.204 -20.720  1.00  0.62           C  
ATOM   1614  OE1 GLU   113     -35.623  66.885 -21.163  1.00  0.62           O  
ATOM   1615  OE2 GLU   113     -33.667  65.861 -21.400  1.00  0.62           O1-
ATOM   1616  H   GLU   113     -36.042  68.054 -16.213  1.00  0.62           H  
ATOM   1617  HA  GLU   113     -35.606  65.235 -16.702  1.00  0.62           H  
ATOM   1618  HB2 GLU   113     -34.740  67.598 -18.399  1.00  0.62           H  
ATOM   1619  HB3 GLU   113     -36.337  66.817 -18.486  1.00  0.62           H  
ATOM   1620  HG2 GLU   113     -35.374  64.766 -19.301  1.00  0.62           H  
ATOM   1621  HG3 GLU   113     -33.722  65.357 -18.999  1.00  0.62           H  
ATOM   1622  N   PRO   114     -33.080  65.068 -15.996  1.00  0.61           N  
ATOM   1623  CA  PRO   114     -31.790  65.127 -15.321  1.00  0.61           C  
ATOM   1624  C   PRO   114     -30.689  64.967 -16.334  1.00  0.61           C  
ATOM   1625  O   PRO   114     -29.529  64.940 -15.937  1.00  0.61           O  
ATOM   1626  CB  PRO   114     -31.808  63.945 -14.371  1.00  0.61           C  
ATOM   1627  CG  PRO   114     -32.698  62.965 -15.095  1.00  0.61           C  
ATOM   1628  CD  PRO   114     -33.743  63.789 -15.820  1.00  0.61           C  
ATOM   1629  HA  PRO   114     -31.622  66.070 -14.802  1.00  0.61           H  
ATOM   1630  HB2 PRO   114     -32.229  64.222 -13.405  1.00  0.61           H  
ATOM   1631  HB3 PRO   114     -30.807  63.538 -14.228  1.00  0.61           H  
ATOM   1632  HG2 PRO   114     -33.176  62.293 -14.383  1.00  0.61           H  
ATOM   1633  HG3 PRO   114     -32.115  62.383 -15.809  1.00  0.61           H  
ATOM   1634  HD2 PRO   114     -33.997  63.343 -16.782  1.00  0.61           H  
ATOM   1635  HD3 PRO   114     -34.646  63.895 -15.219  1.00  0.61           H  
ATOM   1636  N   SER   115     -31.027  64.878 -17.636  1.00  0.31           N  
ATOM   1637  CA  SER   115     -30.093  64.908 -18.747  1.00  0.31           C  
ATOM   1638  C   SER   115     -29.270  66.172 -18.753  1.00  0.31           C  
ATOM   1639  O   SER   115     -28.043  66.132 -18.790  1.00  0.31           O  
ATOM   1640  CB  SER   115     -30.884  64.893 -20.077  1.00  0.31           C  
ATOM   1641  OG  SER   115     -31.765  63.772 -20.122  1.00  0.31           O  
ATOM   1642  H   SER   115     -32.008  64.783 -17.856  1.00  0.31           H  
ATOM   1643  HA  SER   115     -29.440  64.042 -18.642  1.00  0.31           H  
ATOM   1644  HB2 SER   115     -30.184  64.832 -20.910  1.00  0.31           H  
ATOM   1645  HB3 SER   115     -31.467  65.811 -20.158  1.00  0.31           H  
ATOM   1646  HG  SER   115     -32.230  63.802 -20.961  1.00  0.31           H  
ATOM   1647  N   ASP   116     -29.975  67.311 -18.620  1.00  0.28           N  
ATOM   1648  CA  ASP   116     -29.389  68.624 -18.564  1.00  0.28           C  
ATOM   1649  C   ASP   116     -29.698  69.329 -17.244  1.00  0.28           C  
ATOM   1650  O   ASP   116     -29.197  70.414 -16.964  1.00  0.28           O  
ATOM   1651  CB  ASP   116     -30.018  69.450 -19.707  1.00  0.28           C  
ATOM   1652  CG  ASP   116     -29.611  68.910 -21.067  1.00  0.28           C  
ATOM   1653  OD1 ASP   116     -28.396  68.688 -21.290  1.00  0.28           O  
ATOM   1654  OD2 ASP   116     -30.532  68.749 -21.906  1.00  0.28           O1-
ATOM   1655  H   ASP   116     -30.980  67.239 -18.555  1.00  0.28           H  
ATOM   1656  HA  ASP   116     -28.306  68.535 -18.654  1.00  0.28           H  
ATOM   1657  HB2 ASP   116     -29.686  70.485 -19.622  1.00  0.28           H  
ATOM   1658  HB3 ASP   116     -31.104  69.409 -19.619  1.00  0.28           H  
ATOM   1659  N   GLY   117     -30.558  68.746 -16.372  1.00  0.61           N  
ATOM   1660  CA  GLY   117     -31.026  69.445 -15.170  1.00  0.61           C  
ATOM   1661  C   GLY   117     -32.138  70.401 -15.488  1.00  0.61           C  
ATOM   1662  O   GLY   117     -32.572  71.204 -14.669  1.00  0.61           O  
ATOM   1663  H   GLY   117     -30.884  67.808 -16.555  1.00  0.61           H  
ATOM   1664  HA2 GLY   117     -30.194  70.001 -14.737  1.00  0.61           H  
ATOM   1665  HA3 GLY   117     -31.386  68.710 -14.450  1.00  0.61           H  
ATOM   1666  N   THR   118     -32.616  70.359 -16.737  1.00  0.61           N  
ATOM   1667  CA  THR   118     -33.636  71.245 -17.245  1.00  0.61           C  
ATOM   1668  C   THR   118     -34.998  70.934 -16.672  1.00  0.61           C  
ATOM   1669  O   THR   118     -35.525  69.827 -16.778  1.00  0.61           O  
ATOM   1670  CB  THR   118     -33.700  71.224 -18.762  1.00  0.61           C  
ATOM   1671  OG1 THR   118     -32.462  71.682 -19.283  1.00  0.61           O  
ATOM   1672  CG2 THR   118     -34.779  72.153 -19.333  1.00  0.61           C  
ATOM   1673  H   THR   118     -32.239  69.663 -17.364  1.00  0.61           H  
ATOM   1674  HA  THR   118     -33.351  72.247 -16.923  1.00  0.61           H  
ATOM   1675  HB  THR   118     -33.930  70.197 -19.045  1.00  0.61           H  
ATOM   1676 HG21 THR   118     -35.752  71.870 -18.931  1.00  0.61           H  
ATOM   1677 HG22 THR   118     -34.556  73.183 -19.054  1.00  0.61           H  
ATOM   1678 HG23 THR   118     -34.796  72.066 -20.419  1.00  0.61           H  
ATOM   1679  HG1 THR   118     -31.773  71.108 -18.941  1.00  0.61           H  
ATOM   1680  N   ILE   119     -35.618  71.948 -16.039  1.00  0.65           N  
ATOM   1681  CA  ILE   119     -36.984  71.911 -15.543  1.00  0.65           C  
ATOM   1682  C   ILE   119     -37.991  71.713 -16.669  1.00  0.65           C  
ATOM   1683  O   ILE   119     -38.245  72.600 -17.479  1.00  0.65           O  
ATOM   1684  CB  ILE   119     -37.336  73.173 -14.749  1.00  0.65           C  
ATOM   1685  CG1 ILE   119     -36.371  73.344 -13.546  1.00  0.65           C  
ATOM   1686  CG2 ILE   119     -38.815  73.136 -14.287  1.00  0.65           C  
ATOM   1687  CD1 ILE   119     -36.504  74.686 -12.809  1.00  0.65           C  
ATOM   1688  H   ILE   119     -35.094  72.800 -15.898  1.00  0.65           H  
ATOM   1689  HA  ILE   119     -37.042  71.053 -14.873  1.00  0.65           H  
ATOM   1690  HB  ILE   119     -37.216  74.039 -15.401  1.00  0.65           H  
ATOM   1691 HG12 ILE   119     -35.349  73.258 -13.914  1.00  0.65           H  
ATOM   1692 HG13 ILE   119     -36.569  72.543 -12.834  1.00  0.65           H  
ATOM   1693 HG21 ILE   119     -39.465  73.050 -15.157  1.00  0.65           H  
ATOM   1694 HG22 ILE   119     -38.970  72.279 -13.631  1.00  0.65           H  
ATOM   1695 HG23 ILE   119     -39.050  74.053 -13.747  1.00  0.65           H  
ATOM   1696 HD11 ILE   119     -36.309  75.503 -13.504  1.00  0.65           H  
ATOM   1697 HD12 ILE   119     -37.513  74.782 -12.409  1.00  0.65           H  
ATOM   1698 HD13 ILE   119     -35.784  74.725 -11.992  1.00  0.65           H  
ATOM   1699  N   LEU   120     -38.598  70.512 -16.737  1.00  0.66           N  
ATOM   1700  CA  LEU   120     -39.621  70.191 -17.717  1.00  0.66           C  
ATOM   1701  C   LEU   120     -40.945  70.837 -17.378  1.00  0.66           C  
ATOM   1702  O   LEU   120     -41.716  71.221 -18.253  1.00  0.66           O  
ATOM   1703  CB  LEU   120     -39.873  68.671 -17.799  1.00  0.66           C  
ATOM   1704  CG  LEU   120     -38.779  67.838 -18.472  1.00  0.66           C  
ATOM   1705  CD1 LEU   120     -39.135  66.342 -18.395  1.00  0.66           C  
ATOM   1706  CD2 LEU   120     -38.554  68.243 -19.933  1.00  0.66           C  
ATOM   1707  H   LEU   120     -38.328  69.800 -16.074  1.00  0.66           H  
ATOM   1708  HA  LEU   120     -39.245  70.569 -18.667  1.00  0.66           H  
ATOM   1709  HB2 LEU   120     -40.797  68.517 -18.356  1.00  0.66           H  
ATOM   1710  HB3 LEU   120     -39.995  68.299 -16.782  1.00  0.66           H  
ATOM   1711  HG  LEU   120     -37.851  68.028 -17.933  1.00  0.66           H  
ATOM   1712 HD11 LEU   120     -39.259  66.051 -17.352  1.00  0.66           H  
ATOM   1713 HD12 LEU   120     -40.064  66.161 -18.936  1.00  0.66           H  
ATOM   1714 HD13 LEU   120     -38.334  65.754 -18.843  1.00  0.66           H  
ATOM   1715 HD21 LEU   120     -39.466  68.066 -20.504  1.00  0.66           H  
ATOM   1716 HD22 LEU   120     -38.295  69.301 -19.981  1.00  0.66           H  
ATOM   1717 HD23 LEU   120     -37.742  67.650 -20.353  1.00  0.66           H  
ATOM   1718  N   GLY   121     -41.258  70.954 -16.075  1.00  0.71           N  
ATOM   1719  CA  GLY   121     -42.538  71.505 -15.689  1.00  0.71           C  
ATOM   1720  C   GLY   121     -42.651  71.737 -14.224  1.00  0.71           C  
ATOM   1721  O   GLY   121     -42.121  70.993 -13.405  1.00  0.71           O  
ATOM   1722  H   GLY   121     -40.600  70.658 -15.368  1.00  0.71           H  
ATOM   1723  HA2 GLY   121     -43.321  70.810 -15.992  1.00  0.71           H  
ATOM   1724  HA3 GLY   121     -42.677  72.456 -16.203  1.00  0.71           H  
ATOM   1725  N   ARG   122     -43.395  72.796 -13.875  1.00  0.65           N  
ATOM   1726  CA  ARG   122     -43.769  73.122 -12.525  1.00  0.65           C  
ATOM   1727  C   ARG   122     -45.276  73.218 -12.467  1.00  0.65           C  
ATOM   1728  O   ARG   122     -45.903  73.975 -13.200  1.00  0.65           O  
ATOM   1729  CB  ARG   122     -43.144  74.456 -12.069  1.00  0.65           C  
ATOM   1730  CG  ARG   122     -43.535  74.822 -10.627  1.00  0.65           C  
ATOM   1731  CD  ARG   122     -42.824  76.048 -10.054  1.00  0.65           C  
ATOM   1732  NE  ARG   122     -41.370  75.713  -9.922  1.00  0.65           N  
ATOM   1733  CZ  ARG   122     -40.430  76.623  -9.645  1.00  0.65           C  
ATOM   1734  NH1 ARG   122     -39.164  76.254  -9.541  1.00  0.65           N  
ATOM   1735  NH2 ARG   122     -40.718  77.908  -9.486  1.00  0.65           N1+
ATOM   1736  H   ARG   122     -43.715  73.408 -14.612  1.00  0.65           H  
ATOM   1737  HA  ARG   122     -43.401  72.345 -11.855  1.00  0.65           H  
ATOM   1738  HB2 ARG   122     -43.484  75.248 -12.736  1.00  0.65           H  
ATOM   1739  HB3 ARG   122     -42.059  74.373 -12.127  1.00  0.65           H  
ATOM   1740  HG2 ARG   122     -43.306  73.969  -9.988  1.00  0.65           H  
ATOM   1741  HG3 ARG   122     -44.608  75.013 -10.606  1.00  0.65           H  
ATOM   1742  HD2 ARG   122     -43.238  76.294  -9.076  1.00  0.65           H  
ATOM   1743  HD3 ARG   122     -42.950  76.897 -10.726  1.00  0.65           H  
ATOM   1744  HE  ARG   122     -41.085  74.752 -10.048  1.00  0.65           H  
ATOM   1745 HH11 ARG   122     -38.910  75.283  -9.656  1.00  0.65           H  
ATOM   1746 HH12 ARG   122     -38.452  76.943  -9.346  1.00  0.65           H  
ATOM   1747 HH21 ARG   122     -39.981  78.571  -9.292  1.00  0.65           H  
ATOM   1748 HH22 ARG   122     -41.675  78.224  -9.559  1.00  0.65           H  
ATOM   1749  N   TRP   123     -45.883  72.413 -11.588  1.00  0.69           N  
ATOM   1750  CA  TRP   123     -47.303  72.184 -11.574  1.00  0.69           C  
ATOM   1751  C   TRP   123     -47.910  72.549 -10.254  1.00  0.69           C  
ATOM   1752  O   TRP   123     -47.332  72.318  -9.197  1.00  0.69           O  
ATOM   1753  CB  TRP   123     -47.598  70.690 -11.782  1.00  0.69           C  
ATOM   1754  CG  TRP   123     -47.173  70.164 -13.125  1.00  0.69           C  
ATOM   1755  CD1 TRP   123     -45.972  69.648 -13.525  1.00  0.69           C  
ATOM   1756  CD2 TRP   123     -48.045  70.118 -14.260  1.00  0.69           C  
ATOM   1757  NE1 TRP   123     -46.039  69.273 -14.850  1.00  0.69           N  
ATOM   1758  CE2 TRP   123     -47.309  69.548 -15.316  1.00  0.69           C  
ATOM   1759  CE3 TRP   123     -49.371  70.512 -14.427  1.00  0.69           C  
ATOM   1760  CZ2 TRP   123     -47.893  69.352 -16.560  1.00  0.69           C  
ATOM   1761  CZ3 TRP   123     -49.963  70.303 -15.678  1.00  0.69           C  
ATOM   1762  CH2 TRP   123     -49.236  69.730 -16.732  1.00  0.69           C  
ATOM   1763  H   TRP   123     -45.315  71.942 -10.899  1.00  0.69           H  
ATOM   1764  HA  TRP   123     -47.724  72.799 -12.369  1.00  0.69           H  
ATOM   1765  HB2 TRP   123     -48.672  70.535 -11.677  1.00  0.69           H  
ATOM   1766  HB3 TRP   123     -47.073  70.126 -11.011  1.00  0.69           H  
ATOM   1767  HD1 TRP   123     -45.100  69.549 -12.896  1.00  0.69           H  
ATOM   1768  HE1 TRP   123     -45.287  68.866 -15.388  1.00  0.69           H  
ATOM   1769  HE3 TRP   123     -49.924  70.964 -13.617  1.00  0.69           H  
ATOM   1770  HZ2 TRP   123     -47.330  68.920 -17.374  1.00  0.69           H  
ATOM   1771  HZ3 TRP   123     -50.993  70.587 -15.834  1.00  0.69           H  
ATOM   1772  HH2 TRP   123     -49.714  69.577 -17.688  1.00  0.69           H  
ATOM   1773  N   CYS   124     -49.126  73.101 -10.300  1.00  0.68           N  
ATOM   1774  CA  CYS   124     -49.912  73.420  -9.142  1.00  0.68           C  
ATOM   1775  C   CYS   124     -51.361  73.466  -9.609  1.00  0.68           C  
ATOM   1776  O   CYS   124     -51.627  73.300 -10.799  1.00  0.68           O  
ATOM   1777  CB  CYS   124     -49.398  74.700  -8.423  1.00  0.68           C  
ATOM   1778  SG  CYS   124     -49.665  76.318  -9.225  1.00  0.68           S  
ATOM   1779  H   CYS   124     -49.517  73.307 -11.208  1.00  0.68           H  
ATOM   1780  HA  CYS   124     -49.824  72.664  -8.362  1.00  0.68           H  
ATOM   1781  HB2 CYS   124     -48.323  74.582  -8.286  1.00  0.68           H  
ATOM   1782  HB3 CYS   124     -49.886  74.740  -7.449  1.00  0.68           H  
ATOM   1783  N   GLY   125     -52.332  73.636  -8.695  1.00  0.68           N  
ATOM   1784  CA  GLY   125     -53.758  73.622  -9.018  1.00  0.68           C  
ATOM   1785  C   GLY   125     -54.422  72.289  -8.826  1.00  0.68           C  
ATOM   1786  O   GLY   125     -53.826  71.230  -8.991  1.00  0.68           O  
ATOM   1787  H   GLY   125     -52.062  73.781  -7.733  1.00  0.68           H  
ATOM   1788  HA2 GLY   125     -53.875  73.914 -10.062  1.00  0.68           H  
ATOM   1789  HA3 GLY   125     -54.260  74.349  -8.379  1.00  0.68           H  
ATOM   1790  N   SER   126     -55.710  72.304  -8.419  1.00  0.60           N  
ATOM   1791  CA  SER   126     -56.484  71.095  -8.221  1.00  0.60           C  
ATOM   1792  C   SER   126     -57.445  70.913  -9.366  1.00  0.60           C  
ATOM   1793  O   SER   126     -58.019  71.849  -9.902  1.00  0.60           O  
ATOM   1794  CB  SER   126     -57.194  70.970  -6.833  1.00  0.60           C  
ATOM   1795  OG  SER   126     -58.243  71.913  -6.635  1.00  0.60           O  
ATOM   1796  H   SER   126     -56.152  73.195  -8.245  1.00  0.60           H  
ATOM   1797  HA  SER   126     -55.764  70.277  -8.209  1.00  0.60           H  
ATOM   1798  HB2 SER   126     -56.448  71.117  -6.052  1.00  0.60           H  
ATOM   1799  HB3 SER   126     -57.614  69.967  -6.751  1.00  0.60           H  
ATOM   1800  HG  SER   126     -58.606  71.764  -5.759  1.00  0.60           H  
ATOM   1801  N   GLY   127     -57.573  69.659  -9.848  1.00  0.51           N  
ATOM   1802  CA  GLY   127     -58.390  69.341 -11.020  1.00  0.51           C  
ATOM   1803  C   GLY   127     -57.721  69.580 -12.345  1.00  0.51           C  
ATOM   1804  O   GLY   127     -58.252  69.232 -13.392  1.00  0.51           O  
ATOM   1805  H   GLY   127     -57.085  68.909  -9.380  1.00  0.51           H  
ATOM   1806  HA2 GLY   127     -59.291  69.954 -10.981  1.00  0.51           H  
ATOM   1807  HA3 GLY   127     -58.665  68.288 -10.965  1.00  0.51           H  
ATOM   1808  N   THR   128     -56.488  70.100 -12.338  1.00  0.41           N  
ATOM   1809  CA  THR   128     -55.697  70.404 -13.522  1.00  0.41           C  
ATOM   1810  C   THR   128     -54.853  69.211 -13.935  1.00  0.41           C  
ATOM   1811  O   THR   128     -53.725  69.366 -14.399  1.00  0.41           O  
ATOM   1812  CB  THR   128     -54.768  71.591 -13.276  1.00  0.41           C  
ATOM   1813  OG1 THR   128     -54.012  71.400 -12.086  1.00  0.41           O  
ATOM   1814  CG2 THR   128     -55.606  72.860 -13.072  1.00  0.41           C  
ATOM   1815  H   THR   128     -56.073  70.298 -11.439  1.00  0.41           H  
ATOM   1816  HA  THR   128     -56.400  70.650 -14.318  1.00  0.41           H  
ATOM   1817  HB  THR   128     -54.105  71.681 -14.136  1.00  0.41           H  
ATOM   1818 HG21 THR   128     -56.215  73.039 -13.958  1.00  0.41           H  
ATOM   1819 HG22 THR   128     -56.254  72.732 -12.205  1.00  0.41           H  
ATOM   1820 HG23 THR   128     -54.944  73.710 -12.908  1.00  0.41           H  
ATOM   1821  HG1 THR   128     -53.439  72.163 -11.980  1.00  0.41           H  
ATOM   1822  N   VAL   129     -55.391  67.982 -13.744  1.00  0.56           N  
ATOM   1823  CA  VAL   129     -54.734  66.688 -13.893  1.00  0.56           C  
ATOM   1824  C   VAL   129     -53.759  66.584 -15.076  1.00  0.56           C  
ATOM   1825  O   VAL   129     -54.199  66.627 -16.227  1.00  0.56           O  
ATOM   1826  CB  VAL   129     -55.740  65.542 -13.910  1.00  0.56           C  
ATOM   1827  CG1 VAL   129     -55.055  64.172 -14.100  1.00  0.56           C  
ATOM   1828  CG2 VAL   129     -56.520  65.527 -12.579  1.00  0.56           C  
ATOM   1829  H   VAL   129     -56.362  67.959 -13.466  1.00  0.56           H  
ATOM   1830  HA  VAL   129     -54.111  66.599 -13.003  1.00  0.56           H  
ATOM   1831  HB  VAL   129     -56.411  65.706 -14.753  1.00  0.56           H  
ATOM   1832 HG11 VAL   129     -54.492  64.174 -15.033  1.00  0.56           H  
ATOM   1833 HG12 VAL   129     -54.377  63.986 -13.267  1.00  0.56           H  
ATOM   1834 HG13 VAL   129     -55.812  63.389 -14.134  1.00  0.56           H  
ATOM   1835 HG21 VAL   129     -55.827  65.362 -11.754  1.00  0.56           H  
ATOM   1836 HG22 VAL   129     -57.026  66.483 -12.443  1.00  0.56           H  
ATOM   1837 HG23 VAL   129     -57.258  64.725 -12.600  1.00  0.56           H  
ATOM   1838  N   PRO   130     -52.442  66.480 -14.845  1.00  0.59           N  
ATOM   1839  CA  PRO   130     -51.448  66.632 -15.894  1.00  0.59           C  
ATOM   1840  C   PRO   130     -51.517  65.655 -17.043  1.00  0.59           C  
ATOM   1841  O   PRO   130     -51.944  64.514 -16.883  1.00  0.59           O  
ATOM   1842  CB  PRO   130     -50.113  66.444 -15.155  1.00  0.59           C  
ATOM   1843  CG  PRO   130     -50.372  67.031 -13.774  1.00  0.59           C  
ATOM   1844  CD  PRO   130     -51.838  66.694 -13.529  1.00  0.59           C  
ATOM   1845  HA  PRO   130     -51.601  67.595 -16.381  1.00  0.59           H  
ATOM   1846  HB2 PRO   130     -49.311  66.982 -15.661  1.00  0.59           H  
ATOM   1847  HB3 PRO   130     -49.854  65.388 -15.085  1.00  0.59           H  
ATOM   1848  HG2 PRO   130     -50.212  68.109 -13.770  1.00  0.59           H  
ATOM   1849  HG3 PRO   130     -49.732  66.566 -13.024  1.00  0.59           H  
ATOM   1850  HD2 PRO   130     -51.921  65.790 -12.925  1.00  0.59           H  
ATOM   1851  HD3 PRO   130     -52.333  67.519 -13.017  1.00  0.59           H  
ATOM   1852  N   GLY   131     -51.009  66.075 -18.219  1.00  0.60           N  
ATOM   1853  CA  GLY   131     -50.569  65.137 -19.244  1.00  0.60           C  
ATOM   1854  C   GLY   131     -49.378  64.333 -18.810  1.00  0.60           C  
ATOM   1855  O   GLY   131     -48.596  64.755 -17.959  1.00  0.60           O  
ATOM   1856  H   GLY   131     -50.931  67.067 -18.394  1.00  0.60           H  
ATOM   1857  HA2 GLY   131     -50.305  65.697 -20.141  1.00  0.60           H  
ATOM   1858  HA3 GLY   131     -51.389  64.455 -19.469  1.00  0.60           H  
ATOM   1859  N   LYS   132     -49.191  63.141 -19.407  1.00  0.63           N  
ATOM   1860  CA  LYS   132     -48.070  62.298 -19.055  1.00  0.63           C  
ATOM   1861  C   LYS   132     -46.734  62.954 -19.335  1.00  0.63           C  
ATOM   1862  O   LYS   132     -46.519  63.536 -20.395  1.00  0.63           O  
ATOM   1863  CB  LYS   132     -48.127  60.922 -19.749  1.00  0.63           C  
ATOM   1864  CG  LYS   132     -49.339  60.104 -19.295  1.00  0.63           C  
ATOM   1865  CD  LYS   132     -49.242  58.650 -19.769  1.00  0.63           C  
ATOM   1866  CE  LYS   132     -50.365  57.774 -19.222  1.00  0.63           C  
ATOM   1867  NZ  LYS   132     -50.266  56.431 -19.822  1.00  0.63           N1+
ATOM   1868  H   LYS   132     -49.844  62.830 -20.112  1.00  0.63           H  
ATOM   1869  HA  LYS   132     -48.156  62.146 -17.979  1.00  0.63           H  
ATOM   1870  HB2 LYS   132     -47.219  60.369 -19.510  1.00  0.63           H  
ATOM   1871  HB3 LYS   132     -48.187  61.073 -20.827  1.00  0.63           H  
ATOM   1872  HG2 LYS   132     -50.243  60.552 -19.707  1.00  0.63           H  
ATOM   1873  HG3 LYS   132     -49.389  60.119 -18.206  1.00  0.63           H  
ATOM   1874  HD2 LYS   132     -48.288  58.239 -19.439  1.00  0.63           H  
ATOM   1875  HD3 LYS   132     -49.287  58.635 -20.858  1.00  0.63           H  
ATOM   1876  HE2 LYS   132     -51.329  58.216 -19.474  1.00  0.63           H  
ATOM   1877  HE3 LYS   132     -50.273  57.697 -18.139  1.00  0.63           H  
ATOM   1878  HZ1 LYS   132     -50.351  56.504 -20.826  1.00  0.63           H  
ATOM   1879  HZ2 LYS   132     -49.372  56.023 -19.589  1.00  0.63           H  
ATOM   1880  HZ3 LYS   132     -51.007  55.846 -19.463  1.00  0.63           H  
ATOM   1881  N   GLN   133     -45.802  62.894 -18.368  1.00  0.65           N  
ATOM   1882  CA  GLN   133     -44.572  63.647 -18.496  1.00  0.65           C  
ATOM   1883  C   GLN   133     -43.440  62.719 -18.831  1.00  0.65           C  
ATOM   1884  O   GLN   133     -42.915  62.002 -17.980  1.00  0.65           O  
ATOM   1885  CB  GLN   133     -44.221  64.459 -17.233  1.00  0.65           C  
ATOM   1886  CG  GLN   133     -45.407  65.316 -16.745  1.00  0.65           C  
ATOM   1887  CD  GLN   133     -45.137  65.897 -15.366  1.00  0.65           C  
ATOM   1888  OE1 GLN   133     -44.011  66.170 -14.972  1.00  0.65           O  
ATOM   1889  NE2 GLN   133     -46.207  66.100 -14.572  1.00  0.65           N  
ATOM   1890  H   GLN   133     -45.960  62.322 -17.550  1.00  0.65           H  
ATOM   1891  HA  GLN   133     -44.727  64.366 -19.301  1.00  0.65           H  
ATOM   1892  HB2 GLN   133     -43.382  65.117 -17.460  1.00  0.65           H  
ATOM   1893  HB3 GLN   133     -43.936  63.768 -16.439  1.00  0.65           H  
ATOM   1894  HG2 GLN   133     -46.300  64.693 -16.699  1.00  0.65           H  
ATOM   1895  HG3 GLN   133     -45.569  66.132 -17.449  1.00  0.65           H  
ATOM   1896 HE21 GLN   133     -46.083  66.480 -13.644  1.00  0.65           H  
ATOM   1897 HE22 GLN   133     -47.133  65.872 -14.905  1.00  0.65           H  
ATOM   1898  N   ILE   134     -43.043  62.725 -20.109  1.00  0.65           N  
ATOM   1899  CA  ILE   134     -41.914  61.989 -20.627  1.00  0.65           C  
ATOM   1900  C   ILE   134     -40.615  62.711 -20.294  1.00  0.65           C  
ATOM   1901  O   ILE   134     -40.354  63.825 -20.740  1.00  0.65           O  
ATOM   1902  CB  ILE   134     -42.116  61.783 -22.136  1.00  0.65           C  
ATOM   1903  CG1 ILE   134     -43.348  60.864 -22.341  1.00  0.65           C  
ATOM   1904  CG2 ILE   134     -40.835  61.355 -22.886  1.00  0.65           C  
ATOM   1905  CD1 ILE   134     -43.664  60.463 -23.786  1.00  0.65           C  
ATOM   1906  H   ILE   134     -43.573  63.287 -20.760  1.00  0.65           H  
ATOM   1907  HA  ILE   134     -41.844  61.007 -20.159  1.00  0.65           H  
ATOM   1908  HB  ILE   134     -42.332  62.740 -22.610  1.00  0.65           H  
ATOM   1909 HG12 ILE   134     -44.220  61.383 -21.942  1.00  0.65           H  
ATOM   1910 HG13 ILE   134     -43.178  59.950 -21.772  1.00  0.65           H  
ATOM   1911 HG21 ILE   134     -40.056  62.101 -22.729  1.00  0.65           H  
ATOM   1912 HG22 ILE   134     -40.497  60.391 -22.506  1.00  0.65           H  
ATOM   1913 HG23 ILE   134     -41.049  61.271 -23.952  1.00  0.65           H  
ATOM   1914 HD11 ILE   134     -43.839  61.359 -24.382  1.00  0.65           H  
ATOM   1915 HD12 ILE   134     -42.822  59.909 -24.202  1.00  0.65           H  
ATOM   1916 HD13 ILE   134     -44.555  59.836 -23.802  1.00  0.65           H  
ATOM   1917  N   SER   135     -39.754  62.062 -19.477  1.00  0.65           N  
ATOM   1918  CA  SER   135     -38.341  62.404 -19.362  1.00  0.65           C  
ATOM   1919  C   SER   135     -37.672  62.050 -20.668  1.00  0.65           C  
ATOM   1920  O   SER   135     -38.121  61.160 -21.374  1.00  0.65           O  
ATOM   1921  CB  SER   135     -37.605  61.660 -18.205  1.00  0.65           C  
ATOM   1922  OG  SER   135     -36.177  61.841 -18.208  1.00  0.65           O  
ATOM   1923  H   SER   135     -40.109  61.300 -18.917  1.00  0.65           H  
ATOM   1924  HA  SER   135     -38.280  63.468 -19.134  1.00  0.65           H  
ATOM   1925  HB2 SER   135     -37.816  60.594 -18.294  1.00  0.65           H  
ATOM   1926  HB3 SER   135     -37.995  62.030 -17.257  1.00  0.65           H  
ATOM   1927  HG  SER   135     -35.819  61.340 -17.471  1.00  0.65           H  
ATOM   1928  N   LYS   136     -36.585  62.723 -21.049  1.00  0.57           N  
ATOM   1929  CA  LYS   136     -35.875  62.344 -22.251  1.00  0.57           C  
ATOM   1930  C   LYS   136     -34.607  61.570 -21.951  1.00  0.57           C  
ATOM   1931  O   LYS   136     -33.869  61.214 -22.864  1.00  0.57           O  
ATOM   1932  CB  LYS   136     -35.526  63.600 -23.056  1.00  0.57           C  
ATOM   1933  CG  LYS   136     -36.763  64.420 -23.446  1.00  0.57           C  
ATOM   1934  CD  LYS   136     -36.344  65.710 -24.154  1.00  0.57           C  
ATOM   1935  CE  LYS   136     -37.519  66.565 -24.604  1.00  0.57           C  
ATOM   1936  NZ  LYS   136     -36.975  67.792 -25.214  1.00  0.57           N1+
ATOM   1937  H   LYS   136     -36.256  63.501 -20.495  1.00  0.57           H  
ATOM   1938  HA  LYS   136     -36.531  61.691 -22.827  1.00  0.57           H  
ATOM   1939  HB2 LYS   136     -35.008  63.297 -23.966  1.00  0.57           H  
ATOM   1940  HB3 LYS   136     -34.868  64.227 -22.455  1.00  0.57           H  
ATOM   1941  HG2 LYS   136     -37.327  64.670 -22.547  1.00  0.57           H  
ATOM   1942  HG3 LYS   136     -37.389  63.830 -24.115  1.00  0.57           H  
ATOM   1943  HD2 LYS   136     -35.754  65.446 -25.031  1.00  0.57           H  
ATOM   1944  HD3 LYS   136     -35.733  66.297 -23.468  1.00  0.57           H  
ATOM   1945  HE2 LYS   136     -38.141  66.821 -23.746  1.00  0.57           H  
ATOM   1946  HE3 LYS   136     -38.116  66.020 -25.336  1.00  0.57           H  
ATOM   1947  HZ1 LYS   136     -36.424  68.292 -24.531  1.00  0.57           H  
ATOM   1948  HZ2 LYS   136     -36.393  67.547 -26.002  1.00  0.57           H  
ATOM   1949  HZ3 LYS   136     -37.736  68.378 -25.527  1.00  0.57           H  
ATOM   1950  N   GLY   137     -34.333  61.265 -20.663  1.00  0.61           N  
ATOM   1951  CA  GLY   137     -33.125  60.550 -20.272  1.00  0.61           C  
ATOM   1952  C   GLY   137     -33.327  59.567 -19.150  1.00  0.61           C  
ATOM   1953  O   GLY   137     -34.410  59.420 -18.591  1.00  0.61           O  
ATOM   1954  H   GLY   137     -34.989  61.542 -19.946  1.00  0.61           H  
ATOM   1955  HA2 GLY   137     -32.382  61.282 -19.956  1.00  0.61           H  
ATOM   1956  HA3 GLY   137     -32.753  60.006 -21.140  1.00  0.61           H  
ATOM   1957  N   ASN   138     -32.219  58.892 -18.787  1.00  0.58           N  
ATOM   1958  CA  ASN   138     -32.095  57.800 -17.833  1.00  0.58           C  
ATOM   1959  C   ASN   138     -32.761  57.959 -16.451  1.00  0.58           C  
ATOM   1960  O   ASN   138     -33.486  57.099 -15.964  1.00  0.58           O  
ATOM   1961  CB  ASN   138     -30.557  57.649 -17.637  1.00  0.58           C  
ATOM   1962  CG  ASN   138     -30.231  56.410 -16.822  1.00  0.58           C  
ATOM   1963  OD1 ASN   138     -30.670  55.350 -17.243  1.00  0.58           O  
ATOM   1964  ND2 ASN   138     -29.520  56.532 -15.684  1.00  0.58           N  
ATOM   1965  H   ASN   138     -31.362  59.182 -19.236  1.00  0.58           H  
ATOM   1966  HA  ASN   138     -32.627  56.944 -18.248  1.00  0.58           H  
ATOM   1967  HB2 ASN   138     -30.176  58.528 -17.117  1.00  0.58           H  
ATOM   1968  HB3 ASN   138     -30.079  57.569 -18.614  1.00  0.58           H  
ATOM   1969 HD21 ASN   138     -29.321  55.716 -15.123  1.00  0.58           H  
ATOM   1970 HD22 ASN   138     -29.186  57.439 -15.392  1.00  0.58           H  
ATOM   1971  N   GLN   139     -32.481  59.072 -15.757  1.00  0.61           N  
ATOM   1972  CA  GLN   139     -33.039  59.372 -14.451  1.00  0.61           C  
ATOM   1973  C   GLN   139     -34.276  60.272 -14.630  1.00  0.61           C  
ATOM   1974  O   GLN   139     -34.580  60.747 -15.697  1.00  0.61           O  
ATOM   1975  CB  GLN   139     -31.966  60.056 -13.535  1.00  0.61           C  
ATOM   1976  CG  GLN   139     -30.708  59.224 -13.174  1.00  0.61           C  
ATOM   1977  CD  GLN   139     -29.681  60.038 -12.359  1.00  0.61           C  
ATOM   1978  OE1 GLN   139     -29.975  60.690 -11.347  1.00  0.61           O  
ATOM   1979  NE2 GLN   139     -28.398  60.008 -12.799  1.00  0.61           N  
ATOM   1980  H   GLN   139     -31.845  59.741 -16.167  1.00  0.61           H  
ATOM   1981  HA  GLN   139     -33.341  58.447 -13.960  1.00  0.61           H  
ATOM   1982  HB2 GLN   139     -32.458  60.329 -12.601  1.00  0.61           H  
ATOM   1983  HB3 GLN   139     -31.627  60.958 -14.044  1.00  0.61           H  
ATOM   1984  HG2 GLN   139     -30.235  58.886 -14.096  1.00  0.61           H  
ATOM   1985  HG3 GLN   139     -31.016  58.360 -12.586  1.00  0.61           H  
ATOM   1986 HE21 GLN   139     -28.159  59.476 -13.624  1.00  0.61           H  
ATOM   1987 HE22 GLN   139     -27.682  60.517 -12.302  1.00  0.61           H  
ATOM   1988  N   ILE   140     -34.982  60.593 -13.533  1.00  0.65           N  
ATOM   1989  CA  ILE   140     -35.868  61.754 -13.486  1.00  0.65           C  
ATOM   1990  C   ILE   140     -35.866  62.236 -12.051  1.00  0.65           C  
ATOM   1991  O   ILE   140     -35.783  61.441 -11.120  1.00  0.65           O  
ATOM   1992  CB  ILE   140     -37.262  61.508 -14.063  1.00  0.65           C  
ATOM   1993  CG1 ILE   140     -38.187  62.735 -14.194  1.00  0.65           C  
ATOM   1994  CG2 ILE   140     -37.933  60.418 -13.251  1.00  0.65           C  
ATOM   1995  CD1 ILE   140     -39.538  62.377 -14.840  1.00  0.65           C  
ATOM   1996  H   ILE   140     -34.897  60.011 -12.712  1.00  0.65           H  
ATOM   1997  HA  ILE   140     -35.494  62.536 -14.147  1.00  0.65           H  
ATOM   1998  HB  ILE   140     -37.099  61.211 -15.099  1.00  0.65           H  
ATOM   1999 HG12 ILE   140     -37.691  63.485 -14.810  1.00  0.65           H  
ATOM   2000 HG13 ILE   140     -38.370  63.144 -13.201  1.00  0.65           H  
ATOM   2001 HG21 ILE   140     -37.306  59.526 -13.252  1.00  0.65           H  
ATOM   2002 HG22 ILE   140     -38.074  60.763 -12.226  1.00  0.65           H  
ATOM   2003 HG23 ILE   140     -38.902  60.181 -13.691  1.00  0.65           H  
ATOM   2004 HD11 ILE   140     -39.367  61.966 -15.835  1.00  0.65           H  
ATOM   2005 HD12 ILE   140     -40.050  61.638 -14.225  1.00  0.65           H  
ATOM   2006 HD13 ILE   140     -40.153  63.274 -14.918  1.00  0.65           H  
ATOM   2007  N   ARG   141     -35.883  63.562 -11.819  1.00  0.64           N  
ATOM   2008  CA  ARG   141     -35.896  64.101 -10.468  1.00  0.64           C  
ATOM   2009  C   ARG   141     -37.197  64.841 -10.251  1.00  0.64           C  
ATOM   2010  O   ARG   141     -37.708  65.502 -11.151  1.00  0.64           O  
ATOM   2011  CB  ARG   141     -34.720  65.062 -10.176  1.00  0.64           C  
ATOM   2012  CG  ARG   141     -33.315  64.432 -10.244  1.00  0.64           C  
ATOM   2013  CD  ARG   141     -32.220  65.476 -10.014  1.00  0.64           C  
ATOM   2014  NE  ARG   141     -30.891  64.794 -10.102  1.00  0.64           N  
ATOM   2015  CZ  ARG   141     -29.743  65.453  -9.894  1.00  0.64           C  
ATOM   2016  NH1 ARG   141     -28.593  64.787  -9.983  1.00  0.64           N  
ATOM   2017  NH2 ARG   141     -29.731  66.751  -9.606  1.00  0.64           N1+
ATOM   2018  H   ARG   141     -35.887  64.199 -12.603  1.00  0.64           H  
ATOM   2019  HA  ARG   141     -35.792  63.256  -9.787  1.00  0.64           H  
ATOM   2020  HB2 ARG   141     -34.858  65.467  -9.173  1.00  0.64           H  
ATOM   2021  HB3 ARG   141     -34.760  65.872 -10.904  1.00  0.64           H  
ATOM   2022  HG2 ARG   141     -33.175  63.983 -11.227  1.00  0.64           H  
ATOM   2023  HG3 ARG   141     -33.235  63.661  -9.478  1.00  0.64           H  
ATOM   2024  HD2 ARG   141     -32.339  65.924  -9.027  1.00  0.64           H  
ATOM   2025  HD3 ARG   141     -32.286  66.253 -10.776  1.00  0.64           H  
ATOM   2026  HE  ARG   141     -30.858  63.809 -10.324  1.00  0.64           H  
ATOM   2027 HH11 ARG   141     -28.596  63.801 -10.201  1.00  0.64           H  
ATOM   2028 HH12 ARG   141     -27.718  65.268  -9.832  1.00  0.64           H  
ATOM   2029 HH21 ARG   141     -28.853  67.227  -9.456  1.00  0.64           H  
ATOM   2030 HH22 ARG   141     -30.600  67.261  -9.537  1.00  0.64           H  
ATOM   2031  N   ILE   142     -37.802  64.701  -9.056  1.00  0.68           N  
ATOM   2032  CA  ILE   142     -39.061  65.352  -8.734  1.00  0.68           C  
ATOM   2033  C   ILE   142     -38.940  66.016  -7.379  1.00  0.68           C  
ATOM   2034  O   ILE   142     -38.469  65.420  -6.415  1.00  0.68           O  
ATOM   2035  CB  ILE   142     -40.232  64.373  -8.739  1.00  0.68           C  
ATOM   2036  CG1 ILE   142     -40.513  63.873 -10.171  1.00  0.68           C  
ATOM   2037  CG2 ILE   142     -41.512  65.033  -8.170  1.00  0.68           C  
ATOM   2038  CD1 ILE   142     -40.882  62.393 -10.256  1.00  0.68           C  
ATOM   2039  H   ILE   142     -37.363  64.120  -8.356  1.00  0.68           H  
ATOM   2040  HA  ILE   142     -39.266  66.098  -9.502  1.00  0.68           H  
ATOM   2041  HB  ILE   142     -39.958  63.529  -8.106  1.00  0.68           H  
ATOM   2042 HG12 ILE   142     -39.619  64.038 -10.772  1.00  0.68           H  
ATOM   2043 HG13 ILE   142     -41.338  64.455 -10.581  1.00  0.68           H  
ATOM   2044 HG21 ILE   142     -41.321  65.381  -7.155  1.00  0.68           H  
ATOM   2045 HG22 ILE   142     -41.794  65.879  -8.797  1.00  0.68           H  
ATOM   2046 HG23 ILE   142     -42.322  64.304  -8.158  1.00  0.68           H  
ATOM   2047 HD11 ILE   142     -40.068  61.792  -9.851  1.00  0.68           H  
ATOM   2048 HD12 ILE   142     -41.790  62.211  -9.680  1.00  0.68           H  
ATOM   2049 HD13 ILE   142     -41.051  62.120 -11.298  1.00  0.68           H  
ATOM   2050  N   ARG   143     -39.369  67.289  -7.272  1.00  0.65           N  
ATOM   2051  CA  ARG   143     -39.349  68.026  -6.026  1.00  0.65           C  
ATOM   2052  C   ARG   143     -40.704  68.669  -5.802  1.00  0.65           C  
ATOM   2053  O   ARG   143     -41.304  69.235  -6.712  1.00  0.65           O  
ATOM   2054  CB  ARG   143     -38.230  69.104  -5.990  1.00  0.65           C  
ATOM   2055  CG  ARG   143     -36.802  68.510  -6.029  1.00  0.65           C  
ATOM   2056  CD  ARG   143     -35.659  69.534  -5.977  1.00  0.65           C  
ATOM   2057  NE  ARG   143     -35.682  70.337  -7.242  1.00  0.65           N  
ATOM   2058  CZ  ARG   143     -34.948  71.436  -7.449  1.00  0.65           C  
ATOM   2059  NH1 ARG   143     -34.997  72.055  -8.621  1.00  0.65           N  
ATOM   2060  NH2 ARG   143     -34.177  71.954  -6.493  1.00  0.65           N1+
ATOM   2061  H   ARG   143     -39.721  67.750  -8.099  1.00  0.65           H  
ATOM   2062  HA  ARG   143     -39.131  67.319  -5.225  1.00  0.65           H  
ATOM   2063  HB2 ARG   143     -38.338  69.683  -5.073  1.00  0.65           H  
ATOM   2064  HB3 ARG   143     -38.355  69.760  -6.851  1.00  0.65           H  
ATOM   2065  HG2 ARG   143     -36.700  67.940  -6.952  1.00  0.65           H  
ATOM   2066  HG3 ARG   143     -36.693  67.841  -5.175  1.00  0.65           H  
ATOM   2067  HD2 ARG   143     -34.704  69.015  -5.888  1.00  0.65           H  
ATOM   2068  HD3 ARG   143     -35.795  70.194  -5.120  1.00  0.65           H  
ATOM   2069  HE  ARG   143     -36.291  70.029  -7.986  1.00  0.65           H  
ATOM   2070 HH11 ARG   143     -35.573  71.685  -9.364  1.00  0.65           H  
ATOM   2071 HH12 ARG   143     -34.459  72.896  -8.771  1.00  0.65           H  
ATOM   2072 HH21 ARG   143     -33.649  72.797  -6.671  1.00  0.65           H  
ATOM   2073 HH22 ARG   143     -34.120  71.504  -5.591  1.00  0.65           H  
ATOM   2074  N   PHE   144     -41.241  68.575  -4.575  1.00  0.69           N  
ATOM   2075  CA  PHE   144     -42.516  69.172  -4.227  1.00  0.69           C  
ATOM   2076  C   PHE   144     -42.329  70.038  -2.996  1.00  0.69           C  
ATOM   2077  O   PHE   144     -41.793  69.581  -1.990  1.00  0.69           O  
ATOM   2078  CB  PHE   144     -43.602  68.073  -4.008  1.00  0.69           C  
ATOM   2079  CG  PHE   144     -44.884  68.613  -3.433  1.00  0.69           C  
ATOM   2080  CD1 PHE   144     -45.553  69.675  -4.047  1.00  0.69           C  
ATOM   2081  CD2 PHE   144     -45.374  68.129  -2.212  1.00  0.69           C  
ATOM   2082  CE1 PHE   144     -46.660  70.276  -3.458  1.00  0.69           C  
ATOM   2083  CE2 PHE   144     -46.500  68.713  -1.620  1.00  0.69           C  
ATOM   2084  CZ  PHE   144     -47.142  69.787  -2.244  1.00  0.69           C  
ATOM   2085  H   PHE   144     -40.735  68.067  -3.864  1.00  0.69           H  
ATOM   2086  HA  PHE   144     -42.869  69.799  -5.046  1.00  0.69           H  
ATOM   2087  HB2 PHE   144     -43.204  67.324  -3.324  1.00  0.69           H  
ATOM   2088  HB3 PHE   144     -43.822  67.607  -4.969  1.00  0.69           H  
ATOM   2089  HD1 PHE   144     -45.202  70.038  -5.002  1.00  0.69           H  
ATOM   2090  HD2 PHE   144     -44.880  67.301  -1.725  1.00  0.69           H  
ATOM   2091  HE1 PHE   144     -47.143  71.115  -3.937  1.00  0.69           H  
ATOM   2092  HE2 PHE   144     -46.873  68.334  -0.680  1.00  0.69           H  
ATOM   2093  HZ  PHE   144     -48.010  70.238  -1.786  1.00  0.69           H  
ATOM   2094  N   VAL   145     -42.771  71.309  -3.060  1.00  0.69           N  
ATOM   2095  CA  VAL   145     -42.689  72.223  -1.930  1.00  0.69           C  
ATOM   2096  C   VAL   145     -44.059  72.735  -1.553  1.00  0.69           C  
ATOM   2097  O   VAL   145     -44.852  73.101  -2.415  1.00  0.69           O  
ATOM   2098  CB  VAL   145     -41.780  73.425  -2.195  1.00  0.69           C  
ATOM   2099  CG1 VAL   145     -41.734  74.406  -1.002  1.00  0.69           C  
ATOM   2100  CG2 VAL   145     -40.358  72.949  -2.532  1.00  0.69           C  
ATOM   2101  H   VAL   145     -43.174  71.640  -3.925  1.00  0.69           H  
ATOM   2102  HA  VAL   145     -42.258  71.644  -1.114  1.00  0.69           H  
ATOM   2103  HB  VAL   145     -42.202  73.963  -3.044  1.00  0.69           H  
ATOM   2104 HG11 VAL   145     -42.743  74.748  -0.773  1.00  0.69           H  
ATOM   2105 HG12 VAL   145     -41.316  73.900  -0.132  1.00  0.69           H  
ATOM   2106 HG13 VAL   145     -41.110  75.262  -1.259  1.00  0.69           H  
ATOM   2107 HG21 VAL   145     -39.943  72.412  -1.679  1.00  0.69           H  
ATOM   2108 HG22 VAL   145     -40.392  72.287  -3.397  1.00  0.69           H  
ATOM   2109 HG23 VAL   145     -39.731  73.811  -2.759  1.00  0.69           H  
ATOM   2110  N   SER   146     -44.325  72.785  -0.234  1.00  0.66           N  
ATOM   2111  CA  SER   146     -45.447  73.463   0.379  1.00  0.66           C  
ATOM   2112  C   SER   146     -44.948  74.593   1.248  1.00  0.66           C  
ATOM   2113  O   SER   146     -43.856  74.498   1.791  1.00  0.66           O  
ATOM   2114  CB  SER   146     -46.308  72.489   1.235  1.00  0.66           C  
ATOM   2115  OG  SER   146     -45.597  71.833   2.288  1.00  0.66           O  
ATOM   2116  H   SER   146     -43.684  72.306   0.383  1.00  0.66           H  
ATOM   2117  HA  SER   146     -46.076  73.857  -0.420  1.00  0.66           H  
ATOM   2118  HB2 SER   146     -46.716  71.725   0.573  1.00  0.66           H  
ATOM   2119  HB3 SER   146     -47.124  73.058   1.679  1.00  0.66           H  
ATOM   2120  HG  SER   146     -46.215  71.253   2.739  1.00  0.66           H  
ATOM   2121  N   ASP   147     -45.709  75.710   1.380  1.00  0.58           N  
ATOM   2122  CA  ASP   147     -45.474  76.738   2.395  1.00  0.58           C  
ATOM   2123  C   ASP   147     -46.369  76.391   3.595  1.00  0.58           C  
ATOM   2124  O   ASP   147     -47.096  75.408   3.586  1.00  0.58           O  
ATOM   2125  CB  ASP   147     -45.698  78.194   1.879  1.00  0.58           C  
ATOM   2126  CG  ASP   147     -45.247  79.331   2.820  1.00  0.58           C  
ATOM   2127  OD1 ASP   147     -45.971  79.706   3.739  1.00  0.58           O  
ATOM   2128  OD2 ASP   147     -44.149  79.882   2.556  1.00  0.58           O1-
ATOM   2129  H   ASP   147     -46.481  75.839   0.742  1.00  0.58           H  
ATOM   2130  HA  ASP   147     -44.423  76.733   2.683  1.00  0.58           H  
ATOM   2131  HB2 ASP   147     -46.765  78.320   1.694  1.00  0.58           H  
ATOM   2132  HB3 ASP   147     -45.151  78.302   0.942  1.00  0.58           H  
ATOM   2133  N   GLU   148     -46.353  77.183   4.676  1.00  0.51           N  
ATOM   2134  CA  GLU   148     -47.257  77.145   5.774  1.00  0.51           C  
ATOM   2135  C   GLU   148     -48.673  77.669   5.496  1.00  0.51           C  
ATOM   2136  O   GLU   148     -49.647  77.056   5.931  1.00  0.51           O  
ATOM   2137  CB  GLU   148     -46.666  77.828   7.040  1.00  0.51           C  
ATOM   2138  CG  GLU   148     -47.490  77.456   8.301  1.00  0.51           C  
ATOM   2139  CD  GLU   148     -46.791  77.410   9.667  1.00  0.51           C  
ATOM   2140  OE1 GLU   148     -46.004  78.318   9.991  1.00  0.51           O  
ATOM   2141  OE2 GLU   148     -47.079  76.444  10.431  1.00  0.51           O1-
ATOM   2142  H   GLU   148     -45.623  77.880   4.715  1.00  0.51           H  
ATOM   2143  HA  GLU   148     -47.380  76.078   5.957  1.00  0.51           H  
ATOM   2144  HB2 GLU   148     -46.687  78.909   6.905  1.00  0.51           H  
ATOM   2145  HB3 GLU   148     -45.636  77.499   7.176  1.00  0.51           H  
ATOM   2146  HG2 GLU   148     -47.911  76.466   8.125  1.00  0.51           H  
ATOM   2147  HG3 GLU   148     -48.297  78.185   8.381  1.00  0.51           H  
ATOM   2148  N   TYR   149     -48.848  78.797   4.766  1.00  0.27           N  
ATOM   2149  CA  TYR   149     -50.094  79.588   4.763  1.00  0.27           C  
ATOM   2150  C   TYR   149     -51.134  79.159   3.752  1.00  0.27           C  
ATOM   2151  O   TYR   149     -52.011  79.912   3.334  1.00  0.27           O  
ATOM   2152  CB  TYR   149     -49.788  81.069   4.441  1.00  0.27           C  
ATOM   2153  CG  TYR   149     -49.226  81.696   5.659  1.00  0.27           C  
ATOM   2154  CD1 TYR   149     -50.083  82.034   6.717  1.00  0.27           C  
ATOM   2155  CD2 TYR   149     -47.850  81.912   5.780  1.00  0.27           C  
ATOM   2156  CE1 TYR   149     -49.564  82.590   7.890  1.00  0.27           C  
ATOM   2157  CE2 TYR   149     -47.329  82.465   6.956  1.00  0.27           C  
ATOM   2158  CZ  TYR   149     -48.188  82.803   8.009  1.00  0.27           C  
ATOM   2159  OH  TYR   149     -47.672  83.346   9.197  1.00  0.27           O  
ATOM   2160  H   TYR   149     -48.081  79.115   4.191  1.00  0.27           H  
ATOM   2161  HA  TYR   149     -50.499  79.430   5.762  1.00  0.27           H  
ATOM   2162  HB2 TYR   149     -50.705  81.581   4.151  1.00  0.27           H  
ATOM   2163  HB3 TYR   149     -49.065  81.129   3.627  1.00  0.27           H  
ATOM   2164  HD1 TYR   149     -51.146  81.864   6.625  1.00  0.27           H  
ATOM   2165  HD2 TYR   149     -47.189  81.652   4.966  1.00  0.27           H  
ATOM   2166  HE1 TYR   149     -50.225  82.854   8.702  1.00  0.27           H  
ATOM   2167  HE2 TYR   149     -46.266  82.631   7.051  1.00  0.27           H  
ATOM   2168  HH  TYR   149     -46.718  83.456   9.212  1.00  0.27           H  
ATOM   2169  N   PHE   150     -51.039  77.912   3.338  1.00  0.39           N  
ATOM   2170  CA  PHE   150     -51.487  77.427   2.069  1.00  0.39           C  
ATOM   2171  C   PHE   150     -52.681  76.493   2.283  1.00  0.39           C  
ATOM   2172  O   PHE   150     -52.616  75.665   3.200  1.00  0.39           O  
ATOM   2173  CB  PHE   150     -50.204  76.734   1.489  1.00  0.39           C  
ATOM   2174  CG  PHE   150     -49.296  77.648   0.682  1.00  0.39           C  
ATOM   2175  CD1 PHE   150     -49.402  79.048   0.701  1.00  0.39           C  
ATOM   2176  CD2 PHE   150     -48.259  77.094  -0.085  1.00  0.39           C  
ATOM   2177  CE1 PHE   150     -48.507  79.876   0.031  1.00  0.39           C  
ATOM   2178  CE2 PHE   150     -47.320  77.923  -0.721  1.00  0.39           C  
ATOM   2179  CZ  PHE   150     -47.444  79.316  -0.659  1.00  0.39           C  
ATOM   2180  H   PHE   150     -50.616  77.245   3.967  1.00  0.39           H  
ATOM   2181  HA  PHE   150     -51.858  78.180   1.374  1.00  0.39           H  
ATOM   2182  HB2 PHE   150     -50.523  75.916   0.843  1.00  0.39           H  
ATOM   2183  HB3 PHE   150     -49.628  76.334   2.323  1.00  0.39           H  
ATOM   2184  HD1 PHE   150     -50.210  79.500   1.257  1.00  0.39           H  
ATOM   2185  HD2 PHE   150     -48.182  76.022  -0.187  1.00  0.39           H  
ATOM   2186  HE1 PHE   150     -48.640  80.948   0.049  1.00  0.39           H  
ATOM   2187  HE2 PHE   150     -46.496  77.482  -1.262  1.00  0.39           H  
ATOM   2188  HZ  PHE   150     -46.717  79.949  -1.145  1.00  0.39           H  
ATOM   2189  N   PRO   151     -53.819  76.570   1.547  1.00  0.38           N  
ATOM   2190  CA  PRO   151     -54.872  75.571   1.609  1.00  0.38           C  
ATOM   2191  C   PRO   151     -54.457  74.185   1.164  1.00  0.38           C  
ATOM   2192  O   PRO   151     -54.822  73.740   0.082  1.00  0.38           O  
ATOM   2193  CB  PRO   151     -55.995  76.102   0.695  1.00  0.38           C  
ATOM   2194  CG  PRO   151     -55.721  77.593   0.550  1.00  0.38           C  
ATOM   2195  CD  PRO   151     -54.220  77.738   0.744  1.00  0.38           C  
ATOM   2196  HA  PRO   151     -55.175  75.441   2.648  1.00  0.38           H  
ATOM   2197  HB2 PRO   151     -56.970  75.935   1.152  1.00  0.38           H  
ATOM   2198  HB3 PRO   151     -55.961  75.611  -0.277  1.00  0.38           H  
ATOM   2199  HG2 PRO   151     -56.262  78.158   1.310  1.00  0.38           H  
ATOM   2200  HG3 PRO   151     -56.015  77.942  -0.440  1.00  0.38           H  
ATOM   2201  HD2 PRO   151     -53.708  77.734  -0.218  1.00  0.38           H  
ATOM   2202  HD3 PRO   151     -53.991  78.663   1.274  1.00  0.38           H  
ATOM   2203  N   SER   152     -53.761  73.449   2.050  1.00  0.61           N  
ATOM   2204  CA  SER   152     -53.346  72.072   1.855  1.00  0.61           C  
ATOM   2205  C   SER   152     -54.435  71.169   1.275  1.00  0.61           C  
ATOM   2206  O   SER   152     -55.432  70.843   1.916  1.00  0.61           O  
ATOM   2207  CB  SER   152     -52.782  71.465   3.165  1.00  0.61           C  
ATOM   2208  OG  SER   152     -52.315  70.128   2.981  1.00  0.61           O  
ATOM   2209  H   SER   152     -53.507  73.891   2.922  1.00  0.61           H  
ATOM   2210  HA  SER   152     -52.555  72.114   1.106  1.00  0.61           H  
ATOM   2211  HB2 SER   152     -53.570  71.461   3.918  1.00  0.61           H  
ATOM   2212  HB3 SER   152     -51.953  72.083   3.510  1.00  0.61           H  
ATOM   2213  HG  SER   152     -51.988  69.816   3.828  1.00  0.61           H  
ATOM   2214  N   GLU   153     -54.245  70.799  -0.004  1.00  0.55           N  
ATOM   2215  CA  GLU   153     -55.135  69.987  -0.806  1.00  0.55           C  
ATOM   2216  C   GLU   153     -54.948  68.492  -0.533  1.00  0.55           C  
ATOM   2217  O   GLU   153     -54.004  68.119   0.162  1.00  0.55           O  
ATOM   2218  CB  GLU   153     -54.881  70.279  -2.301  1.00  0.55           C  
ATOM   2219  CG  GLU   153     -55.393  71.661  -2.774  1.00  0.55           C  
ATOM   2220  CD  GLU   153     -56.904  71.711  -3.000  1.00  0.55           C  
ATOM   2221  OE1 GLU   153     -57.515  70.617  -3.124  1.00  0.55           O  
ATOM   2222  OE2 GLU   153     -57.446  72.832  -3.142  1.00  0.55           O1-
ATOM   2223  H   GLU   153     -53.397  71.120  -0.449  1.00  0.55           H  
ATOM   2224  HA  GLU   153     -56.160  70.244  -0.538  1.00  0.55           H  
ATOM   2225  HB2 GLU   153     -55.381  69.510  -2.889  1.00  0.55           H  
ATOM   2226  HB3 GLU   153     -53.807  70.233  -2.481  1.00  0.55           H  
ATOM   2227  HG2 GLU   153     -54.896  71.910  -3.712  1.00  0.55           H  
ATOM   2228  HG3 GLU   153     -55.133  72.402  -2.018  1.00  0.55           H  
ATOM   2229  N   PRO   154     -55.781  67.559  -1.023  1.00  0.62           N  
ATOM   2230  CA  PRO   154     -55.606  66.131  -0.759  1.00  0.62           C  
ATOM   2231  C   PRO   154     -54.282  65.571  -1.238  1.00  0.62           C  
ATOM   2232  O   PRO   154     -53.768  64.645  -0.624  1.00  0.62           O  
ATOM   2233  CB  PRO   154     -56.787  65.452  -1.472  1.00  0.62           C  
ATOM   2234  CG  PRO   154     -57.881  66.524  -1.520  1.00  0.62           C  
ATOM   2235  CD  PRO   154     -57.116  67.854  -1.545  1.00  0.62           C  
ATOM   2236  HA  PRO   154     -55.590  65.946   0.315  1.00  0.62           H  
ATOM   2237  HB2 PRO   154     -57.126  64.582  -0.910  1.00  0.62           H  
ATOM   2238  HB3 PRO   154     -56.504  65.147  -2.479  1.00  0.62           H  
ATOM   2239  HG2 PRO   154     -58.519  66.463  -0.638  1.00  0.62           H  
ATOM   2240  HG3 PRO   154     -58.490  66.413  -2.417  1.00  0.62           H  
ATOM   2241  HD2 PRO   154     -57.049  68.234  -2.565  1.00  0.62           H  
ATOM   2242  HD3 PRO   154     -57.615  68.590  -0.915  1.00  0.62           H  
ATOM   2243  N   GLY   155     -53.714  66.103  -2.342  1.00  0.69           N  
ATOM   2244  CA  GLY   155     -52.408  65.678  -2.816  1.00  0.69           C  
ATOM   2245  C   GLY   155     -52.397  65.000  -4.149  1.00  0.69           C  
ATOM   2246  O   GLY   155     -53.082  65.404  -5.081  1.00  0.69           O  
ATOM   2247  H   GLY   155     -54.212  66.818  -2.853  1.00  0.69           H  
ATOM   2248  HA2 GLY   155     -51.994  64.985  -2.083  1.00  0.69           H  
ATOM   2249  HA3 GLY   155     -51.771  66.560  -2.883  1.00  0.69           H  
ATOM   2250  N   PHE   156     -51.543  63.971  -4.272  1.00  0.68           N  
ATOM   2251  CA  PHE   156     -51.320  63.278  -5.513  1.00  0.68           C  
ATOM   2252  C   PHE   156     -50.888  61.836  -5.303  1.00  0.68           C  
ATOM   2253  O   PHE   156     -50.232  61.485  -4.321  1.00  0.68           O  
ATOM   2254  CB  PHE   156     -50.357  64.067  -6.459  1.00  0.68           C  
ATOM   2255  CG  PHE   156     -48.930  64.134  -5.979  1.00  0.68           C  
ATOM   2256  CD1 PHE   156     -48.113  63.005  -6.079  1.00  0.68           C  
ATOM   2257  CD2 PHE   156     -48.383  65.308  -5.444  1.00  0.68           C  
ATOM   2258  CE1 PHE   156     -46.807  63.003  -5.591  1.00  0.68           C  
ATOM   2259  CE2 PHE   156     -47.057  65.330  -4.983  1.00  0.68           C  
ATOM   2260  CZ  PHE   156     -46.279  64.166  -5.031  1.00  0.68           C  
ATOM   2261  H   PHE   156     -51.033  63.669  -3.454  1.00  0.68           H  
ATOM   2262  HA  PHE   156     -52.282  63.230  -6.024  1.00  0.68           H  
ATOM   2263  HB2 PHE   156     -50.733  65.086  -6.555  1.00  0.68           H  
ATOM   2264  HB3 PHE   156     -50.366  63.583  -7.435  1.00  0.68           H  
ATOM   2265  HD1 PHE   156     -48.503  62.112  -6.546  1.00  0.68           H  
ATOM   2266  HD2 PHE   156     -48.986  66.202  -5.386  1.00  0.68           H  
ATOM   2267  HE1 PHE   156     -46.208  62.106  -5.646  1.00  0.68           H  
ATOM   2268  HE2 PHE   156     -46.637  66.245  -4.591  1.00  0.68           H  
ATOM   2269  HZ  PHE   156     -45.274  64.169  -4.636  1.00  0.68           H  
ATOM   2270  N   CYS   157     -51.219  60.979  -6.283  1.00  0.69           N  
ATOM   2271  CA  CYS   157     -50.718  59.627  -6.374  1.00  0.69           C  
ATOM   2272  C   CYS   157     -50.176  59.451  -7.781  1.00  0.69           C  
ATOM   2273  O   CYS   157     -50.764  59.923  -8.752  1.00  0.69           O  
ATOM   2274  CB  CYS   157     -51.824  58.600  -6.066  1.00  0.69           C  
ATOM   2275  SG  CYS   157     -51.217  56.881  -5.961  1.00  0.69           S  
ATOM   2276  H   CYS   157     -51.856  61.299  -6.999  1.00  0.69           H  
ATOM   2277  HA  CYS   157     -49.933  59.457  -5.637  1.00  0.69           H  
ATOM   2278  HB2 CYS   157     -52.573  58.653  -6.856  1.00  0.69           H  
ATOM   2279  HB3 CYS   157     -52.282  58.863  -5.112  1.00  0.69           H  
ATOM   2280  HG  CYS   157     -52.241  56.062  -5.705  1.00  0.69           H  
ATOM   2281  N   ILE   158     -48.986  58.840  -7.928  1.00  0.69           N  
ATOM   2282  CA  ILE   158     -48.303  58.803  -9.210  1.00  0.69           C  
ATOM   2283  C   ILE   158     -48.019  57.385  -9.605  1.00  0.69           C  
ATOM   2284  O   ILE   158     -47.160  56.739  -9.015  1.00  0.69           O  
ATOM   2285  CB  ILE   158     -46.970  59.554  -9.144  1.00  0.69           C  
ATOM   2286  CG1 ILE   158     -47.230  61.042  -8.859  1.00  0.69           C  
ATOM   2287  CG2 ILE   158     -46.113  59.360 -10.407  1.00  0.69           C  
ATOM   2288  CD1 ILE   158     -45.988  61.939  -8.824  1.00  0.69           C  
ATOM   2289  H   ILE   158     -48.557  58.397  -7.128  1.00  0.69           H  
ATOM   2290  HA  ILE   158     -48.955  59.279  -9.942  1.00  0.69           H  
ATOM   2291  HB  ILE   158     -46.388  59.130  -8.326  1.00  0.69           H  
ATOM   2292 HG12 ILE   158     -47.724  61.116  -7.890  1.00  0.69           H  
ATOM   2293 HG13 ILE   158     -47.895  61.421  -9.636  1.00  0.69           H  
ATOM   2294 HG21 ILE   158     -45.928  58.297 -10.561  1.00  0.69           H  
ATOM   2295 HG22 ILE   158     -46.641  59.766 -11.270  1.00  0.69           H  
ATOM   2296 HG23 ILE   158     -45.163  59.880 -10.285  1.00  0.69           H  
ATOM   2297 HD11 ILE   158     -45.304  61.582  -8.054  1.00  0.69           H  
ATOM   2298 HD12 ILE   158     -45.491  61.909  -9.794  1.00  0.69           H  
ATOM   2299 HD13 ILE   158     -46.286  62.963  -8.600  1.00  0.69           H  
ATOM   2300  N   HIS   159     -48.666  56.875 -10.673  1.00  0.65           N  
ATOM   2301  CA  HIS   159     -48.122  55.739 -11.396  1.00  0.65           C  
ATOM   2302  C   HIS   159     -46.970  56.233 -12.248  1.00  0.65           C  
ATOM   2303  O   HIS   159     -47.053  57.291 -12.860  1.00  0.65           O  
ATOM   2304  CB  HIS   159     -49.125  55.063 -12.360  1.00  0.65           C  
ATOM   2305  CG  HIS   159     -50.384  54.606 -11.712  1.00  0.65           C  
ATOM   2306  ND1 HIS   159     -50.435  53.350 -11.149  1.00  0.65           N  
ATOM   2307  CD2 HIS   159     -51.562  55.258 -11.534  1.00  0.65           C  
ATOM   2308  CE1 HIS   159     -51.645  53.262 -10.632  1.00  0.65           C  
ATOM   2309  NE2 HIS   159     -52.368  54.391 -10.832  1.00  0.65           N  
ATOM   2310  H   HIS   159     -49.538  57.287 -10.973  1.00  0.65           H  
ATOM   2311  HA  HIS   159     -47.834  55.005 -10.644  1.00  0.65           H  
ATOM   2312  HB2 HIS   159     -48.638  54.197 -12.808  1.00  0.65           H  
ATOM   2313  HB3 HIS   159     -49.383  55.778 -13.141  1.00  0.65           H  
ATOM   2314  HD2 HIS   159     -51.814  56.252 -11.873  1.00  0.65           H  
ATOM   2315  HE2 HIS   159     -53.315  54.563 -10.525  1.00  0.65           H  
ATOM   2316  HE1 HIS   159     -52.016  52.392 -10.110  1.00  0.65           H  
ATOM   2317  N   TYR   160     -45.872  55.477 -12.340  1.00  0.66           N  
ATOM   2318  CA  TYR   160     -44.809  55.832 -13.260  1.00  0.66           C  
ATOM   2319  C   TYR   160     -44.300  54.583 -13.919  1.00  0.66           C  
ATOM   2320  O   TYR   160     -44.189  53.537 -13.285  1.00  0.66           O  
ATOM   2321  CB  TYR   160     -43.643  56.642 -12.617  1.00  0.66           C  
ATOM   2322  CG  TYR   160     -42.750  55.839 -11.697  1.00  0.66           C  
ATOM   2323  CD1 TYR   160     -41.603  55.200 -12.204  1.00  0.66           C  
ATOM   2324  CD2 TYR   160     -43.047  55.712 -10.333  1.00  0.66           C  
ATOM   2325  CE1 TYR   160     -40.790  54.421 -11.368  1.00  0.66           C  
ATOM   2326  CE2 TYR   160     -42.232  54.937  -9.495  1.00  0.66           C  
ATOM   2327  CZ  TYR   160     -41.117  54.274 -10.017  1.00  0.66           C  
ATOM   2328  OH  TYR   160     -40.320  53.475  -9.174  1.00  0.66           O  
ATOM   2329  H   TYR   160     -45.782  54.652 -11.764  1.00  0.66           H  
ATOM   2330  HA  TYR   160     -45.239  56.509 -13.998  1.00  0.66           H  
ATOM   2331  HB2 TYR   160     -44.075  57.461 -12.042  1.00  0.66           H  
ATOM   2332  HB3 TYR   160     -43.027  57.047 -13.420  1.00  0.66           H  
ATOM   2333  HD1 TYR   160     -41.346  55.311 -13.247  1.00  0.66           H  
ATOM   2334  HD2 TYR   160     -43.911  56.215  -9.924  1.00  0.66           H  
ATOM   2335  HE1 TYR   160     -39.912  53.935 -11.768  1.00  0.66           H  
ATOM   2336  HE2 TYR   160     -42.466  54.852  -8.444  1.00  0.66           H  
ATOM   2337  HH  TYR   160     -39.573  53.052  -9.603  1.00  0.66           H  
ATOM   2338  N   ASN   161     -43.971  54.668 -15.218  1.00  0.68           N  
ATOM   2339  CA  ASN   161     -43.490  53.508 -15.930  1.00  0.68           C  
ATOM   2340  C   ASN   161     -42.201  53.881 -16.598  1.00  0.68           C  
ATOM   2341  O   ASN   161     -41.976  55.041 -16.938  1.00  0.68           O  
ATOM   2342  CB  ASN   161     -44.454  52.994 -17.028  1.00  0.68           C  
ATOM   2343  CG  ASN   161     -45.810  52.622 -16.447  1.00  0.68           C  
ATOM   2344  OD1 ASN   161     -45.939  51.906 -15.459  1.00  0.68           O  
ATOM   2345  ND2 ASN   161     -46.892  53.084 -17.118  1.00  0.68           N  
ATOM   2346  H   ASN   161     -44.061  55.551 -15.701  1.00  0.68           H  
ATOM   2347  HA  ASN   161     -43.384  52.709 -15.196  1.00  0.68           H  
ATOM   2348  HB2 ASN   161     -44.017  52.114 -17.500  1.00  0.68           H  
ATOM   2349  HB3 ASN   161     -44.591  53.776 -17.774  1.00  0.68           H  
ATOM   2350 HD21 ASN   161     -47.821  52.840 -16.807  1.00  0.68           H  
ATOM   2351 HD22 ASN   161     -46.770  53.673 -17.930  1.00  0.68           H  
ATOM   2352  N   ILE   162     -41.337  52.879 -16.827  1.00  0.68           N  
ATOM   2353  CA  ILE   162     -40.171  53.061 -17.663  1.00  0.68           C  
ATOM   2354  C   ILE   162     -40.553  52.571 -19.038  1.00  0.68           C  
ATOM   2355  O   ILE   162     -41.266  51.592 -19.220  1.00  0.68           O  
ATOM   2356  CB  ILE   162     -38.906  52.372 -17.177  1.00  0.68           C  
ATOM   2357  CG1 ILE   162     -38.663  52.563 -15.668  1.00  0.68           C  
ATOM   2358  CG2 ILE   162     -37.681  52.855 -17.982  1.00  0.68           C  
ATOM   2359  CD1 ILE   162     -38.412  53.959 -15.205  1.00  0.68           C  
ATOM   2360  H   ILE   162     -41.505  51.977 -16.405  1.00  0.68           H  
ATOM   2361  HA  ILE   162     -39.905  54.118 -17.647  1.00  0.68           H  
ATOM   2362  HB  ILE   162     -39.049  51.304 -17.343  1.00  0.68           H  
ATOM   2363 HG12 ILE   162     -37.796  51.962 -15.394  1.00  0.68           H  
ATOM   2364 HG13 ILE   162     -39.543  52.193 -15.142  1.00  0.68           H  
ATOM   2365 HG21 ILE   162     -37.848  52.670 -19.043  1.00  0.68           H  
ATOM   2366 HG22 ILE   162     -37.536  53.923 -17.817  1.00  0.68           H  
ATOM   2367 HG23 ILE   162     -36.794  52.313 -17.654  1.00  0.68           H  
ATOM   2368 HD11 ILE   162     -37.535  54.359 -15.715  1.00  0.68           H  
ATOM   2369 HD12 ILE   162     -39.279  54.579 -15.433  1.00  0.68           H  
ATOM   2370 HD13 ILE   162     -38.238  53.959 -14.129  1.00  0.68           H  
ATOM   2371  N   VAL   163     -40.145  53.314 -20.060  1.00  0.61           N  
ATOM   2372  CA  VAL   163     -40.518  53.016 -21.419  1.00  0.61           C  
ATOM   2373  C   VAL   163     -39.296  52.515 -22.135  1.00  0.61           C  
ATOM   2374  O   VAL   163     -38.310  52.158 -21.522  1.00  0.61           O  
ATOM   2375  CB  VAL   163     -41.035  54.239 -22.111  1.00  0.61           C  
ATOM   2376  CG1 VAL   163     -42.381  54.686 -21.523  1.00  0.61           C  
ATOM   2377  CG2 VAL   163     -39.967  55.289 -21.918  1.00  0.61           C  
ATOM   2378  H   VAL   163     -39.555  54.113 -19.879  1.00  0.61           H  
ATOM   2379  HA  VAL   163     -41.309  52.266 -21.424  1.00  0.61           H  
ATOM   2380  HB  VAL   163     -41.226  54.055 -23.168  1.00  0.61           H  
ATOM   2381 HG11 VAL   163     -43.119  53.896 -21.662  1.00  0.61           H  
ATOM   2382 HG12 VAL   163     -42.263  54.889 -20.459  1.00  0.61           H  
ATOM   2383 HG13 VAL   163     -42.717  55.590 -22.031  1.00  0.61           H  
ATOM   2384 HG21 VAL   163     -39.802  55.448 -20.852  1.00  0.61           H  
ATOM   2385 HG22 VAL   163     -39.040  54.954 -22.383  1.00  0.61           H  
ATOM   2386 HG23 VAL   163     -40.288  56.223 -22.379  1.00  0.61           H  
ATOM   2387  N   MET   164     -39.370  52.517 -23.472  1.00  0.52           N  
ATOM   2388  CA  MET   164     -38.277  52.342 -24.380  1.00  0.52           C  
ATOM   2389  C   MET   164     -38.613  52.689 -25.844  1.00  0.52           C  
ATOM   2390  O   MET   164     -37.686  52.568 -26.640  1.00  0.52           O  
ATOM   2391  CB  MET   164     -37.669  50.921 -24.276  1.00  0.52           C  
ATOM   2392  CG  MET   164     -38.628  49.748 -24.560  1.00  0.52           C  
ATOM   2393  SD  MET   164     -39.858  49.389 -23.264  1.00  0.52           S  
ATOM   2394  CE  MET   164     -40.723  48.171 -24.273  1.00  0.52           C  
ATOM   2395  H   MET   164     -40.284  52.655 -23.879  1.00  0.52           H  
ATOM   2396  HA  MET   164     -37.527  53.068 -24.064  1.00  0.52           H  
ATOM   2397  HB2 MET   164     -37.283  50.798 -23.264  1.00  0.52           H  
ATOM   2398  HB3 MET   164     -36.847  50.858 -24.989  1.00  0.52           H  
ATOM   2399  HG2 MET   164     -38.025  48.852 -24.705  1.00  0.52           H  
ATOM   2400  HG3 MET   164     -39.169  49.974 -25.479  1.00  0.52           H  
ATOM   2401  HE1 MET   164     -41.091  48.647 -25.182  1.00  0.52           H  
ATOM   2402  HE2 MET   164     -40.038  47.365 -24.537  1.00  0.52           H  
ATOM   2403  HE3 MET   164     -41.563  47.764 -23.710  1.00  0.52           H  
ATOM   2404  N   PRO   165     -39.773  53.158 -26.360  1.00  0.40           N  
ATOM   2405  CA  PRO   165     -39.903  53.328 -27.790  1.00  0.40           C  
ATOM   2406  C   PRO   165     -39.486  54.728 -28.173  1.00  0.40           C  
ATOM   2407  O   PRO   165     -40.109  55.695 -27.742  1.00  0.40           O  
ATOM   2408  CB  PRO   165     -41.401  53.114 -28.069  1.00  0.40           C  
ATOM   2409  CG  PRO   165     -42.135  53.484 -26.776  1.00  0.40           C  
ATOM   2410  CD  PRO   165     -41.059  53.393 -25.697  1.00  0.40           C  
ATOM   2411  HA  PRO   165     -39.279  52.639 -28.359  1.00  0.40           H  
ATOM   2412  HB2 PRO   165     -41.592  52.072 -28.327  1.00  0.40           H  
ATOM   2413  HB3 PRO   165     -41.728  53.757 -28.886  1.00  0.40           H  
ATOM   2414  HG2 PRO   165     -42.944  52.781 -26.576  1.00  0.40           H  
ATOM   2415  HG3 PRO   165     -42.538  54.495 -26.836  1.00  0.40           H  
ATOM   2416  HD2 PRO   165     -41.020  54.325 -25.134  1.00  0.40           H  
ATOM   2417  HD3 PRO   165     -41.283  52.568 -25.020  1.00  0.40           H  
ATOM   2418  N   GLN   166     -38.432  54.830 -29.006  1.00  0.42           N  
ATOM   2419  CA  GLN   166     -37.992  56.064 -29.643  1.00  0.42           C  
ATOM   2420  C   GLN   166     -37.173  56.966 -28.724  1.00  0.42           C  
ATOM   2421  O   GLN   166     -37.292  58.189 -28.748  1.00  0.42           O  
ATOM   2422  CB  GLN   166     -39.132  56.859 -30.349  1.00  0.42           C  
ATOM   2423  CG  GLN   166     -39.996  56.032 -31.334  1.00  0.42           C  
ATOM   2424  CD  GLN   166     -39.207  55.611 -32.572  1.00  0.42           C  
ATOM   2425  NE2 GLN   166     -38.743  56.436 -33.356  1.00  0.42           N  
ATOM   2426  OE1 GLN   166     -39.062  54.282 -32.782  1.00  0.42           O  
ATOM   2427  H   GLN   166     -37.908  53.989 -29.203  1.00  0.42           H  
ATOM   2428  HA  GLN   166     -37.323  55.722 -30.433  1.00  0.42           H  
ATOM   2429  HB2 GLN   166     -38.678  57.679 -30.905  1.00  0.42           H  
ATOM   2430  HB3 GLN   166     -39.790  57.262 -29.579  1.00  0.42           H  
ATOM   2431  HG2 GLN   166     -40.847  56.636 -31.648  1.00  0.42           H  
ATOM   2432  HG3 GLN   166     -40.353  55.138 -30.823  1.00  0.42           H  
ATOM   2433 HE21 GLN   166     -38.242  56.127 -34.176  1.00  0.42           H  
ATOM   2434 HE22 GLN   166     -38.863  57.423 -33.180  1.00  0.42           H  
ATOM   2435  N   PHE   167     -36.294  56.380 -27.880  1.00  0.44           N  
ATOM   2436  CA  PHE   167     -35.345  57.146 -27.087  1.00  0.44           C  
ATOM   2437  C   PHE   167     -34.129  57.638 -27.849  1.00  0.44           C  
ATOM   2438  O   PHE   167     -33.701  57.051 -28.835  1.00  0.44           O  
ATOM   2439  CB  PHE   167     -34.849  56.426 -25.806  1.00  0.44           C  
ATOM   2440  CG  PHE   167     -34.159  55.121 -26.013  1.00  0.44           C  
ATOM   2441  CD1 PHE   167     -34.893  53.937 -25.886  1.00  0.44           C  
ATOM   2442  CD2 PHE   167     -32.774  55.051 -26.216  1.00  0.44           C  
ATOM   2443  CE1 PHE   167     -34.264  52.694 -25.992  1.00  0.44           C  
ATOM   2444  CE2 PHE   167     -32.136  53.809 -26.301  1.00  0.44           C  
ATOM   2445  CZ  PHE   167     -32.882  52.629 -26.195  1.00  0.44           C  
ATOM   2446  H   PHE   167     -36.296  55.373 -27.797  1.00  0.44           H  
ATOM   2447  HA  PHE   167     -35.950  58.006 -26.801  1.00  0.44           H  
ATOM   2448  HB2 PHE   167     -35.714  56.248 -25.168  1.00  0.44           H  
ATOM   2449  HB3 PHE   167     -34.154  57.093 -25.297  1.00  0.44           H  
ATOM   2450  HD1 PHE   167     -35.957  53.984 -25.704  1.00  0.44           H  
ATOM   2451  HD2 PHE   167     -32.197  55.959 -26.307  1.00  0.44           H  
ATOM   2452  HE1 PHE   167     -34.844  51.786 -25.917  1.00  0.44           H  
ATOM   2453  HE2 PHE   167     -31.067  53.760 -26.448  1.00  0.44           H  
ATOM   2454  HZ  PHE   167     -32.391  51.670 -26.270  1.00  0.44           H  
ATOM   2455  N   THR   168     -33.526  58.737 -27.353  1.00  0.46           N  
ATOM   2456  CA  THR   168     -32.317  59.293 -27.941  1.00  0.46           C  
ATOM   2457  C   THR   168     -31.422  59.730 -26.820  1.00  0.46           C  
ATOM   2458  O   THR   168     -31.732  60.689 -26.119  1.00  0.46           O  
ATOM   2459  CB  THR   168     -32.560  60.537 -28.803  1.00  0.46           C  
ATOM   2460  OG1 THR   168     -33.359  60.205 -29.925  1.00  0.46           O  
ATOM   2461  CG2 THR   168     -31.261  61.151 -29.361  1.00  0.46           C  
ATOM   2462  H   THR   168     -33.928  59.190 -26.545  1.00  0.46           H  
ATOM   2463  HA  THR   168     -31.893  58.515 -28.577  1.00  0.46           H  
ATOM   2464  HB  THR   168     -33.046  61.257 -28.145  1.00  0.46           H  
ATOM   2465 HG21 THR   168     -30.593  61.400 -28.536  1.00  0.46           H  
ATOM   2466 HG22 THR   168     -30.773  60.432 -30.019  1.00  0.46           H  
ATOM   2467 HG23 THR   168     -31.498  62.055 -29.922  1.00  0.46           H  
ATOM   2468  HG1 THR   168     -34.177  59.825 -29.597  1.00  0.46           H  
ATOM   2469  N   GLU   169     -30.248  59.092 -26.649  1.00  0.47           N  
ATOM   2470  CA  GLU   169     -29.189  59.668 -25.844  1.00  0.47           C  
ATOM   2471  C   GLU   169     -28.509  60.747 -26.670  1.00  0.47           C  
ATOM   2472  O   GLU   169     -27.858  60.477 -27.676  1.00  0.47           O  
ATOM   2473  CB  GLU   169     -28.147  58.612 -25.416  1.00  0.47           C  
ATOM   2474  CG  GLU   169     -28.695  57.546 -24.429  1.00  0.47           C  
ATOM   2475  CD  GLU   169     -28.866  58.040 -22.988  1.00  0.47           C  
ATOM   2476  OE1 GLU   169     -28.081  58.928 -22.572  1.00  0.47           O  
ATOM   2477  OE2 GLU   169     -29.746  57.502 -22.268  1.00  0.47           O1-
ATOM   2478  H   GLU   169     -30.103  58.195 -27.090  1.00  0.47           H  
ATOM   2479  HA  GLU   169     -29.623  60.080 -24.933  1.00  0.47           H  
ATOM   2480  HB2 GLU   169     -27.315  59.127 -24.936  1.00  0.47           H  
ATOM   2481  HB3 GLU   169     -27.791  58.100 -26.310  1.00  0.47           H  
ATOM   2482  HG2 GLU   169     -28.004  56.703 -24.420  1.00  0.47           H  
ATOM   2483  HG3 GLU   169     -29.668  57.214 -24.792  1.00  0.47           H  
ATOM   2484  N   ALA   170     -28.693  62.029 -26.295  1.00  0.45           N  
ATOM   2485  CA  ALA   170     -28.211  63.140 -27.094  1.00  0.45           C  
ATOM   2486  C   ALA   170     -26.728  63.397 -26.893  1.00  0.45           C  
ATOM   2487  O   ALA   170     -26.076  64.086 -27.672  1.00  0.45           O  
ATOM   2488  CB  ALA   170     -29.007  64.407 -26.729  1.00  0.45           C  
ATOM   2489  H   ALA   170     -29.181  62.222 -25.432  1.00  0.45           H  
ATOM   2490  HA  ALA   170     -28.356  62.882 -28.143  1.00  0.45           H  
ATOM   2491  HB1 ALA   170     -30.068  64.232 -26.905  1.00  0.45           H  
ATOM   2492  HB2 ALA   170     -28.847  64.646 -25.678  1.00  0.45           H  
ATOM   2493  HB3 ALA   170     -28.669  65.239 -27.346  1.00  0.45           H  
ATOM   2494  N   VAL   171     -26.173  62.816 -25.822  1.00  0.38           N  
ATOM   2495  CA  VAL   171     -24.785  62.931 -25.447  1.00  0.38           C  
ATOM   2496  C   VAL   171     -24.203  61.536 -25.317  1.00  0.38           C  
ATOM   2497  O   VAL   171     -24.830  60.542 -25.665  1.00  0.38           O  
ATOM   2498  CB  VAL   171     -24.589  63.725 -24.159  1.00  0.38           C  
ATOM   2499  CG1 VAL   171     -25.076  65.173 -24.368  1.00  0.38           C  
ATOM   2500  CG2 VAL   171     -25.334  63.066 -22.981  1.00  0.38           C  
ATOM   2501  H   VAL   171     -26.771  62.255 -25.232  1.00  0.38           H  
ATOM   2502  HA  VAL   171     -24.262  63.487 -26.225  1.00  0.38           H  
ATOM   2503  HB  VAL   171     -23.527  63.735 -23.912  1.00  0.38           H  
ATOM   2504 HG11 VAL   171     -24.516  65.631 -25.183  1.00  0.38           H  
ATOM   2505 HG12 VAL   171     -26.138  65.167 -24.615  1.00  0.38           H  
ATOM   2506 HG13 VAL   171     -24.919  65.745 -23.453  1.00  0.38           H  
ATOM   2507 HG21 VAL   171     -26.402  63.040 -23.196  1.00  0.38           H  
ATOM   2508 HG22 VAL   171     -24.966  62.049 -22.842  1.00  0.38           H  
ATOM   2509 HG23 VAL   171     -25.160  63.643 -22.073  1.00  0.38           H  
ATOM   2510  N   SER   172     -22.944  61.421 -24.849  1.00  0.33           N  
ATOM   2511  CA  SER   172     -22.286  60.135 -24.640  1.00  0.33           C  
ATOM   2512  C   SER   172     -23.042  59.168 -23.716  1.00  0.33           C  
ATOM   2513  O   SER   172     -23.332  59.556 -22.582  1.00  0.33           O  
ATOM   2514  CB  SER   172     -20.887  60.352 -24.016  1.00  0.33           C  
ATOM   2515  OG  SER   172     -20.085  59.174 -24.075  1.00  0.33           O  
ATOM   2516  H   SER   172     -22.432  62.264 -24.633  1.00  0.33           H  
ATOM   2517  HA  SER   172     -22.242  59.684 -25.631  1.00  0.33           H  
ATOM   2518  HB2 SER   172     -21.009  60.643 -22.973  1.00  0.33           H  
ATOM   2519  HB3 SER   172     -20.380  61.150 -24.559  1.00  0.33           H  
ATOM   2520  HG  SER   172     -20.547  58.484 -23.593  1.00  0.33           H  
ATOM   2521  N   PRO   173     -23.379  57.935 -24.104  1.00  0.32           N  
ATOM   2522  CA  PRO   173     -24.151  57.053 -23.253  1.00  0.32           C  
ATOM   2523  C   PRO   173     -23.226  56.194 -22.418  1.00  0.32           C  
ATOM   2524  O   PRO   173     -22.017  56.187 -22.627  1.00  0.32           O  
ATOM   2525  CB  PRO   173     -24.906  56.188 -24.270  1.00  0.32           C  
ATOM   2526  CG  PRO   173     -23.933  56.035 -25.444  1.00  0.32           C  
ATOM   2527  CD  PRO   173     -23.126  57.342 -25.422  1.00  0.32           C  
ATOM   2528  HA  PRO   173     -24.803  57.576 -22.554  1.00  0.32           H  
ATOM   2529  HB2 PRO   173     -25.822  56.683 -24.591  1.00  0.32           H  
ATOM   2530  HB3 PRO   173     -25.149  55.215 -23.843  1.00  0.32           H  
ATOM   2531  HG2 PRO   173     -24.473  55.928 -26.385  1.00  0.32           H  
ATOM   2532  HG3 PRO   173     -23.281  55.173 -25.299  1.00  0.32           H  
ATOM   2533  HD2 PRO   173     -22.063  57.136 -25.550  1.00  0.32           H  
ATOM   2534  HD3 PRO   173     -23.464  58.012 -26.213  1.00  0.32           H  
ATOM   2535  N   SER   174     -23.793  55.453 -21.448  1.00  0.36           N  
ATOM   2536  CA  SER   174     -23.025  54.595 -20.553  1.00  0.36           C  
ATOM   2537  C   SER   174     -23.270  53.107 -20.809  1.00  0.36           C  
ATOM   2538  O   SER   174     -22.401  52.390 -21.292  1.00  0.36           O  
ATOM   2539  CB  SER   174     -23.308  54.975 -19.075  1.00  0.36           C  
ATOM   2540  OG  SER   174     -22.452  54.290 -18.160  1.00  0.36           O  
ATOM   2541  H   SER   174     -24.796  55.493 -21.335  1.00  0.36           H  
ATOM   2542  HA  SER   174     -21.969  54.765 -20.761  1.00  0.36           H  
ATOM   2543  HB2 SER   174     -24.342  54.723 -18.841  1.00  0.36           H  
ATOM   2544  HB3 SER   174     -23.160  56.048 -18.956  1.00  0.36           H  
ATOM   2545  HG  SER   174     -22.691  54.570 -17.273  1.00  0.36           H  
ATOM   2546  N   VAL   175     -24.471  52.587 -20.471  1.00  0.35           N  
ATOM   2547  CA  VAL   175     -24.770  51.152 -20.436  1.00  0.35           C  
ATOM   2548  C   VAL   175     -26.127  50.922 -21.123  1.00  0.35           C  
ATOM   2549  O   VAL   175     -27.006  51.754 -20.949  1.00  0.35           O  
ATOM   2550  CB  VAL   175     -24.766  50.730 -18.954  1.00  0.35           C  
ATOM   2551  CG1 VAL   175     -25.194  49.287 -18.662  1.00  0.35           C  
ATOM   2552  CG2 VAL   175     -23.349  50.921 -18.386  1.00  0.35           C  
ATOM   2553  H   VAL   175     -25.211  53.229 -20.226  1.00  0.35           H  
ATOM   2554  HA  VAL   175     -24.036  50.549 -20.970  1.00  0.35           H  
ATOM   2555  HB  VAL   175     -25.515  51.366 -18.483  1.00  0.35           H  
ATOM   2556 HG11 VAL   175     -26.183  49.109 -19.083  1.00  0.35           H  
ATOM   2557 HG12 VAL   175     -24.479  48.598 -19.111  1.00  0.35           H  
ATOM   2558 HG13 VAL   175     -25.224  49.128 -17.584  1.00  0.35           H  
ATOM   2559 HG21 VAL   175     -22.658  50.255 -18.903  1.00  0.35           H  
ATOM   2560 HG22 VAL   175     -23.035  51.955 -18.532  1.00  0.35           H  
ATOM   2561 HG23 VAL   175     -23.350  50.688 -17.321  1.00  0.35           H  
ATOM   2562  N   LEU   176     -26.351  49.847 -21.955  1.00  0.38           N  
ATOM   2563  CA  LEU   176     -27.678  49.583 -22.575  1.00  0.38           C  
ATOM   2564  C   LEU   176     -28.413  48.252 -22.208  1.00  0.38           C  
ATOM   2565  O   LEU   176     -28.438  47.316 -23.013  1.00  0.38           O  
ATOM   2566  CB  LEU   176     -27.668  49.719 -24.128  1.00  0.38           C  
ATOM   2567  CG  LEU   176     -28.771  50.630 -24.730  1.00  0.38           C  
ATOM   2568  CD1 LEU   176     -28.954  50.278 -26.217  1.00  0.38           C  
ATOM   2569  CD2 LEU   176     -30.145  50.597 -24.036  1.00  0.38           C  
ATOM   2570  H   LEU   176     -25.588  49.216 -22.151  1.00  0.38           H  
ATOM   2571  HA  LEU   176     -28.259  50.378 -22.107  1.00  0.38           H  
ATOM   2572  HB2 LEU   176     -27.788  48.722 -24.552  1.00  0.38           H  
ATOM   2573  HB3 LEU   176     -26.700  50.125 -24.423  1.00  0.38           H  
ATOM   2574  HG  LEU   176     -28.406  51.645 -24.575  1.00  0.38           H  
ATOM   2575 HD11 LEU   176     -27.998  50.369 -26.732  1.00  0.38           H  
ATOM   2576 HD12 LEU   176     -29.319  49.255 -26.306  1.00  0.38           H  
ATOM   2577 HD13 LEU   176     -29.675  50.961 -26.666  1.00  0.38           H  
ATOM   2578 HD21 LEU   176     -30.583  49.605 -24.145  1.00  0.38           H  
ATOM   2579 HD22 LEU   176     -30.023  50.826 -22.977  1.00  0.38           H  
ATOM   2580 HD23 LEU   176     -30.801  51.337 -24.494  1.00  0.38           H  
ATOM   2581  N   PRO   177     -29.000  48.079 -21.027  1.00  0.41           N  
ATOM   2582  CA  PRO   177     -29.878  46.948 -20.715  1.00  0.41           C  
ATOM   2583  C   PRO   177     -31.340  47.043 -21.207  1.00  0.41           C  
ATOM   2584  O   PRO   177     -31.922  48.117 -21.186  1.00  0.41           O  
ATOM   2585  CB  PRO   177     -29.882  46.877 -19.181  1.00  0.41           C  
ATOM   2586  CG  PRO   177     -28.563  47.519 -18.757  1.00  0.41           C  
ATOM   2587  CD  PRO   177     -28.337  48.572 -19.840  1.00  0.41           C  
ATOM   2588  HA  PRO   177     -29.489  46.073 -21.235  1.00  0.41           H  
ATOM   2589  HB2 PRO   177     -29.930  45.841 -18.845  1.00  0.41           H  
ATOM   2590  HB3 PRO   177     -30.727  47.431 -18.773  1.00  0.41           H  
ATOM   2591  HG2 PRO   177     -27.755  46.787 -18.746  1.00  0.41           H  
ATOM   2592  HG3 PRO   177     -28.649  47.980 -17.773  1.00  0.41           H  
ATOM   2593  HD2 PRO   177     -28.768  49.526 -19.535  1.00  0.41           H  
ATOM   2594  HD3 PRO   177     -27.271  48.698 -20.028  1.00  0.41           H  
ATOM   2595  N   PRO   178     -31.989  45.964 -21.639  1.00  0.39           N  
ATOM   2596  CA  PRO   178     -33.450  45.854 -21.715  1.00  0.39           C  
ATOM   2597  C   PRO   178     -34.200  46.118 -20.406  1.00  0.39           C  
ATOM   2598  O   PRO   178     -33.800  45.526 -19.410  1.00  0.39           O  
ATOM   2599  CB  PRO   178     -33.670  44.402 -22.174  1.00  0.39           C  
ATOM   2600  CG  PRO   178     -32.385  44.002 -22.900  1.00  0.39           C  
ATOM   2601  CD  PRO   178     -31.307  44.782 -22.156  1.00  0.39           C  
ATOM   2602  HA  PRO   178     -33.849  46.618 -22.382  1.00  0.39           H  
ATOM   2603  HB2 PRO   178     -34.523  44.341 -22.849  1.00  0.39           H  
ATOM   2604  HB3 PRO   178     -33.840  43.753 -21.315  1.00  0.39           H  
ATOM   2605  HG2 PRO   178     -32.423  44.292 -23.950  1.00  0.39           H  
ATOM   2606  HG3 PRO   178     -32.212  42.928 -22.826  1.00  0.39           H  
ATOM   2607  HD2 PRO   178     -30.898  44.187 -21.339  1.00  0.39           H  
ATOM   2608  HD3 PRO   178     -30.504  45.069 -22.835  1.00  0.39           H  
ATOM   2609  N   SER   179     -35.298  46.929 -20.388  1.00  0.43           N  
ATOM   2610  CA  SER   179     -36.013  47.427 -19.198  1.00  0.43           C  
ATOM   2611  C   SER   179     -35.956  46.623 -17.917  1.00  0.43           C  
ATOM   2612  O   SER   179     -35.487  47.078 -16.894  1.00  0.43           O  
ATOM   2613  CB  SER   179     -37.504  47.792 -19.427  1.00  0.43           C  
ATOM   2614  OG  SER   179     -37.673  48.534 -20.637  1.00  0.43           O  
ATOM   2615  H   SER   179     -35.659  47.219 -21.285  1.00  0.43           H  
ATOM   2616  HA  SER   179     -35.399  48.315 -19.047  1.00  0.43           H  
ATOM   2617  HB2 SER   179     -37.856  48.393 -18.589  1.00  0.43           H  
ATOM   2618  HB3 SER   179     -38.090  46.875 -19.487  1.00  0.43           H  
ATOM   2619  HG  SER   179     -38.607  48.735 -20.726  1.00  0.43           H  
ATOM   2620  N   ALA   180     -36.404  45.364 -17.905  1.00  0.42           N  
ATOM   2621  CA  ALA   180     -36.486  44.645 -16.655  1.00  0.42           C  
ATOM   2622  C   ALA   180     -35.152  44.164 -16.050  1.00  0.42           C  
ATOM   2623  O   ALA   180     -35.101  43.835 -14.866  1.00  0.42           O  
ATOM   2624  CB  ALA   180     -37.450  43.473 -16.899  1.00  0.42           C  
ATOM   2625  H   ALA   180     -36.684  44.917 -18.766  1.00  0.42           H  
ATOM   2626  HA  ALA   180     -36.841  45.340 -15.894  1.00  0.42           H  
ATOM   2627  HB1 ALA   180     -38.415  43.859 -17.229  1.00  0.42           H  
ATOM   2628  HB2 ALA   180     -37.039  42.818 -17.667  1.00  0.42           H  
ATOM   2629  HB3 ALA   180     -37.580  42.911 -15.974  1.00  0.42           H  
ATOM   2630  N   LEU   181     -34.048  44.116 -16.838  1.00  0.39           N  
ATOM   2631  CA  LEU   181     -32.810  43.408 -16.531  1.00  0.39           C  
ATOM   2632  C   LEU   181     -32.224  43.574 -15.118  1.00  0.39           C  
ATOM   2633  O   LEU   181     -32.034  44.701 -14.677  1.00  0.39           O  
ATOM   2634  CB  LEU   181     -31.708  43.773 -17.565  1.00  0.39           C  
ATOM   2635  CG  LEU   181     -30.471  42.842 -17.589  1.00  0.39           C  
ATOM   2636  CD1 LEU   181     -30.801  41.531 -18.317  1.00  0.39           C  
ATOM   2637  CD2 LEU   181     -29.237  43.479 -18.238  1.00  0.39           C  
ATOM   2638  H   LEU   181     -34.087  44.615 -17.715  1.00  0.39           H  
ATOM   2639  HA  LEU   181     -33.114  42.363 -16.585  1.00  0.39           H  
ATOM   2640  HB2 LEU   181     -31.362  44.783 -17.343  1.00  0.39           H  
ATOM   2641  HB3 LEU   181     -32.160  43.754 -18.557  1.00  0.39           H  
ATOM   2642  HG  LEU   181     -30.224  42.649 -16.545  1.00  0.39           H  
ATOM   2643 HD11 LEU   181     -31.653  41.052 -17.835  1.00  0.39           H  
ATOM   2644 HD12 LEU   181     -31.045  41.745 -19.358  1.00  0.39           H  
ATOM   2645 HD13 LEU   181     -29.939  40.865 -18.275  1.00  0.39           H  
ATOM   2646 HD21 LEU   181     -29.445  43.688 -19.287  1.00  0.39           H  
ATOM   2647 HD22 LEU   181     -28.995  44.409 -17.724  1.00  0.39           H  
ATOM   2648 HD23 LEU   181     -28.393  42.793 -18.165  1.00  0.39           H  
ATOM   2649  N   PRO   182     -31.908  42.509 -14.361  1.00  0.34           N  
ATOM   2650  CA  PRO   182     -31.791  41.126 -14.815  1.00  0.34           C  
ATOM   2651  C   PRO   182     -33.094  40.368 -14.720  1.00  0.34           C  
ATOM   2652  O   PRO   182     -33.065  39.161 -14.922  1.00  0.34           O  
ATOM   2653  CB  PRO   182     -30.727  40.495 -13.888  1.00  0.34           C  
ATOM   2654  CG  PRO   182     -30.074  41.667 -13.151  1.00  0.34           C  
ATOM   2655  CD  PRO   182     -31.195  42.700 -13.100  1.00  0.34           C  
ATOM   2656  HA  PRO   182     -31.516  41.086 -15.869  1.00  0.34           H  
ATOM   2657  HB2 PRO   182     -29.985  39.954 -14.474  1.00  0.34           H  
ATOM   2658  HB3 PRO   182     -31.197  39.814 -13.178  1.00  0.34           H  
ATOM   2659  HG2 PRO   182     -29.214  42.047 -13.702  1.00  0.34           H  
ATOM   2660  HG3 PRO   182     -29.763  41.376 -12.148  1.00  0.34           H  
ATOM   2661  HD2 PRO   182     -31.853  42.516 -12.251  1.00  0.34           H  
ATOM   2662  HD3 PRO   182     -30.789  43.709 -13.033  1.00  0.34           H  
ATOM   2663  N   LEU   183     -34.246  41.010 -14.437  1.00  0.30           N  
ATOM   2664  CA  LEU   183     -35.532  40.359 -14.648  1.00  0.30           C  
ATOM   2665  C   LEU   183     -35.820  40.099 -16.117  1.00  0.30           C  
ATOM   2666  O   LEU   183     -35.451  40.892 -16.980  1.00  0.30           O  
ATOM   2667  CB  LEU   183     -36.721  41.157 -14.067  1.00  0.30           C  
ATOM   2668  CG  LEU   183     -36.666  41.381 -12.554  1.00  0.30           C  
ATOM   2669  CD1 LEU   183     -37.721  42.406 -12.111  1.00  0.30           C  
ATOM   2670  CD2 LEU   183     -36.873  40.059 -11.810  1.00  0.30           C  
ATOM   2671  H   LEU   183     -34.217  41.952 -14.075  1.00  0.30           H  
ATOM   2672  HA  LEU   183     -35.441  39.413 -14.115  1.00  0.30           H  
ATOM   2673  HB2 LEU   183     -37.638  40.614 -14.296  1.00  0.30           H  
ATOM   2674  HB3 LEU   183     -36.745  42.132 -14.553  1.00  0.30           H  
ATOM   2675  HG  LEU   183     -35.680  41.775 -12.308  1.00  0.30           H  
ATOM   2676 HD11 LEU   183     -37.554  43.348 -12.633  1.00  0.30           H  
ATOM   2677 HD12 LEU   183     -38.716  42.030 -12.349  1.00  0.30           H  
ATOM   2678 HD13 LEU   183     -37.642  42.568 -11.036  1.00  0.30           H  
ATOM   2679 HD21 LEU   183     -37.857  39.657 -12.050  1.00  0.30           H  
ATOM   2680 HD22 LEU   183     -36.106  39.347 -12.114  1.00  0.30           H  
ATOM   2681 HD23 LEU   183     -36.803  40.232 -10.736  1.00  0.30           H  
ATOM   2682  N   ASP   184     -36.498  38.973 -16.425  1.00  0.30           N  
ATOM   2683  CA  ASP   184     -36.841  38.579 -17.775  1.00  0.30           C  
ATOM   2684  C   ASP   184     -37.664  39.626 -18.526  1.00  0.30           C  
ATOM   2685  O   ASP   184     -38.521  40.316 -17.972  1.00  0.30           O  
ATOM   2686  CB  ASP   184     -37.604  37.235 -17.759  1.00  0.30           C  
ATOM   2687  CG  ASP   184     -36.728  36.114 -17.225  1.00  0.30           C  
ATOM   2688  OD1 ASP   184     -35.493  36.175 -17.439  1.00  0.30           O  
ATOM   2689  OD2 ASP   184     -37.302  35.189 -16.601  1.00  0.30           O1-
ATOM   2690  H   ASP   184     -36.783  38.369 -15.668  1.00  0.30           H  
ATOM   2691  HA  ASP   184     -35.898  38.475 -18.311  1.00  0.30           H  
ATOM   2692  HB2 ASP   184     -37.915  36.990 -18.775  1.00  0.30           H  
ATOM   2693  HB3 ASP   184     -38.484  37.333 -17.123  1.00  0.30           H  
ATOM   2694  N   LEU   185     -37.365  39.823 -19.827  1.00  0.32           N  
ATOM   2695  CA  LEU   185     -37.912  40.937 -20.575  1.00  0.32           C  
ATOM   2696  C   LEU   185     -39.408  40.862 -20.856  1.00  0.32           C  
ATOM   2697  O   LEU   185     -39.973  39.807 -21.129  1.00  0.32           O  
ATOM   2698  CB  LEU   185     -37.112  41.191 -21.876  1.00  0.32           C  
ATOM   2699  CG  LEU   185     -37.379  42.547 -22.571  1.00  0.32           C  
ATOM   2700  CD1 LEU   185     -37.117  43.743 -21.636  1.00  0.32           C  
ATOM   2701  CD2 LEU   185     -36.540  42.667 -23.853  1.00  0.32           C  
ATOM   2702  H   LEU   185     -36.743  39.177 -20.292  1.00  0.32           H  
ATOM   2703  HA  LEU   185     -37.798  41.793 -19.910  1.00  0.32           H  
ATOM   2704  HB2 LEU   185     -37.359  40.398 -22.582  1.00  0.32           H  
ATOM   2705  HB3 LEU   185     -36.051  41.142 -21.632  1.00  0.32           H  
ATOM   2706  HG  LEU   185     -38.436  42.573 -22.835  1.00  0.32           H  
ATOM   2707 HD11 LEU   185     -37.738  43.651 -20.745  1.00  0.32           H  
ATOM   2708 HD12 LEU   185     -36.066  43.754 -21.346  1.00  0.32           H  
ATOM   2709 HD13 LEU   185     -37.361  44.670 -22.155  1.00  0.32           H  
ATOM   2710 HD21 LEU   185     -35.481  42.641 -23.598  1.00  0.32           H  
ATOM   2711 HD22 LEU   185     -36.773  41.836 -24.519  1.00  0.32           H  
ATOM   2712 HD23 LEU   185     -36.771  43.608 -24.352  1.00  0.32           H  
ATOM   2713  N   LEU   186     -40.097  42.020 -20.796  1.00  0.29           N  
ATOM   2714  CA  LEU   186     -41.507  42.123 -21.091  1.00  0.29           C  
ATOM   2715  C   LEU   186     -41.893  41.719 -22.513  1.00  0.29           C  
ATOM   2716  O   LEU   186     -41.254  42.096 -23.495  1.00  0.29           O  
ATOM   2717  CB  LEU   186     -42.005  43.570 -20.847  1.00  0.29           C  
ATOM   2718  CG  LEU   186     -41.887  44.072 -19.392  1.00  0.29           C  
ATOM   2719  CD1 LEU   186     -42.232  45.568 -19.319  1.00  0.29           C  
ATOM   2720  CD2 LEU   186     -42.796  43.285 -18.436  1.00  0.29           C  
ATOM   2721  H   LEU   186     -39.601  42.859 -20.531  1.00  0.29           H  
ATOM   2722  HA  LEU   186     -41.985  41.413 -20.416  1.00  0.29           H  
ATOM   2723  HB2 LEU   186     -43.055  43.618 -21.136  1.00  0.29           H  
ATOM   2724  HB3 LEU   186     -41.423  44.238 -21.482  1.00  0.29           H  
ATOM   2725  HG  LEU   186     -40.855  43.915 -19.077  1.00  0.29           H  
ATOM   2726 HD11 LEU   186     -41.566  46.127 -19.976  1.00  0.29           H  
ATOM   2727 HD12 LEU   186     -43.264  45.719 -19.635  1.00  0.29           H  
ATOM   2728 HD13 LEU   186     -42.111  45.919 -18.294  1.00  0.29           H  
ATOM   2729 HD21 LEU   186     -43.837  43.424 -18.728  1.00  0.29           H  
ATOM   2730 HD22 LEU   186     -42.543  42.226 -18.484  1.00  0.29           H  
ATOM   2731 HD23 LEU   186     -42.653  43.647 -17.418  1.00  0.29           H  
ATOM   2732  N   ASN   187     -42.994  40.950 -22.638  1.00  0.24           N  
ATOM   2733  CA  ASN   187     -43.614  40.604 -23.905  1.00  0.24           C  
ATOM   2734  C   ASN   187     -44.110  41.813 -24.697  1.00  0.24           C  
ATOM   2735  O   ASN   187     -44.565  42.802 -24.129  1.00  0.24           O  
ATOM   2736  CB  ASN   187     -44.828  39.655 -23.708  1.00  0.24           C  
ATOM   2737  CG  ASN   187     -44.388  38.315 -23.135  1.00  0.24           C  
ATOM   2738  OD1 ASN   187     -43.308  37.804 -23.420  1.00  0.24           O  
ATOM   2739  ND2 ASN   187     -45.269  37.694 -22.316  1.00  0.24           N  
ATOM   2740  H   ASN   187     -43.416  40.591 -21.794  1.00  0.24           H  
ATOM   2741  HA  ASN   187     -42.819  40.114 -24.468  1.00  0.24           H  
ATOM   2742  HB2 ASN   187     -45.310  39.489 -24.671  1.00  0.24           H  
ATOM   2743  HB3 ASN   187     -45.536  40.120 -23.022  1.00  0.24           H  
ATOM   2744 HD21 ASN   187     -45.044  36.790 -21.925  1.00  0.24           H  
ATOM   2745 HD22 ASN   187     -46.151  38.134 -22.096  1.00  0.24           H  
ATOM   2746  N   ASN   188     -44.064  41.715 -26.044  1.00  0.23           N  
ATOM   2747  CA  ASN   188     -44.666  42.667 -26.973  1.00  0.23           C  
ATOM   2748  C   ASN   188     -44.009  44.043 -27.023  1.00  0.23           C  
ATOM   2749  O   ASN   188     -44.678  45.072 -27.078  1.00  0.23           O  
ATOM   2750  CB  ASN   188     -46.194  42.810 -26.741  1.00  0.23           C  
ATOM   2751  CG  ASN   188     -46.863  41.450 -26.869  1.00  0.23           C  
ATOM   2752  OD1 ASN   188     -46.396  40.543 -27.556  1.00  0.23           O  
ATOM   2753  ND2 ASN   188     -48.014  41.280 -26.176  1.00  0.23           N  
ATOM   2754  H   ASN   188     -43.576  40.923 -26.438  1.00  0.23           H  
ATOM   2755  HA  ASN   188     -44.482  42.223 -27.951  1.00  0.23           H  
ATOM   2756  HB2 ASN   188     -46.611  43.490 -27.484  1.00  0.23           H  
ATOM   2757  HB3 ASN   188     -46.373  43.209 -25.743  1.00  0.23           H  
ATOM   2758 HD21 ASN   188     -48.383  42.036 -25.617  1.00  0.23           H  
ATOM   2759 HD22 ASN   188     -48.503  40.397 -26.218  1.00  0.23           H  
ATOM   2760  N   ALA   189     -42.666  44.091 -27.047  1.00  0.36           N  
ATOM   2761  CA  ALA   189     -41.933  45.334 -27.078  1.00  0.36           C  
ATOM   2762  C   ALA   189     -41.452  45.734 -28.464  1.00  0.36           C  
ATOM   2763  O   ALA   189     -40.806  44.967 -29.173  1.00  0.36           O  
ATOM   2764  CB  ALA   189     -40.718  45.241 -26.142  1.00  0.36           C  
ATOM   2765  H   ALA   189     -42.149  43.223 -27.043  1.00  0.36           H  
ATOM   2766  HA  ALA   189     -42.633  46.103 -26.750  1.00  0.36           H  
ATOM   2767  HB1 ALA   189     -41.053  44.995 -25.135  1.00  0.36           H  
ATOM   2768  HB2 ALA   189     -40.042  44.464 -26.500  1.00  0.36           H  
ATOM   2769  HB3 ALA   189     -40.196  46.198 -26.128  1.00  0.36           H  
ATOM   2770  N   ILE   190     -41.738  46.991 -28.861  1.00  0.28           N  
ATOM   2771  CA  ILE   190     -41.071  47.639 -29.976  1.00  0.28           C  
ATOM   2772  C   ILE   190     -40.122  48.630 -29.336  1.00  0.28           C  
ATOM   2773  O   ILE   190     -40.524  49.711 -28.903  1.00  0.28           O  
ATOM   2774  CB  ILE   190     -42.039  48.346 -30.926  1.00  0.28           C  
ATOM   2775  CG1 ILE   190     -43.115  47.358 -31.440  1.00  0.28           C  
ATOM   2776  CG2 ILE   190     -41.266  48.985 -32.106  1.00  0.28           C  
ATOM   2777  CD1 ILE   190     -44.267  48.031 -32.197  1.00  0.28           C  
ATOM   2778  H   ILE   190     -42.449  47.505 -28.360  1.00  0.28           H  
ATOM   2779  HA  ILE   190     -40.561  46.905 -30.600  1.00  0.28           H  
ATOM   2780  HB  ILE   190     -42.545  49.142 -30.379  1.00  0.28           H  
ATOM   2781 HG12 ILE   190     -43.531  46.828 -30.583  1.00  0.28           H  
ATOM   2782 HG13 ILE   190     -42.634  46.645 -32.110  1.00  0.28           H  
ATOM   2783 HG21 ILE   190     -40.536  49.696 -31.720  1.00  0.28           H  
ATOM   2784 HG22 ILE   190     -40.751  48.205 -32.668  1.00  0.28           H  
ATOM   2785 HG23 ILE   190     -41.966  49.503 -32.761  1.00  0.28           H  
ATOM   2786 HD11 ILE   190     -44.761  48.749 -31.543  1.00  0.28           H  
ATOM   2787 HD12 ILE   190     -43.874  48.548 -33.072  1.00  0.28           H  
ATOM   2788 HD13 ILE   190     -44.984  47.274 -32.514  1.00  0.28           H  
ATOM   2789  N   THR   191     -38.849  48.227 -29.225  1.00  0.30           N  
ATOM   2790  CA  THR   191     -37.796  48.958 -28.539  1.00  0.30           C  
ATOM   2791  C   THR   191     -36.839  49.569 -29.582  1.00  0.30           C  
ATOM   2792  O   THR   191     -36.680  48.961 -30.671  1.00  0.30           O  
ATOM   2793  CB  THR   191     -36.961  48.050 -27.637  1.00  0.30           C  
ATOM   2794  OG1 THR   191     -37.763  47.397 -26.660  1.00  0.30           O  
ATOM   2795  CG2 THR   191     -35.893  48.842 -26.871  1.00  0.30           C  
ATOM   2796  OXT THR   191     -36.240  50.641 -29.284  1.00  0.30           O1-
ATOM   2797  H   THR   191     -38.601  47.346 -29.652  1.00  0.30           H  
ATOM   2798  HA  THR   191     -38.279  49.722 -27.930  1.00  0.30           H  
ATOM   2799  HB  THR   191     -36.498  47.322 -28.303  1.00  0.30           H  
ATOM   2800 HG21 THR   191     -35.254  49.369 -27.579  1.00  0.30           H  
ATOM   2801 HG22 THR   191     -36.378  49.563 -26.213  1.00  0.30           H  
ATOM   2802 HG23 THR   191     -35.289  48.156 -26.277  1.00  0.30           H  
ATOM   2803  HG1 THR   191     -38.442  46.903 -27.125  1.00  0.30           H  
TER    2804      THR   191 
CONECT 1465 1778
CONECT 1778 1465
END
