# Supplementary material for: Variations of VEGFR2 Chemical Space: Stimulator and Inhibitory Peptides
Source: Int J Mol Sci. 2024 Jul 16;25(14):7787. doi: 10.3390/ijms25147787 (PMC11276785; doi:10.3390/ijms25147787)
Supplement: Supplementary file 1 [file ijms-25-07787-s001.zip › Supplimenal material - proteins- S1/protein stimulants S1/model 02 PIGF prepared for docking.pdb]

HEADER                                                        model_02
REMARK  99                                                                      
REMARK  99 MOE v2022.02 (Chemical Computing Group ULC) Sun Nov 26 20:53:13 2023 
SEQRES   1     63  ASN ASP ILE LYS ARG LEU LEU TYR THR HIS LEU LEU CYS
SEQRES   2     63  ILE PHE SER ILE ILE LEU SER VAL PHE ILE PRO SER LEU
SEQRES   3     63  PHE LEU GLU ASN PHE SER ILE LEU GLU THR HIS LEU THR
SEQRES   4     63  TRP LEU CYS ILE CYS SER GLY PHE VAL THR ALA VAL ASN
SEQRES   5     63  LEU VAL LEU TYR LEU VAL VAL LYS PRO ASN THR
HELIX    1   1 ASP      5  ILE     21  1               Generated by MOE   17
HELIX    2   2 PHE     25  LEU     29  1               Generated by MOE    5
HELIX    3   3 LEU     44  CYS     47  1               Generated by MOE    4
HELIX    4   4 SER     48  PHE     50  5               Generated by MOE    3
HELIX    5   5 VAL     51  VAL     62  1               Generated by MOE   12
ATOM      1  N   ASN     4      31.358  -1.972  18.553  1.00  0.21           N1+
ATOM      2  CA  ASN     4      32.602  -1.256  18.058  1.00  0.21           C  
ATOM      3  C   ASN     4      33.306  -1.947  16.915  1.00  0.21           C  
ATOM      4  O   ASN     4      33.464  -1.349  15.863  1.00  0.21           O  
ATOM      5  CB  ASN     4      33.575  -0.949  19.223  1.00  0.21           C  
ATOM      6  CG  ASN     4      32.858   0.053  20.123  1.00  0.21           C  
ATOM      7  OD1 ASN     4      31.790   0.530  19.740  1.00  0.21           O  
ATOM      8  ND2 ASN     4      33.392   0.324  21.324  1.00  0.21           N  
ATOM      9  H1  ASN     4      30.744  -2.158  17.773  1.00  0.21           H  
ATOM     10  H2  ASN     4      30.880  -1.390  19.226  1.00  0.21           H  
ATOM     11  H3  ASN     4      31.622  -2.844  18.989  1.00  0.21           H  
ATOM     12  HA  ASN     4      32.247  -0.313  17.643  1.00  0.21           H  
ATOM     13  HB2 ASN     4      34.500  -0.518  18.839  1.00  0.21           H  
ATOM     14  HB3 ASN     4      33.801  -1.860  19.777  1.00  0.21           H  
ATOM     15 HD21 ASN     4      34.272  -0.093  21.591  1.00  0.21           H  
ATOM     16 HD22 ASN     4      32.914   0.945  21.961  1.00  0.21           H  
ATOM     17  N   ASP     5      33.684  -3.226  17.068  1.00  0.26           N  
ATOM     18  CA  ASP     5      34.371  -4.009  16.053  1.00  0.26           C  
ATOM     19  C   ASP     5      33.630  -4.122  14.743  1.00  0.26           C  
ATOM     20  O   ASP     5      34.187  -3.851  13.684  1.00  0.26           O  
ATOM     21  CB  ASP     5      34.615  -5.405  16.655  1.00  0.26           C  
ATOM     22  CG  ASP     5      35.551  -5.255  17.849  1.00  0.26           C  
ATOM     23  OD1 ASP     5      36.115  -4.144  18.038  1.00  0.26           O  
ATOM     24  OD2 ASP     5      35.623  -6.227  18.631  1.00  0.26           O1-
ATOM     25  H   ASP     5      33.477  -3.675  17.949  1.00  0.26           H  
ATOM     26  HA  ASP     5      35.299  -3.498  15.798  1.00  0.26           H  
ATOM     27  HB2 ASP     5      35.072  -6.054  15.908  1.00  0.26           H  
ATOM     28  HB3 ASP     5      33.668  -5.836  16.981  1.00  0.26           H  
ATOM     29  N   ILE     6      32.309  -4.406  14.800  1.00  0.42           N  
ATOM     30  CA  ILE     6      31.452  -4.384  13.622  1.00  0.42           C  
ATOM     31  C   ILE     6      31.507  -3.024  12.922  1.00  0.42           C  
ATOM     32  O   ILE     6      31.818  -2.959  11.750  1.00  0.42           O  
ATOM     33  CB  ILE     6      30.018  -4.824  13.952  1.00  0.42           C  
ATOM     34  CG1 ILE     6      30.023  -6.310  14.391  1.00  0.42           C  
ATOM     35  CG2 ILE     6      29.087  -4.626  12.733  1.00  0.42           C  
ATOM     36  CD1 ILE     6      28.688  -6.805  14.962  1.00  0.42           C  
ATOM     37  H   ILE     6      31.901  -4.642  15.693  1.00  0.42           H  
ATOM     38  HA  ILE     6      31.839  -5.118  12.915  1.00  0.42           H  
ATOM     39  HB  ILE     6      29.639  -4.207  14.767  1.00  0.42           H  
ATOM     40 HG12 ILE     6      30.789  -6.437  15.156  1.00  0.42           H  
ATOM     41 HG13 ILE     6      30.271  -6.921  13.523  1.00  0.42           H  
ATOM     42 HG21 ILE     6      29.087  -3.575  12.443  1.00  0.42           H  
ATOM     43 HG22 ILE     6      29.444  -5.233  11.901  1.00  0.42           H  
ATOM     44 HG23 ILE     6      28.074  -4.930  12.996  1.00  0.42           H  
ATOM     45 HD11 ILE     6      28.421  -6.206  15.833  1.00  0.42           H  
ATOM     46 HD12 ILE     6      27.911  -6.710  14.204  1.00  0.42           H  
ATOM     47 HD13 ILE     6      28.784  -7.850  15.256  1.00  0.42           H  
ATOM     48  N   LYS     7      31.359  -1.892  13.650  1.00  0.45           N  
ATOM     49  CA  LYS     7      31.417  -0.534  13.111  1.00  0.45           C  
ATOM     50  C   LYS     7      32.706  -0.213  12.361  1.00  0.45           C  
ATOM     51  O   LYS     7      32.678   0.375  11.285  1.00  0.45           O  
ATOM     52  CB  LYS     7      31.227   0.497  14.260  1.00  0.45           C  
ATOM     53  CG  LYS     7      29.787   1.016  14.414  1.00  0.45           C  
ATOM     54  CD  LYS     7      29.415   1.310  15.880  1.00  0.45           C  
ATOM     55  CE  LYS     7      28.153   2.171  16.030  1.00  0.45           C  
ATOM     56  NZ  LYS     7      27.867   2.432  17.462  1.00  0.45           N1+
ATOM     57  H   LYS     7      31.196  -1.993  14.642  1.00  0.45           H  
ATOM     58  HA  LYS     7      30.609  -0.468  12.383  1.00  0.45           H  
ATOM     59  HB2 LYS     7      31.878   1.349  14.065  1.00  0.45           H  
ATOM     60  HB3 LYS     7      31.521   0.022  15.196  1.00  0.45           H  
ATOM     61  HG2 LYS     7      29.101   0.263  14.024  1.00  0.45           H  
ATOM     62  HG3 LYS     7      29.684   1.935  13.837  1.00  0.45           H  
ATOM     63  HD2 LYS     7      30.248   1.834  16.349  1.00  0.45           H  
ATOM     64  HD3 LYS     7      29.248   0.362  16.391  1.00  0.45           H  
ATOM     65  HE2 LYS     7      27.307   1.647  15.585  1.00  0.45           H  
ATOM     66  HE3 LYS     7      28.304   3.120  15.516  1.00  0.45           H  
ATOM     67  HZ1 LYS     7      27.727   1.555  17.943  1.00  0.45           H  
ATOM     68  HZ2 LYS     7      28.646   2.922  17.877  1.00  0.45           H  
ATOM     69  HZ3 LYS     7      27.033   2.997  17.541  1.00  0.45           H  
ATOM     70  N   ARG     8      33.865  -0.634  12.902  1.00  0.40           N  
ATOM     71  CA  ARG     8      35.142  -0.524  12.218  1.00  0.40           C  
ATOM     72  C   ARG     8      35.211  -1.325  10.914  1.00  0.40           C  
ATOM     73  O   ARG     8      35.649  -0.817   9.884  1.00  0.40           O  
ATOM     74  CB  ARG     8      36.286  -0.957  13.163  1.00  0.40           C  
ATOM     75  CG  ARG     8      36.492   0.002  14.352  1.00  0.40           C  
ATOM     76  CD  ARG     8      37.609  -0.469  15.286  1.00  0.40           C  
ATOM     77  NE  ARG     8      37.731   0.562  16.370  1.00  0.40           N  
ATOM     78  CZ  ARG     8      38.529   0.424  17.437  1.00  0.40           C  
ATOM     79  NH1 ARG     8      38.590   1.394  18.349  1.00  0.40           N  
ATOM     80  NH2 ARG     8      39.263  -0.669  17.619  1.00  0.40           N1+
ATOM     81  H   ARG     8      33.846  -1.045  13.825  1.00  0.40           H  
ATOM     82  HA  ARG     8      35.254   0.525  11.942  1.00  0.40           H  
ATOM     83  HB2 ARG     8      37.211  -1.000  12.589  1.00  0.40           H  
ATOM     84  HB3 ARG     8      36.055  -1.948  13.554  1.00  0.40           H  
ATOM     85  HG2 ARG     8      35.563   0.064  14.919  1.00  0.40           H  
ATOM     86  HG3 ARG     8      36.749   0.989  13.967  1.00  0.40           H  
ATOM     87  HD2 ARG     8      38.548  -0.550  14.738  1.00  0.40           H  
ATOM     88  HD3 ARG     8      37.355  -1.438  15.716  1.00  0.40           H  
ATOM     89  HE  ARG     8      37.182   1.406  16.291  1.00  0.40           H  
ATOM     90 HH11 ARG     8      38.041   2.233  18.231  1.00  0.40           H  
ATOM     91 HH12 ARG     8      39.185   1.290  19.158  1.00  0.40           H  
ATOM     92 HH21 ARG     8      39.851  -0.752  18.436  1.00  0.40           H  
ATOM     93 HH22 ARG     8      39.232  -1.417  16.941  1.00  0.40           H  
ATOM     94  N   LEU     9      34.728  -2.587  10.913  1.00  0.45           N  
ATOM     95  CA  LEU     9      34.613  -3.419   9.720  1.00  0.45           C  
ATOM     96  C   LEU     9      33.654  -2.862   8.681  1.00  0.45           C  
ATOM     97  O   LEU     9      33.929  -2.877   7.482  1.00  0.45           O  
ATOM     98  CB  LEU     9      34.152  -4.848  10.082  1.00  0.45           C  
ATOM     99  CG  LEU     9      35.198  -5.651  10.873  1.00  0.45           C  
ATOM    100  CD1 LEU     9      34.534  -6.847  11.568  1.00  0.45           C  
ATOM    101  CD2 LEU     9      36.353  -6.104   9.965  1.00  0.45           C  
ATOM    102  H   LEU     9      34.428  -2.979  11.794  1.00  0.45           H  
ATOM    103  HA  LEU     9      35.613  -3.433   9.287  1.00  0.45           H  
ATOM    104  HB2 LEU     9      33.933  -5.384   9.158  1.00  0.45           H  
ATOM    105  HB3 LEU     9      33.246  -4.776  10.684  1.00  0.45           H  
ATOM    106  HG  LEU     9      35.623  -5.003  11.639  1.00  0.45           H  
ATOM    107 HD11 LEU     9      33.748  -6.490  12.234  1.00  0.45           H  
ATOM    108 HD12 LEU     9      34.102  -7.509  10.818  1.00  0.45           H  
ATOM    109 HD13 LEU     9      35.280  -7.391  12.146  1.00  0.45           H  
ATOM    110 HD21 LEU     9      35.966  -6.757   9.183  1.00  0.45           H  
ATOM    111 HD22 LEU     9      36.822  -5.231   9.510  1.00  0.45           H  
ATOM    112 HD23 LEU     9      37.091  -6.645  10.558  1.00  0.45           H  
ATOM    113  N   LEU    10      32.504  -2.323   9.131  1.00  0.45           N  
ATOM    114  CA  LEU    10      31.539  -1.638   8.294  1.00  0.45           C  
ATOM    115  C   LEU    10      32.139  -0.418   7.596  1.00  0.45           C  
ATOM    116  O   LEU    10      31.934  -0.221   6.403  1.00  0.45           O  
ATOM    117  CB  LEU    10      30.281  -1.206   9.091  1.00  0.45           C  
ATOM    118  CG  LEU    10      29.452  -2.341   9.721  1.00  0.45           C  
ATOM    119  CD1 LEU    10      28.282  -1.754  10.527  1.00  0.45           C  
ATOM    120  CD2 LEU    10      28.930  -3.398   8.750  1.00  0.45           C  
ATOM    121  H   LEU    10      32.301  -2.402  10.117  1.00  0.45           H  
ATOM    122  HA  LEU    10      31.243  -2.361   7.534  1.00  0.45           H  
ATOM    123  HB2 LEU    10      29.630  -0.656   8.412  1.00  0.45           H  
ATOM    124  HB3 LEU    10      30.607  -0.547   9.895  1.00  0.45           H  
ATOM    125  HG  LEU    10      30.153  -2.870  10.367  1.00  0.45           H  
ATOM    126 HD11 LEU    10      28.667  -1.054  11.268  1.00  0.45           H  
ATOM    127 HD12 LEU    10      27.602  -1.233   9.853  1.00  0.45           H  
ATOM    128 HD13 LEU    10      27.748  -2.559  11.031  1.00  0.45           H  
ATOM    129 HD21 LEU    10      28.216  -2.941   8.065  1.00  0.45           H  
ATOM    130 HD22 LEU    10      29.763  -3.814   8.183  1.00  0.45           H  
ATOM    131 HD23 LEU    10      28.438  -4.194   9.309  1.00  0.45           H  
ATOM    132  N   TYR    11      32.945   0.403   8.298  1.00  0.43           N  
ATOM    133  CA  TYR    11      33.661   1.534   7.720  1.00  0.43           C  
ATOM    134  C   TYR    11      34.655   1.135   6.633  1.00  0.43           C  
ATOM    135  O   TYR    11      34.681   1.725   5.553  1.00  0.43           O  
ATOM    136  CB  TYR    11      34.355   2.351   8.841  1.00  0.43           C  
ATOM    137  CG  TYR    11      33.403   3.231   9.629  1.00  0.43           C  
ATOM    138  CD1 TYR    11      31.995   3.212   9.514  1.00  0.43           C  
ATOM    139  CD2 TYR    11      33.980   4.156  10.512  1.00  0.43           C  
ATOM    140  CE1 TYR    11      31.201   4.092  10.264  1.00  0.43           C  
ATOM    141  CE2 TYR    11      33.189   5.039  11.260  1.00  0.43           C  
ATOM    142  CZ  TYR    11      31.795   4.996  11.143  1.00  0.43           C  
ATOM    143  OH  TYR    11      30.977   5.853  11.907  1.00  0.43           O  
ATOM    144  H   TYR    11      33.060   0.224   9.285  1.00  0.43           H  
ATOM    145  HA  TYR    11      32.918   2.158   7.223  1.00  0.43           H  
ATOM    146  HB2 TYR    11      35.114   2.986   8.385  1.00  0.43           H  
ATOM    147  HB3 TYR    11      34.831   1.654   9.531  1.00  0.43           H  
ATOM    148  HD1 TYR    11      31.524   2.511   8.840  1.00  0.43           H  
ATOM    149  HD2 TYR    11      35.054   4.188  10.617  1.00  0.43           H  
ATOM    150  HE1 TYR    11      30.126   4.069  10.160  1.00  0.43           H  
ATOM    151  HE2 TYR    11      33.654   5.751  11.925  1.00  0.43           H  
ATOM    152  HH  TYR    11      30.034   5.752  11.760  1.00  0.43           H  
ATOM    153  N   THR    12      35.441   0.063   6.861  1.00  0.46           N  
ATOM    154  CA  THR    12      36.312  -0.546   5.850  1.00  0.46           C  
ATOM    155  C   THR    12      35.544  -1.036   4.643  1.00  0.46           C  
ATOM    156  O   THR    12      35.917  -0.806   3.494  1.00  0.46           O  
ATOM    157  CB  THR    12      37.084  -1.730   6.403  1.00  0.46           C  
ATOM    158  OG1 THR    12      37.912  -1.290   7.467  1.00  0.46           O  
ATOM    159  CG2 THR    12      38.023  -2.337   5.352  1.00  0.46           C  
ATOM    160  H   THR    12      35.429  -0.346   7.785  1.00  0.46           H  
ATOM    161  HA  THR    12      36.997   0.249   5.555  1.00  0.46           H  
ATOM    162  HB  THR    12      36.351  -2.471   6.722  1.00  0.46           H  
ATOM    163 HG21 THR    12      37.441  -2.660   4.489  1.00  0.46           H  
ATOM    164 HG22 THR    12      38.751  -1.589   5.040  1.00  0.46           H  
ATOM    165 HG23 THR    12      38.543  -3.194   5.781  1.00  0.46           H  
ATOM    166  HG1 THR    12      37.344  -0.898   8.134  1.00  0.46           H  
ATOM    167  N   HIS    13      34.402  -1.704   4.883  1.00  0.43           N  
ATOM    168  CA  HIS    13      33.500  -2.135   3.837  1.00  0.43           C  
ATOM    169  C   HIS    13      32.921  -0.984   3.008  1.00  0.43           C  
ATOM    170  O   HIS    13      32.948  -1.049   1.785  1.00  0.43           O  
ATOM    171  CB  HIS    13      32.361  -2.988   4.432  1.00  0.43           C  
ATOM    172  CG  HIS    13      31.341  -3.401   3.422  1.00  0.43           C  
ATOM    173  ND1 HIS    13      30.013  -3.221   3.725  1.00  0.43           N  
ATOM    174  CD2 HIS    13      31.476  -3.822   2.141  1.00  0.43           C  
ATOM    175  CE1 HIS    13      29.358  -3.522   2.634  1.00  0.43           C  
ATOM    176  NE2 HIS    13      30.197  -3.898   1.642  1.00  0.43           N  
ATOM    177  H   HIS    13      34.162  -1.915   5.841  1.00  0.43           H  
ATOM    178  HA  HIS    13      34.097  -2.735   3.150  1.00  0.43           H  
ATOM    179  HB2 HIS    13      31.863  -2.407   5.208  1.00  0.43           H  
ATOM    180  HB3 HIS    13      32.795  -3.886   4.872  1.00  0.43           H  
ATOM    181  HD2 HIS    13      32.395  -4.050   1.621  1.00  0.43           H  
ATOM    182  HE2 HIS    13      29.933  -4.182   0.709  1.00  0.43           H  
ATOM    183  HE1 HIS    13      28.283  -3.476   2.537  1.00  0.43           H  
ATOM    184  N   LEU    14      32.433   0.117   3.622  1.00  0.45           N  
ATOM    185  CA  LEU    14      31.905   1.280   2.908  1.00  0.45           C  
ATOM    186  C   LEU    14      32.934   1.956   2.009  1.00  0.45           C  
ATOM    187  O   LEU    14      32.632   2.328   0.880  1.00  0.45           O  
ATOM    188  CB  LEU    14      31.275   2.310   3.875  1.00  0.45           C  
ATOM    189  CG  LEU    14      30.060   1.748   4.641  1.00  0.45           C  
ATOM    190  CD1 LEU    14      29.813   2.548   5.926  1.00  0.45           C  
ATOM    191  CD2 LEU    14      28.784   1.624   3.787  1.00  0.45           C  
ATOM    192  H   LEU    14      32.433   0.138   4.632  1.00  0.45           H  
ATOM    193  HA  LEU    14      31.123   0.889   2.257  1.00  0.45           H  
ATOM    194  HB2 LEU    14      30.952   3.177   3.298  1.00  0.45           H  
ATOM    195  HB3 LEU    14      32.031   2.616   4.598  1.00  0.45           H  
ATOM    196  HG  LEU    14      30.316   0.724   4.912  1.00  0.45           H  
ATOM    197 HD11 LEU    14      30.715   2.541   6.537  1.00  0.45           H  
ATOM    198 HD12 LEU    14      29.555   3.576   5.670  1.00  0.45           H  
ATOM    199 HD13 LEU    14      28.993   2.096   6.484  1.00  0.45           H  
ATOM    200 HD21 LEU    14      28.459   2.616   3.473  1.00  0.45           H  
ATOM    201 HD22 LEU    14      28.993   1.015   2.908  1.00  0.45           H  
ATOM    202 HD23 LEU    14      27.997   1.154   4.376  1.00  0.45           H  
ATOM    203  N   LEU    15      34.201   2.074   2.458  1.00  0.44           N  
ATOM    204  CA  LEU    15      35.296   2.553   1.624  1.00  0.44           C  
ATOM    205  C   LEU    15      35.547   1.684   0.388  1.00  0.44           C  
ATOM    206  O   LEU    15      35.699   2.192  -0.722  1.00  0.44           O  
ATOM    207  CB  LEU    15      36.605   2.640   2.445  1.00  0.44           C  
ATOM    208  CG  LEU    15      36.614   3.723   3.544  1.00  0.44           C  
ATOM    209  CD1 LEU    15      37.866   3.565   4.421  1.00  0.44           C  
ATOM    210  CD2 LEU    15      36.537   5.143   2.958  1.00  0.44           C  
ATOM    211  H   LEU    15      34.399   1.819   3.415  1.00  0.44           H  
ATOM    212  HA  LEU    15      34.992   3.540   1.276  1.00  0.44           H  
ATOM    213  HB2 LEU    15      37.423   2.850   1.756  1.00  0.44           H  
ATOM    214  HB3 LEU    15      36.771   1.674   2.921  1.00  0.44           H  
ATOM    215  HG  LEU    15      35.724   3.584   4.157  1.00  0.44           H  
ATOM    216 HD11 LEU    15      37.878   2.568   4.860  1.00  0.44           H  
ATOM    217 HD12 LEU    15      38.758   3.704   3.810  1.00  0.44           H  
ATOM    218 HD13 LEU    15      37.850   4.312   5.215  1.00  0.44           H  
ATOM    219 HD21 LEU    15      37.412   5.327   2.334  1.00  0.44           H  
ATOM    220 HD22 LEU    15      35.634   5.239   2.355  1.00  0.44           H  
ATOM    221 HD23 LEU    15      36.510   5.870   3.770  1.00  0.44           H  
ATOM    222  N   CYS    16      35.545   0.344   0.556  1.00  0.47           N  
ATOM    223  CA  CYS    16      35.609  -0.634  -0.524  1.00  0.47           C  
ATOM    224  C   CYS    16      34.408  -0.607  -1.458  1.00  0.47           C  
ATOM    225  O   CYS    16      34.526  -0.766  -2.662  1.00  0.47           O  
ATOM    226  CB  CYS    16      35.763  -2.077   0.016  1.00  0.47           C  
ATOM    227  SG  CYS    16      37.344  -2.351   0.873  1.00  0.47           S  
ATOM    228  H   CYS    16      35.495  -0.008   1.502  1.00  0.47           H  
ATOM    229  HA  CYS    16      36.490  -0.341  -1.095  1.00  0.47           H  
ATOM    230  HB2 CYS    16      35.698  -2.770  -0.823  1.00  0.47           H  
ATOM    231  HB3 CYS    16      34.950  -2.275   0.715  1.00  0.47           H  
ATOM    232  HG  CYS    16      37.432  -1.525   1.919  1.00  0.47           H  
ATOM    233  N   ILE    17      33.195  -0.404  -0.929  1.00  0.45           N  
ATOM    234  CA  ILE    17      32.005  -0.167  -1.730  1.00  0.45           C  
ATOM    235  C   ILE    17      32.066   1.087  -2.563  1.00  0.45           C  
ATOM    236  O   ILE    17      31.749   1.069  -3.749  1.00  0.45           O  
ATOM    237  CB  ILE    17      30.807  -0.093  -0.811  1.00  0.45           C  
ATOM    238  CG1 ILE    17      30.443  -1.512  -0.337  1.00  0.45           C  
ATOM    239  CG2 ILE    17      29.585   0.630  -1.413  1.00  0.45           C  
ATOM    240  CD1 ILE    17      30.064  -2.524  -1.433  1.00  0.45           C  
ATOM    241  H   ILE    17      33.102  -0.416   0.077  1.00  0.45           H  
ATOM    242  HA  ILE    17      31.928  -0.998  -2.431  1.00  0.45           H  
ATOM    243  HB  ILE    17      31.098   0.525   0.039  1.00  0.45           H  
ATOM    244 HG12 ILE    17      29.596  -1.427   0.343  1.00  0.45           H  
ATOM    245 HG13 ILE    17      31.302  -1.912   0.201  1.00  0.45           H  
ATOM    246 HG21 ILE    17      29.873   1.635  -1.721  1.00  0.45           H  
ATOM    247 HG22 ILE    17      29.224   0.075  -2.279  1.00  0.45           H  
ATOM    248 HG23 ILE    17      28.794   0.691  -0.665  1.00  0.45           H  
ATOM    249 HD11 ILE    17      29.205  -2.151  -1.991  1.00  0.45           H  
ATOM    250 HD12 ILE    17      30.907  -2.658  -2.111  1.00  0.45           H  
ATOM    251 HD13 ILE    17      29.812  -3.480  -0.974  1.00  0.45           H  
ATOM    252  N   PHE    18      32.479   2.219  -1.964  1.00  0.42           N  
ATOM    253  CA  PHE    18      32.633   3.477  -2.657  1.00  0.42           C  
ATOM    254  C   PHE    18      33.702   3.384  -3.709  1.00  0.42           C  
ATOM    255  O   PHE    18      33.506   3.852  -4.827  1.00  0.42           O  
ATOM    256  CB  PHE    18      32.912   4.633  -1.671  1.00  0.42           C  
ATOM    257  CG  PHE    18      31.729   4.973  -0.792  1.00  0.42           C  
ATOM    258  CD1 PHE    18      30.406   4.520  -0.999  1.00  0.42           C  
ATOM    259  CD2 PHE    18      31.969   5.843   0.281  1.00  0.42           C  
ATOM    260  CE1 PHE    18      29.365   4.929  -0.155  1.00  0.42           C  
ATOM    261  CE2 PHE    18      30.934   6.256   1.125  1.00  0.42           C  
ATOM    262  CZ  PHE    18      29.630   5.798   0.908  1.00  0.42           C  
ATOM    263  H   PHE    18      32.693   2.187  -0.977  1.00  0.42           H  
ATOM    264  HA  PHE    18      31.691   3.698  -3.158  1.00  0.42           H  
ATOM    265  HB2 PHE    18      33.181   5.519  -2.245  1.00  0.42           H  
ATOM    266  HB3 PHE    18      33.747   4.347  -1.031  1.00  0.42           H  
ATOM    267  HD1 PHE    18      30.195   3.850  -1.819  1.00  0.42           H  
ATOM    268  HD2 PHE    18      32.972   6.201   0.459  1.00  0.42           H  
ATOM    269  HE1 PHE    18      28.359   4.574  -0.325  1.00  0.42           H  
ATOM    270  HE2 PHE    18      31.141   6.928   1.944  1.00  0.42           H  
ATOM    271  HZ  PHE    18      28.830   6.115   1.560  1.00  0.42           H  
ATOM    272  N   SER    19      34.831   2.700  -3.419  1.00  0.46           N  
ATOM    273  CA  SER    19      35.807   2.434  -4.457  1.00  0.46           C  
ATOM    274  C   SER    19      35.218   1.629  -5.617  1.00  0.46           C  
ATOM    275  O   SER    19      35.303   2.064  -6.750  1.00  0.46           O  
ATOM    276  CB  SER    19      37.167   1.854  -3.964  1.00  0.46           C  
ATOM    277  OG  SER    19      37.085   0.492  -3.550  1.00  0.46           O  
ATOM    278  H   SER    19      34.995   2.374  -2.477  1.00  0.46           H  
ATOM    279  HA  SER    19      36.064   3.423  -4.836  1.00  0.46           H  
ATOM    280  HB2 SER    19      37.512   2.451  -3.120  1.00  0.46           H  
ATOM    281  HB3 SER    19      37.888   1.925  -4.778  1.00  0.46           H  
ATOM    282  HG  SER    19      36.447   0.444  -2.834  1.00  0.46           H  
ATOM    283  N   ILE    20      34.508   0.507  -5.375  1.00  0.43           N  
ATOM    284  CA  ILE    20      33.866  -0.275  -6.432  1.00  0.43           C  
ATOM    285  C   ILE    20      32.737   0.411  -7.189  1.00  0.43           C  
ATOM    286  O   ILE    20      32.783   0.560  -8.408  1.00  0.43           O  
ATOM    287  CB  ILE    20      33.321  -1.581  -5.857  1.00  0.43           C  
ATOM    288  CG1 ILE    20      34.505  -2.439  -5.369  1.00  0.43           C  
ATOM    289  CG2 ILE    20      32.456  -2.372  -6.876  1.00  0.43           C  
ATOM    290  CD1 ILE    20      34.050  -3.592  -4.473  1.00  0.43           C  
ATOM    291  H   ILE    20      34.416   0.192  -4.420  1.00  0.43           H  
ATOM    292  HA  ILE    20      34.663  -0.432  -7.159  1.00  0.43           H  
ATOM    293  HB  ILE    20      32.661  -1.336  -5.025  1.00  0.43           H  
ATOM    294 HG12 ILE    20      35.190  -1.805  -4.805  1.00  0.43           H  
ATOM    295 HG13 ILE    20      35.022  -2.851  -6.236  1.00  0.43           H  
ATOM    296 HG21 ILE    20      31.623  -1.751  -7.205  1.00  0.43           H  
ATOM    297 HG22 ILE    20      33.067  -2.646  -7.736  1.00  0.43           H  
ATOM    298 HG23 ILE    20      32.070  -3.275  -6.402  1.00  0.43           H  
ATOM    299 HD11 ILE    20      33.532  -3.192  -3.602  1.00  0.43           H  
ATOM    300 HD12 ILE    20      33.375  -4.241  -5.031  1.00  0.43           H  
ATOM    301 HD13 ILE    20      34.919  -4.164  -4.148  1.00  0.43           H  
ATOM    302  N   ILE    21      31.667   0.837  -6.494  1.00  0.36           N  
ATOM    303  CA  ILE    21      30.440   1.259  -7.149  1.00  0.36           C  
ATOM    304  C   ILE    21      30.598   2.640  -7.732  1.00  0.36           C  
ATOM    305  O   ILE    21      30.336   2.873  -8.904  1.00  0.36           O  
ATOM    306  CB  ILE    21      29.275   1.207  -6.170  1.00  0.36           C  
ATOM    307  CG1 ILE    21      28.938  -0.269  -5.894  1.00  0.36           C  
ATOM    308  CG2 ILE    21      28.022   1.972  -6.671  1.00  0.36           C  
ATOM    309  CD1 ILE    21      27.936  -0.352  -4.753  1.00  0.36           C  
ATOM    310  H   ILE    21      31.718   0.864  -5.486  1.00  0.36           H  
ATOM    311  HA  ILE    21      30.227   0.573  -7.969  1.00  0.36           H  
ATOM    312  HB  ILE    21      29.580   1.711  -5.253  1.00  0.36           H  
ATOM    313 HG12 ILE    21      29.847  -0.805  -5.620  1.00  0.36           H  
ATOM    314 HG13 ILE    21      28.508  -0.718  -6.789  1.00  0.36           H  
ATOM    315 HG21 ILE    21      28.283   3.014  -6.858  1.00  0.36           H  
ATOM    316 HG22 ILE    21      27.663   1.516  -7.593  1.00  0.36           H  
ATOM    317 HG23 ILE    21      27.240   1.924  -5.913  1.00  0.36           H  
ATOM    318 HD11 ILE    21      28.367   0.097  -3.858  1.00  0.36           H  
ATOM    319 HD12 ILE    21      27.028   0.184  -5.027  1.00  0.36           H  
ATOM    320 HD13 ILE    21      27.695  -1.397  -4.556  1.00  0.36           H  
ATOM    321  N   LEU    22      31.083   3.582  -6.904  1.00  0.44           N  
ATOM    322  CA  LEU    22      31.139   4.983  -7.254  1.00  0.44           C  
ATOM    323  C   LEU    22      32.356   5.303  -8.101  1.00  0.44           C  
ATOM    324  O   LEU    22      32.266   6.065  -9.056  1.00  0.44           O  
ATOM    325  CB  LEU    22      31.098   5.882  -5.994  1.00  0.44           C  
ATOM    326  CG  LEU    22      29.841   5.717  -5.112  1.00  0.44           C  
ATOM    327  CD1 LEU    22      30.026   6.509  -3.809  1.00  0.44           C  
ATOM    328  CD2 LEU    22      28.560   6.166  -5.836  1.00  0.44           C  
ATOM    329  H   LEU    22      31.423   3.298  -5.997  1.00  0.44           H  
ATOM    330  HA  LEU    22      30.253   5.197  -7.852  1.00  0.44           H  
ATOM    331  HB2 LEU    22      31.148   6.921  -6.319  1.00  0.44           H  
ATOM    332  HB3 LEU    22      31.971   5.649  -5.384  1.00  0.44           H  
ATOM    333  HG  LEU    22      29.723   4.657  -4.888  1.00  0.44           H  
ATOM    334 HD11 LEU    22      30.914   6.150  -3.289  1.00  0.44           H  
ATOM    335 HD12 LEU    22      30.143   7.568  -4.041  1.00  0.44           H  
ATOM    336 HD13 LEU    22      29.152   6.371  -3.173  1.00  0.44           H  
ATOM    337 HD21 LEU    22      28.634   7.226  -6.081  1.00  0.44           H  
ATOM    338 HD22 LEU    22      28.439   5.589  -6.753  1.00  0.44           H  
ATOM    339 HD23 LEU    22      27.700   6.002  -5.187  1.00  0.44           H  
ATOM    340  N   SER    23      33.514   4.696  -7.767  1.00  0.45           N  
ATOM    341  CA  SER    23      34.817   5.093  -8.287  1.00  0.45           C  
ATOM    342  C   SER    23      35.518   4.056  -9.159  1.00  0.45           C  
ATOM    343  O   SER    23      36.690   4.227  -9.451  1.00  0.45           O  
ATOM    344  CB  SER    23      35.828   5.358  -7.138  1.00  0.45           C  
ATOM    345  OG  SER    23      35.341   6.312  -6.192  1.00  0.45           O  
ATOM    346  H   SER    23      33.476   3.922  -7.119  1.00  0.45           H  
ATOM    347  HA  SER    23      34.572   5.975  -8.879  1.00  0.45           H  
ATOM    348  HB2 SER    23      36.756   5.734  -7.568  1.00  0.45           H  
ATOM    349  HB3 SER    23      36.022   4.419  -6.620  1.00  0.45           H  
ATOM    350  HG  SER    23      34.533   5.959  -5.813  1.00  0.45           H  
ATOM    351  N   VAL    24      34.845   2.960  -9.583  1.00  0.43           N  
ATOM    352  CA  VAL    24      35.394   1.984 -10.538  1.00  0.43           C  
ATOM    353  C   VAL    24      34.329   1.642 -11.592  1.00  0.43           C  
ATOM    354  O   VAL    24      34.538   1.764 -12.797  1.00  0.43           O  
ATOM    355  CB  VAL    24      35.901   0.707  -9.839  1.00  0.43           C  
ATOM    356  CG1 VAL    24      36.190  -0.444 -10.823  1.00  0.43           C  
ATOM    357  CG2 VAL    24      37.217   0.991  -9.086  1.00  0.43           C  
ATOM    358  H   VAL    24      33.914   2.804  -9.224  1.00  0.43           H  
ATOM    359  HA  VAL    24      36.257   2.438 -11.026  1.00  0.43           H  
ATOM    360  HB  VAL    24      35.102   0.408  -9.161  1.00  0.43           H  
ATOM    361 HG11 VAL    24      35.290  -0.667 -11.396  1.00  0.43           H  
ATOM    362 HG12 VAL    24      36.989  -0.149 -11.503  1.00  0.43           H  
ATOM    363 HG13 VAL    24      36.495  -1.330 -10.266  1.00  0.43           H  
ATOM    364 HG21 VAL    24      37.987   1.285  -9.799  1.00  0.43           H  
ATOM    365 HG22 VAL    24      37.059   1.796  -8.369  1.00  0.43           H  
ATOM    366 HG23 VAL    24      37.535   0.092  -8.558  1.00  0.43           H  
ATOM    367  N   PHE    25      33.121   1.189 -11.174  1.00  0.39           N  
ATOM    368  CA  PHE    25      32.040   0.812 -12.082  1.00  0.39           C  
ATOM    369  C   PHE    25      31.472   1.946 -12.908  1.00  0.39           C  
ATOM    370  O   PHE    25      31.332   1.840 -14.121  1.00  0.39           O  
ATOM    371  CB  PHE    25      30.872   0.213 -11.248  1.00  0.39           C  
ATOM    372  CG  PHE    25      29.673  -0.249 -12.052  1.00  0.39           C  
ATOM    373  CD1 PHE    25      29.807  -0.904 -13.291  1.00  0.39           C  
ATOM    374  CD2 PHE    25      28.388   0.109 -11.614  1.00  0.39           C  
ATOM    375  CE1 PHE    25      28.680  -1.207 -14.063  1.00  0.39           C  
ATOM    376  CE2 PHE    25      27.261  -0.179 -12.391  1.00  0.39           C  
ATOM    377  CZ  PHE    25      27.406  -0.858 -13.604  1.00  0.39           C  
ATOM    378  H   PHE    25      32.960   1.108 -10.180  1.00  0.39           H  
ATOM    379  HA  PHE    25      32.481   0.102 -12.781  1.00  0.39           H  
ATOM    380  HB2 PHE    25      30.534   0.975 -10.546  1.00  0.39           H  
ATOM    381  HB3 PHE    25      31.257  -0.644 -10.695  1.00  0.39           H  
ATOM    382  HD1 PHE    25      30.789  -1.175 -13.649  1.00  0.39           H  
ATOM    383  HD2 PHE    25      28.268   0.613 -10.666  1.00  0.39           H  
ATOM    384  HE1 PHE    25      28.794  -1.710 -15.012  1.00  0.39           H  
ATOM    385  HE2 PHE    25      26.280   0.123 -12.054  1.00  0.39           H  
ATOM    386  HZ  PHE    25      26.534  -1.113 -14.187  1.00  0.39           H  
ATOM    387  N   ILE    26      31.124   3.069 -12.258  1.00  0.41           N  
ATOM    388  CA  ILE    26      30.642   4.251 -12.947  1.00  0.41           C  
ATOM    389  C   ILE    26      31.688   4.828 -13.919  1.00  0.41           C  
ATOM    390  O   ILE    26      31.338   4.959 -15.080  1.00  0.41           O  
ATOM    391  CB  ILE    26      30.063   5.224 -11.930  1.00  0.41           C  
ATOM    392  CG1 ILE    26      28.789   4.587 -11.325  1.00  0.41           C  
ATOM    393  CG2 ILE    26      29.734   6.577 -12.582  1.00  0.41           C  
ATOM    394  CD1 ILE    26      28.224   5.412 -10.170  1.00  0.41           C  
ATOM    395  H   ILE    26      31.201   3.091 -11.251  1.00  0.41           H  
ATOM    396  HA  ILE    26      29.820   3.992 -13.614  1.00  0.41           H  
ATOM    397  HB  ILE    26      30.797   5.415 -11.147  1.00  0.41           H  
ATOM    398 HG12 ILE    26      29.035   3.591 -10.957  1.00  0.41           H  
ATOM    399 HG13 ILE    26      28.031   4.509 -12.105  1.00  0.41           H  
ATOM    400 HG21 ILE    26      30.642   7.008 -13.003  1.00  0.41           H  
ATOM    401 HG22 ILE    26      29.000   6.430 -13.375  1.00  0.41           H  
ATOM    402 HG23 ILE    26      29.326   7.253 -11.830  1.00  0.41           H  
ATOM    403 HD11 ILE    26      28.974   5.497  -9.383  1.00  0.41           H  
ATOM    404 HD12 ILE    26      27.960   6.407 -10.529  1.00  0.41           H  
ATOM    405 HD13 ILE    26      27.335   4.921  -9.774  1.00  0.41           H  
ATOM    406  N   PRO    27      32.968   5.055 -13.569  1.00  0.38           N  
ATOM    407  CA  PRO    27      33.997   5.434 -14.529  1.00  0.38           C  
ATOM    408  C   PRO    27      34.132   4.553 -15.757  1.00  0.38           C  
ATOM    409  O   PRO    27      34.256   5.086 -16.855  1.00  0.38           O  
ATOM    410  CB  PRO    27      35.311   5.419 -13.747  1.00  0.38           C  
ATOM    411  CG  PRO    27      34.931   5.578 -12.277  1.00  0.38           C  
ATOM    412  CD  PRO    27      33.465   5.153 -12.193  1.00  0.38           C  
ATOM    413  HA  PRO    27      33.721   6.405 -14.941  1.00  0.38           H  
ATOM    414  HB2 PRO    27      35.949   6.244 -14.064  1.00  0.38           H  
ATOM    415  HB3 PRO    27      35.833   4.475 -13.903  1.00  0.38           H  
ATOM    416  HG2 PRO    27      35.047   6.615 -11.962  1.00  0.38           H  
ATOM    417  HG3 PRO    27      35.551   4.937 -11.651  1.00  0.38           H  
ATOM    418  HD2 PRO    27      33.383   4.187 -11.696  1.00  0.38           H  
ATOM    419  HD3 PRO    27      32.891   5.896 -11.640  1.00  0.38           H  
ATOM    420  N   SER    28      34.141   3.207 -15.606  1.00  0.38           N  
ATOM    421  CA  SER    28      34.175   2.283 -16.742  1.00  0.38           C  
ATOM    422  C   SER    28      32.904   2.270 -17.576  1.00  0.38           C  
ATOM    423  O   SER    28      32.961   2.307 -18.801  1.00  0.38           O  
ATOM    424  CB  SER    28      34.586   0.815 -16.406  1.00  0.38           C  
ATOM    425  OG  SER    28      33.630   0.064 -15.640  1.00  0.38           O  
ATOM    426  H   SER    28      34.124   2.825 -14.671  1.00  0.38           H  
ATOM    427  HA  SER    28      34.980   2.712 -17.339  1.00  0.38           H  
ATOM    428  HB2 SER    28      35.517   0.848 -15.841  1.00  0.38           H  
ATOM    429  HB3 SER    28      34.750   0.289 -17.346  1.00  0.38           H  
ATOM    430  HG  SER    28      33.489   0.531 -14.813  1.00  0.38           H  
ATOM    431  N   LEU    29      31.711   2.247 -16.947  1.00  0.36           N  
ATOM    432  CA  LEU    29      30.426   2.222 -17.633  1.00  0.36           C  
ATOM    433  C   LEU    29      30.127   3.452 -18.485  1.00  0.36           C  
ATOM    434  O   LEU    29      29.620   3.343 -19.599  1.00  0.36           O  
ATOM    435  CB  LEU    29      29.274   1.989 -16.627  1.00  0.36           C  
ATOM    436  CG  LEU    29      27.878   1.807 -17.262  1.00  0.36           C  
ATOM    437  CD1 LEU    29      27.819   0.608 -18.226  1.00  0.36           C  
ATOM    438  CD2 LEU    29      26.817   1.669 -16.165  1.00  0.36           C  
ATOM    439  H   LEU    29      31.708   2.247 -15.937  1.00  0.36           H  
ATOM    440  HA  LEU    29      30.499   1.388 -18.331  1.00  0.36           H  
ATOM    441  HB2 LEU    29      29.231   2.848 -15.957  1.00  0.36           H  
ATOM    442  HB3 LEU    29      29.503   1.092 -16.052  1.00  0.36           H  
ATOM    443  HG  LEU    29      27.673   2.698 -17.856  1.00  0.36           H  
ATOM    444 HD11 LEU    29      28.568   0.733 -19.008  1.00  0.36           H  
ATOM    445 HD12 LEU    29      28.019  -0.311 -17.675  1.00  0.36           H  
ATOM    446 HD13 LEU    29      26.828   0.553 -18.677  1.00  0.36           H  
ATOM    447 HD21 LEU    29      27.022   0.778 -15.571  1.00  0.36           H  
ATOM    448 HD22 LEU    29      26.843   2.549 -15.522  1.00  0.36           H  
ATOM    449 HD23 LEU    29      25.831   1.582 -16.622  1.00  0.36           H  
ATOM    450  N   PHE    30      30.458   4.659 -17.988  1.00  0.35           N  
ATOM    451  CA  PHE    30      30.250   5.893 -18.734  1.00  0.35           C  
ATOM    452  C   PHE    30      31.498   6.310 -19.490  1.00  0.35           C  
ATOM    453  O   PHE    30      31.496   7.319 -20.192  1.00  0.35           O  
ATOM    454  CB  PHE    30      29.871   7.051 -17.782  1.00  0.35           C  
ATOM    455  CG  PHE    30      28.484   6.833 -17.270  1.00  0.35           C  
ATOM    456  CD1 PHE    30      27.359   7.153 -18.048  1.00  0.35           C  
ATOM    457  CD2 PHE    30      28.297   6.299 -15.992  1.00  0.35           C  
ATOM    458  CE1 PHE    30      26.069   6.971 -17.533  1.00  0.35           C  
ATOM    459  CE2 PHE    30      27.015   6.128 -15.465  1.00  0.35           C  
ATOM    460  CZ  PHE    30      25.899   6.473 -16.235  1.00  0.35           C  
ATOM    461  H   PHE    30      30.865   4.711 -17.065  1.00  0.35           H  
ATOM    462  HA  PHE    30      29.443   5.695 -19.440  1.00  0.35           H  
ATOM    463  HB2 PHE    30      29.916   7.997 -18.322  1.00  0.35           H  
ATOM    464  HB3 PHE    30      30.569   7.078 -16.945  1.00  0.35           H  
ATOM    465  HD1 PHE    30      27.489   7.541 -19.047  1.00  0.35           H  
ATOM    466  HD2 PHE    30      29.157   6.014 -15.403  1.00  0.35           H  
ATOM    467  HE1 PHE    30      25.207   7.214 -18.136  1.00  0.35           H  
ATOM    468  HE2 PHE    30      26.886   5.732 -14.469  1.00  0.35           H  
ATOM    469  HZ  PHE    30      24.906   6.355 -15.828  1.00  0.35           H  
ATOM    470  N   LEU    31      32.589   5.526 -19.371  1.00  0.35           N  
ATOM    471  CA  LEU    31      33.887   5.788 -19.970  1.00  0.35           C  
ATOM    472  C   LEU    31      34.496   7.143 -19.598  1.00  0.35           C  
ATOM    473  O   LEU    31      35.016   7.866 -20.447  1.00  0.35           O  
ATOM    474  CB  LEU    31      33.904   5.578 -21.508  1.00  0.35           C  
ATOM    475  CG  LEU    31      33.471   4.186 -22.016  1.00  0.35           C  
ATOM    476  CD1 LEU    31      33.303   4.250 -23.542  1.00  0.35           C  
ATOM    477  CD2 LEU    31      34.458   3.071 -21.631  1.00  0.35           C  
ATOM    478  H   LEU    31      32.496   4.685 -18.819  1.00  0.35           H  
ATOM    479  HA  LEU    31      34.531   5.031 -19.523  1.00  0.35           H  
ATOM    480  HB2 LEU    31      34.922   5.756 -21.856  1.00  0.35           H  
ATOM    481  HB3 LEU    31      33.235   6.316 -21.951  1.00  0.35           H  
ATOM    482  HG  LEU    31      32.526   3.932 -21.535  1.00  0.35           H  
ATOM    483 HD11 LEU    31      32.564   5.010 -23.795  1.00  0.35           H  
ATOM    484 HD12 LEU    31      34.258   4.505 -24.002  1.00  0.35           H  
ATOM    485 HD13 LEU    31      32.969   3.281 -23.912  1.00  0.35           H  
ATOM    486 HD21 LEU    31      35.428   3.271 -22.086  1.00  0.35           H  
ATOM    487 HD22 LEU    31      34.565   3.039 -20.547  1.00  0.35           H  
ATOM    488 HD23 LEU    31      34.081   2.113 -21.987  1.00  0.35           H  
ATOM    489  N   GLU    32      34.487   7.494 -18.288  1.00  0.35           N  
ATOM    490  CA  GLU    32      35.114   8.685 -17.721  1.00  0.35           C  
ATOM    491  C   GLU    32      36.611   8.632 -17.956  1.00  0.35           C  
ATOM    492  O   GLU    32      37.251   9.611 -18.330  1.00  0.35           O  
ATOM    493  CB  GLU    32      34.834   8.810 -16.201  1.00  0.35           C  
ATOM    494  CG  GLU    32      33.369   9.180 -15.855  1.00  0.35           C  
ATOM    495  CD  GLU    32      33.117   9.295 -14.348  1.00  0.35           C  
ATOM    496  OE1 GLU    32      34.035   8.966 -13.557  1.00  0.35           O  
ATOM    497  OE2 GLU    32      31.987   9.714 -13.986  1.00  0.35           O1-
ATOM    498  H   GLU    32      34.005   6.878 -17.649  1.00  0.35           H  
ATOM    499  HA  GLU    32      34.687   9.557 -18.216  1.00  0.35           H  
ATOM    500  HB2 GLU    32      35.487   9.583 -15.795  1.00  0.35           H  
ATOM    501  HB3 GLU    32      35.066   7.854 -15.731  1.00  0.35           H  
ATOM    502  HG2 GLU    32      32.712   8.409 -16.259  1.00  0.35           H  
ATOM    503  HG3 GLU    32      33.134  10.138 -16.320  1.00  0.35           H  
ATOM    504  N   ASN    33      37.160   7.412 -17.810  1.00  0.36           N  
ATOM    505  CA  ASN    33      38.462   7.031 -18.300  1.00  0.36           C  
ATOM    506  C   ASN    33      38.260   5.885 -19.293  1.00  0.36           C  
ATOM    507  O   ASN    33      37.249   5.187 -19.280  1.00  0.36           O  
ATOM    508  CB  ASN    33      39.403   6.554 -17.167  1.00  0.36           C  
ATOM    509  CG  ASN    33      39.753   7.730 -16.263  1.00  0.36           C  
ATOM    510  OD1 ASN    33      40.208   8.769 -16.743  1.00  0.36           O  
ATOM    511  ND2 ASN    33      39.599   7.566 -14.932  1.00  0.36           N  
ATOM    512  H   ASN    33      36.621   6.712 -17.321  1.00  0.36           H  
ATOM    513  HA  ASN    33      38.930   7.900 -18.763  1.00  0.36           H  
ATOM    514  HB2 ASN    33      40.316   6.146 -17.601  1.00  0.36           H  
ATOM    515  HB3 ASN    33      38.903   5.783 -16.581  1.00  0.36           H  
ATOM    516 HD21 ASN    33      39.860   8.308 -14.298  1.00  0.36           H  
ATOM    517 HD22 ASN    33      39.223   6.701 -14.570  1.00  0.36           H  
ATOM    518  N   PHE    34      39.224   5.675 -20.217  1.00  0.32           N  
ATOM    519  CA  PHE    34      39.225   4.568 -21.174  1.00  0.32           C  
ATOM    520  C   PHE    34      39.313   3.158 -20.575  1.00  0.32           C  
ATOM    521  O   PHE    34      39.830   2.944 -19.487  1.00  0.32           O  
ATOM    522  CB  PHE    34      40.357   4.681 -22.226  1.00  0.32           C  
ATOM    523  CG  PHE    34      40.194   5.905 -23.071  1.00  0.32           C  
ATOM    524  CD1 PHE    34      39.225   5.939 -24.086  1.00  0.32           C  
ATOM    525  CD2 PHE    34      41.036   7.014 -22.890  1.00  0.32           C  
ATOM    526  CE1 PHE    34      39.100   7.063 -24.912  1.00  0.32           C  
ATOM    527  CE2 PHE    34      40.912   8.140 -23.712  1.00  0.32           C  
ATOM    528  CZ  PHE    34      39.945   8.164 -24.725  1.00  0.32           C  
ATOM    529  H   PHE    34      39.996   6.326 -20.249  1.00  0.32           H  
ATOM    530  HA  PHE    34      38.242   4.680 -21.631  1.00  0.32           H  
ATOM    531  HB2 PHE    34      40.334   3.801 -22.868  1.00  0.32           H  
ATOM    532  HB3 PHE    34      41.316   4.730 -21.711  1.00  0.32           H  
ATOM    533  HD1 PHE    34      38.571   5.092 -24.231  1.00  0.32           H  
ATOM    534  HD2 PHE    34      41.784   6.998 -22.111  1.00  0.32           H  
ATOM    535  HE1 PHE    34      38.353   7.081 -25.692  1.00  0.32           H  
ATOM    536  HE2 PHE    34      41.562   8.990 -23.565  1.00  0.32           H  
ATOM    537  HZ  PHE    34      39.851   9.031 -25.362  1.00  0.32           H  
ATOM    538  N   SER    35      38.837   2.133 -21.321  1.00  0.34           N  
ATOM    539  CA  SER    35      38.718   0.754 -20.849  1.00  0.34           C  
ATOM    540  C   SER    35      40.038   0.024 -20.597  1.00  0.34           C  
ATOM    541  O   SER    35      40.096  -0.919 -19.817  1.00  0.34           O  
ATOM    542  CB  SER    35      37.883  -0.102 -21.838  1.00  0.34           C  
ATOM    543  OG  SER    35      38.478  -0.111 -23.141  1.00  0.34           O  
ATOM    544  H   SER    35      38.545   2.334 -22.267  1.00  0.34           H  
ATOM    545  HA  SER    35      38.224   0.858 -19.883  1.00  0.34           H  
ATOM    546  HB2 SER    35      36.878   0.314 -21.908  1.00  0.34           H  
ATOM    547  HB3 SER    35      37.828  -1.125 -21.465  1.00  0.34           H  
ATOM    548  HG  SER    35      37.922  -0.648 -23.710  1.00  0.34           H  
ATOM    549  N   ILE    36      41.135   0.462 -21.261  1.00  0.33           N  
ATOM    550  CA  ILE    36      42.519   0.068 -20.989  1.00  0.33           C  
ATOM    551  C   ILE    36      42.948   0.471 -19.577  1.00  0.33           C  
ATOM    552  O   ILE    36      43.629  -0.281 -18.889  1.00  0.33           O  
ATOM    553  CB  ILE    36      43.485   0.609 -22.062  1.00  0.33           C  
ATOM    554  CG1 ILE    36      43.204  -0.093 -23.416  1.00  0.33           C  
ATOM    555  CG2 ILE    36      44.962   0.393 -21.647  1.00  0.33           C  
ATOM    556  CD1 ILE    36      43.977   0.503 -24.602  1.00  0.33           C  
ATOM    557  H   ILE    36      40.984   1.120 -22.012  1.00  0.33           H  
ATOM    558  HA  ILE    36      42.566  -1.020 -21.040  1.00  0.33           H  
ATOM    559  HB  ILE    36      43.319   1.681 -22.165  1.00  0.33           H  
ATOM    560 HG12 ILE    36      42.138  -0.014 -23.628  1.00  0.33           H  
ATOM    561 HG13 ILE    36      43.479  -1.143 -23.321  1.00  0.33           H  
ATOM    562 HG21 ILE    36      45.150   0.897 -20.699  1.00  0.33           H  
ATOM    563 HG22 ILE    36      45.156  -0.674 -21.536  1.00  0.33           H  
ATOM    564 HG23 ILE    36      45.619   0.804 -22.414  1.00  0.33           H  
ATOM    565 HD11 ILE    36      43.715   1.555 -24.714  1.00  0.33           H  
ATOM    566 HD12 ILE    36      45.048   0.412 -24.420  1.00  0.33           H  
ATOM    567 HD13 ILE    36      43.716  -0.035 -25.513  1.00  0.33           H  
ATOM    568  N   LEU    37      42.544   1.673 -19.107  1.00  0.35           N  
ATOM    569  CA  LEU    37      42.859   2.155 -17.772  1.00  0.35           C  
ATOM    570  C   LEU    37      42.045   1.467 -16.697  1.00  0.35           C  
ATOM    571  O   LEU    37      42.587   0.942 -15.727  1.00  0.35           O  
ATOM    572  CB  LEU    37      42.564   3.675 -17.668  1.00  0.35           C  
ATOM    573  CG  LEU    37      43.450   4.571 -18.554  1.00  0.35           C  
ATOM    574  CD1 LEU    37      42.927   6.015 -18.536  1.00  0.35           C  
ATOM    575  CD2 LEU    37      44.916   4.531 -18.102  1.00  0.35           C  
ATOM    576  H   LEU    37      41.996   2.266 -19.714  1.00  0.35           H  
ATOM    577  HA  LEU    37      43.916   1.939 -17.614  1.00  0.35           H  
ATOM    578  HB2 LEU    37      42.707   3.977 -16.631  1.00  0.35           H  
ATOM    579  HB3 LEU    37      41.525   3.838 -17.954  1.00  0.35           H  
ATOM    580  HG  LEU    37      43.404   4.187 -19.573  1.00  0.35           H  
ATOM    581 HD11 LEU    37      41.895   6.032 -18.888  1.00  0.35           H  
ATOM    582 HD12 LEU    37      42.971   6.405 -17.519  1.00  0.35           H  
ATOM    583 HD13 LEU    37      43.544   6.633 -19.188  1.00  0.35           H  
ATOM    584 HD21 LEU    37      44.993   4.911 -17.083  1.00  0.35           H  
ATOM    585 HD22 LEU    37      45.278   3.504 -18.135  1.00  0.35           H  
ATOM    586 HD23 LEU    37      45.518   5.150 -18.767  1.00  0.35           H  
ATOM    587  N   GLU    38      40.713   1.435 -16.875  1.00  0.35           N  
ATOM    588  CA  GLU    38      39.824   0.796 -15.937  1.00  0.35           C  
ATOM    589  C   GLU    38      38.998  -0.204 -16.704  1.00  0.35           C  
ATOM    590  O   GLU    38      38.153   0.140 -17.531  1.00  0.35           O  
ATOM    591  CB  GLU    38      38.919   1.822 -15.224  1.00  0.35           C  
ATOM    592  CG  GLU    38      39.735   2.804 -14.356  1.00  0.35           C  
ATOM    593  CD  GLU    38      38.835   3.860 -13.732  1.00  0.35           C  
ATOM    594  OE1 GLU    38      37.972   3.472 -12.906  1.00  0.35           O  
ATOM    595  OE2 GLU    38      39.000   5.056 -14.086  1.00  0.35           O1-
ATOM    596  H   GLU    38      40.321   1.874 -17.695  1.00  0.35           H  
ATOM    597  HA  GLU    38      40.403   0.299 -15.158  1.00  0.35           H  
ATOM    598  HB2 GLU    38      38.216   1.288 -14.585  1.00  0.35           H  
ATOM    599  HB3 GLU    38      38.369   2.389 -15.975  1.00  0.35           H  
ATOM    600  HG2 GLU    38      40.481   3.296 -14.980  1.00  0.35           H  
ATOM    601  HG3 GLU    38      40.234   2.248 -13.563  1.00  0.35           H  
ATOM    602  N   THR    39      39.246  -1.504 -16.454  1.00  0.35           N  
ATOM    603  CA  THR    39      38.502  -2.595 -17.058  1.00  0.35           C  
ATOM    604  C   THR    39      37.030  -2.556 -16.694  1.00  0.35           C  
ATOM    605  O   THR    39      36.621  -2.059 -15.645  1.00  0.35           O  
ATOM    606  CB  THR    39      39.069  -3.993 -16.786  1.00  0.35           C  
ATOM    607  OG1 THR    39      39.227  -4.273 -15.402  1.00  0.35           O  
ATOM    608  CG2 THR    39      40.471  -4.101 -17.397  1.00  0.35           C  
ATOM    609  H   THR    39      39.991  -1.733 -15.811  1.00  0.35           H  
ATOM    610  HA  THR    39      38.615  -2.422 -18.128  1.00  0.35           H  
ATOM    611  HB  THR    39      38.356  -4.694 -17.219  1.00  0.35           H  
ATOM    612 HG21 THR    39      40.418  -3.897 -18.466  1.00  0.35           H  
ATOM    613 HG22 THR    39      41.131  -3.376 -16.921  1.00  0.35           H  
ATOM    614 HG23 THR    39      40.860  -5.107 -17.238  1.00  0.35           H  
ATOM    615  HG1 THR    39      39.552  -5.173 -15.323  1.00  0.35           H  
ATOM    616  N   HIS    40      36.152  -3.070 -17.585  1.00  0.33           N  
ATOM    617  CA  HIS    40      34.775  -3.358 -17.206  1.00  0.33           C  
ATOM    618  C   HIS    40      34.746  -4.402 -16.089  1.00  0.33           C  
ATOM    619  O   HIS    40      35.609  -5.276 -16.009  1.00  0.33           O  
ATOM    620  CB  HIS    40      33.904  -3.789 -18.417  1.00  0.33           C  
ATOM    621  CG  HIS    40      32.417  -3.752 -18.191  1.00  0.33           C  
ATOM    622  ND1 HIS    40      31.841  -4.773 -17.475  1.00  0.33           N  
ATOM    623  CD2 HIS    40      31.460  -2.877 -18.601  1.00  0.33           C  
ATOM    624  CE1 HIS    40      30.555  -4.516 -17.452  1.00  0.33           C  
ATOM    625  NE2 HIS    40      30.264  -3.376 -18.123  1.00  0.33           N  
ATOM    626  H   HIS    40      36.456  -3.257 -18.530  1.00  0.33           H  
ATOM    627  HA  HIS    40      34.333  -2.435 -16.831  1.00  0.33           H  
ATOM    628  HB2 HIS    40      34.178  -4.810 -18.681  1.00  0.33           H  
ATOM    629  HB3 HIS    40      34.134  -3.124 -19.250  1.00  0.33           H  
ATOM    630  HD1 HIS    40      32.344  -5.615 -17.023  1.00  0.33           H  
ATOM    631  HD2 HIS    40      31.605  -1.977 -19.181  1.00  0.33           H  
ATOM    632  HE1 HIS    40      29.820  -5.136 -16.960  1.00  0.33           H  
ATOM    633  N   LEU    41      33.784  -4.272 -15.165  1.00  0.34           N  
ATOM    634  CA  LEU    41      33.636  -5.120 -14.002  1.00  0.34           C  
ATOM    635  C   LEU    41      33.436  -6.593 -14.297  1.00  0.34           C  
ATOM    636  O   LEU    41      32.728  -7.000 -15.210  1.00  0.34           O  
ATOM    637  CB  LEU    41      32.445  -4.668 -13.133  1.00  0.34           C  
ATOM    638  CG  LEU    41      32.846  -3.694 -12.021  1.00  0.34           C  
ATOM    639  CD1 LEU    41      33.503  -2.421 -12.548  1.00  0.34           C  
ATOM    640  CD2 LEU    41      31.609  -3.332 -11.201  1.00  0.34           C  
ATOM    641  H   LEU    41      33.113  -3.527 -15.290  1.00  0.34           H  
ATOM    642  HA  LEU    41      34.589  -5.010 -13.485  1.00  0.34           H  
ATOM    643  HB2 LEU    41      31.995  -5.549 -12.676  1.00  0.34           H  
ATOM    644  HB3 LEU    41      31.713  -4.178 -13.776  1.00  0.34           H  
ATOM    645  HG  LEU    41      33.588  -4.198 -11.402  1.00  0.34           H  
ATOM    646 HD11 LEU    41      34.383  -2.683 -13.135  1.00  0.34           H  
ATOM    647 HD12 LEU    41      32.795  -1.880 -13.176  1.00  0.34           H  
ATOM    648 HD13 LEU    41      33.800  -1.791 -11.709  1.00  0.34           H  
ATOM    649 HD21 LEU    41      30.883  -2.830 -11.841  1.00  0.34           H  
ATOM    650 HD22 LEU    41      31.166  -4.240 -10.791  1.00  0.34           H  
ATOM    651 HD23 LEU    41      31.895  -2.667 -10.386  1.00  0.34           H  
ATOM    652  N   THR    42      34.009  -7.471 -13.451  1.00  0.32           N  
ATOM    653  CA  THR    42      33.598  -8.866 -13.440  1.00  0.32           C  
ATOM    654  C   THR    42      32.152  -8.989 -12.979  1.00  0.32           C  
ATOM    655  O   THR    42      31.655  -8.179 -12.200  1.00  0.32           O  
ATOM    656  CB  THR    42      34.480  -9.796 -12.612  1.00  0.32           C  
ATOM    657  OG1 THR    42      34.517  -9.419 -11.243  1.00  0.32           O  
ATOM    658  CG2 THR    42      35.917  -9.723 -13.140  1.00  0.32           C  
ATOM    659  H   THR    42      34.731  -7.157 -12.818  1.00  0.32           H  
ATOM    660  HA  THR    42      33.708  -9.197 -14.473  1.00  0.32           H  
ATOM    661  HB  THR    42      34.061 -10.799 -12.695  1.00  0.32           H  
ATOM    662 HG21 THR    42      35.933 -10.010 -14.191  1.00  0.32           H  
ATOM    663 HG22 THR    42      36.291  -8.705 -13.036  1.00  0.32           H  
ATOM    664 HG23 THR    42      36.549 -10.403 -12.568  1.00  0.32           H  
ATOM    665  HG1 THR    42      35.069 -10.055 -10.782  1.00  0.32           H  
ATOM    666  N   TRP    43      31.414 -10.012 -13.453  1.00  0.27           N  
ATOM    667  CA  TRP    43      29.988 -10.159 -13.175  1.00  0.27           C  
ATOM    668  C   TRP    43      29.594 -10.237 -11.696  1.00  0.27           C  
ATOM    669  O   TRP    43      28.508  -9.814 -11.304  1.00  0.27           O  
ATOM    670  CB  TRP    43      29.423 -11.389 -13.926  1.00  0.27           C  
ATOM    671  CG  TRP    43      29.389 -11.222 -15.436  1.00  0.27           C  
ATOM    672  CD1 TRP    43      30.157 -11.807 -16.406  1.00  0.27           C  
ATOM    673  CD2 TRP    43      28.449 -10.374 -16.118  1.00  0.27           C  
ATOM    674  NE1 TRP    43      29.758 -11.376 -17.653  1.00  0.27           N  
ATOM    675  CE2 TRP    43      28.711 -10.497 -17.500  1.00  0.27           C  
ATOM    676  CE3 TRP    43      27.429  -9.551 -15.650  1.00  0.27           C  
ATOM    677  CZ2 TRP    43      27.955  -9.799 -18.431  1.00  0.27           C  
ATOM    678  CZ3 TRP    43      26.674  -8.836 -16.591  1.00  0.27           C  
ATOM    679  CH2 TRP    43      26.931  -8.962 -17.964  1.00  0.27           C  
ATOM    680  H   TRP    43      31.868 -10.709 -14.027  1.00  0.27           H  
ATOM    681  HA  TRP    43      29.546  -9.230 -13.536  1.00  0.27           H  
ATOM    682  HB2 TRP    43      28.406 -11.568 -13.577  1.00  0.27           H  
ATOM    683  HB3 TRP    43      30.045 -12.252 -13.689  1.00  0.27           H  
ATOM    684  HD1 TRP    43      30.960 -12.505 -16.221  1.00  0.27           H  
ATOM    685  HE1 TRP    43      30.166 -11.659 -18.533  1.00  0.27           H  
ATOM    686  HE3 TRP    43      27.225  -9.465 -14.593  1.00  0.27           H  
ATOM    687  HZ2 TRP    43      28.150  -9.898 -19.489  1.00  0.27           H  
ATOM    688  HZ3 TRP    43      25.885  -8.180 -16.254  1.00  0.27           H  
ATOM    689  HH2 TRP    43      26.332  -8.407 -18.671  1.00  0.27           H  
ATOM    690  N   LEU    44      30.493 -10.746 -10.824  1.00  0.34           N  
ATOM    691  CA  LEU    44      30.296 -10.831  -9.383  1.00  0.34           C  
ATOM    692  C   LEU    44      30.194  -9.468  -8.704  1.00  0.34           C  
ATOM    693  O   LEU    44      29.577  -9.324  -7.650  1.00  0.34           O  
ATOM    694  CB  LEU    44      31.440 -11.632  -8.704  1.00  0.34           C  
ATOM    695  CG  LEU    44      31.492 -13.135  -9.051  1.00  0.34           C  
ATOM    696  CD1 LEU    44      32.733 -13.778  -8.409  1.00  0.34           C  
ATOM    697  CD2 LEU    44      30.223 -13.871  -8.589  1.00  0.34           C  
ATOM    698  H   LEU    44      31.365 -11.093 -11.199  1.00  0.34           H  
ATOM    699  HA  LEU    44      29.344 -11.346  -9.257  1.00  0.34           H  
ATOM    700  HB2 LEU    44      31.320 -11.540  -7.625  1.00  0.34           H  
ATOM    701  HB3 LEU    44      32.388 -11.185  -9.004  1.00  0.34           H  
ATOM    702  HG  LEU    44      31.552 -13.224 -10.136  1.00  0.34           H  
ATOM    703 HD11 LEU    44      33.630 -13.271  -8.764  1.00  0.34           H  
ATOM    704 HD12 LEU    44      32.669 -13.687  -7.325  1.00  0.34           H  
ATOM    705 HD13 LEU    44      32.779 -14.832  -8.683  1.00  0.34           H  
ATOM    706 HD21 LEU    44      30.136 -13.799  -7.505  1.00  0.34           H  
ATOM    707 HD22 LEU    44      29.349 -13.416  -9.055  1.00  0.34           H  
ATOM    708 HD23 LEU    44      30.285 -14.920  -8.880  1.00  0.34           H  
ATOM    709  N   CYS    45      30.776  -8.418  -9.314  1.00  0.38           N  
ATOM    710  CA  CYS    45      30.789  -7.083  -8.755  1.00  0.38           C  
ATOM    711  C   CYS    45      29.460  -6.335  -8.866  1.00  0.38           C  
ATOM    712  O   CYS    45      29.253  -5.324  -8.208  1.00  0.38           O  
ATOM    713  CB  CYS    45      31.877  -6.214  -9.418  1.00  0.38           C  
ATOM    714  SG  CYS    45      33.584  -6.770  -9.154  1.00  0.38           S  
ATOM    715  H   CYS    45      31.226  -8.570 -10.206  1.00  0.38           H  
ATOM    716  HA  CYS    45      30.995  -7.238  -7.696  1.00  0.38           H  
ATOM    717  HB2 CYS    45      31.788  -5.203  -9.022  1.00  0.38           H  
ATOM    718  HB3 CYS    45      31.690  -6.201 -10.492  1.00  0.38           H  
ATOM    719  HG  CYS    45      33.737  -7.995  -9.664  1.00  0.38           H  
ATOM    720  N   ILE    46      28.511  -6.800  -9.707  1.00  0.38           N  
ATOM    721  CA  ILE    46      27.174  -6.217  -9.776  1.00  0.38           C  
ATOM    722  C   ILE    46      26.344  -6.566  -8.555  1.00  0.38           C  
ATOM    723  O   ILE    46      25.793  -5.703  -7.876  1.00  0.38           O  
ATOM    724  CB  ILE    46      26.471  -6.655 -11.052  1.00  0.38           C  
ATOM    725  CG1 ILE    46      27.192  -5.955 -12.223  1.00  0.38           C  
ATOM    726  CG2 ILE    46      24.962  -6.305 -11.016  1.00  0.38           C  
ATOM    727  CD1 ILE    46      26.741  -6.449 -13.596  1.00  0.38           C  
ATOM    728  H   ILE    46      28.734  -7.579 -10.310  1.00  0.38           H  
ATOM    729  HA  ILE    46      27.285  -5.133  -9.792  1.00  0.38           H  
ATOM    730  HB  ILE    46      26.521  -7.738 -11.167  1.00  0.38           H  
ATOM    731 HG12 ILE    46      28.263  -6.134 -12.126  1.00  0.38           H  
ATOM    732 HG13 ILE    46      26.996  -4.885 -12.159  1.00  0.38           H  
ATOM    733 HG21 ILE    46      24.491  -6.815 -10.176  1.00  0.38           H  
ATOM    734 HG22 ILE    46      24.842  -5.228 -10.901  1.00  0.38           H  
ATOM    735 HG23 ILE    46      24.492  -6.626 -11.946  1.00  0.38           H  
ATOM    736 HD11 ILE    46      26.930  -7.519 -13.677  1.00  0.38           H  
ATOM    737 HD12 ILE    46      25.675  -6.258 -13.719  1.00  0.38           H  
ATOM    738 HD13 ILE    46      27.296  -5.922 -14.372  1.00  0.38           H  
ATOM    739  N   CYS    47      26.294  -7.866  -8.194  1.00  0.41           N  
ATOM    740  CA  CYS    47      25.503  -8.330  -7.062  1.00  0.41           C  
ATOM    741  C   CYS    47      26.178  -8.051  -5.730  1.00  0.41           C  
ATOM    742  O   CYS    47      25.530  -8.012  -4.689  1.00  0.41           O  
ATOM    743  CB  CYS    47      25.132  -9.834  -7.135  1.00  0.41           C  
ATOM    744  SG  CYS    47      24.037 -10.216  -8.539  1.00  0.41           S  
ATOM    745  H   CYS    47      26.824  -8.541  -8.727  1.00  0.41           H  
ATOM    746  HA  CYS    47      24.580  -7.753  -7.127  1.00  0.41           H  
ATOM    747  HB2 CYS    47      24.626 -10.114  -6.211  1.00  0.41           H  
ATOM    748  HB3 CYS    47      26.048 -10.415  -7.238  1.00  0.41           H  
ATOM    749  HG  CYS    47      24.651  -9.897  -9.682  1.00  0.41           H  
ATOM    750  N   SER    48      27.500  -7.766  -5.733  1.00  0.35           N  
ATOM    751  CA  SER    48      28.219  -7.319  -4.548  1.00  0.35           C  
ATOM    752  C   SER    48      27.878  -5.882  -4.189  1.00  0.35           C  
ATOM    753  O   SER    48      28.118  -5.432  -3.072  1.00  0.35           O  
ATOM    754  CB  SER    48      29.766  -7.485  -4.625  1.00  0.35           C  
ATOM    755  OG  SER    48      30.380  -6.534  -5.494  1.00  0.35           O  
ATOM    756  H   SER    48      28.013  -7.868  -6.597  1.00  0.35           H  
ATOM    757  HA  SER    48      27.873  -7.988  -3.760  1.00  0.35           H  
ATOM    758  HB2 SER    48      29.991  -8.487  -4.990  1.00  0.35           H  
ATOM    759  HB3 SER    48      30.180  -7.361  -3.624  1.00  0.35           H  
ATOM    760  HG  SER    48      31.324  -6.707  -5.492  1.00  0.35           H  
ATOM    761  N   GLY    49      27.237  -5.123  -5.105  1.00  0.37           N  
ATOM    762  CA  GLY    49      26.730  -3.797  -4.781  1.00  0.37           C  
ATOM    763  C   GLY    49      25.588  -3.771  -3.783  1.00  0.37           C  
ATOM    764  O   GLY    49      25.399  -2.787  -3.075  1.00  0.37           O  
ATOM    765  H   GLY    49      27.106  -5.485  -6.039  1.00  0.37           H  
ATOM    766  HA2 GLY    49      26.382  -3.334  -5.704  1.00  0.37           H  
ATOM    767  HA3 GLY    49      27.552  -3.213  -4.368  1.00  0.37           H  
ATOM    768  N   PHE    50      24.841  -4.890  -3.653  1.00  0.35           N  
ATOM    769  CA  PHE    50      23.784  -5.096  -2.669  1.00  0.35           C  
ATOM    770  C   PHE    50      24.315  -5.329  -1.256  1.00  0.35           C  
ATOM    771  O   PHE    50      23.561  -5.283  -0.285  1.00  0.35           O  
ATOM    772  CB  PHE    50      22.892  -6.311  -3.040  1.00  0.35           C  
ATOM    773  CG  PHE    50      22.055  -6.020  -4.250  1.00  0.35           C  
ATOM    774  CD1 PHE    50      20.930  -5.186  -4.155  1.00  0.35           C  
ATOM    775  CD2 PHE    50      22.358  -6.612  -5.484  1.00  0.35           C  
ATOM    776  CE1 PHE    50      20.127  -4.945  -5.277  1.00  0.35           C  
ATOM    777  CE2 PHE    50      21.574  -6.357  -6.615  1.00  0.35           C  
ATOM    778  CZ  PHE    50      20.454  -5.525  -6.509  1.00  0.35           C  
ATOM    779  H   PHE    50      25.031  -5.649  -4.292  1.00  0.35           H  
ATOM    780  HA  PHE    50      23.205  -4.172  -2.682  1.00  0.35           H  
ATOM    781  HB2 PHE    50      22.236  -6.540  -2.200  1.00  0.35           H  
ATOM    782  HB3 PHE    50      23.530  -7.170  -3.247  1.00  0.35           H  
ATOM    783  HD1 PHE    50      20.682  -4.727  -3.210  1.00  0.35           H  
ATOM    784  HD2 PHE    50      23.208  -7.274  -5.563  1.00  0.35           H  
ATOM    785  HE1 PHE    50      19.256  -4.312  -5.192  1.00  0.35           H  
ATOM    786  HE2 PHE    50      21.832  -6.800  -7.565  1.00  0.35           H  
ATOM    787  HZ  PHE    50      19.842  -5.330  -7.377  1.00  0.35           H  
ATOM    788  N   VAL    51      25.642  -5.555  -1.089  1.00  0.38           N  
ATOM    789  CA  VAL    51      26.292  -5.787   0.202  1.00  0.38           C  
ATOM    790  C   VAL    51      26.142  -4.585   1.143  1.00  0.38           C  
ATOM    791  O   VAL    51      26.143  -4.720   2.365  1.00  0.38           O  
ATOM    792  CB  VAL    51      27.757  -6.220   0.052  1.00  0.38           C  
ATOM    793  CG1 VAL    51      28.421  -6.546   1.401  1.00  0.38           C  
ATOM    794  CG2 VAL    51      27.838  -7.530  -0.754  1.00  0.38           C  
ATOM    795  H   VAL    51      26.223  -5.564  -1.915  1.00  0.38           H  
ATOM    796  HA  VAL    51      25.769  -6.623   0.666  1.00  0.38           H  
ATOM    797  HB  VAL    51      28.261  -5.383  -0.432  1.00  0.38           H  
ATOM    798 HG11 VAL    51      28.365  -5.675   2.054  1.00  0.38           H  
ATOM    799 HG12 VAL    51      27.903  -7.384   1.868  1.00  0.38           H  
ATOM    800 HG13 VAL    51      29.466  -6.810   1.237  1.00  0.38           H  
ATOM    801 HG21 VAL    51      27.316  -8.321  -0.215  1.00  0.38           H  
ATOM    802 HG22 VAL    51      27.372  -7.386  -1.729  1.00  0.38           H  
ATOM    803 HG23 VAL    51      28.883  -7.810  -0.888  1.00  0.38           H  
ATOM    804  N   THR    52      25.931  -3.360   0.602  1.00  0.41           N  
ATOM    805  CA  THR    52      25.636  -2.163   1.398  1.00  0.41           C  
ATOM    806  C   THR    52      24.421  -2.303   2.278  1.00  0.41           C  
ATOM    807  O   THR    52      24.409  -1.798   3.396  1.00  0.41           O  
ATOM    808  CB  THR    52      25.454  -0.877   0.602  1.00  0.41           C  
ATOM    809  OG1 THR    52      24.430  -0.965  -0.379  1.00  0.41           O  
ATOM    810  CG2 THR    52      26.753  -0.644  -0.148  1.00  0.41           C  
ATOM    811  H   THR    52      25.979  -3.266  -0.402  1.00  0.41           H  
ATOM    812  HA  THR    52      26.542  -2.083   1.999  1.00  0.41           H  
ATOM    813  HB  THR    52      25.186  -0.084   1.300  1.00  0.41           H  
ATOM    814 HG21 THR    52      27.573  -0.558   0.564  1.00  0.41           H  
ATOM    815 HG22 THR    52      26.941  -1.482  -0.819  1.00  0.41           H  
ATOM    816 HG23 THR    52      26.678   0.276  -0.728  1.00  0.41           H  
ATOM    817  HG1 THR    52      24.672  -1.665  -0.990  1.00  0.41           H  
ATOM    818  N   ALA    53      23.379  -3.019   1.809  1.00  0.42           N  
ATOM    819  CA  ALA    53      22.143  -3.183   2.533  1.00  0.42           C  
ATOM    820  C   ALA    53      22.345  -3.871   3.882  1.00  0.42           C  
ATOM    821  O   ALA    53      21.913  -3.356   4.907  1.00  0.42           O  
ATOM    822  CB  ALA    53      21.145  -3.972   1.661  1.00  0.42           C  
ATOM    823  H   ALA    53      23.469  -3.462   0.906  1.00  0.42           H  
ATOM    824  HA  ALA    53      21.743  -2.192   2.749  1.00  0.42           H  
ATOM    825  HB1 ALA    53      20.980  -3.439   0.725  1.00  0.42           H  
ATOM    826  HB2 ALA    53      21.551  -4.961   1.449  1.00  0.42           H  
ATOM    827  HB3 ALA    53      20.199  -4.074   2.193  1.00  0.42           H  
ATOM    828  N   VAL    54      23.104  -4.997   3.919  1.00  0.41           N  
ATOM    829  CA  VAL    54      23.444  -5.720   5.151  1.00  0.41           C  
ATOM    830  C   VAL    54      24.212  -4.825   6.117  1.00  0.41           C  
ATOM    831  O   VAL    54      23.870  -4.740   7.292  1.00  0.41           O  
ATOM    832  CB  VAL    54      24.185  -7.045   4.894  1.00  0.41           C  
ATOM    833  CG1 VAL    54      24.657  -7.717   6.208  1.00  0.41           C  
ATOM    834  CG2 VAL    54      23.216  -7.997   4.161  1.00  0.41           C  
ATOM    835  H   VAL    54      23.456  -5.359   3.045  1.00  0.41           H  
ATOM    836  HA  VAL    54      22.498  -5.995   5.618  1.00  0.41           H  
ATOM    837  HB  VAL    54      25.073  -6.835   4.298  1.00  0.41           H  
ATOM    838 HG11 VAL    54      25.325  -7.041   6.742  1.00  0.41           H  
ATOM    839 HG12 VAL    54      23.792  -7.942   6.832  1.00  0.41           H  
ATOM    840 HG13 VAL    54      25.186  -8.641   5.974  1.00  0.41           H  
ATOM    841 HG21 VAL    54      22.344  -8.181   4.788  1.00  0.41           H  
ATOM    842 HG22 VAL    54      22.899  -7.541   3.223  1.00  0.41           H  
ATOM    843 HG23 VAL    54      23.721  -8.941   3.954  1.00  0.41           H  
ATOM    844  N   ASN    55      25.212  -4.059   5.617  1.00  0.43           N  
ATOM    845  CA  ASN    55      25.976  -3.089   6.387  1.00  0.43           C  
ATOM    846  C   ASN    55      25.109  -2.017   7.051  1.00  0.43           C  
ATOM    847  O   ASN    55      25.180  -1.793   8.258  1.00  0.43           O  
ATOM    848  CB  ASN    55      27.045  -2.460   5.436  1.00  0.43           C  
ATOM    849  CG  ASN    55      27.938  -1.369   6.057  1.00  0.43           C  
ATOM    850  OD1 ASN    55      27.509  -0.431   6.713  1.00  0.43           O  
ATOM    851  ND2 ASN    55      29.253  -1.464   5.785  1.00  0.43           N  
ATOM    852  H   ASN    55      25.444  -4.169   4.640  1.00  0.43           H  
ATOM    853  HA  ASN    55      26.457  -3.604   7.218  1.00  0.43           H  
ATOM    854  HB2 ASN    55      26.520  -2.020   4.588  1.00  0.43           H  
ATOM    855  HB3 ASN    55      27.693  -3.263   5.085  1.00  0.43           H  
ATOM    856 HD21 ASN    55      29.891  -0.758   6.123  1.00  0.43           H  
ATOM    857 HD22 ASN    55      29.602  -2.241   5.242  1.00  0.43           H  
ATOM    858  N   LEU    56      24.226  -1.363   6.280  1.00  0.41           N  
ATOM    859  CA  LEU    56      23.366  -0.319   6.799  1.00  0.41           C  
ATOM    860  C   LEU    56      22.343  -0.824   7.804  1.00  0.41           C  
ATOM    861  O   LEU    56      22.106  -0.197   8.835  1.00  0.41           O  
ATOM    862  CB  LEU    56      22.681   0.429   5.642  1.00  0.41           C  
ATOM    863  CG  LEU    56      23.664   1.186   4.722  1.00  0.41           C  
ATOM    864  CD1 LEU    56      22.893   1.724   3.510  1.00  0.41           C  
ATOM    865  CD2 LEU    56      24.426   2.311   5.445  1.00  0.41           C  
ATOM    866  H   LEU    56      24.159  -1.608   5.302  1.00  0.41           H  
ATOM    867  HA  LEU    56      24.006   0.372   7.347  1.00  0.41           H  
ATOM    868  HB2 LEU    56      21.981   1.150   6.065  1.00  0.41           H  
ATOM    869  HB3 LEU    56      22.135  -0.296   5.039  1.00  0.41           H  
ATOM    870  HG  LEU    56      24.430   0.483   4.395  1.00  0.41           H  
ATOM    871 HD11 LEU    56      22.418   0.896   2.985  1.00  0.41           H  
ATOM    872 HD12 LEU    56      22.130   2.426   3.847  1.00  0.41           H  
ATOM    873 HD13 LEU    56      23.583   2.233   2.837  1.00  0.41           H  
ATOM    874 HD21 LEU    56      23.717   3.058   5.803  1.00  0.41           H  
ATOM    875 HD22 LEU    56      24.973   1.894   6.291  1.00  0.41           H  
ATOM    876 HD23 LEU    56      25.127   2.778   4.753  1.00  0.41           H  
ATOM    877  N   VAL    57      21.753  -2.012   7.548  1.00  0.41           N  
ATOM    878  CA  VAL    57      20.867  -2.710   8.472  1.00  0.41           C  
ATOM    879  C   VAL    57      21.583  -3.039   9.794  1.00  0.41           C  
ATOM    880  O   VAL    57      21.038  -2.817  10.870  1.00  0.41           O  
ATOM    881  CB  VAL    57      20.216  -3.929   7.808  1.00  0.41           C  
ATOM    882  CG1 VAL    57      19.356  -4.716   8.813  1.00  0.41           C  
ATOM    883  CG2 VAL    57      19.299  -3.438   6.663  1.00  0.41           C  
ATOM    884  H   VAL    57      21.938  -2.447   6.655  1.00  0.41           H  
ATOM    885  HA  VAL    57      20.048  -2.040   8.735  1.00  0.41           H  
ATOM    886  HB  VAL    57      21.005  -4.581   7.433  1.00  0.41           H  
ATOM    887 HG11 VAL    57      19.981  -5.053   9.640  1.00  0.41           H  
ATOM    888 HG12 VAL    57      18.563  -4.073   9.195  1.00  0.41           H  
ATOM    889 HG13 VAL    57      18.915  -5.580   8.316  1.00  0.41           H  
ATOM    890 HG21 VAL    57      18.523  -2.790   7.071  1.00  0.41           H  
ATOM    891 HG22 VAL    57      19.891  -2.882   5.936  1.00  0.41           H  
ATOM    892 HG23 VAL    57      18.836  -4.296   6.175  1.00  0.41           H  
ATOM    893  N   LEU    58      22.863  -3.490   9.751  1.00  0.40           N  
ATOM    894  CA  LEU    58      23.703  -3.693  10.932  1.00  0.40           C  
ATOM    895  C   LEU    58      23.912  -2.429  11.761  1.00  0.40           C  
ATOM    896  O   LEU    58      23.783  -2.455  12.982  1.00  0.40           O  
ATOM    897  CB  LEU    58      25.108  -4.247  10.559  1.00  0.40           C  
ATOM    898  CG  LEU    58      25.158  -5.731  10.144  1.00  0.40           C  
ATOM    899  CD1 LEU    58      26.526  -6.046   9.519  1.00  0.40           C  
ATOM    900  CD2 LEU    58      24.873  -6.660  11.334  1.00  0.40           C  
ATOM    901  H   LEU    58      23.261  -3.699   8.846  1.00  0.40           H  
ATOM    902  HA  LEU    58      23.150  -4.418  11.529  1.00  0.40           H  
ATOM    903  HB2 LEU    58      25.758  -4.120  11.425  1.00  0.40           H  
ATOM    904  HB3 LEU    58      25.491  -3.655   9.728  1.00  0.40           H  
ATOM    905  HG  LEU    58      24.377  -5.909   9.404  1.00  0.40           H  
ATOM    906 HD11 LEU    58      26.687  -5.402   8.655  1.00  0.40           H  
ATOM    907 HD12 LEU    58      27.311  -5.870  10.255  1.00  0.40           H  
ATOM    908 HD13 LEU    58      26.550  -7.089   9.204  1.00  0.40           H  
ATOM    909 HD21 LEU    58      25.634  -6.513  12.100  1.00  0.40           H  
ATOM    910 HD22 LEU    58      23.892  -6.429  11.748  1.00  0.40           H  
ATOM    911 HD23 LEU    58      24.891  -7.697  10.998  1.00  0.40           H  
ATOM    912  N   TYR    59      24.202  -1.276  11.118  1.00  0.40           N  
ATOM    913  CA  TYR    59      24.305   0.019  11.782  1.00  0.40           C  
ATOM    914  C   TYR    59      22.985   0.445  12.445  1.00  0.40           C  
ATOM    915  O   TYR    59      22.971   0.921  13.581  1.00  0.40           O  
ATOM    916  CB  TYR    59      24.820   1.101  10.783  1.00  0.40           C  
ATOM    917  CG  TYR    59      25.056   2.428  11.464  1.00  0.40           C  
ATOM    918  CD1 TYR    59      24.113   3.462  11.340  1.00  0.40           C  
ATOM    919  CD2 TYR    59      26.186   2.631  12.274  1.00  0.40           C  
ATOM    920  CE1 TYR    59      24.274   4.661  12.048  1.00  0.40           C  
ATOM    921  CE2 TYR    59      26.357   3.838  12.968  1.00  0.40           C  
ATOM    922  CZ  TYR    59      25.383   4.840  12.875  1.00  0.40           C  
ATOM    923  OH  TYR    59      25.522   6.033  13.619  1.00  0.40           O  
ATOM    924  H   TYR    59      24.356  -1.313  10.121  1.00  0.40           H  
ATOM    925  HA  TYR    59      25.032  -0.082  12.588  1.00  0.40           H  
ATOM    926  HB2 TYR    59      24.078   1.236   9.996  1.00  0.40           H  
ATOM    927  HB3 TYR    59      25.757   0.758  10.344  1.00  0.40           H  
ATOM    928  HD1 TYR    59      23.257   3.332  10.694  1.00  0.40           H  
ATOM    929  HD2 TYR    59      26.929   1.852  12.363  1.00  0.40           H  
ATOM    930  HE1 TYR    59      23.539   5.447  11.953  1.00  0.40           H  
ATOM    931  HE2 TYR    59      27.238   3.994  13.573  1.00  0.40           H  
ATOM    932  HH  TYR    59      26.311   6.081  14.164  1.00  0.40           H  
ATOM    933  N   LEU    60      21.841   0.239  11.753  1.00  0.39           N  
ATOM    934  CA  LEU    60      20.493   0.523  12.238  1.00  0.39           C  
ATOM    935  C   LEU    60      20.091  -0.232  13.491  1.00  0.39           C  
ATOM    936  O   LEU    60      19.408   0.314  14.357  1.00  0.39           O  
ATOM    937  CB  LEU    60      19.419   0.281  11.148  1.00  0.39           C  
ATOM    938  CG  LEU    60      19.369   1.354  10.042  1.00  0.39           C  
ATOM    939  CD1 LEU    60      18.239   1.022   9.058  1.00  0.39           C  
ATOM    940  CD2 LEU    60      19.169   2.773  10.602  1.00  0.39           C  
ATOM    941  H   LEU    60      21.926  -0.144  10.822  1.00  0.39           H  
ATOM    942  HA  LEU    60      20.537   1.580  12.499  1.00  0.39           H  
ATOM    943  HB2 LEU    60      18.444   0.249  11.634  1.00  0.39           H  
ATOM    944  HB3 LEU    60      19.623  -0.681  10.678  1.00  0.39           H  
ATOM    945  HG  LEU    60      20.333   1.342   9.533  1.00  0.39           H  
ATOM    946 HD11 LEU    60      18.405   0.031   8.635  1.00  0.39           H  
ATOM    947 HD12 LEU    60      17.284   1.038   9.583  1.00  0.39           H  
ATOM    948 HD13 LEU    60      18.226   1.761   8.257  1.00  0.39           H  
ATOM    949 HD21 LEU    60      18.212   2.827  11.121  1.00  0.39           H  
ATOM    950 HD22 LEU    60      19.974   3.005  11.299  1.00  0.39           H  
ATOM    951 HD23 LEU    60      19.179   3.492   9.783  1.00  0.39           H  
ATOM    952  N   VAL    61      20.540  -1.490  13.630  1.00  0.39           N  
ATOM    953  CA  VAL    61      20.341  -2.311  14.809  1.00  0.39           C  
ATOM    954  C   VAL    61      20.935  -1.704  16.078  1.00  0.39           C  
ATOM    955  O   VAL    61      20.345  -1.775  17.146  1.00  0.39           O  
ATOM    956  CB  VAL    61      20.768  -3.754  14.528  1.00  0.39           C  
ATOM    957  CG1 VAL    61      21.053  -4.562  15.807  1.00  0.39           C  
ATOM    958  CG2 VAL    61      19.628  -4.430  13.735  1.00  0.39           C  
ATOM    959  H   VAL    61      21.053  -1.893  12.859  1.00  0.39           H  
ATOM    960  HA  VAL    61      19.274  -2.339  15.028  1.00  0.39           H  
ATOM    961  HB  VAL    61      21.702  -3.732  13.966  1.00  0.39           H  
ATOM    962 HG11 VAL    61      21.842  -4.072  16.378  1.00  0.39           H  
ATOM    963 HG12 VAL    61      20.148  -4.617  16.411  1.00  0.39           H  
ATOM    964 HG13 VAL    61      21.371  -5.569  15.537  1.00  0.39           H  
ATOM    965 HG21 VAL    61      18.718  -4.429  14.335  1.00  0.39           H  
ATOM    966 HG22 VAL    61      19.454  -3.881  12.810  1.00  0.39           H  
ATOM    967 HG23 VAL    61      19.908  -5.457  13.501  1.00  0.39           H  
ATOM    968  N   VAL    62      22.108  -1.044  15.984  1.00  0.38           N  
ATOM    969  CA  VAL    62      22.925  -0.661  17.128  1.00  0.38           C  
ATOM    970  C   VAL    62      22.290   0.302  18.125  1.00  0.38           C  
ATOM    971  O   VAL    62      22.449   0.155  19.328  1.00  0.38           O  
ATOM    972  CB  VAL    62      24.264  -0.088  16.674  1.00  0.38           C  
ATOM    973  CG1 VAL    62      25.110   0.342  17.889  1.00  0.38           C  
ATOM    974  CG2 VAL    62      25.005  -1.199  15.913  1.00  0.38           C  
ATOM    975  H   VAL    62      22.441  -0.800  15.062  1.00  0.38           H  
ATOM    976  HA  VAL    62      23.050  -1.599  17.669  1.00  0.38           H  
ATOM    977  HB  VAL    62      24.101   0.786  16.044  1.00  0.38           H  
ATOM    978 HG11 VAL    62      24.578   1.111  18.448  1.00  0.38           H  
ATOM    979 HG12 VAL    62      25.285  -0.520  18.533  1.00  0.38           H  
ATOM    980 HG13 VAL    62      26.065   0.738  17.545  1.00  0.38           H  
ATOM    981 HG21 VAL    62      25.151  -2.055  16.571  1.00  0.38           H  
ATOM    982 HG22 VAL    62      24.415  -1.502  15.048  1.00  0.38           H  
ATOM    983 HG23 VAL    62      25.974  -0.827  15.580  1.00  0.38           H  
ATOM    984  N   LYS    63      21.585   1.347  17.647  1.00  0.40           N  
ATOM    985  CA  LYS    63      21.024   2.390  18.506  1.00  0.40           C  
ATOM    986  C   LYS    63      19.986   1.904  19.535  1.00  0.40           C  
ATOM    987  O   LYS    63      20.088   2.342  20.681  1.00  0.40           O  
ATOM    988  CB  LYS    63      20.501   3.602  17.688  1.00  0.40           C  
ATOM    989  CG  LYS    63      21.554   4.420  16.930  1.00  0.40           C  
ATOM    990  CD  LYS    63      20.826   5.430  16.026  1.00  0.40           C  
ATOM    991  CE  LYS    63      21.772   6.275  15.176  1.00  0.40           C  
ATOM    992  NZ  LYS    63      21.008   7.206  14.315  1.00  0.40           N1+
ATOM    993  H   LYS    63      21.437   1.413  16.650  1.00  0.40           H  
ATOM    994  HA  LYS    63      21.870   2.724  19.107  1.00  0.40           H  
ATOM    995  HB2 LYS    63      19.994   4.275  18.380  1.00  0.40           H  
ATOM    996  HB3 LYS    63      19.785   3.225  16.957  1.00  0.40           H  
ATOM    997  HG2 LYS    63      22.167   3.756  16.321  1.00  0.40           H  
ATOM    998  HG3 LYS    63      22.188   4.951  17.640  1.00  0.40           H  
ATOM    999  HD2 LYS    63      20.239   6.097  16.657  1.00  0.40           H  
ATOM   1000  HD3 LYS    63      20.161   4.881  15.360  1.00  0.40           H  
ATOM   1001  HE2 LYS    63      22.373   5.618  14.548  1.00  0.40           H  
ATOM   1002  HE3 LYS    63      22.427   6.849  15.832  1.00  0.40           H  
ATOM   1003  HZ1 LYS    63      20.400   6.678  13.705  1.00  0.40           H  
ATOM   1004  HZ2 LYS    63      20.454   7.821  14.893  1.00  0.40           H  
ATOM   1005  HZ3 LYS    63      21.649   7.754  13.759  1.00  0.40           H  
ATOM   1006  N   PRO    64      19.032   1.008  19.236  1.00  0.36           N  
ATOM   1007  CA  PRO    64      18.179   0.451  20.277  1.00  0.36           C  
ATOM   1008  C   PRO    64      18.336  -1.061  20.442  1.00  0.36           C  
ATOM   1009  O   PRO    64      17.471  -1.653  21.076  1.00  0.36           O  
ATOM   1010  CB  PRO    64      16.766   0.830  19.796  1.00  0.36           C  
ATOM   1011  CG  PRO    64      16.838   0.856  18.267  1.00  0.36           C  
ATOM   1012  CD  PRO    64      18.329   1.007  17.945  1.00  0.36           C  
ATOM   1013  HA  PRO    64      18.426   0.839  21.266  1.00  0.36           H  
ATOM   1014  HB2 PRO    64      16.485   1.811  20.179  1.00  0.36           H  
ATOM   1015  HB3 PRO    64      16.040   0.088  20.129  1.00  0.36           H  
ATOM   1016  HG2 PRO    64      16.273   1.700  17.871  1.00  0.36           H  
ATOM   1017  HG3 PRO    64      16.447  -0.072  17.849  1.00  0.36           H  
ATOM   1018  HD2 PRO    64      18.669   0.173  17.331  1.00  0.36           H  
ATOM   1019  HD3 PRO    64      18.508   1.944  17.417  1.00  0.36           H  
ATOM   1020  N   ASN    65      19.422  -1.703  19.953  1.00  0.29           N  
ATOM   1021  CA  ASN    65      19.637  -3.151  20.030  1.00  0.29           C  
ATOM   1022  C   ASN    65      18.516  -4.003  19.407  1.00  0.29           C  
ATOM   1023  O   ASN    65      17.981  -4.902  20.055  1.00  0.29           O  
ATOM   1024  CB  ASN    65      19.929  -3.647  21.475  1.00  0.29           C  
ATOM   1025  CG  ASN    65      21.229  -3.090  22.037  1.00  0.29           C  
ATOM   1026  OD1 ASN    65      22.027  -2.403  21.406  1.00  0.29           O  
ATOM   1027  ND2 ASN    65      21.492  -3.454  23.318  1.00  0.29           N  
ATOM   1028  H   ASN    65      20.134  -1.146  19.504  1.00  0.29           H  
ATOM   1029  HA  ASN    65      20.527  -3.301  19.419  1.00  0.29           H  
ATOM   1030  HB2 ASN    65      19.992  -4.735  21.464  1.00  0.29           H  
ATOM   1031  HB3 ASN    65      19.109  -3.337  22.122  1.00  0.29           H  
ATOM   1032 HD21 ASN    65      22.351  -3.159  23.761  1.00  0.29           H  
ATOM   1033 HD22 ASN    65      20.829  -4.019  23.829  1.00  0.29           H  
ATOM   1034  N   THR    66      18.157  -3.692  18.145  1.00  0.25           N  
ATOM   1035  CA  THR    66      17.076  -4.309  17.359  1.00  0.25           C  
ATOM   1036  C   THR    66      17.408  -5.742  16.837  1.00  0.25           C  
ATOM   1037  O   THR    66      18.582  -6.189  16.931  1.00  0.25           O  
ATOM   1038  CB  THR    66      16.664  -3.383  16.198  1.00  0.25           C  
ATOM   1039  OG1 THR    66      16.238  -2.124  16.690  1.00  0.25           O  
ATOM   1040  CG2 THR    66      15.491  -3.848  15.322  1.00  0.25           C  
ATOM   1041  OXT THR    66      16.467  -6.422  16.344  1.00  0.25           O1-
ATOM   1042  H   THR    66      18.685  -2.960  17.692  1.00  0.25           H  
ATOM   1043  HA  THR    66      16.237  -4.435  18.043  1.00  0.25           H  
ATOM   1044  HB  THR    66      17.571  -3.366  15.594  1.00  0.25           H  
ATOM   1045 HG21 THR    66      15.697  -4.847  14.939  1.00  0.25           H  
ATOM   1046 HG22 THR    66      14.578  -3.868  15.918  1.00  0.25           H  
ATOM   1047 HG23 THR    66      15.365  -3.158  14.488  1.00  0.25           H  
ATOM   1048  HG1 THR    66      16.943  -1.773  17.238  1.00  0.25           H  
TER    1049      THR    66 
END
