# Supplementary material for: Variations of VEGFR2 Chemical Space: Stimulator and Inhibitory Peptides
Source: Int J Mol Sci. 2024 Jul 16;25(14):7787. doi: 10.3390/ijms25147787 (PMC11276785; doi:10.3390/ijms25147787)
Supplement: Supplementary file 1 [file ijms-25-07787-s001.zip › Supplimenal material - proteins- S1/protein stimulants S1/model 03 PDGF D prepared for docking.pdb]

HEADER                                                        model_03
REMARK  99                                                                      
REMARK  99 MOE v2022.02 (Chemical Computing Group ULC) Sun Nov 26 20:55:49 2023 
SEQRES   1    172  ARG ARG ASP GLU SER ASN HIS LEU THR ASP LEU TYR ARG
SEQRES   2    172  ARG ASP GLU THR ILE GLN VAL LYS GLY ASN GLY TYR VAL
SEQRES   3    172  GLN SER PRO ARG PHE PRO ASN SER TYR PRO ARG ASN LEU
SEQRES   4    172  LEU LEU THR TRP ARG LEU HIS SER GLN GLU ASN THR ARG
SEQRES   5    172  ILE GLN LEU VAL PHE ASP ASN GLN PHE GLY LEU GLU GLU
SEQRES   6    172  ALA GLU ASN ASP ILE CYS ARG TYR ASP PHE VAL GLU VAL
SEQRES   7    172  GLU ASP ILE SER GLU THR SER THR ILE ILE ARG GLY ARG
SEQRES   8    172  TRP CYS GLY HIS LYS GLU VAL PRO PRO ARG ILE LYS SER
SEQRES   9    172  ARG THR ASN GLN ILE LYS ILE THR PHE LYS SER ASP ASP
SEQRES  10    172  TYR PHE VAL ALA LYS PRO GLY PHE LYS ILE TYR TYR SER
SEQRES  11    172  LEU LEU GLU ASP PHE GLN PRO ALA ALA ALA SER GLU THR
SEQRES  12    172  ASN TRP GLU SER VAL THR SER SER ILE SER GLY VAL SER
SEQRES  13    172  TYR ASN SER PRO SER VAL THR ASP PRO THR LEU ILE ALA
SEQRES  14    172  ASP ALA LEU
HELIX    1   1 PRO    175  GLU    180  5               Generated by MOE    6
SHEET    1       ASN    61  GLN    65                  Generated by MOE
SHEET    2       LEU    78  LEU    83                  Generated by MOE
SHEET    3       ARG    90  GLY   100                  Generated by MOE
SHEET    4       PHE   113  ASP   118                  Generated by MOE
SHEET    5       ILE   125  TRP   130                  Generated by MOE
SHEET    6       ILE   140  LYS   141                  Generated by MOE
SHEET    7       ILE   147  ILE   147                  Generated by MOE
SHEET    8       LYS   148  LYS   152                  Generated by MOE
SHEET    9       GLY   162  LEU   170                  Generated by MOE
SSBOND   1 CYS    109    CYS    131                          1555   1555  2.04
ATOM      1  N   ARG    39     -36.609  48.004   6.140  1.00  0.23           N1+
ATOM      2  CA  ARG    39     -37.547  48.855   5.328  1.00  0.23           C  
ATOM      3  C   ARG    39     -37.269  50.331   5.628  1.00  0.23           C  
ATOM      4  O   ARG    39     -36.756  50.634   6.707  1.00  0.23           O  
ATOM      5  CB  ARG    39     -39.021  48.395   5.622  1.00  0.23           C  
ATOM      6  CG  ARG    39     -39.573  48.629   7.054  1.00  0.23           C  
ATOM      7  CD  ARG    39     -40.951  47.989   7.353  1.00  0.23           C  
ATOM      8  NE  ARG    39     -41.978  48.665   6.500  1.00  0.23           N  
ATOM      9  CZ  ARG    39     -43.299  48.489   6.672  1.00  0.23           C  
ATOM     10  NH1 ARG    39     -44.120  49.205   5.904  1.00  0.23           N  
ATOM     11  NH2 ARG    39     -43.815  47.636   7.554  1.00  0.23           N1+
ATOM     12  H1  ARG    39     -36.816  48.118   7.122  1.00  0.23           H  
ATOM     13  H2  ARG    39     -35.656  48.288   5.961  1.00  0.23           H  
ATOM     14  H3  ARG    39     -36.725  47.034   5.882  1.00  0.23           H  
ATOM     15  HA  ARG    39     -37.393  48.733   4.256  1.00  0.23           H  
ATOM     16  HB2 ARG    39     -39.075  47.325   5.422  1.00  0.23           H  
ATOM     17  HB3 ARG    39     -39.673  48.927   4.930  1.00  0.23           H  
ATOM     18  HG2 ARG    39     -39.662  49.704   7.207  1.00  0.23           H  
ATOM     19  HG3 ARG    39     -38.852  48.220   7.762  1.00  0.23           H  
ATOM     20  HD2 ARG    39     -41.199  48.124   8.406  1.00  0.23           H  
ATOM     21  HD3 ARG    39     -40.921  46.925   7.120  1.00  0.23           H  
ATOM     22  HE  ARG    39     -41.665  49.280   5.763  1.00  0.23           H  
ATOM     23 HH11 ARG    39     -43.742  49.856   5.231  1.00  0.23           H  
ATOM     24 HH12 ARG    39     -45.120  49.097   5.995  1.00  0.23           H  
ATOM     25 HH21 ARG    39     -44.817  47.538   7.635  1.00  0.23           H  
ATOM     26 HH22 ARG    39     -43.205  47.087   8.142  1.00  0.23           H  
ATOM     27  N   ARG    40     -37.527  51.261   4.682  1.00  0.25           N  
ATOM     28  CA  ARG    40     -37.427  52.692   4.854  1.00  0.25           C  
ATOM     29  C   ARG    40     -38.711  53.143   4.180  1.00  0.25           C  
ATOM     30  O   ARG    40     -39.185  52.440   3.289  1.00  0.25           O  
ATOM     31  CB  ARG    40     -36.165  53.266   4.138  1.00  0.25           C  
ATOM     32  CG  ARG    40     -34.829  52.772   4.733  1.00  0.25           C  
ATOM     33  CD  ARG    40     -34.577  53.293   6.148  1.00  0.25           C  
ATOM     34  NE  ARG    40     -33.242  52.751   6.582  1.00  0.25           N  
ATOM     35  CZ  ARG    40     -33.032  51.571   7.177  1.00  0.25           C  
ATOM     36  NH1 ARG    40     -31.794  51.215   7.519  1.00  0.25           N  
ATOM     37  NH2 ARG    40     -34.033  50.762   7.511  1.00  0.25           N1+
ATOM     38  H   ARG    40     -37.815  50.926   3.774  1.00  0.25           H  
ATOM     39  HA  ARG    40     -37.320  53.021   5.887  1.00  0.25           H  
ATOM     40  HB2 ARG    40     -36.193  54.353   4.213  1.00  0.25           H  
ATOM     41  HB3 ARG    40     -36.203  52.973   3.089  1.00  0.25           H  
ATOM     42  HG2 ARG    40     -34.016  53.108   4.089  1.00  0.25           H  
ATOM     43  HG3 ARG    40     -34.843  51.682   4.761  1.00  0.25           H  
ATOM     44  HD2 ARG    40     -35.360  52.944   6.821  1.00  0.25           H  
ATOM     45  HD3 ARG    40     -34.557  54.383   6.148  1.00  0.25           H  
ATOM     46  HE  ARG    40     -32.432  53.329   6.409  1.00  0.25           H  
ATOM     47 HH11 ARG    40     -31.013  51.809   7.279  1.00  0.25           H  
ATOM     48 HH12 ARG    40     -31.637  50.351   8.018  1.00  0.25           H  
ATOM     49 HH21 ARG    40     -33.844  49.905   8.010  1.00  0.25           H  
ATOM     50 HH22 ARG    40     -34.982  51.005   7.265  1.00  0.25           H  
ATOM     51  N   ASP    41     -39.307  54.250   4.651  1.00  0.33           N  
ATOM     52  CA  ASP    41     -40.467  54.894   4.110  1.00  0.33           C  
ATOM     53  C   ASP    41     -40.052  56.093   3.259  1.00  0.33           C  
ATOM     54  O   ASP    41     -38.882  56.294   2.922  1.00  0.33           O  
ATOM     55  CB  ASP    41     -41.385  55.298   5.313  1.00  0.33           C  
ATOM     56  CG  ASP    41     -40.624  56.031   6.423  1.00  0.33           C  
ATOM     57  OD1 ASP    41     -40.848  55.691   7.610  1.00  0.33           O  
ATOM     58  OD2 ASP    41     -39.736  56.850   6.079  1.00  0.33           O1-
ATOM     59  H   ASP    41     -38.895  54.672   5.471  1.00  0.33           H  
ATOM     60  HA  ASP    41     -41.023  54.228   3.450  1.00  0.33           H  
ATOM     61  HB2 ASP    41     -41.827  54.394   5.732  1.00  0.33           H  
ATOM     62  HB3 ASP    41     -42.176  55.951   4.943  1.00  0.33           H  
ATOM     63  N   GLU    42     -41.069  56.868   2.855  1.00  0.51           N  
ATOM     64  CA  GLU    42     -40.988  58.147   2.203  1.00  0.51           C  
ATOM     65  C   GLU    42     -41.810  59.210   2.905  1.00  0.51           C  
ATOM     66  O   GLU    42     -42.046  60.308   2.398  1.00  0.51           O  
ATOM     67  CB  GLU    42     -41.536  57.914   0.772  1.00  0.51           C  
ATOM     68  CG  GLU    42     -43.070  57.697   0.555  1.00  0.51           C  
ATOM     69  CD  GLU    42     -43.571  56.250   0.592  1.00  0.51           C  
ATOM     70  OE1 GLU    42     -44.709  56.041   0.092  1.00  0.51           O  
ATOM     71  OE2 GLU    42     -42.833  55.362   1.083  1.00  0.51           O1-
ATOM     72  H   GLU    42     -41.998  56.513   3.029  1.00  0.51           H  
ATOM     73  HA  GLU    42     -39.961  58.512   2.210  1.00  0.51           H  
ATOM     74  HB2 GLU    42     -41.033  57.029   0.381  1.00  0.51           H  
ATOM     75  HB3 GLU    42     -41.253  58.784   0.180  1.00  0.51           H  
ATOM     76  HG2 GLU    42     -43.328  58.111  -0.420  1.00  0.51           H  
ATOM     77  HG3 GLU    42     -43.595  58.249   1.335  1.00  0.51           H  
ATOM     78  N   SER    43     -42.285  58.903   4.116  1.00  0.52           N  
ATOM     79  CA  SER    43     -43.355  59.637   4.754  1.00  0.52           C  
ATOM     80  C   SER    43     -43.117  59.410   6.215  1.00  0.52           C  
ATOM     81  O   SER    43     -42.160  58.752   6.586  1.00  0.52           O  
ATOM     82  CB  SER    43     -44.781  59.143   4.360  1.00  0.52           C  
ATOM     83  OG  SER    43     -45.829  60.027   4.790  1.00  0.52           O  
ATOM     84  H   SER    43     -41.877  58.121   4.609  1.00  0.52           H  
ATOM     85  HA  SER    43     -43.339  60.684   4.452  1.00  0.52           H  
ATOM     86  HB2 SER    43     -44.946  58.165   4.813  1.00  0.52           H  
ATOM     87  HB3 SER    43     -44.828  59.053   3.275  1.00  0.52           H  
ATOM     88  HG  SER    43     -46.664  59.642   4.515  1.00  0.52           H  
ATOM     89  N   ASN    44     -43.952  59.952   7.108  1.00  0.43           N  
ATOM     90  CA  ASN    44     -43.844  59.674   8.521  1.00  0.43           C  
ATOM     91  C   ASN    44     -44.885  58.659   8.991  1.00  0.43           C  
ATOM     92  O   ASN    44     -45.045  58.428  10.186  1.00  0.43           O  
ATOM     93  CB  ASN    44     -43.909  60.989   9.336  1.00  0.43           C  
ATOM     94  CG  ASN    44     -45.176  61.797   9.082  1.00  0.43           C  
ATOM     95  OD1 ASN    44     -45.803  61.821   8.022  1.00  0.43           O  
ATOM     96  ND2 ASN    44     -45.586  62.546  10.131  1.00  0.43           N  
ATOM     97  H   ASN    44     -44.679  60.574   6.785  1.00  0.43           H  
ATOM     98  HA  ASN    44     -42.872  59.214   8.697  1.00  0.43           H  
ATOM     99  HB2 ASN    44     -43.049  61.603   9.070  1.00  0.43           H  
ATOM    100  HB3 ASN    44     -43.864  60.741  10.396  1.00  0.43           H  
ATOM    101 HD21 ASN    44     -46.408  63.127  10.046  1.00  0.43           H  
ATOM    102 HD22 ASN    44     -45.070  62.525  10.999  1.00  0.43           H  
ATOM    103  N   HIS    45     -45.614  58.037   8.042  1.00  0.30           N  
ATOM    104  CA  HIS    45     -46.665  57.075   8.307  1.00  0.30           C  
ATOM    105  C   HIS    45     -46.318  55.765   7.655  1.00  0.30           C  
ATOM    106  O   HIS    45     -45.850  55.742   6.520  1.00  0.30           O  
ATOM    107  CB  HIS    45     -48.028  57.486   7.713  1.00  0.30           C  
ATOM    108  CG  HIS    45     -48.580  58.710   8.343  1.00  0.30           C  
ATOM    109  CD2 HIS    45     -49.393  58.562   9.443  1.00  0.30           C  
ATOM    110  ND1 HIS    45     -48.438  60.023   8.031  1.00  0.30           N  
ATOM    111  NE2 HIS    45     -49.734  59.781   9.784  1.00  0.30           N  
ATOM    112  CE1 HIS    45     -49.185  60.709   8.963  1.00  0.30           C  
ATOM    113  H   HIS    45     -45.413  58.258   7.077  1.00  0.30           H  
ATOM    114  HA  HIS    45     -46.743  57.011   9.392  1.00  0.30           H  
ATOM    115  HB2 HIS    45     -48.734  56.669   7.861  1.00  0.30           H  
ATOM    116  HB3 HIS    45     -47.903  57.669   6.646  1.00  0.30           H  
ATOM    117  HD1 HIS    45     -47.860  60.443   7.221  1.00  0.30           H  
ATOM    118  HD2 HIS    45     -49.687  57.640   9.922  1.00  0.30           H  
ATOM    119  HE1 HIS    45     -49.309  61.780   9.027  1.00  0.30           H  
ATOM    120  N   LEU    46     -46.587  54.652   8.362  1.00  0.26           N  
ATOM    121  CA  LEU    46     -46.421  53.309   7.858  1.00  0.26           C  
ATOM    122  C   LEU    46     -47.638  52.501   8.255  1.00  0.26           C  
ATOM    123  O   LEU    46     -48.216  52.700   9.323  1.00  0.26           O  
ATOM    124  CB  LEU    46     -45.165  52.588   8.420  1.00  0.26           C  
ATOM    125  CG  LEU    46     -43.844  52.754   7.638  1.00  0.26           C  
ATOM    126  CD1 LEU    46     -42.852  51.711   8.193  1.00  0.26           C  
ATOM    127  CD2 LEU    46     -44.033  52.608   6.115  1.00  0.26           C  
ATOM    128  H   LEU    46     -46.927  54.763   9.306  1.00  0.26           H  
ATOM    129  HA  LEU    46     -46.298  53.384   6.778  1.00  0.26           H  
ATOM    130  HB2 LEU    46     -45.390  51.522   8.460  1.00  0.26           H  
ATOM    131  HB3 LEU    46     -44.997  52.962   9.430  1.00  0.26           H  
ATOM    132  HG  LEU    46     -43.459  53.764   7.778  1.00  0.26           H  
ATOM    133 HD11 LEU    46     -42.699  51.886   9.258  1.00  0.26           H  
ATOM    134 HD12 LEU    46     -43.256  50.710   8.043  1.00  0.26           H  
ATOM    135 HD13 LEU    46     -41.900  51.801   7.670  1.00  0.26           H  
ATOM    136 HD21 LEU    46     -44.420  51.614   5.891  1.00  0.26           H  
ATOM    137 HD22 LEU    46     -44.738  53.361   5.763  1.00  0.26           H  
ATOM    138 HD23 LEU    46     -43.074  52.746   5.615  1.00  0.26           H  
ATOM    139  N   THR    47     -48.031  51.568   7.366  1.00  0.26           N  
ATOM    140  CA  THR    47     -49.224  50.749   7.495  1.00  0.26           C  
ATOM    141  C   THR    47     -48.829  49.287   7.345  1.00  0.26           C  
ATOM    142  O   THR    47     -48.139  48.899   6.403  1.00  0.26           O  
ATOM    143  CB  THR    47     -50.285  51.166   6.484  1.00  0.26           C  
ATOM    144  OG1 THR    47     -50.677  52.509   6.739  1.00  0.26           O  
ATOM    145  CG2 THR    47     -51.569  50.346   6.638  1.00  0.26           C  
ATOM    146  H   THR    47     -47.453  51.428   6.549  1.00  0.26           H  
ATOM    147  HA  THR    47     -49.669  50.892   8.480  1.00  0.26           H  
ATOM    148  HB  THR    47     -49.847  51.024   5.496  1.00  0.26           H  
ATOM    149 HG21 THR    47     -51.343  49.288   6.504  1.00  0.26           H  
ATOM    150 HG22 THR    47     -51.985  50.506   7.633  1.00  0.26           H  
ATOM    151 HG23 THR    47     -52.293  50.660   5.887  1.00  0.26           H  
ATOM    152  HG1 THR    47     -49.893  53.058   6.671  1.00  0.26           H  
ATOM    153  N   ASP    48     -49.221  48.427   8.311  1.00  0.25           N  
ATOM    154  CA  ASP    48     -48.851  47.035   8.334  1.00  0.25           C  
ATOM    155  C   ASP    48     -50.107  46.210   8.511  1.00  0.25           C  
ATOM    156  O   ASP    48     -51.083  46.646   9.124  1.00  0.25           O  
ATOM    157  CB  ASP    48     -47.818  46.803   9.457  1.00  0.25           C  
ATOM    158  CG  ASP    48     -47.143  45.448   9.330  1.00  0.25           C  
ATOM    159  OD1 ASP    48     -47.787  44.397   9.603  1.00  0.25           O  
ATOM    160  OD2 ASP    48     -45.961  45.465   8.916  1.00  0.25           O1-
ATOM    161  H   ASP    48     -49.804  48.779   9.057  1.00  0.25           H  
ATOM    162  HA  ASP    48     -48.380  46.730   7.400  1.00  0.25           H  
ATOM    163  HB2 ASP    48     -48.326  46.856  10.420  1.00  0.25           H  
ATOM    164  HB3 ASP    48     -47.058  47.582   9.404  1.00  0.25           H  
ATOM    165  N   LEU    49     -50.112  45.007   7.916  1.00  0.17           N  
ATOM    166  CA  LEU    49     -51.149  44.040   8.151  1.00  0.17           C  
ATOM    167  C   LEU    49     -50.485  42.678   8.146  1.00  0.17           C  
ATOM    168  O   LEU    49     -50.069  42.195   7.094  1.00  0.17           O  
ATOM    169  CB  LEU    49     -52.207  44.067   7.027  1.00  0.17           C  
ATOM    170  CG  LEU    49     -53.342  43.043   7.184  1.00  0.17           C  
ATOM    171  CD1 LEU    49     -54.138  43.273   8.478  1.00  0.17           C  
ATOM    172  CD2 LEU    49     -54.240  43.111   5.942  1.00  0.17           C  
ATOM    173  H   LEU    49     -49.362  44.773   7.282  1.00  0.17           H  
ATOM    174  HA  LEU    49     -51.649  44.260   9.094  1.00  0.17           H  
ATOM    175  HB2 LEU    49     -51.702  43.871   6.081  1.00  0.17           H  
ATOM    176  HB3 LEU    49     -52.650  45.063   7.002  1.00  0.17           H  
ATOM    177  HG  LEU    49     -52.918  42.042   7.265  1.00  0.17           H  
ATOM    178 HD11 LEU    49     -53.468  43.198   9.335  1.00  0.17           H  
ATOM    179 HD12 LEU    49     -54.589  44.265   8.455  1.00  0.17           H  
ATOM    180 HD13 LEU    49     -54.921  42.519   8.562  1.00  0.17           H  
ATOM    181 HD21 LEU    49     -54.667  44.110   5.857  1.00  0.17           H  
ATOM    182 HD22 LEU    49     -53.648  42.892   5.053  1.00  0.17           H  
ATOM    183 HD23 LEU    49     -55.043  42.380   6.034  1.00  0.17           H  
ATOM    184  N   TYR    50     -50.344  42.045   9.325  1.00  0.12           N  
ATOM    185  CA  TYR    50     -49.687  40.756   9.518  1.00  0.12           C  
ATOM    186  C   TYR    50     -48.336  40.551   8.826  1.00  0.12           C  
ATOM    187  O   TYR    50     -48.065  39.474   8.296  1.00  0.12           O  
ATOM    188  CB  TYR    50     -50.580  39.513   9.243  1.00  0.12           C  
ATOM    189  CG  TYR    50     -51.784  39.475  10.116  1.00  0.12           C  
ATOM    190  CD1 TYR    50     -51.707  39.022  11.442  1.00  0.12           C  
ATOM    191  CD2 TYR    50     -53.026  39.831   9.584  1.00  0.12           C  
ATOM    192  CE1 TYR    50     -52.864  38.953  12.230  1.00  0.12           C  
ATOM    193  CE2 TYR    50     -54.179  39.768  10.372  1.00  0.12           C  
ATOM    194  CZ  TYR    50     -54.097  39.328  11.696  1.00  0.12           C  
ATOM    195  OH  TYR    50     -55.256  39.239  12.484  1.00  0.12           O  
ATOM    196  H   TYR    50     -50.724  42.499  10.143  1.00  0.12           H  
ATOM    197  HA  TYR    50     -49.487  40.826  10.587  1.00  0.12           H  
ATOM    198  HB2 TYR    50     -49.991  38.613   9.420  1.00  0.12           H  
ATOM    199  HB3 TYR    50     -50.903  39.537   8.202  1.00  0.12           H  
ATOM    200  HD1 TYR    50     -50.754  38.726  11.856  1.00  0.12           H  
ATOM    201  HD2 TYR    50     -53.096  40.157   8.557  1.00  0.12           H  
ATOM    202  HE1 TYR    50     -52.801  38.609  13.252  1.00  0.12           H  
ATOM    203  HE2 TYR    50     -55.133  40.059   9.958  1.00  0.12           H  
ATOM    204  HH  TYR    50     -56.068  39.498  12.042  1.00  0.12           H  
ATOM    205  N   ARG    51     -47.439  41.561   8.864  1.00  0.18           N  
ATOM    206  CA  ARG    51     -46.105  41.462   8.304  1.00  0.18           C  
ATOM    207  C   ARG    51     -46.051  41.487   6.787  1.00  0.18           C  
ATOM    208  O   ARG    51     -45.196  40.876   6.150  1.00  0.18           O  
ATOM    209  CB  ARG    51     -45.253  40.334   8.931  1.00  0.18           C  
ATOM    210  CG  ARG    51     -45.239  40.393  10.465  1.00  0.18           C  
ATOM    211  CD  ARG    51     -44.523  39.174  11.013  1.00  0.18           C  
ATOM    212  NE  ARG    51     -44.559  39.297  12.503  1.00  0.18           N  
ATOM    213  CZ  ARG    51     -43.994  38.410  13.331  1.00  0.18           C  
ATOM    214  NH1 ARG    51     -44.044  38.607  14.646  1.00  0.18           N  
ATOM    215  NH2 ARG    51     -43.371  37.332  12.862  1.00  0.18           N1+
ATOM    216  H   ARG    51     -47.711  42.428   9.304  1.00  0.18           H  
ATOM    217  HA  ARG    51     -45.624  42.393   8.604  1.00  0.18           H  
ATOM    218  HB2 ARG    51     -44.229  40.426   8.568  1.00  0.18           H  
ATOM    219  HB3 ARG    51     -45.663  39.373   8.622  1.00  0.18           H  
ATOM    220  HG2 ARG    51     -46.263  40.410  10.837  1.00  0.18           H  
ATOM    221  HG3 ARG    51     -44.720  41.295  10.789  1.00  0.18           H  
ATOM    222  HD2 ARG    51     -43.491  39.153  10.661  1.00  0.18           H  
ATOM    223  HD3 ARG    51     -45.033  38.264  10.698  1.00  0.18           H  
ATOM    224  HE  ARG    51     -45.035  40.092  12.906  1.00  0.18           H  
ATOM    225 HH11 ARG    51     -43.613  37.943  15.273  1.00  0.18           H  
ATOM    226 HH12 ARG    51     -44.513  39.421  15.017  1.00  0.18           H  
ATOM    227 HH21 ARG    51     -43.325  37.169  11.866  1.00  0.18           H  
ATOM    228 HH22 ARG    51     -42.944  36.677  13.502  1.00  0.18           H  
ATOM    229  N   ARG    52     -46.943  42.283   6.164  1.00  0.13           N  
ATOM    230  CA  ARG    52     -46.709  42.771   4.825  1.00  0.13           C  
ATOM    231  C   ARG    52     -46.041  44.138   4.906  1.00  0.13           C  
ATOM    232  O   ARG    52     -46.667  45.116   5.321  1.00  0.13           O  
ATOM    233  CB  ARG    52     -48.030  42.955   4.039  1.00  0.13           C  
ATOM    234  CG  ARG    52     -47.838  43.517   2.610  1.00  0.13           C  
ATOM    235  CD  ARG    52     -49.135  44.006   1.953  1.00  0.13           C  
ATOM    236  NE  ARG    52     -49.653  45.182   2.743  1.00  0.13           N  
ATOM    237  CZ  ARG    52     -49.295  46.460   2.568  1.00  0.13           C  
ATOM    238  NH1 ARG    52     -49.716  47.401   3.410  1.00  0.13           N  
ATOM    239  NH2 ARG    52     -48.473  46.854   1.603  1.00  0.13           N1+
ATOM    240  H   ARG    52     -47.793  42.544   6.644  1.00  0.13           H  
ATOM    241  HA  ARG    52     -46.085  42.038   4.314  1.00  0.13           H  
ATOM    242  HB2 ARG    52     -48.667  43.643   4.595  1.00  0.13           H  
ATOM    243  HB3 ARG    52     -48.522  41.985   3.963  1.00  0.13           H  
ATOM    244  HG2 ARG    52     -47.413  42.730   1.986  1.00  0.13           H  
ATOM    245  HG3 ARG    52     -47.143  44.355   2.662  1.00  0.13           H  
ATOM    246  HD2 ARG    52     -49.874  43.205   1.957  1.00  0.13           H  
ATOM    247  HD3 ARG    52     -48.935  44.311   0.926  1.00  0.13           H  
ATOM    248  HE  ARG    52     -50.329  44.988   3.468  1.00  0.13           H  
ATOM    249 HH11 ARG    52     -50.343  47.160   4.164  1.00  0.13           H  
ATOM    250 HH12 ARG    52     -49.408  48.356   3.295  1.00  0.13           H  
ATOM    251 HH21 ARG    52     -48.200  47.824   1.537  1.00  0.13           H  
ATOM    252 HH22 ARG    52     -48.121  46.184   0.934  1.00  0.13           H  
ATOM    253  N   ASP    53     -44.774  44.234   4.437  1.00  0.14           N  
ATOM    254  CA  ASP    53     -43.949  45.411   4.553  1.00  0.14           C  
ATOM    255  C   ASP    53     -43.969  46.218   3.251  1.00  0.14           C  
ATOM    256  O   ASP    53     -44.005  45.691   2.140  1.00  0.14           O  
ATOM    257  CB  ASP    53     -42.481  45.054   4.951  1.00  0.14           C  
ATOM    258  CG  ASP    53     -42.320  44.590   6.396  1.00  0.14           C  
ATOM    259  OD1 ASP    53     -42.875  45.272   7.295  1.00  0.14           O  
ATOM    260  OD2 ASP    53     -41.459  43.697   6.604  1.00  0.14           O1-
ATOM    261  H   ASP    53     -44.380  43.427   3.975  1.00  0.14           H  
ATOM    262  HA  ASP    53     -44.368  46.023   5.352  1.00  0.14           H  
ATOM    263  HB2 ASP    53     -41.862  45.940   4.805  1.00  0.14           H  
ATOM    264  HB3 ASP    53     -42.133  44.256   4.295  1.00  0.14           H  
ATOM    265  N   GLU    54     -43.960  47.560   3.399  1.00  0.19           N  
ATOM    266  CA  GLU    54     -43.960  48.570   2.356  1.00  0.19           C  
ATOM    267  C   GLU    54     -42.586  49.188   2.287  1.00  0.19           C  
ATOM    268  O   GLU    54     -42.076  49.716   3.280  1.00  0.19           O  
ATOM    269  CB  GLU    54     -44.987  49.701   2.637  1.00  0.19           C  
ATOM    270  CG  GLU    54     -46.392  49.112   2.855  1.00  0.19           C  
ATOM    271  CD  GLU    54     -47.483  50.109   3.239  1.00  0.19           C  
ATOM    272  OE1 GLU    54     -47.193  51.190   3.802  1.00  0.19           O  
ATOM    273  OE2 GLU    54     -48.656  49.711   2.997  1.00  0.19           O1-
ATOM    274  H   GLU    54     -43.952  47.902   4.349  1.00  0.19           H  
ATOM    275  HA  GLU    54     -44.234  48.085   1.419  1.00  0.19           H  
ATOM    276  HB2 GLU    54     -45.012  50.382   1.787  1.00  0.19           H  
ATOM    277  HB3 GLU    54     -44.684  50.246   3.531  1.00  0.19           H  
ATOM    278  HG2 GLU    54     -46.323  48.370   3.651  1.00  0.19           H  
ATOM    279  HG3 GLU    54     -46.697  48.624   1.929  1.00  0.19           H  
ATOM    280  N   THR    55     -41.976  49.095   1.090  1.00  0.22           N  
ATOM    281  CA  THR    55     -40.654  49.619   0.778  1.00  0.22           C  
ATOM    282  C   THR    55     -40.805  50.586  -0.373  1.00  0.22           C  
ATOM    283  O   THR    55     -41.407  50.248  -1.389  1.00  0.22           O  
ATOM    284  CB  THR    55     -39.654  48.524   0.398  1.00  0.22           C  
ATOM    285  OG1 THR    55     -39.334  47.739   1.538  1.00  0.22           O  
ATOM    286  CG2 THR    55     -38.307  49.069  -0.090  1.00  0.22           C  
ATOM    287  H   THR    55     -42.476  48.624   0.349  1.00  0.22           H  
ATOM    288  HA  THR    55     -40.257  50.106   1.669  1.00  0.22           H  
ATOM    289  HB  THR    55     -40.143  47.961  -0.397  1.00  0.22           H  
ATOM    290 HG21 THR    55     -38.469  49.726  -0.944  1.00  0.22           H  
ATOM    291 HG22 THR    55     -37.829  49.629   0.714  1.00  0.22           H  
ATOM    292 HG23 THR    55     -37.665  48.239  -0.387  1.00  0.22           H  
ATOM    293  HG1 THR    55     -40.155  47.380   1.883  1.00  0.22           H  
ATOM    294  N   ILE    56     -40.262  51.819  -0.246  1.00  0.24           N  
ATOM    295  CA  ILE    56     -40.014  52.741  -1.351  1.00  0.24           C  
ATOM    296  C   ILE    56     -39.011  52.136  -2.327  1.00  0.24           C  
ATOM    297  O   ILE    56     -37.942  51.662  -1.951  1.00  0.24           O  
ATOM    298  CB  ILE    56     -39.558  54.134  -0.883  1.00  0.24           C  
ATOM    299  CG1 ILE    56     -39.252  55.083  -2.078  1.00  0.24           C  
ATOM    300  CG2 ILE    56     -38.380  54.007   0.119  1.00  0.24           C  
ATOM    301  CD1 ILE    56     -39.067  56.554  -1.674  1.00  0.24           C  
ATOM    302  H   ILE    56     -40.009  52.125   0.683  1.00  0.24           H  
ATOM    303  HA  ILE    56     -40.966  52.890  -1.861  1.00  0.24           H  
ATOM    304  HB  ILE    56     -40.383  54.606  -0.350  1.00  0.24           H  
ATOM    305 HG12 ILE    56     -40.080  55.023  -2.785  1.00  0.24           H  
ATOM    306 HG13 ILE    56     -38.336  54.742  -2.561  1.00  0.24           H  
ATOM    307 HG21 ILE    56     -38.689  53.396   0.967  1.00  0.24           H  
ATOM    308 HG22 ILE    56     -37.530  53.537  -0.377  1.00  0.24           H  
ATOM    309 HG23 ILE    56     -38.093  54.998   0.470  1.00  0.24           H  
ATOM    310 HD11 ILE    56     -39.974  56.914  -1.188  1.00  0.24           H  
ATOM    311 HD12 ILE    56     -38.227  56.639  -0.984  1.00  0.24           H  
ATOM    312 HD13 ILE    56     -38.869  57.153  -2.563  1.00  0.24           H  
ATOM    313  N   GLN    57     -39.352  52.100  -3.628  1.00  0.32           N  
ATOM    314  CA  GLN    57     -38.640  51.293  -4.596  1.00  0.32           C  
ATOM    315  C   GLN    57     -37.935  52.089  -5.682  1.00  0.32           C  
ATOM    316  O   GLN    57     -38.472  53.044  -6.237  1.00  0.32           O  
ATOM    317  CB  GLN    57     -39.626  50.329  -5.292  1.00  0.32           C  
ATOM    318  CG  GLN    57     -40.274  49.323  -4.317  1.00  0.32           C  
ATOM    319  CD  GLN    57     -41.152  48.281  -5.010  1.00  0.32           C  
ATOM    320  OE1 GLN    57     -40.626  47.321  -5.580  1.00  0.32           O  
ATOM    321  NE2 GLN    57     -42.491  48.448  -4.922  1.00  0.32           N  
ATOM    322  H   GLN    57     -40.134  52.657  -3.941  1.00  0.32           H  
ATOM    323  HA  GLN    57     -37.874  50.768  -4.026  1.00  0.32           H  
ATOM    324  HB2 GLN    57     -39.086  49.772  -6.058  1.00  0.32           H  
ATOM    325  HB3 GLN    57     -40.415  50.917  -5.760  1.00  0.32           H  
ATOM    326  HG2 GLN    57     -40.890  49.877  -3.609  1.00  0.32           H  
ATOM    327  HG3 GLN    57     -39.481  48.803  -3.780  1.00  0.32           H  
ATOM    328 HE21 GLN    57     -42.869  49.253  -4.443  1.00  0.32           H  
ATOM    329 HE22 GLN    57     -43.113  47.768  -5.335  1.00  0.32           H  
ATOM    330  N   VAL    58     -36.711  51.644  -6.051  1.00  0.41           N  
ATOM    331  CA  VAL    58     -35.977  52.120  -7.215  1.00  0.41           C  
ATOM    332  C   VAL    58     -36.206  51.113  -8.340  1.00  0.41           C  
ATOM    333  O   VAL    58     -35.347  50.310  -8.698  1.00  0.41           O  
ATOM    334  CB  VAL    58     -34.472  52.359  -6.934  1.00  0.41           C  
ATOM    335  CG1 VAL    58     -34.365  53.516  -5.924  1.00  0.41           C  
ATOM    336  CG2 VAL    58     -33.685  51.145  -6.376  1.00  0.41           C  
ATOM    337  H   VAL    58     -36.277  50.933  -5.480  1.00  0.41           H  
ATOM    338  HA  VAL    58     -36.351  53.102  -7.503  1.00  0.41           H  
ATOM    339  HB  VAL    58     -34.016  52.574  -7.900  1.00  0.41           H  
ATOM    340 HG11 VAL    58     -34.863  54.398  -6.328  1.00  0.41           H  
ATOM    341 HG12 VAL    58     -34.842  53.226  -4.988  1.00  0.41           H  
ATOM    342 HG13 VAL    58     -33.315  53.743  -5.742  1.00  0.41           H  
ATOM    343 HG21 VAL    58     -34.087  50.868  -5.402  1.00  0.41           H  
ATOM    344 HG22 VAL    58     -33.782  50.303  -7.062  1.00  0.41           H  
ATOM    345 HG23 VAL    58     -32.633  51.410  -6.273  1.00  0.41           H  
ATOM    346  N   LYS    59     -37.422  51.068  -8.929  1.00  0.52           N  
ATOM    347  CA  LYS    59     -37.761  50.043  -9.887  1.00  0.52           C  
ATOM    348  C   LYS    59     -38.065  50.693 -11.212  1.00  0.52           C  
ATOM    349  O   LYS    59     -38.188  51.903 -11.365  1.00  0.52           O  
ATOM    350  CB  LYS    59     -38.913  49.124  -9.400  1.00  0.52           C  
ATOM    351  CG  LYS    59     -38.524  48.337  -8.133  1.00  0.52           C  
ATOM    352  CD  LYS    59     -37.565  47.140  -8.268  1.00  0.52           C  
ATOM    353  CE  LYS    59     -37.247  46.510  -6.899  1.00  0.52           C  
ATOM    354  NZ  LYS    59     -38.458  45.920  -6.282  1.00  0.52           N1+
ATOM    355  H   LYS    59     -38.110  51.769  -8.693  1.00  0.52           H  
ATOM    356  HA  LYS    59     -36.904  49.379 -10.006  1.00  0.52           H  
ATOM    357  HB2 LYS    59     -39.159  48.417 -10.192  1.00  0.52           H  
ATOM    358  HB3 LYS    59     -39.785  49.739  -9.179  1.00  0.52           H  
ATOM    359  HG2 LYS    59     -39.448  47.959  -7.694  1.00  0.52           H  
ATOM    360  HG3 LYS    59     -38.059  49.045  -7.447  1.00  0.52           H  
ATOM    361  HD2 LYS    59     -36.636  47.481  -8.725  1.00  0.52           H  
ATOM    362  HD3 LYS    59     -38.028  46.386  -8.905  1.00  0.52           H  
ATOM    363  HE2 LYS    59     -36.851  47.280  -6.237  1.00  0.52           H  
ATOM    364  HE3 LYS    59     -36.500  45.728  -7.033  1.00  0.52           H  
ATOM    365  HZ1 LYS    59     -39.155  46.639  -6.154  1.00  0.52           H  
ATOM    366  HZ2 LYS    59     -38.826  45.198  -6.885  1.00  0.52           H  
ATOM    367  HZ3 LYS    59     -38.219  45.520  -5.386  1.00  0.52           H  
ATOM    368  N   GLY    60     -38.170  49.850 -12.255  1.00  0.59           N  
ATOM    369  CA  GLY    60     -38.545  50.289 -13.594  1.00  0.59           C  
ATOM    370  C   GLY    60     -39.983  50.654 -13.735  1.00  0.59           C  
ATOM    371  O   GLY    60     -40.398  51.142 -14.777  1.00  0.59           O  
ATOM    372  H   GLY    60     -37.981  48.869 -12.104  1.00  0.59           H  
ATOM    373  HA2 GLY    60     -38.327  49.481 -14.293  1.00  0.59           H  
ATOM    374  HA3 GLY    60     -37.944  51.162 -13.849  1.00  0.59           H  
ATOM    375  N   ASN    61     -40.793  50.455 -12.696  1.00  0.62           N  
ATOM    376  CA  ASN    61     -42.103  51.035 -12.690  1.00  0.62           C  
ATOM    377  C   ASN    61     -42.536  50.997 -11.241  1.00  0.62           C  
ATOM    378  O   ASN    61     -41.960  50.261 -10.440  1.00  0.62           O  
ATOM    379  CB  ASN    61     -43.070  50.353 -13.713  1.00  0.62           C  
ATOM    380  CG  ASN    61     -43.087  48.841 -13.548  1.00  0.62           C  
ATOM    381  OD1 ASN    61     -43.910  48.299 -12.814  1.00  0.62           O  
ATOM    382  ND2 ASN    61     -42.175  48.119 -14.243  1.00  0.62           N  
ATOM    383  H   ASN    61     -40.484  49.896 -11.914  1.00  0.62           H  
ATOM    384  HA  ASN    61     -42.115  52.065 -13.046  1.00  0.62           H  
ATOM    385  HB2 ASN    61     -42.742  50.594 -14.724  1.00  0.62           H  
ATOM    386  HB3 ASN    61     -44.078  50.737 -13.556  1.00  0.62           H  
ATOM    387 HD21 ASN    61     -41.509  48.588 -14.840  1.00  0.62           H  
ATOM    388 HD22 ASN    61     -42.162  47.112 -14.164  1.00  0.62           H  
ATOM    389  N   GLY    62     -43.506  51.844 -10.855  1.00  0.68           N  
ATOM    390  CA  GLY    62     -43.951  51.868  -9.474  1.00  0.68           C  
ATOM    391  C   GLY    62     -44.992  52.919  -9.243  1.00  0.68           C  
ATOM    392  O   GLY    62     -45.633  53.404 -10.174  1.00  0.68           O  
ATOM    393  H   GLY    62     -43.927  52.467 -11.530  1.00  0.68           H  
ATOM    394  HA2 GLY    62     -43.095  52.072  -8.831  1.00  0.68           H  
ATOM    395  HA3 GLY    62     -44.371  50.894  -9.222  1.00  0.68           H  
ATOM    396  N   TYR    63     -45.182  53.296  -7.965  1.00  0.62           N  
ATOM    397  CA  TYR    63     -46.196  54.233  -7.560  1.00  0.62           C  
ATOM    398  C   TYR    63     -45.696  54.991  -6.328  1.00  0.62           C  
ATOM    399  O   TYR    63     -45.030  54.381  -5.496  1.00  0.62           O  
ATOM    400  CB  TYR    63     -47.548  53.498  -7.278  1.00  0.62           C  
ATOM    401  CG  TYR    63     -47.416  52.472  -6.167  1.00  0.62           C  
ATOM    402  CD1 TYR    63     -46.910  51.184  -6.418  1.00  0.62           C  
ATOM    403  CD2 TYR    63     -47.718  52.820  -4.838  1.00  0.62           C  
ATOM    404  CE1 TYR    63     -46.703  50.276  -5.369  1.00  0.62           C  
ATOM    405  CE2 TYR    63     -47.511  51.909  -3.792  1.00  0.62           C  
ATOM    406  CZ  TYR    63     -47.012  50.634  -4.058  1.00  0.62           C  
ATOM    407  OH  TYR    63     -46.798  49.722  -3.006  1.00  0.62           O  
ATOM    408  H   TYR    63     -44.583  52.901  -7.254  1.00  0.62           H  
ATOM    409  HA  TYR    63     -46.387  54.946  -8.362  1.00  0.62           H  
ATOM    410  HB2 TYR    63     -47.870  52.992  -8.188  1.00  0.62           H  
ATOM    411  HB3 TYR    63     -48.296  54.236  -6.989  1.00  0.62           H  
ATOM    412  HD1 TYR    63     -46.678  50.890  -7.431  1.00  0.62           H  
ATOM    413  HD2 TYR    63     -48.114  53.801  -4.620  1.00  0.62           H  
ATOM    414  HE1 TYR    63     -46.302  49.295  -5.578  1.00  0.62           H  
ATOM    415  HE2 TYR    63     -47.739  52.196  -2.776  1.00  0.62           H  
ATOM    416  HH  TYR    63     -47.020  50.052  -2.132  1.00  0.62           H  
ATOM    417  N   VAL    64     -45.987  56.308  -6.169  1.00  0.63           N  
ATOM    418  CA  VAL    64     -45.639  57.067  -4.964  1.00  0.63           C  
ATOM    419  C   VAL    64     -46.724  58.085  -4.640  1.00  0.63           C  
ATOM    420  O   VAL    64     -47.637  58.337  -5.431  1.00  0.63           O  
ATOM    421  CB  VAL    64     -44.240  57.710  -4.944  1.00  0.63           C  
ATOM    422  CG1 VAL    64     -43.172  56.613  -4.718  1.00  0.63           C  
ATOM    423  CG2 VAL    64     -43.990  58.533  -6.223  1.00  0.63           C  
ATOM    424  H   VAL    64     -46.466  56.788  -6.917  1.00  0.63           H  
ATOM    425  HA  VAL    64     -45.584  56.316  -4.176  1.00  0.63           H  
ATOM    426  HB  VAL    64     -44.173  58.415  -4.115  1.00  0.63           H  
ATOM    427 HG11 VAL    64     -43.367  56.106  -3.773  1.00  0.63           H  
ATOM    428 HG12 VAL    64     -43.215  55.891  -5.533  1.00  0.63           H  
ATOM    429 HG13 VAL    64     -42.183  57.070  -4.688  1.00  0.63           H  
ATOM    430 HG21 VAL    64     -44.045  57.878  -7.093  1.00  0.63           H  
ATOM    431 HG22 VAL    64     -44.747  59.313  -6.307  1.00  0.63           H  
ATOM    432 HG23 VAL    64     -43.002  58.990  -6.174  1.00  0.63           H  
ATOM    433  N   GLN    65     -46.672  58.623  -3.404  1.00  0.61           N  
ATOM    434  CA  GLN    65     -47.741  59.324  -2.732  1.00  0.61           C  
ATOM    435  C   GLN    65     -47.238  60.595  -2.113  1.00  0.61           C  
ATOM    436  O   GLN    65     -46.257  60.600  -1.375  1.00  0.61           O  
ATOM    437  CB  GLN    65     -48.211  58.468  -1.540  1.00  0.61           C  
ATOM    438  CG  GLN    65     -48.908  57.191  -2.028  1.00  0.61           C  
ATOM    439  CD  GLN    65     -49.430  56.370  -0.858  1.00  0.61           C  
ATOM    440  OE1 GLN    65     -50.058  56.880   0.067  1.00  0.61           O  
ATOM    441  NE2 GLN    65     -49.202  55.037  -0.906  1.00  0.61           N  
ATOM    442  H   GLN    65     -45.802  58.526  -2.900  1.00  0.61           H  
ATOM    443  HA  GLN    65     -48.524  59.521  -3.464  1.00  0.61           H  
ATOM    444  HB2 GLN    65     -48.909  59.048  -0.937  1.00  0.61           H  
ATOM    445  HB3 GLN    65     -47.347  58.194  -0.934  1.00  0.61           H  
ATOM    446  HG2 GLN    65     -48.196  56.591  -2.594  1.00  0.61           H  
ATOM    447  HG3 GLN    65     -49.744  57.465  -2.671  1.00  0.61           H  
ATOM    448 HE21 GLN    65     -48.683  54.641  -1.677  1.00  0.61           H  
ATOM    449 HE22 GLN    65     -49.551  54.438  -0.171  1.00  0.61           H  
ATOM    450  N   SER    66     -47.921  61.727  -2.327  1.00  0.70           N  
ATOM    451  CA  SER    66     -47.747  62.877  -1.457  1.00  0.70           C  
ATOM    452  C   SER    66     -48.060  62.505   0.015  1.00  0.70           C  
ATOM    453  O   SER    66     -48.828  61.579   0.244  1.00  0.70           O  
ATOM    454  CB  SER    66     -48.630  64.055  -1.922  1.00  0.70           C  
ATOM    455  OG  SER    66     -49.994  63.674  -1.969  1.00  0.70           O  
ATOM    456  H   SER    66     -48.565  61.782  -3.103  1.00  0.70           H  
ATOM    457  HA  SER    66     -46.705  63.190  -1.515  1.00  0.70           H  
ATOM    458  HB2 SER    66     -48.312  64.369  -2.916  1.00  0.70           H  
ATOM    459  HB3 SER    66     -48.515  64.885  -1.225  1.00  0.70           H  
ATOM    460  HG  SER    66     -50.252  63.408  -1.083  1.00  0.70           H  
ATOM    461  N   PRO    67     -47.487  63.092   1.056  1.00  0.66           N  
ATOM    462  CA  PRO    67     -47.679  62.579   2.403  1.00  0.66           C  
ATOM    463  C   PRO    67     -49.063  62.748   2.933  1.00  0.66           C  
ATOM    464  O   PRO    67     -49.707  63.717   2.566  1.00  0.66           O  
ATOM    465  CB  PRO    67     -46.853  63.544   3.229  1.00  0.66           C  
ATOM    466  CG  PRO    67     -45.636  63.796   2.374  1.00  0.66           C  
ATOM    467  CD  PRO    67     -46.183  63.714   0.944  1.00  0.66           C  
ATOM    468  HA  PRO    67     -47.438  61.516   2.428  1.00  0.66           H  
ATOM    469  HB2 PRO    67     -46.572  63.097   4.183  1.00  0.66           H  
ATOM    470  HB3 PRO    67     -47.400  64.469   3.408  1.00  0.66           H  
ATOM    471  HG2 PRO    67     -44.875  63.035   2.545  1.00  0.66           H  
ATOM    472  HG3 PRO    67     -45.216  64.781   2.575  1.00  0.66           H  
ATOM    473  HD2 PRO    67     -46.274  64.712   0.514  1.00  0.66           H  
ATOM    474  HD3 PRO    67     -45.526  63.108   0.320  1.00  0.66           H  
ATOM    475  N   ARG    68     -49.485  61.842   3.831  1.00  0.54           N  
ATOM    476  CA  ARG    68     -50.828  61.770   4.365  1.00  0.54           C  
ATOM    477  C   ARG    68     -51.871  61.205   3.392  1.00  0.54           C  
ATOM    478  O   ARG    68     -52.869  60.666   3.870  1.00  0.54           O  
ATOM    479  CB  ARG    68     -51.304  63.095   5.013  1.00  0.54           C  
ATOM    480  CG  ARG    68     -50.398  63.553   6.165  1.00  0.54           C  
ATOM    481  CD  ARG    68     -50.904  64.851   6.774  1.00  0.54           C  
ATOM    482  NE  ARG    68     -49.989  65.176   7.905  1.00  0.54           N  
ATOM    483  CZ  ARG    68     -50.114  66.295   8.629  1.00  0.54           C  
ATOM    484  NH1 ARG    68     -49.213  66.565   9.571  1.00  0.54           N  
ATOM    485  NH2 ARG    68     -51.111  67.149   8.423  1.00  0.54           N1+
ATOM    486  H   ARG    68     -48.815  61.160   4.158  1.00  0.54           H  
ATOM    487  HA  ARG    68     -50.747  61.035   5.166  1.00  0.54           H  
ATOM    488  HB2 ARG    68     -52.313  62.951   5.400  1.00  0.54           H  
ATOM    489  HB3 ARG    68     -51.315  63.872   4.249  1.00  0.54           H  
ATOM    490  HG2 ARG    68     -49.388  63.708   5.784  1.00  0.54           H  
ATOM    491  HG3 ARG    68     -50.382  62.781   6.934  1.00  0.54           H  
ATOM    492  HD2 ARG    68     -51.923  64.723   7.139  1.00  0.54           H  
ATOM    493  HD3 ARG    68     -50.882  65.649   6.031  1.00  0.54           H  
ATOM    494  HE  ARG    68     -49.248  64.529   8.133  1.00  0.54           H  
ATOM    495 HH11 ARG    68     -48.450  65.925   9.738  1.00  0.54           H  
ATOM    496 HH12 ARG    68     -49.292  67.410  10.118  1.00  0.54           H  
ATOM    497 HH21 ARG    68     -51.178  67.990   8.978  1.00  0.54           H  
ATOM    498 HH22 ARG    68     -51.802  66.957   7.712  1.00  0.54           H  
ATOM    499  N   PHE    69     -51.663  61.298   2.044  1.00  0.60           N  
ATOM    500  CA  PHE    69     -52.527  60.817   0.956  1.00  0.60           C  
ATOM    501  C   PHE    69     -53.342  59.551   1.281  1.00  0.60           C  
ATOM    502  O   PHE    69     -52.754  58.573   1.736  1.00  0.60           O  
ATOM    503  CB  PHE    69     -51.766  60.703  -0.406  1.00  0.60           C  
ATOM    504  CG  PHE    69     -52.701  60.552  -1.581  1.00  0.60           C  
ATOM    505  CD1 PHE    69     -53.067  59.287  -2.068  1.00  0.60           C  
ATOM    506  CD2 PHE    69     -53.276  61.687  -2.167  1.00  0.60           C  
ATOM    507  CE1 PHE    69     -53.993  59.164  -3.113  1.00  0.60           C  
ATOM    508  CE2 PHE    69     -54.189  61.571  -3.221  1.00  0.60           C  
ATOM    509  CZ  PHE    69     -54.544  60.308  -3.702  1.00  0.60           C  
ATOM    510  H   PHE    69     -50.808  61.755   1.760  1.00  0.60           H  
ATOM    511  HA  PHE    69     -53.278  61.599   0.845  1.00  0.60           H  
ATOM    512  HB2 PHE    69     -51.110  59.834  -0.368  1.00  0.60           H  
ATOM    513  HB3 PHE    69     -51.168  61.603  -0.549  1.00  0.60           H  
ATOM    514  HD1 PHE    69     -52.631  58.400  -1.633  1.00  0.60           H  
ATOM    515  HD2 PHE    69     -53.010  62.667  -1.799  1.00  0.60           H  
ATOM    516  HE1 PHE    69     -54.282  58.185  -3.464  1.00  0.60           H  
ATOM    517  HE2 PHE    69     -54.619  62.458  -3.663  1.00  0.60           H  
ATOM    518  HZ  PHE    69     -55.239  60.215  -4.523  1.00  0.60           H  
ATOM    519  N   PRO    70     -54.668  59.468   1.111  1.00  0.59           N  
ATOM    520  CA  PRO    70     -55.561  60.417   0.459  1.00  0.59           C  
ATOM    521  C   PRO    70     -55.860  61.654   1.296  1.00  0.59           C  
ATOM    522  O   PRO    70     -56.513  62.564   0.791  1.00  0.59           O  
ATOM    523  CB  PRO    70     -56.818  59.578   0.113  1.00  0.59           C  
ATOM    524  CG  PRO    70     -56.555  58.155   0.638  1.00  0.59           C  
ATOM    525  CD  PRO    70     -55.406  58.320   1.624  1.00  0.59           C  
ATOM    526  HA  PRO    70     -55.108  60.854  -0.431  1.00  0.59           H  
ATOM    527  HB2 PRO    70     -56.972  59.558  -0.966  1.00  0.59           H  
ATOM    528  HB3 PRO    70     -57.698  60.001   0.598  1.00  0.59           H  
ATOM    529  HG2 PRO    70     -56.271  57.490  -0.177  1.00  0.59           H  
ATOM    530  HG3 PRO    70     -57.439  57.759   1.139  1.00  0.59           H  
ATOM    531  HD2 PRO    70     -55.782  58.517   2.628  1.00  0.59           H  
ATOM    532  HD3 PRO    70     -54.777  57.430   1.640  1.00  0.59           H  
ATOM    533  N   ASN    71     -55.417  61.725   2.571  1.00  0.58           N  
ATOM    534  CA  ASN    71     -55.574  62.920   3.377  1.00  0.58           C  
ATOM    535  C   ASN    71     -54.635  64.011   2.936  1.00  0.58           C  
ATOM    536  O   ASN    71     -53.499  63.761   2.556  1.00  0.58           O  
ATOM    537  CB  ASN    71     -55.283  62.719   4.879  1.00  0.58           C  
ATOM    538  CG  ASN    71     -56.277  61.727   5.437  1.00  0.58           C  
ATOM    539  OD1 ASN    71     -57.480  61.856   5.215  1.00  0.58           O  
ATOM    540  ND2 ASN    71     -55.794  60.729   6.208  1.00  0.58           N  
ATOM    541  H   ASN    71     -54.962  60.919   2.976  1.00  0.58           H  
ATOM    542  HA  ASN    71     -56.623  63.182   3.235  1.00  0.58           H  
ATOM    543  HB2 ASN    71     -55.381  63.670   5.402  1.00  0.58           H  
ATOM    544  HB3 ASN    71     -54.271  62.336   5.008  1.00  0.58           H  
ATOM    545 HD21 ASN    71     -56.427  60.060   6.622  1.00  0.58           H  
ATOM    546 HD22 ASN    71     -54.800  60.652   6.370  1.00  0.58           H  
ATOM    547  N   SER    72     -55.119  65.256   3.032  1.00  0.64           N  
ATOM    548  CA  SER    72     -54.353  66.500   2.999  1.00  0.64           C  
ATOM    549  C   SER    72     -52.950  66.507   3.616  1.00  0.64           C  
ATOM    550  O   SER    72     -52.758  66.067   4.750  1.00  0.64           O  
ATOM    551  CB  SER    72     -55.212  67.642   3.597  1.00  0.64           C  
ATOM    552  OG  SER    72     -54.570  68.910   3.512  1.00  0.64           O  
ATOM    553  H   SER    72     -56.119  65.345   3.138  1.00  0.64           H  
ATOM    554  HA  SER    72     -54.140  66.643   1.940  1.00  0.64           H  
ATOM    555  HB2 SER    72     -55.408  67.419   4.646  1.00  0.64           H  
ATOM    556  HB3 SER    72     -56.156  67.691   3.053  1.00  0.64           H  
ATOM    557  HG  SER    72     -55.157  69.559   3.906  1.00  0.64           H  
ATOM    558  N   TYR    73     -51.946  67.038   2.874  1.00  0.63           N  
ATOM    559  CA  TYR    73     -50.518  66.972   3.176  1.00  0.63           C  
ATOM    560  C   TYR    73     -50.043  67.857   4.358  1.00  0.63           C  
ATOM    561  O   TYR    73     -50.768  68.742   4.811  1.00  0.63           O  
ATOM    562  CB  TYR    73     -49.647  67.130   1.889  1.00  0.63           C  
ATOM    563  CG  TYR    73     -50.005  68.331   1.081  1.00  0.63           C  
ATOM    564  CD1 TYR    73     -49.512  69.605   1.386  1.00  0.63           C  
ATOM    565  CD2 TYR    73     -50.867  68.183  -0.011  1.00  0.63           C  
ATOM    566  CE1 TYR    73     -49.899  70.707   0.610  1.00  0.63           C  
ATOM    567  CE2 TYR    73     -51.215  69.272  -0.811  1.00  0.63           C  
ATOM    568  CZ  TYR    73     -50.749  70.542  -0.488  1.00  0.63           C  
ATOM    569  OH  TYR    73     -51.230  71.651  -1.207  1.00  0.63           O  
ATOM    570  H   TYR    73     -52.212  67.526   2.031  1.00  0.63           H  
ATOM    571  HA  TYR    73     -50.358  65.962   3.554  1.00  0.63           H  
ATOM    572  HB2 TYR    73     -49.781  66.243   1.269  1.00  0.63           H  
ATOM    573  HB3 TYR    73     -48.601  67.212   2.186  1.00  0.63           H  
ATOM    574  HD1 TYR    73     -48.835  69.739   2.217  1.00  0.63           H  
ATOM    575  HD2 TYR    73     -51.271  67.208  -0.239  1.00  0.63           H  
ATOM    576  HE1 TYR    73     -49.537  71.693   0.863  1.00  0.63           H  
ATOM    577  HE2 TYR    73     -51.844  69.129  -1.677  1.00  0.63           H  
ATOM    578  HH  TYR    73     -50.869  72.498  -0.935  1.00  0.63           H  
ATOM    579  N   PRO    74     -48.865  67.649   4.961  1.00  0.66           N  
ATOM    580  CA  PRO    74     -48.201  68.615   5.841  1.00  0.66           C  
ATOM    581  C   PRO    74     -47.617  69.839   5.144  1.00  0.66           C  
ATOM    582  O   PRO    74     -47.184  69.743   4.003  1.00  0.66           O  
ATOM    583  CB  PRO    74     -47.016  67.834   6.444  1.00  0.66           C  
ATOM    584  CG  PRO    74     -47.168  66.380   5.998  1.00  0.66           C  
ATOM    585  CD  PRO    74     -48.036  66.478   4.753  1.00  0.66           C  
ATOM    586  HA  PRO    74     -48.939  68.998   6.545  1.00  0.66           H  
ATOM    587  HB2 PRO    74     -47.041  67.897   7.532  1.00  0.66           H  
ATOM    588  HB3 PRO    74     -46.074  68.242   6.078  1.00  0.66           H  
ATOM    589  HG2 PRO    74     -47.658  65.786   6.769  1.00  0.66           H  
ATOM    590  HG3 PRO    74     -46.198  65.941   5.763  1.00  0.66           H  
ATOM    591  HD2 PRO    74     -47.417  66.600   3.864  1.00  0.66           H  
ATOM    592  HD3 PRO    74     -48.654  65.586   4.646  1.00  0.66           H  
ATOM    593  N   ARG    75     -47.542  70.981   5.861  1.00  0.53           N  
ATOM    594  CA  ARG    75     -47.154  72.273   5.340  1.00  0.53           C  
ATOM    595  C   ARG    75     -45.692  72.626   5.607  1.00  0.53           C  
ATOM    596  O   ARG    75     -45.106  72.144   6.570  1.00  0.53           O  
ATOM    597  CB  ARG    75     -48.001  73.346   6.025  1.00  0.53           C  
ATOM    598  CG  ARG    75     -49.488  73.213   5.714  1.00  0.53           C  
ATOM    599  CD  ARG    75     -50.114  74.592   5.732  1.00  0.53           C  
ATOM    600  NE  ARG    75     -51.522  74.377   5.382  1.00  0.53           N  
ATOM    601  CZ  ARG    75     -52.540  74.129   6.201  1.00  0.53           C  
ATOM    602  NH1 ARG    75     -53.753  73.931   5.688  1.00  0.53           N  
ATOM    603  NH2 ARG    75     -52.363  74.148   7.512  1.00  0.53           N1+
ATOM    604  H   ARG    75     -47.776  70.928   6.842  1.00  0.53           H  
ATOM    605  HA  ARG    75     -47.302  72.230   4.261  1.00  0.53           H  
ATOM    606  HB2 ARG    75     -47.661  74.325   5.688  1.00  0.53           H  
ATOM    607  HB3 ARG    75     -47.862  73.264   7.103  1.00  0.53           H  
ATOM    608  HG2 ARG    75     -49.965  72.584   6.466  1.00  0.53           H  
ATOM    609  HG3 ARG    75     -49.618  72.764   4.729  1.00  0.53           H  
ATOM    610  HD2 ARG    75     -49.632  75.240   5.000  1.00  0.53           H  
ATOM    611  HD3 ARG    75     -50.030  75.038   6.723  1.00  0.53           H  
ATOM    612  HE  ARG    75     -51.746  74.423   4.398  1.00  0.53           H  
ATOM    613 HH11 ARG    75     -54.544  73.794   6.301  1.00  0.53           H  
ATOM    614 HH12 ARG    75     -53.882  73.918   4.686  1.00  0.53           H  
ATOM    615 HH21 ARG    75     -51.441  74.299   7.895  1.00  0.53           H  
ATOM    616 HH22 ARG    75     -53.150  74.012   8.130  1.00  0.53           H  
ATOM    617  N   ASN    76     -45.100  73.495   4.744  1.00  0.60           N  
ATOM    618  CA  ASN    76     -43.730  73.995   4.759  1.00  0.60           C  
ATOM    619  C   ASN    76     -42.675  72.928   4.510  1.00  0.60           C  
ATOM    620  O   ASN    76     -41.504  73.061   4.864  1.00  0.60           O  
ATOM    621  CB  ASN    76     -43.445  74.860   6.010  1.00  0.60           C  
ATOM    622  CG  ASN    76     -42.269  75.809   5.850  1.00  0.60           C  
ATOM    623  OD1 ASN    76     -42.054  76.401   4.792  1.00  0.60           O  
ATOM    624  ND2 ASN    76     -41.547  76.047   6.970  1.00  0.60           N  
ATOM    625  H   ASN    76     -45.685  73.839   3.996  1.00  0.60           H  
ATOM    626  HA  ASN    76     -43.646  74.655   3.896  1.00  0.60           H  
ATOM    627  HB2 ASN    76     -43.236  74.194   6.847  1.00  0.60           H  
ATOM    628  HB3 ASN    76     -44.335  75.450   6.228  1.00  0.60           H  
ATOM    629 HD21 ASN    76     -41.752  75.542   7.820  1.00  0.60           H  
ATOM    630 HD22 ASN    76     -40.803  76.730   6.956  1.00  0.60           H  
ATOM    631  N   LEU    77     -43.062  71.838   3.833  1.00  0.60           N  
ATOM    632  CA  LEU    77     -42.191  70.708   3.663  1.00  0.60           C  
ATOM    633  C   LEU    77     -41.780  70.684   2.228  1.00  0.60           C  
ATOM    634  O   LEU    77     -42.520  71.070   1.327  1.00  0.60           O  
ATOM    635  CB  LEU    77     -42.805  69.351   4.076  1.00  0.60           C  
ATOM    636  CG  LEU    77     -43.191  69.226   5.567  1.00  0.60           C  
ATOM    637  CD1 LEU    77     -43.527  67.757   5.862  1.00  0.60           C  
ATOM    638  CD2 LEU    77     -42.128  69.724   6.565  1.00  0.60           C  
ATOM    639  H   LEU    77     -43.989  71.810   3.432  1.00  0.60           H  
ATOM    640  HA  LEU    77     -41.342  70.833   4.335  1.00  0.60           H  
ATOM    641  HB2 LEU    77     -42.079  68.570   3.850  1.00  0.60           H  
ATOM    642  HB3 LEU    77     -43.705  69.194   3.481  1.00  0.60           H  
ATOM    643  HG  LEU    77     -44.048  69.883   5.716  1.00  0.60           H  
ATOM    644 HD11 LEU    77     -44.326  67.427   5.198  1.00  0.60           H  
ATOM    645 HD12 LEU    77     -42.642  67.142   5.700  1.00  0.60           H  
ATOM    646 HD13 LEU    77     -43.852  67.660   6.898  1.00  0.60           H  
ATOM    647 HD21 LEU    77     -41.231  69.111   6.476  1.00  0.60           H  
ATOM    648 HD22 LEU    77     -41.881  70.763   6.345  1.00  0.60           H  
ATOM    649 HD23 LEU    77     -42.520  69.651   7.580  1.00  0.60           H  
ATOM    650  N   LEU    78     -40.539  70.246   1.994  1.00  0.67           N  
ATOM    651  CA  LEU    78     -40.006  70.081   0.674  1.00  0.67           C  
ATOM    652  C   LEU    78     -39.657  68.614   0.564  1.00  0.67           C  
ATOM    653  O   LEU    78     -38.749  68.120   1.232  1.00  0.67           O  
ATOM    654  CB  LEU    78     -38.786  71.013   0.487  1.00  0.67           C  
ATOM    655  CG  LEU    78     -37.953  70.818  -0.792  1.00  0.67           C  
ATOM    656  CD1 LEU    78     -38.750  71.060  -2.076  1.00  0.67           C  
ATOM    657  CD2 LEU    78     -36.772  71.795  -0.808  1.00  0.67           C  
ATOM    658  H   LEU    78     -39.950  70.021   2.783  1.00  0.67           H  
ATOM    659  HA  LEU    78     -40.708  70.355  -0.114  1.00  0.67           H  
ATOM    660  HB2 LEU    78     -38.123  70.863   1.339  1.00  0.67           H  
ATOM    661  HB3 LEU    78     -39.152  72.040   0.489  1.00  0.67           H  
ATOM    662  HG  LEU    78     -37.624  69.779  -0.772  1.00  0.67           H  
ATOM    663 HD11 LEU    78     -39.616  70.399  -2.096  1.00  0.67           H  
ATOM    664 HD12 LEU    78     -39.084  72.097  -2.106  1.00  0.67           H  
ATOM    665 HD13 LEU    78     -38.118  70.856  -2.940  1.00  0.67           H  
ATOM    666 HD21 LEU    78     -37.147  72.818  -0.828  1.00  0.67           H  
ATOM    667 HD22 LEU    78     -36.166  71.648   0.086  1.00  0.67           H  
ATOM    668 HD23 LEU    78     -36.163  71.614  -1.693  1.00  0.67           H  
ATOM    669  N   LEU    79     -40.423  67.879  -0.263  1.00  0.70           N  
ATOM    670  CA  LEU    79     -40.240  66.466  -0.493  1.00  0.70           C  
ATOM    671  C   LEU    79     -39.599  66.251  -1.843  1.00  0.70           C  
ATOM    672  O   LEU    79     -39.776  67.042  -2.768  1.00  0.70           O  
ATOM    673  CB  LEU    79     -41.553  65.669  -0.422  1.00  0.70           C  
ATOM    674  CG  LEU    79     -42.000  65.411   1.022  1.00  0.70           C  
ATOM    675  CD1 LEU    79     -42.909  66.511   1.602  1.00  0.70           C  
ATOM    676  CD2 LEU    79     -42.672  64.040   1.021  1.00  0.70           C  
ATOM    677  H   LEU    79     -41.173  68.345  -0.753  1.00  0.70           H  
ATOM    678  HA  LEU    79     -39.596  66.097   0.305  1.00  0.70           H  
ATOM    679  HB2 LEU    79     -41.409  64.711  -0.921  1.00  0.70           H  
ATOM    680  HB3 LEU    79     -42.333  66.232  -0.935  1.00  0.70           H  
ATOM    681  HG  LEU    79     -41.135  65.429   1.685  1.00  0.70           H  
ATOM    682 HD11 LEU    79     -42.384  67.466   1.578  1.00  0.70           H  
ATOM    683 HD12 LEU    79     -43.819  66.581   1.007  1.00  0.70           H  
ATOM    684 HD13 LEU    79     -43.166  66.264   2.632  1.00  0.70           H  
ATOM    685 HD21 LEU    79     -43.531  64.057   0.350  1.00  0.70           H  
ATOM    686 HD22 LEU    79     -41.961  63.287   0.682  1.00  0.70           H  
ATOM    687 HD23 LEU    79     -43.004  63.797   2.030  1.00  0.70           H  
ATOM    688  N   THR    80     -38.830  65.151  -1.968  1.00  0.69           N  
ATOM    689  CA  THR    80     -37.904  64.943  -3.069  1.00  0.69           C  
ATOM    690  C   THR    80     -37.875  63.476  -3.423  1.00  0.69           C  
ATOM    691  O   THR    80     -37.765  62.618  -2.549  1.00  0.69           O  
ATOM    692  CB  THR    80     -36.476  65.336  -2.709  1.00  0.69           C  
ATOM    693  OG1 THR    80     -36.390  66.732  -2.476  1.00  0.69           O  
ATOM    694  CG2 THR    80     -35.492  65.071  -3.856  1.00  0.69           C  
ATOM    695  H   THR    80     -38.901  64.434  -1.260  1.00  0.69           H  
ATOM    696  HA  THR    80     -38.251  65.564  -3.895  1.00  0.69           H  
ATOM    697  HB  THR    80     -36.224  64.742  -1.830  1.00  0.69           H  
ATOM    698 HG21 THR    80     -35.526  64.016  -4.127  1.00  0.69           H  
ATOM    699 HG22 THR    80     -35.768  65.677  -4.719  1.00  0.69           H  
ATOM    700 HG23 THR    80     -34.483  65.332  -3.537  1.00  0.69           H  
ATOM    701  HG1 THR    80     -37.006  66.947  -1.772  1.00  0.69           H  
ATOM    702  N   TRP    81     -37.927  63.150  -4.730  1.00  0.67           N  
ATOM    703  CA  TRP    81     -37.942  61.790  -5.217  1.00  0.67           C  
ATOM    704  C   TRP    81     -37.040  61.751  -6.444  1.00  0.67           C  
ATOM    705  O   TRP    81     -37.075  62.651  -7.280  1.00  0.67           O  
ATOM    706  CB  TRP    81     -39.377  61.286  -5.591  1.00  0.67           C  
ATOM    707  CG  TRP    81     -40.543  62.033  -4.942  1.00  0.67           C  
ATOM    708  CD1 TRP    81     -40.945  63.333  -5.097  1.00  0.67           C  
ATOM    709  CD2 TRP    81     -41.428  61.458  -3.977  1.00  0.67           C  
ATOM    710  NE1 TRP    81     -41.995  63.622  -4.252  1.00  0.67           N  
ATOM    711  CE2 TRP    81     -42.307  62.475  -3.553  1.00  0.67           C  
ATOM    712  CE3 TRP    81     -41.506  60.179  -3.457  1.00  0.67           C  
ATOM    713  CZ2 TRP    81     -43.250  62.219  -2.564  1.00  0.67           C  
ATOM    714  CZ3 TRP    81     -42.473  59.913  -2.490  1.00  0.67           C  
ATOM    715  CH2 TRP    81     -43.300  60.930  -2.009  1.00  0.67           C  
ATOM    716  H   TRP    81     -37.957  63.899  -5.407  1.00  0.67           H  
ATOM    717  HA  TRP    81     -37.591  61.126  -4.427  1.00  0.67           H  
ATOM    718  HB2 TRP    81     -39.449  60.238  -5.299  1.00  0.67           H  
ATOM    719  HB3 TRP    81     -39.488  61.370  -6.672  1.00  0.67           H  
ATOM    720  HD1 TRP    81     -40.500  64.035  -5.787  1.00  0.67           H  
ATOM    721  HE1 TRP    81     -42.455  64.517  -4.161  1.00  0.67           H  
ATOM    722  HE3 TRP    81     -40.833  59.404  -3.793  1.00  0.67           H  
ATOM    723  HZ2 TRP    81     -43.927  62.992  -2.231  1.00  0.67           H  
ATOM    724  HZ3 TRP    81     -42.584  58.909  -2.108  1.00  0.67           H  
ATOM    725  HH2 TRP    81     -43.986  60.723  -1.201  1.00  0.67           H  
ATOM    726  N   ARG    82     -36.174  60.724  -6.573  1.00  0.62           N  
ATOM    727  CA  ARG    82     -35.318  60.561  -7.732  1.00  0.62           C  
ATOM    728  C   ARG    82     -35.576  59.189  -8.305  1.00  0.62           C  
ATOM    729  O   ARG    82     -35.298  58.188  -7.646  1.00  0.62           O  
ATOM    730  CB  ARG    82     -33.823  60.635  -7.341  1.00  0.62           C  
ATOM    731  CG  ARG    82     -33.414  62.031  -6.845  1.00  0.62           C  
ATOM    732  CD  ARG    82     -31.939  62.111  -6.448  1.00  0.62           C  
ATOM    733  NE  ARG    82     -31.629  63.513  -6.057  1.00  0.62           N  
ATOM    734  CZ  ARG    82     -31.864  64.053  -4.858  1.00  0.62           C  
ATOM    735  NH1 ARG    82     -31.413  65.291  -4.665  1.00  0.62           N  
ATOM    736  NH2 ARG    82     -32.417  63.369  -3.859  1.00  0.62           N1+
ATOM    737  H   ARG    82     -36.120  60.040  -5.831  1.00  0.62           H  
ATOM    738  HA  ARG    82     -35.536  61.356  -8.445  1.00  0.62           H  
ATOM    739  HB2 ARG    82     -33.220  60.383  -8.214  1.00  0.62           H  
ATOM    740  HB3 ARG    82     -33.633  59.912  -6.548  1.00  0.62           H  
ATOM    741  HG2 ARG    82     -34.022  62.284  -5.977  1.00  0.62           H  
ATOM    742  HG3 ARG    82     -33.600  62.752  -7.641  1.00  0.62           H  
ATOM    743  HD2 ARG    82     -31.315  61.819  -7.292  1.00  0.62           H  
ATOM    744  HD3 ARG    82     -31.748  61.444  -5.607  1.00  0.62           H  
ATOM    745  HE  ARG    82     -31.206  64.106  -6.757  1.00  0.62           H  
ATOM    746 HH11 ARG    82     -31.489  65.720  -3.754  1.00  0.62           H  
ATOM    747 HH12 ARG    82     -30.995  65.801  -5.430  1.00  0.62           H  
ATOM    748 HH21 ARG    82     -32.756  62.431  -4.016  1.00  0.62           H  
ATOM    749 HH22 ARG    82     -32.498  63.788  -2.944  1.00  0.62           H  
ATOM    750  N   LEU    83     -36.106  59.103  -9.547  1.00  0.65           N  
ATOM    751  CA  LEU    83     -36.319  57.833 -10.206  1.00  0.65           C  
ATOM    752  C   LEU    83     -35.095  57.574 -11.025  1.00  0.65           C  
ATOM    753  O   LEU    83     -34.721  58.392 -11.866  1.00  0.65           O  
ATOM    754  CB  LEU    83     -37.575  57.721 -11.142  1.00  0.65           C  
ATOM    755  CG  LEU    83     -38.854  58.394 -10.600  1.00  0.65           C  
ATOM    756  CD1 LEU    83     -40.035  58.374 -11.589  1.00  0.65           C  
ATOM    757  CD2 LEU    83     -39.322  57.682  -9.327  1.00  0.65           C  
ATOM    758  H   LEU    83     -36.361  59.953 -10.029  1.00  0.65           H  
ATOM    759  HA  LEU    83     -36.509  57.106  -9.416  1.00  0.65           H  
ATOM    760  HB2 LEU    83     -37.789  56.663 -11.296  1.00  0.65           H  
ATOM    761  HB3 LEU    83     -37.328  58.185 -12.097  1.00  0.65           H  
ATOM    762  HG  LEU    83     -38.577  59.432 -10.416  1.00  0.65           H  
ATOM    763 HD11 LEU    83     -39.736  58.851 -12.522  1.00  0.65           H  
ATOM    764 HD12 LEU    83     -40.327  57.342 -11.786  1.00  0.65           H  
ATOM    765 HD13 LEU    83     -40.878  58.914 -11.159  1.00  0.65           H  
ATOM    766 HD21 LEU    83     -39.586  56.651  -9.563  1.00  0.65           H  
ATOM    767 HD22 LEU    83     -38.519  57.691  -8.589  1.00  0.65           H  
ATOM    768 HD23 LEU    83     -40.193  58.197  -8.922  1.00  0.65           H  
ATOM    769  N   HIS    84     -34.425  56.438 -10.781  1.00  0.56           N  
ATOM    770  CA  HIS    84     -33.506  55.906 -11.747  1.00  0.56           C  
ATOM    771  C   HIS    84     -33.535  54.425 -11.562  1.00  0.56           C  
ATOM    772  O   HIS    84     -33.527  53.947 -10.427  1.00  0.56           O  
ATOM    773  CB  HIS    84     -32.069  56.418 -11.536  1.00  0.56           C  
ATOM    774  CG  HIS    84     -31.052  55.892 -12.494  1.00  0.56           C  
ATOM    775  ND1 HIS    84     -31.172  56.200 -13.832  1.00  0.56           N  
ATOM    776  CD2 HIS    84     -29.963  55.111 -12.282  1.00  0.56           C  
ATOM    777  CE1 HIS    84     -30.155  55.591 -14.412  1.00  0.56           C  
ATOM    778  NE2 HIS    84     -29.398  54.919 -13.521  1.00  0.56           N  
ATOM    779  H   HIS    84     -34.569  55.951  -9.908  1.00  0.56           H  
ATOM    780  HA  HIS    84     -33.800  56.216 -12.750  1.00  0.56           H  
ATOM    781  HB2 HIS    84     -31.758  56.139 -10.529  1.00  0.56           H  
ATOM    782  HB3 HIS    84     -32.083  57.504 -11.624  1.00  0.56           H  
ATOM    783  HD2 HIS    84     -29.613  54.721 -11.337  1.00  0.56           H  
ATOM    784  HE2 HIS    84     -28.571  54.376 -13.725  1.00  0.56           H  
ATOM    785  HE1 HIS    84     -29.953  55.627 -15.472  1.00  0.56           H  
ATOM    786  N   SER    85     -33.585  53.658 -12.660  1.00  0.41           N  
ATOM    787  CA  SER    85     -33.484  52.219 -12.518  1.00  0.41           C  
ATOM    788  C   SER    85     -32.698  51.585 -13.639  1.00  0.41           C  
ATOM    789  O   SER    85     -31.500  51.372 -13.511  1.00  0.41           O  
ATOM    790  CB  SER    85     -34.847  51.508 -12.304  1.00  0.41           C  
ATOM    791  OG  SER    85     -35.727  51.618 -13.421  1.00  0.41           O  
ATOM    792  H   SER    85     -33.691  54.077 -13.573  1.00  0.41           H  
ATOM    793  HA  SER    85     -32.924  52.069 -11.595  1.00  0.41           H  
ATOM    794  HB2 SER    85     -35.335  51.951 -11.436  1.00  0.41           H  
ATOM    795  HB3 SER    85     -34.659  50.451 -12.116  1.00  0.41           H  
ATOM    796  HG  SER    85     -36.541  51.161 -13.196  1.00  0.41           H  
ATOM    797  N   GLN    86     -33.355  51.250 -14.764  1.00  0.49           N  
ATOM    798  CA  GLN    86     -32.749  50.604 -15.904  1.00  0.49           C  
ATOM    799  C   GLN    86     -32.014  51.612 -16.735  1.00  0.49           C  
ATOM    800  O   GLN    86     -32.527  52.668 -17.098  1.00  0.49           O  
ATOM    801  CB  GLN    86     -33.751  49.779 -16.756  1.00  0.49           C  
ATOM    802  CG  GLN    86     -34.380  48.618 -15.959  1.00  0.49           C  
ATOM    803  CD  GLN    86     -33.277  47.667 -15.487  1.00  0.49           C  
ATOM    804  OE1 GLN    86     -32.330  47.321 -16.197  1.00  0.49           O  
ATOM    805  NE2 GLN    86     -33.348  47.256 -14.198  1.00  0.49           N  
ATOM    806  H   GLN    86     -34.340  51.465 -14.815  1.00  0.49           H  
ATOM    807  HA  GLN    86     -32.037  49.875 -15.516  1.00  0.49           H  
ATOM    808  HB2 GLN    86     -33.224  49.368 -17.617  1.00  0.49           H  
ATOM    809  HB3 GLN    86     -34.547  50.440 -17.099  1.00  0.49           H  
ATOM    810  HG2 GLN    86     -35.079  48.076 -16.596  1.00  0.49           H  
ATOM    811  HG3 GLN    86     -34.911  49.016 -15.094  1.00  0.49           H  
ATOM    812 HE21 GLN    86     -34.125  47.541 -13.619  1.00  0.49           H  
ATOM    813 HE22 GLN    86     -32.624  46.664 -13.816  1.00  0.49           H  
ATOM    814  N   GLU    87     -30.742  51.299 -17.008  1.00  0.50           N  
ATOM    815  CA  GLU    87     -29.881  52.132 -17.786  1.00  0.50           C  
ATOM    816  C   GLU    87     -30.329  52.249 -19.227  1.00  0.50           C  
ATOM    817  O   GLU    87     -30.574  51.259 -19.921  1.00  0.50           O  
ATOM    818  CB  GLU    87     -28.439  51.589 -17.752  1.00  0.50           C  
ATOM    819  CG  GLU    87     -27.765  51.634 -16.358  1.00  0.50           C  
ATOM    820  CD  GLU    87     -27.710  53.048 -15.787  1.00  0.50           C  
ATOM    821  OE1 GLU    87     -27.703  54.031 -16.578  1.00  0.50           O  
ATOM    822  OE2 GLU    87     -27.676  53.165 -14.536  1.00  0.50           O1-
ATOM    823  H   GLU    87     -30.373  50.431 -16.646  1.00  0.50           H  
ATOM    824  HA  GLU    87     -29.924  53.126 -17.340  1.00  0.50           H  
ATOM    825  HB2 GLU    87     -27.836  52.182 -18.440  1.00  0.50           H  
ATOM    826  HB3 GLU    87     -28.458  50.552 -18.087  1.00  0.50           H  
ATOM    827  HG2 GLU    87     -26.748  51.252 -16.448  1.00  0.50           H  
ATOM    828  HG3 GLU    87     -28.331  51.002 -15.674  1.00  0.50           H  
ATOM    829  N   ASN    88     -30.412  53.514 -19.674  1.00  0.51           N  
ATOM    830  CA  ASN    88     -30.582  53.958 -21.039  1.00  0.51           C  
ATOM    831  C   ASN    88     -32.021  54.138 -21.487  1.00  0.51           C  
ATOM    832  O   ASN    88     -32.295  54.461 -22.642  1.00  0.51           O  
ATOM    833  CB  ASN    88     -29.839  53.044 -22.029  1.00  0.51           C  
ATOM    834  CG  ASN    88     -29.171  53.804 -23.161  1.00  0.51           C  
ATOM    835  ND2 ASN    88     -28.539  54.844 -23.047  1.00  0.51           N  
ATOM    836  OD1 ASN    88     -29.369  53.185 -24.354  1.00  0.51           O  
ATOM    837  H   ASN    88     -30.348  54.239 -18.974  1.00  0.51           H  
ATOM    838  HA  ASN    88     -30.140  54.954 -21.046  1.00  0.51           H  
ATOM    839  HB2 ASN    88     -30.555  52.343 -22.458  1.00  0.51           H  
ATOM    840  HB3 ASN    88     -29.073  52.492 -21.483  1.00  0.51           H  
ATOM    841 HD21 ASN    88     -28.136  55.282 -23.863  1.00  0.51           H  
ATOM    842 HD22 ASN    88     -28.420  55.265 -22.137  1.00  0.51           H  
ATOM    843  N   THR    89     -32.983  53.951 -20.585  1.00  0.56           N  
ATOM    844  CA  THR    89     -34.385  53.983 -20.904  1.00  0.56           C  
ATOM    845  C   THR    89     -34.943  55.156 -20.133  1.00  0.56           C  
ATOM    846  O   THR    89     -34.539  55.459 -19.020  1.00  0.56           O  
ATOM    847  CB  THR    89     -35.074  52.633 -20.666  1.00  0.56           C  
ATOM    848  OG1 THR    89     -34.645  51.996 -19.481  1.00  0.56           O  
ATOM    849  CG2 THR    89     -34.677  51.670 -21.802  1.00  0.56           C  
ATOM    850  H   THR    89     -32.714  53.778 -19.627  1.00  0.56           H  
ATOM    851  HA  THR    89     -34.572  54.134 -21.967  1.00  0.56           H  
ATOM    852  HB  THR    89     -36.143  52.840 -20.610  1.00  0.56           H  
ATOM    853 HG21 THR    89     -34.971  52.098 -22.760  1.00  0.56           H  
ATOM    854 HG22 THR    89     -33.598  51.517 -21.788  1.00  0.56           H  
ATOM    855 HG23 THR    89     -35.182  50.714 -21.661  1.00  0.56           H  
ATOM    856  HG1 THR    89     -33.703  51.829 -19.566  1.00  0.56           H  
ATOM    857  N   ARG    90     -35.832  55.940 -20.769  1.00  0.50           N  
ATOM    858  CA  ARG    90     -36.396  57.127 -20.163  1.00  0.50           C  
ATOM    859  C   ARG    90     -37.707  56.859 -19.449  1.00  0.50           C  
ATOM    860  O   ARG    90     -38.551  56.070 -19.875  1.00  0.50           O  
ATOM    861  CB  ARG    90     -36.690  58.207 -21.214  1.00  0.50           C  
ATOM    862  CG  ARG    90     -37.852  57.804 -22.135  1.00  0.50           C  
ATOM    863  CD  ARG    90     -37.899  58.609 -23.406  1.00  0.50           C  
ATOM    864  NE  ARG    90     -39.071  58.062 -24.179  1.00  0.50           N  
ATOM    865  CZ  ARG    90     -39.401  58.546 -25.379  1.00  0.50           C  
ATOM    866  NH1 ARG    90     -40.491  58.136 -26.016  1.00  0.50           N  
ATOM    867  NH2 ARG    90     -38.654  59.438 -26.003  1.00  0.50           N1+
ATOM    868  H   ARG    90     -36.117  55.691 -21.705  1.00  0.50           H  
ATOM    869  HA  ARG    90     -35.643  57.459 -19.448  1.00  0.50           H  
ATOM    870  HB2 ARG    90     -35.797  58.363 -21.820  1.00  0.50           H  
ATOM    871  HB3 ARG    90     -36.949  59.135 -20.704  1.00  0.50           H  
ATOM    872  HG2 ARG    90     -38.789  57.949 -21.597  1.00  0.50           H  
ATOM    873  HG3 ARG    90     -37.741  56.751 -22.394  1.00  0.50           H  
ATOM    874  HD2 ARG    90     -36.976  58.483 -23.972  1.00  0.50           H  
ATOM    875  HD3 ARG    90     -38.048  59.666 -23.184  1.00  0.50           H  
ATOM    876  HE  ARG    90     -39.619  57.313 -23.781  1.00  0.50           H  
ATOM    877 HH11 ARG    90     -40.711  58.506 -26.930  1.00  0.50           H  
ATOM    878 HH12 ARG    90     -41.100  57.454 -25.587  1.00  0.50           H  
ATOM    879 HH21 ARG    90     -37.813  59.786 -25.566  1.00  0.50           H  
ATOM    880 HH22 ARG    90     -38.924  59.772 -26.917  1.00  0.50           H  
ATOM    881  N   ILE    91     -37.943  57.535 -18.322  1.00  0.64           N  
ATOM    882  CA  ILE    91     -39.185  57.358 -17.591  1.00  0.64           C  
ATOM    883  C   ILE    91     -40.359  58.119 -18.178  1.00  0.64           C  
ATOM    884  O   ILE    91     -40.217  59.036 -18.992  1.00  0.64           O  
ATOM    885  CB  ILE    91     -38.950  57.697 -16.119  1.00  0.64           C  
ATOM    886  CG1 ILE    91     -39.752  56.935 -15.047  1.00  0.64           C  
ATOM    887  CG2 ILE    91     -39.066  59.215 -15.905  1.00  0.64           C  
ATOM    888  CD1 ILE    91     -39.262  55.505 -14.873  1.00  0.64           C  
ATOM    889  H   ILE    91     -37.247  58.179 -17.973  1.00  0.64           H  
ATOM    890  HA  ILE    91     -39.476  56.312 -17.681  1.00  0.64           H  
ATOM    891  HB  ILE    91     -37.938  57.331 -15.946  1.00  0.64           H  
ATOM    892 HG12 ILE    91     -40.801  56.913 -15.342  1.00  0.64           H  
ATOM    893 HG13 ILE    91     -39.653  57.458 -14.096  1.00  0.64           H  
ATOM    894 HG21 ILE    91     -38.398  59.731 -16.595  1.00  0.64           H  
ATOM    895 HG22 ILE    91     -40.093  59.530 -16.089  1.00  0.64           H  
ATOM    896 HG23 ILE    91     -38.789  59.460 -14.880  1.00  0.64           H  
ATOM    897 HD11 ILE    91     -39.356  54.971 -15.819  1.00  0.64           H  
ATOM    898 HD12 ILE    91     -38.217  55.514 -14.564  1.00  0.64           H  
ATOM    899 HD13 ILE    91     -39.862  55.005 -14.112  1.00  0.64           H  
ATOM    900  N   GLN    92     -41.565  57.793 -17.701  1.00  0.65           N  
ATOM    901  CA  GLN    92     -42.714  58.610 -17.912  1.00  0.65           C  
ATOM    902  C   GLN    92     -43.650  58.611 -16.697  1.00  0.65           C  
ATOM    903  O   GLN    92     -43.946  57.585 -16.088  1.00  0.65           O  
ATOM    904  CB  GLN    92     -43.400  58.146 -19.212  1.00  0.65           C  
ATOM    905  CG  GLN    92     -44.738  58.842 -19.485  1.00  0.65           C  
ATOM    906  CD  GLN    92     -45.393  58.351 -20.771  1.00  0.65           C  
ATOM    907  NE2 GLN    92     -45.195  57.273 -21.317  1.00  0.65           N  
ATOM    908  OE1 GLN    92     -46.253  59.225 -21.343  1.00  0.65           O  
ATOM    909  H   GLN    92     -41.665  56.938 -17.173  1.00  0.65           H  
ATOM    910  HA  GLN    92     -42.417  59.652 -18.028  1.00  0.65           H  
ATOM    911  HB2 GLN    92     -43.578  57.073 -19.143  1.00  0.65           H  
ATOM    912  HB3 GLN    92     -42.729  58.350 -20.047  1.00  0.65           H  
ATOM    913  HG2 GLN    92     -44.565  59.915 -19.567  1.00  0.65           H  
ATOM    914  HG3 GLN    92     -45.412  58.646 -18.651  1.00  0.65           H  
ATOM    915 HE21 GLN    92     -45.670  57.049 -22.180  1.00  0.65           H  
ATOM    916 HE22 GLN    92     -44.556  56.608 -20.905  1.00  0.65           H  
ATOM    917  N   LEU    93     -44.135  59.814 -16.323  1.00  0.69           N  
ATOM    918  CA  LEU    93     -45.067  60.077 -15.243  1.00  0.69           C  
ATOM    919  C   LEU    93     -46.502  60.074 -15.726  1.00  0.69           C  
ATOM    920  O   LEU    93     -46.778  60.230 -16.916  1.00  0.69           O  
ATOM    921  CB  LEU    93     -44.791  61.491 -14.688  1.00  0.69           C  
ATOM    922  CG  LEU    93     -43.642  61.618 -13.659  1.00  0.69           C  
ATOM    923  CD1 LEU    93     -44.301  61.500 -12.287  1.00  0.69           C  
ATOM    924  CD2 LEU    93     -42.509  60.574 -13.740  1.00  0.69           C  
ATOM    925  H   LEU    93     -43.816  60.614 -16.850  1.00  0.69           H  
ATOM    926  HA  LEU    93     -44.932  59.297 -14.493  1.00  0.69           H  
ATOM    927  HB2 LEU    93     -45.705  61.843 -14.209  1.00  0.69           H  
ATOM    928  HB3 LEU    93     -44.552  62.137 -15.533  1.00  0.69           H  
ATOM    929  HG  LEU    93     -43.144  62.565 -13.864  1.00  0.69           H  
ATOM    930 HD11 LEU    93     -45.061  62.274 -12.181  1.00  0.69           H  
ATOM    931 HD12 LEU    93     -44.766  60.519 -12.190  1.00  0.69           H  
ATOM    932 HD13 LEU    93     -43.547  61.623 -11.510  1.00  0.69           H  
ATOM    933 HD21 LEU    93     -42.915  59.581 -13.546  1.00  0.69           H  
ATOM    934 HD22 LEU    93     -42.065  60.597 -14.735  1.00  0.69           H  
ATOM    935 HD23 LEU    93     -41.747  60.807 -12.996  1.00  0.69           H  
ATOM    936  N   VAL    94     -47.441  59.918 -14.774  1.00  0.69           N  
ATOM    937  CA  VAL    94     -48.876  60.009 -14.959  1.00  0.69           C  
ATOM    938  C   VAL    94     -49.472  60.123 -13.554  1.00  0.69           C  
ATOM    939  O   VAL    94     -48.841  59.708 -12.586  1.00  0.69           O  
ATOM    940  CB  VAL    94     -49.415  58.789 -15.724  1.00  0.69           C  
ATOM    941  CG1 VAL    94     -49.099  57.505 -14.952  1.00  0.69           C  
ATOM    942  CG2 VAL    94     -50.921  58.899 -16.043  1.00  0.69           C  
ATOM    943  H   VAL    94     -47.114  59.718 -13.840  1.00  0.69           H  
ATOM    944  HA  VAL    94     -49.152  60.872 -15.564  1.00  0.69           H  
ATOM    945  HB  VAL    94     -48.907  58.757 -16.688  1.00  0.69           H  
ATOM    946 HG11 VAL    94     -48.023  57.429 -14.798  1.00  0.69           H  
ATOM    947 HG12 VAL    94     -49.603  57.528 -13.986  1.00  0.69           H  
ATOM    948 HG13 VAL    94     -49.446  56.643 -15.522  1.00  0.69           H  
ATOM    949 HG21 VAL    94     -51.488  58.935 -15.113  1.00  0.69           H  
ATOM    950 HG22 VAL    94     -51.106  59.807 -16.616  1.00  0.69           H  
ATOM    951 HG23 VAL    94     -51.233  58.032 -16.625  1.00  0.69           H  
ATOM    952  N   PHE    95     -50.685  60.689 -13.380  1.00  0.64           N  
ATOM    953  CA  PHE    95     -51.298  60.880 -12.082  1.00  0.64           C  
ATOM    954  C   PHE    95     -52.695  60.312 -12.176  1.00  0.64           C  
ATOM    955  O   PHE    95     -53.410  60.604 -13.134  1.00  0.64           O  
ATOM    956  CB  PHE    95     -51.429  62.376 -11.674  1.00  0.64           C  
ATOM    957  CG  PHE    95     -50.101  63.089 -11.680  1.00  0.64           C  
ATOM    958  CD1 PHE    95     -49.498  63.418 -10.462  1.00  0.64           C  
ATOM    959  CD2 PHE    95     -49.436  63.448 -12.866  1.00  0.64           C  
ATOM    960  CE1 PHE    95     -48.256  64.061 -10.417  1.00  0.64           C  
ATOM    961  CE2 PHE    95     -48.148  63.993 -12.827  1.00  0.64           C  
ATOM    962  CZ  PHE    95     -47.554  64.303 -11.601  1.00  0.64           C  
ATOM    963  H   PHE    95     -51.192  60.995 -14.198  1.00  0.64           H  
ATOM    964  HA  PHE    95     -50.670  60.394 -11.335  1.00  0.64           H  
ATOM    965  HB2 PHE    95     -51.851  62.430 -10.671  1.00  0.64           H  
ATOM    966  HB3 PHE    95     -52.097  62.874 -12.377  1.00  0.64           H  
ATOM    967  HD1 PHE    95     -50.000  63.171  -9.538  1.00  0.64           H  
ATOM    968  HD2 PHE    95     -49.925  63.301 -13.818  1.00  0.64           H  
ATOM    969  HE1 PHE    95     -47.841  64.370  -9.469  1.00  0.64           H  
ATOM    970  HE2 PHE    95     -47.612  64.174 -13.747  1.00  0.64           H  
ATOM    971  HZ  PHE    95     -46.561  64.726 -11.569  1.00  0.64           H  
ATOM    972  N   ASP    96     -53.090  59.470 -11.195  1.00  0.64           N  
ATOM    973  CA  ASP    96     -54.451  59.010 -11.023  1.00  0.64           C  
ATOM    974  C   ASP    96     -55.243  60.066 -10.288  1.00  0.64           C  
ATOM    975  O   ASP    96     -54.692  60.989  -9.683  1.00  0.64           O  
ATOM    976  CB  ASP    96     -54.493  57.694 -10.196  1.00  0.64           C  
ATOM    977  CG  ASP    96     -55.632  56.753 -10.574  1.00  0.64           C  
ATOM    978  OD1 ASP    96     -56.463  57.143 -11.428  1.00  0.64           O  
ATOM    979  OD2 ASP    96     -55.656  55.636  -9.979  1.00  0.64           O1-
ATOM    980  H   ASP    96     -52.393  59.142 -10.542  1.00  0.64           H  
ATOM    981  HA  ASP    96     -54.878  58.823 -12.008  1.00  0.64           H  
ATOM    982  HB2 ASP    96     -54.601  57.955  -9.143  1.00  0.64           H  
ATOM    983  HB3 ASP    96     -53.551  57.167 -10.345  1.00  0.64           H  
ATOM    984  N   ASN    97     -56.572  59.917 -10.333  1.00  0.51           N  
ATOM    985  CA  ASN    97     -57.493  60.896  -9.801  1.00  0.51           C  
ATOM    986  C   ASN    97     -58.104  60.447  -8.476  1.00  0.51           C  
ATOM    987  O   ASN    97     -58.268  59.265  -8.205  1.00  0.51           O  
ATOM    988  CB  ASN    97     -58.634  61.201 -10.790  1.00  0.51           C  
ATOM    989  CG  ASN    97     -58.040  61.938 -11.976  1.00  0.51           C  
ATOM    990  OD1 ASN    97     -57.281  62.892 -11.804  1.00  0.51           O  
ATOM    991  ND2 ASN    97     -58.440  61.544 -13.204  1.00  0.51           N  
ATOM    992  H   ASN    97     -56.949  59.082 -10.758  1.00  0.51           H  
ATOM    993  HA  ASN    97     -56.905  61.799  -9.635  1.00  0.51           H  
ATOM    994  HB2 ASN    97     -59.387  61.824 -10.306  1.00  0.51           H  
ATOM    995  HB3 ASN    97     -59.093  60.270 -11.124  1.00  0.51           H  
ATOM    996 HD21 ASN    97     -58.115  62.037 -14.023  1.00  0.51           H  
ATOM    997 HD22 ASN    97     -59.064  60.756 -13.303  1.00  0.51           H  
ATOM    998  N   GLN    98     -58.497  61.361  -7.568  1.00  0.42           N  
ATOM    999  CA  GLN    98     -58.344  62.801  -7.647  1.00  0.42           C  
ATOM   1000  C   GLN    98     -56.960  63.226  -7.236  1.00  0.42           C  
ATOM   1001  O   GLN    98     -56.314  62.615  -6.391  1.00  0.42           O  
ATOM   1002  CB  GLN    98     -59.400  63.573  -6.822  1.00  0.42           C  
ATOM   1003  CG  GLN    98     -60.848  63.276  -7.278  1.00  0.42           C  
ATOM   1004  CD  GLN    98     -61.099  63.743  -8.714  1.00  0.42           C  
ATOM   1005  NE2 GLN    98     -60.837  64.892  -9.069  1.00  0.42           N  
ATOM   1006  OE1 GLN    98     -61.630  62.844  -9.576  1.00  0.42           O  
ATOM   1007  H   GLN    98     -58.949  61.003  -6.739  1.00  0.42           H  
ATOM   1008  HA  GLN    98     -58.504  63.058  -8.694  1.00  0.42           H  
ATOM   1009  HB2 GLN    98     -59.213  64.642  -6.929  1.00  0.42           H  
ATOM   1010  HB3 GLN    98     -59.299  63.290  -5.774  1.00  0.42           H  
ATOM   1011  HG2 GLN    98     -61.540  63.792  -6.613  1.00  0.42           H  
ATOM   1012  HG3 GLN    98     -61.023  62.202  -7.221  1.00  0.42           H  
ATOM   1013 HE21 GLN    98     -61.018  65.180 -10.020  1.00  0.42           H  
ATOM   1014 HE22 GLN    98     -60.441  65.547  -8.409  1.00  0.42           H  
ATOM   1015  N   PHE    99     -56.474  64.318  -7.825  1.00  0.53           N  
ATOM   1016  CA  PHE    99     -55.213  64.890  -7.407  1.00  0.53           C  
ATOM   1017  C   PHE    99     -55.538  66.325  -6.998  1.00  0.53           C  
ATOM   1018  O   PHE    99     -56.607  66.863  -7.296  1.00  0.53           O  
ATOM   1019  CB  PHE    99     -54.063  64.745  -8.472  1.00  0.53           C  
ATOM   1020  CG  PHE    99     -54.323  65.743  -9.526  1.00  0.53           C  
ATOM   1021  CD1 PHE    99     -55.462  65.570 -10.302  1.00  0.53           C  
ATOM   1022  CD2 PHE    99     -53.710  66.991  -9.457  1.00  0.53           C  
ATOM   1023  CE1 PHE    99     -56.078  66.658 -10.902  1.00  0.53           C  
ATOM   1024  CE2 PHE    99     -54.221  68.060 -10.178  1.00  0.53           C  
ATOM   1025  CZ  PHE    99     -55.377  67.874 -10.933  1.00  0.53           C  
ATOM   1026  H   PHE    99     -56.994  64.753  -8.574  1.00  0.53           H  
ATOM   1027  HA  PHE    99     -54.786  64.345  -6.565  1.00  0.53           H  
ATOM   1028  HB2 PHE    99     -54.071  63.741  -8.897  1.00  0.53           H  
ATOM   1029  HB3 PHE    99     -53.096  64.935  -8.007  1.00  0.53           H  
ATOM   1030  HD1 PHE    99     -55.871  64.580 -10.439  1.00  0.53           H  
ATOM   1031  HD2 PHE    99     -52.834  67.127  -8.840  1.00  0.53           H  
ATOM   1032  HE1 PHE    99     -57.065  66.573 -11.332  1.00  0.53           H  
ATOM   1033  HE2 PHE    99     -53.730  69.022 -10.155  1.00  0.53           H  
ATOM   1034  HZ  PHE    99     -55.740  68.680 -11.553  1.00  0.53           H  
ATOM   1035  N   GLY   100     -54.620  67.008  -6.304  1.00  0.67           N  
ATOM   1036  CA  GLY   100     -54.871  68.405  -6.047  1.00  0.67           C  
ATOM   1037  C   GLY   100     -53.796  69.199  -5.376  1.00  0.67           C  
ATOM   1038  O   GLY   100     -53.166  68.694  -4.457  1.00  0.67           O  
ATOM   1039  H   GLY   100     -53.778  66.560  -5.971  1.00  0.67           H  
ATOM   1040  HA2 GLY   100     -55.759  68.464  -5.418  1.00  0.67           H  
ATOM   1041  HA3 GLY   100     -55.074  68.880  -7.007  1.00  0.67           H  
ATOM   1042  N   LEU   101     -53.631  70.489  -5.795  1.00  0.64           N  
ATOM   1043  CA  LEU   101     -52.706  71.489  -5.237  1.00  0.64           C  
ATOM   1044  C   LEU   101     -53.325  72.883  -5.199  1.00  0.64           C  
ATOM   1045  O   LEU   101     -54.459  73.086  -5.633  1.00  0.64           O  
ATOM   1046  CB  LEU   101     -51.355  71.543  -5.976  1.00  0.64           C  
ATOM   1047  CG  LEU   101     -50.636  70.197  -5.936  1.00  0.64           C  
ATOM   1048  CD1 LEU   101     -49.443  70.298  -6.892  1.00  0.64           C  
ATOM   1049  CD2 LEU   101     -50.296  69.786  -4.488  1.00  0.64           C  
ATOM   1050  H   LEU   101     -54.205  70.788  -6.570  1.00  0.64           H  
ATOM   1051  HA  LEU   101     -52.513  71.159  -4.216  1.00  0.64           H  
ATOM   1052  HB2 LEU   101     -50.723  72.295  -5.503  1.00  0.64           H  
ATOM   1053  HB3 LEU   101     -51.532  71.818  -7.016  1.00  0.64           H  
ATOM   1054  HG  LEU   101     -51.269  69.380  -6.282  1.00  0.64           H  
ATOM   1055 HD11 LEU   101     -49.802  70.498  -7.902  1.00  0.64           H  
ATOM   1056 HD12 LEU   101     -48.789  71.109  -6.572  1.00  0.64           H  
ATOM   1057 HD13 LEU   101     -48.889  69.359  -6.883  1.00  0.64           H  
ATOM   1058 HD21 LEU   101     -49.656  70.544  -4.036  1.00  0.64           H  
ATOM   1059 HD22 LEU   101     -51.216  69.696  -3.910  1.00  0.64           H  
ATOM   1060 HD23 LEU   101     -49.776  68.828  -4.495  1.00  0.64           H  
ATOM   1061  N   GLU   102     -52.675  73.885  -4.580  1.00  0.56           N  
ATOM   1062  CA  GLU   102     -53.185  75.242  -4.597  1.00  0.56           C  
ATOM   1063  C   GLU   102     -53.208  75.839  -5.967  1.00  0.56           C  
ATOM   1064  O   GLU   102     -52.192  75.863  -6.658  1.00  0.56           O  
ATOM   1065  CB  GLU   102     -52.341  76.171  -3.739  1.00  0.56           C  
ATOM   1066  CG  GLU   102     -52.098  75.528  -2.370  1.00  0.56           C  
ATOM   1067  CD  GLU   102     -51.658  76.554  -1.343  1.00  0.56           C  
ATOM   1068  OE1 GLU   102     -51.929  77.761  -1.559  1.00  0.56           O  
ATOM   1069  OE2 GLU   102     -51.171  76.098  -0.288  1.00  0.56           O1-
ATOM   1070  H   GLU   102     -51.813  73.688  -4.093  1.00  0.56           H  
ATOM   1071  HA  GLU   102     -54.200  75.157  -4.209  1.00  0.56           H  
ATOM   1072  HB2 GLU   102     -52.864  77.118  -3.607  1.00  0.56           H  
ATOM   1073  HB3 GLU   102     -51.385  76.350  -4.231  1.00  0.56           H  
ATOM   1074  HG2 GLU   102     -51.321  74.770  -2.468  1.00  0.56           H  
ATOM   1075  HG3 GLU   102     -53.022  75.060  -2.030  1.00  0.56           H  
ATOM   1076  N   GLU   103     -54.380  76.313  -6.419  1.00  0.53           N  
ATOM   1077  CA  GLU   103     -54.455  77.029  -7.660  1.00  0.53           C  
ATOM   1078  C   GLU   103     -53.696  78.327  -7.586  1.00  0.53           C  
ATOM   1079  O   GLU   103     -53.744  79.058  -6.599  1.00  0.53           O  
ATOM   1080  CB  GLU   103     -55.908  77.249  -8.056  1.00  0.53           C  
ATOM   1081  CG  GLU   103     -56.097  77.880  -9.445  1.00  0.53           C  
ATOM   1082  CD  GLU   103     -57.595  78.028  -9.706  1.00  0.53           C  
ATOM   1083  OE1 GLU   103     -57.949  78.600 -10.761  1.00  0.53           O  
ATOM   1084  OE2 GLU   103     -58.398  77.572  -8.840  1.00  0.53           O1-
ATOM   1085  H   GLU   103     -55.220  76.164  -5.878  1.00  0.53           H  
ATOM   1086  HA  GLU   103     -53.983  76.427  -8.436  1.00  0.53           H  
ATOM   1087  HB2 GLU   103     -56.367  77.906  -7.317  1.00  0.53           H  
ATOM   1088  HB3 GLU   103     -56.414  76.284  -8.048  1.00  0.53           H  
ATOM   1089  HG2 GLU   103     -55.652  77.238 -10.205  1.00  0.53           H  
ATOM   1090  HG3 GLU   103     -55.620  78.860  -9.473  1.00  0.53           H  
ATOM   1091  N   ALA   104     -52.919  78.629  -8.630  1.00  0.54           N  
ATOM   1092  CA  ALA   104     -52.189  79.857  -8.650  1.00  0.54           C  
ATOM   1093  C   ALA   104     -53.090  80.992  -9.072  1.00  0.54           C  
ATOM   1094  O   ALA   104     -53.514  81.051 -10.217  1.00  0.54           O  
ATOM   1095  CB  ALA   104     -51.061  79.732  -9.671  1.00  0.54           C  
ATOM   1096  H   ALA   104     -52.847  77.988  -9.407  1.00  0.54           H  
ATOM   1097  HA  ALA   104     -51.796  80.059  -7.654  1.00  0.54           H  
ATOM   1098  HB1 ALA   104     -50.401  78.914  -9.384  1.00  0.54           H  
ATOM   1099  HB2 ALA   104     -51.483  79.531 -10.656  1.00  0.54           H  
ATOM   1100  HB3 ALA   104     -50.494  80.662  -9.702  1.00  0.54           H  
ATOM   1101  N   GLU   105     -53.365  81.941  -8.163  1.00  0.46           N  
ATOM   1102  CA  GLU   105     -54.376  82.965  -8.360  1.00  0.46           C  
ATOM   1103  C   GLU   105     -54.232  83.863  -9.586  1.00  0.46           C  
ATOM   1104  O   GLU   105     -55.216  84.264 -10.197  1.00  0.46           O  
ATOM   1105  CB  GLU   105     -54.430  83.822  -7.089  1.00  0.46           C  
ATOM   1106  CG  GLU   105     -54.877  83.007  -5.861  1.00  0.46           C  
ATOM   1107  CD  GLU   105     -54.751  83.886  -4.628  1.00  0.46           C  
ATOM   1108  OE1 GLU   105     -55.799  84.257  -4.049  1.00  0.46           O  
ATOM   1109  OE2 GLU   105     -53.582  84.193  -4.265  1.00  0.46           O1-
ATOM   1110  H   GLU   105     -52.843  81.943  -7.299  1.00  0.46           H  
ATOM   1111  HA  GLU   105     -55.301  82.424  -8.557  1.00  0.46           H  
ATOM   1112  HB2 GLU   105     -55.135  84.638  -7.245  1.00  0.46           H  
ATOM   1113  HB3 GLU   105     -53.438  84.231  -6.898  1.00  0.46           H  
ATOM   1114  HG2 GLU   105     -54.242  82.128  -5.752  1.00  0.46           H  
ATOM   1115  HG3 GLU   105     -55.914  82.694  -5.985  1.00  0.46           H  
ATOM   1116  N   ASN   106     -52.973  84.173  -9.958  1.00  0.29           N  
ATOM   1117  CA  ASN   106     -52.604  84.970 -11.118  1.00  0.29           C  
ATOM   1118  C   ASN   106     -51.948  84.134 -12.218  1.00  0.29           C  
ATOM   1119  O   ASN   106     -51.102  84.648 -12.945  1.00  0.29           O  
ATOM   1120  CB  ASN   106     -51.594  86.088 -10.743  1.00  0.29           C  
ATOM   1121  CG  ASN   106     -52.220  87.058  -9.754  1.00  0.29           C  
ATOM   1122  OD1 ASN   106     -53.306  87.590  -9.969  1.00  0.29           O  
ATOM   1123  ND2 ASN   106     -51.495  87.360  -8.652  1.00  0.29           N  
ATOM   1124  H   ASN   106     -52.222  83.822  -9.382  1.00  0.29           H  
ATOM   1125  HA  ASN   106     -53.540  85.394 -11.480  1.00  0.29           H  
ATOM   1126  HB2 ASN   106     -51.307  86.630 -11.644  1.00  0.29           H  
ATOM   1127  HB3 ASN   106     -50.710  85.637 -10.293  1.00  0.29           H  
ATOM   1128 HD21 ASN   106     -51.845  88.035  -7.987  1.00  0.29           H  
ATOM   1129 HD22 ASN   106     -50.604  86.911  -8.495  1.00  0.29           H  
ATOM   1130  N   ASP   107     -52.238  82.819 -12.319  1.00  0.31           N  
ATOM   1131  CA  ASP   107     -51.765  81.986 -13.420  1.00  0.31           C  
ATOM   1132  C   ASP   107     -50.240  81.828 -13.577  1.00  0.31           C  
ATOM   1133  O   ASP   107     -49.718  81.701 -14.684  1.00  0.31           O  
ATOM   1134  CB  ASP   107     -52.419  82.395 -14.766  1.00  0.31           C  
ATOM   1135  CG  ASP   107     -53.926  82.279 -14.669  1.00  0.31           C  
ATOM   1136  OD1 ASP   107     -54.368  81.201 -14.201  1.00  0.31           O  
ATOM   1137  OD2 ASP   107     -54.633  83.227 -15.092  1.00  0.31           O1-
ATOM   1138  H   ASP   107     -52.807  82.393 -11.601  1.00  0.31           H  
ATOM   1139  HA  ASP   107     -52.097  80.990 -13.127  1.00  0.31           H  
ATOM   1140  HB2 ASP   107     -52.057  81.738 -15.557  1.00  0.31           H  
ATOM   1141  HB3 ASP   107     -52.151  83.426 -14.999  1.00  0.31           H  
ATOM   1142  N   ILE   108     -49.477  81.774 -12.453  1.00  0.30           N  
ATOM   1143  CA  ILE   108     -48.007  81.708 -12.517  1.00  0.30           C  
ATOM   1144  C   ILE   108     -47.367  80.506 -11.789  1.00  0.30           C  
ATOM   1145  O   ILE   108     -46.254  80.095 -12.097  1.00  0.30           O  
ATOM   1146  CB  ILE   108     -47.344  83.023 -12.069  1.00  0.30           C  
ATOM   1147  CG1 ILE   108     -47.726  83.443 -10.629  1.00  0.30           C  
ATOM   1148  CG2 ILE   108     -47.668  84.108 -13.128  1.00  0.30           C  
ATOM   1149  CD1 ILE   108     -46.886  84.620 -10.108  1.00  0.30           C  
ATOM   1150  H   ILE   108     -49.930  81.779 -11.550  1.00  0.30           H  
ATOM   1151  HA  ILE   108     -47.806  81.549 -13.577  1.00  0.30           H  
ATOM   1152  HB  ILE   108     -46.265  82.881 -12.016  1.00  0.30           H  
ATOM   1153 HG12 ILE   108     -47.578  82.590  -9.967  1.00  0.30           H  
ATOM   1154 HG13 ILE   108     -48.777  83.733 -10.618  1.00  0.30           H  
ATOM   1155 HG21 ILE   108     -47.294  83.789 -14.101  1.00  0.30           H  
ATOM   1156 HG22 ILE   108     -48.747  84.252 -13.183  1.00  0.30           H  
ATOM   1157 HG23 ILE   108     -47.190  85.046 -12.845  1.00  0.30           H  
ATOM   1158 HD11 ILE   108     -45.832  84.344 -10.113  1.00  0.30           H  
ATOM   1159 HD12 ILE   108     -47.038  85.487 -10.751  1.00  0.30           H  
ATOM   1160 HD13 ILE   108     -47.193  84.863  -9.091  1.00  0.30           H  
ATOM   1161  N   CYS   109     -48.071  79.890 -10.817  1.00  0.52           N  
ATOM   1162  CA  CYS   109     -47.621  78.767  -9.978  1.00  0.52           C  
ATOM   1163  C   CYS   109     -46.411  78.982  -9.066  1.00  0.52           C  
ATOM   1164  O   CYS   109     -45.267  79.055  -9.511  1.00  0.52           O  
ATOM   1165  CB  CYS   109     -47.427  77.409 -10.708  1.00  0.52           C  
ATOM   1166  SG  CYS   109     -48.922  76.383 -10.952  1.00  0.52           S  
ATOM   1167  H   CYS   109     -49.005  80.235 -10.647  1.00  0.52           H  
ATOM   1168  HA  CYS   109     -48.502  78.725  -9.337  1.00  0.52           H  
ATOM   1169  HB2 CYS   109     -46.715  76.822 -10.128  1.00  0.52           H  
ATOM   1170  HB3 CYS   109     -47.008  77.620 -11.692  1.00  0.52           H  
ATOM   1171  N   ARG   110     -46.640  78.990  -7.723  1.00  0.42           N  
ATOM   1172  CA  ARG   110     -45.534  79.111  -6.795  1.00  0.42           C  
ATOM   1173  C   ARG   110     -45.867  78.859  -5.328  1.00  0.42           C  
ATOM   1174  O   ARG   110     -44.928  78.691  -4.564  1.00  0.42           O  
ATOM   1175  CB  ARG   110     -44.875  80.518  -6.917  1.00  0.42           C  
ATOM   1176  CG  ARG   110     -43.628  80.786  -6.059  1.00  0.42           C  
ATOM   1177  CD  ARG   110     -42.953  82.062  -6.516  1.00  0.42           C  
ATOM   1178  NE  ARG   110     -41.792  82.200  -5.600  1.00  0.42           N  
ATOM   1179  CZ  ARG   110     -40.967  83.252  -5.598  1.00  0.42           C  
ATOM   1180  NH1 ARG   110     -40.005  83.322  -4.683  1.00  0.42           N  
ATOM   1181  NH2 ARG   110     -41.107  84.239  -6.477  1.00  0.42           N1+
ATOM   1182  H   ARG   110     -47.584  78.911  -7.373  1.00  0.42           H  
ATOM   1183  HA  ARG   110     -44.853  78.313  -7.091  1.00  0.42           H  
ATOM   1184  HB2 ARG   110     -45.627  81.257  -6.642  1.00  0.42           H  
ATOM   1185  HB3 ARG   110     -44.592  80.658  -7.960  1.00  0.42           H  
ATOM   1186  HG2 ARG   110     -42.933  79.953  -6.161  1.00  0.42           H  
ATOM   1187  HG3 ARG   110     -43.923  80.887  -5.014  1.00  0.42           H  
ATOM   1188  HD2 ARG   110     -43.627  82.913  -6.419  1.00  0.42           H  
ATOM   1189  HD3 ARG   110     -42.622  81.976  -7.551  1.00  0.42           H  
ATOM   1190  HE  ARG   110     -41.616  81.456  -4.940  1.00  0.42           H  
ATOM   1191 HH11 ARG   110     -39.387  84.121  -4.660  1.00  0.42           H  
ATOM   1192 HH12 ARG   110     -39.892  82.576  -4.011  1.00  0.42           H  
ATOM   1193 HH21 ARG   110     -41.835  84.194  -7.175  1.00  0.42           H  
ATOM   1194 HH22 ARG   110     -40.485  85.034  -6.447  1.00  0.42           H  
ATOM   1195  N   TYR   111     -47.153  78.741  -4.888  1.00  0.49           N  
ATOM   1196  CA  TYR   111     -47.465  78.492  -3.483  1.00  0.49           C  
ATOM   1197  C   TYR   111     -47.025  77.081  -3.133  1.00  0.49           C  
ATOM   1198  O   TYR   111     -45.900  76.832  -2.696  1.00  0.49           O  
ATOM   1199  CB  TYR   111     -48.990  78.754  -3.223  1.00  0.49           C  
ATOM   1200  CG  TYR   111     -49.464  80.186  -3.454  1.00  0.49           C  
ATOM   1201  CD1 TYR   111     -48.619  81.312  -3.446  1.00  0.49           C  
ATOM   1202  CD2 TYR   111     -50.842  80.413  -3.626  1.00  0.49           C  
ATOM   1203  CE1 TYR   111     -49.133  82.605  -3.661  1.00  0.49           C  
ATOM   1204  CE2 TYR   111     -51.358  81.703  -3.824  1.00  0.49           C  
ATOM   1205  CZ  TYR   111     -50.504  82.804  -3.860  1.00  0.49           C  
ATOM   1206  OH  TYR   111     -51.017  84.111  -4.044  1.00  0.49           O  
ATOM   1207  H   TYR   111     -47.909  78.828  -5.552  1.00  0.49           H  
ATOM   1208  HA  TYR   111     -46.923  79.176  -2.829  1.00  0.49           H  
ATOM   1209  HB2 TYR   111     -49.202  78.494  -2.186  1.00  0.49           H  
ATOM   1210  HB3 TYR   111     -49.560  78.102  -3.885  1.00  0.49           H  
ATOM   1211  HD1 TYR   111     -47.561  81.182  -3.272  1.00  0.49           H  
ATOM   1212  HD2 TYR   111     -51.520  79.573  -3.605  1.00  0.49           H  
ATOM   1213  HE1 TYR   111     -48.463  83.452  -3.672  1.00  0.49           H  
ATOM   1214  HE2 TYR   111     -52.422  81.843  -3.949  1.00  0.49           H  
ATOM   1215  HH  TYR   111     -51.971  84.163  -4.138  1.00  0.49           H  
ATOM   1216  N   ASP   112     -47.859  76.098  -3.484  1.00  0.63           N  
ATOM   1217  CA  ASP   112     -47.473  74.733  -3.313  1.00  0.63           C  
ATOM   1218  C   ASP   112     -47.425  74.099  -4.679  1.00  0.63           C  
ATOM   1219  O   ASP   112     -48.359  74.181  -5.482  1.00  0.63           O  
ATOM   1220  CB  ASP   112     -48.428  74.027  -2.347  1.00  0.63           C  
ATOM   1221  CG  ASP   112     -48.437  74.617  -0.929  1.00  0.63           C  
ATOM   1222  OD1 ASP   112     -48.683  73.745  -0.046  1.00  0.63           O  
ATOM   1223  OD2 ASP   112     -48.091  75.798  -0.673  1.00  0.63           O1-
ATOM   1224  H   ASP   112     -48.765  76.320  -3.871  1.00  0.63           H  
ATOM   1225  HA  ASP   112     -46.485  74.649  -2.860  1.00  0.63           H  
ATOM   1226  HB2 ASP   112     -48.134  72.980  -2.280  1.00  0.63           H  
ATOM   1227  HB3 ASP   112     -49.437  74.096  -2.753  1.00  0.63           H  
ATOM   1228  N   PHE   113     -46.278  73.488  -5.010  1.00  0.66           N  
ATOM   1229  CA  PHE   113     -45.979  73.176  -6.383  1.00  0.66           C  
ATOM   1230  C   PHE   113     -45.177  71.905  -6.497  1.00  0.66           C  
ATOM   1231  O   PHE   113     -44.403  71.553  -5.614  1.00  0.66           O  
ATOM   1232  CB  PHE   113     -45.262  74.358  -7.113  1.00  0.66           C  
ATOM   1233  CG  PHE   113     -43.857  74.577  -6.595  1.00  0.66           C  
ATOM   1234  CD1 PHE   113     -43.618  75.396  -5.483  1.00  0.66           C  
ATOM   1235  CD2 PHE   113     -42.780  73.848  -7.131  1.00  0.66           C  
ATOM   1236  CE1 PHE   113     -42.335  75.506  -4.938  1.00  0.66           C  
ATOM   1237  CE2 PHE   113     -41.500  73.943  -6.579  1.00  0.66           C  
ATOM   1238  CZ  PHE   113     -41.273  74.779  -5.485  1.00  0.66           C  
ATOM   1239  H   PHE   113     -45.616  73.244  -4.287  1.00  0.66           H  
ATOM   1240  HA  PHE   113     -46.934  73.018  -6.885  1.00  0.66           H  
ATOM   1241  HB2 PHE   113     -45.840  75.269  -6.958  1.00  0.66           H  
ATOM   1242  HB3 PHE   113     -45.213  74.135  -8.179  1.00  0.66           H  
ATOM   1243  HD1 PHE   113     -44.434  75.949  -5.042  1.00  0.66           H  
ATOM   1244  HD2 PHE   113     -42.945  73.205  -7.983  1.00  0.66           H  
ATOM   1245  HE1 PHE   113     -42.164  76.155  -4.092  1.00  0.66           H  
ATOM   1246  HE2 PHE   113     -40.687  73.370  -6.999  1.00  0.66           H  
ATOM   1247  HZ  PHE   113     -40.282  74.864  -5.063  1.00  0.66           H  
ATOM   1248  N   VAL   114     -45.335  71.204  -7.631  1.00  0.73           N  
ATOM   1249  CA  VAL   114     -44.566  70.014  -7.948  1.00  0.73           C  
ATOM   1250  C   VAL   114     -43.724  70.329  -9.174  1.00  0.73           C  
ATOM   1251  O   VAL   114     -44.250  70.706 -10.216  1.00  0.73           O  
ATOM   1252  CB  VAL   114     -45.468  68.765  -8.086  1.00  0.73           C  
ATOM   1253  CG1 VAL   114     -46.554  68.907  -9.152  1.00  0.73           C  
ATOM   1254  CG2 VAL   114     -44.666  67.478  -8.321  1.00  0.73           C  
ATOM   1255  H   VAL   114     -46.024  71.521  -8.298  1.00  0.73           H  
ATOM   1256  HA  VAL   114     -43.893  69.750  -7.132  1.00  0.73           H  
ATOM   1257  HB  VAL   114     -45.969  68.687  -7.121  1.00  0.73           H  
ATOM   1258 HG11 VAL   114     -47.143  69.802  -8.953  1.00  0.73           H  
ATOM   1259 HG12 VAL   114     -46.090  68.988 -10.135  1.00  0.73           H  
ATOM   1260 HG13 VAL   114     -47.203  68.032  -9.128  1.00  0.73           H  
ATOM   1261 HG21 VAL   114     -44.157  67.538  -9.283  1.00  0.73           H  
ATOM   1262 HG22 VAL   114     -43.929  67.359  -7.527  1.00  0.73           H  
ATOM   1263 HG23 VAL   114     -45.342  66.623  -8.320  1.00  0.73           H  
ATOM   1264  N   GLU   115     -42.380  70.231  -9.056  1.00  0.70           N  
ATOM   1265  CA  GLU   115     -41.432  70.441 -10.125  1.00  0.70           C  
ATOM   1266  C   GLU   115     -40.874  69.094 -10.524  1.00  0.70           C  
ATOM   1267  O   GLU   115     -40.439  68.292  -9.698  1.00  0.70           O  
ATOM   1268  CB  GLU   115     -40.323  71.440  -9.739  1.00  0.70           C  
ATOM   1269  CG  GLU   115     -39.343  71.782 -10.881  1.00  0.70           C  
ATOM   1270  CD  GLU   115     -38.792  73.170 -10.612  1.00  0.70           C  
ATOM   1271  OE1 GLU   115     -37.621  73.379 -10.231  1.00  0.70           O  
ATOM   1272  OE2 GLU   115     -39.629  74.105 -10.765  1.00  0.70           O1-
ATOM   1273  H   GLU   115     -42.010  69.992  -8.147  1.00  0.70           H  
ATOM   1274  HA  GLU   115     -41.938  70.896 -10.976  1.00  0.70           H  
ATOM   1275  HB2 GLU   115     -39.751  71.012  -8.916  1.00  0.70           H  
ATOM   1276  HB3 GLU   115     -40.797  72.364  -9.409  1.00  0.70           H  
ATOM   1277  HG2 GLU   115     -39.867  71.769 -11.837  1.00  0.70           H  
ATOM   1278  HG3 GLU   115     -38.530  71.057 -10.902  1.00  0.70           H  
ATOM   1279  N   VAL   116     -40.957  68.801 -11.835  1.00  0.73           N  
ATOM   1280  CA  VAL   116     -40.365  67.638 -12.453  1.00  0.73           C  
ATOM   1281  C   VAL   116     -39.161  68.158 -13.215  1.00  0.73           C  
ATOM   1282  O   VAL   116     -39.197  69.239 -13.816  1.00  0.73           O  
ATOM   1283  CB  VAL   116     -41.325  66.876 -13.382  1.00  0.73           C  
ATOM   1284  CG1 VAL   116     -41.213  67.364 -14.832  1.00  0.73           C  
ATOM   1285  CG2 VAL   116     -40.977  65.381 -13.351  1.00  0.73           C  
ATOM   1286  H   VAL   116     -41.469  69.439 -12.428  1.00  0.73           H  
ATOM   1287  HA  VAL   116     -40.095  66.906 -11.692  1.00  0.73           H  
ATOM   1288  HB  VAL   116     -42.341  67.052 -13.029  1.00  0.73           H  
ATOM   1289 HG11 VAL   116     -41.439  68.429 -14.875  1.00  0.73           H  
ATOM   1290 HG12 VAL   116     -40.200  67.193 -15.196  1.00  0.73           H  
ATOM   1291 HG13 VAL   116     -41.920  66.817 -15.455  1.00  0.73           H  
ATOM   1292 HG21 VAL   116     -39.957  65.238 -13.709  1.00  0.73           H  
ATOM   1293 HG22 VAL   116     -41.059  65.010 -12.329  1.00  0.73           H  
ATOM   1294 HG23 VAL   116     -41.667  64.834 -13.993  1.00  0.73           H  
ATOM   1295  N   GLU   117     -38.058  67.400 -13.201  1.00  0.67           N  
ATOM   1296  CA  GLU   117     -36.809  67.826 -13.755  1.00  0.67           C  
ATOM   1297  C   GLU   117     -36.266  66.661 -14.541  1.00  0.67           C  
ATOM   1298  O   GLU   117     -35.944  65.623 -13.973  1.00  0.67           O  
ATOM   1299  CB  GLU   117     -35.895  68.114 -12.551  1.00  0.67           C  
ATOM   1300  CG  GLU   117     -36.331  69.307 -11.661  1.00  0.67           C  
ATOM   1301  CD  GLU   117     -35.736  69.200 -10.248  1.00  0.67           C  
ATOM   1302  OE1 GLU   117     -36.053  70.048  -9.373  1.00  0.67           O  
ATOM   1303  OE2 GLU   117     -34.946  68.258  -9.980  1.00  0.67           O1-
ATOM   1304  H   GLU   117     -38.110  66.484 -12.779  1.00  0.67           H  
ATOM   1305  HA  GLU   117     -36.890  68.703 -14.398  1.00  0.67           H  
ATOM   1306  HB2 GLU   117     -34.895  68.324 -12.930  1.00  0.67           H  
ATOM   1307  HB3 GLU   117     -35.867  67.220 -11.927  1.00  0.67           H  
ATOM   1308  HG2 GLU   117     -37.419  69.316 -11.588  1.00  0.67           H  
ATOM   1309  HG3 GLU   117     -35.990  70.235 -12.120  1.00  0.67           H  
ATOM   1310  N   ASP   118     -36.128  66.808 -15.881  1.00  0.62           N  
ATOM   1311  CA  ASP   118     -35.434  65.876 -16.756  1.00  0.62           C  
ATOM   1312  C   ASP   118     -33.981  65.852 -16.239  1.00  0.62           C  
ATOM   1313  O   ASP   118     -33.359  66.900 -16.192  1.00  0.62           O  
ATOM   1314  CB  ASP   118     -35.603  66.406 -18.223  1.00  0.62           C  
ATOM   1315  CG  ASP   118     -35.158  65.496 -19.359  1.00  0.62           C  
ATOM   1316  OD1 ASP   118     -34.927  64.287 -19.130  1.00  0.62           O  
ATOM   1317  OD2 ASP   118     -35.108  66.016 -20.505  1.00  0.62           O1-
ATOM   1318  H   ASP   118     -36.539  67.628 -16.305  1.00  0.62           H  
ATOM   1319  HA  ASP   118     -35.813  64.854 -16.758  1.00  0.62           H  
ATOM   1320  HB2 ASP   118     -35.031  67.330 -18.303  1.00  0.62           H  
ATOM   1321  HB3 ASP   118     -36.661  66.619 -18.372  1.00  0.62           H  
ATOM   1322  N   ILE   119     -33.491  64.696 -15.728  1.00  0.53           N  
ATOM   1323  CA  ILE   119     -32.146  64.349 -15.223  1.00  0.53           C  
ATOM   1324  C   ILE   119     -32.236  64.123 -13.714  1.00  0.53           C  
ATOM   1325  O   ILE   119     -33.297  64.328 -13.148  1.00  0.53           O  
ATOM   1326  CB  ILE   119     -30.922  65.273 -15.598  1.00  0.53           C  
ATOM   1327  CG1 ILE   119     -30.651  65.597 -17.090  1.00  0.53           C  
ATOM   1328  CG2 ILE   119     -29.509  64.976 -15.038  1.00  0.53           C  
ATOM   1329  CD1 ILE   119     -29.905  64.534 -17.924  1.00  0.53           C  
ATOM   1330  H   ILE   119     -34.161  63.941 -15.685  1.00  0.53           H  
ATOM   1331  HA  ILE   119     -31.885  63.444 -15.772  1.00  0.53           H  
ATOM   1332  HB  ILE   119     -31.380  66.107 -15.065  1.00  0.53           H  
ATOM   1333 HG12 ILE   119     -30.060  66.512 -17.124  1.00  0.53           H  
ATOM   1334 HG13 ILE   119     -31.616  65.769 -17.567  1.00  0.53           H  
ATOM   1335 HG21 ILE   119     -29.583  64.721 -13.981  1.00  0.53           H  
ATOM   1336 HG22 ILE   119     -29.070  64.141 -15.584  1.00  0.53           H  
ATOM   1337 HG23 ILE   119     -28.879  65.858 -15.155  1.00  0.53           H  
ATOM   1338 HD11 ILE   119     -28.932  64.336 -17.474  1.00  0.53           H  
ATOM   1339 HD12 ILE   119     -30.489  63.614 -17.946  1.00  0.53           H  
ATOM   1340 HD13 ILE   119     -29.767  64.901 -18.941  1.00  0.53           H  
ATOM   1341  N   SER   120     -31.140  63.654 -13.057  1.00  0.48           N  
ATOM   1342  CA  SER   120     -30.818  63.361 -11.652  1.00  0.48           C  
ATOM   1343  C   SER   120     -30.942  64.477 -10.592  1.00  0.48           C  
ATOM   1344  O   SER   120     -31.261  64.160  -9.447  1.00  0.48           O  
ATOM   1345  CB  SER   120     -29.357  62.823 -11.603  1.00  0.48           C  
ATOM   1346  OG  SER   120     -28.449  63.799 -12.114  1.00  0.48           O  
ATOM   1347  H   SER   120     -30.368  63.463 -13.679  1.00  0.48           H  
ATOM   1348  HA  SER   120     -31.598  62.657 -11.362  1.00  0.48           H  
ATOM   1349  HB2 SER   120     -29.287  61.918 -12.206  1.00  0.48           H  
ATOM   1350  HB3 SER   120     -29.093  62.593 -10.571  1.00  0.48           H  
ATOM   1351  HG  SER   120     -27.566  63.426 -12.067  1.00  0.48           H  
ATOM   1352  N   GLU   121     -30.665  65.776 -10.920  1.00  0.46           N  
ATOM   1353  CA  GLU   121     -30.572  66.909  -9.972  1.00  0.46           C  
ATOM   1354  C   GLU   121     -31.367  68.139 -10.385  1.00  0.46           C  
ATOM   1355  O   GLU   121     -31.890  68.177 -11.473  1.00  0.46           O  
ATOM   1356  CB  GLU   121     -29.143  67.307  -9.453  1.00  0.46           C  
ATOM   1357  CG  GLU   121     -28.507  66.174  -8.591  1.00  0.46           C  
ATOM   1358  CD  GLU   121     -29.337  65.736  -7.381  1.00  0.46           C  
ATOM   1359  OE1 GLU   121     -30.210  66.520  -6.909  1.00  0.46           O  
ATOM   1360  OE2 GLU   121     -29.180  64.593  -6.880  1.00  0.46           O1-
ATOM   1361  H   GLU   121     -30.510  65.980 -11.897  1.00  0.46           H  
ATOM   1362  HA  GLU   121     -31.057  66.466  -9.102  1.00  0.46           H  
ATOM   1363  HB2 GLU   121     -29.226  68.209  -8.846  1.00  0.46           H  
ATOM   1364  HB3 GLU   121     -28.498  67.504 -10.309  1.00  0.46           H  
ATOM   1365  HG2 GLU   121     -27.541  66.527  -8.229  1.00  0.46           H  
ATOM   1366  HG3 GLU   121     -28.359  65.305  -9.232  1.00  0.46           H  
ATOM   1367  N   THR   122     -31.505  69.170  -9.500  1.00  0.53           N  
ATOM   1368  CA  THR   122     -32.321  70.398  -9.711  1.00  0.53           C  
ATOM   1369  C   THR   122     -31.679  71.324 -10.733  1.00  0.53           C  
ATOM   1370  O   THR   122     -32.279  72.198 -11.349  1.00  0.53           O  
ATOM   1371  CB  THR   122     -32.405  71.295  -8.449  1.00  0.53           C  
ATOM   1372  OG1 THR   122     -32.991  70.660  -7.328  1.00  0.53           O  
ATOM   1373  CG2 THR   122     -33.305  72.517  -8.658  1.00  0.53           C  
ATOM   1374  H   THR   122     -31.009  69.093  -8.624  1.00  0.53           H  
ATOM   1375  HA  THR   122     -33.295  70.012 -10.013  1.00  0.53           H  
ATOM   1376  HB  THR   122     -31.359  71.548  -8.274  1.00  0.53           H  
ATOM   1377 HG21 THR   122     -32.957  73.080  -9.524  1.00  0.53           H  
ATOM   1378 HG22 THR   122     -34.331  72.188  -8.826  1.00  0.53           H  
ATOM   1379 HG23 THR   122     -33.267  73.152  -7.773  1.00  0.53           H  
ATOM   1380  HG1 THR   122     -33.905  70.466  -7.549  1.00  0.53           H  
ATOM   1381  N   SER   123     -30.370  71.131 -10.935  1.00  0.45           N  
ATOM   1382  CA  SER   123     -29.507  71.890 -11.838  1.00  0.45           C  
ATOM   1383  C   SER   123     -29.925  71.836 -13.296  1.00  0.45           C  
ATOM   1384  O   SER   123     -29.428  72.593 -14.146  1.00  0.45           O  
ATOM   1385  CB  SER   123     -28.033  71.358 -11.699  1.00  0.45           C  
ATOM   1386  OG  SER   123     -27.953  69.931 -11.810  1.00  0.45           O  
ATOM   1387  H   SER   123     -29.935  70.386 -10.411  1.00  0.45           H  
ATOM   1388  HA  SER   123     -29.590  72.935 -11.540  1.00  0.45           H  
ATOM   1389  HB2 SER   123     -27.644  71.655 -10.725  1.00  0.45           H  
ATOM   1390  HB3 SER   123     -27.424  71.805 -12.485  1.00  0.45           H  
ATOM   1391  HG  SER   123     -28.286  69.688 -12.677  1.00  0.45           H  
ATOM   1392  N   THR   124     -30.757  70.831 -13.591  1.00  0.47           N  
ATOM   1393  CA  THR   124     -31.159  70.291 -14.844  1.00  0.47           C  
ATOM   1394  C   THR   124     -32.289  71.064 -15.448  1.00  0.47           C  
ATOM   1395  O   THR   124     -32.811  72.052 -14.934  1.00  0.47           O  
ATOM   1396  CB  THR   124     -31.457  68.797 -14.652  1.00  0.47           C  
ATOM   1397  OG1 THR   124     -32.686  68.627 -13.952  1.00  0.47           O  
ATOM   1398  CG2 THR   124     -30.278  68.098 -13.861  1.00  0.47           C  
ATOM   1399  H   THR   124     -31.170  70.379 -12.788  1.00  0.47           H  
ATOM   1400  HA  THR   124     -30.353  70.384 -15.572  1.00  0.47           H  
ATOM   1401  HB  THR   124     -31.544  68.330 -15.633  1.00  0.47           H  
ATOM   1402 HG21 THR   124     -29.347  68.221 -14.413  1.00  0.47           H  
ATOM   1403 HG22 THR   124     -30.180  68.555 -12.876  1.00  0.47           H  
ATOM   1404 HG23 THR   124     -30.496  67.036 -13.748  1.00  0.47           H  
ATOM   1405  HG1 THR   124     -32.497  68.135 -13.150  1.00  0.47           H  
ATOM   1406  N   ILE   125     -32.623  70.664 -16.673  1.00  0.45           N  
ATOM   1407  CA  ILE   125     -33.709  71.228 -17.421  1.00  0.45           C  
ATOM   1408  C   ILE   125     -35.030  70.899 -16.738  1.00  0.45           C  
ATOM   1409  O   ILE   125     -35.544  69.778 -16.779  1.00  0.45           O  
ATOM   1410  CB  ILE   125     -33.655  70.800 -18.876  1.00  0.45           C  
ATOM   1411  CG1 ILE   125     -32.308  71.228 -19.526  1.00  0.45           C  
ATOM   1412  CG2 ILE   125     -34.867  71.445 -19.580  1.00  0.45           C  
ATOM   1413  CD1 ILE   125     -32.161  70.713 -20.964  1.00  0.45           C  
ATOM   1414  H   ILE   125     -32.083  69.924 -17.098  1.00  0.45           H  
ATOM   1415  HA  ILE   125     -33.618  72.314 -17.435  1.00  0.45           H  
ATOM   1416  HB  ILE   125     -33.705  69.715 -18.970  1.00  0.45           H  
ATOM   1417 HG12 ILE   125     -31.489  70.831 -18.927  1.00  0.45           H  
ATOM   1418 HG13 ILE   125     -32.255  72.317 -19.537  1.00  0.45           H  
ATOM   1419 HG21 ILE   125     -35.788  71.086 -19.120  1.00  0.45           H  
ATOM   1420 HG22 ILE   125     -34.810  72.529 -19.481  1.00  0.45           H  
ATOM   1421 HG23 ILE   125     -34.860  71.175 -20.636  1.00  0.45           H  
ATOM   1422 HD11 ILE   125     -32.212  69.624 -20.967  1.00  0.45           H  
ATOM   1423 HD12 ILE   125     -32.966  71.116 -21.578  1.00  0.45           H  
ATOM   1424 HD13 ILE   125     -31.201  71.033 -21.368  1.00  0.45           H  
ATOM   1425  N   ILE   126     -35.612  71.930 -16.093  1.00  0.54           N  
ATOM   1426  CA  ILE   126     -36.948  71.923 -15.546  1.00  0.54           C  
ATOM   1427  C   ILE   126     -37.940  71.651 -16.661  1.00  0.54           C  
ATOM   1428  O   ILE   126     -38.151  72.460 -17.562  1.00  0.54           O  
ATOM   1429  CB  ILE   126     -37.278  73.212 -14.807  1.00  0.54           C  
ATOM   1430  CG1 ILE   126     -36.313  73.375 -13.607  1.00  0.54           C  
ATOM   1431  CG2 ILE   126     -38.753  73.158 -14.340  1.00  0.54           C  
ATOM   1432  CD1 ILE   126     -36.446  74.727 -12.898  1.00  0.54           C  
ATOM   1433  H   ILE   126     -35.070  72.775 -15.984  1.00  0.54           H  
ATOM   1434  HA  ILE   126     -37.013  71.128 -14.803  1.00  0.54           H  
ATOM   1435  HB  ILE   126     -37.153  74.074 -15.463  1.00  0.54           H  
ATOM   1436 HG12 ILE   126     -35.290  73.274 -13.970  1.00  0.54           H  
ATOM   1437 HG13 ILE   126     -36.522  72.585 -12.886  1.00  0.54           H  
ATOM   1438 HG21 ILE   126     -39.406  73.062 -15.208  1.00  0.54           H  
ATOM   1439 HG22 ILE   126     -38.895  72.300 -13.682  1.00  0.54           H  
ATOM   1440 HG23 ILE   126     -38.997  74.073 -13.801  1.00  0.54           H  
ATOM   1441 HD11 ILE   126     -36.240  75.530 -13.606  1.00  0.54           H  
ATOM   1442 HD12 ILE   126     -37.459  74.836 -12.510  1.00  0.54           H  
ATOM   1443 HD13 ILE   126     -35.734  74.777 -12.074  1.00  0.54           H  
ATOM   1444  N   ARG   127     -38.552  70.454 -16.662  1.00  0.54           N  
ATOM   1445  CA  ARG   127     -39.553  70.130 -17.646  1.00  0.54           C  
ATOM   1446  C   ARG   127     -40.898  70.762 -17.318  1.00  0.54           C  
ATOM   1447  O   ARG   127     -41.654  71.114 -18.221  1.00  0.54           O  
ATOM   1448  CB  ARG   127     -39.664  68.590 -17.750  1.00  0.54           C  
ATOM   1449  CG  ARG   127     -40.766  68.041 -18.676  1.00  0.54           C  
ATOM   1450  CD  ARG   127     -40.481  68.320 -20.147  1.00  0.54           C  
ATOM   1451  NE  ARG   127     -41.587  67.681 -20.934  1.00  0.54           N  
ATOM   1452  CZ  ARG   127     -41.789  67.895 -22.238  1.00  0.54           C  
ATOM   1453  NH1 ARG   127     -42.821  67.336 -22.862  1.00  0.54           N  
ATOM   1454  NH2 ARG   127     -41.006  68.731 -22.917  1.00  0.54           N1+
ATOM   1455  H   ARG   127     -38.306  69.770 -15.961  1.00  0.54           H  
ATOM   1456  HA  ARG   127     -39.251  70.541 -18.609  1.00  0.54           H  
ATOM   1457  HB2 ARG   127     -39.850  68.203 -16.748  1.00  0.54           H  
ATOM   1458  HB3 ARG   127     -38.708  68.213 -18.113  1.00  0.54           H  
ATOM   1459  HG2 ARG   127     -41.713  68.509 -18.408  1.00  0.54           H  
ATOM   1460  HG3 ARG   127     -40.839  66.963 -18.532  1.00  0.54           H  
ATOM   1461  HD2 ARG   127     -39.521  67.889 -20.431  1.00  0.54           H  
ATOM   1462  HD3 ARG   127     -40.464  69.395 -20.328  1.00  0.54           H  
ATOM   1463  HE  ARG   127     -42.214  67.054 -20.451  1.00  0.54           H  
ATOM   1464 HH11 ARG   127     -43.427  66.699 -22.365  1.00  0.54           H  
ATOM   1465 HH12 ARG   127     -42.999  67.548 -23.833  1.00  0.54           H  
ATOM   1466 HH21 ARG   127     -41.201  68.930 -23.888  1.00  0.54           H  
ATOM   1467 HH22 ARG   127     -40.217  69.166 -22.461  1.00  0.54           H  
ATOM   1468  N   GLY   128     -41.241  70.920 -16.022  1.00  0.67           N  
ATOM   1469  CA  GLY   128     -42.525  71.498 -15.670  1.00  0.67           C  
ATOM   1470  C   GLY   128     -42.633  71.729 -14.202  1.00  0.67           C  
ATOM   1471  O   GLY   128     -42.089  70.972 -13.405  1.00  0.67           O  
ATOM   1472  H   GLY   128     -40.601  70.635 -15.294  1.00  0.67           H  
ATOM   1473  HA2 GLY   128     -43.318  70.817 -15.981  1.00  0.67           H  
ATOM   1474  HA3 GLY   128     -42.639  72.450 -16.188  1.00  0.67           H  
ATOM   1475  N   ARG   129     -43.389  72.773 -13.827  1.00  0.63           N  
ATOM   1476  CA  ARG   129     -43.750  73.078 -12.473  1.00  0.63           C  
ATOM   1477  C   ARG   129     -45.261  73.152 -12.491  1.00  0.63           C  
ATOM   1478  O   ARG   129     -45.837  73.849 -13.325  1.00  0.63           O  
ATOM   1479  CB  ARG   129     -43.166  74.430 -12.000  1.00  0.63           C  
ATOM   1480  CG  ARG   129     -43.510  74.755 -10.533  1.00  0.63           C  
ATOM   1481  CD  ARG   129     -42.874  76.032  -9.978  1.00  0.63           C  
ATOM   1482  NE  ARG   129     -41.402  75.918 -10.178  1.00  0.63           N  
ATOM   1483  CZ  ARG   129     -40.528  76.928 -10.128  1.00  0.63           C  
ATOM   1484  NH1 ARG   129     -39.268  76.652 -10.447  1.00  0.63           N  
ATOM   1485  NH2 ARG   129     -40.902  78.147  -9.765  1.00  0.63           N1+
ATOM   1486  H   ARG   129     -43.729  73.389 -14.552  1.00  0.63           H  
ATOM   1487  HA  ARG   129     -43.360  72.327 -11.786  1.00  0.63           H  
ATOM   1488  HB2 ARG   129     -43.565  75.222 -12.634  1.00  0.63           H  
ATOM   1489  HB3 ARG   129     -42.081  74.395 -12.103  1.00  0.63           H  
ATOM   1490  HG2 ARG   129     -43.179  73.919  -9.917  1.00  0.63           H  
ATOM   1491  HG3 ARG   129     -44.592  74.857 -10.456  1.00  0.63           H  
ATOM   1492  HD2 ARG   129     -43.100  76.130  -8.916  1.00  0.63           H  
ATOM   1493  HD3 ARG   129     -43.257  76.902 -10.512  1.00  0.63           H  
ATOM   1494  HE  ARG   129     -41.032  74.997 -10.368  1.00  0.63           H  
ATOM   1495 HH11 ARG   129     -38.568  77.380 -10.416  1.00  0.63           H  
ATOM   1496 HH12 ARG   129     -39.010  75.715 -10.720  1.00  0.63           H  
ATOM   1497 HH21 ARG   129     -41.867  78.330  -9.528  1.00  0.63           H  
ATOM   1498 HH22 ARG   129     -40.222  78.893  -9.726  1.00  0.63           H  
ATOM   1499  N   TRP   130     -45.939  72.413 -11.602  1.00  0.68           N  
ATOM   1500  CA  TRP   130     -47.369  72.292 -11.611  1.00  0.68           C  
ATOM   1501  C   TRP   130     -47.944  72.676 -10.275  1.00  0.68           C  
ATOM   1502  O   TRP   130     -47.311  72.496  -9.239  1.00  0.68           O  
ATOM   1503  CB  TRP   130     -47.735  70.820 -11.856  1.00  0.68           C  
ATOM   1504  CG  TRP   130     -47.250  70.259 -13.146  1.00  0.68           C  
ATOM   1505  CD1 TRP   130     -46.115  69.573 -13.456  1.00  0.68           C  
ATOM   1506  CD2 TRP   130     -48.022  70.359 -14.328  1.00  0.68           C  
ATOM   1507  NE1 TRP   130     -46.114  69.257 -14.793  1.00  0.68           N  
ATOM   1508  CE2 TRP   130     -47.288  69.731 -15.346  1.00  0.68           C  
ATOM   1509  CE3 TRP   130     -49.260  70.932 -14.556  1.00  0.68           C  
ATOM   1510  CZ2 TRP   130     -47.796  69.672 -16.632  1.00  0.68           C  
ATOM   1511  CZ3 TRP   130     -49.765  70.890 -15.852  1.00  0.68           C  
ATOM   1512  CH2 TRP   130     -49.039  70.280 -16.883  1.00  0.68           C  
ATOM   1513  H   TRP   130     -45.419  71.918 -10.892  1.00  0.68           H  
ATOM   1514  HA  TRP   130     -47.766  72.946 -12.388  1.00  0.68           H  
ATOM   1515  HB2 TRP   130     -48.821  70.734 -11.837  1.00  0.68           H  
ATOM   1516  HB3 TRP   130     -47.309  70.226 -11.047  1.00  0.68           H  
ATOM   1517  HD1 TRP   130     -45.334  69.316 -12.756  1.00  0.68           H  
ATOM   1518  HE1 TRP   130     -45.383  68.764 -15.286  1.00  0.68           H  
ATOM   1519  HE3 TRP   130     -49.816  71.396 -13.755  1.00  0.68           H  
ATOM   1520  HZ2 TRP   130     -47.253  69.173 -17.421  1.00  0.68           H  
ATOM   1521  HZ3 TRP   130     -50.727  71.332 -16.065  1.00  0.68           H  
ATOM   1522  HH2 TRP   130     -49.440  70.277 -17.886  1.00  0.68           H  
ATOM   1523  N   CYS   131     -49.181  73.193 -10.266  1.00  0.67           N  
ATOM   1524  CA  CYS   131     -49.902  73.517  -9.066  1.00  0.67           C  
ATOM   1525  C   CYS   131     -51.337  73.555  -9.514  1.00  0.67           C  
ATOM   1526  O   CYS   131     -51.610  73.437 -10.706  1.00  0.67           O  
ATOM   1527  CB  CYS   131     -49.508  74.838  -8.340  1.00  0.67           C  
ATOM   1528  SG  CYS   131     -49.970  76.362  -9.202  1.00  0.67           S  
ATOM   1529  H   CYS   131     -49.632  73.365 -11.153  1.00  0.67           H  
ATOM   1530  HA  CYS   131     -49.673  72.775  -8.301  1.00  0.67           H  
ATOM   1531  HB2 CYS   131     -48.426  74.840  -8.209  1.00  0.67           H  
ATOM   1532  HB3 CYS   131     -49.993  74.843  -7.364  1.00  0.67           H  
ATOM   1533  N   GLY   132     -52.268  73.718  -8.566  1.00  0.66           N  
ATOM   1534  CA  GLY   132     -53.694  73.690  -8.821  1.00  0.66           C  
ATOM   1535  C   GLY   132     -54.273  72.310  -8.771  1.00  0.66           C  
ATOM   1536  O   GLY   132     -53.729  71.325  -9.262  1.00  0.66           O  
ATOM   1537  H   GLY   132     -51.958  73.869  -7.617  1.00  0.66           H  
ATOM   1538  HA2 GLY   132     -53.878  74.107  -9.811  1.00  0.66           H  
ATOM   1539  HA3 GLY   132     -54.193  74.303  -8.070  1.00  0.66           H  
ATOM   1540  N   HIS   133     -55.432  72.204  -8.104  1.00  0.53           N  
ATOM   1541  CA  HIS   133     -56.274  71.045  -8.127  1.00  0.53           C  
ATOM   1542  C   HIS   133     -57.103  71.044  -9.404  1.00  0.53           C  
ATOM   1543  O   HIS   133     -57.256  72.058 -10.074  1.00  0.53           O  
ATOM   1544  CB  HIS   133     -57.082  70.852  -6.803  1.00  0.53           C  
ATOM   1545  CG  HIS   133     -58.145  71.869  -6.498  1.00  0.53           C  
ATOM   1546  ND1 HIS   133     -59.448  71.499  -6.736  1.00  0.53           N  
ATOM   1547  CD2 HIS   133     -58.097  73.172  -6.095  1.00  0.53           C  
ATOM   1548  CE1 HIS   133     -60.164  72.575  -6.511  1.00  0.53           C  
ATOM   1549  NE2 HIS   133     -59.402  73.620  -6.110  1.00  0.53           N  
ATOM   1550  H   HIS   133     -55.731  72.993  -7.549  1.00  0.53           H  
ATOM   1551  HA  HIS   133     -55.654  70.149  -8.159  1.00  0.53           H  
ATOM   1552  HB2 HIS   133     -56.369  70.864  -5.978  1.00  0.53           H  
ATOM   1553  HB3 HIS   133     -57.565  69.876  -6.852  1.00  0.53           H  
ATOM   1554  HD2 HIS   133     -57.218  73.737  -5.821  1.00  0.53           H  
ATOM   1555  HE2 HIS   133     -59.725  74.546  -5.869  1.00  0.53           H  
ATOM   1556  HE1 HIS   133     -61.236  72.622  -6.632  1.00  0.53           H  
ATOM   1557  N   LYS   134     -57.580  69.861  -9.802  1.00  0.44           N  
ATOM   1558  CA  LYS   134     -58.438  69.610 -10.951  1.00  0.44           C  
ATOM   1559  C   LYS   134     -57.840  69.673 -12.362  1.00  0.44           C  
ATOM   1560  O   LYS   134     -58.277  68.920 -13.228  1.00  0.44           O  
ATOM   1561  CB  LYS   134     -59.755  70.383 -10.891  1.00  0.44           C  
ATOM   1562  CG  LYS   134     -60.665  70.006  -9.725  1.00  0.44           C  
ATOM   1563  CD  LYS   134     -61.686  71.135  -9.627  1.00  0.44           C  
ATOM   1564  CE  LYS   134     -62.705  70.951  -8.522  1.00  0.44           C  
ATOM   1565  NZ  LYS   134     -63.705  72.033  -8.623  1.00  0.44           N1+
ATOM   1566  H   LYS   134     -57.318  69.058  -9.248  1.00  0.44           H  
ATOM   1567  HA  LYS   134     -58.612  68.543 -10.815  1.00  0.44           H  
ATOM   1568  HB2 LYS   134     -60.298  70.200 -11.818  1.00  0.44           H  
ATOM   1569  HB3 LYS   134     -59.522  71.445 -10.810  1.00  0.44           H  
ATOM   1570  HG2 LYS   134     -60.090  69.930  -8.802  1.00  0.44           H  
ATOM   1571  HG3 LYS   134     -61.164  69.057  -9.922  1.00  0.44           H  
ATOM   1572  HD2 LYS   134     -62.218  71.199 -10.576  1.00  0.44           H  
ATOM   1573  HD3 LYS   134     -61.150  72.067  -9.447  1.00  0.44           H  
ATOM   1574  HE2 LYS   134     -62.209  70.998  -7.553  1.00  0.44           H  
ATOM   1575  HE3 LYS   134     -63.197  69.984  -8.632  1.00  0.44           H  
ATOM   1576  HZ1 LYS   134     -63.246  72.927  -8.520  1.00  0.44           H  
ATOM   1577  HZ2 LYS   134     -64.159  71.989  -9.524  1.00  0.44           H  
ATOM   1578  HZ3 LYS   134     -64.395  71.923  -7.893  1.00  0.44           H  
ATOM   1579  N   GLU   135     -56.784  70.480 -12.594  1.00  0.35           N  
ATOM   1580  CA  GLU   135     -55.956  70.505 -13.787  1.00  0.35           C  
ATOM   1581  C   GLU   135     -55.087  69.262 -14.107  1.00  0.35           C  
ATOM   1582  O   GLU   135     -53.872  69.373 -14.172  1.00  0.35           O  
ATOM   1583  CB  GLU   135     -55.034  71.757 -13.603  1.00  0.35           C  
ATOM   1584  CG  GLU   135     -55.850  73.067 -13.437  1.00  0.35           C  
ATOM   1585  CD  GLU   135     -56.722  73.303 -14.672  1.00  0.35           C  
ATOM   1586  OE1 GLU   135     -56.447  72.680 -15.734  1.00  0.35           O  
ATOM   1587  OE2 GLU   135     -57.699  74.082 -14.557  1.00  0.35           O1-
ATOM   1588  H   GLU   135     -56.545  71.134 -11.863  1.00  0.35           H  
ATOM   1589  HA  GLU   135     -56.632  70.528 -14.642  1.00  0.35           H  
ATOM   1590  HB2 GLU   135     -54.392  71.852 -14.479  1.00  0.35           H  
ATOM   1591  HB3 GLU   135     -54.418  71.612 -12.715  1.00  0.35           H  
ATOM   1592  HG2 GLU   135     -55.165  73.906 -13.314  1.00  0.35           H  
ATOM   1593  HG3 GLU   135     -56.487  72.986 -12.556  1.00  0.35           H  
ATOM   1594  N   VAL   136     -55.649  68.027 -14.305  1.00  0.55           N  
ATOM   1595  CA  VAL   136     -54.860  66.751 -14.243  1.00  0.55           C  
ATOM   1596  C   VAL   136     -53.700  66.671 -15.229  1.00  0.55           C  
ATOM   1597  O   VAL   136     -53.964  66.856 -16.412  1.00  0.55           O  
ATOM   1598  CB  VAL   136     -55.704  65.438 -14.261  1.00  0.55           C  
ATOM   1599  CG1 VAL   136     -56.746  65.383 -15.417  1.00  0.55           C  
ATOM   1600  CG2 VAL   136     -54.851  64.131 -14.043  1.00  0.55           C  
ATOM   1601  H   VAL   136     -56.638  67.973 -14.501  1.00  0.55           H  
ATOM   1602  HA  VAL   136     -54.425  66.813 -13.246  1.00  0.55           H  
ATOM   1603  HB  VAL   136     -56.327  65.474 -13.367  1.00  0.55           H  
ATOM   1604 HG11 VAL   136     -57.375  66.272 -15.382  1.00  0.55           H  
ATOM   1605 HG12 VAL   136     -56.225  65.344 -16.374  1.00  0.55           H  
ATOM   1606 HG13 VAL   136     -57.367  64.494 -15.305  1.00  0.55           H  
ATOM   1607 HG21 VAL   136     -54.179  63.990 -14.890  1.00  0.55           H  
ATOM   1608 HG22 VAL   136     -54.267  64.227 -13.128  1.00  0.55           H  
ATOM   1609 HG23 VAL   136     -55.517  63.272 -13.961  1.00  0.55           H  
ATOM   1610  N   PRO   137     -52.412  66.419 -14.862  1.00  0.59           N  
ATOM   1611  CA  PRO   137     -51.356  66.643 -15.838  1.00  0.59           C  
ATOM   1612  C   PRO   137     -51.337  65.741 -17.043  1.00  0.59           C  
ATOM   1613  O   PRO   137     -51.637  64.558 -16.885  1.00  0.59           O  
ATOM   1614  CB  PRO   137     -50.055  66.481 -15.052  1.00  0.59           C  
ATOM   1615  CG  PRO   137     -50.402  67.090 -13.702  1.00  0.59           C  
ATOM   1616  CD  PRO   137     -51.879  66.696 -13.515  1.00  0.59           C  
ATOM   1617  HA  PRO   137     -51.514  67.627 -16.278  1.00  0.59           H  
ATOM   1618  HB2 PRO   137     -49.238  67.022 -15.529  1.00  0.59           H  
ATOM   1619  HB3 PRO   137     -49.785  65.430 -14.951  1.00  0.59           H  
ATOM   1620  HG2 PRO   137     -50.284  68.174 -13.719  1.00  0.59           H  
ATOM   1621  HG3 PRO   137     -49.781  66.670 -12.911  1.00  0.59           H  
ATOM   1622  HD2 PRO   137     -51.955  65.807 -12.890  1.00  0.59           H  
ATOM   1623  HD3 PRO   137     -52.431  67.514 -13.052  1.00  0.59           H  
ATOM   1624  N   PRO   138     -50.969  66.192 -18.245  1.00  0.59           N  
ATOM   1625  CA  PRO   138     -50.550  65.249 -19.265  1.00  0.59           C  
ATOM   1626  C   PRO   138     -49.379  64.374 -18.771  1.00  0.59           C  
ATOM   1627  O   PRO   138     -48.633  64.767 -17.874  1.00  0.59           O  
ATOM   1628  CB  PRO   138     -50.179  66.153 -20.471  1.00  0.59           C  
ATOM   1629  CG  PRO   138     -50.370  67.602 -19.984  1.00  0.59           C  
ATOM   1630  CD  PRO   138     -50.297  67.464 -18.471  1.00  0.59           C  
ATOM   1631  HA  PRO   138     -51.321  64.526 -19.533  1.00  0.59           H  
ATOM   1632  HB2 PRO   138     -50.836  65.947 -21.316  1.00  0.59           H  
ATOM   1633  HB3 PRO   138     -49.143  65.985 -20.767  1.00  0.59           H  
ATOM   1634  HG2 PRO   138     -51.337  67.996 -20.296  1.00  0.59           H  
ATOM   1635  HG3 PRO   138     -49.576  68.249 -20.358  1.00  0.59           H  
ATOM   1636  HD2 PRO   138     -49.263  67.432 -18.127  1.00  0.59           H  
ATOM   1637  HD3 PRO   138     -50.820  68.281 -17.974  1.00  0.59           H  
ATOM   1638  N   ARG   139     -49.203  63.156 -19.316  1.00  0.57           N  
ATOM   1639  CA  ARG   139     -48.045  62.340 -18.996  1.00  0.57           C  
ATOM   1640  C   ARG   139     -46.701  62.942 -19.373  1.00  0.57           C  
ATOM   1641  O   ARG   139     -46.483  63.427 -20.484  1.00  0.57           O  
ATOM   1642  CB  ARG   139     -48.136  60.946 -19.642  1.00  0.57           C  
ATOM   1643  CG  ARG   139     -49.285  60.059 -19.144  1.00  0.57           C  
ATOM   1644  CD  ARG   139     -49.179  58.599 -19.626  1.00  0.57           C  
ATOM   1645  NE  ARG   139     -50.338  57.842 -19.041  1.00  0.57           N  
ATOM   1646  CZ  ARG   139     -50.628  56.555 -19.290  1.00  0.57           C  
ATOM   1647  NH1 ARG   139     -51.660  55.973 -18.678  1.00  0.57           N  
ATOM   1648  NH2 ARG   139     -49.911  55.827 -20.140  1.00  0.57           N1+
ATOM   1649  H   ARG   139     -49.893  62.801 -19.963  1.00  0.57           H  
ATOM   1650  HA  ARG   139     -48.079  62.276 -17.908  1.00  0.57           H  
ATOM   1651  HB2 ARG   139     -47.200  60.424 -19.446  1.00  0.57           H  
ATOM   1652  HB3 ARG   139     -48.258  61.082 -20.717  1.00  0.57           H  
ATOM   1653  HG2 ARG   139     -50.225  60.475 -19.505  1.00  0.57           H  
ATOM   1654  HG3 ARG   139     -49.280  60.065 -18.054  1.00  0.57           H  
ATOM   1655  HD2 ARG   139     -48.240  58.162 -19.286  1.00  0.57           H  
ATOM   1656  HD3 ARG   139     -49.223  58.563 -20.715  1.00  0.57           H  
ATOM   1657  HE  ARG   139     -50.948  58.342 -18.410  1.00  0.57           H  
ATOM   1658 HH11 ARG   139     -52.224  56.500 -18.027  1.00  0.57           H  
ATOM   1659 HH12 ARG   139     -51.878  55.005 -18.866  1.00  0.57           H  
ATOM   1660 HH21 ARG   139     -50.154  54.861 -20.307  1.00  0.57           H  
ATOM   1661 HH22 ARG   139     -49.123  56.240 -20.619  1.00  0.57           H  
ATOM   1662  N   ILE   140     -45.725  62.836 -18.449  1.00  0.64           N  
ATOM   1663  CA  ILE   140     -44.481  63.557 -18.562  1.00  0.64           C  
ATOM   1664  C   ILE   140     -43.454  62.517 -18.897  1.00  0.64           C  
ATOM   1665  O   ILE   140     -43.034  61.748 -18.043  1.00  0.64           O  
ATOM   1666  CB  ILE   140     -44.140  64.323 -17.280  1.00  0.64           C  
ATOM   1667  CG1 ILE   140     -45.310  65.270 -16.897  1.00  0.64           C  
ATOM   1668  CG2 ILE   140     -42.760  65.007 -17.353  1.00  0.64           C  
ATOM   1669  CD1 ILE   140     -45.045  66.193 -15.700  1.00  0.64           C  
ATOM   1670  H   ILE   140     -45.870  62.232 -17.652  1.00  0.64           H  
ATOM   1671  HA  ILE   140     -44.531  64.328 -19.331  1.00  0.64           H  
ATOM   1672  HB  ILE   140     -44.036  63.612 -16.460  1.00  0.64           H  
ATOM   1673 HG12 ILE   140     -46.178  64.654 -16.661  1.00  0.64           H  
ATOM   1674 HG13 ILE   140     -45.533  65.896 -17.761  1.00  0.64           H  
ATOM   1675 HG21 ILE   140     -41.993  64.258 -17.552  1.00  0.64           H  
ATOM   1676 HG22 ILE   140     -42.763  65.746 -18.154  1.00  0.64           H  
ATOM   1677 HG23 ILE   140     -42.548  65.500 -16.404  1.00  0.64           H  
ATOM   1678 HD11 ILE   140     -44.819  65.591 -14.820  1.00  0.64           H  
ATOM   1679 HD12 ILE   140     -44.199  66.843 -15.923  1.00  0.64           H  
ATOM   1680 HD13 ILE   140     -45.929  66.801 -15.507  1.00  0.64           H  
ATOM   1681  N   LYS   141     -43.038  62.482 -20.180  1.00  0.61           N  
ATOM   1682  CA  LYS   141     -41.872  61.760 -20.631  1.00  0.61           C  
ATOM   1683  C   LYS   141     -40.649  62.614 -20.324  1.00  0.61           C  
ATOM   1684  O   LYS   141     -40.513  63.740 -20.808  1.00  0.61           O  
ATOM   1685  CB  LYS   141     -41.945  61.365 -22.137  1.00  0.61           C  
ATOM   1686  CG  LYS   141     -43.274  60.674 -22.496  1.00  0.61           C  
ATOM   1687  CD  LYS   141     -43.361  60.222 -23.966  1.00  0.61           C  
ATOM   1688  CE  LYS   141     -44.691  59.530 -24.308  1.00  0.61           C  
ATOM   1689  NZ  LYS   141     -44.735  59.122 -25.732  1.00  0.61           N1+
ATOM   1690  H   LYS   141     -43.575  62.992 -20.867  1.00  0.61           H  
ATOM   1691  HA  LYS   141     -41.812  60.810 -20.099  1.00  0.61           H  
ATOM   1692  HB2 LYS   141     -41.124  60.684 -22.361  1.00  0.61           H  
ATOM   1693  HB3 LYS   141     -41.844  62.267 -22.741  1.00  0.61           H  
ATOM   1694  HG2 LYS   141     -44.088  61.372 -22.302  1.00  0.61           H  
ATOM   1695  HG3 LYS   141     -43.389  59.797 -21.859  1.00  0.61           H  
ATOM   1696  HD2 LYS   141     -42.547  59.525 -24.163  1.00  0.61           H  
ATOM   1697  HD3 LYS   141     -43.252  61.098 -24.605  1.00  0.61           H  
ATOM   1698  HE2 LYS   141     -45.511  60.220 -24.111  1.00  0.61           H  
ATOM   1699  HE3 LYS   141     -44.802  58.645 -23.681  1.00  0.61           H  
ATOM   1700  HZ1 LYS   141     -44.632  59.937 -26.319  1.00  0.61           H  
ATOM   1701  HZ2 LYS   141     -43.983  58.475 -25.920  1.00  0.61           H  
ATOM   1702  HZ3 LYS   141     -45.620  58.676 -25.927  1.00  0.61           H  
ATOM   1703  N   SER   142     -39.781  62.074 -19.436  1.00  0.61           N  
ATOM   1704  CA  SER   142     -38.355  62.375 -19.311  1.00  0.61           C  
ATOM   1705  C   SER   142     -37.680  62.026 -20.603  1.00  0.61           C  
ATOM   1706  O   SER   142     -38.125  61.117 -21.298  1.00  0.61           O  
ATOM   1707  CB  SER   142     -37.682  61.503 -18.202  1.00  0.61           C  
ATOM   1708  OG  SER   142     -36.253  61.593 -18.197  1.00  0.61           O  
ATOM   1709  H   SER   142     -40.157  61.392 -18.793  1.00  0.61           H  
ATOM   1710  HA  SER   142     -38.255  63.431 -19.059  1.00  0.61           H  
ATOM   1711  HB2 SER   142     -37.962  60.462 -18.364  1.00  0.61           H  
ATOM   1712  HB3 SER   142     -38.052  61.832 -17.231  1.00  0.61           H  
ATOM   1713  HG  SER   142     -35.929  61.023 -17.496  1.00  0.61           H  
ATOM   1714  N   ARG   143     -36.598  62.739 -20.942  1.00  0.45           N  
ATOM   1715  CA  ARG   143     -35.862  62.489 -22.141  1.00  0.45           C  
ATOM   1716  C   ARG   143     -34.563  61.759 -21.822  1.00  0.45           C  
ATOM   1717  O   ARG   143     -33.736  61.573 -22.706  1.00  0.45           O  
ATOM   1718  CB  ARG   143     -35.487  63.814 -22.821  1.00  0.45           C  
ATOM   1719  CG  ARG   143     -36.685  64.745 -23.057  1.00  0.45           C  
ATOM   1720  CD  ARG   143     -36.278  65.945 -23.895  1.00  0.45           C  
ATOM   1721  NE  ARG   143     -37.544  66.681 -24.190  1.00  0.45           N  
ATOM   1722  CZ  ARG   143     -37.594  67.824 -24.880  1.00  0.45           C  
ATOM   1723  NH1 ARG   143     -38.775  68.388 -25.124  1.00  0.45           N  
ATOM   1724  NH2 ARG   143     -36.496  68.381 -25.381  1.00  0.45           N1+
ATOM   1725  H   ARG   143     -36.291  63.480 -20.328  1.00  0.45           H  
ATOM   1726  HA  ARG   143     -36.491  61.885 -22.796  1.00  0.45           H  
ATOM   1727  HB2 ARG   143     -35.030  63.589 -23.785  1.00  0.45           H  
ATOM   1728  HB3 ARG   143     -34.766  64.333 -22.190  1.00  0.45           H  
ATOM   1729  HG2 ARG   143     -37.063  65.092 -22.095  1.00  0.45           H  
ATOM   1730  HG3 ARG   143     -37.468  64.194 -23.578  1.00  0.45           H  
ATOM   1731  HD2 ARG   143     -35.804  65.619 -24.821  1.00  0.45           H  
ATOM   1732  HD3 ARG   143     -35.590  66.581 -23.339  1.00  0.45           H  
ATOM   1733  HE  ARG   143     -38.411  66.292 -23.848  1.00  0.45           H  
ATOM   1734 HH11 ARG   143     -38.828  69.228 -25.683  1.00  0.45           H  
ATOM   1735 HH12 ARG   143     -39.618  67.976 -24.750  1.00  0.45           H  
ATOM   1736 HH21 ARG   143     -35.593  67.965 -25.204  1.00  0.45           H  
ATOM   1737 HH22 ARG   143     -36.565  69.221 -25.938  1.00  0.45           H  
ATOM   1738  N   THR   144     -34.315  61.352 -20.550  1.00  0.54           N  
ATOM   1739  CA  THR   144     -33.087  60.667 -20.158  1.00  0.54           C  
ATOM   1740  C   THR   144     -33.348  59.551 -19.166  1.00  0.54           C  
ATOM   1741  O   THR   144     -34.462  59.337 -18.692  1.00  0.54           O  
ATOM   1742  CB  THR   144     -31.934  61.541 -19.614  1.00  0.54           C  
ATOM   1743  OG1 THR   144     -32.169  62.171 -18.363  1.00  0.54           O  
ATOM   1744  CG2 THR   144     -31.609  62.632 -20.636  1.00  0.54           C  
ATOM   1745  H   THR   144     -35.013  61.532 -19.842  1.00  0.54           H  
ATOM   1746  HA  THR   144     -32.740  60.280 -21.116  1.00  0.54           H  
ATOM   1747  HB  THR   144     -31.111  60.845 -19.450  1.00  0.54           H  
ATOM   1748 HG21 THR   144     -31.372  62.172 -21.595  1.00  0.54           H  
ATOM   1749 HG22 THR   144     -32.470  63.290 -20.751  1.00  0.54           H  
ATOM   1750 HG23 THR   144     -30.753  63.211 -20.289  1.00  0.54           H  
ATOM   1751  HG1 THR   144     -32.892  62.791 -18.482  1.00  0.54           H  
ATOM   1752  N   ASN   145     -32.279  58.782 -18.856  1.00  0.59           N  
ATOM   1753  CA  ASN   145     -32.155  57.765 -17.819  1.00  0.59           C  
ATOM   1754  C   ASN   145     -32.820  58.097 -16.480  1.00  0.59           C  
ATOM   1755  O   ASN   145     -33.718  57.405 -15.999  1.00  0.59           O  
ATOM   1756  CB  ASN   145     -30.635  57.609 -17.506  1.00  0.59           C  
ATOM   1757  CG  ASN   145     -29.860  56.999 -18.666  1.00  0.59           C  
ATOM   1758  OD1 ASN   145     -30.352  56.860 -19.782  1.00  0.59           O  
ATOM   1759  ND2 ASN   145     -28.584  56.616 -18.416  1.00  0.59           N  
ATOM   1760  H   ASN   145     -31.455  58.933 -19.420  1.00  0.59           H  
ATOM   1761  HA  ASN   145     -32.651  56.879 -18.215  1.00  0.59           H  
ATOM   1762  HB2 ASN   145     -30.522  56.966 -16.633  1.00  0.59           H  
ATOM   1763  HB3 ASN   145     -30.220  58.593 -17.288  1.00  0.59           H  
ATOM   1764 HD21 ASN   145     -28.192  56.736 -17.493  1.00  0.59           H  
ATOM   1765 HD22 ASN   145     -28.025  56.210 -19.153  1.00  0.59           H  
ATOM   1766  N   GLN   146     -32.371  59.204 -15.858  1.00  0.60           N  
ATOM   1767  CA  GLN   146     -32.854  59.672 -14.580  1.00  0.60           C  
ATOM   1768  C   GLN   146     -33.991  60.663 -14.739  1.00  0.60           C  
ATOM   1769  O   GLN   146     -34.200  61.274 -15.783  1.00  0.60           O  
ATOM   1770  CB  GLN   146     -31.769  60.411 -13.745  1.00  0.60           C  
ATOM   1771  CG  GLN   146     -30.577  59.545 -13.279  1.00  0.60           C  
ATOM   1772  CD  GLN   146     -29.439  59.383 -14.286  1.00  0.60           C  
ATOM   1773  OE1 GLN   146     -29.425  59.951 -15.377  1.00  0.60           O  
ATOM   1774  NE2 GLN   146     -28.416  58.591 -13.874  1.00  0.60           N  
ATOM   1775  H   GLN   146     -31.649  59.742 -16.315  1.00  0.60           H  
ATOM   1776  HA  GLN   146     -33.173  58.764 -14.068  1.00  0.60           H  
ATOM   1777  HB2 GLN   146     -32.251  60.822 -12.858  1.00  0.60           H  
ATOM   1778  HB3 GLN   146     -31.374  61.224 -14.354  1.00  0.60           H  
ATOM   1779  HG2 GLN   146     -30.958  58.552 -13.042  1.00  0.60           H  
ATOM   1780  HG3 GLN   146     -30.165  60.000 -12.379  1.00  0.60           H  
ATOM   1781 HE21 GLN   146     -28.459  58.139 -12.972  1.00  0.60           H  
ATOM   1782 HE22 GLN   146     -27.612  58.454 -14.470  1.00  0.60           H  
ATOM   1783  N   ILE   147     -34.732  60.888 -13.644  1.00  0.65           N  
ATOM   1784  CA  ILE   147     -35.633  62.018 -13.515  1.00  0.65           C  
ATOM   1785  C   ILE   147     -35.648  62.415 -12.052  1.00  0.65           C  
ATOM   1786  O   ILE   147     -35.549  61.577 -11.146  1.00  0.65           O  
ATOM   1787  CB  ILE   147     -37.016  61.595 -14.041  1.00  0.65           C  
ATOM   1788  CG1 ILE   147     -38.265  62.499 -13.967  1.00  0.65           C  
ATOM   1789  CG2 ILE   147     -37.393  60.311 -13.322  1.00  0.65           C  
ATOM   1790  CD1 ILE   147     -38.218  63.644 -14.959  1.00  0.65           C  
ATOM   1791  H   ILE   147     -34.659  60.240 -12.873  1.00  0.65           H  
ATOM   1792  HA  ILE   147     -35.319  62.883 -14.099  1.00  0.65           H  
ATOM   1793  HB  ILE   147     -36.819  61.576 -15.113  1.00  0.65           H  
ATOM   1794 HG12 ILE   147     -38.337  62.912 -12.961  1.00  0.65           H  
ATOM   1795 HG13 ILE   147     -39.147  61.893 -14.175  1.00  0.65           H  
ATOM   1796 HG21 ILE   147     -36.589  59.583 -13.432  1.00  0.65           H  
ATOM   1797 HG22 ILE   147     -37.552  60.520 -12.264  1.00  0.65           H  
ATOM   1798 HG23 ILE   147     -38.309  59.908 -13.754  1.00  0.65           H  
ATOM   1799 HD11 ILE   147     -37.340  64.259 -14.762  1.00  0.65           H  
ATOM   1800 HD12 ILE   147     -38.163  63.245 -15.972  1.00  0.65           H  
ATOM   1801 HD13 ILE   147     -39.117  64.251 -14.856  1.00  0.65           H  
ATOM   1802  N   LYS   148     -35.746  63.714 -11.765  1.00  0.68           N  
ATOM   1803  CA  LYS   148     -35.879  64.155 -10.416  1.00  0.68           C  
ATOM   1804  C   LYS   148     -37.197  64.872 -10.295  1.00  0.68           C  
ATOM   1805  O   LYS   148     -37.706  65.465 -11.245  1.00  0.68           O  
ATOM   1806  CB  LYS   148     -34.683  65.010 -10.031  1.00  0.68           C  
ATOM   1807  CG  LYS   148     -34.773  65.446  -8.572  1.00  0.68           C  
ATOM   1808  CD  LYS   148     -33.490  66.146  -8.179  1.00  0.68           C  
ATOM   1809  CE  LYS   148     -33.592  66.962  -6.908  1.00  0.68           C  
ATOM   1810  NZ  LYS   148     -32.425  67.842  -6.838  1.00  0.68           N1+
ATOM   1811  H   LYS   148     -35.726  64.393 -12.512  1.00  0.68           H  
ATOM   1812  HA  LYS   148     -35.884  63.320  -9.715  1.00  0.68           H  
ATOM   1813  HB2 LYS   148     -34.657  65.895 -10.667  1.00  0.68           H  
ATOM   1814  HB3 LYS   148     -33.770  64.432 -10.175  1.00  0.68           H  
ATOM   1815  HG2 LYS   148     -34.919  64.571  -7.939  1.00  0.68           H  
ATOM   1816  HG3 LYS   148     -35.613  66.129  -8.447  1.00  0.68           H  
ATOM   1817  HD2 LYS   148     -33.202  66.813  -8.991  1.00  0.68           H  
ATOM   1818  HD3 LYS   148     -32.717  65.390  -8.039  1.00  0.68           H  
ATOM   1819  HE2 LYS   148     -33.607  66.299  -6.043  1.00  0.68           H  
ATOM   1820  HE3 LYS   148     -34.504  67.559  -6.924  1.00  0.68           H  
ATOM   1821  HZ1 LYS   148     -31.583  67.284  -6.823  1.00  0.68           H  
ATOM   1822  HZ2 LYS   148     -32.412  68.449  -7.645  1.00  0.68           H  
ATOM   1823  HZ3 LYS   148     -32.474  68.400  -5.997  1.00  0.68           H  
ATOM   1824  N   ILE   149     -37.837  64.726  -9.126  1.00  0.70           N  
ATOM   1825  CA  ILE   149     -39.065  65.393  -8.774  1.00  0.70           C  
ATOM   1826  C   ILE   149     -38.817  66.047  -7.419  1.00  0.70           C  
ATOM   1827  O   ILE   149     -38.242  65.435  -6.517  1.00  0.70           O  
ATOM   1828  CB  ILE   149     -40.221  64.387  -8.737  1.00  0.70           C  
ATOM   1829  CG1 ILE   149     -40.543  63.900 -10.167  1.00  0.70           C  
ATOM   1830  CG2 ILE   149     -41.517  65.004  -8.168  1.00  0.70           C  
ATOM   1831  CD1 ILE   149     -40.898  62.415 -10.338  1.00  0.70           C  
ATOM   1832  H   ILE   149     -37.429  64.104  -8.443  1.00  0.70           H  
ATOM   1833  HA  ILE   149     -39.350  66.149  -9.506  1.00  0.70           H  
ATOM   1834  HB  ILE   149     -39.896  63.569  -8.094  1.00  0.70           H  
ATOM   1835 HG12 ILE   149     -39.670  64.102 -10.787  1.00  0.70           H  
ATOM   1836 HG13 ILE   149     -41.389  64.484 -10.530  1.00  0.70           H  
ATOM   1837 HG21 ILE   149     -41.328  65.383  -7.164  1.00  0.70           H  
ATOM   1838 HG22 ILE   149     -41.842  65.823  -8.810  1.00  0.70           H  
ATOM   1839 HG23 ILE   149     -42.295  64.242  -8.129  1.00  0.70           H  
ATOM   1840 HD11 ILE   149     -40.070  61.800  -9.984  1.00  0.70           H  
ATOM   1841 HD12 ILE   149     -41.794  62.187  -9.760  1.00  0.70           H  
ATOM   1842 HD13 ILE   149     -41.082  62.204 -11.392  1.00  0.70           H  
ATOM   1843  N   THR   150     -39.222  67.328  -7.266  1.00  0.72           N  
ATOM   1844  CA  THR   150     -39.283  68.076  -6.012  1.00  0.72           C  
ATOM   1845  C   THR   150     -40.673  68.670  -5.834  1.00  0.72           C  
ATOM   1846  O   THR   150     -41.335  69.067  -6.788  1.00  0.72           O  
ATOM   1847  CB  THR   150     -38.217  69.179  -5.865  1.00  0.72           C  
ATOM   1848  OG1 THR   150     -38.319  70.238  -6.812  1.00  0.72           O  
ATOM   1849  CG2 THR   150     -36.847  68.518  -6.029  1.00  0.72           C  
ATOM   1850  H   THR   150     -39.511  67.816  -8.101  1.00  0.72           H  
ATOM   1851  HA  THR   150     -39.064  67.353  -5.226  1.00  0.72           H  
ATOM   1852  HB  THR   150     -38.366  69.635  -4.886  1.00  0.72           H  
ATOM   1853 HG21 THR   150     -36.731  67.733  -5.282  1.00  0.72           H  
ATOM   1854 HG22 THR   150     -36.769  68.085  -7.026  1.00  0.72           H  
ATOM   1855 HG23 THR   150     -36.065  69.265  -5.895  1.00  0.72           H  
ATOM   1856  HG1 THR   150     -38.191  69.860  -7.685  1.00  0.72           H  
ATOM   1857  N   PHE   151     -41.201  68.712  -4.595  1.00  0.68           N  
ATOM   1858  CA  PHE   151     -42.480  69.336  -4.304  1.00  0.68           C  
ATOM   1859  C   PHE   151     -42.328  70.115  -3.027  1.00  0.68           C  
ATOM   1860  O   PHE   151     -41.866  69.574  -2.025  1.00  0.68           O  
ATOM   1861  CB  PHE   151     -43.622  68.271  -4.178  1.00  0.68           C  
ATOM   1862  CG  PHE   151     -44.901  68.768  -3.512  1.00  0.68           C  
ATOM   1863  CD1 PHE   151     -45.052  68.919  -2.116  1.00  0.68           C  
ATOM   1864  CD2 PHE   151     -45.919  69.251  -4.330  1.00  0.68           C  
ATOM   1865  CE1 PHE   151     -46.163  69.589  -1.582  1.00  0.68           C  
ATOM   1866  CE2 PHE   151     -47.016  69.932  -3.810  1.00  0.68           C  
ATOM   1867  CZ  PHE   151     -47.152  70.094  -2.431  1.00  0.68           C  
ATOM   1868  H   PHE   151     -40.685  68.291  -3.836  1.00  0.68           H  
ATOM   1869  HA  PHE   151     -42.763  69.999  -5.122  1.00  0.68           H  
ATOM   1870  HB2 PHE   151     -43.240  67.434  -3.593  1.00  0.68           H  
ATOM   1871  HB3 PHE   151     -43.875  67.928  -5.181  1.00  0.68           H  
ATOM   1872  HD1 PHE   151     -44.303  68.514  -1.451  1.00  0.68           H  
ATOM   1873  HD2 PHE   151     -45.856  69.093  -5.397  1.00  0.68           H  
ATOM   1874  HE1 PHE   151     -46.254  69.715  -0.513  1.00  0.68           H  
ATOM   1875  HE2 PHE   151     -47.764  70.336  -4.476  1.00  0.68           H  
ATOM   1876  HZ  PHE   151     -48.012  70.604  -2.024  1.00  0.68           H  
ATOM   1877  N   LYS   152     -42.732  71.396  -3.028  1.00  0.66           N  
ATOM   1878  CA  LYS   152     -42.652  72.227  -1.862  1.00  0.66           C  
ATOM   1879  C   LYS   152     -44.042  72.722  -1.586  1.00  0.66           C  
ATOM   1880  O   LYS   152     -44.805  72.968  -2.520  1.00  0.66           O  
ATOM   1881  CB  LYS   152     -41.708  73.427  -2.081  1.00  0.66           C  
ATOM   1882  CG  LYS   152     -41.454  74.274  -0.829  1.00  0.66           C  
ATOM   1883  CD  LYS   152     -40.328  75.289  -1.042  1.00  0.66           C  
ATOM   1884  CE  LYS   152     -40.177  76.219   0.164  1.00  0.66           C  
ATOM   1885  NZ  LYS   152     -39.104  77.203  -0.089  1.00  0.66           N1+
ATOM   1886  H   LYS   152     -43.106  71.788  -3.881  1.00  0.66           H  
ATOM   1887  HA  LYS   152     -42.251  71.654  -1.026  1.00  0.66           H  
ATOM   1888  HB2 LYS   152     -42.147  74.070  -2.844  1.00  0.66           H  
ATOM   1889  HB3 LYS   152     -40.750  73.046  -2.434  1.00  0.66           H  
ATOM   1890  HG2 LYS   152     -41.181  73.613  -0.006  1.00  0.66           H  
ATOM   1891  HG3 LYS   152     -42.368  74.811  -0.576  1.00  0.66           H  
ATOM   1892  HD2 LYS   152     -40.553  75.887  -1.925  1.00  0.66           H  
ATOM   1893  HD3 LYS   152     -39.392  74.753  -1.195  1.00  0.66           H  
ATOM   1894  HE2 LYS   152     -39.926  75.629   1.046  1.00  0.66           H  
ATOM   1895  HE3 LYS   152     -41.116  76.745   0.334  1.00  0.66           H  
ATOM   1896  HZ1 LYS   152     -38.233  76.718  -0.247  1.00  0.66           H  
ATOM   1897  HZ2 LYS   152     -39.336  77.752  -0.904  1.00  0.66           H  
ATOM   1898  HZ3 LYS   152     -39.010  77.812   0.711  1.00  0.66           H  
ATOM   1899  N   SER   153     -44.371  72.855  -0.293  1.00  0.67           N  
ATOM   1900  CA  SER   153     -45.589  73.429   0.206  1.00  0.67           C  
ATOM   1901  C   SER   153     -45.248  74.684   0.982  1.00  0.67           C  
ATOM   1902  O   SER   153     -44.184  74.746   1.598  1.00  0.67           O  
ATOM   1903  CB  SER   153     -46.391  72.420   1.106  1.00  0.67           C  
ATOM   1904  OG  SER   153     -45.654  71.796   2.169  1.00  0.67           O  
ATOM   1905  H   SER   153     -43.704  72.523   0.389  1.00  0.67           H  
ATOM   1906  HA  SER   153     -46.234  73.673  -0.638  1.00  0.67           H  
ATOM   1907  HB2 SER   153     -46.776  71.631   0.460  1.00  0.67           H  
ATOM   1908  HB3 SER   153     -47.224  72.962   1.553  1.00  0.67           H  
ATOM   1909  HG  SER   153     -46.252  71.199   2.625  1.00  0.67           H  
ATOM   1910  N   ASP   154     -46.110  75.723   0.980  1.00  0.58           N  
ATOM   1911  CA  ASP   154     -45.993  76.843   1.890  1.00  0.58           C  
ATOM   1912  C   ASP   154     -46.841  76.547   3.160  1.00  0.58           C  
ATOM   1913  O   ASP   154     -47.963  76.037   3.130  1.00  0.58           O  
ATOM   1914  CB  ASP   154     -46.331  78.224   1.216  1.00  0.58           C  
ATOM   1915  CG  ASP   154     -45.219  78.799   0.324  1.00  0.58           C  
ATOM   1916  OD1 ASP   154     -44.032  78.407   0.501  1.00  0.58           O  
ATOM   1917  OD2 ASP   154     -45.524  79.751  -0.447  1.00  0.58           O1-
ATOM   1918  H   ASP   154     -46.870  75.719   0.315  1.00  0.58           H  
ATOM   1919  HA  ASP   154     -44.950  76.950   2.188  1.00  0.58           H  
ATOM   1920  HB2 ASP   154     -46.537  78.945   2.007  1.00  0.58           H  
ATOM   1921  HB3 ASP   154     -47.223  78.092   0.603  1.00  0.58           H  
ATOM   1922  N   ASP   155     -46.326  76.841   4.391  1.00  0.47           N  
ATOM   1923  CA  ASP   155     -47.163  76.991   5.590  1.00  0.47           C  
ATOM   1924  C   ASP   155     -47.959  78.283   5.502  1.00  0.47           C  
ATOM   1925  O   ASP   155     -47.637  79.323   6.069  1.00  0.47           O  
ATOM   1926  CB  ASP   155     -46.411  76.751   6.940  1.00  0.47           C  
ATOM   1927  CG  ASP   155     -47.299  76.637   8.174  1.00  0.47           C  
ATOM   1928  OD1 ASP   155     -46.758  76.777   9.300  1.00  0.47           O  
ATOM   1929  OD2 ASP   155     -48.506  76.326   7.991  1.00  0.47           O1-
ATOM   1930  H   ASP   155     -45.327  76.960   4.481  1.00  0.47           H  
ATOM   1931  HA  ASP   155     -47.886  76.175   5.604  1.00  0.47           H  
ATOM   1932  HB2 ASP   155     -45.725  77.584   7.095  1.00  0.47           H  
ATOM   1933  HB3 ASP   155     -45.843  75.825   6.848  1.00  0.47           H  
ATOM   1934  N   TYR   156     -49.027  78.208   4.685  1.00  0.30           N  
ATOM   1935  CA  TYR   156     -49.811  79.346   4.312  1.00  0.30           C  
ATOM   1936  C   TYR   156     -51.300  79.146   4.494  1.00  0.30           C  
ATOM   1937  O   TYR   156     -52.117  79.812   3.867  1.00  0.30           O  
ATOM   1938  CB  TYR   156     -49.439  79.621   2.851  1.00  0.30           C  
ATOM   1939  CG  TYR   156     -49.661  81.048   2.528  1.00  0.30           C  
ATOM   1940  CD1 TYR   156     -50.584  81.426   1.549  1.00  0.30           C  
ATOM   1941  CD2 TYR   156     -48.972  82.026   3.255  1.00  0.30           C  
ATOM   1942  CE1 TYR   156     -50.828  82.784   1.312  1.00  0.30           C  
ATOM   1943  CE2 TYR   156     -49.224  83.379   3.022  1.00  0.30           C  
ATOM   1944  CZ  TYR   156     -50.151  83.758   2.049  1.00  0.30           C  
ATOM   1945  OH  TYR   156     -50.392  85.123   1.820  1.00  0.30           O  
ATOM   1946  H   TYR   156     -49.288  77.304   4.317  1.00  0.30           H  
ATOM   1947  HA  TYR   156     -49.592  80.194   4.961  1.00  0.30           H  
ATOM   1948  HB2 TYR   156     -50.058  79.004   2.199  1.00  0.30           H  
ATOM   1949  HB3 TYR   156     -48.389  79.375   2.694  1.00  0.30           H  
ATOM   1950  HD1 TYR   156     -51.107  80.673   0.978  1.00  0.30           H  
ATOM   1951  HD2 TYR   156     -48.244  81.733   3.997  1.00  0.30           H  
ATOM   1952  HE1 TYR   156     -51.542  83.079   0.557  1.00  0.30           H  
ATOM   1953  HE2 TYR   156     -48.702  84.132   3.594  1.00  0.30           H  
ATOM   1954  HH  TYR   156     -51.041  85.312   1.138  1.00  0.30           H  
ATOM   1955  N   PHE   157     -51.689  78.212   5.382  1.00  0.21           N  
ATOM   1956  CA  PHE   157     -53.081  77.949   5.715  1.00  0.21           C  
ATOM   1957  C   PHE   157     -53.808  77.086   4.703  1.00  0.21           C  
ATOM   1958  O   PHE   157     -55.005  76.823   4.822  1.00  0.21           O  
ATOM   1959  CB  PHE   157     -53.926  79.207   6.062  1.00  0.21           C  
ATOM   1960  CG  PHE   157     -53.271  79.948   7.178  1.00  0.21           C  
ATOM   1961  CD1 PHE   157     -53.414  79.466   8.482  1.00  0.21           C  
ATOM   1962  CD2 PHE   157     -52.493  81.094   6.953  1.00  0.21           C  
ATOM   1963  CE1 PHE   157     -52.822  80.134   9.557  1.00  0.21           C  
ATOM   1964  CE2 PHE   157     -51.892  81.761   8.026  1.00  0.21           C  
ATOM   1965  CZ  PHE   157     -52.070  81.291   9.331  1.00  0.21           C  
ATOM   1966  H   PHE   157     -50.976  77.664   5.842  1.00  0.21           H  
ATOM   1967  HA  PHE   157     -52.990  77.374   6.636  1.00  0.21           H  
ATOM   1968  HB2 PHE   157     -54.927  78.901   6.366  1.00  0.21           H  
ATOM   1969  HB3 PHE   157     -53.994  79.853   5.187  1.00  0.21           H  
ATOM   1970  HD1 PHE   157     -53.988  78.569   8.661  1.00  0.21           H  
ATOM   1971  HD2 PHE   157     -52.358  81.463   5.947  1.00  0.21           H  
ATOM   1972  HE1 PHE   157     -52.945  79.757  10.562  1.00  0.21           H  
ATOM   1973  HE2 PHE   157     -51.290  82.640   7.846  1.00  0.21           H  
ATOM   1974  HZ  PHE   157     -51.628  81.820  10.162  1.00  0.21           H  
ATOM   1975  N   VAL   158     -53.083  76.515   3.725  1.00  0.53           N  
ATOM   1976  CA  VAL   158     -53.725  75.840   2.638  1.00  0.53           C  
ATOM   1977  C   VAL   158     -53.032  74.486   2.487  1.00  0.53           C  
ATOM   1978  O   VAL   158     -51.878  74.325   2.836  1.00  0.53           O  
ATOM   1979  CB  VAL   158     -53.676  76.718   1.405  1.00  0.53           C  
ATOM   1980  CG1 VAL   158     -54.449  76.033   0.275  1.00  0.53           C  
ATOM   1981  CG2 VAL   158     -54.141  78.188   1.599  1.00  0.53           C  
ATOM   1982  H   VAL   158     -52.075  76.563   3.758  1.00  0.53           H  
ATOM   1983  HA  VAL   158     -54.784  75.652   2.812  1.00  0.53           H  
ATOM   1984  HB  VAL   158     -52.621  76.820   1.152  1.00  0.53           H  
ATOM   1985 HG11 VAL   158     -54.034  75.040   0.101  1.00  0.53           H  
ATOM   1986 HG12 VAL   158     -55.499  75.944   0.555  1.00  0.53           H  
ATOM   1987 HG13 VAL   158     -54.365  76.627  -0.635  1.00  0.53           H  
ATOM   1988 HG21 VAL   158     -55.199  78.203   1.860  1.00  0.53           H  
ATOM   1989 HG22 VAL   158     -53.563  78.649   2.400  1.00  0.53           H  
ATOM   1990 HG23 VAL   158     -53.987  78.743   0.674  1.00  0.53           H  
ATOM   1991  N   ALA   159     -53.763  73.425   2.102  1.00  0.61           N  
ATOM   1992  CA  ALA   159     -53.203  72.121   1.837  1.00  0.61           C  
ATOM   1993  C   ALA   159     -54.344  71.403   1.142  1.00  0.61           C  
ATOM   1994  O   ALA   159     -55.500  71.507   1.552  1.00  0.61           O  
ATOM   1995  CB  ALA   159     -52.739  71.349   3.100  1.00  0.61           C  
ATOM   1996  H   ALA   159     -54.760  73.547   1.992  1.00  0.61           H  
ATOM   1997  HA  ALA   159     -52.288  72.195   1.250  1.00  0.61           H  
ATOM   1998  HB1 ALA   159     -51.959  71.917   3.607  1.00  0.61           H  
ATOM   1999  HB2 ALA   159     -53.585  71.213   3.774  1.00  0.61           H  
ATOM   2000  HB3 ALA   159     -52.347  70.375   2.807  1.00  0.61           H  
ATOM   2001  N   LYS   160     -54.070  70.742   0.007  1.00  0.58           N  
ATOM   2002  CA  LYS   160     -55.032  69.975  -0.753  1.00  0.58           C  
ATOM   2003  C   LYS   160     -54.862  68.502  -0.479  1.00  0.58           C  
ATOM   2004  O   LYS   160     -53.900  68.149   0.192  1.00  0.58           O  
ATOM   2005  CB  LYS   160     -54.767  70.204  -2.236  1.00  0.58           C  
ATOM   2006  CG  LYS   160     -54.847  71.669  -2.639  1.00  0.58           C  
ATOM   2007  CD  LYS   160     -56.093  72.462  -2.259  1.00  0.58           C  
ATOM   2008  CE  LYS   160     -57.229  71.894  -3.080  1.00  0.58           C  
ATOM   2009  NZ  LYS   160     -58.439  72.702  -2.950  1.00  0.58           N1+
ATOM   2010  H   LYS   160     -53.123  70.783  -0.342  1.00  0.58           H  
ATOM   2011  HA  LYS   160     -56.038  70.288  -0.472  1.00  0.58           H  
ATOM   2012  HB2 LYS   160     -55.506  69.646  -2.810  1.00  0.58           H  
ATOM   2013  HB3 LYS   160     -53.769  69.834  -2.471  1.00  0.58           H  
ATOM   2014  HG2 LYS   160     -54.759  71.709  -3.725  1.00  0.58           H  
ATOM   2015  HG3 LYS   160     -53.994  72.174  -2.186  1.00  0.58           H  
ATOM   2016  HD2 LYS   160     -55.953  73.518  -2.490  1.00  0.58           H  
ATOM   2017  HD3 LYS   160     -56.303  72.347  -1.196  1.00  0.58           H  
ATOM   2018  HE2 LYS   160     -57.441  70.881  -2.738  1.00  0.58           H  
ATOM   2019  HE3 LYS   160     -56.931  71.869  -4.128  1.00  0.58           H  
ATOM   2020  HZ1 LYS   160     -58.722  72.730  -1.981  1.00  0.58           H  
ATOM   2021  HZ2 LYS   160     -58.254  73.640  -3.274  1.00  0.58           H  
ATOM   2022  HZ3 LYS   160     -59.178  72.294  -3.505  1.00  0.58           H  
ATOM   2023  N   PRO   161     -55.717  67.596  -0.956  1.00  0.63           N  
ATOM   2024  CA  PRO   161     -55.523  66.168  -0.730  1.00  0.63           C  
ATOM   2025  C   PRO   161     -54.193  65.606  -1.193  1.00  0.63           C  
ATOM   2026  O   PRO   161     -53.614  64.797  -0.481  1.00  0.63           O  
ATOM   2027  CB  PRO   161     -56.696  65.479  -1.428  1.00  0.63           C  
ATOM   2028  CG  PRO   161     -57.775  66.555  -1.599  1.00  0.63           C  
ATOM   2029  CD  PRO   161     -57.030  67.889  -1.547  1.00  0.63           C  
ATOM   2030  HA  PRO   161     -55.496  65.983   0.344  1.00  0.63           H  
ATOM   2031  HB2 PRO   161     -57.072  64.659  -0.817  1.00  0.63           H  
ATOM   2032  HB3 PRO   161     -56.386  65.095  -2.400  1.00  0.63           H  
ATOM   2033  HG2 PRO   161     -58.505  66.494  -0.792  1.00  0.63           H  
ATOM   2034  HG3 PRO   161     -58.282  66.438  -2.557  1.00  0.63           H  
ATOM   2035  HD2 PRO   161     -56.911  68.296  -2.551  1.00  0.63           H  
ATOM   2036  HD3 PRO   161     -57.573  68.603  -0.928  1.00  0.63           H  
ATOM   2037  N   GLY   162     -53.680  66.006  -2.374  1.00  0.71           N  
ATOM   2038  CA  GLY   162     -52.371  65.561  -2.808  1.00  0.71           C  
ATOM   2039  C   GLY   162     -52.417  64.873  -4.130  1.00  0.71           C  
ATOM   2040  O   GLY   162     -53.222  65.205  -4.984  1.00  0.71           O  
ATOM   2041  H   GLY   162     -54.216  66.625  -2.965  1.00  0.71           H  
ATOM   2042  HA2 GLY   162     -51.972  64.869  -2.066  1.00  0.71           H  
ATOM   2043  HA3 GLY   162     -51.714  66.427  -2.886  1.00  0.71           H  
ATOM   2044  N   PHE   163     -51.525  63.905  -4.359  1.00  0.67           N  
ATOM   2045  CA  PHE   163     -51.403  63.258  -5.634  1.00  0.67           C  
ATOM   2046  C   PHE   163     -50.994  61.808  -5.455  1.00  0.67           C  
ATOM   2047  O   PHE   163     -50.418  61.415  -4.442  1.00  0.67           O  
ATOM   2048  CB  PHE   163     -50.389  64.025  -6.543  1.00  0.67           C  
ATOM   2049  CG  PHE   163     -48.976  64.084  -5.977  1.00  0.67           C  
ATOM   2050  CD1 PHE   163     -48.198  62.926  -6.076  1.00  0.67           C  
ATOM   2051  CD2 PHE   163     -48.378  65.208  -5.363  1.00  0.67           C  
ATOM   2052  CE1 PHE   163     -46.886  62.862  -5.636  1.00  0.67           C  
ATOM   2053  CE2 PHE   163     -47.046  65.153  -4.913  1.00  0.67           C  
ATOM   2054  CZ  PHE   163     -46.296  63.984  -5.072  1.00  0.67           C  
ATOM   2055  H   PHE   163     -50.914  63.618  -3.607  1.00  0.67           H  
ATOM   2056  HA  PHE   163     -52.374  63.274  -6.129  1.00  0.67           H  
ATOM   2057  HB2 PHE   163     -50.749  65.045  -6.674  1.00  0.67           H  
ATOM   2058  HB3 PHE   163     -50.350  63.526  -7.511  1.00  0.67           H  
ATOM   2059  HD1 PHE   163     -48.639  62.043  -6.515  1.00  0.67           H  
ATOM   2060  HD2 PHE   163     -48.948  66.117  -5.238  1.00  0.67           H  
ATOM   2061  HE1 PHE   163     -46.325  61.944  -5.731  1.00  0.67           H  
ATOM   2062  HE2 PHE   163     -46.601  66.018  -4.443  1.00  0.67           H  
ATOM   2063  HZ  PHE   163     -45.263  63.954  -4.758  1.00  0.67           H  
ATOM   2064  N   LYS   164     -51.245  60.992  -6.493  1.00  0.64           N  
ATOM   2065  CA  LYS   164     -50.842  59.615  -6.555  1.00  0.64           C  
ATOM   2066  C   LYS   164     -50.291  59.399  -7.948  1.00  0.64           C  
ATOM   2067  O   LYS   164     -50.956  59.701  -8.940  1.00  0.64           O  
ATOM   2068  CB  LYS   164     -52.074  58.716  -6.338  1.00  0.64           C  
ATOM   2069  CG  LYS   164     -51.744  57.222  -6.277  1.00  0.64           C  
ATOM   2070  CD  LYS   164     -53.020  56.373  -6.192  1.00  0.64           C  
ATOM   2071  CE  LYS   164     -52.774  54.891  -6.487  1.00  0.64           C  
ATOM   2072  NZ  LYS   164     -54.063  54.178  -6.603  1.00  0.64           N1+
ATOM   2073  H   LYS   164     -51.750  61.372  -7.281  1.00  0.64           H  
ATOM   2074  HA  LYS   164     -50.101  59.374  -5.793  1.00  0.64           H  
ATOM   2075  HB2 LYS   164     -52.770  58.881  -7.161  1.00  0.64           H  
ATOM   2076  HB3 LYS   164     -52.548  59.002  -5.399  1.00  0.64           H  
ATOM   2077  HG2 LYS   164     -51.130  57.029  -5.397  1.00  0.64           H  
ATOM   2078  HG3 LYS   164     -51.191  56.943  -7.174  1.00  0.64           H  
ATOM   2079  HD2 LYS   164     -53.741  56.756  -6.915  1.00  0.64           H  
ATOM   2080  HD3 LYS   164     -53.431  56.463  -5.186  1.00  0.64           H  
ATOM   2081  HE2 LYS   164     -52.191  54.454  -5.676  1.00  0.64           H  
ATOM   2082  HE3 LYS   164     -52.223  54.796  -7.423  1.00  0.64           H  
ATOM   2083  HZ1 LYS   164     -54.575  54.265  -5.737  1.00  0.64           H  
ATOM   2084  HZ2 LYS   164     -54.604  54.580  -7.355  1.00  0.64           H  
ATOM   2085  HZ3 LYS   164     -53.891  53.202  -6.796  1.00  0.64           H  
ATOM   2086  N   ILE   165     -49.050  58.888  -8.044  1.00  0.67           N  
ATOM   2087  CA  ILE   165     -48.300  58.833  -9.287  1.00  0.67           C  
ATOM   2088  C   ILE   165     -48.035  57.421  -9.662  1.00  0.67           C  
ATOM   2089  O   ILE   165     -47.263  56.748  -8.990  1.00  0.67           O  
ATOM   2090  CB  ILE   165     -46.943  59.505  -9.155  1.00  0.67           C  
ATOM   2091  CG1 ILE   165     -47.246  60.975  -8.873  1.00  0.67           C  
ATOM   2092  CG2 ILE   165     -46.124  59.416 -10.448  1.00  0.67           C  
ATOM   2093  CD1 ILE   165     -46.056  61.922  -8.798  1.00  0.67           C  
ATOM   2094  H   ILE   165     -48.617  58.523  -7.208  1.00  0.67           H  
ATOM   2095  HA  ILE   165     -48.903  59.345 -10.037  1.00  0.67           H  
ATOM   2096  HB  ILE   165     -46.359  59.020  -8.373  1.00  0.67           H  
ATOM   2097 HG12 ILE   165     -47.768  61.026  -7.918  1.00  0.67           H  
ATOM   2098 HG13 ILE   165     -47.903  61.334  -9.666  1.00  0.67           H  
ATOM   2099 HG21 ILE   165     -45.946  58.369 -10.694  1.00  0.67           H  
ATOM   2100 HG22 ILE   165     -46.674  59.891 -11.260  1.00  0.67           H  
ATOM   2101 HG23 ILE   165     -45.170  59.924 -10.309  1.00  0.67           H  
ATOM   2102 HD11 ILE   165     -45.377  61.591  -8.012  1.00  0.67           H  
ATOM   2103 HD12 ILE   165     -45.532  61.924  -9.754  1.00  0.67           H  
ATOM   2104 HD13 ILE   165     -46.407  62.929  -8.574  1.00  0.67           H  
ATOM   2105  N   TYR   166     -48.646  56.934 -10.757  1.00  0.63           N  
ATOM   2106  CA  TYR   166     -48.116  55.799 -11.483  1.00  0.63           C  
ATOM   2107  C   TYR   166     -46.894  56.285 -12.245  1.00  0.63           C  
ATOM   2108  O   TYR   166     -46.859  57.414 -12.730  1.00  0.63           O  
ATOM   2109  CB  TYR   166     -49.168  55.127 -12.419  1.00  0.63           C  
ATOM   2110  CG  TYR   166     -50.298  54.524 -11.647  1.00  0.63           C  
ATOM   2111  CD1 TYR   166     -50.251  53.205 -11.164  1.00  0.63           C  
ATOM   2112  CD2 TYR   166     -51.465  55.268 -11.464  1.00  0.63           C  
ATOM   2113  CE1 TYR   166     -51.322  52.686 -10.406  1.00  0.63           C  
ATOM   2114  CE2 TYR   166     -52.536  54.732 -10.767  1.00  0.63           C  
ATOM   2115  CZ  TYR   166     -52.461  53.484 -10.183  1.00  0.63           C  
ATOM   2116  OH  TYR   166     -53.644  53.128  -9.505  1.00  0.63           O  
ATOM   2117  H   TYR   166     -49.497  57.372 -11.081  1.00  0.63           H  
ATOM   2118  HA  TYR   166     -47.840  55.012 -10.781  1.00  0.63           H  
ATOM   2119  HB2 TYR   166     -48.677  54.343 -12.995  1.00  0.63           H  
ATOM   2120  HB3 TYR   166     -49.568  55.880 -13.098  1.00  0.63           H  
ATOM   2121  HD1 TYR   166     -49.391  52.586 -11.374  1.00  0.63           H  
ATOM   2122  HD2 TYR   166     -51.533  56.267 -11.868  1.00  0.63           H  
ATOM   2123  HE1 TYR   166     -51.269  51.686 -10.001  1.00  0.63           H  
ATOM   2124  HE2 TYR   166     -53.449  55.303 -10.679  1.00  0.63           H  
ATOM   2125  HH  TYR   166     -54.342  53.787  -9.534  1.00  0.63           H  
ATOM   2126  N   TYR   167     -45.842  55.476 -12.383  1.00  0.66           N  
ATOM   2127  CA  TYR   167     -44.770  55.880 -13.249  1.00  0.66           C  
ATOM   2128  C   TYR   167     -44.322  54.614 -13.956  1.00  0.66           C  
ATOM   2129  O   TYR   167     -44.309  53.525 -13.381  1.00  0.66           O  
ATOM   2130  CB  TYR   167     -43.684  56.749 -12.534  1.00  0.66           C  
ATOM   2131  CG  TYR   167     -42.857  55.948 -11.583  1.00  0.66           C  
ATOM   2132  CD1 TYR   167     -41.759  55.301 -12.140  1.00  0.66           C  
ATOM   2133  CD2 TYR   167     -43.128  55.760 -10.215  1.00  0.66           C  
ATOM   2134  CE1 TYR   167     -40.928  54.496 -11.372  1.00  0.66           C  
ATOM   2135  CE2 TYR   167     -42.281  54.952  -9.435  1.00  0.66           C  
ATOM   2136  CZ  TYR   167     -41.182  54.313 -10.018  1.00  0.66           C  
ATOM   2137  OH  TYR   167     -40.364  53.426  -9.293  1.00  0.66           O  
ATOM   2138  H   TYR   167     -45.800  54.597 -11.888  1.00  0.66           H  
ATOM   2139  HA  TYR   167     -45.081  56.596 -14.009  1.00  0.66           H  
ATOM   2140  HB2 TYR   167     -44.181  57.547 -11.982  1.00  0.66           H  
ATOM   2141  HB3 TYR   167     -43.029  57.183 -13.289  1.00  0.66           H  
ATOM   2142  HD1 TYR   167     -41.548  55.427 -13.192  1.00  0.66           H  
ATOM   2143  HD2 TYR   167     -43.986  56.236  -9.764  1.00  0.66           H  
ATOM   2144  HE1 TYR   167     -40.079  54.009 -11.830  1.00  0.66           H  
ATOM   2145  HE2 TYR   167     -42.480  54.825  -8.381  1.00  0.66           H  
ATOM   2146  HH  TYR   167     -39.638  53.044  -9.792  1.00  0.66           H  
ATOM   2147  N   SER   168     -44.033  54.733 -15.265  1.00  0.68           N  
ATOM   2148  CA  SER   168     -43.570  53.645 -16.109  1.00  0.68           C  
ATOM   2149  C   SER   168     -42.240  54.040 -16.713  1.00  0.68           C  
ATOM   2150  O   SER   168     -41.920  55.218 -16.823  1.00  0.68           O  
ATOM   2151  CB  SER   168     -44.588  53.234 -17.231  1.00  0.68           C  
ATOM   2152  OG  SER   168     -44.853  54.276 -18.179  1.00  0.68           O  
ATOM   2153  H   SER   168     -44.146  55.642 -15.690  1.00  0.68           H  
ATOM   2154  HA  SER   168     -43.466  52.761 -15.479  1.00  0.68           H  
ATOM   2155  HB2 SER   168     -45.528  52.953 -16.756  1.00  0.68           H  
ATOM   2156  HB3 SER   168     -44.181  52.376 -17.767  1.00  0.68           H  
ATOM   2157  HG  SER   168     -45.488  53.936 -18.814  1.00  0.68           H  
ATOM   2158  N   LEU   169     -41.396  53.061 -17.091  1.00  0.63           N  
ATOM   2159  CA  LEU   169     -40.169  53.301 -17.817  1.00  0.63           C  
ATOM   2160  C   LEU   169     -40.399  52.886 -19.262  1.00  0.63           C  
ATOM   2161  O   LEU   169     -40.850  51.776 -19.547  1.00  0.63           O  
ATOM   2162  CB  LEU   169     -39.009  52.549 -17.123  1.00  0.63           C  
ATOM   2163  CG  LEU   169     -37.585  52.926 -17.557  1.00  0.63           C  
ATOM   2164  CD1 LEU   169     -37.207  54.328 -17.108  1.00  0.63           C  
ATOM   2165  CD2 LEU   169     -36.565  52.018 -16.883  1.00  0.63           C  
ATOM   2166  H   LEU   169     -41.633  52.108 -16.855  1.00  0.63           H  
ATOM   2167  HA  LEU   169     -39.885  54.353 -17.818  1.00  0.63           H  
ATOM   2168  HB2 LEU   169     -39.143  51.485 -17.317  1.00  0.63           H  
ATOM   2169  HB3 LEU   169     -39.088  52.736 -16.052  1.00  0.63           H  
ATOM   2170  HG  LEU   169     -37.576  52.840 -18.644  1.00  0.63           H  
ATOM   2171 HD11 LEU   169     -37.919  55.045 -17.518  1.00  0.63           H  
ATOM   2172 HD12 LEU   169     -37.226  54.378 -16.019  1.00  0.63           H  
ATOM   2173 HD13 LEU   169     -36.205  54.566 -17.465  1.00  0.63           H  
ATOM   2174 HD21 LEU   169     -36.621  52.148 -15.802  1.00  0.63           H  
ATOM   2175 HD22 LEU   169     -36.780  50.980 -17.136  1.00  0.63           H  
ATOM   2176 HD23 LEU   169     -35.564  52.277 -17.228  1.00  0.63           H  
ATOM   2177  N   LEU   170     -40.162  53.821 -20.203  1.00  0.56           N  
ATOM   2178  CA  LEU   170     -40.375  53.642 -21.620  1.00  0.56           C  
ATOM   2179  C   LEU   170     -39.092  53.246 -22.295  1.00  0.56           C  
ATOM   2180  O   LEU   170     -38.003  53.480 -21.783  1.00  0.56           O  
ATOM   2181  CB  LEU   170     -40.735  54.947 -22.371  1.00  0.56           C  
ATOM   2182  CG  LEU   170     -42.010  55.674 -21.959  1.00  0.56           C  
ATOM   2183  CD1 LEU   170     -42.110  56.883 -22.900  1.00  0.56           C  
ATOM   2184  CD2 LEU   170     -43.214  54.725 -22.047  1.00  0.56           C  
ATOM   2185  H   LEU   170     -39.808  54.715 -19.894  1.00  0.56           H  
ATOM   2186  HA  LEU   170     -41.178  52.907 -21.669  1.00  0.56           H  
ATOM   2187  HB2 LEU   170     -40.829  54.699 -23.428  1.00  0.56           H  
ATOM   2188  HB3 LEU   170     -39.906  55.641 -22.233  1.00  0.56           H  
ATOM   2189  HG  LEU   170     -41.996  56.013 -20.923  1.00  0.56           H  
ATOM   2190 HD11 LEU   170     -41.251  57.535 -22.746  1.00  0.56           H  
ATOM   2191 HD12 LEU   170     -42.124  56.538 -23.934  1.00  0.56           H  
ATOM   2192 HD13 LEU   170     -43.027  57.433 -22.688  1.00  0.56           H  
ATOM   2193 HD21 LEU   170     -43.299  54.339 -23.063  1.00  0.56           H  
ATOM   2194 HD22 LEU   170     -43.075  53.896 -21.353  1.00  0.56           H  
ATOM   2195 HD23 LEU   170     -44.123  55.267 -21.787  1.00  0.56           H  
ATOM   2196  N   GLU   171     -39.215  52.734 -23.535  1.00  0.50           N  
ATOM   2197  CA  GLU   171     -38.076  52.491 -24.385  1.00  0.50           C  
ATOM   2198  C   GLU   171     -38.412  52.656 -25.875  1.00  0.50           C  
ATOM   2199  O   GLU   171     -37.613  52.310 -26.746  1.00  0.50           O  
ATOM   2200  CB  GLU   171     -37.566  51.059 -24.152  1.00  0.50           C  
ATOM   2201  CG  GLU   171     -38.625  49.976 -24.454  1.00  0.50           C  
ATOM   2202  CD  GLU   171     -38.102  48.583 -24.123  1.00  0.50           C  
ATOM   2203  OE1 GLU   171     -38.888  47.621 -24.321  1.00  0.50           O  
ATOM   2204  OE2 GLU   171     -36.924  48.457 -23.704  1.00  0.50           O1-
ATOM   2205  H   GLU   171     -40.138  52.513 -23.881  1.00  0.50           H  
ATOM   2206  HA  GLU   171     -37.315  53.228 -24.128  1.00  0.50           H  
ATOM   2207  HB2 GLU   171     -37.263  50.965 -23.109  1.00  0.50           H  
ATOM   2208  HB3 GLU   171     -36.704  50.889 -24.797  1.00  0.50           H  
ATOM   2209  HG2 GLU   171     -38.883  50.016 -25.512  1.00  0.50           H  
ATOM   2210  HG3 GLU   171     -39.515  50.173 -23.856  1.00  0.50           H  
ATOM   2211  N   ASP   172     -39.598  53.242 -26.195  1.00  0.48           N  
ATOM   2212  CA  ASP   172     -40.061  53.530 -27.546  1.00  0.48           C  
ATOM   2213  C   ASP   172     -39.594  54.918 -27.963  1.00  0.48           C  
ATOM   2214  O   ASP   172     -39.734  55.874 -27.200  1.00  0.48           O  
ATOM   2215  CB  ASP   172     -41.614  53.495 -27.667  1.00  0.48           C  
ATOM   2216  CG  ASP   172     -41.999  53.745 -29.123  1.00  0.48           C  
ATOM   2217  OD1 ASP   172     -42.397  54.902 -29.427  1.00  0.48           O  
ATOM   2218  OD2 ASP   172     -41.798  52.832 -29.950  1.00  0.48           O1-
ATOM   2219  H   ASP   172     -40.208  53.499 -25.432  1.00  0.48           H  
ATOM   2220  HA  ASP   172     -39.644  52.756 -28.191  1.00  0.48           H  
ATOM   2221  HB2 ASP   172     -42.048  54.269 -27.035  1.00  0.48           H  
ATOM   2222  HB3 ASP   172     -41.984  52.519 -27.352  1.00  0.48           H  
ATOM   2223  N   PHE   173     -39.061  55.049 -29.193  1.00  0.42           N  
ATOM   2224  CA  PHE   173     -38.552  56.284 -29.740  1.00  0.42           C  
ATOM   2225  C   PHE   173     -38.855  56.292 -31.217  1.00  0.42           C  
ATOM   2226  O   PHE   173     -38.759  55.279 -31.904  1.00  0.42           O  
ATOM   2227  CB  PHE   173     -37.031  56.464 -29.572  1.00  0.42           C  
ATOM   2228  CG  PHE   173     -36.683  56.450 -28.125  1.00  0.42           C  
ATOM   2229  CD1 PHE   173     -36.460  57.649 -27.460  1.00  0.42           C  
ATOM   2230  CD2 PHE   173     -36.516  55.253 -27.415  1.00  0.42           C  
ATOM   2231  CE1 PHE   173     -35.973  57.644 -26.160  1.00  0.42           C  
ATOM   2232  CE2 PHE   173     -36.095  55.251 -26.079  1.00  0.42           C  
ATOM   2233  CZ  PHE   173     -35.760  56.456 -25.475  1.00  0.42           C  
ATOM   2234  H   PHE   173     -39.014  54.224 -29.774  1.00  0.42           H  
ATOM   2235  HA  PHE   173     -39.032  57.097 -29.195  1.00  0.42           H  
ATOM   2236  HB2 PHE   173     -36.728  57.416 -30.009  1.00  0.42           H  
ATOM   2237  HB3 PHE   173     -36.511  55.650 -30.078  1.00  0.42           H  
ATOM   2238  HD1 PHE   173     -36.666  58.587 -27.955  1.00  0.42           H  
ATOM   2239  HD2 PHE   173     -36.716  54.313 -27.908  1.00  0.42           H  
ATOM   2240  HE1 PHE   173     -35.756  58.583 -25.672  1.00  0.42           H  
ATOM   2241  HE2 PHE   173     -36.032  54.325 -25.526  1.00  0.42           H  
ATOM   2242  HZ  PHE   173     -35.338  56.468 -24.481  1.00  0.42           H  
ATOM   2243  N   GLN   174     -39.230  57.475 -31.727  1.00  0.34           N  
ATOM   2244  CA  GLN   174     -39.718  57.701 -33.064  1.00  0.34           C  
ATOM   2245  C   GLN   174     -38.941  58.925 -33.549  1.00  0.34           C  
ATOM   2246  O   GLN   174     -38.309  59.566 -32.706  1.00  0.34           O  
ATOM   2247  CB  GLN   174     -41.255  57.993 -33.028  1.00  0.34           C  
ATOM   2248  CG  GLN   174     -42.124  56.818 -32.515  1.00  0.34           C  
ATOM   2249  CD  GLN   174     -41.987  55.618 -33.451  1.00  0.34           C  
ATOM   2250  OE1 GLN   174     -41.729  55.790 -34.647  1.00  0.34           O  
ATOM   2251  NE2 GLN   174     -42.162  54.398 -32.901  1.00  0.34           N  
ATOM   2252  H   GLN   174     -39.164  58.279 -31.119  1.00  0.34           H  
ATOM   2253  HA  GLN   174     -39.578  56.842 -33.720  1.00  0.34           H  
ATOM   2254  HB2 GLN   174     -41.578  58.238 -34.040  1.00  0.34           H  
ATOM   2255  HB3 GLN   174     -41.423  58.850 -32.376  1.00  0.34           H  
ATOM   2256  HG2 GLN   174     -43.168  57.130 -32.479  1.00  0.34           H  
ATOM   2257  HG3 GLN   174     -41.795  56.535 -31.515  1.00  0.34           H  
ATOM   2258 HE21 GLN   174     -42.083  53.570 -33.474  1.00  0.34           H  
ATOM   2259 HE22 GLN   174     -42.372  54.313 -31.917  1.00  0.34           H  
ATOM   2260  N   PRO   175     -38.923  59.344 -34.816  1.00  0.29           N  
ATOM   2261  CA  PRO   175     -38.196  60.535 -35.283  1.00  0.29           C  
ATOM   2262  C   PRO   175     -38.474  61.825 -34.515  1.00  0.29           C  
ATOM   2263  O   PRO   175     -37.582  62.658 -34.401  1.00  0.29           O  
ATOM   2264  CB  PRO   175     -38.603  60.665 -36.761  1.00  0.29           C  
ATOM   2265  CG  PRO   175     -39.021  59.257 -37.204  1.00  0.29           C  
ATOM   2266  CD  PRO   175     -39.498  58.575 -35.922  1.00  0.29           C  
ATOM   2267  HA  PRO   175     -37.126  60.399 -35.123  1.00  0.29           H  
ATOM   2268  HB2 PRO   175     -37.761  61.016 -37.357  1.00  0.29           H  
ATOM   2269  HB3 PRO   175     -39.437  61.359 -36.866  1.00  0.29           H  
ATOM   2270  HG2 PRO   175     -38.174  58.721 -37.633  1.00  0.29           H  
ATOM   2271  HG3 PRO   175     -39.827  59.307 -37.936  1.00  0.29           H  
ATOM   2272  HD2 PRO   175     -40.587  58.590 -35.868  1.00  0.29           H  
ATOM   2273  HD3 PRO   175     -39.147  57.544 -35.889  1.00  0.29           H  
ATOM   2274  N   ALA   176     -39.703  61.992 -33.983  1.00  0.29           N  
ATOM   2275  CA  ALA   176     -40.147  63.121 -33.185  1.00  0.29           C  
ATOM   2276  C   ALA   176     -39.496  63.215 -31.799  1.00  0.29           C  
ATOM   2277  O   ALA   176     -39.382  64.296 -31.228  1.00  0.29           O  
ATOM   2278  CB  ALA   176     -41.687  63.045 -33.039  1.00  0.29           C  
ATOM   2279  H   ALA   176     -40.379  61.262 -34.157  1.00  0.29           H  
ATOM   2280  HA  ALA   176     -39.836  64.022 -33.713  1.00  0.29           H  
ATOM   2281  HB1 ALA   176     -42.146  63.039 -34.028  1.00  0.29           H  
ATOM   2282  HB2 ALA   176     -41.957  62.132 -32.508  1.00  0.29           H  
ATOM   2283  HB3 ALA   176     -42.042  63.910 -32.479  1.00  0.29           H  
ATOM   2284  N   ALA   177     -39.046  62.075 -31.232  1.00  0.35           N  
ATOM   2285  CA  ALA   177     -38.487  62.010 -29.899  1.00  0.35           C  
ATOM   2286  C   ALA   177     -37.129  61.327 -29.958  1.00  0.35           C  
ATOM   2287  O   ALA   177     -36.639  60.811 -28.959  1.00  0.35           O  
ATOM   2288  CB  ALA   177     -39.408  61.258 -28.909  1.00  0.35           C  
ATOM   2289  H   ALA   177     -39.103  61.221 -31.768  1.00  0.35           H  
ATOM   2290  HA  ALA   177     -38.385  63.031 -29.532  1.00  0.35           H  
ATOM   2291  HB1 ALA   177     -40.380  61.751 -28.871  1.00  0.35           H  
ATOM   2292  HB2 ALA   177     -39.536  60.228 -29.242  1.00  0.35           H  
ATOM   2293  HB3 ALA   177     -38.958  61.265 -27.916  1.00  0.35           H  
ATOM   2294  N   ALA   178     -36.469  61.289 -31.140  1.00  0.31           N  
ATOM   2295  CA  ALA   178     -35.186  60.637 -31.305  1.00  0.31           C  
ATOM   2296  C   ALA   178     -34.072  61.181 -30.426  1.00  0.31           C  
ATOM   2297  O   ALA   178     -33.238  60.421 -29.995  1.00  0.31           O  
ATOM   2298  CB  ALA   178     -34.696  60.621 -32.770  1.00  0.31           C  
ATOM   2299  H   ALA   178     -36.890  61.735 -31.942  1.00  0.31           H  
ATOM   2300  HA  ALA   178     -35.396  59.619 -30.978  1.00  0.31           H  
ATOM   2301  HB1 ALA   178     -35.468  60.188 -33.407  1.00  0.31           H  
ATOM   2302  HB2 ALA   178     -34.487  61.640 -33.094  1.00  0.31           H  
ATOM   2303  HB3 ALA   178     -33.788  60.023 -32.843  1.00  0.31           H  
ATOM   2304  N   SER   179     -34.008  62.486 -30.105  1.00  0.33           N  
ATOM   2305  CA  SER   179     -32.943  63.034 -29.268  1.00  0.33           C  
ATOM   2306  C   SER   179     -33.001  62.640 -27.787  1.00  0.33           C  
ATOM   2307  O   SER   179     -32.031  62.813 -27.052  1.00  0.33           O  
ATOM   2308  CB  SER   179     -32.914  64.580 -29.367  1.00  0.33           C  
ATOM   2309  OG  SER   179     -34.155  65.141 -28.927  1.00  0.33           O  
ATOM   2310  H   SER   179     -34.722  63.109 -30.455  1.00  0.33           H  
ATOM   2311  HA  SER   179     -32.032  62.589 -29.669  1.00  0.33           H  
ATOM   2312  HB2 SER   179     -32.739  64.868 -30.403  1.00  0.33           H  
ATOM   2313  HB3 SER   179     -32.107  64.963 -28.742  1.00  0.33           H  
ATOM   2314  HG  SER   179     -34.088  66.095 -29.010  1.00  0.33           H  
ATOM   2315  N   GLU   180     -34.137  62.069 -27.330  1.00  0.40           N  
ATOM   2316  CA  GLU   180     -34.383  61.554 -25.997  1.00  0.40           C  
ATOM   2317  C   GLU   180     -33.734  60.212 -25.732  1.00  0.40           C  
ATOM   2318  O   GLU   180     -33.752  59.684 -24.627  1.00  0.40           O  
ATOM   2319  CB  GLU   180     -35.900  61.340 -25.808  1.00  0.40           C  
ATOM   2320  CG  GLU   180     -36.774  62.598 -26.049  1.00  0.40           C  
ATOM   2321  CD  GLU   180     -38.190  62.482 -25.494  1.00  0.40           C  
ATOM   2322  OE1 GLU   180     -38.445  61.543 -24.705  1.00  0.40           O  
ATOM   2323  OE2 GLU   180     -39.047  63.335 -25.831  1.00  0.40           O1-
ATOM   2324  H   GLU   180     -34.898  61.992 -27.989  1.00  0.40           H  
ATOM   2325  HA  GLU   180     -33.960  62.290 -25.313  1.00  0.40           H  
ATOM   2326  HB2 GLU   180     -36.069  61.002 -24.786  1.00  0.40           H  
ATOM   2327  HB3 GLU   180     -36.222  60.566 -26.505  1.00  0.40           H  
ATOM   2328  HG2 GLU   180     -36.839  62.770 -27.123  1.00  0.40           H  
ATOM   2329  HG3 GLU   180     -36.288  63.450 -25.574  1.00  0.40           H  
ATOM   2330  N   THR   181     -33.204  59.543 -26.754  1.00  0.41           N  
ATOM   2331  CA  THR   181     -32.526  58.278 -26.572  1.00  0.41           C  
ATOM   2332  C   THR   181     -31.189  58.364 -25.842  1.00  0.41           C  
ATOM   2333  O   THR   181     -30.940  57.653 -24.875  1.00  0.41           O  
ATOM   2334  CB  THR   181     -32.232  57.719 -27.942  1.00  0.41           C  
ATOM   2335  OG1 THR   181     -31.689  58.746 -28.764  1.00  0.41           O  
ATOM   2336  CG2 THR   181     -33.533  57.236 -28.598  1.00  0.41           C  
ATOM   2337  H   THR   181     -33.277  59.930 -27.684  1.00  0.41           H  
ATOM   2338  HA  THR   181     -33.188  57.663 -25.962  1.00  0.41           H  
ATOM   2339  HB  THR   181     -31.529  56.892 -27.839  1.00  0.41           H  
ATOM   2340 HG21 THR   181     -33.985  56.460 -27.980  1.00  0.41           H  
ATOM   2341 HG22 THR   181     -34.224  58.073 -28.694  1.00  0.41           H  
ATOM   2342 HG23 THR   181     -33.313  56.831 -29.586  1.00  0.41           H  
ATOM   2343  HG1 THR   181     -30.814  58.464 -29.040  1.00  0.41           H  
ATOM   2344  N   ASN   182     -30.321  59.279 -26.316  1.00  0.38           N  
ATOM   2345  CA  ASN   182     -29.039  59.649 -25.760  1.00  0.38           C  
ATOM   2346  C   ASN   182     -28.458  60.703 -26.689  1.00  0.38           C  
ATOM   2347  O   ASN   182     -27.764  60.380 -27.652  1.00  0.38           O  
ATOM   2348  CB  ASN   182     -28.048  58.444 -25.640  1.00  0.38           C  
ATOM   2349  CG  ASN   182     -26.831  58.748 -24.775  1.00  0.38           C  
ATOM   2350  OD1 ASN   182     -26.572  59.878 -24.366  1.00  0.38           O  
ATOM   2351  ND2 ASN   182     -26.035  57.683 -24.504  1.00  0.38           N  
ATOM   2352  H   ASN   182     -30.598  59.763 -27.158  1.00  0.38           H  
ATOM   2353  HA  ASN   182     -29.181  60.017 -24.744  1.00  0.38           H  
ATOM   2354  HB2 ASN   182     -27.704  58.178 -26.640  1.00  0.38           H  
ATOM   2355  HB3 ASN   182     -28.581  57.600 -25.203  1.00  0.38           H  
ATOM   2356 HD21 ASN   182     -25.199  57.805 -23.950  1.00  0.38           H  
ATOM   2357 HD22 ASN   182     -26.278  56.768 -24.856  1.00  0.38           H  
ATOM   2358  N   TRP   183     -28.772  61.995 -26.418  1.00  0.26           N  
ATOM   2359  CA  TRP   183     -28.237  63.126 -27.162  1.00  0.26           C  
ATOM   2360  C   TRP   183     -26.748  63.332 -26.985  1.00  0.26           C  
ATOM   2361  O   TRP   183     -26.022  63.519 -27.954  1.00  0.26           O  
ATOM   2362  CB  TRP   183     -28.986  64.454 -26.814  1.00  0.26           C  
ATOM   2363  CG  TRP   183     -28.613  65.673 -27.666  1.00  0.26           C  
ATOM   2364  CD1 TRP   183     -28.037  66.853 -27.275  1.00  0.26           C  
ATOM   2365  CD2 TRP   183     -28.699  65.728 -29.103  1.00  0.26           C  
ATOM   2366  NE1 TRP   183     -27.793  67.658 -28.367  1.00  0.26           N  
ATOM   2367  CE2 TRP   183     -28.181  66.979 -29.500  1.00  0.26           C  
ATOM   2368  CE3 TRP   183     -29.121  64.799 -30.051  1.00  0.26           C  
ATOM   2369  CZ2 TRP   183     -28.096  67.318 -30.843  1.00  0.26           C  
ATOM   2370  CZ3 TRP   183     -29.012  65.136 -31.405  1.00  0.26           C  
ATOM   2371  CH2 TRP   183     -28.518  66.383 -31.797  1.00  0.26           C  
ATOM   2372  H   TRP   183     -29.412  62.182 -25.659  1.00  0.26           H  
ATOM   2373  HA  TRP   183     -28.406  62.870 -28.208  1.00  0.26           H  
ATOM   2374  HB2 TRP   183     -28.772  64.696 -25.773  1.00  0.26           H  
ATOM   2375  HB3 TRP   183     -30.055  64.277 -26.934  1.00  0.26           H  
ATOM   2376  HD1 TRP   183     -27.806  67.116 -26.253  1.00  0.26           H  
ATOM   2377  HE1 TRP   183     -27.397  68.587 -28.340  1.00  0.26           H  
ATOM   2378  HE3 TRP   183     -29.522  63.843 -29.749  1.00  0.26           H  
ATOM   2379  HZ2 TRP   183     -27.713  68.281 -31.146  1.00  0.26           H  
ATOM   2380  HZ3 TRP   183     -29.314  64.422 -32.157  1.00  0.26           H  
ATOM   2381  HH2 TRP   183     -28.461  66.629 -32.847  1.00  0.26           H  
ATOM   2382  N   GLU   184     -26.253  63.294 -25.741  1.00  0.31           N  
ATOM   2383  CA  GLU   184     -24.849  63.474 -25.525  1.00  0.31           C  
ATOM   2384  C   GLU   184     -24.499  62.743 -24.270  1.00  0.31           C  
ATOM   2385  O   GLU   184     -25.150  62.904 -23.239  1.00  0.31           O  
ATOM   2386  CB  GLU   184     -24.446  64.955 -25.413  1.00  0.31           C  
ATOM   2387  CG  GLU   184     -22.925  65.154 -25.236  1.00  0.31           C  
ATOM   2388  CD  GLU   184     -22.543  66.630 -25.252  1.00  0.31           C  
ATOM   2389  OE1 GLU   184     -21.319  66.894 -25.141  1.00  0.31           O  
ATOM   2390  OE2 GLU   184     -23.450  67.496 -25.365  1.00  0.31           O1-
ATOM   2391  H   GLU   184     -26.869  63.139 -24.956  1.00  0.31           H  
ATOM   2392  HA  GLU   184     -24.303  63.083 -26.384  1.00  0.31           H  
ATOM   2393  HB2 GLU   184     -24.956  65.390 -24.553  1.00  0.31           H  
ATOM   2394  HB3 GLU   184     -24.761  65.470 -26.321  1.00  0.31           H  
ATOM   2395  HG2 GLU   184     -22.406  64.646 -26.048  1.00  0.31           H  
ATOM   2396  HG3 GLU   184     -22.621  64.721 -24.283  1.00  0.31           H  
ATOM   2397  N   SER   185     -23.439  61.926 -24.343  1.00  0.31           N  
ATOM   2398  CA  SER   185     -22.919  61.212 -23.206  1.00  0.31           C  
ATOM   2399  C   SER   185     -21.647  60.548 -23.679  1.00  0.31           C  
ATOM   2400  O   SER   185     -21.609  59.966 -24.761  1.00  0.31           O  
ATOM   2401  CB  SER   185     -23.857  60.107 -22.640  1.00  0.31           C  
ATOM   2402  OG  SER   185     -23.371  59.621 -21.381  1.00  0.31           O  
ATOM   2403  H   SER   185     -22.984  61.806 -25.237  1.00  0.31           H  
ATOM   2404  HA  SER   185     -22.785  61.929 -22.396  1.00  0.31           H  
ATOM   2405  HB2 SER   185     -23.903  59.280 -23.349  1.00  0.31           H  
ATOM   2406  HB3 SER   185     -24.855  60.522 -22.501  1.00  0.31           H  
ATOM   2407  HG  SER   185     -23.200  58.682 -21.479  1.00  0.31           H  
ATOM   2408  N   VAL   186     -20.559  60.665 -22.889  1.00  0.24           N  
ATOM   2409  CA  VAL   186     -19.246  60.082 -23.135  1.00  0.24           C  
ATOM   2410  C   VAL   186     -19.246  58.541 -23.187  1.00  0.24           C  
ATOM   2411  O   VAL   186     -18.623  57.944 -24.064  1.00  0.24           O  
ATOM   2412  CB  VAL   186     -18.283  60.559 -22.039  1.00  0.24           C  
ATOM   2413  CG1 VAL   186     -16.864  59.967 -22.179  1.00  0.24           C  
ATOM   2414  CG2 VAL   186     -18.132  62.101 -22.037  1.00  0.24           C  
ATOM   2415  H   VAL   186     -20.665  61.210 -22.045  1.00  0.24           H  
ATOM   2416  HA  VAL   186     -18.928  60.418 -24.122  1.00  0.24           H  
ATOM   2417  HB  VAL   186     -18.733  60.211 -21.109  1.00  0.24           H  
ATOM   2418 HG11 VAL   186     -16.924  58.879 -22.190  1.00  0.24           H  
ATOM   2419 HG12 VAL   186     -16.415  60.316 -23.109  1.00  0.24           H  
ATOM   2420 HG13 VAL   186     -16.251  60.288 -21.337  1.00  0.24           H  
ATOM   2421 HG21 VAL   186     -17.680  62.423 -22.975  1.00  0.24           H  
ATOM   2422 HG22 VAL   186     -19.114  62.562 -21.929  1.00  0.24           H  
ATOM   2423 HG23 VAL   186     -17.496  62.403 -21.205  1.00  0.24           H  
ATOM   2424  N   THR   187     -19.962  57.879 -22.240  1.00  0.29           N  
ATOM   2425  CA  THR   187     -20.073  56.433 -22.053  1.00  0.29           C  
ATOM   2426  C   THR   187     -21.423  56.167 -21.414  1.00  0.29           C  
ATOM   2427  O   THR   187     -22.031  57.071 -20.849  1.00  0.29           O  
ATOM   2428  CB  THR   187     -19.063  55.780 -21.089  1.00  0.29           C  
ATOM   2429  OG1 THR   187     -19.084  56.340 -19.781  1.00  0.29           O  
ATOM   2430  CG2 THR   187     -17.640  55.994 -21.593  1.00  0.29           C  
ATOM   2431  H   THR   187     -20.478  58.453 -21.589  1.00  0.29           H  
ATOM   2432  HA  THR   187     -19.902  56.012 -23.044  1.00  0.29           H  
ATOM   2433  HB  THR   187     -19.352  54.730 -21.049  1.00  0.29           H  
ATOM   2434 HG21 THR   187     -17.547  55.588 -22.600  1.00  0.29           H  
ATOM   2435 HG22 THR   187     -17.417  57.061 -21.609  1.00  0.29           H  
ATOM   2436 HG23 THR   187     -16.940  55.486 -20.930  1.00  0.29           H  
ATOM   2437  HG1 THR   187     -18.825  57.262 -19.856  1.00  0.29           H  
ATOM   2438  N   SER   188     -21.929  54.922 -21.469  1.00  0.39           N  
ATOM   2439  CA  SER   188     -23.136  54.534 -20.766  1.00  0.39           C  
ATOM   2440  C   SER   188     -23.293  53.032 -20.902  1.00  0.39           C  
ATOM   2441  O   SER   188     -22.439  52.368 -21.490  1.00  0.39           O  
ATOM   2442  CB  SER   188     -24.452  55.255 -21.203  1.00  0.39           C  
ATOM   2443  OG  SER   188     -24.731  55.121 -22.600  1.00  0.39           O  
ATOM   2444  H   SER   188     -21.448  54.228 -22.023  1.00  0.39           H  
ATOM   2445  HA  SER   188     -22.999  54.851 -19.732  1.00  0.39           H  
ATOM   2446  HB2 SER   188     -24.360  56.315 -20.968  1.00  0.39           H  
ATOM   2447  HB3 SER   188     -25.283  54.829 -20.641  1.00  0.39           H  
ATOM   2448  HG  SER   188     -23.992  55.500 -23.081  1.00  0.39           H  
ATOM   2449  N   SER   189     -24.388  52.485 -20.336  1.00  0.46           N  
ATOM   2450  CA  SER   189     -24.821  51.102 -20.401  1.00  0.46           C  
ATOM   2451  C   SER   189     -26.195  51.105 -21.019  1.00  0.46           C  
ATOM   2452  O   SER   189     -26.949  52.048 -20.820  1.00  0.46           O  
ATOM   2453  CB  SER   189     -25.014  50.484 -19.000  1.00  0.46           C  
ATOM   2454  OG  SER   189     -23.750  50.303 -18.365  1.00  0.46           O  
ATOM   2455  H   SER   189     -24.975  53.112 -19.805  1.00  0.46           H  
ATOM   2456  HA  SER   189     -24.070  50.537 -20.953  1.00  0.46           H  
ATOM   2457  HB2 SER   189     -25.510  49.518 -19.097  1.00  0.46           H  
ATOM   2458  HB3 SER   189     -25.630  51.149 -18.394  1.00  0.46           H  
ATOM   2459  HG  SER   189     -23.337  51.166 -18.289  1.00  0.46           H  
ATOM   2460  N   ILE   190     -26.539  50.036 -21.761  1.00  0.47           N  
ATOM   2461  CA  ILE   190     -27.821  49.795 -22.396  1.00  0.47           C  
ATOM   2462  C   ILE   190     -28.353  48.503 -21.795  1.00  0.47           C  
ATOM   2463  O   ILE   190     -27.722  47.455 -21.928  1.00  0.47           O  
ATOM   2464  CB  ILE   190     -27.682  49.626 -23.915  1.00  0.47           C  
ATOM   2465  CG1 ILE   190     -26.862  50.802 -24.513  1.00  0.47           C  
ATOM   2466  CG2 ILE   190     -29.090  49.390 -24.514  1.00  0.47           C  
ATOM   2467  CD1 ILE   190     -26.767  50.855 -26.043  1.00  0.47           C  
ATOM   2468  H   ILE   190     -25.831  49.328 -21.889  1.00  0.47           H  
ATOM   2469  HA  ILE   190     -28.487  50.641 -22.229  1.00  0.47           H  
ATOM   2470  HB  ILE   190     -27.100  48.745 -24.184  1.00  0.47           H  
ATOM   2471 HG12 ILE   190     -25.848  50.734 -24.119  1.00  0.47           H  
ATOM   2472 HG13 ILE   190     -27.321  51.732 -24.176  1.00  0.47           H  
ATOM   2473 HG21 ILE   190     -29.519  48.484 -24.087  1.00  0.47           H  
ATOM   2474 HG22 ILE   190     -29.731  50.240 -24.281  1.00  0.47           H  
ATOM   2475 HG23 ILE   190     -29.011  49.280 -25.596  1.00  0.47           H  
ATOM   2476 HD11 ILE   190     -26.311  49.936 -26.411  1.00  0.47           H  
ATOM   2477 HD12 ILE   190     -27.766  50.959 -26.466  1.00  0.47           H  
ATOM   2478 HD13 ILE   190     -26.156  51.708 -26.340  1.00  0.47           H  
ATOM   2479  N   SER   191     -29.507  48.537 -21.099  1.00  0.53           N  
ATOM   2480  CA  SER   191     -30.103  47.348 -20.520  1.00  0.53           C  
ATOM   2481  C   SER   191     -31.576  47.313 -20.839  1.00  0.53           C  
ATOM   2482  O   SER   191     -32.141  48.248 -21.395  1.00  0.53           O  
ATOM   2483  CB  SER   191     -29.822  47.175 -18.980  1.00  0.53           C  
ATOM   2484  OG  SER   191     -30.299  48.227 -18.139  1.00  0.53           O  
ATOM   2485  H   SER   191     -29.974  49.424 -20.976  1.00  0.53           H  
ATOM   2486  HA  SER   191     -29.617  46.488 -20.980  1.00  0.53           H  
ATOM   2487  HB2 SER   191     -28.743  47.101 -18.843  1.00  0.53           H  
ATOM   2488  HB3 SER   191     -30.294  46.248 -18.656  1.00  0.53           H  
ATOM   2489  HG  SER   191     -30.911  47.840 -17.509  1.00  0.53           H  
ATOM   2490  N   GLY   192     -32.222  46.162 -20.582  1.00  0.51           N  
ATOM   2491  CA  GLY   192     -33.658  46.030 -20.716  1.00  0.51           C  
ATOM   2492  C   GLY   192     -34.108  45.526 -19.398  1.00  0.51           C  
ATOM   2493  O   GLY   192     -33.972  46.175 -18.369  1.00  0.51           O  
ATOM   2494  H   GLY   192     -31.686  45.360 -20.284  1.00  0.51           H  
ATOM   2495  HA2 GLY   192     -33.908  45.321 -21.505  1.00  0.51           H  
ATOM   2496  HA3 GLY   192     -34.115  46.995 -20.936  1.00  0.51           H  
ATOM   2497  N   VAL   193     -34.657  44.317 -19.393  1.00  0.30           N  
ATOM   2498  CA  VAL   193     -35.307  43.764 -18.247  1.00  0.30           C  
ATOM   2499  C   VAL   193     -34.508  42.666 -17.691  1.00  0.30           C  
ATOM   2500  O   VAL   193     -33.931  41.848 -18.400  1.00  0.30           O  
ATOM   2501  CB  VAL   193     -36.563  43.130 -18.694  1.00  0.30           C  
ATOM   2502  CG1 VAL   193     -37.525  42.602 -17.614  1.00  0.30           C  
ATOM   2503  CG2 VAL   193     -37.266  44.172 -19.534  1.00  0.30           C  
ATOM   2504  H   VAL   193     -34.613  43.764 -20.237  1.00  0.30           H  
ATOM   2505  HA  VAL   193     -35.456  44.559 -17.517  1.00  0.30           H  
ATOM   2506  HB  VAL   193     -36.282  42.218 -19.221  1.00  0.30           H  
ATOM   2507 HG11 VAL   193     -37.001  41.888 -16.978  1.00  0.30           H  
ATOM   2508 HG12 VAL   193     -37.883  43.434 -17.008  1.00  0.30           H  
ATOM   2509 HG13 VAL   193     -38.372  42.110 -18.091  1.00  0.30           H  
ATOM   2510 HG21 VAL   193     -37.502  45.038 -18.916  1.00  0.30           H  
ATOM   2511 HG22 VAL   193     -36.616  44.477 -20.354  1.00  0.30           H  
ATOM   2512 HG23 VAL   193     -38.187  43.752 -19.938  1.00  0.30           H  
ATOM   2513  N   SER   194     -34.469  42.656 -16.367  1.00  0.23           N  
ATOM   2514  CA  SER   194     -33.557  41.813 -15.654  1.00  0.23           C  
ATOM   2515  C   SER   194     -33.820  40.307 -15.754  1.00  0.23           C  
ATOM   2516  O   SER   194     -32.981  39.553 -16.235  1.00  0.23           O  
ATOM   2517  CB  SER   194     -33.605  42.322 -14.204  1.00  0.23           C  
ATOM   2518  OG  SER   194     -32.612  41.702 -13.398  1.00  0.23           O  
ATOM   2519  H   SER   194     -35.096  43.256 -15.849  1.00  0.23           H  
ATOM   2520  HA  SER   194     -32.566  41.888 -16.102  1.00  0.23           H  
ATOM   2521  HB2 SER   194     -34.587  42.104 -13.785  1.00  0.23           H  
ATOM   2522  HB3 SER   194     -33.440  43.399 -14.202  1.00  0.23           H  
ATOM   2523  HG  SER   194     -32.697  42.056 -12.510  1.00  0.23           H  
ATOM   2524  N   TYR   195     -35.026  39.838 -15.364  1.00  0.18           N  
ATOM   2525  CA  TYR   195     -35.314  38.412 -15.268  1.00  0.18           C  
ATOM   2526  C   TYR   195     -36.001  37.814 -16.491  1.00  0.18           C  
ATOM   2527  O   TYR   195     -35.670  36.719 -16.937  1.00  0.18           O  
ATOM   2528  CB  TYR   195     -36.195  38.126 -14.024  1.00  0.18           C  
ATOM   2529  CG  TYR   195     -35.468  38.487 -12.761  1.00  0.18           C  
ATOM   2530  CD1 TYR   195     -34.479  37.628 -12.262  1.00  0.18           C  
ATOM   2531  CD2 TYR   195     -35.778  39.654 -12.042  1.00  0.18           C  
ATOM   2532  CE1 TYR   195     -33.819  37.921 -11.063  1.00  0.18           C  
ATOM   2533  CE2 TYR   195     -35.110  39.949 -10.844  1.00  0.18           C  
ATOM   2534  CZ  TYR   195     -34.132  39.079 -10.354  1.00  0.18           C  
ATOM   2535  OH  TYR   195     -33.471  39.342  -9.140  1.00  0.18           O  
ATOM   2536  H   TYR   195     -35.753  40.499 -15.131  1.00  0.18           H  
ATOM   2537  HA  TYR   195     -34.337  37.934 -15.190  1.00  0.18           H  
ATOM   2538  HB2 TYR   195     -36.447  37.066 -14.001  1.00  0.18           H  
ATOM   2539  HB3 TYR   195     -37.110  38.715 -14.091  1.00  0.18           H  
ATOM   2540  HD1 TYR   195     -34.224  36.732 -12.808  1.00  0.18           H  
ATOM   2541  HD2 TYR   195     -36.535  40.328 -12.414  1.00  0.18           H  
ATOM   2542  HE1 TYR   195     -33.064  37.247 -10.686  1.00  0.18           H  
ATOM   2543  HE2 TYR   195     -35.352  40.850 -10.300  1.00  0.18           H  
ATOM   2544  HH  TYR   195     -33.745  40.147  -8.695  1.00  0.18           H  
ATOM   2545  N   ASN   196     -36.996  38.522 -17.057  1.00  0.20           N  
ATOM   2546  CA  ASN   196     -37.834  38.017 -18.114  1.00  0.20           C  
ATOM   2547  C   ASN   196     -38.389  39.261 -18.837  1.00  0.20           C  
ATOM   2548  O   ASN   196     -39.309  39.905 -18.348  1.00  0.20           O  
ATOM   2549  CB  ASN   196     -38.967  37.143 -17.492  1.00  0.20           C  
ATOM   2550  CG  ASN   196     -39.754  36.422 -18.572  1.00  0.20           C  
ATOM   2551  OD1 ASN   196     -39.403  36.447 -19.750  1.00  0.20           O  
ATOM   2552  ND2 ASN   196     -40.856  35.748 -18.162  1.00  0.20           N  
ATOM   2553  H   ASN   196     -37.164  39.460 -16.722  1.00  0.20           H  
ATOM   2554  HA  ASN   196     -37.298  37.382 -18.820  1.00  0.20           H  
ATOM   2555  HB2 ASN   196     -39.643  37.785 -16.927  1.00  0.20           H  
ATOM   2556  HB3 ASN   196     -38.522  36.406 -16.823  1.00  0.20           H  
ATOM   2557 HD21 ASN   196     -41.115  35.749 -17.186  1.00  0.20           H  
ATOM   2558 HD22 ASN   196     -41.419  35.244 -18.833  1.00  0.20           H  
ATOM   2559  N   SER   197     -37.757  39.661 -19.974  1.00  0.42           N  
ATOM   2560  CA  SER   197     -38.193  40.702 -20.928  1.00  0.42           C  
ATOM   2561  C   SER   197     -39.705  40.824 -21.217  1.00  0.42           C  
ATOM   2562  O   SER   197     -40.298  39.773 -21.471  1.00  0.42           O  
ATOM   2563  CB  SER   197     -37.220  40.809 -22.153  1.00  0.42           C  
ATOM   2564  OG  SER   197     -37.307  42.068 -22.823  1.00  0.42           O  
ATOM   2565  H   SER   197     -36.889  39.192 -20.191  1.00  0.42           H  
ATOM   2566  HA  SER   197     -38.086  41.641 -20.384  1.00  0.42           H  
ATOM   2567  HB2 SER   197     -37.466  40.019 -22.863  1.00  0.42           H  
ATOM   2568  HB3 SER   197     -36.198  40.673 -21.799  1.00  0.42           H  
ATOM   2569  HG  SER   197     -36.691  42.048 -23.559  1.00  0.42           H  
ATOM   2570  N   PRO   198     -40.446  41.998 -21.169  1.00  0.38           N  
ATOM   2571  CA  PRO   198     -41.878  42.053 -21.189  1.00  0.38           C  
ATOM   2572  C   PRO   198     -42.186  41.687 -22.559  1.00  0.38           C  
ATOM   2573  O   PRO   198     -41.476  42.029 -23.507  1.00  0.38           O  
ATOM   2574  CB  PRO   198     -42.345  43.500 -20.891  1.00  0.38           C  
ATOM   2575  CG  PRO   198     -41.142  44.351 -21.231  1.00  0.38           C  
ATOM   2576  CD  PRO   198     -39.996  43.359 -21.045  1.00  0.38           C  
ATOM   2577  HA  PRO   198     -42.362  41.411 -20.453  1.00  0.38           H  
ATOM   2578  HB2 PRO   198     -42.614  43.612 -19.841  1.00  0.38           H  
ATOM   2579  HB3 PRO   198     -43.198  43.768 -21.515  1.00  0.38           H  
ATOM   2580  HG2 PRO   198     -41.049  45.197 -20.550  1.00  0.38           H  
ATOM   2581  HG3 PRO   198     -41.190  44.714 -22.258  1.00  0.38           H  
ATOM   2582  HD2 PRO   198     -39.236  43.550 -21.803  1.00  0.38           H  
ATOM   2583  HD3 PRO   198     -39.564  43.500 -20.054  1.00  0.38           H  
ATOM   2584  N   SER   199     -43.234  40.908 -22.678  1.00  0.29           N  
ATOM   2585  CA  SER   199     -43.713  40.544 -23.953  1.00  0.29           C  
ATOM   2586  C   SER   199     -44.106  41.801 -24.727  1.00  0.29           C  
ATOM   2587  O   SER   199     -44.403  42.849 -24.160  1.00  0.29           O  
ATOM   2588  CB  SER   199     -44.854  39.542 -23.711  1.00  0.29           C  
ATOM   2589  OG  SER   199     -45.873  40.143 -22.909  1.00  0.29           O  
ATOM   2590  H   SER   199     -43.701  40.566 -21.850  1.00  0.29           H  
ATOM   2591  HA  SER   199     -42.967  40.058 -24.581  1.00  0.29           H  
ATOM   2592  HB2 SER   199     -44.461  38.665 -23.197  1.00  0.29           H  
ATOM   2593  HB3 SER   199     -45.279  39.241 -24.669  1.00  0.29           H  
ATOM   2594  HG  SER   199     -46.564  39.489 -22.779  1.00  0.29           H  
ATOM   2595  N   VAL   200     -44.027  41.739 -26.061  1.00  0.22           N  
ATOM   2596  CA  VAL   200     -44.712  42.707 -26.900  1.00  0.22           C  
ATOM   2597  C   VAL   200     -43.978  44.065 -26.956  1.00  0.22           C  
ATOM   2598  O   VAL   200     -44.586  45.131 -26.975  1.00  0.22           O  
ATOM   2599  CB  VAL   200     -46.230  42.788 -26.584  1.00  0.22           C  
ATOM   2600  CG1 VAL   200     -47.055  43.511 -27.669  1.00  0.22           C  
ATOM   2601  CG2 VAL   200     -46.830  41.371 -26.428  1.00  0.22           C  
ATOM   2602  H   VAL   200     -43.482  41.006 -26.492  1.00  0.22           H  
ATOM   2603  HA  VAL   200     -44.669  42.342 -27.926  1.00  0.22           H  
ATOM   2604  HB  VAL   200     -46.293  43.361 -25.659  1.00  0.22           H  
ATOM   2605 HG11 VAL   200     -46.652  44.512 -27.825  1.00  0.22           H  
ATOM   2606 HG12 VAL   200     -47.001  42.949 -28.601  1.00  0.22           H  
ATOM   2607 HG13 VAL   200     -48.094  43.583 -27.347  1.00  0.22           H  
ATOM   2608 HG21 VAL   200     -46.746  40.835 -27.373  1.00  0.22           H  
ATOM   2609 HG22 VAL   200     -46.287  40.830 -25.654  1.00  0.22           H  
ATOM   2610 HG23 VAL   200     -47.880  41.450 -26.147  1.00  0.22           H  
ATOM   2611  N   THR   201     -42.624  44.089 -27.025  1.00  0.26           N  
ATOM   2612  CA  THR   201     -41.879  45.334 -27.109  1.00  0.26           C  
ATOM   2613  C   THR   201     -41.510  45.654 -28.545  1.00  0.26           C  
ATOM   2614  O   THR   201     -41.099  44.785 -29.311  1.00  0.26           O  
ATOM   2615  CB  THR   201     -40.643  45.355 -26.215  1.00  0.26           C  
ATOM   2616  OG1 THR   201     -39.780  44.242 -26.401  1.00  0.26           O  
ATOM   2617  CG2 THR   201     -41.140  45.262 -24.773  1.00  0.26           C  
ATOM   2618  H   THR   201     -42.118  43.215 -27.018  1.00  0.26           H  
ATOM   2619  HA  THR   201     -42.545  46.112 -26.736  1.00  0.26           H  
ATOM   2620  HB  THR   201     -40.086  46.261 -26.454  1.00  0.26           H  
ATOM   2621 HG21 THR   201     -41.804  46.101 -24.563  1.00  0.26           H  
ATOM   2622 HG22 THR   201     -41.682  44.326 -24.635  1.00  0.26           H  
ATOM   2623 HG23 THR   201     -40.289  45.293 -24.093  1.00  0.26           H  
ATOM   2624  HG1 THR   201     -39.032  44.353 -25.809  1.00  0.26           H  
ATOM   2625  N   ASP   202     -41.648  46.940 -28.941  1.00  0.28           N  
ATOM   2626  CA  ASP   202     -40.935  47.532 -30.056  1.00  0.28           C  
ATOM   2627  C   ASP   202     -39.920  48.493 -29.371  1.00  0.28           C  
ATOM   2628  O   ASP   202     -40.333  49.567 -28.923  1.00  0.28           O  
ATOM   2629  CB  ASP   202     -41.966  48.245 -30.999  1.00  0.28           C  
ATOM   2630  CG  ASP   202     -41.394  48.642 -32.354  1.00  0.28           C  
ATOM   2631  OD1 ASP   202     -40.182  48.412 -32.579  1.00  0.28           O  
ATOM   2632  OD2 ASP   202     -42.197  49.121 -33.200  1.00  0.28           O1-
ATOM   2633  H   ASP   202     -42.290  47.526 -28.426  1.00  0.28           H  
ATOM   2634  HA  ASP   202     -40.408  46.828 -30.701  1.00  0.28           H  
ATOM   2635  HB2 ASP   202     -42.321  49.146 -30.499  1.00  0.28           H  
ATOM   2636  HB3 ASP   202     -42.804  47.568 -31.166  1.00  0.28           H  
ATOM   2637  N   PRO   203     -38.627  48.156 -29.174  1.00  0.39           N  
ATOM   2638  CA  PRO   203     -37.705  49.035 -28.452  1.00  0.39           C  
ATOM   2639  C   PRO   203     -36.713  49.671 -29.413  1.00  0.39           C  
ATOM   2640  O   PRO   203     -36.101  48.970 -30.221  1.00  0.39           O  
ATOM   2641  CB  PRO   203     -37.003  48.107 -27.452  1.00  0.39           C  
ATOM   2642  CG  PRO   203     -36.985  46.729 -28.118  1.00  0.39           C  
ATOM   2643  CD  PRO   203     -38.189  46.755 -29.073  1.00  0.39           C  
ATOM   2644  HA  PRO   203     -38.210  49.863 -27.954  1.00  0.39           H  
ATOM   2645  HB2 PRO   203     -37.556  48.070 -26.514  1.00  0.39           H  
ATOM   2646  HB3 PRO   203     -35.987  48.451 -27.261  1.00  0.39           H  
ATOM   2647  HG2 PRO   203     -37.098  45.939 -27.375  1.00  0.39           H  
ATOM   2648  HG3 PRO   203     -36.057  46.579 -28.670  1.00  0.39           H  
ATOM   2649  HD2 PRO   203     -37.896  46.382 -30.055  1.00  0.39           H  
ATOM   2650  HD3 PRO   203     -38.995  46.138 -28.676  1.00  0.39           H  
ATOM   2651  N   THR   204     -36.500  51.008 -29.326  1.00  0.42           N  
ATOM   2652  CA  THR   204     -35.771  51.741 -30.366  1.00  0.42           C  
ATOM   2653  C   THR   204     -34.797  52.720 -29.749  1.00  0.42           C  
ATOM   2654  O   THR   204     -34.993  53.935 -29.751  1.00  0.42           O  
ATOM   2655  CB  THR   204     -36.687  52.460 -31.353  1.00  0.42           C  
ATOM   2656  OG1 THR   204     -37.426  51.504 -32.092  1.00  0.42           O  
ATOM   2657  CG2 THR   204     -35.933  53.248 -32.438  1.00  0.42           C  
ATOM   2658  H   THR   204     -36.853  51.511 -28.524  1.00  0.42           H  
ATOM   2659  HA  THR   204     -35.222  50.992 -30.936  1.00  0.42           H  
ATOM   2660  HB  THR   204     -37.288  53.130 -30.739  1.00  0.42           H  
ATOM   2661 HG21 THR   204     -35.276  53.979 -31.966  1.00  0.42           H  
ATOM   2662 HG22 THR   204     -35.339  52.560 -33.040  1.00  0.42           H  
ATOM   2663 HG23 THR   204     -36.650  53.764 -33.077  1.00  0.42           H  
ATOM   2664  HG1 THR   204     -37.915  50.967 -31.464  1.00  0.42           H  
ATOM   2665  N   LEU   205     -33.677  52.284 -29.161  1.00  0.43           N  
ATOM   2666  CA  LEU   205     -32.726  53.249 -28.650  1.00  0.43           C  
ATOM   2667  C   LEU   205     -31.779  53.736 -29.739  1.00  0.43           C  
ATOM   2668  O   LEU   205     -31.481  53.015 -30.688  1.00  0.43           O  
ATOM   2669  CB  LEU   205     -31.953  52.673 -27.474  1.00  0.43           C  
ATOM   2670  CG  LEU   205     -32.858  52.211 -26.334  1.00  0.43           C  
ATOM   2671  CD1 LEU   205     -32.035  51.189 -25.545  1.00  0.43           C  
ATOM   2672  CD2 LEU   205     -33.189  53.411 -25.447  1.00  0.43           C  
ATOM   2673  H   LEU   205     -33.497  51.294 -29.075  1.00  0.43           H  
ATOM   2674  HA  LEU   205     -33.290  54.113 -28.299  1.00  0.43           H  
ATOM   2675  HB2 LEU   205     -31.278  53.440 -27.093  1.00  0.43           H  
ATOM   2676  HB3 LEU   205     -31.373  51.820 -27.824  1.00  0.43           H  
ATOM   2677  HG  LEU   205     -33.794  51.781 -26.691  1.00  0.43           H  
ATOM   2678 HD11 LEU   205     -31.801  50.339 -26.186  1.00  0.43           H  
ATOM   2679 HD12 LEU   205     -31.109  51.653 -25.204  1.00  0.43           H  
ATOM   2680 HD13 LEU   205     -32.609  50.848 -24.683  1.00  0.43           H  
ATOM   2681 HD21 LEU   205     -32.265  53.856 -25.079  1.00  0.43           H  
ATOM   2682 HD22 LEU   205     -33.742  54.150 -26.027  1.00  0.43           H  
ATOM   2683 HD23 LEU   205     -33.796  53.083 -24.603  1.00  0.43           H  
ATOM   2684  N   ILE   206     -31.305  54.994 -29.647  1.00  0.39           N  
ATOM   2685  CA  ILE   206     -30.445  55.623 -30.653  1.00  0.39           C  
ATOM   2686  C   ILE   206     -29.321  56.368 -29.925  1.00  0.39           C  
ATOM   2687  O   ILE   206     -29.606  57.383 -29.296  1.00  0.39           O  
ATOM   2688  CB  ILE   206     -31.249  56.634 -31.512  1.00  0.39           C  
ATOM   2689  CG1 ILE   206     -32.403  55.923 -32.275  1.00  0.39           C  
ATOM   2690  CG2 ILE   206     -30.305  57.442 -32.441  1.00  0.39           C  
ATOM   2691  CD1 ILE   206     -33.371  56.861 -33.015  1.00  0.39           C  
ATOM   2692  H   ILE   206     -31.558  55.537 -28.834  1.00  0.39           H  
ATOM   2693  HA  ILE   206     -30.042  54.854 -31.312  1.00  0.39           H  
ATOM   2694  HB  ILE   206     -31.724  57.359 -30.851  1.00  0.39           H  
ATOM   2695 HG12 ILE   206     -32.979  55.345 -31.553  1.00  0.39           H  
ATOM   2696 HG13 ILE   206     -31.959  55.250 -33.008  1.00  0.39           H  
ATOM   2697 HG21 ILE   206     -29.563  57.966 -31.838  1.00  0.39           H  
ATOM   2698 HG22 ILE   206     -29.801  56.762 -33.127  1.00  0.39           H  
ATOM   2699 HG23 ILE   206     -30.888  58.166 -33.010  1.00  0.39           H  
ATOM   2700 HD11 ILE   206     -33.830  57.546 -32.302  1.00  0.39           H  
ATOM   2701 HD12 ILE   206     -32.823  57.431 -33.765  1.00  0.39           H  
ATOM   2702 HD13 ILE   206     -34.147  56.271 -33.503  1.00  0.39           H  
ATOM   2703  N   ALA   207     -28.024  55.995 -29.918  1.00  0.36           N  
ATOM   2704  CA  ALA   207     -27.036  56.858 -29.281  1.00  0.36           C  
ATOM   2705  C   ALA   207     -26.422  57.797 -30.330  1.00  0.36           C  
ATOM   2706  O   ALA   207     -26.008  57.335 -31.394  1.00  0.36           O  
ATOM   2707  CB  ALA   207     -25.985  56.016 -28.508  1.00  0.36           C  
ATOM   2708  H   ALA   207     -27.741  55.127 -30.350  1.00  0.36           H  
ATOM   2709  HA  ALA   207     -27.517  57.487 -28.532  1.00  0.36           H  
ATOM   2710  HB1 ALA   207     -26.487  55.416 -27.749  1.00  0.36           H  
ATOM   2711  HB2 ALA   207     -25.463  55.359 -29.204  1.00  0.36           H  
ATOM   2712  HB3 ALA   207     -25.267  56.682 -28.029  1.00  0.36           H  
ATOM   2713  N   ASP   208     -26.372  59.125 -30.064  1.00  0.24           N  
ATOM   2714  CA  ASP   208     -25.790  60.096 -30.965  1.00  0.24           C  
ATOM   2715  C   ASP   208     -24.440  60.542 -30.375  1.00  0.24           C  
ATOM   2716  O   ASP   208     -24.289  60.878 -29.198  1.00  0.24           O  
ATOM   2717  CB  ASP   208     -26.833  61.208 -31.322  1.00  0.24           C  
ATOM   2718  CG  ASP   208     -26.500  61.976 -32.598  1.00  0.24           C  
ATOM   2719  OD1 ASP   208     -25.419  61.721 -33.182  1.00  0.24           O  
ATOM   2720  OD2 ASP   208     -27.388  62.761 -33.033  1.00  0.24           O1-
ATOM   2721  H   ASP   208     -26.761  59.454 -29.192  1.00  0.24           H  
ATOM   2722  HA  ASP   208     -25.549  59.682 -31.944  1.00  0.24           H  
ATOM   2723  HB2 ASP   208     -26.876  61.917 -30.495  1.00  0.24           H  
ATOM   2724  HB3 ASP   208     -27.808  60.737 -31.448  1.00  0.24           H  
ATOM   2725  N   ALA   209     -23.396  60.408 -31.220  1.00  0.15           N  
ATOM   2726  CA  ALA   209     -22.044  60.862 -31.016  1.00  0.15           C  
ATOM   2727  C   ALA   209     -21.933  62.211 -31.719  1.00  0.15           C  
ATOM   2728  O   ALA   209     -22.192  62.292 -32.915  1.00  0.15           O  
ATOM   2729  CB  ALA   209     -21.046  59.874 -31.672  1.00  0.15           C  
ATOM   2730  H   ALA   209     -23.584  59.937 -32.093  1.00  0.15           H  
ATOM   2731  HA  ALA   209     -21.814  60.933 -29.953  1.00  0.15           H  
ATOM   2732  HB1 ALA   209     -21.145  58.894 -31.205  1.00  0.15           H  
ATOM   2733  HB2 ALA   209     -21.263  59.792 -32.737  1.00  0.15           H  
ATOM   2734  HB3 ALA   209     -20.029  60.241 -31.535  1.00  0.15           H  
ATOM   2735  N   LEU   210     -21.562  63.261 -30.957  1.00  0.08           N  
ATOM   2736  CA  LEU   210     -21.273  64.627 -31.379  1.00  0.08           C  
ATOM   2737  C   LEU   210     -20.219  64.804 -32.512  1.00  0.08           C  
ATOM   2738  O   LEU   210     -19.267  63.976 -32.621  1.00  0.08           O  
ATOM   2739  CB  LEU   210     -20.807  65.395 -30.100  1.00  0.08           C  
ATOM   2740  CG  LEU   210     -20.589  66.922 -30.227  1.00  0.08           C  
ATOM   2741  CD1 LEU   210     -21.890  67.673 -30.563  1.00  0.08           C  
ATOM   2742  CD2 LEU   210     -19.913  67.516 -28.970  1.00  0.08           C  
ATOM   2743  OXT LEU   210     -20.359  65.823 -33.255  1.00  0.08           O1-
ATOM   2744  H   LEU   210     -21.473  63.078 -29.968  1.00  0.08           H  
ATOM   2745  HA  LEU   210     -22.187  65.017 -31.826  1.00  0.08           H  
ATOM   2746  HB2 LEU   210     -19.862  64.955 -29.780  1.00  0.08           H  
ATOM   2747  HB3 LEU   210     -21.561  65.235 -29.330  1.00  0.08           H  
ATOM   2748  HG  LEU   210     -19.908  67.064 -31.066  1.00  0.08           H  
ATOM   2749 HD11 LEU   210     -22.319  67.265 -31.478  1.00  0.08           H  
ATOM   2750 HD12 LEU   210     -22.600  67.555 -29.744  1.00  0.08           H  
ATOM   2751 HD13 LEU   210     -21.672  68.732 -30.705  1.00  0.08           H  
ATOM   2752 HD21 LEU   210     -20.570  67.389 -28.110  1.00  0.08           H  
ATOM   2753 HD22 LEU   210     -18.971  67.000 -28.786  1.00  0.08           H  
ATOM   2754 HD23 LEU   210     -19.721  68.577 -29.128  1.00  0.08           H  
TER    2755      LEU   210 
CONECT 1166 1528
CONECT 1528 1166
END
