# Supplementary material for: Variations of VEGFR2 Chemical Space: Stimulator and Inhibitory Peptides
Source: Int J Mol Sci. 2024 Jul 16;25(14):7787. doi: 10.3390/ijms25147787 (PMC11276785; doi:10.3390/ijms25147787)
Supplement: Supplementary file 1 [file ijms-25-07787-s001.zip › Supplimental material - ligands -S3.xlsx]

## Sheet: Sheet1
Number as apper in the manuscript	Molecule
1	O=C1Oc2c(cccc2)C=C1
2	S(C)c1ccc(CC(N)C)cc1
3	S(=O)(=O)(Nc1ncccn1)c1c2c(c(N(C)C)ccc2)ccc1
4	O(C)c1cc2[nH]c3c(c2cc1)ccnc3
5	O(C)c1cc2nc(N3CCNCC3)cnc2cc1
6	BrCC1C(O)C(O)C(N2C(=O)NC(=O)C(F)=C2)O1
7	Fc1c(O)nc(O)nc1
8	O[C@@H]1C(C)(C)Oc2c(C1N/C(=N\C(C)(C)C)/NC#N)cc(C#N)cc2
9	Clc1nnc(NS(=O)(=O)c2c3c(c(N(C)C)ccc3)ccc2)c(C)c1
10	O=C(NCc1cocc1)c1ccc(N(CC#C)Cc2cc3c(O)nc(C)nc3cc2)cc1
11	O(C)c1c2c([nH]c3c2CCN=C3)ccc1
12	O=C1N(C2[C@H](O)[C@@H](O)[C@@H](CO)O2)C=CC(N)=N1
13	S(=O)(=O)(N)c1c2c(ccc1)cccc2
14	N(CC1NCC(c2ccccc2)c2c1cccc2)C
15	Clc1cc2C(c3ccccc3)=NCC(=O)N(C)c2cc1
16	O=C(Nc1c(N2CCN(C(=O)c3[nH]c4c(c3)cccc4)CC2)nccc1)C
17	Oc1nc2c(c(C)c1)ccc(O)c2
18	Fc1cc(Cn2c3ncnc(NC)c3nc2)ccc1
19	S(=O)(=O)(N)c1c(N)cccc1
20	O=C(NCCC)CC1CCN(c2nc(N)c3c(n2)cc(OC)c(OC)c3)CC1
21	N(C)(C)C1(C)C(C)(C)C2CC1CC2
22	Clc1cc2C(=O)N(C)Cc3c(C(=O)OCCC(C)(C)C)ncn3-c2cc1
23	Oc1cc(Cn2c3ncnc(NC)c3nc2)ccc1
24	O=C(OCC)C1=C(O)C(=O)N(Cc2ncccc2)C1
25	O=C(OCC(O)CNC(C)(C)C)c1ccc(OCC=C)cc1
26	O=C1Oc2c3[C@@H](O)[C@@H](C)[C@@H](C(C)C)Oc3c3c(OC(C)(C)C=C3)c2C(CCC)=C1
27	O=C(c1[nH]c2c(c1)cc(C)cc2)c1[nH]c2c(c1)cccc2
28	O=C(N)C[C@@H]1[C@@H](CCCC)C1=C
29	O(Cc1ccc(OCC(O)CNC(C)C)cc1)CC1CC1
30	O(C)c1c(OC)cc(Cc2c(N)nc(N)nc2)cc1OC
31	Clc1c(Cl)ccc(CC(=O)Nc2cc3c(N)nc(N)nc3cc2)c1
32	O=C(N[C@H](C(=O)N[C@@H](C(=O)N[C@H](C(=O)N[C@@H](C(=O)N[C@H](C(=O)O)Cc1ccccc1)CC(C)C)Cc1ccccc1)CC(C)C)Cc1ccccc1)NC12CC3CC(C1)CC(C2)C3
33	S(CC[C@H](NC(=O)Nc1cc(C)ccc1)C(=O)N[C@H](C(=O)N[C@H](C(=O)O)Cc1ccccc1)CC(C)C)C
34	O=C(OCC(O)CNC(C)(C)C)C(c1ccccc1)c1ccccc1
35	O=[N+]([O-])c1ccc(C(=O)OCC(O)CNC(C)(C)C)cc1
36	FC(F)(F)c1c2c(nc(O)c1)cc1N[C@H](C)[C@@H](CC)Cc1c2
37	O[C@](CO)(C)c1oc2c(c3O[C@@H]4[C@H](c3cc2)COc2c4ccc(O)c2)c1
38	N#Cc1cc2ncc(N3CCNCC3)nc2cc1
39	Fc1ccc(-c2c(-c3ccncc3)[nH]c(-c3ccc(C(=O)O)cc3)n2)cc1
40	O([C@@H]1[C@]2(C)C(C3C([C@]4(C)C(=CC3)C[C@@H](O)CC4)CC2)CC1)C1CC1
41	O=C1[C@H]2COC[C@@]3(C(=C1)CCC1C4[C@@](C)([C@@H](OC5CC5)CC4)CCC31)C2
42	O=C(/C=C/CC1C(=O)N2[C@@H](C(=O)O)C(C)(C)S(=O)(=O)[C@H]12)C
43	S=C(Nc1ccc(/N=C(\S)/N2CCN(c3nc(N)c4c(n3)cc(OC)c(OC)c4)CC2)cc1)N1CC1
44	Nc1c2c([n+](Cc3cc4c(-c5c(cc(C[n+]6c7c(c(N)cc6)cccc7)cc5)C4)cc3)cc1)cccc2
45	O=C(NCc1ncccc1)c1ccc(N(CC#C)Cc2cc3c(O)nc(C)nc3cc2)cc1
46	Fc1ccc(/C=C/C(=O)N2CCN(c3nc(N)c4c(n3)cc(OC)c(OC)c4)CC2)cc1
47	FC(F)(F)/C(/C(F)(F)F)=C(/c1ccc(O)cc1)\c1ccccc1
48	S(=O)(=O)(Nc1cnccc1)c1c2c(c(N(C)C)ccc2)ccc1
49	O=C1NN(c2cnccc2)CCN1
50	Clc1ccc(-c2n[nH]c(C3CCN(CCc4ccccc4)CC3)c2)cc1
51	NC(Cc1ccccc1)C
52	O(CCN(CC1(C)Oc2c(C)c(C)c(O)c(C)c2CC1)C)c1ccc(/C=C\2/C(=O)NC(=O)S/2)cc1
53	Ic1c(O)c(I)cc(C(C(CC)c2cc(I)c(O)c(I)c2)CC)c1
54	Clc1cc2C(=O)N(C)Cc3c(C(=O)OCC)ncn3-c2cc1
55	N(CC1N(C)CC(c2ccccc2)c2c1cccc2)(C)C
56	Cc1cc2ncc(N3CCNCC3)nc2cc1
57	FC(F)(F)C=1c2c(OC(=O)C=1)cc1N(C)CCC(CC)c1c2
58	O=C1N(C2[C@H](N=[N+]=[N-])[C@@H](O)[C@@H](CO)O2)C=CC(N)=N1
59	O=C(OCC(O)CNC(C)C)c1ccc(O)cc1
60	ICC1C(O)C(O)C(N2C(=O)NC(=O)C(F)=C2)O1
61	Clc1c(OCCCCCc2onc(C)c2)c(Cl)cc(C=2OCCN=2)c1
62	O(CCCCCc1onc(C)c1)c1ccc(-c2oc(C)c(C)n2)cc1
63	Ic1ccc(/C(=C(\CC)/c2ccccc2)/c2ccc(OCCCCCCCCCCN(C)C)cc2)cc1
64	Clc1c2C3(C(=O)Nc2ccc1)OCCO3
65	O=[N+]([O-])c1cc2C3(C(=O)Nc2cc1)OCCO3
66	FC(F)(F)c1cc(CC(=O)Nc2cc3c(N)nc(N)nc3cc2)ccc1
67	FC(F)(F)C=1c2c(OC(=O)C=1)cc1NC(CC)C(C)Cc1c2
68	O=C(C(N)C(c1ccccc1)c1ccccc1)N1C(C(=O)NCc2cc(O)ccc2)CCC1
69	O=C(O)CCCC[C@@H]1[C@H](C)C2[C@@]34OO[C@@](C)(O[C@H]3O1)CCC4[C@H](C)CC2
70	O=C(N1CCN(c2c(NCC)cccn2)CC1)c1sc2c(c1)cccc2
71	O=C(N[C@H](C(=O)N[C@@H](C(=O)N[C@H](C(=O)N[C@@H](C(=O)N[C@H](C(=O)O)Cc1ccccc1)CC(C)C)Cc1ccccc1)CC(C)C)Cc1ccccc1)N
72	O(CCCCOc1ccccc1)c1cc(N2C(C)(C)N=C(N)N=C2N)ccc1
73	FC(F)(F)c1cc(C(F)(F)F)cc(C#CCOc2cc(/C(=C/CN3C(=O)NC(=O)O3)/C)ccc2)c1
74	O=C(NCc1ccccc1)c1ccc(N(CC#C)Cc2cc3c(O)nc(C)nc3cc2)cc1
75	S(c1c(C)cc(C)cc1)c1c2c(sc(C(=O)N)c2)cnc1
76	O=C(C(N)C(c1ccccc1)c1ccccc1)N1C(C(=O)NCc2c(OC)cccc2OC)CCC1
77	Fc1c(Cn2c3ncnc(N4CCC4)c3nc2)cccc1
78	O=C(NCC1OC(=O)N(c2ccc(C3=CC(=O)C(NCC=C)=CC=C3)cc2)C1)C
79	S(C(C(=O)Nc1c(C)c2c(N)nc(N)nc2cc1)C(C)C)c1cc2c(cc1)cccc2
80	O(C(C)(C)C)C(=O)C1=C(O)C(=O)N(Cc2sccc2)C1
81	O=C(OCC)C1=C(O)C(=O)N(Cc2sccc2)C1
82	FC(F)(F)c1ccc(-c2oc(C)c(COc3cc(/C(=C/CN4C(=O)NC(=O)O4)/CCCCCCCC)ccc3)n2)cc1
83	NCc1cc2c(N)nc(N)nc2cc1
84	Clc1c(Cl)ccc(S(=O)(=O)c2cc3c(O)nc(N)nc3cc2)c1
85	O(CC1(C)CCCCC1)c1ccc(CC2C(=O)NC(=O)S2)cc1
86	Fc1c2ncc(N3CCNCC3)nc2ccc1
87	Fc1c(Cn2c3ncnc(N(CC)C)c3nc2)cccc1
88	FC(F)(F)c1c2c(nc(O)c1)cc1N[C@H](C)[C@H](C)Cc1c2
89	Fc1c(Cn2c3ncnc(NC(C)C)c3nc2)cccc1
90	Clc1c(C(=O)c2ccccc2)cc(N2C(=O)NC(=O)C=N2)cc1
91	O=C(OCC1N(Cc2cc(OC)c(OC)c(OC)c2)CCN(Cc2cc(OC)c(OC)c(OC)c2)C1)C(CC)CC
92	Fc1c(N2CC(CNCC)CC2)c(F)cc2C(=O)C(C(=O)O)=CN(NC)c12
93	ICC1C(O)C(O)C(n2c3ncnc(N)c3nc2)O1
94	Fc1ccc(-c2c(-c3ncccc3)nc3n2CCC3)cc1
95	O=C(N1CCN(c2nc(N)c3c(n2)cc(OC)c(OC)c3)CC1)c1occc1
96	O=C(OC)/C=C/C=C/C(=O)N1CCN(c2nc(N)c3c(n2)cc(OC)c(OC)c3)CC1
97	O=C(OCC1N(C(=O)c2cc(OC)c(OC)c(OC)c2)CCN(C(=O)c2cc(OC)c(OC)c(OC)c2)C1)NC(C)(C)C
98	O=[N+]([O-])c1ccc(OC(=O)N(NC(=O)[C@@H]2N(C(=O)[C@@H](NC(=O)[C@@H](NC(=O)[C@@H](NC(=O)C)CC(=O)O)C(C)C)C(C)C)CCC2)CCC)cc1
99	Nc1c2c([n+](Cc3ccc(/C=C\c4ccc(C[n+]5c6c(c(N)cc5)cccc6)cc4)cc3)cc1)cccc2
100	O=C(c1ccc(C)cc1)c1ccc(N2C(=O)NC(=O)C=N2)cc1
101	O=C(c1c(C)cc(N2C(=O)NC(=O)C=N2)cc1)c1ccccc1
102	Clc1ccc(NC(=O)c2sc3c(c(Sc4ccc(C)cc4)cnc3)c2)cc1
103	O=C(OC)CC/C=C\CC[C@@H]1[C@@H](/C=C/CC(O)(CCC2CCCCC2)C)[C@H](O)CC1=O
104	Fc1cc2C(=O)N(C)Cc3c(C(=O)OCC)ncn3-c2cc1
105	Clc1c(C(=O)NC)cc(-c2ccncc2)nn1
106	O=C(NCc1ccccc1)C1CCN(c2nc(N)c3c(n2)cc(OC)c(OC)c3)CC1
107	Clc1c(C#N)cc(-c2ccncc2)nn1
108	O=C(N/C(=N/C)/NC1[C@H](O)C(C)(C)Oc2c1cc(C#N)cc2)N
109	O=C(OC1[C@@H](C2(C)C(O)(C3C(C4(C)C(CC(OC(=O)C)CC4)CC3)CC2)C1)C1=CC(=O)OC1)C
110	Clc1c(C(=O)N)cc(-c2ccc(OC)cc2)nn1
111	O=C(OCC)c1ncn2-c3c(C(=O)N(C)Cc12)cc(N=[N+]=[N-])cc3
112	O=C(NC1CCCC1)C1CCN(c2nc(N)c3c(n2)cc(OC)c(OC)c3)CC1
113	FC(F)(F)c1ccc(-c2oc(C)c(COc3ccc(/C(=C/CN4C(=O)NC(=O)O4)/C)cc3)n2)cc1
114	O=C(OC1[C@@H](C2(C)C(O)(C3C(C4(C)C(CC(OC5OC(C)C(O)C(O)C5)CC4)CC3)CC2)C1)C1=CC(=O)OC1)C
115	Brc1cc2C(=O)N(C)Cc3c(C(OC(C)(C)C)=O)ncn3-c2cc1
116	O(CCc1c(C)oc(-c2ccccc2)n1)c1cc(/C(=C/CN2C(=O)NC(=O)O2)/C)ccc1
117	NC1=NCCC(CCC)C1
118	Ic1cc2C(=O)N(C)Cc3c(C(OC(C)(C)C)=O)ncn3-c2cc1
119	O=C(CO)[C@]1(O)C2(C)C(C3C(C4(C)C(=CC(=O)CC4)CC3)C(O)C2)CC1
120	O(CCc1ccc(OCC(O)CNC(C)C)cc1)CC1CCCC1
121	O(C)c1cc2ncc(N3CCNCC3)nc2cc1
122	O=C(C(=O)c1ccccc1)N1C(C(=O)OCCCc2cnccc2)CCCC1
123	Fc1c(Cn2c3ncnc(N)c3nc2)cccc1
124	O=[N+]([O-])c1ccc(CNC(=O)c2ccc(N(CC#C)Cc3cc4c(O)nc(C)nc4cc3)cc2)cc1
125	O=C(N(CC)CC)C1CN(c2nc(N)c3c(n2)cc(OC)c(OC)c3)CCC1
126	Fc1c(Cn2c3ncnc(N4CCCC4)c3nc2)cccc1
127	O=C(C(=O)N1[C@H](C(=O)OC(CN2CCCCC2)C)CCC1)CC(C)C
128	Clc1cc2nc(Sc3ccccc3)c(N3CCNCC3)nc2cc1
129	N(C)(C)c1ncnc2n(Cc3ccccc3)cnc12
130	N(C1=Nc2c(-n3c(CC)nnc13)cccc2)C1CC1
131	O=C(C(=O)c1ccccc1)N1C(C(=O)OC(CN2CCCCC2)C)CCCC1
132	S(=O)(=O)(Nc1c(S(=O)(=O)N)cccc1)c1ccc(N)cc1
133	FC(F)(F)c1ccc(-c2oc(C)c(COc3cc(/C(=C(/CN4C(=O)NC(=O)O4)\C)/C)ccc3)n2)cc1
134	O=C(O)CC[C@H](NC(=O)[C@@H]1NC(=O)CC1)C(=O)N1[C@@H](C(=O)N)CCC1
135	NC=1N(c2ccc(C)cc2)C(C)(C)N=C(N)N=1
136	Fc1ccc(N2C(C)(C)N=C(N)N=C2N)cc1
137	O=C1C(c2c3c(n(CCCCCO)c2)cccc3)=C(c2c3c(n(C)c2)cccc3)C(=O)N1
138	[C@H]1(c2cnccc2)NCCC1
139	Clc1ccc(C(=O)c2n(C)c(CC(=O)O)cc2CO)cc1
140	O=C(OCC1N(C(=O)c2cc(OC)c(OC)c(OC)c2)CCN(C(=O)c2cc(OC)c(OC)c(OC)c2)C1)NCCC(C)C
141	Clc1c(C(=O)OCC2N(C(=O)c3cc(OC)c(OC)c(OC)c3)CCN(C(=O)c3cc(OC)c(OC)c(OC)c3)C2)cccc1
142	Clc1c2c(sc(C(=O)N)c2)cnc1
143	S(c1c2c(sc(/C=N/O)c2)cnc1)c1ccc(C)cc1
144	[SH0](=O)(C)c1ccc(-c2[nH]c(c(-c3ccc(F)cc3)n2)-c2ccncc2)cc1
145	Fc1c(N2CCN(C)CC2)cc2N(c3ccc(F)cc3)C=C(C(=O)O)C(=O)c2c1
146	O=C(NCC)c1ccc(N(CC#C)Cc2cc3c(O)nc(C)nc3cc2)cc1
147	O=C(CCC)c1ccc(N2C(=O)NC(=O)C=N2)cc1
148	O=C(OC)/C=C/CC1C(=O)N2[C@@H](C(=O)O)C(C)(C)S(=O)(=O)[C@H]12
149	O(C)c1cc2[nH]c3c(c2cc1)CCNC3
150	O=C(OCC1N(C(=O)c2cc(OC)c(OC)c(OC)c2)CCN(C(=O)c2cc(OC)c(OC)c(OC)c2)C1)N(CCCC)CCCC
151	O=C1Oc2c(O)c(O)ccc2-c2c1cccc2
152	O=C1Oc2c(-c3c1cc(O)c(O)c3)cccc2
153	O=C(COc1ccccc1)N1CCN(c2nc(N)c3c(n2)cc(OC)c(OC)c3)CC1
154	O=C(C(CC)(C)C)C(=O)N1[C@H](C(=O)OCCCc2cnccc2)CCC1
155	O(C(C)(C)C)C(=O)c1ncn2-c3c(C(=O)N(C)Cc12)cc(N=[N+]=[N-])cc3
156	O=C(OC)CC/C=C\CC[C@@H]1[C@@H](/C=C/CC(O)(CCC2CCCC2)C)[C@H](O)CC1=O
157	O=C(NCC1OC(=O)N(c2ccc(C3=CC=C(OC)C(=O)C=C3)cc2)C1)C
158	S(c1c2c(sc(C(=O)N)c2)cnc1)c1ccc(-c2ccccc2)cc1
159	Ic1c(O)c(I)cc(C(C(CC)c2cc(I)c(O)cc2)CC)c1
160	O=C(OC1[C@@H](C2(C)C(O)(C3C(C4(C)C(CC(O)CC4)CC3)CC2)C1)C1=CC(=O)OC1)C
161	Fc1c(O)cc2c(c1)C1C(C3[C@@](C)([C@@H](O)CC3)CC1)CC2
162	O=C(O)[C@@H](NC(=O)[C@@H](NC(=O)[C@@H](NC(=O)[C@@H]1N(C(=O)[C@@H](NC[C@@H](N)CCCCN)CCCCN)CCC1)Cc1ccc(O)cc1)C(CC)C)CC(C)C
163	O=C(N[C@H](C(=O)N1[C@H](C(=O)O)CCC1)CO)[C@@H](NC(=O)CNC(=O)[C@@H](NC(=O)CN)CCC/N=C(\N)/N)CC(=O)O
164	N(CC)CC1NCC(c2ccccc2)c2c1cccc2
165	Clc1c(C)cc(NS(=O)(=O)c2c3c(c(N(C)C)ccc3)ccc2)nn1
166	NC=1N(c2ccc(C(C)(C)C)cc2)C(C)(C)N=C(N)N=1
167	Fc1c(O)ccc2c1CCC1C3[C@@](C)([C@@H](O)CC3)CCC21
168	O=C(O)[C@H](NC(=O)c1ccc(N(CC#C)Cc2cc3c(O)nc(C)nc3cc2)cc1)C(C)(C)C
169	Fc1c(C(=O)N[C@@H](C(=O)O)C(C)C)ccc(N(CC#C)Cc2c(C)cc3nc(C)nc(O)c3c2)c1
170	O=C(O)[C@@H](NC(=O)[C@@H](NC(=O)[C@@H](NC(=O)[C@@H]1N(C(=O)C(CCC/N=C(\N)/N)CCC/N=C(\N)/N)CCC1)Cc1c2c([nH]c1)cccc2)C(C)(C)C)CC(C)C
171	O(C)c1cc2c([nH]c3c2CCN=C3)cc1
172	Ic1ccc(/C(=C(\CC)/c2ccccc2)/c2ccc(OCCCCCCCCN(C)C)cc2)cc1
173	Brc1c(O)ccc2c1CCC1C3[C@@](C)([C@@H](O)CC3)CCC21
174	Clc1ccc(NS(=O)(=O)c2c3c(c(N(C)C)ccc3)ccc2)cc1
175	O=C1C(c2ccccc2)(c2ccccc2)NC(=O)N1
176	O=C1C2(SCCO2)c2c(N1)cccc2
177	O(Cc1c2c(c(OC)c3OC(=O)C=Cc13)occ2)C
178	Oc1cc2c(cc1)C1C(C3C(C)(C(O)CC3)CC1)CC2
179	Cc1c(-c2cnccc2)nc(-c2ccccc2)[nH]1
180	Fc1c(N2C[C@H]3NCCC[C@H]3C2)c(OC)c2N(C3CC3)C=C(C(=O)O)C(=O)c2c1
181	F[C@@H]1[C@H](N2c3c(C)c(N4C[C@H](C5(N)CC5)CC4)c(F)c(N)c3C(=O)C(C(=O)O)=C2)C1
182	FC(F)(F)c1cc(N2C(C)(C)N=C(N)N=C2N)ccc1
183	Clc1ccc(CC(=O)Nc2c(C)c3c(N)nc(N)nc3cc2)cc1
184	FC(F)(F)c1ccc(-c2oc(C)c(COc3cc(OC)cc(/C(=C/CN4C(=O)NC(=O)O4)/C)c3)n2)cc1
185	O(C(C)(C)C)C(=O)C1=C(O)C(=O)N(Cc2ccccc2)C1
186	O=C(OC)c1ncn2-c3c(C(=O)N(C)Cc12)cccc3
187	N(CC)C1C(c2ccccc2)C2CC1CC2
188	O(C)c1ccc(-c2c(-c3ncccc3)nc3n2CCC3)cc1
189	O=C1C(c2c3c(n(CCCO)c2)cccc3)=C(c2c3c(n(C)c2)cccc3)C(=O)N1
190	Br/C=C\1/OC(=O)C(c2c3c(ccc2)cccc3)CC/1
191	[n+]12c3c(c(NCCCCCCCCCCNc4c5c([n+](cc4)Cc4cc6c(-c7c(cc(cc7)C1)C6)cc4)cccc5)cc2)cccc3
192	O=C(O)[C@H]1[C@@](Cn2nncc2)(C)S(=O)(=O)[C@H]2N1C(=O)C2
193	Fc1c(N2CCNCC2)cc2N(CC)C=C(C(=O)O)C(=O)c2c1
194	O=C(O)[C@H]1C(C)(C)S(=O)(=O)[C@@H]2[C@H](Cc3nnn(CC4NCCC4)c3)C(=O)N12
195	O=C(/C=C/CC1C(=O)N2[C@@H](C(=O)O)C(C)(C)S(=O)(=O)[C@@H]12)C
196	Fc1c(N2CC(CNCC)CC2)c(F)cc2C(=O)C(C(=O)O)=CN(C=C)c12
197	S/C(=N\c1ccc(N=[N+]=[N-])cc1)/N1CCN(c2nc(N)c3c(n2)cc(OC)c(OC)c3)CC1
198	Ic1ccc(CC(N)C)cc1
199	S(c1c2c(sc(C(=O)OC)c2)cnc1)c1ccc(C)cc1
200	S(c1c2c(sc(C(=O)O)c2)cnc1)c1ccc(C)cc1
201	S(c1c2c(sc(C(=O)c3ccccc3)c2)cnc1)c1ccc(C)cc1
202	S(=O)(=O)(N)c1c(N)cc(C(F)(F)F)c(S(=O)(=O)N)c1
203	Clc1c(C(=O)N)cc(-c2cc(Cl)c(F)cc2)nn1
204	O=C(NCCc1ccccc1)C1CCN(c2nc(N)c3c(n2)cc(OC)c(OC)c3)CC1
205	S(=O)(=O)(N/C(=N/C)/NC1[C@H](O)C(C)(C)Oc2c1cc(C#N)cc2)N
206	O=C(N1CCN(c2c(NCC)cccn2)CC1)c1occc1
207	O=C(NCCCC)COC1CCN(c2nc(N)c3c(n2)cc(OC)c(OC)c3)CC1
208	S(c1c2c(sc(C(=O)N)c2)cnc1)c1ccc(C(F)(F)F)cc1
209	Brc1nc(CC)c(NS(=O)(=O)c2c3c(c(N(C)C)ccc3)ccc2)nc1
210	O(Cc1ccccc1)c1c(C)c(C)c2OC(C)(C)C(CN(CCOc3ccc(/C=C\4/C(=O)NC(=O)S/4)cc3)C)c2c1C
211	S(=O)(=O)(C)c1cc2ncc(N3CCNCC3)nc2cc1
212	Brc1c(OC)cc(CC(N)C)c(OC)c1
213	O=C(CO)[C@@]1(O)C[C@H](OC2OC(C)C(O)C(N)C2)c2c(O)c3C(=O)c4c(OC)cccc4C(=O)c3c(O)c2C1
214	Ic1c(O)c(I)cc(C(C(CC)c2ccc(O)cc2)CC)c1
215	O=C1C(c2c(O)cc(O)cc2)=COc2c1c(O)cc(O)c2
216	Clc1c(OCc2cc(C(=O)N(C)C)ccc2)ccc(N2C(C)(C)N=C(N)N=C2N)c1
217	O=C(OC(C)(C)C)NC(C(=O)N[C@@H](C(=O)NC(C(O)CC(=O)NC(C(=O)NC(C(O)CC(=O)OC)CC(C)C)C)CC(C)C)Cc1c2c([nH]c1)cccc2)Cc1c2c([nH]c1)cccc2
218	O=C(C(N)C(c1ccccc1)c1ccccc1)N1C(C(=O)NCc2c(C)cc(CN)c(C)c2)CCC1
219	Brc1cc2C3(C(=O)Nc2cc1)OCCO3
220	FC(F)(F)C=1c2c(OC(=O)C=1)cc1NC(CC)CC(CC)c1c2
221	FC(F)(F)C=1c2c(OC(=O)C=1)cc1NC(C)CC(CC)c1c2
222	S(CC[C@H](NC(=O)NC12CC3CC(C1)CC(C2)C3)C(=O)N[C@H](C(=O)N[C@H](C(=O)O)Cc1ccccc1)CC(C)C)C
223	N1(c2nc3c(nc2)cccc3)CCNCC1
224	O=C(OCC)C1=NC(=O)N2C(=C1)C=CC=C2
225	Clc1cc(CNC(=O)C2N(C(=O)C(N)C(c3ccccc3)c3ccccc3)CCC2)ccc1
226	O=C(OC)c1ccc(N2C(C)(C)N=C(N)N=C2N)cc1
227	Brc1cc2ncc(N3CCNCC3)nc2cc1
228	O=C(NCC1OC(=O)N(c2ccc(C3=CC=C(O)/C(=N/C)/C=C3)cc2)C1)C
229	O=C(Oc1ccccc1)C(O)CNCCc1cc(OC)c(OC)cc1
230	O=C(N1CCN(c2c(NCCC)cccn2)CC1)c1[nH]c2c(c1)cccc2
231	S(c1c2c(O)nc(N)nc2ccc1)c1cc2c(cc1)cccc2
232	O[C@H]1C(NC(C)C)CCc2c1cc(O)c(O)c2
233	SC=1N(C)CCCN=1
234	Clc1c(Cn2c3ncnc(NC)c3nc2)cccc1
235	O=C(OCC(O)CNC(C)C)c1cc(C)ccc1
236	O=C(O)C(NC(=O)c1cc2c(O)nc(N)nc2cc1)CCC(=O)O
237	O=C(C(=O)N1C(C(=O)OC(CN2CCCCC2)C)CCCC1)CC(C)C
238	O=C(N1CCN(c2c(NCC)cccn2)CC1)c1cc2c(cc1)cccc2
239	O=C(OCC)C1=C(O)C(=O)N(c2c3c(ccc2)cccc3)C1
240	S/C(=N\C1CCCCC1)/N1CCN(c2nc(N)c3c(n2)cc(OC)c(OC)c3)CC1
241	Fc1c(N2CC(CNCC)CC2)c(F)cc2C(=O)C(C(=O)O)=CN(CC)c12
242	Fc1c(N2CC(CNCC)CC2)c(F)cc2C(=O)C(C(=O)O)=CN(C3CC3)c12
243	O=C(OCC1N(C(=O)c2cc(OC)c(OC)c(OC)c2)CCN(C(=O)c2cc(OC)c(OC)c(OC)c2)C1)CCCCCCC
244	N(CCCCCCCCCCNc1c2c([n+](Cc3ccccc3)cc1)cccc2)c1c2c([n+](Cc3ccccc3)cc1)cccc2
245	Fc1c(N2CC(CNCC)CC2)c(F)cc2C(=O)C(C(=O)O)=CN(C3CCC3)c12
246	S(=O)(=O)(N1CCN(c2nc(N)c3c(n2)cc(OC)c(OC)c3)CC1)c1sccc1
247	O=C(OCC1N(C(=O)c2cc(OC)c(OC)c(OC)c2)CCN(C(=O)c2cc(OC)c(OC)c(OC)c2)C1)N(CCCCC)CCCCC
248	S(c1c2c(sc(/C=N/OCC(=O)N)c2)cnc1)c1ccc(C)cc1
249	S=C=Nc1ccc(/C=C/C(=O)N2CCN(c3nc(N)c4c(n3)cc(OC)c(OC)c4)CC2)cc1
250	Nc1c2c([n+](Cc3ccc(Cc4ccc(C[n+]5c6c(c(N)cc5)cccc6)cc4)cc3)cc1)cccc2
251	S(c1c2c(sc(/C=N/OCC(=O)O)c2)cnc1)c1ccc(C)cc1
252	O=C(Nc1ccccc1)c1ccc(N(CC#C)Cc2cc3c(O)nc(C)nc3cc2)cc1
253	NC(Cc1c(C)cc2OCOc2c1)C
254	Brc1c2c([nH]c3c2CCNC3)ccc1
255	Brc1cc2c([nH]c3c2CCNC3)cc1
256	I[C@@H]1[C@H](O)C2(C)C(C3C(c4c(cc(O)cc4)CC3)CC2)C1
257	Clc1c(C(=O)N)cc(-c2cc(Cl)c(C#N)cc2)nn1
258	C(CC)CN1CC2N(CC(c3ccccc3)c3c2cccc3)CC1
259	Clc1c(C(=O)N)cc(-c2ccccc2)nn1
260	Brc1c(O)ccc(C(C(CC)c2cc(Br)c(O)cc2)CC)c1
261	Clc1c(Cl)ccc(Sc2nc3c(N)nc(N)nc3nc2)c1
262	Clc1cc2C3(C(=O)Nc2cc1)OCCO3
263	O=C1N(Cc2ccccc2)c2c(C31OCCO3)cccc2
264	Ic1ccc(/C(=C(\CC)/c2ccccc2)/c2ccc(OCCCCCCCCCCN3CCCC3)cc2)cc1
265	S/C(=N\c1cc2C(C)(C)CC(C)(C)Sc2cc1)/Nc1ccc(C(=O)OCC)cc1
266	Fc1c(O)ccc(C(C(CC)c2cc(F)c(O)cc2)CC)c1
267	N#CN/C(=N\C(C(C)(C)C)C)/Nc1ccncc1
268	O=C(N1CCOCC1)C1CCN(c2nc(N)c3c(n2)cc(OC)c(OC)c3)CC1
269	S(=O)(=O)(Nc1nnc(C#N)cc1)c1c2c(c(N(C)C)ccc2)ccc1
270	N(C)C1C(C)(C)C2CC1(C)CC2
271	Clc1cc2ncc(N3CCNCC3)nc2cc1
272	FC(F)(F)c1cc(OCCCCOc2cc(N3C(C)(C)N=C(N)N=C3N)ccc2)ccc1
273	Fc1c(Cn2c3ncnc(NC)c3nc2)ccc(F)c1
274	Brc1c(N)ccc(S(=O)(=O)N)c1
275	O=C1Oc2c(C)c3oc(C)c(CNCCO)c3cc2C(C)=C1
276	[SH0](=O)(c1c2c(N)nc(N)nc2ccc1)c1cc2c(cc1)cccc2
277	NC(Cc1cc2OCOc2cc1)C
278	S(=O)(=O)(N)c1ccc(CCO)cc1
