# Supplementary material for: Variations of VEGFR2 Chemical Space: Stimulator and Inhibitory Peptides
Source: Int J Mol Sci. 2024 Jul 16;25(14):7787. doi: 10.3390/ijms25147787 (PMC11276785; doi:10.3390/ijms25147787)
Supplement: Supplementary file 1 [file ijms-25-07787-s001.zip › Supplimental material -chimeric model -S2/CHIMERIC MODEL INHIBITOR.pdb]

CHIMERIC INHIBITOR                                                       Nona    
REMARK  99                                                                      
REMARK  99 MOE v2022.02 (Chemical Computing Group ULC) Wed Jan 03 20:11:27 2024 
SEQRES   1 A  419  VAL ASP ILE CYS THR ALA LYS PRO ARG ASP ILE PRO MET
SEQRES   2 A  419  ASN PRO MET CYS ILE TYR ARG SER PRO GLU ASN ARG ARG
SEQRES   3 A  419  VAL TRP GLU LEU SER LYS ALA ASN SER ARG PHE ALA THR
SEQRES   4 A  419  THR PHE TYR GLN HIS LEU ALA ASP SER LYS ASN ASP ASN
SEQRES   5 A  419  ASP ASN ILE PHE LEU SER PRO LEU SER ILE SER THR ALA
SEQRES   6 A  419  PHE ALA MET THR LYS LEU GLY ALA CYS ASN ASP THR LEU
SEQRES   7 A  419  GLN GLN LEU MET GLU VAL PHE LYS PHE ASP THR ILE SER
SEQRES   8 A  419  GLU LYS THR SER ASP GLN ILE HIS PHE PHE PHE ALA LYS
SEQRES   9 A  419  LEU ASN CYS ARG LEU TYR ARG LYS ALA ASN LYS ALA SER
SEQRES  10 A  419  LYS LEU VAL SER ALA ASN ARG LEU PHE GLY ASP LYS SER
SEQRES  11 A  419  LEU THR PHE ASN GLU THR TYR GLN ASP ILE SER GLU LEU
SEQRES  12 A  419  VAL TYR GLY ALA LYS LEU GLN PRO LEU ASP PHE LYS GLU
SEQRES  13 A  419  ASN ALA GLU GLN SER ARG ALA ALA ILE ASN LYS TRP VAL
SEQRES  14 A  419  SER ASN LYS THR GLU GLY ARG ILE THR ASP VAL ILE PRO
SEQRES  15 A  419  SER GLU ALA ILE ASN VAL LEU VAL LEU VAL ASN THR ARG
SEQRES  16 A  419  THR SER THR VAL LEU VAL LEU VAL ASN THR ILE TYR PHE
SEQRES  17 A  419  LYS GLY LEU TRP LYS SER LYS PHE SER PRO GLU ASN THR
SEQRES  18 A  419  ARG LYS GLU LEU PHE TYR LYS ALA ASP GLY GLU SER CYS
SEQRES  19 A  419  SER ALA SER MET MET TYR GLN GLU GLY LYS PHE ARG TYR
SEQRES  20 A  419  ARG ARG VAL ALA GLU GLY THR GLN VAL LEU GLU LEU PRO
SEQRES  21 A  419  PHE LYS GLY ASP ASP ILE THR MET VAL LEU ILE LEU PRO
SEQRES  22 A  419  LYS PRO GLU LYS SER LEU ALA LYS VAL GLU LYS GLU LEU
SEQRES  23 A  419  THR PRO GLU VAL LEU GLN GLU TRP LEU ASP GLU LEU GLU
SEQRES  24 A  419  GLU MET MET LEU VAL VAL HIS MET PRO ARG PHE ARG ILE
SEQRES  25 A  419  GLU ASP GLY PHE SER LEU LYS GLU GLN LEU GLN ASP MET
SEQRES  26 A  419  GLY LEU VAL ASP LEU PHE SER PRO GLU LYS SER LYS LEU
SEQRES  27 A  419  PRO GLY ILE VAL ALA GLU GLY ARG ASP ASP LEU TYR VAL
SEQRES  28 A  419  SER ASP ALA PHE HIS LYS ALA PHE LEU GLU VAL ASN GLU
SEQRES  29 A  419  GLU GLY SER GLU ALA ALA ALA SER THR ALA VAL VAL ILE
SEQRES  30 A  419  ALA GLY ARG SER LEU ASN PRO ASN ARG VAL THR PHE LYS
SEQRES  31 A  419  ALA ASN ARG PRO PHE LEU VAL PHE ILE ARG GLU VAL PRO
SEQRES  32 A  419  LEU ASN THR ILE ILE PHE MET GLY ARG VAL ALA ASN PRO
SEQRES  33 A  419  CYS VAL LYS
HELIX    1   1 LEU A 2287  ASP A 2304  1               Generated by MOE   18
HELIX    2   2 PRO A 2316  THR A 2326  1               Generated by MOE   11
HELIX    3   3 ASN A 2332  VAL A 2341  1               Generated by MOE   10
HELIX    4   4 PHE A 2344  THR A 2346  5               Generated by MOE    3
HELIX    5   5 SER A 2352  TYR A 2367  1               Generated by MOE   16
HELIX    6   6 GLU A 2392  TYR A 2402  1               Generated by MOE   11
HELIX    7   7 ALA A 2415  THR A 2430  1               Generated by MOE   16
HELIX    8   8 PRO A 2475  ASN A 2477  5               Generated by MOE    3
HELIX    9   9 ALA A 2508  GLY A 2510  5               Generated by MOE    3
HELIX   10  10 LEU A 2536  GLU A 2542  1               Generated by MOE    7
HELIX   11  11 PRO A 2545  ASP A 2553  1               Generated by MOE    9
HELIX   12  12 LYS A 2576  ASP A 2581  1               Generated by MOE    6
HELIX   13  13 ASP A 2586  PHE A 2588  5               Generated by MOE    3
SHEET    1       ILE A2312  LEU A2314                  Generated by MOE
SHEET    2       SER A2374  ASN A2380                  Generated by MOE
SHEET    3       ARG A2381  ASP A2385                  Generated by MOE
SHEET    4       LYS A2405  LEU A2409                  Generated by MOE
SHEET    5       SER A2440  VAL A2449                  Generated by MOE
SHEET    6       THR A2455  LEU A2468                  Generated by MOE
SHEET    7       ARG A2479  TYR A2484                  Generated by MOE
SHEET    8       SER A2490  ARG A2506                  Generated by MOE
SHEET    9       GLN A2512  PRO A2517                  Generated by MOE
SHEET   10       ILE A2523  LEU A2529                  Generated by MOE
SHEET   11       GLU A2556  MET A2559                  Generated by MOE
SHEET   12       LEU A2560  HIS A2563                  Generated by MOE
SHEET   13       MET A2564  SER A2574                  Generated by MOE
SHEET   14       TYR A2607  VAL A2619                  Generated by MOE
SHEET   15       GLY A2623  SER A2624                  Generated by MOE
SHEET   16       VAL A2644  LYS A2647                  Generated by MOE
SHEET   17       PHE A2652  GLU A2658                  Generated by MOE
SHEET   18       THR A2663  VAL A2670                  Generated by MOE
SSBOND   1 CYS A 2261    CYS A 2364                          1555   1555  2.03
SSBOND   2 CYS A 2274    CYS A 2331                          1555   1555  2.02
SSBOND   3 CYS A 2491    CYS A 2674                          1555   1555  2.03
ATOM      1  N   VAL A2258      68.809  20.765  30.725  1.00  0.52           N1+
ATOM      2  CA  VAL A2258      69.256  19.332  30.664  1.00  0.52           C  
ATOM      3  C   VAL A2258      68.107  18.457  31.118  1.00  0.52           C  
ATOM      4  O   VAL A2258      67.636  18.636  32.233  1.00  0.52           O  
ATOM      5  CB  VAL A2258      70.491  19.157  31.557  1.00  0.52           C  
ATOM      6  CG1 VAL A2258      70.954  17.686  31.603  1.00  0.52           C  
ATOM      7  CG2 VAL A2258      71.647  20.037  31.036  1.00  0.52           C  
ATOM      8  H1  VAL A2258      69.560  21.365  30.415  1.00  0.52           H  
ATOM      9  H2  VAL A2258      68.561  21.000  31.675  1.00  0.52           H  
ATOM     10  H3  VAL A2258      68.006  20.893  30.126  1.00  0.52           H  
ATOM     11  HA  VAL A2258      69.532  19.044  29.650  1.00  0.52           H  
ATOM     12  HB  VAL A2258      70.214  19.462  32.566  1.00  0.52           H  
ATOM     13 HG11 VAL A2258      71.828  17.647  32.253  1.00  0.52           H  
ATOM     14 HG12 VAL A2258      70.125  17.103  32.004  1.00  0.52           H  
ATOM     15 HG13 VAL A2258      71.196  17.396  30.581  1.00  0.52           H  
ATOM     16 HG21 VAL A2258      72.495  19.876  31.702  1.00  0.52           H  
ATOM     17 HG22 VAL A2258      71.863  19.710  30.019  1.00  0.52           H  
ATOM     18 HG23 VAL A2258      71.299  21.070  31.065  1.00  0.52           H  
ATOM     19  N   ASP A2259      67.587  17.547  30.265  1.00  0.55           N  
ATOM     20  CA  ASP A2259      66.504  16.649  30.629  1.00  0.55           C  
ATOM     21  C   ASP A2259      67.142  15.327  31.041  1.00  0.55           C  
ATOM     22  O   ASP A2259      67.979  14.781  30.323  1.00  0.55           O  
ATOM     23  CB  ASP A2259      65.506  16.483  29.438  1.00  0.55           C  
ATOM     24  CG  ASP A2259      64.256  15.662  29.766  1.00  0.55           C  
ATOM     25  OD1 ASP A2259      64.278  14.916  30.778  1.00  0.55           O  
ATOM     26  OD2 ASP A2259      63.273  15.756  28.989  1.00  0.55           O1-
ATOM     27  H   ASP A2259      67.976  17.487  29.313  1.00  0.55           H  
ATOM     28  HA  ASP A2259      65.918  17.046  31.458  1.00  0.55           H  
ATOM     29  HB2 ASP A2259      66.027  15.962  28.635  1.00  0.55           H  
ATOM     30  HB3 ASP A2259      65.153  17.481  29.177  1.00  0.55           H  
ATOM     31  N   ILE A2260      66.745  14.800  32.216  1.00  0.69           N  
ATOM     32  CA  ILE A2260      67.139  13.525  32.785  1.00  0.69           C  
ATOM     33  C   ILE A2260      66.774  12.339  31.917  1.00  0.69           C  
ATOM     34  O   ILE A2260      67.488  11.335  31.851  1.00  0.69           O  
ATOM     35  CB  ILE A2260      66.537  13.320  34.176  1.00  0.69           C  
ATOM     36  CG1 ILE A2260      65.015  13.592  34.264  1.00  0.69           C  
ATOM     37  CG2 ILE A2260      67.269  14.259  35.139  1.00  0.69           C  
ATOM     38  CD1 ILE A2260      64.382  13.085  35.567  1.00  0.69           C  
ATOM     39  H   ILE A2260      66.088  15.366  32.772  1.00  0.69           H  
ATOM     40  HA  ILE A2260      68.226  13.571  32.852  1.00  0.69           H  
ATOM     41  HB  ILE A2260      66.664  12.268  34.431  1.00  0.69           H  
ATOM     42 HG12 ILE A2260      64.532  13.070  33.438  1.00  0.69           H  
ATOM     43 HG13 ILE A2260      64.871  14.672  34.234  1.00  0.69           H  
ATOM     44 HG21 ILE A2260      66.833  14.106  36.126  1.00  0.69           H  
ATOM     45 HG22 ILE A2260      68.323  13.983  35.114  1.00  0.69           H  
ATOM     46 HG23 ILE A2260      67.107  15.275  34.778  1.00  0.69           H  
ATOM     47 HD11 ILE A2260      63.320  13.327  35.521  1.00  0.69           H  
ATOM     48 HD12 ILE A2260      64.551  12.009  35.606  1.00  0.69           H  
ATOM     49 HD13 ILE A2260      64.881  13.603  36.386  1.00  0.69           H  
ATOM     50  N   CYS A2261      65.633  12.421  31.217  1.00  0.71           N  
ATOM     51  CA  CYS A2261      65.086  11.348  30.414  1.00  0.71           C  
ATOM     52  C   CYS A2261      65.960  11.039  29.221  1.00  0.71           C  
ATOM     53  O   CYS A2261      66.262   9.877  28.944  1.00  0.71           O  
ATOM     54  CB  CYS A2261      63.632  11.670  30.012  1.00  0.71           C  
ATOM     55  SG  CYS A2261      62.591  12.008  31.472  1.00  0.71           S  
ATOM     56  H   CYS A2261      65.110  13.308  31.253  1.00  0.71           H  
ATOM     57  HA  CYS A2261      65.069  10.440  31.017  1.00  0.71           H  
ATOM     58  HB2 CYS A2261      63.300  10.724  29.584  1.00  0.71           H  
ATOM     59  HB3 CYS A2261      63.666  12.460  29.262  1.00  0.71           H  
ATOM     60  N   THR A2262      66.477  12.083  28.554  1.00  0.65           N  
ATOM     61  CA  THR A2262      67.478  11.933  27.502  1.00  0.65           C  
ATOM     62  C   THR A2262      68.890  11.726  28.035  1.00  0.65           C  
ATOM     63  O   THR A2262      69.547  10.754  27.671  1.00  0.65           O  
ATOM     64  CB  THR A2262      67.479  13.119  26.544  1.00  0.65           C  
ATOM     65  OG1 THR A2262      66.179  13.267  25.994  1.00  0.65           O  
ATOM     66  CG2 THR A2262      68.431  12.887  25.363  1.00  0.65           C  
ATOM     67  H   THR A2262      66.153  13.031  28.795  1.00  0.65           H  
ATOM     68  HA  THR A2262      67.185  11.030  26.966  1.00  0.65           H  
ATOM     69  HB  THR A2262      67.794  13.997  27.107  1.00  0.65           H  
ATOM     70 HG21 THR A2262      69.429  12.750  25.780  1.00  0.65           H  
ATOM     71 HG22 THR A2262      68.083  11.994  24.843  1.00  0.65           H  
ATOM     72 HG23 THR A2262      68.375  13.772  24.730  1.00  0.65           H  
ATOM     73  HG1 THR A2262      65.535  13.423  26.782  1.00  0.65           H  
ATOM     74  N   ALA A2263      69.379  12.605  28.943  1.00  0.67           N  
ATOM     75  CA  ALA A2263      70.746  12.662  29.465  1.00  0.67           C  
ATOM     76  C   ALA A2263      71.486  11.360  29.769  1.00  0.67           C  
ATOM     77  O   ALA A2263      70.962  10.422  30.373  1.00  0.67           O  
ATOM     78  CB  ALA A2263      70.801  13.569  30.705  1.00  0.67           C  
ATOM     79  H   ALA A2263      68.719  13.308  29.305  1.00  0.67           H  
ATOM     80  HA  ALA A2263      71.291  13.059  28.609  1.00  0.67           H  
ATOM     81  HB1 ALA A2263      71.835  13.575  31.050  1.00  0.67           H  
ATOM     82  HB2 ALA A2263      70.473  14.560  30.390  1.00  0.67           H  
ATOM     83  HB3 ALA A2263      70.129  13.136  31.446  1.00  0.67           H  
ATOM     84  N   LYS A2264      72.755  11.271  29.353  1.00  0.61           N  
ATOM     85  CA  LYS A2264      73.593  10.118  29.573  1.00  0.61           C  
ATOM     86  C   LYS A2264      74.292  10.166  30.939  1.00  0.61           C  
ATOM     87  O   LYS A2264      74.215  11.188  31.622  1.00  0.61           O  
ATOM     88  CB  LYS A2264      74.603  10.016  28.411  1.00  0.61           C  
ATOM     89  CG  LYS A2264      73.931   9.776  27.053  1.00  0.61           C  
ATOM     90  CD  LYS A2264      74.982   9.517  25.967  1.00  0.61           C  
ATOM     91  CE  LYS A2264      74.354   9.257  24.601  1.00  0.61           C  
ATOM     92  NZ  LYS A2264      75.411   9.019  23.595  1.00  0.61           N1+
ATOM     93  H   LYS A2264      73.157  12.073  28.846  1.00  0.61           H  
ATOM     94  HA  LYS A2264      72.973   9.222  29.592  1.00  0.61           H  
ATOM     95  HB2 LYS A2264      75.261   9.170  28.610  1.00  0.61           H  
ATOM     96  HB3 LYS A2264      75.136  10.965  28.350  1.00  0.61           H  
ATOM     97  HG2 LYS A2264      73.356  10.661  26.783  1.00  0.61           H  
ATOM     98  HG3 LYS A2264      73.282   8.904  27.130  1.00  0.61           H  
ATOM     99  HD2 LYS A2264      75.554   8.633  26.249  1.00  0.61           H  
ATOM    100  HD3 LYS A2264      75.607  10.406  25.883  1.00  0.61           H  
ATOM    101  HE2 LYS A2264      73.750  10.109  24.290  1.00  0.61           H  
ATOM    102  HE3 LYS A2264      73.735   8.361  24.656  1.00  0.61           H  
ATOM    103  HZ1 LYS A2264      75.996   9.866  23.567  1.00  0.61           H  
ATOM    104  HZ2 LYS A2264      75.945   8.196  23.908  1.00  0.61           H  
ATOM    105  HZ3 LYS A2264      74.938   8.850  22.696  1.00  0.61           H  
ATOM    106  N   PRO A2265      74.995   9.115  31.408  1.00  0.64           N  
ATOM    107  CA  PRO A2265      75.709   9.140  32.690  1.00  0.64           C  
ATOM    108  C   PRO A2265      76.821  10.170  32.760  1.00  0.64           C  
ATOM    109  O   PRO A2265      77.317  10.461  33.839  1.00  0.64           O  
ATOM    110  CB  PRO A2265      76.293   7.720  32.832  1.00  0.64           C  
ATOM    111  CG  PRO A2265      75.411   6.830  31.958  1.00  0.64           C  
ATOM    112  CD  PRO A2265      74.974   7.764  30.832  1.00  0.64           C  
ATOM    113  HA  PRO A2265      75.027   9.423  33.492  1.00  0.64           H  
ATOM    114  HB2 PRO A2265      76.298   7.384  33.869  1.00  0.64           H  
ATOM    115  HB3 PRO A2265      77.334   7.681  32.510  1.00  0.64           H  
ATOM    116  HG2 PRO A2265      74.567   6.409  32.505  1.00  0.64           H  
ATOM    117  HG3 PRO A2265      75.938   5.949  31.591  1.00  0.64           H  
ATOM    118  HD2 PRO A2265      75.657   7.711  29.984  1.00  0.64           H  
ATOM    119  HD3 PRO A2265      73.990   7.517  30.433  1.00  0.64           H  
ATOM    120  N   ARG A2266      77.297  10.662  31.603  1.00  0.51           N  
ATOM    121  CA  ARG A2266      78.314  11.689  31.518  1.00  0.51           C  
ATOM    122  C   ARG A2266      77.739  13.087  31.714  1.00  0.51           C  
ATOM    123  O   ARG A2266      78.340  13.942  32.359  1.00  0.51           O  
ATOM    124  CB  ARG A2266      79.052  11.608  30.153  1.00  0.51           C  
ATOM    125  CG  ARG A2266      78.979  10.229  29.471  1.00  0.51           C  
ATOM    126  CD  ARG A2266      80.080   9.960  28.429  1.00  0.51           C  
ATOM    127  NE  ARG A2266      81.514   9.904  28.943  1.00  0.51           N  
ATOM    128  CZ  ARG A2266      82.019   9.369  30.069  1.00  0.51           C  
ATOM    129  NH1 ARG A2266      81.310   9.132  31.160  1.00  0.51           N  
ATOM    130  NH2 ARG A2266      83.329   9.113  30.137  1.00  0.51           N1+
ATOM    131  H   ARG A2266      76.915  10.286  30.724  1.00  0.51           H  
ATOM    132  HA  ARG A2266      79.022  11.507  32.327  1.00  0.51           H  
ATOM    133  HB2 ARG A2266      80.105  11.818  30.338  1.00  0.51           H  
ATOM    134  HB3 ARG A2266      78.563  12.315  29.483  1.00  0.51           H  
ATOM    135  HG2 ARG A2266      78.027  10.190  28.941  1.00  0.51           H  
ATOM    136  HG3 ARG A2266      79.100   9.483  30.256  1.00  0.51           H  
ATOM    137  HD2 ARG A2266      80.047  10.792  27.725  1.00  0.51           H  
ATOM    138  HD3 ARG A2266      79.876   8.968  28.027  1.00  0.51           H  
ATOM    139  HE  ARG A2266      82.210  10.349  28.327  1.00  0.51           H  
ATOM    140 HH11 ARG A2266      80.306   9.360  31.181  1.00  0.51           H  
ATOM    141 HH12 ARG A2266      81.762   8.719  31.988  1.00  0.51           H  
ATOM    142 HH21 ARG A2266      83.730   8.703  30.993  1.00  0.51           H  
ATOM    143 HH22 ARG A2266      83.938   9.325  29.334  1.00  0.51           H  
ATOM    144  N   ASP A2267      76.555  13.332  31.121  1.00  0.57           N  
ATOM    145  CA  ASP A2267      75.907  14.624  31.027  1.00  0.57           C  
ATOM    146  C   ASP A2267      75.398  15.133  32.370  1.00  0.57           C  
ATOM    147  O   ASP A2267      75.345  16.334  32.630  1.00  0.57           O  
ATOM    148  CB  ASP A2267      74.714  14.552  30.042  1.00  0.57           C  
ATOM    149  CG  ASP A2267      75.047  13.886  28.693  1.00  0.57           C  
ATOM    150  OD1 ASP A2267      76.235  13.726  28.309  1.00  0.57           O  
ATOM    151  OD2 ASP A2267      74.049  13.429  28.068  1.00  0.57           O1-
ATOM    152  H   ASP A2267      76.067  12.530  30.697  1.00  0.57           H  
ATOM    153  HA  ASP A2267      76.665  15.321  30.669  1.00  0.57           H  
ATOM    154  HB2 ASP A2267      74.407  15.576  29.828  1.00  0.57           H  
ATOM    155  HB3 ASP A2267      73.943  13.943  30.515  1.00  0.57           H  
ATOM    156  N   ILE A2268      75.006  14.204  33.266  1.00  0.62           N  
ATOM    157  CA  ILE A2268      74.618  14.498  34.636  1.00  0.62           C  
ATOM    158  C   ILE A2268      75.798  14.161  35.550  1.00  0.62           C  
ATOM    159  O   ILE A2268      76.056  12.975  35.741  1.00  0.62           O  
ATOM    160  CB  ILE A2268      73.380  13.708  35.063  1.00  0.62           C  
ATOM    161  CG1 ILE A2268      72.184  14.116  34.173  1.00  0.62           C  
ATOM    162  CG2 ILE A2268      73.077  13.952  36.562  1.00  0.62           C  
ATOM    163  CD1 ILE A2268      70.923  13.283  34.414  1.00  0.62           C  
ATOM    164  H   ILE A2268      74.980  13.221  32.959  1.00  0.62           H  
ATOM    165  HA  ILE A2268      74.361  15.555  34.710  1.00  0.62           H  
ATOM    166  HB  ILE A2268      73.562  12.641  34.935  1.00  0.62           H  
ATOM    167 HG12 ILE A2268      72.477  13.969  33.134  1.00  0.62           H  
ATOM    168 HG13 ILE A2268      71.934  15.148  34.417  1.00  0.62           H  
ATOM    169 HG21 ILE A2268      72.190  13.367  36.807  1.00  0.62           H  
ATOM    170 HG22 ILE A2268      73.950  13.618  37.122  1.00  0.62           H  
ATOM    171 HG23 ILE A2268      72.903  15.021  36.682  1.00  0.62           H  
ATOM    172 HD11 ILE A2268      70.157  13.660  33.736  1.00  0.62           H  
ATOM    173 HD12 ILE A2268      71.180  12.246  34.198  1.00  0.62           H  
ATOM    174 HD13 ILE A2268      70.644  13.422  35.458  1.00  0.62           H  
ATOM    175  N   PRO A2269      76.543  15.104  36.154  1.00  0.64           N  
ATOM    176  CA  PRO A2269      77.851  14.791  36.734  1.00  0.64           C  
ATOM    177  C   PRO A2269      77.832  13.914  37.959  1.00  0.64           C  
ATOM    178  O   PRO A2269      78.818  13.227  38.194  1.00  0.64           O  
ATOM    179  CB  PRO A2269      78.435  16.155  37.125  1.00  0.64           C  
ATOM    180  CG  PRO A2269      77.808  17.124  36.131  1.00  0.64           C  
ATOM    181  CD  PRO A2269      76.415  16.543  35.890  1.00  0.64           C  
ATOM    182  HA  PRO A2269      78.424  14.223  36.001  1.00  0.64           H  
ATOM    183  HB2 PRO A2269      79.524  16.170  37.085  1.00  0.64           H  
ATOM    184  HB3 PRO A2269      78.204  16.422  38.156  1.00  0.64           H  
ATOM    185  HG2 PRO A2269      78.389  17.208  35.212  1.00  0.64           H  
ATOM    186  HG3 PRO A2269      77.776  18.146  36.510  1.00  0.64           H  
ATOM    187  HD2 PRO A2269      75.677  16.982  36.562  1.00  0.64           H  
ATOM    188  HD3 PRO A2269      76.039  16.733  34.885  1.00  0.64           H  
ATOM    189  N   MET A2270      76.770  14.006  38.790  1.00  0.65           N  
ATOM    190  CA  MET A2270      76.624  13.233  40.017  1.00  0.65           C  
ATOM    191  C   MET A2270      77.772  13.322  41.009  1.00  0.65           C  
ATOM    192  O   MET A2270      78.371  12.304  41.316  1.00  0.65           O  
ATOM    193  CB  MET A2270      76.310  11.734  39.749  1.00  0.65           C  
ATOM    194  CG  MET A2270      74.926  11.483  39.125  1.00  0.65           C  
ATOM    195  SD  MET A2270      73.509  11.991  40.155  1.00  0.65           S  
ATOM    196  CE  MET A2270      73.907  10.909  41.559  1.00  0.65           C  
ATOM    197  H   MET A2270      76.017  14.663  38.541  1.00  0.65           H  
ATOM    198  HA  MET A2270      75.772  13.722  40.488  1.00  0.65           H  
ATOM    199  HB2 MET A2270      76.330  11.216  40.708  1.00  0.65           H  
ATOM    200  HB3 MET A2270      77.048  11.373  39.032  1.00  0.65           H  
ATOM    201  HG2 MET A2270      74.912  10.393  39.121  1.00  0.65           H  
ATOM    202  HG3 MET A2270      74.958  11.949  38.140  1.00  0.65           H  
ATOM    203  HE1 MET A2270      73.140  11.074  42.316  1.00  0.65           H  
ATOM    204  HE2 MET A2270      73.895   9.885  41.186  1.00  0.65           H  
ATOM    205  HE3 MET A2270      74.896  11.199  41.915  1.00  0.65           H  
ATOM    206  N   ASN A2271      78.118  14.514  41.555  1.00  0.58           N  
ATOM    207  CA  ASN A2271      79.210  14.649  42.519  1.00  0.58           C  
ATOM    208  C   ASN A2271      78.918  13.907  43.845  1.00  0.58           C  
ATOM    209  O   ASN A2271      78.002  14.337  44.551  1.00  0.58           O  
ATOM    210  CB  ASN A2271      79.516  16.161  42.752  1.00  0.58           C  
ATOM    211  CG  ASN A2271      80.825  16.410  43.503  1.00  0.58           C  
ATOM    212  OD1 ASN A2271      81.504  15.503  43.974  1.00  0.58           O  
ATOM    213  ND2 ASN A2271      81.214  17.702  43.618  1.00  0.58           N  
ATOM    214  H   ASN A2271      77.592  15.356  41.281  1.00  0.58           H  
ATOM    215  HA  ASN A2271      80.097  14.172  42.102  1.00  0.58           H  
ATOM    216  HB2 ASN A2271      78.710  16.586  43.350  1.00  0.58           H  
ATOM    217  HB3 ASN A2271      79.624  16.628  41.773  1.00  0.58           H  
ATOM    218 HD21 ASN A2271      80.637  18.452  43.211  1.00  0.58           H  
ATOM    219 HD22 ASN A2271      82.087  17.935  44.113  1.00  0.58           H  
ATOM    220  N   PRO A2272      79.615  12.841  44.257  1.00  0.62           N  
ATOM    221  CA  PRO A2272      79.135  12.015  45.350  1.00  0.62           C  
ATOM    222  C   PRO A2272      80.132  12.072  46.489  1.00  0.62           C  
ATOM    223  O   PRO A2272      81.299  11.722  46.338  1.00  0.62           O  
ATOM    224  CB  PRO A2272      79.066  10.624  44.713  1.00  0.62           C  
ATOM    225  CG  PRO A2272      80.238  10.595  43.723  1.00  0.62           C  
ATOM    226  CD  PRO A2272      80.532  12.067  43.406  1.00  0.62           C  
ATOM    227  HA  PRO A2272      78.178  12.321  45.773  1.00  0.62           H  
ATOM    228  HB2 PRO A2272      78.110  10.450  44.219  1.00  0.62           H  
ATOM    229  HB3 PRO A2272      79.139   9.830  45.457  1.00  0.62           H  
ATOM    230  HG2 PRO A2272      79.991  10.031  42.823  1.00  0.62           H  
ATOM    231  HG3 PRO A2272      81.109  10.093  44.145  1.00  0.62           H  
ATOM    232  HD2 PRO A2272      81.564  12.327  43.640  1.00  0.62           H  
ATOM    233  HD3 PRO A2272      80.402  12.313  42.352  1.00  0.62           H  
ATOM    234  N   MET A2273      79.702  12.497  47.690  1.00  0.64           N  
ATOM    235  CA  MET A2273      80.615  12.604  48.815  1.00  0.64           C  
ATOM    236  C   MET A2273      81.217  11.273  49.257  1.00  0.64           C  
ATOM    237  O   MET A2273      82.410  11.167  49.534  1.00  0.64           O  
ATOM    238  CB  MET A2273      79.887  13.271  50.000  1.00  0.64           C  
ATOM    239  CG  MET A2273      80.816  13.585  51.186  1.00  0.64           C  
ATOM    240  SD  MET A2273      80.013  14.467  52.551  1.00  0.64           S  
ATOM    241  CE  MET A2273      79.794  16.048  51.691  1.00  0.64           C  
ATOM    242  H   MET A2273      78.711  12.750  47.814  1.00  0.64           H  
ATOM    243  HA  MET A2273      81.453  13.214  48.478  1.00  0.64           H  
ATOM    244  HB2 MET A2273      79.125  12.577  50.353  1.00  0.64           H  
ATOM    245  HB3 MET A2273      79.478  14.217  49.645  1.00  0.64           H  
ATOM    246  HG2 MET A2273      81.500  14.298  50.726  1.00  0.64           H  
ATOM    247  HG3 MET A2273      81.276  12.639  51.469  1.00  0.64           H  
ATOM    248  HE1 MET A2273      79.306  16.726  52.391  1.00  0.64           H  
ATOM    249  HE2 MET A2273      80.787  16.399  51.412  1.00  0.64           H  
ATOM    250  HE3 MET A2273      79.173  15.852  50.817  1.00  0.64           H  
ATOM    251  N   CYS A2274      80.388  10.214  49.315  1.00  0.70           N  
ATOM    252  CA  CYS A2274      80.841   8.892  49.689  1.00  0.70           C  
ATOM    253  C   CYS A2274      80.359   7.868  48.681  1.00  0.70           C  
ATOM    254  O   CYS A2274      79.164   7.665  48.465  1.00  0.70           O  
ATOM    255  CB  CYS A2274      80.374   8.512  51.115  1.00  0.70           C  
ATOM    256  SG  CYS A2274      80.964   9.732  52.333  1.00  0.70           S  
ATOM    257  H   CYS A2274      79.393  10.350  49.084  1.00  0.70           H  
ATOM    258  HA  CYS A2274      81.931   8.901  49.692  1.00  0.70           H  
ATOM    259  HB2 CYS A2274      80.898   7.574  51.296  1.00  0.70           H  
ATOM    260  HB3 CYS A2274      79.296   8.352  51.086  1.00  0.70           H  
ATOM    261  N   ILE A2275      81.308   7.179  48.025  1.00  0.66           N  
ATOM    262  CA  ILE A2275      81.019   6.132  47.065  1.00  0.66           C  
ATOM    263  C   ILE A2275      81.184   4.781  47.744  1.00  0.66           C  
ATOM    264  O   ILE A2275      82.142   4.529  48.470  1.00  0.66           O  
ATOM    265  CB  ILE A2275      81.899   6.222  45.819  1.00  0.66           C  
ATOM    266  CG1 ILE A2275      81.672   7.565  45.091  1.00  0.66           C  
ATOM    267  CG2 ILE A2275      81.572   5.063  44.854  1.00  0.66           C  
ATOM    268  CD1 ILE A2275      82.653   7.788  43.933  1.00  0.66           C  
ATOM    269  H   ILE A2275      82.294   7.407  48.215  1.00  0.66           H  
ATOM    270  HA  ILE A2275      79.991   6.257  46.724  1.00  0.66           H  
ATOM    271  HB  ILE A2275      82.941   6.156  46.133  1.00  0.66           H  
ATOM    272 HG12 ILE A2275      81.818   8.370  45.812  1.00  0.66           H  
ATOM    273 HG13 ILE A2275      80.666   7.551  44.671  1.00  0.66           H  
ATOM    274 HG21 ILE A2275      82.225   5.175  43.988  1.00  0.66           H  
ATOM    275 HG22 ILE A2275      81.769   4.135  45.392  1.00  0.66           H  
ATOM    276 HG23 ILE A2275      80.520   5.160  44.584  1.00  0.66           H  
ATOM    277 HD11 ILE A2275      82.410   8.754  43.491  1.00  0.66           H  
ATOM    278 HD12 ILE A2275      83.656   7.778  44.359  1.00  0.66           H  
ATOM    279 HD13 ILE A2275      82.504   6.970  43.228  1.00  0.66           H  
ATOM    280  N   TYR A2276      80.226   3.868  47.517  1.00  0.67           N  
ATOM    281  CA  TYR A2276      80.287   2.481  47.909  1.00  0.67           C  
ATOM    282  C   TYR A2276      80.235   1.703  46.603  1.00  0.67           C  
ATOM    283  O   TYR A2276      79.547   2.112  45.671  1.00  0.67           O  
ATOM    284  CB  TYR A2276      79.084   2.179  48.848  1.00  0.67           C  
ATOM    285  CG  TYR A2276      78.825   0.724  49.101  1.00  0.67           C  
ATOM    286  CD1 TYR A2276      79.445   0.054  50.163  1.00  0.67           C  
ATOM    287  CD2 TYR A2276      77.938   0.020  48.269  1.00  0.67           C  
ATOM    288  CE1 TYR A2276      79.199  -1.308  50.374  1.00  0.67           C  
ATOM    289  CE2 TYR A2276      77.661  -1.334  48.501  1.00  0.67           C  
ATOM    290  CZ  TYR A2276      78.297  -1.997  49.556  1.00  0.67           C  
ATOM    291  OH  TYR A2276      78.030  -3.352  49.826  1.00  0.67           O  
ATOM    292  H   TYR A2276      79.379   4.183  47.023  1.00  0.67           H  
ATOM    293  HA  TYR A2276      81.185   2.211  48.465  1.00  0.67           H  
ATOM    294  HB2 TYR A2276      78.181   2.583  48.389  1.00  0.67           H  
ATOM    295  HB3 TYR A2276      79.334   2.598  49.822  1.00  0.67           H  
ATOM    296  HD1 TYR A2276      80.120   0.594  50.827  1.00  0.67           H  
ATOM    297  HD2 TYR A2276      77.460   0.533  47.434  1.00  0.67           H  
ATOM    298  HE1 TYR A2276      79.712  -1.834  51.179  1.00  0.67           H  
ATOM    299  HE2 TYR A2276      76.955  -1.867  47.864  1.00  0.67           H  
ATOM    300  HH  TYR A2276      77.064  -3.536  49.520  1.00  0.67           H  
ATOM    301  N   ARG A2277      80.976   0.581  46.502  1.00  0.62           N  
ATOM    302  CA  ARG A2277      80.954  -0.294  45.345  1.00  0.62           C  
ATOM    303  C   ARG A2277      80.254  -1.582  45.722  1.00  0.62           C  
ATOM    304  O   ARG A2277      80.655  -2.262  46.663  1.00  0.62           O  
ATOM    305  CB  ARG A2277      82.388  -0.646  44.868  1.00  0.62           C  
ATOM    306  CG  ARG A2277      82.426  -1.559  43.619  1.00  0.62           C  
ATOM    307  CD  ARG A2277      83.847  -1.929  43.185  1.00  0.62           C  
ATOM    308  NE  ARG A2277      83.797  -2.451  41.776  1.00  0.62           N  
ATOM    309  CZ  ARG A2277      83.787  -3.736  41.396  1.00  0.62           C  
ATOM    310  NH1 ARG A2277      83.886  -4.027  40.098  1.00  0.62           N  
ATOM    311  NH2 ARG A2277      83.661  -4.756  42.234  1.00  0.62           N1+
ATOM    312  H   ARG A2277      81.591   0.331  47.289  1.00  0.62           H  
ATOM    313  HA  ARG A2277      80.434   0.224  44.539  1.00  0.62           H  
ATOM    314  HB2 ARG A2277      82.879  -1.185  45.679  1.00  0.62           H  
ATOM    315  HB3 ARG A2277      82.879   0.289  44.599  1.00  0.62           H  
ATOM    316  HG2 ARG A2277      81.958  -1.023  42.794  1.00  0.62           H  
ATOM    317  HG3 ARG A2277      81.915  -2.488  43.873  1.00  0.62           H  
ATOM    318  HD2 ARG A2277      84.266  -2.687  43.847  1.00  0.62           H  
ATOM    319  HD3 ARG A2277      84.487  -1.047  43.218  1.00  0.62           H  
ATOM    320  HE  ARG A2277      83.767  -1.747  41.024  1.00  0.62           H  
ATOM    321 HH11 ARG A2277      83.880  -5.009  39.789  1.00  0.62           H  
ATOM    322 HH12 ARG A2277      83.969  -3.269  39.405  1.00  0.62           H  
ATOM    323 HH21 ARG A2277      83.563  -4.583  43.245  1.00  0.62           H  
ATOM    324 HH22 ARG A2277      83.661  -5.721  41.874  1.00  0.62           H  
ATOM    325  N   SER A2278      79.184  -1.951  44.992  1.00  0.67           N  
ATOM    326  CA  SER A2278      78.461  -3.193  45.206  1.00  0.67           C  
ATOM    327  C   SER A2278      79.319  -4.430  44.950  1.00  0.67           C  
ATOM    328  O   SER A2278      79.994  -4.483  43.917  1.00  0.67           O  
ATOM    329  CB  SER A2278      77.186  -3.337  44.337  1.00  0.67           C  
ATOM    330  OG  SER A2278      76.322  -2.214  44.523  1.00  0.67           O  
ATOM    331  H   SER A2278      78.862  -1.321  44.244  1.00  0.67           H  
ATOM    332  HA  SER A2278      78.177  -3.135  46.257  1.00  0.67           H  
ATOM    333  HB2 SER A2278      76.631  -4.247  44.564  1.00  0.67           H  
ATOM    334  HB3 SER A2278      77.475  -3.317  43.286  1.00  0.67           H  
ATOM    335  HG  SER A2278      75.498  -2.366  43.924  1.00  0.67           H  
ATOM    336  N   PRO A2279      79.347  -5.430  45.820  1.00  0.62           N  
ATOM    337  CA  PRO A2279      80.043  -6.696  45.575  1.00  0.62           C  
ATOM    338  C   PRO A2279      79.494  -7.514  44.407  1.00  0.62           C  
ATOM    339  O   PRO A2279      78.346  -7.338  44.000  1.00  0.62           O  
ATOM    340  CB  PRO A2279      79.885  -7.452  46.905  1.00  0.62           C  
ATOM    341  CG  PRO A2279      78.603  -6.872  47.480  1.00  0.62           C  
ATOM    342  CD  PRO A2279      78.692  -5.406  47.130  1.00  0.62           C  
ATOM    343  HA  PRO A2279      81.077  -6.516  45.280  1.00  0.62           H  
ATOM    344  HB2 PRO A2279      80.739  -7.331  47.572  1.00  0.62           H  
ATOM    345  HB3 PRO A2279      79.827  -8.532  46.772  1.00  0.62           H  
ATOM    346  HG2 PRO A2279      78.507  -7.041  48.553  1.00  0.62           H  
ATOM    347  HG3 PRO A2279      77.710  -7.342  47.068  1.00  0.62           H  
ATOM    348  HD2 PRO A2279      77.718  -4.918  47.088  1.00  0.62           H  
ATOM    349  HD3 PRO A2279      79.228  -4.804  47.863  1.00  0.62           H  
ATOM    350  N   GLU A2280      80.323  -8.424  43.866  1.00  0.62           N  
ATOM    351  CA  GLU A2280      80.069  -9.241  42.694  1.00  0.62           C  
ATOM    352  C   GLU A2280      79.543 -10.633  43.003  1.00  0.62           C  
ATOM    353  O   GLU A2280      79.123 -11.372  42.116  1.00  0.62           O  
ATOM    354  CB  GLU A2280      81.384  -9.419  41.885  1.00  0.62           C  
ATOM    355  CG  GLU A2280      82.484 -10.307  42.541  1.00  0.62           C  
ATOM    356  CD  GLU A2280      83.160  -9.743  43.795  1.00  0.62           C  
ATOM    357  OE1 GLU A2280      83.855 -10.543  44.468  1.00  0.62           O  
ATOM    358  OE2 GLU A2280      82.970  -8.539  44.118  1.00  0.62           O1-
ATOM    359  H   GLU A2280      81.232  -8.555  44.332  1.00  0.62           H  
ATOM    360  HA  GLU A2280      79.300  -8.708  42.135  1.00  0.62           H  
ATOM    361  HB2 GLU A2280      81.816  -8.423  41.789  1.00  0.62           H  
ATOM    362  HB3 GLU A2280      81.104  -9.916  40.956  1.00  0.62           H  
ATOM    363  HG2 GLU A2280      83.275 -10.428  41.801  1.00  0.62           H  
ATOM    364  HG3 GLU A2280      81.981 -11.217  42.869  1.00  0.62           H  
ATOM    365  N   ASN A2281      79.484 -11.020  44.294  1.00  0.41           N  
ATOM    366  CA  ASN A2281      78.986 -12.322  44.721  1.00  0.41           C  
ATOM    367  C   ASN A2281      77.490 -12.266  45.001  1.00  0.41           C  
ATOM    368  O   ASN A2281      76.863 -13.217  45.465  1.00  0.41           O  
ATOM    369  CB  ASN A2281      79.774 -12.857  45.956  1.00  0.41           C  
ATOM    370  CG  ASN A2281      79.652 -11.994  47.215  1.00  0.41           C  
ATOM    371  OD1 ASN A2281      79.020 -10.940  47.264  1.00  0.41           O  
ATOM    372  ND2 ASN A2281      80.280 -12.470  48.317  1.00  0.41           N  
ATOM    373  H   ASN A2281      79.808 -10.361  45.016  1.00  0.41           H  
ATOM    374  HA  ASN A2281      79.148 -13.025  43.904  1.00  0.41           H  
ATOM    375  HB2 ASN A2281      80.831 -12.882  45.690  1.00  0.41           H  
ATOM    376  HB3 ASN A2281      79.346 -13.827  46.210  1.00  0.41           H  
ATOM    377 HD21 ASN A2281      80.797 -13.360  48.271  1.00  0.41           H  
ATOM    378 HD22 ASN A2281      80.241 -11.942  49.201  1.00  0.41           H  
ATOM    379  N   ARG A2282      76.889 -11.110  44.698  1.00  0.26           N  
ATOM    380  CA  ARG A2282      75.498 -10.835  44.869  1.00  0.26           C  
ATOM    381  C   ARG A2282      74.762 -11.141  43.615  1.00  0.26           C  
ATOM    382  O   ARG A2282      75.285 -11.259  42.512  1.00  0.26           O  
ATOM    383  CB  ARG A2282      75.253  -9.356  45.221  1.00  0.26           C  
ATOM    384  CG  ARG A2282      75.888  -8.991  46.567  1.00  0.26           C  
ATOM    385  CD  ARG A2282      75.290  -9.627  47.822  1.00  0.26           C  
ATOM    386  NE  ARG A2282      73.987  -8.960  48.022  1.00  0.26           N  
ATOM    387  CZ  ARG A2282      73.045  -9.264  48.907  1.00  0.26           C  
ATOM    388  NH1 ARG A2282      72.096  -8.357  49.165  1.00  0.26           N  
ATOM    389  NH2 ARG A2282      73.118 -10.384  49.597  1.00  0.26           N1+
ATOM    390  H   ARG A2282      77.476 -10.358  44.310  1.00  0.26           H  
ATOM    391  HA  ARG A2282      75.142 -11.461  45.688  1.00  0.26           H  
ATOM    392  HB2 ARG A2282      74.179  -9.185  45.287  1.00  0.26           H  
ATOM    393  HB3 ARG A2282      75.707  -8.736  44.448  1.00  0.26           H  
ATOM    394  HG2 ARG A2282      75.741  -7.917  46.682  1.00  0.26           H  
ATOM    395  HG3 ARG A2282      76.915  -9.354  46.516  1.00  0.26           H  
ATOM    396  HD2 ARG A2282      75.931  -9.519  48.697  1.00  0.26           H  
ATOM    397  HD3 ARG A2282      75.147 -10.700  47.695  1.00  0.26           H  
ATOM    398  HE  ARG A2282      73.785  -8.164  47.400  1.00  0.26           H  
ATOM    399 HH11 ARG A2282      72.108  -7.448  48.681  1.00  0.26           H  
ATOM    400 HH12 ARG A2282      71.354  -8.568  49.847  1.00  0.26           H  
ATOM    401 HH21 ARG A2282      73.908 -11.028  49.451  1.00  0.26           H  
ATOM    402 HH22 ARG A2282      72.385 -10.615  50.282  1.00  0.26           H  
ATOM    403  N   ARG A2283      73.455 -11.272  43.779  1.00  0.32           N  
ATOM    404  CA  ARG A2283      72.545 -11.388  42.689  1.00  0.32           C  
ATOM    405  C   ARG A2283      72.532 -10.149  41.817  1.00  0.32           C  
ATOM    406  O   ARG A2283      72.373  -9.061  42.351  1.00  0.32           O  
ATOM    407  CB  ARG A2283      71.163 -11.483  43.341  1.00  0.32           C  
ATOM    408  CG  ARG A2283      70.878 -12.799  44.089  1.00  0.32           C  
ATOM    409  CD  ARG A2283      70.354 -13.906  43.167  1.00  0.32           C  
ATOM    410  NE  ARG A2283      69.096 -13.431  42.494  1.00  0.32           N  
ATOM    411  CZ  ARG A2283      67.867 -13.607  42.991  1.00  0.32           C  
ATOM    412  NH1 ARG A2283      66.779 -13.311  42.282  1.00  0.32           N  
ATOM    413  NH2 ARG A2283      67.631 -14.086  44.204  1.00  0.32           N1+
ATOM    414  H   ARG A2283      73.079 -11.291  44.738  1.00  0.32           H  
ATOM    415  HA  ARG A2283      72.822 -12.237  42.064  1.00  0.32           H  
ATOM    416  HB2 ARG A2283      70.436 -11.420  42.531  1.00  0.32           H  
ATOM    417  HB3 ARG A2283      71.109 -10.681  44.078  1.00  0.32           H  
ATOM    418  HG2 ARG A2283      70.113 -12.601  44.840  1.00  0.32           H  
ATOM    419  HG3 ARG A2283      71.816 -13.147  44.522  1.00  0.32           H  
ATOM    420  HD2 ARG A2283      70.145 -14.810  43.738  1.00  0.32           H  
ATOM    421  HD3 ARG A2283      71.099 -14.131  42.404  1.00  0.32           H  
ATOM    422  HE  ARG A2283      69.187 -12.939  41.594  1.00  0.32           H  
ATOM    423 HH11 ARG A2283      65.844 -13.456  42.689  1.00  0.32           H  
ATOM    424 HH12 ARG A2283      66.873 -12.937  41.327  1.00  0.32           H  
ATOM    425 HH21 ARG A2283      66.662 -14.200  44.533  1.00  0.32           H  
ATOM    426 HH22 ARG A2283      68.417 -14.344  44.818  1.00  0.32           H  
ATOM    427  N   VAL A2284      72.626 -10.275  40.479  1.00  0.32           N  
ATOM    428  CA  VAL A2284      72.484  -9.127  39.599  1.00  0.32           C  
ATOM    429  C   VAL A2284      71.031  -8.970  39.155  1.00  0.32           C  
ATOM    430  O   VAL A2284      70.420  -9.807  38.494  1.00  0.32           O  
ATOM    431  CB  VAL A2284      73.508  -9.136  38.461  1.00  0.32           C  
ATOM    432  CG1 VAL A2284      73.358 -10.335  37.504  1.00  0.32           C  
ATOM    433  CG2 VAL A2284      73.525  -7.798  37.692  1.00  0.32           C  
ATOM    434  H   VAL A2284      72.802 -11.204  40.071  1.00  0.32           H  
ATOM    435  HA  VAL A2284      72.725  -8.223  40.158  1.00  0.32           H  
ATOM    436  HB  VAL A2284      74.478  -9.258  38.944  1.00  0.32           H  
ATOM    437 HG11 VAL A2284      74.132 -10.235  36.744  1.00  0.32           H  
ATOM    438 HG12 VAL A2284      73.490 -11.238  38.101  1.00  0.32           H  
ATOM    439 HG13 VAL A2284      72.358 -10.276  37.074  1.00  0.32           H  
ATOM    440 HG21 VAL A2284      74.275  -7.891  36.907  1.00  0.32           H  
ATOM    441 HG22 VAL A2284      72.525  -7.653  37.282  1.00  0.32           H  
ATOM    442 HG23 VAL A2284      73.785  -7.021  38.411  1.00  0.32           H  
ATOM    443  N   TRP A2285      70.403  -7.882  39.612  1.00  0.34           N  
ATOM    444  CA  TRP A2285      69.037  -7.524  39.381  1.00  0.34           C  
ATOM    445  C   TRP A2285      69.011  -6.165  38.723  1.00  0.34           C  
ATOM    446  O   TRP A2285      69.958  -5.385  38.785  1.00  0.34           O  
ATOM    447  CB  TRP A2285      68.287  -7.444  40.730  1.00  0.34           C  
ATOM    448  CG  TRP A2285      66.987  -8.208  40.910  1.00  0.34           C  
ATOM    449  CD1 TRP A2285      66.151  -7.844  41.906  1.00  0.34           C  
ATOM    450  CD2 TRP A2285      66.406  -9.348  40.254  1.00  0.34           C  
ATOM    451  NE1 TRP A2285      65.062  -8.649  41.915  1.00  0.34           N  
ATOM    452  CE2 TRP A2285      65.134  -9.575  40.915  1.00  0.34           C  
ATOM    453  CE3 TRP A2285      66.772 -10.173  39.208  1.00  0.34           C  
ATOM    454  CZ2 TRP A2285      64.294 -10.558  40.493  1.00  0.34           C  
ATOM    455  CZ3 TRP A2285      65.890 -11.166  38.764  1.00  0.34           C  
ATOM    456  CH2 TRP A2285      64.629 -11.309  39.381  1.00  0.34           C  
ATOM    457  H   TRP A2285      70.959  -7.235  40.189  1.00  0.34           H  
ATOM    458  HA  TRP A2285      68.557  -8.268  38.746  1.00  0.34           H  
ATOM    459  HB2 TRP A2285      68.010  -6.396  40.847  1.00  0.34           H  
ATOM    460  HB3 TRP A2285      68.964  -7.905  41.450  1.00  0.34           H  
ATOM    461  HD1 TRP A2285      66.327  -7.023  42.601  1.00  0.34           H  
ATOM    462  HE1 TRP A2285      64.284  -8.573  42.586  1.00  0.34           H  
ATOM    463  HE3 TRP A2285      67.744 -10.051  38.730  1.00  0.34           H  
ATOM    464  HZ2 TRP A2285      63.364 -10.752  41.027  1.00  0.34           H  
ATOM    465  HZ3 TRP A2285      66.176 -11.826  37.945  1.00  0.34           H  
ATOM    466  HH2 TRP A2285      63.910 -12.021  38.976  1.00  0.34           H  
ATOM    467  N   GLU A2286      67.883  -5.839  38.079  1.00  0.73           N  
ATOM    468  CA  GLU A2286      67.643  -4.499  37.593  1.00  0.73           C  
ATOM    469  C   GLU A2286      67.175  -3.609  38.750  1.00  0.73           C  
ATOM    470  O   GLU A2286      66.911  -4.074  39.856  1.00  0.73           O  
ATOM    471  CB  GLU A2286      66.623  -4.490  36.431  1.00  0.73           C  
ATOM    472  CG  GLU A2286      66.870  -5.608  35.387  1.00  0.73           C  
ATOM    473  CD  GLU A2286      65.871  -5.501  34.238  1.00  0.73           C  
ATOM    474  OE1 GLU A2286      66.296  -5.453  33.061  1.00  0.73           O  
ATOM    475  OE2 GLU A2286      64.646  -5.501  34.550  1.00  0.73           O1-
ATOM    476  H   GLU A2286      67.167  -6.563  37.926  1.00  0.73           H  
ATOM    477  HA  GLU A2286      68.577  -4.101  37.196  1.00  0.73           H  
ATOM    478  HB2 GLU A2286      66.721  -3.533  35.918  1.00  0.73           H  
ATOM    479  HB3 GLU A2286      65.634  -4.652  36.860  1.00  0.73           H  
ATOM    480  HG2 GLU A2286      66.757  -6.582  35.863  1.00  0.73           H  
ATOM    481  HG3 GLU A2286      67.874  -5.494  34.979  1.00  0.73           H  
ATOM    482  N   LEU A2287      67.055  -2.288  38.552  1.00  0.79           N  
ATOM    483  CA  LEU A2287      66.561  -1.385  39.585  1.00  0.79           C  
ATOM    484  C   LEU A2287      65.106  -1.611  40.038  1.00  0.79           C  
ATOM    485  O   LEU A2287      64.794  -1.617  41.227  1.00  0.79           O  
ATOM    486  CB  LEU A2287      66.671   0.060  39.080  1.00  0.79           C  
ATOM    487  CG  LEU A2287      66.314   1.115  40.141  1.00  0.79           C  
ATOM    488  CD1 LEU A2287      67.416   1.293  41.190  1.00  0.79           C  
ATOM    489  CD2 LEU A2287      66.033   2.440  39.457  1.00  0.79           C  
ATOM    490  H   LEU A2287      67.321  -1.897  37.637  1.00  0.79           H  
ATOM    491  HA  LEU A2287      67.186  -1.590  40.454  1.00  0.79           H  
ATOM    492  HB2 LEU A2287      65.963   0.171  38.259  1.00  0.79           H  
ATOM    493  HB3 LEU A2287      67.708   0.226  38.790  1.00  0.79           H  
ATOM    494  HG  LEU A2287      65.427   0.764  40.668  1.00  0.79           H  
ATOM    495 HD11 LEU A2287      67.070   2.054  41.889  1.00  0.79           H  
ATOM    496 HD12 LEU A2287      67.552   0.327  41.677  1.00  0.79           H  
ATOM    497 HD13 LEU A2287      68.314   1.609  40.659  1.00  0.79           H  
ATOM    498 HD21 LEU A2287      65.785   3.157  40.240  1.00  0.79           H  
ATOM    499 HD22 LEU A2287      66.940   2.721  38.922  1.00  0.79           H  
ATOM    500 HD23 LEU A2287      65.196   2.277  38.778  1.00  0.79           H  
ATOM    501  N   SER A2288      64.174  -1.827  39.084  1.00  0.82           N  
ATOM    502  CA  SER A2288      62.751  -2.105  39.294  1.00  0.82           C  
ATOM    503  C   SER A2288      62.538  -3.380  40.048  1.00  0.82           C  
ATOM    504  O   SER A2288      61.755  -3.504  40.983  1.00  0.82           O  
ATOM    505  CB  SER A2288      62.036  -2.301  37.937  1.00  0.82           C  
ATOM    506  OG  SER A2288      62.788  -3.113  37.030  1.00  0.82           O  
ATOM    507  H   SER A2288      64.498  -1.793  38.107  1.00  0.82           H  
ATOM    508  HA  SER A2288      62.356  -1.255  39.851  1.00  0.82           H  
ATOM    509  HB2 SER A2288      61.848  -1.345  37.448  1.00  0.82           H  
ATOM    510  HB3 SER A2288      61.122  -2.865  38.123  1.00  0.82           H  
ATOM    511  HG  SER A2288      62.237  -3.186  36.163  1.00  0.82           H  
ATOM    512  N   LYS A2289      63.326  -4.353  39.635  1.00  0.77           N  
ATOM    513  CA  LYS A2289      63.542  -5.611  40.259  1.00  0.77           C  
ATOM    514  C   LYS A2289      64.081  -5.500  41.716  1.00  0.77           C  
ATOM    515  O   LYS A2289      63.563  -6.119  42.643  1.00  0.77           O  
ATOM    516  CB  LYS A2289      64.539  -6.301  39.308  1.00  0.77           C  
ATOM    517  CG  LYS A2289      63.988  -7.358  38.341  1.00  0.77           C  
ATOM    518  CD  LYS A2289      63.239  -6.841  37.124  1.00  0.77           C  
ATOM    519  CE  LYS A2289      63.201  -7.901  36.047  1.00  0.77           C  
ATOM    520  NZ  LYS A2289      62.676  -7.170  34.916  1.00  0.77           N1+
ATOM    521  H   LYS A2289      63.844  -4.182  38.761  1.00  0.77           H  
ATOM    522  HA  LYS A2289      62.616  -6.171  40.392  1.00  0.77           H  
ATOM    523  HB2 LYS A2289      65.241  -6.832  39.951  1.00  0.77           H  
ATOM    524  HB3 LYS A2289      64.934  -5.507  38.674  1.00  0.77           H  
ATOM    525  HG2 LYS A2289      63.270  -7.951  38.907  1.00  0.77           H  
ATOM    526  HG3 LYS A2289      64.856  -7.888  37.948  1.00  0.77           H  
ATOM    527  HD2 LYS A2289      63.745  -5.957  36.737  1.00  0.77           H  
ATOM    528  HD3 LYS A2289      62.217  -6.593  37.412  1.00  0.77           H  
ATOM    529  HE2 LYS A2289      62.615  -8.786  36.294  1.00  0.77           H  
ATOM    530  HE3 LYS A2289      64.181  -8.326  35.829  1.00  0.77           H  
ATOM    531  HZ1 LYS A2289      61.747  -6.819  35.189  1.00  0.77           H  
ATOM    532  HZ2 LYS A2289      63.334  -6.402  34.722  1.00  0.77           H  
ATOM    533  HZ3 LYS A2289      62.619  -7.833  34.129  1.00  0.77           H  
ATOM    534  N   ALA A2290      65.112  -4.669  41.987  1.00  0.83           N  
ATOM    535  CA  ALA A2290      65.675  -4.405  43.311  1.00  0.83           C  
ATOM    536  C   ALA A2290      64.672  -3.823  44.292  1.00  0.83           C  
ATOM    537  O   ALA A2290      64.566  -4.253  45.437  1.00  0.83           O  
ATOM    538  CB  ALA A2290      66.871  -3.445  43.200  1.00  0.83           C  
ATOM    539  H   ALA A2290      65.540  -4.177  41.189  1.00  0.83           H  
ATOM    540  HA  ALA A2290      65.988  -5.374  43.699  1.00  0.83           H  
ATOM    541  HB1 ALA A2290      67.247  -3.286  44.211  1.00  0.83           H  
ATOM    542  HB2 ALA A2290      67.611  -3.930  42.564  1.00  0.83           H  
ATOM    543  HB3 ALA A2290      66.498  -2.522  42.756  1.00  0.83           H  
ATOM    544  N   ASN A2291      63.855  -2.872  43.811  1.00  0.84           N  
ATOM    545  CA  ASN A2291      62.706  -2.325  44.503  1.00  0.84           C  
ATOM    546  C   ASN A2291      61.645  -3.375  44.815  1.00  0.84           C  
ATOM    547  O   ASN A2291      61.112  -3.411  45.921  1.00  0.84           O  
ATOM    548  CB  ASN A2291      62.044  -1.196  43.673  1.00  0.84           C  
ATOM    549  CG  ASN A2291      62.897   0.058  43.502  1.00  0.84           C  
ATOM    550  ND2 ASN A2291      62.656   0.860  42.600  1.00  0.84           N  
ATOM    551  OD1 ASN A2291      63.870   0.275  44.410  1.00  0.84           O  
ATOM    552  H   ASN A2291      64.062  -2.501  42.873  1.00  0.84           H  
ATOM    553  HA  ASN A2291      63.090  -1.932  45.444  1.00  0.84           H  
ATOM    554  HB2 ASN A2291      61.137  -0.893  44.196  1.00  0.84           H  
ATOM    555  HB3 ASN A2291      61.883  -1.593  42.671  1.00  0.84           H  
ATOM    556 HD21 ASN A2291      63.194   1.711  42.524  1.00  0.84           H  
ATOM    557 HD22 ASN A2291      61.920   0.667  41.936  1.00  0.84           H  
ATOM    558  N   SER A2292      61.342  -4.288  43.870  1.00  0.87           N  
ATOM    559  CA  SER A2292      60.466  -5.440  44.081  1.00  0.87           C  
ATOM    560  C   SER A2292      60.970  -6.410  45.144  1.00  0.87           C  
ATOM    561  O   SER A2292      60.194  -6.963  45.921  1.00  0.87           O  
ATOM    562  CB  SER A2292      60.197  -6.225  42.769  1.00  0.87           C  
ATOM    563  OG  SER A2292      59.463  -5.422  41.842  1.00  0.87           O  
ATOM    564  H   SER A2292      61.756  -4.166  42.935  1.00  0.87           H  
ATOM    565  HA  SER A2292      59.534  -5.004  44.441  1.00  0.87           H  
ATOM    566  HB2 SER A2292      59.645  -7.148  42.944  1.00  0.87           H  
ATOM    567  HB3 SER A2292      61.151  -6.433  42.285  1.00  0.87           H  
ATOM    568  HG  SER A2292      60.036  -4.589  41.646  1.00  0.87           H  
ATOM    569  N   ARG A2293      62.295  -6.636  45.229  1.00  0.77           N  
ATOM    570  CA  ARG A2293      62.908  -7.424  46.288  1.00  0.77           C  
ATOM    571  C   ARG A2293      62.816  -6.850  47.689  1.00  0.77           C  
ATOM    572  O   ARG A2293      62.643  -7.573  48.674  1.00  0.77           O  
ATOM    573  CB  ARG A2293      64.393  -7.739  46.003  1.00  0.77           C  
ATOM    574  CG  ARG A2293      64.508  -9.215  45.619  1.00  0.77           C  
ATOM    575  CD  ARG A2293      65.874  -9.844  45.758  1.00  0.77           C  
ATOM    576  NE  ARG A2293      66.491  -9.655  44.455  1.00  0.77           N  
ATOM    577  CZ  ARG A2293      67.732 -10.031  44.188  1.00  0.77           C  
ATOM    578  NH1 ARG A2293      68.537 -10.534  45.106  1.00  0.77           N  
ATOM    579  NH2 ARG A2293      68.155 -10.223  42.920  1.00  0.77           N1+
ATOM    580  H   ARG A2293      62.907  -6.230  44.507  1.00  0.77           H  
ATOM    581  HA  ARG A2293      62.301  -8.329  46.273  1.00  0.77           H  
ATOM    582  HB2 ARG A2293      65.001  -7.534  46.884  1.00  0.77           H  
ATOM    583  HB3 ARG A2293      64.755  -7.118  45.184  1.00  0.77           H  
ATOM    584  HG2 ARG A2293      64.251  -9.283  44.562  1.00  0.77           H  
ATOM    585  HG3 ARG A2293      63.865  -9.758  46.312  1.00  0.77           H  
ATOM    586  HD2 ARG A2293      65.843 -10.894  46.048  1.00  0.77           H  
ATOM    587  HD3 ARG A2293      66.467  -9.366  46.538  1.00  0.77           H  
ATOM    588  HE  ARG A2293      65.939  -9.210  43.708  1.00  0.77           H  
ATOM    589 HH11 ARG A2293      69.496 -10.813  44.853  1.00  0.77           H  
ATOM    590 HH12 ARG A2293      68.206 -10.647  46.075  1.00  0.77           H  
ATOM    591 HH21 ARG A2293      69.126 -10.516  42.740  1.00  0.77           H  
ATOM    592 HH22 ARG A2293      67.507 -10.077  42.133  1.00  0.77           H  
ATOM    593  N   PHE A2294      62.970  -5.522  47.814  1.00  0.85           N  
ATOM    594  CA  PHE A2294      62.660  -4.809  49.035  1.00  0.85           C  
ATOM    595  C   PHE A2294      61.166  -4.900  49.355  1.00  0.85           C  
ATOM    596  O   PHE A2294      60.787  -5.186  50.487  1.00  0.85           O  
ATOM    597  CB  PHE A2294      63.158  -3.338  48.936  1.00  0.85           C  
ATOM    598  CG  PHE A2294      62.673  -2.504  50.097  1.00  0.85           C  
ATOM    599  CD1 PHE A2294      63.224  -2.651  51.378  1.00  0.85           C  
ATOM    600  CD2 PHE A2294      61.566  -1.656  49.925  1.00  0.85           C  
ATOM    601  CE1 PHE A2294      62.680  -1.959  52.467  1.00  0.85           C  
ATOM    602  CE2 PHE A2294      60.999  -0.990  51.017  1.00  0.85           C  
ATOM    603  CZ  PHE A2294      61.553  -1.147  52.293  1.00  0.85           C  
ATOM    604  H   PHE A2294      63.324  -4.988  47.007  1.00  0.85           H  
ATOM    605  HA  PHE A2294      63.186  -5.277  49.867  1.00  0.85           H  
ATOM    606  HB2 PHE A2294      62.790  -2.888  48.014  1.00  0.85           H  
ATOM    607  HB3 PHE A2294      64.247  -3.342  48.977  1.00  0.85           H  
ATOM    608  HD1 PHE A2294      64.081  -3.308  51.527  1.00  0.85           H  
ATOM    609  HD2 PHE A2294      61.144  -1.515  48.930  1.00  0.85           H  
ATOM    610  HE1 PHE A2294      63.135  -2.053  53.453  1.00  0.85           H  
ATOM    611  HE2 PHE A2294      60.128  -0.350  50.875  1.00  0.85           H  
ATOM    612  HZ  PHE A2294      61.108  -0.639  53.148  1.00  0.85           H  
ATOM    613  N   ALA A2295      60.295  -4.700  48.347  1.00  0.89           N  
ATOM    614  CA  ALA A2295      58.859  -4.670  48.508  1.00  0.89           C  
ATOM    615  C   ALA A2295      58.246  -5.928  49.101  1.00  0.89           C  
ATOM    616  O   ALA A2295      57.500  -5.860  50.075  1.00  0.89           O  
ATOM    617  CB  ALA A2295      58.226  -4.432  47.124  1.00  0.89           C  
ATOM    618  H   ALA A2295      60.677  -4.559  47.401  1.00  0.89           H  
ATOM    619  HA  ALA A2295      58.653  -3.872  49.221  1.00  0.89           H  
ATOM    620  HB1 ALA A2295      57.146  -4.413  47.267  1.00  0.89           H  
ATOM    621  HB2 ALA A2295      58.604  -3.476  46.761  1.00  0.89           H  
ATOM    622  HB3 ALA A2295      58.536  -5.259  46.485  1.00  0.89           H  
ATOM    623  N   THR A2296      58.584  -7.120  48.564  1.00  0.86           N  
ATOM    624  CA  THR A2296      58.089  -8.386  49.103  1.00  0.86           C  
ATOM    625  C   THR A2296      58.634  -8.685  50.485  1.00  0.86           C  
ATOM    626  O   THR A2296      57.883  -9.033  51.392  1.00  0.86           O  
ATOM    627  CB  THR A2296      58.313  -9.593  48.201  1.00  0.86           C  
ATOM    628  OG1 THR A2296      59.688  -9.834  47.963  1.00  0.86           O  
ATOM    629  CG2 THR A2296      57.679  -9.325  46.832  1.00  0.86           C  
ATOM    630  H   THR A2296      59.211  -7.138  47.747  1.00  0.86           H  
ATOM    631  HA  THR A2296      57.012  -8.228  49.165  1.00  0.86           H  
ATOM    632  HB  THR A2296      57.871 -10.452  48.707  1.00  0.86           H  
ATOM    633 HG21 THR A2296      56.615  -9.160  47.000  1.00  0.86           H  
ATOM    634 HG22 THR A2296      58.167  -8.440  46.423  1.00  0.86           H  
ATOM    635 HG23 THR A2296      57.860 -10.208  46.219  1.00  0.86           H  
ATOM    636  HG1 THR A2296      59.747 -10.653  47.341  1.00  0.86           H  
ATOM    637  N   THR A2297      59.952  -8.476  50.704  1.00  0.84           N  
ATOM    638  CA  THR A2297      60.605  -8.663  52.004  1.00  0.84           C  
ATOM    639  C   THR A2297      60.019  -7.752  53.079  1.00  0.84           C  
ATOM    640  O   THR A2297      59.633  -8.203  54.155  1.00  0.84           O  
ATOM    641  CB  THR A2297      62.115  -8.395  51.949  1.00  0.84           C  
ATOM    642  OG1 THR A2297      62.786  -9.183  50.959  1.00  0.84           O  
ATOM    643  CG2 THR A2297      62.765  -8.704  53.316  1.00  0.84           C  
ATOM    644  H   THR A2297      60.532  -8.167  49.911  1.00  0.84           H  
ATOM    645  HA  THR A2297      60.425  -9.708  52.257  1.00  0.84           H  
ATOM    646  HB  THR A2297      62.223  -7.342  51.688  1.00  0.84           H  
ATOM    647 HG21 THR A2297      62.292  -8.051  54.049  1.00  0.84           H  
ATOM    648 HG22 THR A2297      62.575  -9.756  53.529  1.00  0.84           H  
ATOM    649 HG23 THR A2297      63.830  -8.496  53.216  1.00  0.84           H  
ATOM    650  HG1 THR A2297      62.344  -8.969  50.053  1.00  0.84           H  
ATOM    651  N   PHE A2298      59.845  -6.436  52.799  1.00  0.85           N  
ATOM    652  CA  PHE A2298      59.226  -5.468  53.708  1.00  0.85           C  
ATOM    653  C   PHE A2298      57.790  -5.850  54.023  1.00  0.85           C  
ATOM    654  O   PHE A2298      57.351  -5.792  55.172  1.00  0.85           O  
ATOM    655  CB  PHE A2298      59.270  -4.019  53.125  1.00  0.85           C  
ATOM    656  CG  PHE A2298      58.666  -2.992  54.069  1.00  0.85           C  
ATOM    657  CD1 PHE A2298      59.432  -2.449  55.109  1.00  0.85           C  
ATOM    658  CD2 PHE A2298      57.314  -2.623  53.983  1.00  0.85           C  
ATOM    659  CE1 PHE A2298      58.879  -1.590  56.063  1.00  0.85           C  
ATOM    660  CE2 PHE A2298      56.742  -1.780  54.946  1.00  0.85           C  
ATOM    661  CZ  PHE A2298      57.520  -1.277  55.994  1.00  0.85           C  
ATOM    662  H   PHE A2298      60.171  -6.094  51.884  1.00  0.85           H  
ATOM    663  HA  PHE A2298      59.806  -5.486  54.630  1.00  0.85           H  
ATOM    664  HB2 PHE A2298      58.705  -3.992  52.194  1.00  0.85           H  
ATOM    665  HB3 PHE A2298      60.316  -3.744  52.988  1.00  0.85           H  
ATOM    666  HD1 PHE A2298      60.490  -2.704  55.176  1.00  0.85           H  
ATOM    667  HD2 PHE A2298      56.704  -2.995  53.160  1.00  0.85           H  
ATOM    668  HE1 PHE A2298      59.502  -1.169  56.852  1.00  0.85           H  
ATOM    669  HE2 PHE A2298      55.687  -1.515  54.878  1.00  0.85           H  
ATOM    670  HZ  PHE A2298      57.066  -0.642  56.755  1.00  0.85           H  
ATOM    671  N   TYR A2299      57.043  -6.299  52.997  1.00  0.85           N  
ATOM    672  CA  TYR A2299      55.693  -6.795  53.144  1.00  0.85           C  
ATOM    673  C   TYR A2299      55.606  -7.982  54.103  1.00  0.85           C  
ATOM    674  O   TYR A2299      54.738  -8.007  54.967  1.00  0.85           O  
ATOM    675  CB  TYR A2299      55.114  -7.147  51.745  1.00  0.85           C  
ATOM    676  CG  TYR A2299      53.692  -7.586  51.858  1.00  0.85           C  
ATOM    677  CD1 TYR A2299      52.676  -6.628  51.973  1.00  0.85           C  
ATOM    678  CD2 TYR A2299      53.387  -8.950  52.008  1.00  0.85           C  
ATOM    679  CE1 TYR A2299      51.377  -7.024  52.292  1.00  0.85           C  
ATOM    680  CE2 TYR A2299      52.089  -9.346  52.355  1.00  0.85           C  
ATOM    681  CZ  TYR A2299      51.103  -8.370  52.520  1.00  0.85           C  
ATOM    682  OH  TYR A2299      49.832  -8.675  52.996  1.00  0.85           O  
ATOM    683  H   TYR A2299      57.457  -6.289  52.054  1.00  0.85           H  
ATOM    684  HA  TYR A2299      55.090  -6.005  53.592  1.00  0.85           H  
ATOM    685  HB2 TYR A2299      55.693  -7.946  51.281  1.00  0.85           H  
ATOM    686  HB3 TYR A2299      55.127  -6.251  51.124  1.00  0.85           H  
ATOM    687  HD1 TYR A2299      52.901  -5.573  51.813  1.00  0.85           H  
ATOM    688  HD2 TYR A2299      54.162  -9.701  51.854  1.00  0.85           H  
ATOM    689  HE1 TYR A2299      50.580  -6.283  52.362  1.00  0.85           H  
ATOM    690  HE2 TYR A2299      51.852 -10.401  52.494  1.00  0.85           H  
ATOM    691  HH  TYR A2299      49.791  -9.698  53.111  1.00  0.85           H  
ATOM    692  N   GLN A2300      56.517  -8.969  54.017  1.00  0.80           N  
ATOM    693  CA  GLN A2300      56.548 -10.092  54.944  1.00  0.80           C  
ATOM    694  C   GLN A2300      56.818  -9.689  56.389  1.00  0.80           C  
ATOM    695  O   GLN A2300      56.116 -10.115  57.301  1.00  0.80           O  
ATOM    696  CB  GLN A2300      57.581 -11.147  54.488  1.00  0.80           C  
ATOM    697  CG  GLN A2300      57.187 -11.794  53.144  1.00  0.80           C  
ATOM    698  CD  GLN A2300      58.247 -12.780  52.652  1.00  0.80           C  
ATOM    699  OE1 GLN A2300      59.448 -12.508  52.653  1.00  0.80           O  
ATOM    700  NE2 GLN A2300      57.784 -13.968  52.205  1.00  0.80           N  
ATOM    701  H   GLN A2300      57.220  -8.929  53.266  1.00  0.80           H  
ATOM    702  HA  GLN A2300      55.546 -10.521  54.924  1.00  0.80           H  
ATOM    703  HB2 GLN A2300      57.628 -11.931  55.244  1.00  0.80           H  
ATOM    704  HB3 GLN A2300      58.542 -10.650  54.358  1.00  0.80           H  
ATOM    705  HG2 GLN A2300      57.080 -11.007  52.397  1.00  0.80           H  
ATOM    706  HG3 GLN A2300      56.259 -12.346  53.290  1.00  0.80           H  
ATOM    707 HE21 GLN A2300      56.772 -14.162  52.211  1.00  0.80           H  
ATOM    708 HE22 GLN A2300      58.443 -14.680  51.859  1.00  0.80           H  
ATOM    709  N   HIS A2301      57.793  -8.786  56.629  1.00  0.78           N  
ATOM    710  CA  HIS A2301      58.035  -8.230  57.960  1.00  0.78           C  
ATOM    711  C   HIS A2301      56.853  -7.442  58.521  1.00  0.78           C  
ATOM    712  O   HIS A2301      56.496  -7.569  59.686  1.00  0.78           O  
ATOM    713  CB  HIS A2301      59.268  -7.302  57.975  1.00  0.78           C  
ATOM    714  CG  HIS A2301      60.553  -8.053  57.852  1.00  0.78           C  
ATOM    715  CD2 HIS A2301      61.074  -8.663  58.970  1.00  0.78           C  
ATOM    716  ND1 HIS A2301      61.356  -8.272  56.784  1.00  0.78           N  
ATOM    717  NE2 HIS A2301      62.184  -9.242  58.567  1.00  0.78           N  
ATOM    718  CE1 HIS A2301      62.402  -9.041  57.245  1.00  0.78           C  
ATOM    719  H   HIS A2301      58.388  -8.478  55.847  1.00  0.78           H  
ATOM    720  HA  HIS A2301      58.201  -9.103  58.591  1.00  0.78           H  
ATOM    721  HB2 HIS A2301      59.292  -6.749  58.914  1.00  0.78           H  
ATOM    722  HB3 HIS A2301      59.205  -6.648  57.105  1.00  0.78           H  
ATOM    723  HD1 HIS A2301      61.207  -7.916  55.775  1.00  0.78           H  
ATOM    724  HD2 HIS A2301      60.659  -8.666  59.967  1.00  0.78           H  
ATOM    725  HE1 HIS A2301      63.234  -9.412  56.665  1.00  0.78           H  
ATOM    726  N   LEU A2302      56.200  -6.610  57.686  1.00  0.80           N  
ATOM    727  CA  LEU A2302      54.973  -5.905  58.032  1.00  0.80           C  
ATOM    728  C   LEU A2302      53.770  -6.823  58.273  1.00  0.80           C  
ATOM    729  O   LEU A2302      52.940  -6.583  59.144  1.00  0.80           O  
ATOM    730  CB  LEU A2302      54.641  -4.875  56.923  1.00  0.80           C  
ATOM    731  CG  LEU A2302      53.441  -3.945  57.202  1.00  0.80           C  
ATOM    732  CD1 LEU A2302      53.667  -3.053  58.431  1.00  0.80           C  
ATOM    733  CD2 LEU A2302      53.147  -3.076  55.974  1.00  0.80           C  
ATOM    734  H   LEU A2302      56.593  -6.463  56.745  1.00  0.80           H  
ATOM    735  HA  LEU A2302      55.161  -5.405  58.982  1.00  0.80           H  
ATOM    736  HB2 LEU A2302      54.383  -5.450  56.034  1.00  0.80           H  
ATOM    737  HB3 LEU A2302      55.513  -4.227  56.835  1.00  0.80           H  
ATOM    738  HG  LEU A2302      52.583  -4.583  57.414  1.00  0.80           H  
ATOM    739 HD11 LEU A2302      52.775  -2.438  58.547  1.00  0.80           H  
ATOM    740 HD12 LEU A2302      53.815  -3.716  59.283  1.00  0.80           H  
ATOM    741 HD13 LEU A2302      54.552  -2.449  58.228  1.00  0.80           H  
ATOM    742 HD21 LEU A2302      52.296  -2.444  56.227  1.00  0.80           H  
ATOM    743 HD22 LEU A2302      54.044  -2.489  55.777  1.00  0.80           H  
ATOM    744 HD23 LEU A2302      52.918  -3.754  55.152  1.00  0.80           H  
ATOM    745  N   ALA A2303      53.625  -7.908  57.492  1.00  0.82           N  
ATOM    746  CA  ALA A2303      52.593  -8.909  57.679  1.00  0.82           C  
ATOM    747  C   ALA A2303      52.690  -9.668  59.001  1.00  0.82           C  
ATOM    748  O   ALA A2303      51.687  -9.813  59.696  1.00  0.82           O  
ATOM    749  CB  ALA A2303      52.609  -9.896  56.496  1.00  0.82           C  
ATOM    750  H   ALA A2303      54.287  -8.036  56.714  1.00  0.82           H  
ATOM    751  HA  ALA A2303      51.646  -8.370  57.717  1.00  0.82           H  
ATOM    752  HB1 ALA A2303      51.821 -10.626  56.679  1.00  0.82           H  
ATOM    753  HB2 ALA A2303      52.421  -9.315  55.593  1.00  0.82           H  
ATOM    754  HB3 ALA A2303      53.595 -10.360  56.481  1.00  0.82           H  
ATOM    755  N   ASP A2304      53.905 -10.098  59.414  1.00  0.76           N  
ATOM    756  CA  ASP A2304      54.133 -10.804  60.671  1.00  0.76           C  
ATOM    757  C   ASP A2304      53.987  -9.895  61.911  1.00  0.76           C  
ATOM    758  O   ASP A2304      53.835 -10.377  63.033  1.00  0.76           O  
ATOM    759  CB  ASP A2304      55.537 -11.495  60.678  1.00  0.76           C  
ATOM    760  CG  ASP A2304      55.562 -12.907  60.081  1.00  0.76           C  
ATOM    761  OD1 ASP A2304      54.513 -13.605  60.047  1.00  0.76           O  
ATOM    762  OD2 ASP A2304      56.680 -13.356  59.717  1.00  0.76           O1-
ATOM    763  H   ASP A2304      54.716  -9.916  58.806  1.00  0.76           H  
ATOM    764  HA  ASP A2304      53.354 -11.564  60.736  1.00  0.76           H  
ATOM    765  HB2 ASP A2304      55.858 -11.585  61.716  1.00  0.76           H  
ATOM    766  HB3 ASP A2304      56.190 -10.891  60.048  1.00  0.76           H  
ATOM    767  N   SER A2305      53.986  -8.549  61.756  1.00  0.78           N  
ATOM    768  CA  SER A2305      53.738  -7.624  62.861  1.00  0.78           C  
ATOM    769  C   SER A2305      52.280  -7.193  62.949  1.00  0.78           C  
ATOM    770  O   SER A2305      51.890  -6.418  63.822  1.00  0.78           O  
ATOM    771  CB  SER A2305      54.642  -6.359  62.799  1.00  0.78           C  
ATOM    772  OG  SER A2305      54.359  -5.496  61.693  1.00  0.78           O  
ATOM    773  H   SER A2305      54.168  -8.161  60.820  1.00  0.78           H  
ATOM    774  HA  SER A2305      53.990  -8.188  63.759  1.00  0.78           H  
ATOM    775  HB2 SER A2305      55.694  -6.635  62.727  1.00  0.78           H  
ATOM    776  HB3 SER A2305      54.402  -5.752  63.672  1.00  0.78           H  
ATOM    777  HG  SER A2305      53.587  -5.927  61.165  1.00  0.78           H  
ATOM    778  N   LYS A2306      51.412  -7.732  62.073  1.00  0.73           N  
ATOM    779  CA  LYS A2306      50.006  -7.396  62.020  1.00  0.73           C  
ATOM    780  C   LYS A2306      49.144  -8.627  62.195  1.00  0.73           C  
ATOM    781  O   LYS A2306      49.590  -9.763  62.100  1.00  0.73           O  
ATOM    782  CB  LYS A2306      49.634  -6.730  60.677  1.00  0.73           C  
ATOM    783  CG  LYS A2306      50.121  -5.279  60.588  1.00  0.73           C  
ATOM    784  CD  LYS A2306      49.294  -4.506  59.557  1.00  0.73           C  
ATOM    785  CE  LYS A2306      49.427  -2.988  59.647  1.00  0.73           C  
ATOM    786  NZ  LYS A2306      48.353  -2.378  58.856  1.00  0.73           N1+
ATOM    787  H   LYS A2306      51.770  -8.425  61.400  1.00  0.73           H  
ATOM    788  HA  LYS A2306      49.822  -6.697  62.836  1.00  0.73           H  
ATOM    789  HB2 LYS A2306      48.548  -6.727  60.586  1.00  0.73           H  
ATOM    790  HB3 LYS A2306      50.118  -7.291  59.877  1.00  0.73           H  
ATOM    791  HG2 LYS A2306      51.168  -5.271  60.284  1.00  0.73           H  
ATOM    792  HG3 LYS A2306      50.008  -4.804  61.563  1.00  0.73           H  
ATOM    793  HD2 LYS A2306      48.247  -4.746  59.741  1.00  0.73           H  
ATOM    794  HD3 LYS A2306      49.659  -4.798  58.572  1.00  0.73           H  
ATOM    795  HE2 LYS A2306      50.396  -2.648  59.281  1.00  0.73           H  
ATOM    796  HE3 LYS A2306      49.316  -2.667  60.683  1.00  0.73           H  
ATOM    797  HZ1 LYS A2306      48.471  -2.704  57.886  1.00  0.73           H  
ATOM    798  HZ2 LYS A2306      47.462  -2.697  59.262  1.00  0.73           H  
ATOM    799  HZ3 LYS A2306      48.465  -1.357  58.933  1.00  0.73           H  
ATOM    800  N   ASN A2307      47.842  -8.432  62.486  1.00  0.74           N  
ATOM    801  CA  ASN A2307      46.895  -9.523  62.561  1.00  0.74           C  
ATOM    802  C   ASN A2307      46.499  -9.968  61.141  1.00  0.74           C  
ATOM    803  O   ASN A2307      46.490  -9.176  60.197  1.00  0.74           O  
ATOM    804  CB  ASN A2307      45.695  -9.042  63.435  1.00  0.74           C  
ATOM    805  CG  ASN A2307      44.702 -10.124  63.837  1.00  0.74           C  
ATOM    806  OD1 ASN A2307      44.160 -10.835  62.994  1.00  0.74           O  
ATOM    807  ND2 ASN A2307      44.395 -10.252  65.150  1.00  0.74           N  
ATOM    808  H   ASN A2307      47.510  -7.473  62.661  1.00  0.74           H  
ATOM    809  HA  ASN A2307      47.320 -10.408  63.035  1.00  0.74           H  
ATOM    810  HB2 ASN A2307      45.136  -8.309  62.853  1.00  0.74           H  
ATOM    811  HB3 ASN A2307      46.120  -8.674  64.369  1.00  0.74           H  
ATOM    812 HD21 ASN A2307      43.727 -10.974  65.455  1.00  0.74           H  
ATOM    813 HD22 ASN A2307      44.830  -9.627  65.844  1.00  0.74           H  
ATOM    814  N   ASP A2308      46.155 -11.255  60.955  1.00  0.75           N  
ATOM    815  CA  ASP A2308      45.679 -11.862  59.723  1.00  0.75           C  
ATOM    816  C   ASP A2308      44.423 -11.202  59.142  1.00  0.75           C  
ATOM    817  O   ASP A2308      44.301 -11.028  57.929  1.00  0.75           O  
ATOM    818  CB  ASP A2308      45.371 -13.364  59.974  1.00  0.75           C  
ATOM    819  CG  ASP A2308      46.623 -14.208  60.175  1.00  0.75           C  
ATOM    820  OD1 ASP A2308      47.731 -13.633  60.287  1.00  0.75           O  
ATOM    821  OD2 ASP A2308      46.467 -15.456  60.197  1.00  0.75           O1-
ATOM    822  H   ASP A2308      46.238 -11.876  61.772  1.00  0.75           H  
ATOM    823  HA  ASP A2308      46.477 -11.725  58.994  1.00  0.75           H  
ATOM    824  HB2 ASP A2308      44.843 -13.758  59.106  1.00  0.75           H  
ATOM    825  HB3 ASP A2308      44.793 -13.433  60.896  1.00  0.75           H  
ATOM    826  N   ASN A2309      43.455 -10.779  59.988  1.00  0.72           N  
ATOM    827  CA  ASN A2309      42.225 -10.160  59.499  1.00  0.72           C  
ATOM    828  C   ASN A2309      42.316  -8.636  59.386  1.00  0.72           C  
ATOM    829  O   ASN A2309      41.353  -7.993  58.973  1.00  0.72           O  
ATOM    830  CB  ASN A2309      40.915 -10.600  60.226  1.00  0.72           C  
ATOM    831  CG  ASN A2309      41.164 -11.224  61.588  1.00  0.72           C  
ATOM    832  OD1 ASN A2309      41.287 -12.442  61.686  1.00  0.72           O  
ATOM    833  ND2 ASN A2309      41.244 -10.398  62.653  1.00  0.72           N  
ATOM    834  H   ASN A2309      43.589 -10.896  61.003  1.00  0.72           H  
ATOM    835  HA  ASN A2309      42.139 -10.563  58.490  1.00  0.72           H  
ATOM    836  HB2 ASN A2309      40.406 -11.343  59.612  1.00  0.72           H  
ATOM    837  HB3 ASN A2309      40.320  -9.704  60.401  1.00  0.72           H  
ATOM    838 HD21 ASN A2309      41.412 -10.784  63.593  1.00  0.72           H  
ATOM    839 HD22 ASN A2309      41.137  -9.382  62.526  1.00  0.72           H  
ATOM    840  N   ASP A2310      43.488  -8.022  59.663  1.00  0.75           N  
ATOM    841  CA  ASP A2310      43.717  -6.626  59.329  1.00  0.75           C  
ATOM    842  C   ASP A2310      44.079  -6.459  57.856  1.00  0.75           C  
ATOM    843  O   ASP A2310      44.847  -7.227  57.269  1.00  0.75           O  
ATOM    844  CB  ASP A2310      44.849  -5.971  60.160  1.00  0.75           C  
ATOM    845  CG  ASP A2310      44.393  -5.687  61.576  1.00  0.75           C  
ATOM    846  OD1 ASP A2310      43.283  -5.122  61.730  1.00  0.75           O  
ATOM    847  OD2 ASP A2310      45.181  -5.996  62.505  1.00  0.75           O1-
ATOM    848  H   ASP A2310      44.238  -8.557  60.123  1.00  0.75           H  
ATOM    849  HA  ASP A2310      42.775  -6.128  59.561  1.00  0.75           H  
ATOM    850  HB2 ASP A2310      45.147  -5.031  59.695  1.00  0.75           H  
ATOM    851  HB3 ASP A2310      45.687  -6.666  60.215  1.00  0.75           H  
ATOM    852  N   ASN A2311      43.526  -5.406  57.220  1.00  0.78           N  
ATOM    853  CA  ASN A2311      43.949  -4.944  55.910  1.00  0.78           C  
ATOM    854  C   ASN A2311      45.368  -4.374  55.925  1.00  0.78           C  
ATOM    855  O   ASN A2311      45.836  -3.815  56.918  1.00  0.78           O  
ATOM    856  CB  ASN A2311      42.982  -3.886  55.318  1.00  0.78           C  
ATOM    857  CG  ASN A2311      41.615  -4.508  55.061  1.00  0.78           C  
ATOM    858  OD1 ASN A2311      41.495  -5.659  54.638  1.00  0.78           O  
ATOM    859  ND2 ASN A2311      40.532  -3.730  55.277  1.00  0.78           N  
ATOM    860  H   ASN A2311      42.761  -4.901  57.690  1.00  0.78           H  
ATOM    861  HA  ASN A2311      43.933  -5.829  55.273  1.00  0.78           H  
ATOM    862  HB2 ASN A2311      43.382  -3.504  54.379  1.00  0.78           H  
ATOM    863  HB3 ASN A2311      42.861  -3.073  56.034  1.00  0.78           H  
ATOM    864 HD21 ASN A2311      39.587  -4.107  55.117  1.00  0.78           H  
ATOM    865 HD22 ASN A2311      40.651  -2.760  55.602  1.00  0.78           H  
ATOM    866  N   ILE A2312      46.091  -4.518  54.800  1.00  0.81           N  
ATOM    867  CA  ILE A2312      47.423  -3.952  54.641  1.00  0.81           C  
ATOM    868  C   ILE A2312      47.411  -3.168  53.353  1.00  0.81           C  
ATOM    869  O   ILE A2312      46.880  -3.647  52.353  1.00  0.81           O  
ATOM    870  CB  ILE A2312      48.544  -4.998  54.620  1.00  0.81           C  
ATOM    871  CG1 ILE A2312      48.517  -5.792  55.946  1.00  0.81           C  
ATOM    872  CG2 ILE A2312      49.911  -4.306  54.394  1.00  0.81           C  
ATOM    873  CD1 ILE A2312      49.646  -6.813  56.114  1.00  0.81           C  
ATOM    874  H   ILE A2312      45.685  -5.051  54.018  1.00  0.81           H  
ATOM    875  HA  ILE A2312      47.641  -3.324  55.505  1.00  0.81           H  
ATOM    876  HB  ILE A2312      48.392  -5.696  53.797  1.00  0.81           H  
ATOM    877 HG12 ILE A2312      47.582  -6.352  55.966  1.00  0.81           H  
ATOM    878 HG13 ILE A2312      48.638  -5.066  56.750  1.00  0.81           H  
ATOM    879 HG21 ILE A2312      50.668  -5.090  54.388  1.00  0.81           H  
ATOM    880 HG22 ILE A2312      49.853  -3.791  53.435  1.00  0.81           H  
ATOM    881 HG23 ILE A2312      50.056  -3.609  55.220  1.00  0.81           H  
ATOM    882 HD11 ILE A2312      49.501  -7.292  57.083  1.00  0.81           H  
ATOM    883 HD12 ILE A2312      49.557  -7.525  55.293  1.00  0.81           H  
ATOM    884 HD13 ILE A2312      50.584  -6.260  56.071  1.00  0.81           H  
ATOM    885  N   PHE A2313      47.975  -1.945  53.322  1.00  0.84           N  
ATOM    886  CA  PHE A2313      48.189  -1.267  52.056  1.00  0.84           C  
ATOM    887  C   PHE A2313      49.398  -0.343  52.112  1.00  0.84           C  
ATOM    888  O   PHE A2313      49.617   0.381  53.080  1.00  0.84           O  
ATOM    889  CB  PHE A2313      46.922  -0.493  51.602  1.00  0.84           C  
ATOM    890  CG  PHE A2313      47.061  -0.011  50.185  1.00  0.84           C  
ATOM    891  CD1 PHE A2313      47.139  -0.915  49.113  1.00  0.84           C  
ATOM    892  CD2 PHE A2313      47.184   1.360  49.931  1.00  0.84           C  
ATOM    893  CE1 PHE A2313      47.319  -0.447  47.806  1.00  0.84           C  
ATOM    894  CE2 PHE A2313      47.368   1.835  48.629  1.00  0.84           C  
ATOM    895  CZ  PHE A2313      47.419   0.930  47.565  1.00  0.84           C  
ATOM    896  H   PHE A2313      48.256  -1.488  54.201  1.00  0.84           H  
ATOM    897  HA  PHE A2313      48.393  -2.037  51.312  1.00  0.84           H  
ATOM    898  HB2 PHE A2313      46.760   0.369  52.249  1.00  0.84           H  
ATOM    899  HB3 PHE A2313      46.070  -1.172  51.632  1.00  0.84           H  
ATOM    900  HD1 PHE A2313      47.059  -1.986  49.300  1.00  0.84           H  
ATOM    901  HD2 PHE A2313      47.136   2.067  50.759  1.00  0.84           H  
ATOM    902  HE1 PHE A2313      47.381  -1.152  46.977  1.00  0.84           H  
ATOM    903  HE2 PHE A2313      47.471   2.904  48.445  1.00  0.84           H  
ATOM    904  HZ  PHE A2313      47.537   1.296  46.545  1.00  0.84           H  
ATOM    905  N   LEU A2314      50.222  -0.328  51.047  1.00  0.85           N  
ATOM    906  CA  LEU A2314      51.383   0.530  51.001  1.00  0.85           C  
ATOM    907  C   LEU A2314      51.881   0.754  49.585  1.00  0.85           C  
ATOM    908  O   LEU A2314      51.467   0.096  48.634  1.00  0.85           O  
ATOM    909  CB  LEU A2314      52.553   0.018  51.883  1.00  0.85           C  
ATOM    910  CG  LEU A2314      53.221  -1.302  51.443  1.00  0.85           C  
ATOM    911  CD1 LEU A2314      54.677  -1.330  51.915  1.00  0.85           C  
ATOM    912  CD2 LEU A2314      52.483  -2.539  51.971  1.00  0.85           C  
ATOM    913  H   LEU A2314      50.019  -0.943  50.246  1.00  0.85           H  
ATOM    914  HA  LEU A2314      51.042   1.482  51.409  1.00  0.85           H  
ATOM    915  HB2 LEU A2314      52.132  -0.171  52.870  1.00  0.85           H  
ATOM    916  HB3 LEU A2314      53.331   0.779  51.824  1.00  0.85           H  
ATOM    917  HG  LEU A2314      53.178  -1.338  50.354  1.00  0.85           H  
ATOM    918 HD11 LEU A2314      55.102  -2.277  51.581  1.00  0.85           H  
ATOM    919 HD12 LEU A2314      55.177  -0.477  51.456  1.00  0.85           H  
ATOM    920 HD13 LEU A2314      54.661  -1.254  53.002  1.00  0.85           H  
ATOM    921 HD21 LEU A2314      53.026  -3.412  51.610  1.00  0.85           H  
ATOM    922 HD22 LEU A2314      52.494  -2.476  53.059  1.00  0.85           H  
ATOM    923 HD23 LEU A2314      51.469  -2.499  51.573  1.00  0.85           H  
ATOM    924  N   SER A2315      52.825   1.702  49.422  1.00  0.89           N  
ATOM    925  CA  SER A2315      53.562   1.907  48.189  1.00  0.89           C  
ATOM    926  C   SER A2315      55.013   1.615  48.518  1.00  0.89           C  
ATOM    927  O   SER A2315      55.636   2.428  49.202  1.00  0.89           O  
ATOM    928  CB  SER A2315      53.438   3.360  47.665  1.00  0.89           C  
ATOM    929  OG  SER A2315      54.289   3.641  46.545  1.00  0.89           O  
ATOM    930  H   SER A2315      53.036   2.318  50.220  1.00  0.89           H  
ATOM    931  HA  SER A2315      53.166   1.259  47.407  1.00  0.89           H  
ATOM    932  HB2 SER A2315      53.687   4.076  48.448  1.00  0.89           H  
ATOM    933  HB3 SER A2315      52.428   3.477  47.272  1.00  0.89           H  
ATOM    934  HG  SER A2315      54.018   2.993  45.791  1.00  0.89           H  
ATOM    935  N   PRO A2316      55.614   0.505  48.093  1.00  0.90           N  
ATOM    936  CA  PRO A2316      57.008   0.210  48.412  1.00  0.90           C  
ATOM    937  C   PRO A2316      57.910   0.983  47.475  1.00  0.90           C  
ATOM    938  O   PRO A2316      59.079   1.197  47.789  1.00  0.90           O  
ATOM    939  CB  PRO A2316      57.120  -1.306  48.207  1.00  0.90           C  
ATOM    940  CG  PRO A2316      56.022  -1.637  47.194  1.00  0.90           C  
ATOM    941  CD  PRO A2316      54.909  -0.665  47.557  1.00  0.90           C  
ATOM    942  HA  PRO A2316      57.305   0.496  49.421  1.00  0.90           H  
ATOM    943  HB2 PRO A2316      56.995  -1.857  49.139  1.00  0.90           H  
ATOM    944  HB3 PRO A2316      58.107  -1.598  47.848  1.00  0.90           H  
ATOM    945  HG2 PRO A2316      55.702  -2.678  47.240  1.00  0.90           H  
ATOM    946  HG3 PRO A2316      56.354  -1.523  46.162  1.00  0.90           H  
ATOM    947  HD2 PRO A2316      54.305  -0.390  46.692  1.00  0.90           H  
ATOM    948  HD3 PRO A2316      54.189  -1.072  48.267  1.00  0.90           H  
ATOM    949  N   LEU A2317      57.390   1.426  46.316  1.00  0.87           N  
ATOM    950  CA  LEU A2317      58.066   2.355  45.436  1.00  0.87           C  
ATOM    951  C   LEU A2317      58.285   3.716  46.092  1.00  0.87           C  
ATOM    952  O   LEU A2317      59.383   4.260  46.051  1.00  0.87           O  
ATOM    953  CB  LEU A2317      57.259   2.492  44.130  1.00  0.87           C  
ATOM    954  CG  LEU A2317      57.843   3.454  43.078  1.00  0.87           C  
ATOM    955  CD1 LEU A2317      59.263   3.075  42.632  1.00  0.87           C  
ATOM    956  CD2 LEU A2317      56.901   3.503  41.873  1.00  0.87           C  
ATOM    957  H   LEU A2317      56.458   1.085  46.039  1.00  0.87           H  
ATOM    958  HA  LEU A2317      59.057   1.959  45.213  1.00  0.87           H  
ATOM    959  HB2 LEU A2317      56.286   2.896  44.410  1.00  0.87           H  
ATOM    960  HB3 LEU A2317      57.248   1.504  43.670  1.00  0.87           H  
ATOM    961  HG  LEU A2317      57.925   4.437  43.541  1.00  0.87           H  
ATOM    962 HD11 LEU A2317      59.574   3.815  41.895  1.00  0.87           H  
ATOM    963 HD12 LEU A2317      59.893   3.099  43.521  1.00  0.87           H  
ATOM    964 HD13 LEU A2317      59.206   2.075  42.203  1.00  0.87           H  
ATOM    965 HD21 LEU A2317      57.343   4.190  41.151  1.00  0.87           H  
ATOM    966 HD22 LEU A2317      56.834   2.489  41.479  1.00  0.87           H  
ATOM    967 HD23 LEU A2317      55.938   3.861  42.236  1.00  0.87           H  
ATOM    968  N   SER A2318      57.264   4.269  46.790  1.00  0.87           N  
ATOM    969  CA  SER A2318      57.388   5.507  47.571  1.00  0.87           C  
ATOM    970  C   SER A2318      58.418   5.389  48.685  1.00  0.87           C  
ATOM    971  O   SER A2318      59.276   6.252  48.856  1.00  0.87           O  
ATOM    972  CB  SER A2318      56.023   5.940  48.187  1.00  0.87           C  
ATOM    973  OG  SER A2318      56.076   7.221  48.817  1.00  0.87           O  
ATOM    974  H   SER A2318      56.350   3.795  46.772  1.00  0.87           H  
ATOM    975  HA  SER A2318      57.723   6.268  46.866  1.00  0.87           H  
ATOM    976  HB2 SER A2318      55.675   5.224  48.931  1.00  0.87           H  
ATOM    977  HB3 SER A2318      55.321   6.075  47.364  1.00  0.87           H  
ATOM    978  HG  SER A2318      55.135   7.413  49.188  1.00  0.87           H  
ATOM    979  N   ILE A2319      58.413   4.262  49.429  1.00  0.86           N  
ATOM    980  CA  ILE A2319      59.412   3.989  50.460  1.00  0.86           C  
ATOM    981  C   ILE A2319      60.826   3.880  49.888  1.00  0.86           C  
ATOM    982  O   ILE A2319      61.759   4.524  50.365  1.00  0.86           O  
ATOM    983  CB  ILE A2319      59.077   2.725  51.256  1.00  0.86           C  
ATOM    984  CG1 ILE A2319      57.686   2.861  51.916  1.00  0.86           C  
ATOM    985  CG2 ILE A2319      60.157   2.477  52.334  1.00  0.86           C  
ATOM    986  CD1 ILE A2319      57.192   1.585  52.605  1.00  0.86           C  
ATOM    987  H   ILE A2319      57.673   3.565  49.263  1.00  0.86           H  
ATOM    988  HA  ILE A2319      59.385   4.845  51.134  1.00  0.86           H  
ATOM    989  HB  ILE A2319      59.057   1.875  50.574  1.00  0.86           H  
ATOM    990 HG12 ILE A2319      56.970   3.100  51.129  1.00  0.86           H  
ATOM    991 HG13 ILE A2319      57.770   3.625  52.689  1.00  0.86           H  
ATOM    992 HG21 ILE A2319      59.872   1.571  52.868  1.00  0.86           H  
ATOM    993 HG22 ILE A2319      61.107   2.358  51.812  1.00  0.86           H  
ATOM    994 HG23 ILE A2319      60.161   3.349  52.988  1.00  0.86           H  
ATOM    995 HD11 ILE A2319      56.212   1.809  53.026  1.00  0.86           H  
ATOM    996 HD12 ILE A2319      57.137   0.811  51.840  1.00  0.86           H  
ATOM    997 HD13 ILE A2319      57.919   1.339  53.379  1.00  0.86           H  
ATOM    998  N   SER A2320      61.028   3.110  48.796  1.00  0.90           N  
ATOM    999  CA  SER A2320      62.339   2.980  48.159  1.00  0.90           C  
ATOM   1000  C   SER A2320      62.883   4.296  47.637  1.00  0.90           C  
ATOM   1001  O   SER A2320      64.054   4.610  47.829  1.00  0.90           O  
ATOM   1002  CB  SER A2320      62.359   2.012  46.949  1.00  0.90           C  
ATOM   1003  OG  SER A2320      62.147   0.652  47.327  1.00  0.90           O  
ATOM   1004  H   SER A2320      60.230   2.596  48.397  1.00  0.90           H  
ATOM   1005  HA  SER A2320      62.955   2.590  48.969  1.00  0.90           H  
ATOM   1006  HB2 SER A2320      63.308   2.062  46.415  1.00  0.90           H  
ATOM   1007  HB3 SER A2320      61.506   2.257  46.316  1.00  0.90           H  
ATOM   1008  HG  SER A2320      61.224   0.606  47.781  1.00  0.90           H  
ATOM   1009  N   THR A2321      62.028   5.119  46.997  1.00  0.86           N  
ATOM   1010  CA  THR A2321      62.344   6.477  46.541  1.00  0.86           C  
ATOM   1011  C   THR A2321      62.719   7.401  47.687  1.00  0.86           C  
ATOM   1012  O   THR A2321      63.698   8.143  47.615  1.00  0.86           O  
ATOM   1013  CB  THR A2321      61.174   7.104  45.786  1.00  0.86           C  
ATOM   1014  OG1 THR A2321      60.858   6.313  44.650  1.00  0.86           O  
ATOM   1015  CG2 THR A2321      61.517   8.491  45.233  1.00  0.86           C  
ATOM   1016  H   THR A2321      61.078   4.766  46.814  1.00  0.86           H  
ATOM   1017  HA  THR A2321      63.200   6.368  45.876  1.00  0.86           H  
ATOM   1018  HB  THR A2321      60.353   7.171  46.499  1.00  0.86           H  
ATOM   1019 HG21 THR A2321      61.776   9.119  46.086  1.00  0.86           H  
ATOM   1020 HG22 THR A2321      62.360   8.364  44.553  1.00  0.86           H  
ATOM   1021 HG23 THR A2321      60.630   8.856  44.715  1.00  0.86           H  
ATOM   1022  HG1 THR A2321      60.623   5.371  44.995  1.00  0.86           H  
ATOM   1023  N   ALA A2322      61.979   7.346  48.813  1.00  0.88           N  
ATOM   1024  CA  ALA A2322      62.244   8.152  49.988  1.00  0.88           C  
ATOM   1025  C   ALA A2322      63.597   7.901  50.624  1.00  0.88           C  
ATOM   1026  O   ALA A2322      64.352   8.825  50.917  1.00  0.88           O  
ATOM   1027  CB  ALA A2322      61.158   7.878  51.045  1.00  0.88           C  
ATOM   1028  H   ALA A2322      61.181   6.695  48.839  1.00  0.88           H  
ATOM   1029  HA  ALA A2322      62.239   9.188  49.648  1.00  0.88           H  
ATOM   1030  HB1 ALA A2322      61.391   8.500  51.910  1.00  0.88           H  
ATOM   1031  HB2 ALA A2322      60.202   8.149  50.597  1.00  0.88           H  
ATOM   1032  HB3 ALA A2322      61.207   6.816  51.285  1.00  0.88           H  
ATOM   1033  N   PHE A2323      63.962   6.621  50.812  1.00  0.87           N  
ATOM   1034  CA  PHE A2323      65.254   6.280  51.369  1.00  0.87           C  
ATOM   1035  C   PHE A2323      66.376   6.380  50.352  1.00  0.87           C  
ATOM   1036  O   PHE A2323      67.524   6.606  50.724  1.00  0.87           O  
ATOM   1037  CB  PHE A2323      65.242   4.878  52.008  1.00  0.87           C  
ATOM   1038  CG  PHE A2323      64.540   4.939  53.336  1.00  0.87           C  
ATOM   1039  CD1 PHE A2323      63.155   4.754  53.412  1.00  0.87           C  
ATOM   1040  CD2 PHE A2323      65.256   5.176  54.521  1.00  0.87           C  
ATOM   1041  CE1 PHE A2323      62.488   4.815  54.635  1.00  0.87           C  
ATOM   1042  CE2 PHE A2323      64.595   5.224  55.757  1.00  0.87           C  
ATOM   1043  CZ  PHE A2323      63.208   5.051  55.810  1.00  0.87           C  
ATOM   1044  H   PHE A2323      63.309   5.867  50.554  1.00  0.87           H  
ATOM   1045  HA  PHE A2323      65.449   7.019  52.146  1.00  0.87           H  
ATOM   1046  HB2 PHE A2323      66.260   4.516  52.152  1.00  0.87           H  
ATOM   1047  HB3 PHE A2323      64.699   4.189  51.361  1.00  0.87           H  
ATOM   1048  HD1 PHE A2323      62.589   4.559  52.501  1.00  0.87           H  
ATOM   1049  HD2 PHE A2323      66.335   5.324  54.480  1.00  0.87           H  
ATOM   1050  HE1 PHE A2323      61.407   4.679  54.675  1.00  0.87           H  
ATOM   1051  HE2 PHE A2323      65.160   5.396  56.673  1.00  0.87           H  
ATOM   1052  HZ  PHE A2323      62.689   5.100  56.767  1.00  0.87           H  
ATOM   1053  N   ALA A2324      66.081   6.290  49.038  1.00  0.88           N  
ATOM   1054  CA  ALA A2324      67.018   6.622  47.982  1.00  0.88           C  
ATOM   1055  C   ALA A2324      67.425   8.094  47.997  1.00  0.88           C  
ATOM   1056  O   ALA A2324      68.609   8.410  47.885  1.00  0.88           O  
ATOM   1057  CB  ALA A2324      66.457   6.231  46.605  1.00  0.88           C  
ATOM   1058  H   ALA A2324      65.140   5.968  48.771  1.00  0.88           H  
ATOM   1059  HA  ALA A2324      67.920   6.040  48.173  1.00  0.88           H  
ATOM   1060  HB1 ALA A2324      67.208   6.507  45.865  1.00  0.88           H  
ATOM   1061  HB2 ALA A2324      66.284   5.155  46.625  1.00  0.88           H  
ATOM   1062  HB3 ALA A2324      65.530   6.788  46.469  1.00  0.88           H  
ATOM   1063  N   MET A2325      66.468   9.023  48.217  1.00  0.81           N  
ATOM   1064  CA  MET A2325      66.759  10.431  48.469  1.00  0.81           C  
ATOM   1065  C   MET A2325      67.598  10.671  49.720  1.00  0.81           C  
ATOM   1066  O   MET A2325      68.594  11.390  49.683  1.00  0.81           O  
ATOM   1067  CB  MET A2325      65.469  11.279  48.579  1.00  0.81           C  
ATOM   1068  CG  MET A2325      64.817  11.551  47.215  1.00  0.81           C  
ATOM   1069  SD  MET A2325      63.555  12.856  47.245  1.00  0.81           S  
ATOM   1070  CE  MET A2325      62.267  11.770  47.895  1.00  0.81           C  
ATOM   1071  H   MET A2325      65.483   8.722  48.206  1.00  0.81           H  
ATOM   1072  HA  MET A2325      67.341  10.744  47.602  1.00  0.81           H  
ATOM   1073  HB2 MET A2325      65.731  12.240  49.021  1.00  0.81           H  
ATOM   1074  HB3 MET A2325      64.752  10.719  49.180  1.00  0.81           H  
ATOM   1075  HG2 MET A2325      64.284  10.614  47.053  1.00  0.81           H  
ATOM   1076  HG3 MET A2325      65.635  11.723  46.515  1.00  0.81           H  
ATOM   1077  HE1 MET A2325      61.365  12.373  48.001  1.00  0.81           H  
ATOM   1078  HE2 MET A2325      62.134  10.965  47.172  1.00  0.81           H  
ATOM   1079  HE3 MET A2325      62.620  11.397  48.856  1.00  0.81           H  
ATOM   1080  N   THR A2326      67.279  10.011  50.855  1.00  0.84           N  
ATOM   1081  CA  THR A2326      68.076  10.076  52.090  1.00  0.84           C  
ATOM   1082  C   THR A2326      69.504   9.601  51.875  1.00  0.84           C  
ATOM   1083  O   THR A2326      70.478  10.131  52.410  1.00  0.84           O  
ATOM   1084  CB  THR A2326      67.511   9.222  53.221  1.00  0.84           C  
ATOM   1085  OG1 THR A2326      66.127   9.469  53.373  1.00  0.84           O  
ATOM   1086  CG2 THR A2326      68.150   9.596  54.563  1.00  0.84           C  
ATOM   1087  H   THR A2326      66.429   9.429  50.856  1.00  0.84           H  
ATOM   1088  HA  THR A2326      68.045  11.130  52.366  1.00  0.84           H  
ATOM   1089  HB  THR A2326      67.714   8.182  52.964  1.00  0.84           H  
ATOM   1090 HG21 THR A2326      69.222   9.423  54.465  1.00  0.84           H  
ATOM   1091 HG22 THR A2326      67.924  10.647  54.742  1.00  0.84           H  
ATOM   1092 HG23 THR A2326      67.703   8.951  55.320  1.00  0.84           H  
ATOM   1093  HG1 THR A2326      65.677   9.223  52.479  1.00  0.84           H  
ATOM   1094  N   LYS A2327      69.656   8.577  51.017  1.00  0.82           N  
ATOM   1095  CA  LYS A2327      70.912   7.966  50.647  1.00  0.82           C  
ATOM   1096  C   LYS A2327      71.823   8.844  49.785  1.00  0.82           C  
ATOM   1097  O   LYS A2327      72.992   8.527  49.577  1.00  0.82           O  
ATOM   1098  CB  LYS A2327      70.648   6.619  49.933  1.00  0.82           C  
ATOM   1099  CG  LYS A2327      71.844   5.655  49.949  1.00  0.82           C  
ATOM   1100  CD  LYS A2327      72.121   5.001  48.597  1.00  0.82           C  
ATOM   1101  CE  LYS A2327      72.651   6.010  47.589  1.00  0.82           C  
ATOM   1102  NZ  LYS A2327      72.672   5.377  46.268  1.00  0.82           N1+
ATOM   1103  H   LYS A2327      68.802   8.195  50.586  1.00  0.82           H  
ATOM   1104  HA  LYS A2327      71.453   7.813  51.581  1.00  0.82           H  
ATOM   1105  HB2 LYS A2327      70.426   6.839  48.889  1.00  0.82           H  
ATOM   1106  HB3 LYS A2327      69.836   6.125  50.467  1.00  0.82           H  
ATOM   1107  HG2 LYS A2327      71.617   4.858  50.657  1.00  0.82           H  
ATOM   1108  HG3 LYS A2327      72.728   6.236  50.213  1.00  0.82           H  
ATOM   1109  HD2 LYS A2327      71.189   4.586  48.213  1.00  0.82           H  
ATOM   1110  HD3 LYS A2327      72.875   4.226  48.736  1.00  0.82           H  
ATOM   1111  HE2 LYS A2327      73.651   6.352  47.854  1.00  0.82           H  
ATOM   1112  HE3 LYS A2327      71.991   6.876  47.547  1.00  0.82           H  
ATOM   1113  HZ1 LYS A2327      73.293   4.558  46.336  1.00  0.82           H  
ATOM   1114  HZ2 LYS A2327      71.703   5.106  46.049  1.00  0.82           H  
ATOM   1115  HZ3 LYS A2327      73.033   6.077  45.604  1.00  0.82           H  
ATOM   1116  N   LEU A2328      71.345   9.992  49.261  1.00  0.78           N  
ATOM   1117  CA  LEU A2328      72.214  10.989  48.646  1.00  0.78           C  
ATOM   1118  C   LEU A2328      73.238  11.570  49.608  1.00  0.78           C  
ATOM   1119  O   LEU A2328      74.395  11.780  49.253  1.00  0.78           O  
ATOM   1120  CB  LEU A2328      71.399  12.166  48.060  1.00  0.78           C  
ATOM   1121  CG  LEU A2328      70.721  11.861  46.718  1.00  0.78           C  
ATOM   1122  CD1 LEU A2328      69.676  12.930  46.377  1.00  0.78           C  
ATOM   1123  CD2 LEU A2328      71.770  11.794  45.604  1.00  0.78           C  
ATOM   1124  H   LEU A2328      70.331  10.170  49.297  1.00  0.78           H  
ATOM   1125  HA  LEU A2328      72.739  10.452  47.856  1.00  0.78           H  
ATOM   1126  HB2 LEU A2328      72.092  12.989  47.888  1.00  0.78           H  
ATOM   1127  HB3 LEU A2328      70.603  12.389  48.770  1.00  0.78           H  
ATOM   1128  HG  LEU A2328      70.218  10.898  46.803  1.00  0.78           H  
ATOM   1129 HD11 LEU A2328      69.237  12.652  45.419  1.00  0.78           H  
ATOM   1130 HD12 LEU A2328      68.937  12.921  47.179  1.00  0.78           H  
ATOM   1131 HD13 LEU A2328      70.202  13.883  46.321  1.00  0.78           H  
ATOM   1132 HD21 LEU A2328      71.238  11.576  44.678  1.00  0.78           H  
ATOM   1133 HD22 LEU A2328      72.261  12.766  45.570  1.00  0.78           H  
ATOM   1134 HD23 LEU A2328      72.466  10.998  45.869  1.00  0.78           H  
ATOM   1135  N   GLY A2329      72.832  11.840  50.863  1.00  0.80           N  
ATOM   1136  CA  GLY A2329      73.744  12.379  51.861  1.00  0.80           C  
ATOM   1137  C   GLY A2329      74.491  11.353  52.667  1.00  0.80           C  
ATOM   1138  O   GLY A2329      75.391  11.699  53.427  1.00  0.80           O  
ATOM   1139  H   GLY A2329      71.852  11.661  51.123  1.00  0.80           H  
ATOM   1140  HA2 GLY A2329      73.113  12.927  52.561  1.00  0.80           H  
ATOM   1141  HA3 GLY A2329      74.474  12.983  51.322  1.00  0.80           H  
ATOM   1142  N   ALA A2330      74.107  10.072  52.549  1.00  0.82           N  
ATOM   1143  CA  ALA A2330      74.636   8.974  53.328  1.00  0.82           C  
ATOM   1144  C   ALA A2330      76.114   8.656  53.128  1.00  0.82           C  
ATOM   1145  O   ALA A2330      76.681   8.775  52.044  1.00  0.82           O  
ATOM   1146  CB  ALA A2330      73.774   7.717  53.118  1.00  0.82           C  
ATOM   1147  H   ALA A2330      73.381   9.855  51.851  1.00  0.82           H  
ATOM   1148  HA  ALA A2330      74.581   9.316  54.362  1.00  0.82           H  
ATOM   1149  HB1 ALA A2330      74.213   6.924  53.724  1.00  0.82           H  
ATOM   1150  HB2 ALA A2330      72.764   7.965  53.445  1.00  0.82           H  
ATOM   1151  HB3 ALA A2330      73.809   7.481  52.054  1.00  0.82           H  
ATOM   1152  N   CYS A2331      76.779   8.204  54.204  1.00  0.77           N  
ATOM   1153  CA  CYS A2331      78.173   7.823  54.159  1.00  0.77           C  
ATOM   1154  C   CYS A2331      78.384   6.649  55.092  1.00  0.77           C  
ATOM   1155  O   CYS A2331      77.493   6.293  55.860  1.00  0.77           O  
ATOM   1156  CB  CYS A2331      79.074   9.013  54.562  1.00  0.77           C  
ATOM   1157  SG  CYS A2331      80.828   8.812  54.126  1.00  0.77           S  
ATOM   1158  H   CYS A2331      76.275   8.126  55.099  1.00  0.77           H  
ATOM   1159  HA  CYS A2331      78.444   7.534  53.143  1.00  0.77           H  
ATOM   1160  HB2 CYS A2331      79.023   8.947  55.649  1.00  0.77           H  
ATOM   1161  HB3 CYS A2331      78.606   9.903  54.141  1.00  0.77           H  
ATOM   1162  N   ASN A2332      79.572   6.009  55.027  1.00  0.74           N  
ATOM   1163  CA  ASN A2332      79.974   4.855  55.823  1.00  0.74           C  
ATOM   1164  C   ASN A2332      78.943   3.725  55.891  1.00  0.74           C  
ATOM   1165  O   ASN A2332      78.289   3.393  54.903  1.00  0.74           O  
ATOM   1166  CB  ASN A2332      80.466   5.284  57.236  1.00  0.74           C  
ATOM   1167  CG  ASN A2332      81.531   6.371  57.142  1.00  0.74           C  
ATOM   1168  OD1 ASN A2332      81.343   7.497  57.599  1.00  0.74           O  
ATOM   1169  ND2 ASN A2332      82.692   6.036  56.532  1.00  0.74           N  
ATOM   1170  H   ASN A2332      80.260   6.371  54.351  1.00  0.74           H  
ATOM   1171  HA  ASN A2332      80.814   4.418  55.283  1.00  0.74           H  
ATOM   1172  HB2 ASN A2332      80.893   4.422  57.749  1.00  0.74           H  
ATOM   1173  HB3 ASN A2332      79.621   5.693  57.789  1.00  0.74           H  
ATOM   1174 HD21 ASN A2332      83.446   6.732  56.441  1.00  0.74           H  
ATOM   1175 HD22 ASN A2332      82.822   5.085  56.159  1.00  0.74           H  
ATOM   1176  N   ASP A2333      78.790   3.096  57.063  1.00  0.78           N  
ATOM   1177  CA  ASP A2333      77.899   1.992  57.330  1.00  0.78           C  
ATOM   1178  C   ASP A2333      76.438   2.350  57.057  1.00  0.78           C  
ATOM   1179  O   ASP A2333      75.702   1.572  56.462  1.00  0.78           O  
ATOM   1180  CB  ASP A2333      78.119   1.495  58.779  1.00  0.78           C  
ATOM   1181  CG  ASP A2333      79.543   0.989  59.032  1.00  0.78           C  
ATOM   1182  OD1 ASP A2333      80.485   1.423  58.312  1.00  0.78           O  
ATOM   1183  OD2 ASP A2333      79.705   0.191  59.989  1.00  0.78           O1-
ATOM   1184  H   ASP A2333      79.363   3.432  57.850  1.00  0.78           H  
ATOM   1185  HA  ASP A2333      78.134   1.179  56.643  1.00  0.78           H  
ATOM   1186  HB2 ASP A2333      77.436   0.665  58.960  1.00  0.78           H  
ATOM   1187  HB3 ASP A2333      77.952   2.340  59.447  1.00  0.78           H  
ATOM   1188  N   THR A2334      75.994   3.590  57.373  1.00  0.81           N  
ATOM   1189  CA  THR A2334      74.670   4.113  56.996  1.00  0.81           C  
ATOM   1190  C   THR A2334      74.398   4.033  55.496  1.00  0.81           C  
ATOM   1191  O   THR A2334      73.337   3.591  55.062  1.00  0.81           O  
ATOM   1192  CB  THR A2334      74.486   5.580  57.400  1.00  0.81           C  
ATOM   1193  OG1 THR A2334      74.589   5.728  58.809  1.00  0.81           O  
ATOM   1194  CG2 THR A2334      73.096   6.125  57.024  1.00  0.81           C  
ATOM   1195  H   THR A2334      76.621   4.205  57.910  1.00  0.81           H  
ATOM   1196  HA  THR A2334      73.971   3.473  57.535  1.00  0.81           H  
ATOM   1197  HB  THR A2334      75.265   6.127  56.869  1.00  0.81           H  
ATOM   1198 HG21 THR A2334      73.001   6.035  55.942  1.00  0.81           H  
ATOM   1199 HG22 THR A2334      72.361   5.513  57.548  1.00  0.81           H  
ATOM   1200 HG23 THR A2334      73.063   7.165  57.349  1.00  0.81           H  
ATOM   1201  HG1 THR A2334      75.515   5.368  59.083  1.00  0.81           H  
ATOM   1202  N   LEU A2335      75.375   4.410  54.642  1.00  0.81           N  
ATOM   1203  CA  LEU A2335      75.300   4.215  53.197  1.00  0.81           C  
ATOM   1204  C   LEU A2335      75.250   2.751  52.781  1.00  0.81           C  
ATOM   1205  O   LEU A2335      74.418   2.362  51.962  1.00  0.81           O  
ATOM   1206  CB  LEU A2335      76.501   4.911  52.508  1.00  0.81           C  
ATOM   1207  CG  LEU A2335      76.681   4.700  50.991  1.00  0.81           C  
ATOM   1208  CD1 LEU A2335      75.442   5.129  50.198  1.00  0.81           C  
ATOM   1209  CD2 LEU A2335      77.916   5.481  50.526  1.00  0.81           C  
ATOM   1210  H   LEU A2335      76.217   4.858  55.031  1.00  0.81           H  
ATOM   1211  HA  LEU A2335      74.360   4.664  52.875  1.00  0.81           H  
ATOM   1212  HB2 LEU A2335      77.392   4.485  52.969  1.00  0.81           H  
ATOM   1213  HB3 LEU A2335      76.327   5.980  52.630  1.00  0.81           H  
ATOM   1214  HG  LEU A2335      76.819   3.635  50.804  1.00  0.81           H  
ATOM   1215 HD11 LEU A2335      75.658   4.946  49.145  1.00  0.81           H  
ATOM   1216 HD12 LEU A2335      74.610   4.521  50.553  1.00  0.81           H  
ATOM   1217 HD13 LEU A2335      75.285   6.188  50.401  1.00  0.81           H  
ATOM   1218 HD21 LEU A2335      78.015   5.312  49.454  1.00  0.81           H  
ATOM   1219 HD22 LEU A2335      77.734   6.531  50.755  1.00  0.81           H  
ATOM   1220 HD23 LEU A2335      78.769   5.087  51.079  1.00  0.81           H  
ATOM   1221  N   GLN A2336      76.107   1.889  53.363  1.00  0.80           N  
ATOM   1222  CA  GLN A2336      76.100   0.461  53.088  1.00  0.80           C  
ATOM   1223  C   GLN A2336      74.798  -0.226  53.477  1.00  0.80           C  
ATOM   1224  O   GLN A2336      74.200  -0.942  52.680  1.00  0.80           O  
ATOM   1225  CB  GLN A2336      77.265  -0.233  53.824  1.00  0.80           C  
ATOM   1226  CG  GLN A2336      77.335  -1.753  53.561  1.00  0.80           C  
ATOM   1227  CD  GLN A2336      78.483  -2.385  54.338  1.00  0.80           C  
ATOM   1228  OE1 GLN A2336      78.681  -2.126  55.523  1.00  0.80           O  
ATOM   1229  NE2 GLN A2336      79.296  -3.224  53.657  1.00  0.80           N  
ATOM   1230  H   GLN A2336      76.798   2.258  54.032  1.00  0.80           H  
ATOM   1231  HA  GLN A2336      76.212   0.366  52.008  1.00  0.80           H  
ATOM   1232  HB2 GLN A2336      77.110  -0.091  54.893  1.00  0.80           H  
ATOM   1233  HB3 GLN A2336      78.193   0.208  53.461  1.00  0.80           H  
ATOM   1234  HG2 GLN A2336      77.493  -1.929  52.497  1.00  0.80           H  
ATOM   1235  HG3 GLN A2336      76.404  -2.210  53.896  1.00  0.80           H  
ATOM   1236 HE21 GLN A2336      79.124  -3.410  52.659  1.00  0.80           H  
ATOM   1237 HE22 GLN A2336      80.087  -3.677  54.137  1.00  0.80           H  
ATOM   1238  N   GLN A2337      74.275   0.056  54.685  1.00  0.82           N  
ATOM   1239  CA  GLN A2337      73.011  -0.470  55.165  1.00  0.82           C  
ATOM   1240  C   GLN A2337      71.850  -0.056  54.274  1.00  0.82           C  
ATOM   1241  O   GLN A2337      71.004  -0.866  53.916  1.00  0.82           O  
ATOM   1242  CB  GLN A2337      72.739  -0.026  56.623  1.00  0.82           C  
ATOM   1243  CG  GLN A2337      73.728  -0.638  57.642  1.00  0.82           C  
ATOM   1244  CD  GLN A2337      73.546  -0.020  59.030  1.00  0.82           C  
ATOM   1245  OE1 GLN A2337      72.527   0.602  59.351  1.00  0.82           O  
ATOM   1246  NE2 GLN A2337      74.581  -0.186  59.886  1.00  0.82           N  
ATOM   1247  H   GLN A2337      74.805   0.684  55.307  1.00  0.82           H  
ATOM   1248  HA  GLN A2337      73.091  -1.557  55.135  1.00  0.82           H  
ATOM   1249  HB2 GLN A2337      71.738  -0.364  56.891  1.00  0.82           H  
ATOM   1250  HB3 GLN A2337      72.852   1.057  56.665  1.00  0.82           H  
ATOM   1251  HG2 GLN A2337      74.747  -0.447  57.307  1.00  0.82           H  
ATOM   1252  HG3 GLN A2337      73.532  -1.708  57.718  1.00  0.82           H  
ATOM   1253 HE21 GLN A2337      75.420  -0.701  59.585  1.00  0.82           H  
ATOM   1254 HE22 GLN A2337      74.529   0.203  60.838  1.00  0.82           H  
ATOM   1255  N   LEU A2338      71.796   1.207  53.807  1.00  0.85           N  
ATOM   1256  CA  LEU A2338      70.818   1.606  52.805  1.00  0.85           C  
ATOM   1257  C   LEU A2338      70.928   0.847  51.482  1.00  0.85           C  
ATOM   1258  O   LEU A2338      69.927   0.432  50.901  1.00  0.85           O  
ATOM   1259  CB  LEU A2338      70.936   3.114  52.511  1.00  0.85           C  
ATOM   1260  CG  LEU A2338      70.399   4.016  53.633  1.00  0.85           C  
ATOM   1261  CD1 LEU A2338      70.907   5.453  53.496  1.00  0.85           C  
ATOM   1262  CD2 LEU A2338      68.870   4.019  53.617  1.00  0.85           C  
ATOM   1263  H   LEU A2338      72.462   1.906  54.167  1.00  0.85           H  
ATOM   1264  HA  LEU A2338      69.849   1.360  53.239  1.00  0.85           H  
ATOM   1265  HB2 LEU A2338      70.342   3.319  51.621  1.00  0.85           H  
ATOM   1266  HB3 LEU A2338      71.997   3.339  52.400  1.00  0.85           H  
ATOM   1267  HG  LEU A2338      70.762   3.613  54.579  1.00  0.85           H  
ATOM   1268 HD11 LEU A2338      70.483   6.021  54.324  1.00  0.85           H  
ATOM   1269 HD12 LEU A2338      71.995   5.413  53.547  1.00  0.85           H  
ATOM   1270 HD13 LEU A2338      70.560   5.823  52.531  1.00  0.85           H  
ATOM   1271 HD21 LEU A2338      68.544   4.670  54.428  1.00  0.85           H  
ATOM   1272 HD22 LEU A2338      68.562   4.400  52.643  1.00  0.85           H  
ATOM   1273 HD23 LEU A2338      68.548   2.989  53.770  1.00  0.85           H  
ATOM   1274  N   MET A2339      72.151   0.612  50.975  1.00  0.80           N  
ATOM   1275  CA  MET A2339      72.360  -0.210  49.797  1.00  0.80           C  
ATOM   1276  C   MET A2339      71.911  -1.669  49.974  1.00  0.80           C  
ATOM   1277  O   MET A2339      71.224  -2.223  49.119  1.00  0.80           O  
ATOM   1278  CB  MET A2339      73.844  -0.151  49.351  1.00  0.80           C  
ATOM   1279  CG  MET A2339      74.300   1.236  48.839  1.00  0.80           C  
ATOM   1280  SD  MET A2339      73.638   1.757  47.224  1.00  0.80           S  
ATOM   1281  CE  MET A2339      74.492   0.502  46.227  1.00  0.80           C  
ATOM   1282  H   MET A2339      72.969   1.031  51.440  1.00  0.80           H  
ATOM   1283  HA  MET A2339      71.725   0.211  49.018  1.00  0.80           H  
ATOM   1284  HB2 MET A2339      73.961  -0.852  48.525  1.00  0.80           H  
ATOM   1285  HB3 MET A2339      74.451  -0.384  50.226  1.00  0.80           H  
ATOM   1286  HG2 MET A2339      75.356   1.031  48.662  1.00  0.80           H  
ATOM   1287  HG3 MET A2339      74.072   1.928  49.649  1.00  0.80           H  
ATOM   1288  HE1 MET A2339      74.202   0.668  45.189  1.00  0.80           H  
ATOM   1289  HE2 MET A2339      75.562   0.649  46.377  1.00  0.80           H  
ATOM   1290  HE3 MET A2339      74.162  -0.472  46.589  1.00  0.80           H  
ATOM   1291  N   GLU A2340      72.249  -2.317  51.100  1.00  0.79           N  
ATOM   1292  CA  GLU A2340      71.853  -3.682  51.418  1.00  0.79           C  
ATOM   1293  C   GLU A2340      70.375  -3.889  51.769  1.00  0.79           C  
ATOM   1294  O   GLU A2340      69.715  -4.835  51.322  1.00  0.79           O  
ATOM   1295  CB  GLU A2340      72.709  -4.177  52.600  1.00  0.79           C  
ATOM   1296  CG  GLU A2340      74.217  -4.261  52.258  1.00  0.79           C  
ATOM   1297  CD  GLU A2340      75.074  -4.684  53.448  1.00  0.79           C  
ATOM   1298  OE1 GLU A2340      74.515  -4.862  54.559  1.00  0.79           O  
ATOM   1299  OE2 GLU A2340      76.307  -4.819  53.236  1.00  0.79           O1-
ATOM   1300  H   GLU A2340      72.829  -1.814  51.787  1.00  0.79           H  
ATOM   1301  HA  GLU A2340      72.014  -4.249  50.501  1.00  0.79           H  
ATOM   1302  HB2 GLU A2340      72.369  -5.181  52.855  1.00  0.79           H  
ATOM   1303  HB3 GLU A2340      72.588  -3.467  53.419  1.00  0.79           H  
ATOM   1304  HG2 GLU A2340      74.553  -3.274  51.940  1.00  0.79           H  
ATOM   1305  HG3 GLU A2340      74.341  -5.020  51.486  1.00  0.79           H  
ATOM   1306  N   VAL A2341      69.779  -3.008  52.600  1.00  0.86           N  
ATOM   1307  CA  VAL A2341      68.388  -3.114  53.037  1.00  0.86           C  
ATOM   1308  C   VAL A2341      67.418  -2.933  51.880  1.00  0.86           C  
ATOM   1309  O   VAL A2341      66.509  -3.744  51.689  1.00  0.86           O  
ATOM   1310  CB  VAL A2341      68.050  -2.185  54.199  1.00  0.86           C  
ATOM   1311  CG1 VAL A2341      66.568  -2.303  54.611  1.00  0.86           C  
ATOM   1312  CG2 VAL A2341      68.915  -2.588  55.405  1.00  0.86           C  
ATOM   1313  H   VAL A2341      70.337  -2.215  52.947  1.00  0.86           H  
ATOM   1314  HA  VAL A2341      68.271  -4.130  53.415  1.00  0.86           H  
ATOM   1315  HB  VAL A2341      68.241  -1.159  53.885  1.00  0.86           H  
ATOM   1316 HG11 VAL A2341      66.412  -1.613  55.440  1.00  0.86           H  
ATOM   1317 HG12 VAL A2341      65.972  -2.031  53.739  1.00  0.86           H  
ATOM   1318 HG13 VAL A2341      66.402  -3.338  54.909  1.00  0.86           H  
ATOM   1319 HG21 VAL A2341      68.658  -1.913  56.221  1.00  0.86           H  
ATOM   1320 HG22 VAL A2341      68.669  -3.623  55.642  1.00  0.86           H  
ATOM   1321 HG23 VAL A2341      69.956  -2.478  55.101  1.00  0.86           H  
ATOM   1322  N   PHE A2342      67.655  -1.937  51.005  1.00  0.85           N  
ATOM   1323  CA  PHE A2342      66.763  -1.645  49.892  1.00  0.85           C  
ATOM   1324  C   PHE A2342      67.159  -2.394  48.627  1.00  0.85           C  
ATOM   1325  O   PHE A2342      66.493  -2.297  47.600  1.00  0.85           O  
ATOM   1326  CB  PHE A2342      66.729  -0.123  49.608  1.00  0.85           C  
ATOM   1327  CG  PHE A2342      66.034   0.565  50.746  1.00  0.85           C  
ATOM   1328  CD1 PHE A2342      66.752   1.141  51.808  1.00  0.85           C  
ATOM   1329  CD2 PHE A2342      64.633   0.576  50.793  1.00  0.85           C  
ATOM   1330  CE1 PHE A2342      66.084   1.651  52.927  1.00  0.85           C  
ATOM   1331  CE2 PHE A2342      63.965   1.118  51.896  1.00  0.85           C  
ATOM   1332  CZ  PHE A2342      64.688   1.629  52.976  1.00  0.85           C  
ATOM   1333  H   PHE A2342      68.499  -1.360  51.128  1.00  0.85           H  
ATOM   1334  HA  PHE A2342      65.769  -1.984  50.184  1.00  0.85           H  
ATOM   1335  HB2 PHE A2342      66.209   0.091  48.674  1.00  0.85           H  
ATOM   1336  HB3 PHE A2342      67.746   0.262  49.539  1.00  0.85           H  
ATOM   1337  HD1 PHE A2342      67.840   1.191  51.760  1.00  0.85           H  
ATOM   1338  HD2 PHE A2342      64.060   0.159  49.964  1.00  0.85           H  
ATOM   1339  HE1 PHE A2342      66.652   2.065  53.760  1.00  0.85           H  
ATOM   1340  HE2 PHE A2342      62.875   1.142  51.913  1.00  0.85           H  
ATOM   1341  HZ  PHE A2342      64.165   2.009  53.854  1.00  0.85           H  
ATOM   1342  N   LYS A2343      68.236  -3.206  48.709  1.00  0.79           N  
ATOM   1343  CA  LYS A2343      68.650  -4.191  47.718  1.00  0.79           C  
ATOM   1344  C   LYS A2343      69.272  -3.540  46.500  1.00  0.79           C  
ATOM   1345  O   LYS A2343      69.380  -4.086  45.407  1.00  0.79           O  
ATOM   1346  CB  LYS A2343      67.546  -5.216  47.344  1.00  0.79           C  
ATOM   1347  CG  LYS A2343      66.936  -5.926  48.563  1.00  0.79           C  
ATOM   1348  CD  LYS A2343      67.907  -6.895  49.255  1.00  0.79           C  
ATOM   1349  CE  LYS A2343      67.386  -7.430  50.591  1.00  0.79           C  
ATOM   1350  NZ  LYS A2343      67.372  -6.339  51.580  1.00  0.79           N1+
ATOM   1351  H   LYS A2343      68.820  -3.121  49.553  1.00  0.79           H  
ATOM   1352  HA  LYS A2343      69.427  -4.783  48.203  1.00  0.79           H  
ATOM   1353  HB2 LYS A2343      67.997  -5.980  46.710  1.00  0.79           H  
ATOM   1354  HB3 LYS A2343      66.741  -4.668  46.855  1.00  0.79           H  
ATOM   1355  HG2 LYS A2343      66.085  -6.509  48.212  1.00  0.79           H  
ATOM   1356  HG3 LYS A2343      66.666  -5.159  49.288  1.00  0.79           H  
ATOM   1357  HD2 LYS A2343      68.829  -6.351  49.457  1.00  0.79           H  
ATOM   1358  HD3 LYS A2343      68.043  -7.750  48.593  1.00  0.79           H  
ATOM   1359  HE2 LYS A2343      68.009  -8.246  50.958  1.00  0.79           H  
ATOM   1360  HE3 LYS A2343      66.363  -7.786  50.467  1.00  0.79           H  
ATOM   1361  HZ1 LYS A2343      68.342  -6.005  51.674  1.00  0.79           H  
ATOM   1362  HZ2 LYS A2343      66.748  -5.607  51.212  1.00  0.79           H  
ATOM   1363  HZ3 LYS A2343      67.017  -6.736  52.462  1.00  0.79           H  
ATOM   1364  N   PHE A2344      69.806  -2.338  46.681  1.00  0.79           N  
ATOM   1365  CA  PHE A2344      70.540  -1.608  45.682  1.00  0.79           C  
ATOM   1366  C   PHE A2344      71.932  -2.205  45.491  1.00  0.79           C  
ATOM   1367  O   PHE A2344      72.585  -1.990  44.472  1.00  0.79           O  
ATOM   1368  CB  PHE A2344      70.701  -0.127  46.106  1.00  0.79           C  
ATOM   1369  CG  PHE A2344      69.421   0.643  46.328  1.00  0.79           C  
ATOM   1370  CD1 PHE A2344      68.279   0.441  45.535  1.00  0.79           C  
ATOM   1371  CD2 PHE A2344      69.383   1.646  47.318  1.00  0.79           C  
ATOM   1372  CE1 PHE A2344      67.124   1.205  45.741  1.00  0.79           C  
ATOM   1373  CE2 PHE A2344      68.228   2.415  47.522  1.00  0.79           C  
ATOM   1374  CZ  PHE A2344      67.094   2.189  46.735  1.00  0.79           C  
ATOM   1375  H   PHE A2344      69.686  -1.896  47.604  1.00  0.79           H  
ATOM   1376  HA  PHE A2344      69.980  -1.672  44.749  1.00  0.79           H  
ATOM   1377  HB2 PHE A2344      71.230   0.386  45.303  1.00  0.79           H  
ATOM   1378  HB3 PHE A2344      71.199  -0.140  47.076  1.00  0.79           H  
ATOM   1379  HD1 PHE A2344      68.292  -0.317  44.752  1.00  0.79           H  
ATOM   1380  HD2 PHE A2344      70.264   1.826  47.934  1.00  0.79           H  
ATOM   1381  HE1 PHE A2344      66.243   1.032  45.123  1.00  0.79           H  
ATOM   1382  HE2 PHE A2344      68.214   3.187  48.292  1.00  0.79           H  
ATOM   1383  HZ  PHE A2344      66.190   2.777  46.896  1.00  0.79           H  
ATOM   1384  N   ASP A2345      72.389  -3.043  46.448  1.00  0.74           N  
ATOM   1385  CA  ASP A2345      73.585  -3.847  46.319  1.00  0.74           C  
ATOM   1386  C   ASP A2345      73.396  -4.987  45.324  1.00  0.74           C  
ATOM   1387  O   ASP A2345      74.341  -5.592  44.821  1.00  0.74           O  
ATOM   1388  CB  ASP A2345      74.041  -4.318  47.714  1.00  0.74           C  
ATOM   1389  CG  ASP A2345      73.362  -5.584  48.198  1.00  0.74           C  
ATOM   1390  OD1 ASP A2345      72.111  -5.705  48.297  1.00  0.74           O  
ATOM   1391  OD2 ASP A2345      74.149  -6.508  48.493  1.00  0.74           O1-
ATOM   1392  H   ASP A2345      71.852  -3.114  47.324  1.00  0.74           H  
ATOM   1393  HA  ASP A2345      74.386  -3.238  45.901  1.00  0.74           H  
ATOM   1394  HB2 ASP A2345      73.798  -3.531  48.428  1.00  0.74           H  
ATOM   1395  HB3 ASP A2345      75.104  -4.547  47.643  1.00  0.74           H  
ATOM   1396  N   THR A2346      72.125  -5.259  44.976  1.00  0.72           N  
ATOM   1397  CA  THR A2346      71.774  -6.318  44.061  1.00  0.72           C  
ATOM   1398  C   THR A2346      71.772  -5.824  42.636  1.00  0.72           C  
ATOM   1399  O   THR A2346      71.377  -6.523  41.714  1.00  0.72           O  
ATOM   1400  CB  THR A2346      70.453  -7.028  44.370  1.00  0.72           C  
ATOM   1401  OG1 THR A2346      69.283  -6.322  43.996  1.00  0.72           O  
ATOM   1402  CG2 THR A2346      70.390  -7.434  45.861  1.00  0.72           C  
ATOM   1403  H   THR A2346      71.370  -4.687  45.380  1.00  0.72           H  
ATOM   1404  HA  THR A2346      72.553  -7.068  44.198  1.00  0.72           H  
ATOM   1405  HB  THR A2346      70.458  -7.916  43.738  1.00  0.72           H  
ATOM   1406 HG21 THR A2346      71.229  -8.105  46.044  1.00  0.72           H  
ATOM   1407 HG22 THR A2346      70.469  -6.517  46.445  1.00  0.72           H  
ATOM   1408 HG23 THR A2346      69.432  -7.931  46.016  1.00  0.72           H  
ATOM   1409  HG1 THR A2346      69.235  -5.483  44.591  1.00  0.72           H  
ATOM   1410  N   ILE A2347      72.289  -4.616  42.375  1.00  0.69           N  
ATOM   1411  CA  ILE A2347      72.780  -4.304  41.049  1.00  0.69           C  
ATOM   1412  C   ILE A2347      74.286  -4.517  41.142  1.00  0.69           C  
ATOM   1413  O   ILE A2347      75.025  -3.666  41.632  1.00  0.69           O  
ATOM   1414  CB  ILE A2347      72.392  -2.915  40.551  1.00  0.69           C  
ATOM   1415  CG1 ILE A2347      70.917  -2.593  40.896  1.00  0.69           C  
ATOM   1416  CG2 ILE A2347      72.600  -2.894  39.020  1.00  0.69           C  
ATOM   1417  CD1 ILE A2347      70.515  -1.149  40.582  1.00  0.69           C  
ATOM   1418  H   ILE A2347      72.337  -3.907  43.120  1.00  0.69           H  
ATOM   1419  HA  ILE A2347      72.323  -4.946  40.296  1.00  0.69           H  
ATOM   1420  HB  ILE A2347      73.010  -2.159  41.036  1.00  0.69           H  
ATOM   1421 HG12 ILE A2347      70.782  -2.744  41.967  1.00  0.69           H  
ATOM   1422 HG13 ILE A2347      70.289  -3.239  40.282  1.00  0.69           H  
ATOM   1423 HG21 ILE A2347      72.321  -1.899  38.674  1.00  0.69           H  
ATOM   1424 HG22 ILE A2347      73.654  -3.105  38.839  1.00  0.69           H  
ATOM   1425 HG23 ILE A2347      71.954  -3.665  38.600  1.00  0.69           H  
ATOM   1426 HD11 ILE A2347      69.467  -1.041  40.863  1.00  0.69           H  
ATOM   1427 HD12 ILE A2347      71.162  -0.502  41.174  1.00  0.69           H  
ATOM   1428 HD13 ILE A2347      70.664  -1.002  39.512  1.00  0.69           H  
ATOM   1429  N   SER A2348      74.763  -5.712  40.722  1.00  0.61           N  
ATOM   1430  CA  SER A2348      76.161  -6.149  40.822  1.00  0.61           C  
ATOM   1431  C   SER A2348      77.169  -5.217  40.166  1.00  0.61           C  
ATOM   1432  O   SER A2348      76.944  -4.708  39.066  1.00  0.61           O  
ATOM   1433  CB  SER A2348      76.366  -7.557  40.196  1.00  0.61           C  
ATOM   1434  OG  SER A2348      77.676  -8.075  40.427  1.00  0.61           O  
ATOM   1435  H   SER A2348      74.091  -6.368  40.298  1.00  0.61           H  
ATOM   1436  HA  SER A2348      76.349  -6.154  41.896  1.00  0.61           H  
ATOM   1437  HB2 SER A2348      76.200  -7.545  39.119  1.00  0.61           H  
ATOM   1438  HB3 SER A2348      75.703  -8.250  40.715  1.00  0.61           H  
ATOM   1439  HG  SER A2348      77.717  -9.002  39.980  1.00  0.61           H  
ATOM   1440  N   GLU A2349      78.306  -4.975  40.858  1.00  0.57           N  
ATOM   1441  CA  GLU A2349      79.398  -4.131  40.405  1.00  0.57           C  
ATOM   1442  C   GLU A2349      78.994  -2.716  39.989  1.00  0.57           C  
ATOM   1443  O   GLU A2349      79.443  -2.167  38.980  1.00  0.57           O  
ATOM   1444  CB  GLU A2349      80.264  -4.854  39.354  1.00  0.57           C  
ATOM   1445  CG  GLU A2349      80.946  -6.116  39.932  1.00  0.57           C  
ATOM   1446  CD  GLU A2349      81.995  -6.672  38.947  1.00  0.57           C  
ATOM   1447  OE1 GLU A2349      81.627  -7.186  37.863  1.00  0.57           O  
ATOM   1448  OE2 GLU A2349      83.206  -6.482  39.274  1.00  0.57           O1-
ATOM   1449  H   GLU A2349      78.405  -5.425  41.779  1.00  0.57           H  
ATOM   1450  HA  GLU A2349      80.020  -3.960  41.284  1.00  0.57           H  
ATOM   1451  HB2 GLU A2349      81.043  -4.166  39.027  1.00  0.57           H  
ATOM   1452  HB3 GLU A2349      79.617  -5.160  38.532  1.00  0.57           H  
ATOM   1453  HG2 GLU A2349      80.188  -6.879  40.105  1.00  0.57           H  
ATOM   1454  HG3 GLU A2349      81.447  -5.850  40.863  1.00  0.57           H  
ATOM   1455  N   LYS A2350      78.138  -2.071  40.805  1.00  0.65           N  
ATOM   1456  CA  LYS A2350      77.703  -0.702  40.616  1.00  0.65           C  
ATOM   1457  C   LYS A2350      78.082   0.101  41.814  1.00  0.65           C  
ATOM   1458  O   LYS A2350      78.634  -0.407  42.785  1.00  0.65           O  
ATOM   1459  CB  LYS A2350      76.175  -0.559  40.402  1.00  0.65           C  
ATOM   1460  CG  LYS A2350      75.662  -1.318  39.175  1.00  0.65           C  
ATOM   1461  CD  LYS A2350      76.374  -0.978  37.863  1.00  0.65           C  
ATOM   1462  CE  LYS A2350      76.147  -2.027  36.783  1.00  0.65           C  
ATOM   1463  NZ  LYS A2350      77.185  -1.825  35.757  1.00  0.65           N1+
ATOM   1464  H   LYS A2350      77.768  -2.585  41.617  1.00  0.65           H  
ATOM   1465  HA  LYS A2350      78.194  -0.345  39.711  1.00  0.65           H  
ATOM   1466  HB2 LYS A2350      75.951   0.497  40.253  1.00  0.65           H  
ATOM   1467  HB3 LYS A2350      75.679  -0.986  41.274  1.00  0.65           H  
ATOM   1468  HG2 LYS A2350      74.616  -1.041  39.047  1.00  0.65           H  
ATOM   1469  HG3 LYS A2350      75.837  -2.377  39.363  1.00  0.65           H  
ATOM   1470  HD2 LYS A2350      77.445  -0.928  38.061  1.00  0.65           H  
ATOM   1471  HD3 LYS A2350      75.970  -0.034  37.497  1.00  0.65           H  
ATOM   1472  HE2 LYS A2350      75.153  -1.951  36.343  1.00  0.65           H  
ATOM   1473  HE3 LYS A2350      76.239  -3.031  37.197  1.00  0.65           H  
ATOM   1474  HZ1 LYS A2350      77.066  -0.869  35.392  1.00  0.65           H  
ATOM   1475  HZ2 LYS A2350      78.096  -1.947  36.222  1.00  0.65           H  
ATOM   1476  HZ3 LYS A2350      77.030  -2.535  35.028  1.00  0.65           H  
ATOM   1477  N   THR A2351      77.838   1.412  41.742  1.00  0.68           N  
ATOM   1478  CA  THR A2351      78.271   2.338  42.757  1.00  0.68           C  
ATOM   1479  C   THR A2351      77.105   3.191  43.189  1.00  0.68           C  
ATOM   1480  O   THR A2351      76.105   3.307  42.487  1.00  0.68           O  
ATOM   1481  CB  THR A2351      79.434   3.220  42.310  1.00  0.68           C  
ATOM   1482  OG1 THR A2351      79.119   4.004  41.167  1.00  0.68           O  
ATOM   1483  CG2 THR A2351      80.627   2.359  41.882  1.00  0.68           C  
ATOM   1484  H   THR A2351      77.320   1.775  40.929  1.00  0.68           H  
ATOM   1485  HA  THR A2351      78.639   1.747  43.596  1.00  0.68           H  
ATOM   1486  HB  THR A2351      79.656   3.857  43.166  1.00  0.68           H  
ATOM   1487 HG21 THR A2351      80.917   1.764  42.748  1.00  0.68           H  
ATOM   1488 HG22 THR A2351      80.289   1.734  41.055  1.00  0.68           H  
ATOM   1489 HG23 THR A2351      81.419   3.042  41.576  1.00  0.68           H  
ATOM   1490  HG1 THR A2351      79.220   4.991  41.442  1.00  0.68           H  
ATOM   1491  N   SER A2352      77.185   3.805  44.386  1.00  0.72           N  
ATOM   1492  CA  SER A2352      76.136   4.600  45.028  1.00  0.72           C  
ATOM   1493  C   SER A2352      75.473   5.667  44.176  1.00  0.72           C  
ATOM   1494  O   SER A2352      74.251   5.832  44.180  1.00  0.72           O  
ATOM   1495  CB  SER A2352      76.717   5.395  46.225  1.00  0.72           C  
ATOM   1496  OG  SER A2352      77.181   4.504  47.227  1.00  0.72           O  
ATOM   1497  H   SER A2352      78.072   3.705  44.900  1.00  0.72           H  
ATOM   1498  HA  SER A2352      75.398   3.840  45.285  1.00  0.72           H  
ATOM   1499  HB2 SER A2352      75.994   6.079  46.669  1.00  0.72           H  
ATOM   1500  HB3 SER A2352      77.597   5.943  45.889  1.00  0.72           H  
ATOM   1501  HG  SER A2352      77.554   5.081  47.994  1.00  0.72           H  
ATOM   1502  N   ASP A2353      76.275   6.430  43.442  1.00  0.72           N  
ATOM   1503  CA  ASP A2353      75.907   7.451  42.496  1.00  0.72           C  
ATOM   1504  C   ASP A2353      75.084   6.911  41.319  1.00  0.72           C  
ATOM   1505  O   ASP A2353      74.018   7.432  40.989  1.00  0.72           O  
ATOM   1506  CB  ASP A2353      77.237   8.129  42.069  1.00  0.72           C  
ATOM   1507  CG  ASP A2353      78.271   7.093  41.641  1.00  0.72           C  
ATOM   1508  OD1 ASP A2353      78.778   6.368  42.542  1.00  0.72           O  
ATOM   1509  OD2 ASP A2353      78.491   6.926  40.421  1.00  0.72           O1-
ATOM   1510  H   ASP A2353      77.285   6.272  43.565  1.00  0.72           H  
ATOM   1511  HA  ASP A2353      75.234   8.181  42.946  1.00  0.72           H  
ATOM   1512  HB2 ASP A2353      77.639   8.696  42.908  1.00  0.72           H  
ATOM   1513  HB3 ASP A2353      77.039   8.777  41.215  1.00  0.72           H  
ATOM   1514  N   GLN A2354      75.503   5.775  40.732  1.00  0.72           N  
ATOM   1515  CA  GLN A2354      74.862   5.131  39.597  1.00  0.72           C  
ATOM   1516  C   GLN A2354      73.421   4.711  39.845  1.00  0.72           C  
ATOM   1517  O   GLN A2354      72.569   4.829  38.968  1.00  0.72           O  
ATOM   1518  CB  GLN A2354      75.690   3.923  39.108  1.00  0.72           C  
ATOM   1519  CG  GLN A2354      77.053   4.366  38.538  1.00  0.72           C  
ATOM   1520  CD  GLN A2354      77.890   3.189  38.040  1.00  0.72           C  
ATOM   1521  OE1 GLN A2354      77.397   2.137  37.622  1.00  0.72           O  
ATOM   1522  NE2 GLN A2354      79.229   3.379  38.062  1.00  0.72           N  
ATOM   1523  H   GLN A2354      76.346   5.326  41.118  1.00  0.72           H  
ATOM   1524  HA  GLN A2354      74.825   5.894  38.820  1.00  0.72           H  
ATOM   1525  HB2 GLN A2354      75.133   3.418  38.319  1.00  0.72           H  
ATOM   1526  HB3 GLN A2354      75.869   3.261  39.956  1.00  0.72           H  
ATOM   1527  HG2 GLN A2354      77.611   4.864  39.331  1.00  0.72           H  
ATOM   1528  HG3 GLN A2354      76.865   5.019  37.686  1.00  0.72           H  
ATOM   1529 HE21 GLN A2354      79.617   4.272  38.399  1.00  0.72           H  
ATOM   1530 HE22 GLN A2354      79.861   2.631  37.742  1.00  0.72           H  
ATOM   1531  N   ILE A2355      73.088   4.278  41.082  1.00  0.77           N  
ATOM   1532  CA  ILE A2355      71.725   3.933  41.507  1.00  0.77           C  
ATOM   1533  C   ILE A2355      70.771   5.101  41.290  1.00  0.77           C  
ATOM   1534  O   ILE A2355      69.658   4.939  40.799  1.00  0.77           O  
ATOM   1535  CB  ILE A2355      71.667   3.465  42.974  1.00  0.77           C  
ATOM   1536  CG1 ILE A2355      72.099   1.988  43.136  1.00  0.77           C  
ATOM   1537  CG2 ILE A2355      70.245   3.578  43.592  1.00  0.77           C  
ATOM   1538  CD1 ILE A2355      73.493   1.587  42.661  1.00  0.77           C  
ATOM   1539  H   ILE A2355      73.844   4.183  41.775  1.00  0.77           H  
ATOM   1540  HA  ILE A2355      71.408   3.097  40.884  1.00  0.77           H  
ATOM   1541  HB  ILE A2355      72.356   4.131  43.493  1.00  0.77           H  
ATOM   1542 HG12 ILE A2355      71.409   1.407  42.524  1.00  0.77           H  
ATOM   1543 HG13 ILE A2355      72.111   1.809  44.211  1.00  0.77           H  
ATOM   1544 HG21 ILE A2355      70.316   3.225  44.621  1.00  0.77           H  
ATOM   1545 HG22 ILE A2355      69.959   4.629  43.543  1.00  0.77           H  
ATOM   1546 HG23 ILE A2355      69.586   2.950  42.992  1.00  0.77           H  
ATOM   1547 HD11 ILE A2355      73.603   0.521  42.860  1.00  0.77           H  
ATOM   1548 HD12 ILE A2355      73.542   1.807  41.595  1.00  0.77           H  
ATOM   1549 HD13 ILE A2355      74.207   2.181  43.231  1.00  0.77           H  
ATOM   1550  N   HIS A2356      71.212   6.332  41.603  1.00  0.79           N  
ATOM   1551  CA  HIS A2356      70.443   7.540  41.357  1.00  0.79           C  
ATOM   1552  C   HIS A2356      70.227   7.853  39.889  1.00  0.79           C  
ATOM   1553  O   HIS A2356      69.157   8.300  39.485  1.00  0.79           O  
ATOM   1554  CB  HIS A2356      71.119   8.753  41.995  1.00  0.79           C  
ATOM   1555  CG  HIS A2356      71.248   8.610  43.467  1.00  0.79           C  
ATOM   1556  ND1 HIS A2356      70.110   8.671  44.236  1.00  0.79           N  
ATOM   1557  CD2 HIS A2356      72.347   8.554  44.257  1.00  0.79           C  
ATOM   1558  CE1 HIS A2356      70.531   8.667  45.481  1.00  0.79           C  
ATOM   1559  NE2 HIS A2356      71.882   8.593  45.552  1.00  0.79           N  
ATOM   1560  H   HIS A2356      72.141   6.423  42.039  1.00  0.79           H  
ATOM   1561  HA  HIS A2356      69.469   7.342  41.805  1.00  0.79           H  
ATOM   1562  HB2 HIS A2356      70.528   9.646  41.791  1.00  0.79           H  
ATOM   1563  HB3 HIS A2356      72.129   8.830  41.593  1.00  0.79           H  
ATOM   1564  HD2 HIS A2356      73.386   8.491  43.934  1.00  0.79           H  
ATOM   1565  HE2 HIS A2356      72.440   8.571  46.393  1.00  0.79           H  
ATOM   1566  HE1 HIS A2356      69.874   8.717  46.349  1.00  0.79           H  
ATOM   1567  N   PHE A2357      71.237   7.600  39.034  1.00  0.76           N  
ATOM   1568  CA  PHE A2357      71.094   7.703  37.589  1.00  0.76           C  
ATOM   1569  C   PHE A2357      70.038   6.730  37.057  1.00  0.76           C  
ATOM   1570  O   PHE A2357      69.176   7.086  36.253  1.00  0.76           O  
ATOM   1571  CB  PHE A2357      72.468   7.464  36.898  1.00  0.76           C  
ATOM   1572  CG  PHE A2357      72.359   7.596  35.403  1.00  0.76           C  
ATOM   1573  CD1 PHE A2357      72.259   8.860  34.803  1.00  0.76           C  
ATOM   1574  CD2 PHE A2357      72.261   6.446  34.602  1.00  0.76           C  
ATOM   1575  CE1 PHE A2357      72.063   8.974  33.422  1.00  0.76           C  
ATOM   1576  CE2 PHE A2357      72.046   6.554  33.224  1.00  0.76           C  
ATOM   1577  CZ  PHE A2357      71.965   7.821  32.633  1.00  0.76           C  
ATOM   1578  H   PHE A2357      72.151   7.321  39.420  1.00  0.76           H  
ATOM   1579  HA  PHE A2357      70.752   8.711  37.353  1.00  0.76           H  
ATOM   1580  HB2 PHE A2357      72.833   6.464  37.131  1.00  0.76           H  
ATOM   1581  HB3 PHE A2357      73.165   8.230  37.239  1.00  0.76           H  
ATOM   1582  HD1 PHE A2357      72.334   9.758  35.416  1.00  0.76           H  
ATOM   1583  HD2 PHE A2357      72.353   5.461  35.058  1.00  0.76           H  
ATOM   1584  HE1 PHE A2357      71.987   9.959  32.961  1.00  0.76           H  
ATOM   1585  HE2 PHE A2357      71.942   5.657  32.614  1.00  0.76           H  
ATOM   1586  HZ  PHE A2357      71.825   7.910  31.556  1.00  0.76           H  
ATOM   1587  N   PHE A2358      70.048   5.474  37.543  1.00  0.77           N  
ATOM   1588  CA  PHE A2358      69.033   4.490  37.216  1.00  0.77           C  
ATOM   1589  C   PHE A2358      67.647   4.914  37.700  1.00  0.77           C  
ATOM   1590  O   PHE A2358      66.653   4.759  36.993  1.00  0.77           O  
ATOM   1591  CB  PHE A2358      69.390   3.080  37.771  1.00  0.77           C  
ATOM   1592  CG  PHE A2358      70.780   2.617  37.401  1.00  0.77           C  
ATOM   1593  CD1 PHE A2358      71.376   2.917  36.161  1.00  0.77           C  
ATOM   1594  CD2 PHE A2358      71.522   1.877  38.339  1.00  0.77           C  
ATOM   1595  CE1 PHE A2358      72.703   2.550  35.897  1.00  0.77           C  
ATOM   1596  CE2 PHE A2358      72.847   1.506  38.080  1.00  0.77           C  
ATOM   1597  CZ  PHE A2358      73.439   1.851  36.860  1.00  0.77           C  
ATOM   1598  H   PHE A2358      70.812   5.199  38.177  1.00  0.77           H  
ATOM   1599  HA  PHE A2358      69.007   4.430  36.128  1.00  0.77           H  
ATOM   1600  HB2 PHE A2358      68.686   2.355  37.363  1.00  0.77           H  
ATOM   1601  HB3 PHE A2358      69.370   3.144  38.859  1.00  0.77           H  
ATOM   1602  HD1 PHE A2358      70.799   3.440  35.398  1.00  0.77           H  
ATOM   1603  HD2 PHE A2358      71.058   1.588  39.282  1.00  0.77           H  
ATOM   1604  HE1 PHE A2358      73.161   2.809  34.942  1.00  0.77           H  
ATOM   1605  HE2 PHE A2358      73.415   0.950  38.826  1.00  0.77           H  
ATOM   1606  HZ  PHE A2358      74.474   1.575  36.660  1.00  0.77           H  
ATOM   1607  N   PHE A2359      67.552   5.496  38.916  1.00  0.81           N  
ATOM   1608  CA  PHE A2359      66.324   6.045  39.477  1.00  0.81           C  
ATOM   1609  C   PHE A2359      65.759   7.203  38.667  1.00  0.81           C  
ATOM   1610  O   PHE A2359      64.554   7.283  38.449  1.00  0.81           O  
ATOM   1611  CB  PHE A2359      66.503   6.452  40.968  1.00  0.81           C  
ATOM   1612  CG  PHE A2359      65.533   5.707  41.848  1.00  0.81           C  
ATOM   1613  CD1 PHE A2359      64.150   5.922  41.725  1.00  0.81           C  
ATOM   1614  CD2 PHE A2359      65.992   4.779  42.800  1.00  0.81           C  
ATOM   1615  CE1 PHE A2359      63.244   5.227  42.535  1.00  0.81           C  
ATOM   1616  CE2 PHE A2359      65.089   4.080  43.612  1.00  0.81           C  
ATOM   1617  CZ  PHE A2359      63.713   4.305  43.479  1.00  0.81           C  
ATOM   1618  H   PHE A2359      68.408   5.556  39.486  1.00  0.81           H  
ATOM   1619  HA  PHE A2359      65.592   5.239  39.426  1.00  0.81           H  
ATOM   1620  HB2 PHE A2359      66.333   7.522  41.087  1.00  0.81           H  
ATOM   1621  HB3 PHE A2359      67.509   6.180  41.287  1.00  0.81           H  
ATOM   1622  HD1 PHE A2359      63.779   6.637  40.991  1.00  0.81           H  
ATOM   1623  HD2 PHE A2359      67.062   4.602  42.907  1.00  0.81           H  
ATOM   1624  HE1 PHE A2359      62.173   5.404  42.431  1.00  0.81           H  
ATOM   1625  HE2 PHE A2359      65.457   3.363  44.346  1.00  0.81           H  
ATOM   1626  HZ  PHE A2359      63.008   3.763  44.109  1.00  0.81           H  
ATOM   1627  N   ALA A2360      66.613   8.103  38.140  1.00  0.80           N  
ATOM   1628  CA  ALA A2360      66.207   9.157  37.221  1.00  0.80           C  
ATOM   1629  C   ALA A2360      65.554   8.610  35.954  1.00  0.80           C  
ATOM   1630  O   ALA A2360      64.492   9.056  35.522  1.00  0.80           O  
ATOM   1631  CB  ALA A2360      67.436   9.995  36.805  1.00  0.80           C  
ATOM   1632  H   ALA A2360      67.607   8.042  38.402  1.00  0.80           H  
ATOM   1633  HA  ALA A2360      65.475   9.767  37.750  1.00  0.80           H  
ATOM   1634  HB1 ALA A2360      67.080  10.765  36.121  1.00  0.80           H  
ATOM   1635  HB2 ALA A2360      67.853  10.423  37.716  1.00  0.80           H  
ATOM   1636  HB3 ALA A2360      68.136   9.315  36.320  1.00  0.80           H  
ATOM   1637  N   LYS A2361      66.160   7.563  35.358  1.00  0.78           N  
ATOM   1638  CA  LYS A2361      65.590   6.845  34.233  1.00  0.78           C  
ATOM   1639  C   LYS A2361      64.294   6.118  34.554  1.00  0.78           C  
ATOM   1640  O   LYS A2361      63.342   6.162  33.777  1.00  0.78           O  
ATOM   1641  CB  LYS A2361      66.609   5.850  33.626  1.00  0.78           C  
ATOM   1642  CG  LYS A2361      67.867   6.526  33.056  1.00  0.78           C  
ATOM   1643  CD  LYS A2361      67.580   7.490  31.891  1.00  0.78           C  
ATOM   1644  CE  LYS A2361      68.846   8.210  31.431  1.00  0.78           C  
ATOM   1645  NZ  LYS A2361      68.542   9.265  30.454  1.00  0.78           N1+
ATOM   1646  H   LYS A2361      67.075   7.257  35.720  1.00  0.78           H  
ATOM   1647  HA  LYS A2361      65.346   7.615  33.502  1.00  0.78           H  
ATOM   1648  HB2 LYS A2361      66.116   5.331  32.804  1.00  0.78           H  
ATOM   1649  HB3 LYS A2361      66.936   5.188  34.428  1.00  0.78           H  
ATOM   1650  HG2 LYS A2361      68.514   5.737  32.673  1.00  0.78           H  
ATOM   1651  HG3 LYS A2361      68.315   7.110  33.860  1.00  0.78           H  
ATOM   1652  HD2 LYS A2361      66.861   8.238  32.225  1.00  0.78           H  
ATOM   1653  HD3 LYS A2361      67.196   6.910  31.051  1.00  0.78           H  
ATOM   1654  HE2 LYS A2361      69.533   7.501  30.969  1.00  0.78           H  
ATOM   1655  HE3 LYS A2361      69.297   8.699  32.295  1.00  0.78           H  
ATOM   1656  HZ1 LYS A2361      68.090   8.809  29.649  1.00  0.78           H  
ATOM   1657  HZ2 LYS A2361      67.911   9.934  30.919  1.00  0.78           H  
ATOM   1658  HZ3 LYS A2361      69.438   9.701  30.193  1.00  0.78           H  
ATOM   1659  N   LEU A2362      64.203   5.455  35.721  1.00  0.80           N  
ATOM   1660  CA  LEU A2362      62.982   4.825  36.193  1.00  0.80           C  
ATOM   1661  C   LEU A2362      61.845   5.818  36.418  1.00  0.80           C  
ATOM   1662  O   LEU A2362      60.728   5.627  35.939  1.00  0.80           O  
ATOM   1663  CB  LEU A2362      63.277   4.045  37.499  1.00  0.80           C  
ATOM   1664  CG  LEU A2362      62.079   3.294  38.113  1.00  0.80           C  
ATOM   1665  CD1 LEU A2362      61.478   2.286  37.131  1.00  0.80           C  
ATOM   1666  CD2 LEU A2362      62.461   2.589  39.423  1.00  0.80           C  
ATOM   1667  H   LEU A2362      65.044   5.391  36.312  1.00  0.80           H  
ATOM   1668  HA  LEU A2362      62.646   4.143  35.412  1.00  0.80           H  
ATOM   1669  HB2 LEU A2362      63.592   4.781  38.239  1.00  0.80           H  
ATOM   1670  HB3 LEU A2362      64.016   3.285  37.245  1.00  0.80           H  
ATOM   1671  HG  LEU A2362      61.323   4.047  38.336  1.00  0.80           H  
ATOM   1672 HD11 LEU A2362      60.644   1.803  37.640  1.00  0.80           H  
ATOM   1673 HD12 LEU A2362      61.148   2.849  36.258  1.00  0.80           H  
ATOM   1674 HD13 LEU A2362      62.266   1.576  36.881  1.00  0.80           H  
ATOM   1675 HD21 LEU A2362      61.565   2.087  39.788  1.00  0.80           H  
ATOM   1676 HD22 LEU A2362      63.254   1.880  39.184  1.00  0.80           H  
ATOM   1677 HD23 LEU A2362      62.802   3.361  40.113  1.00  0.80           H  
ATOM   1678  N   ASN A2363      62.133   6.957  37.080  1.00  0.77           N  
ATOM   1679  CA  ASN A2363      61.195   8.048  37.299  1.00  0.77           C  
ATOM   1680  C   ASN A2363      60.688   8.660  35.998  1.00  0.77           C  
ATOM   1681  O   ASN A2363      59.507   8.970  35.853  1.00  0.77           O  
ATOM   1682  CB  ASN A2363      61.833   9.177  38.150  1.00  0.77           C  
ATOM   1683  CG  ASN A2363      62.032   8.720  39.591  1.00  0.77           C  
ATOM   1684  OD1 ASN A2363      61.372   7.804  40.083  1.00  0.77           O  
ATOM   1685  ND2 ASN A2363      62.938   9.409  40.323  1.00  0.77           N  
ATOM   1686  H   ASN A2363      63.085   7.062  37.458  1.00  0.77           H  
ATOM   1687  HA  ASN A2363      60.352   7.605  37.830  1.00  0.77           H  
ATOM   1688  HB2 ASN A2363      61.181  10.051  38.145  1.00  0.77           H  
ATOM   1689  HB3 ASN A2363      62.810   9.422  37.734  1.00  0.77           H  
ATOM   1690 HD21 ASN A2363      63.450  10.196  39.900  1.00  0.77           H  
ATOM   1691 HD22 ASN A2363      63.115   9.146  41.303  1.00  0.77           H  
ATOM   1692  N   CYS A2364      61.563   8.821  34.989  1.00  0.75           N  
ATOM   1693  CA  CYS A2364      61.150   9.259  33.665  1.00  0.75           C  
ATOM   1694  C   CYS A2364      60.145   8.363  32.990  1.00  0.75           C  
ATOM   1695  O   CYS A2364      59.140   8.826  32.457  1.00  0.75           O  
ATOM   1696  CB  CYS A2364      62.343   9.296  32.693  1.00  0.75           C  
ATOM   1697  SG  CYS A2364      63.295  10.792  32.937  1.00  0.75           S  
ATOM   1698  H   CYS A2364      62.560   8.627  35.160  1.00  0.75           H  
ATOM   1699  HA  CYS A2364      60.710  10.238  33.855  1.00  0.75           H  
ATOM   1700  HB2 CYS A2364      61.868   9.347  31.713  1.00  0.75           H  
ATOM   1701  HB3 CYS A2364      62.898   8.364  32.795  1.00  0.75           H  
ATOM   1702  N   ARG A2365      60.376   7.043  32.984  1.00  0.69           N  
ATOM   1703  CA  ARG A2365      59.482   6.174  32.252  1.00  0.69           C  
ATOM   1704  C   ARG A2365      58.176   5.922  33.011  1.00  0.69           C  
ATOM   1705  O   ARG A2365      57.146   5.678  32.394  1.00  0.69           O  
ATOM   1706  CB  ARG A2365      60.174   4.851  31.842  1.00  0.69           C  
ATOM   1707  CG  ARG A2365      61.661   4.973  31.418  1.00  0.69           C  
ATOM   1708  CD  ARG A2365      62.129   4.246  30.145  1.00  0.69           C  
ATOM   1709  NE  ARG A2365      61.483   2.901  30.113  1.00  0.69           N  
ATOM   1710  CZ  ARG A2365      61.768   1.905  29.266  1.00  0.69           C  
ATOM   1711  NH1 ARG A2365      61.017   0.804  29.285  1.00  0.69           N  
ATOM   1712  NH2 ARG A2365      62.780   1.984  28.410  1.00  0.69           N1+
ATOM   1713  H   ARG A2365      61.181   6.652  33.495  1.00  0.69           H  
ATOM   1714  HA  ARG A2365      59.217   6.695  31.332  1.00  0.69           H  
ATOM   1715  HB2 ARG A2365      59.634   4.479  30.971  1.00  0.69           H  
ATOM   1716  HB3 ARG A2365      60.154   4.207  32.721  1.00  0.69           H  
ATOM   1717  HG2 ARG A2365      62.231   4.520  32.229  1.00  0.69           H  
ATOM   1718  HG3 ARG A2365      61.808   6.031  31.202  1.00  0.69           H  
ATOM   1719  HD2 ARG A2365      63.214   4.141  30.124  1.00  0.69           H  
ATOM   1720  HD3 ARG A2365      61.824   4.805  29.261  1.00  0.69           H  
ATOM   1721  HE  ARG A2365      60.746   2.722  30.810  1.00  0.69           H  
ATOM   1722 HH11 ARG A2365      61.224   0.029  28.639  1.00  0.69           H  
ATOM   1723 HH12 ARG A2365      60.230   0.729  29.945  1.00  0.69           H  
ATOM   1724 HH21 ARG A2365      63.370   2.828  28.386  1.00  0.69           H  
ATOM   1725 HH22 ARG A2365      62.975   1.201  27.770  1.00  0.69           H  
ATOM   1726  N   LEU A2366      58.199   6.018  34.361  1.00  0.75           N  
ATOM   1727  CA  LEU A2366      57.015   5.996  35.210  1.00  0.75           C  
ATOM   1728  C   LEU A2366      56.133   7.241  35.171  1.00  0.75           C  
ATOM   1729  O   LEU A2366      54.911   7.131  35.147  1.00  0.75           O  
ATOM   1730  CB  LEU A2366      57.419   5.801  36.696  1.00  0.75           C  
ATOM   1731  CG  LEU A2366      57.814   4.367  37.089  1.00  0.75           C  
ATOM   1732  CD1 LEU A2366      58.365   4.359  38.517  1.00  0.75           C  
ATOM   1733  CD2 LEU A2366      56.624   3.405  36.986  1.00  0.75           C  
ATOM   1734  H   LEU A2366      59.116   6.113  34.820  1.00  0.75           H  
ATOM   1735  HA  LEU A2366      56.435   5.169  34.801  1.00  0.75           H  
ATOM   1736  HB2 LEU A2366      56.549   6.061  37.299  1.00  0.75           H  
ATOM   1737  HB3 LEU A2366      58.303   6.417  36.862  1.00  0.75           H  
ATOM   1738  HG  LEU A2366      58.581   4.026  36.393  1.00  0.75           H  
ATOM   1739 HD11 LEU A2366      58.630   3.328  38.751  1.00  0.75           H  
ATOM   1740 HD12 LEU A2366      59.237   5.014  38.526  1.00  0.75           H  
ATOM   1741 HD13 LEU A2366      57.572   4.731  39.166  1.00  0.75           H  
ATOM   1742 HD21 LEU A2366      56.985   2.419  37.279  1.00  0.75           H  
ATOM   1743 HD22 LEU A2366      55.856   3.774  37.666  1.00  0.75           H  
ATOM   1744 HD23 LEU A2366      56.289   3.422  35.949  1.00  0.75           H  
ATOM   1745  N   TYR A2367      56.715   8.461  35.224  1.00  0.69           N  
ATOM   1746  CA  TYR A2367      55.915   9.651  35.512  1.00  0.69           C  
ATOM   1747  C   TYR A2367      56.033  10.729  34.450  1.00  0.69           C  
ATOM   1748  O   TYR A2367      55.107  11.506  34.234  1.00  0.69           O  
ATOM   1749  CB  TYR A2367      56.367  10.344  36.830  1.00  0.69           C  
ATOM   1750  CG  TYR A2367      56.520   9.386  37.974  1.00  0.69           C  
ATOM   1751  CD1 TYR A2367      55.433   8.654  38.483  1.00  0.69           C  
ATOM   1752  CD2 TYR A2367      57.784   9.234  38.565  1.00  0.69           C  
ATOM   1753  CE1 TYR A2367      55.621   7.771  39.559  1.00  0.69           C  
ATOM   1754  CE2 TYR A2367      57.973   8.352  39.631  1.00  0.69           C  
ATOM   1755  CZ  TYR A2367      56.892   7.622  40.127  1.00  0.69           C  
ATOM   1756  OH  TYR A2367      57.094   6.774  41.227  1.00  0.69           O  
ATOM   1757  H   TYR A2367      57.728   8.552  35.061  1.00  0.69           H  
ATOM   1758  HA  TYR A2367      54.895   9.270  35.567  1.00  0.69           H  
ATOM   1759  HB2 TYR A2367      55.625  11.088  37.118  1.00  0.69           H  
ATOM   1760  HB3 TYR A2367      57.355  10.772  36.657  1.00  0.69           H  
ATOM   1761  HD1 TYR A2367      54.443   8.772  38.042  1.00  0.69           H  
ATOM   1762  HD2 TYR A2367      58.628   9.811  38.187  1.00  0.69           H  
ATOM   1763  HE1 TYR A2367      54.778   7.202  39.951  1.00  0.69           H  
ATOM   1764  HE2 TYR A2367      58.962   8.234  40.074  1.00  0.69           H  
ATOM   1765  HH  TYR A2367      56.180   6.359  41.459  1.00  0.69           H  
ATOM   1766  N   ARG A2368      57.186  10.835  33.754  1.00  0.49           N  
ATOM   1767  CA  ARG A2368      57.347  11.809  32.683  1.00  0.49           C  
ATOM   1768  C   ARG A2368      56.670  11.354  31.398  1.00  0.49           C  
ATOM   1769  O   ARG A2368      56.201  12.173  30.607  1.00  0.49           O  
ATOM   1770  CB  ARG A2368      58.842  12.111  32.406  1.00  0.49           C  
ATOM   1771  CG  ARG A2368      59.127  13.091  31.244  1.00  0.49           C  
ATOM   1772  CD  ARG A2368      58.595  14.508  31.443  1.00  0.49           C  
ATOM   1773  NE  ARG A2368      59.080  15.282  30.258  1.00  0.49           N  
ATOM   1774  CZ  ARG A2368      58.755  16.552  29.994  1.00  0.49           C  
ATOM   1775  NH1 ARG A2368      59.273  17.144  28.921  1.00  0.49           N  
ATOM   1776  NH2 ARG A2368      57.942  17.239  30.789  1.00  0.49           N1+
ATOM   1777  H   ARG A2368      57.972  10.211  33.987  1.00  0.49           H  
ATOM   1778  HA  ARG A2368      56.863  12.724  33.024  1.00  0.49           H  
ATOM   1779  HB2 ARG A2368      59.303  11.163  32.129  1.00  0.49           H  
ATOM   1780  HB3 ARG A2368      59.233  12.583  33.307  1.00  0.49           H  
ATOM   1781  HG2 ARG A2368      58.633  12.693  30.357  1.00  0.49           H  
ATOM   1782  HG3 ARG A2368      60.211  13.182  31.170  1.00  0.49           H  
ATOM   1783  HD2 ARG A2368      58.936  14.952  32.378  1.00  0.49           H  
ATOM   1784  HD3 ARG A2368      57.506  14.524  31.497  1.00  0.49           H  
ATOM   1785  HE  ARG A2368      59.709  14.802  29.598  1.00  0.49           H  
ATOM   1786 HH11 ARG A2368      59.032  18.122  28.705  1.00  0.49           H  
ATOM   1787 HH12 ARG A2368      59.915  16.625  28.306  1.00  0.49           H  
ATOM   1788 HH21 ARG A2368      57.547  16.794  31.630  1.00  0.49           H  
ATOM   1789 HH22 ARG A2368      57.707  18.216  30.564  1.00  0.49           H  
ATOM   1790  N   LYS A2369      56.596  10.027  31.165  1.00  0.43           N  
ATOM   1791  CA  LYS A2369      55.828   9.431  30.084  1.00  0.43           C  
ATOM   1792  C   LYS A2369      54.326   9.671  30.247  1.00  0.43           C  
ATOM   1793  O   LYS A2369      53.608   8.934  30.915  1.00  0.43           O  
ATOM   1794  CB  LYS A2369      56.120   7.910  29.964  1.00  0.43           C  
ATOM   1795  CG  LYS A2369      55.434   7.203  28.776  1.00  0.43           C  
ATOM   1796  CD  LYS A2369      55.644   5.673  28.788  1.00  0.43           C  
ATOM   1797  CE  LYS A2369      54.764   4.933  27.770  1.00  0.43           C  
ATOM   1798  NZ  LYS A2369      54.697   3.481  28.018  1.00  0.43           N1+
ATOM   1799  H   LYS A2369      57.116   9.397  31.792  1.00  0.43           H  
ATOM   1800  HA  LYS A2369      56.144   9.922  29.164  1.00  0.43           H  
ATOM   1801  HB2 LYS A2369      55.740   7.440  30.871  1.00  0.43           H  
ATOM   1802  HB3 LYS A2369      57.194   7.808  29.806  1.00  0.43           H  
ATOM   1803  HG2 LYS A2369      55.873   7.593  27.858  1.00  0.43           H  
ATOM   1804  HG3 LYS A2369      54.363   7.394  28.847  1.00  0.43           H  
ATOM   1805  HD2 LYS A2369      55.380   5.307  29.780  1.00  0.43           H  
ATOM   1806  HD3 LYS A2369      56.683   5.480  28.521  1.00  0.43           H  
ATOM   1807  HE2 LYS A2369      55.165   5.080  26.767  1.00  0.43           H  
ATOM   1808  HE3 LYS A2369      53.746   5.306  27.879  1.00  0.43           H  
ATOM   1809  HZ1 LYS A2369      55.660   3.120  27.956  1.00  0.43           H  
ATOM   1810  HZ2 LYS A2369      54.301   3.354  28.960  1.00  0.43           H  
ATOM   1811  HZ3 LYS A2369      54.090   3.079  27.290  1.00  0.43           H  
ATOM   1812  N   ALA A2370      53.821  10.740  29.612  1.00  0.36           N  
ATOM   1813  CA  ALA A2370      52.443  11.150  29.678  1.00  0.36           C  
ATOM   1814  C   ALA A2370      51.701  10.666  28.446  1.00  0.36           C  
ATOM   1815  O   ALA A2370      52.309  10.454  27.400  1.00  0.36           O  
ATOM   1816  CB  ALA A2370      52.369  12.687  29.791  1.00  0.36           C  
ATOM   1817  H   ALA A2370      54.463  11.305  29.039  1.00  0.36           H  
ATOM   1818  HA  ALA A2370      51.972  10.710  30.557  1.00  0.36           H  
ATOM   1819  HB1 ALA A2370      51.313  12.953  29.838  1.00  0.36           H  
ATOM   1820  HB2 ALA A2370      52.898  12.965  30.703  1.00  0.36           H  
ATOM   1821  HB3 ALA A2370      52.850  13.095  28.902  1.00  0.36           H  
ATOM   1822  N   ASN A2371      50.368  10.494  28.605  1.00  0.33           N  
ATOM   1823  CA  ASN A2371      49.400   9.825  27.741  1.00  0.33           C  
ATOM   1824  C   ASN A2371      48.585   8.950  28.685  1.00  0.33           C  
ATOM   1825  O   ASN A2371      49.029   7.886  29.098  1.00  0.33           O  
ATOM   1826  CB  ASN A2371      49.977   8.974  26.571  1.00  0.33           C  
ATOM   1827  CG  ASN A2371      48.877   8.466  25.652  1.00  0.33           C  
ATOM   1828  OD1 ASN A2371      47.800   9.052  25.547  1.00  0.33           O  
ATOM   1829  ND2 ASN A2371      49.163   7.347  24.950  1.00  0.33           N  
ATOM   1830  H   ASN A2371      49.976  10.897  29.468  1.00  0.33           H  
ATOM   1831  HA  ASN A2371      48.827  10.586  27.212  1.00  0.33           H  
ATOM   1832  HB2 ASN A2371      50.510   8.114  26.977  1.00  0.33           H  
ATOM   1833  HB3 ASN A2371      50.633   9.609  25.975  1.00  0.33           H  
ATOM   1834 HD21 ASN A2371      48.463   6.948  24.308  1.00  0.33           H  
ATOM   1835 HD22 ASN A2371      50.081   6.893  25.057  1.00  0.33           H  
ATOM   1836  N   LYS A2372      47.404   9.432  29.126  1.00  0.50           N  
ATOM   1837  CA  LYS A2372      46.712   8.839  30.258  1.00  0.50           C  
ATOM   1838  C   LYS A2372      45.678   7.779  29.876  1.00  0.50           C  
ATOM   1839  O   LYS A2372      45.997   6.778  29.248  1.00  0.50           O  
ATOM   1840  CB  LYS A2372      46.088   9.928  31.174  1.00  0.50           C  
ATOM   1841  CG  LYS A2372      47.128  10.843  31.841  1.00  0.50           C  
ATOM   1842  CD  LYS A2372      46.463  11.870  32.774  1.00  0.50           C  
ATOM   1843  CE  LYS A2372      45.625  12.919  32.032  1.00  0.50           C  
ATOM   1844  NZ  LYS A2372      44.913  13.805  32.982  1.00  0.50           N1+
ATOM   1845  H   LYS A2372      46.982  10.241  28.648  1.00  0.50           H  
ATOM   1846  HA  LYS A2372      47.481   8.308  30.819  1.00  0.50           H  
ATOM   1847  HB2 LYS A2372      45.540   9.422  31.969  1.00  0.50           H  
ATOM   1848  HB3 LYS A2372      45.462  10.562  30.547  1.00  0.50           H  
ATOM   1849  HG2 LYS A2372      47.662  11.383  31.059  1.00  0.50           H  
ATOM   1850  HG3 LYS A2372      47.802  10.224  32.433  1.00  0.50           H  
ATOM   1851  HD2 LYS A2372      47.257  12.399  33.302  1.00  0.50           H  
ATOM   1852  HD3 LYS A2372      45.790  11.324  33.435  1.00  0.50           H  
ATOM   1853  HE2 LYS A2372      44.888  12.428  31.396  1.00  0.50           H  
ATOM   1854  HE3 LYS A2372      46.295  13.547  31.445  1.00  0.50           H  
ATOM   1855  HZ1 LYS A2372      44.299  13.205  33.551  1.00  0.50           H  
ATOM   1856  HZ2 LYS A2372      45.631  14.271  33.555  1.00  0.50           H  
ATOM   1857  HZ3 LYS A2372      44.375  14.479  32.419  1.00  0.50           H  
ATOM   1858  N   ALA A2373      44.424   7.949  30.367  1.00  0.60           N  
ATOM   1859  CA  ALA A2373      43.396   6.933  30.567  1.00  0.60           C  
ATOM   1860  C   ALA A2373      43.586   6.248  31.922  1.00  0.60           C  
ATOM   1861  O   ALA A2373      42.632   5.944  32.636  1.00  0.60           O  
ATOM   1862  CB  ALA A2373      43.214   5.935  29.405  1.00  0.60           C  
ATOM   1863  H   ALA A2373      44.167   8.911  30.630  1.00  0.60           H  
ATOM   1864  HA  ALA A2373      42.445   7.466  30.573  1.00  0.60           H  
ATOM   1865  HB1 ALA A2373      42.421   5.246  29.698  1.00  0.60           H  
ATOM   1866  HB2 ALA A2373      42.941   6.517  28.525  1.00  0.60           H  
ATOM   1867  HB3 ALA A2373      44.167   5.423  29.272  1.00  0.60           H  
ATOM   1868  N   SER A2374      44.856   6.080  32.329  1.00  0.70           N  
ATOM   1869  CA  SER A2374      45.280   5.880  33.697  1.00  0.70           C  
ATOM   1870  C   SER A2374      46.311   6.953  34.025  1.00  0.70           C  
ATOM   1871  O   SER A2374      47.046   7.417  33.159  1.00  0.70           O  
ATOM   1872  CB  SER A2374      45.810   4.445  33.963  1.00  0.70           C  
ATOM   1873  OG  SER A2374      46.934   4.073  33.167  1.00  0.70           O  
ATOM   1874  H   SER A2374      45.589   6.095  31.606  1.00  0.70           H  
ATOM   1875  HA  SER A2374      44.421   5.977  34.360  1.00  0.70           H  
ATOM   1876  HB2 SER A2374      45.032   3.705  33.774  1.00  0.70           H  
ATOM   1877  HB3 SER A2374      46.203   4.438  34.980  1.00  0.70           H  
ATOM   1878  HG  SER A2374      46.637   4.131  32.182  1.00  0.70           H  
ATOM   1879  N   LYS A2375      46.334   7.465  35.270  1.00  0.68           N  
ATOM   1880  CA  LYS A2375      47.201   8.549  35.692  1.00  0.68           C  
ATOM   1881  C   LYS A2375      47.981   8.118  36.915  1.00  0.68           C  
ATOM   1882  O   LYS A2375      47.406   7.826  37.962  1.00  0.68           O  
ATOM   1883  CB  LYS A2375      46.379   9.822  36.067  1.00  0.68           C  
ATOM   1884  CG  LYS A2375      47.227  11.070  36.404  1.00  0.68           C  
ATOM   1885  CD  LYS A2375      46.399  12.341  36.721  1.00  0.68           C  
ATOM   1886  CE  LYS A2375      47.272  13.579  37.010  1.00  0.68           C  
ATOM   1887  NZ  LYS A2375      46.498  14.743  37.525  1.00  0.68           N1+
ATOM   1888  H   LYS A2375      45.694   7.061  35.969  1.00  0.68           H  
ATOM   1889  HA  LYS A2375      47.867   8.786  34.863  1.00  0.68           H  
ATOM   1890  HB2 LYS A2375      45.803   9.582  36.960  1.00  0.68           H  
ATOM   1891  HB3 LYS A2375      45.784  10.082  35.192  1.00  0.68           H  
ATOM   1892  HG2 LYS A2375      47.829  11.292  35.523  1.00  0.68           H  
ATOM   1893  HG3 LYS A2375      47.805  10.832  37.297  1.00  0.68           H  
ATOM   1894  HD2 LYS A2375      45.806  12.139  37.613  1.00  0.68           H  
ATOM   1895  HD3 LYS A2375      45.792  12.567  35.844  1.00  0.68           H  
ATOM   1896  HE2 LYS A2375      47.760  13.893  36.087  1.00  0.68           H  
ATOM   1897  HE3 LYS A2375      47.972  13.308  37.800  1.00  0.68           H  
ATOM   1898  HZ1 LYS A2375      45.805  14.987  36.803  1.00  0.68           H  
ATOM   1899  HZ2 LYS A2375      46.049  14.442  38.401  1.00  0.68           H  
ATOM   1900  HZ3 LYS A2375      47.171  15.506  37.683  1.00  0.68           H  
ATOM   1901  N   LEU A2376      49.319   8.113  36.819  1.00  0.75           N  
ATOM   1902  CA  LEU A2376      50.199   7.882  37.939  1.00  0.75           C  
ATOM   1903  C   LEU A2376      51.022   9.138  38.092  1.00  0.75           C  
ATOM   1904  O   LEU A2376      51.613   9.617  37.128  1.00  0.75           O  
ATOM   1905  CB  LEU A2376      51.137   6.687  37.649  1.00  0.75           C  
ATOM   1906  CG  LEU A2376      52.086   6.295  38.799  1.00  0.75           C  
ATOM   1907  CD1 LEU A2376      51.327   5.748  40.013  1.00  0.75           C  
ATOM   1908  CD2 LEU A2376      53.118   5.271  38.308  1.00  0.75           C  
ATOM   1909  H   LEU A2376      49.741   8.283  35.895  1.00  0.75           H  
ATOM   1910  HA  LEU A2376      49.632   7.652  38.841  1.00  0.75           H  
ATOM   1911  HB2 LEU A2376      51.769   6.981  36.811  1.00  0.75           H  
ATOM   1912  HB3 LEU A2376      50.495   5.824  37.471  1.00  0.75           H  
ATOM   1913  HG  LEU A2376      52.601   7.200  39.121  1.00  0.75           H  
ATOM   1914 HD11 LEU A2376      52.072   5.499  40.769  1.00  0.75           H  
ATOM   1915 HD12 LEU A2376      50.655   6.537  40.350  1.00  0.75           H  
ATOM   1916 HD13 LEU A2376      50.781   4.867  39.677  1.00  0.75           H  
ATOM   1917 HD21 LEU A2376      53.758   5.032  39.157  1.00  0.75           H  
ATOM   1918 HD22 LEU A2376      52.562   4.400  37.961  1.00  0.75           H  
ATOM   1919 HD23 LEU A2376      53.676   5.744  37.500  1.00  0.75           H  
ATOM   1920  N   VAL A2377      51.062   9.732  39.297  1.00  0.74           N  
ATOM   1921  CA  VAL A2377      51.901  10.893  39.535  1.00  0.74           C  
ATOM   1922  C   VAL A2377      52.682  10.701  40.803  1.00  0.74           C  
ATOM   1923  O   VAL A2377      52.320   9.925  41.687  1.00  0.74           O  
ATOM   1924  CB  VAL A2377      51.164  12.228  39.625  1.00  0.74           C  
ATOM   1925  CG1 VAL A2377      50.575  12.591  38.256  1.00  0.74           C  
ATOM   1926  CG2 VAL A2377      50.058  12.174  40.680  1.00  0.74           C  
ATOM   1927  H   VAL A2377      50.487   9.357  40.065  1.00  0.74           H  
ATOM   1928  HA  VAL A2377      52.543  10.957  38.656  1.00  0.74           H  
ATOM   1929  HB  VAL A2377      51.877  12.996  39.924  1.00  0.74           H  
ATOM   1930 HG11 VAL A2377      50.062  13.546  38.373  1.00  0.74           H  
ATOM   1931 HG12 VAL A2377      51.410  12.662  37.559  1.00  0.74           H  
ATOM   1932 HG13 VAL A2377      49.886  11.792  37.984  1.00  0.74           H  
ATOM   1933 HG21 VAL A2377      49.578  13.153  40.689  1.00  0.74           H  
ATOM   1934 HG22 VAL A2377      49.367  11.387  40.377  1.00  0.74           H  
ATOM   1935 HG23 VAL A2377      50.537  11.948  41.633  1.00  0.74           H  
ATOM   1936  N   SER A2378      53.798  11.438  40.894  1.00  0.78           N  
ATOM   1937  CA  SER A2378      54.705  11.421  42.016  1.00  0.78           C  
ATOM   1938  C   SER A2378      55.054  12.854  42.314  1.00  0.78           C  
ATOM   1939  O   SER A2378      55.314  13.637  41.400  1.00  0.78           O  
ATOM   1940  CB  SER A2378      56.004  10.642  41.689  1.00  0.78           C  
ATOM   1941  OG  SER A2378      56.946  10.650  42.763  1.00  0.78           O  
ATOM   1942  H   SER A2378      54.024  12.061  40.106  1.00  0.78           H  
ATOM   1943  HA  SER A2378      54.231  10.926  42.864  1.00  0.78           H  
ATOM   1944  HB2 SER A2378      56.503  11.056  40.813  1.00  0.78           H  
ATOM   1945  HB3 SER A2378      55.736   9.592  41.571  1.00  0.78           H  
ATOM   1946  HG  SER A2378      57.766  10.111  42.449  1.00  0.78           H  
ATOM   1947  N   ALA A2379      55.042  13.246  43.595  1.00  0.75           N  
ATOM   1948  CA  ALA A2379      55.518  14.545  44.000  1.00  0.75           C  
ATOM   1949  C   ALA A2379      56.380  14.382  45.237  1.00  0.75           C  
ATOM   1950  O   ALA A2379      55.980  13.814  46.249  1.00  0.75           O  
ATOM   1951  CB  ALA A2379      54.373  15.559  44.216  1.00  0.75           C  
ATOM   1952  H   ALA A2379      54.682  12.600  44.312  1.00  0.75           H  
ATOM   1953  HA  ALA A2379      56.119  14.966  43.194  1.00  0.75           H  
ATOM   1954  HB1 ALA A2379      54.833  16.500  44.517  1.00  0.75           H  
ATOM   1955  HB2 ALA A2379      53.846  15.651  43.267  1.00  0.75           H  
ATOM   1956  HB3 ALA A2379      53.731  15.153  44.998  1.00  0.75           H  
ATOM   1957  N   ASN A2380      57.619  14.894  45.176  1.00  0.77           N  
ATOM   1958  CA  ASN A2380      58.563  14.803  46.267  1.00  0.77           C  
ATOM   1959  C   ASN A2380      58.901  16.206  46.725  1.00  0.77           C  
ATOM   1960  O   ASN A2380      58.980  17.142  45.929  1.00  0.77           O  
ATOM   1961  CB  ASN A2380      59.860  14.081  45.832  1.00  0.77           C  
ATOM   1962  CG  ASN A2380      59.541  12.632  45.490  1.00  0.77           C  
ATOM   1963  OD1 ASN A2380      58.843  11.940  46.227  1.00  0.77           O  
ATOM   1964  ND2 ASN A2380      60.081  12.141  44.352  1.00  0.77           N  
ATOM   1965  H   ASN A2380      57.911  15.374  44.312  1.00  0.77           H  
ATOM   1966  HA  ASN A2380      58.113  14.227  47.075  1.00  0.77           H  
ATOM   1967  HB2 ASN A2380      60.595  14.112  46.636  1.00  0.77           H  
ATOM   1968  HB3 ASN A2380      60.270  14.570  44.948  1.00  0.77           H  
ATOM   1969 HD21 ASN A2380      59.897  11.167  44.073  1.00  0.77           H  
ATOM   1970 HD22 ASN A2380      60.676  12.741  43.764  1.00  0.77           H  
ATOM   1971  N   ARG A2381      59.101  16.407  48.037  1.00  0.75           N  
ATOM   1972  CA  ARG A2381      59.572  17.684  48.524  1.00  0.75           C  
ATOM   1973  C   ARG A2381      60.417  17.518  49.768  1.00  0.75           C  
ATOM   1974  O   ARG A2381      60.198  16.649  50.613  1.00  0.75           O  
ATOM   1975  CB  ARG A2381      58.409  18.690  48.753  1.00  0.75           C  
ATOM   1976  CG  ARG A2381      58.827  20.058  49.334  1.00  0.75           C  
ATOM   1977  CD  ARG A2381      57.861  21.213  49.082  1.00  0.75           C  
ATOM   1978  NE  ARG A2381      58.026  21.560  47.637  1.00  0.75           N  
ATOM   1979  CZ  ARG A2381      57.546  22.672  47.074  1.00  0.75           C  
ATOM   1980  NH1 ARG A2381      56.888  23.594  47.768  1.00  0.75           N  
ATOM   1981  NH2 ARG A2381      57.718  22.865  45.767  1.00  0.75           N1+
ATOM   1982  H   ARG A2381      58.917  15.644  48.704  1.00  0.75           H  
ATOM   1983  HA  ARG A2381      60.206  18.110  47.746  1.00  0.75           H  
ATOM   1984  HB2 ARG A2381      57.733  18.236  49.478  1.00  0.75           H  
ATOM   1985  HB3 ARG A2381      57.973  18.892  47.775  1.00  0.75           H  
ATOM   1986  HG2 ARG A2381      59.765  20.332  48.852  1.00  0.75           H  
ATOM   1987  HG3 ARG A2381      58.866  19.933  50.416  1.00  0.75           H  
ATOM   1988  HD2 ARG A2381      58.062  22.070  49.725  1.00  0.75           H  
ATOM   1989  HD3 ARG A2381      56.831  20.927  49.295  1.00  0.75           H  
ATOM   1990  HE  ARG A2381      58.542  20.900  47.038  1.00  0.75           H  
ATOM   1991 HH11 ARG A2381      56.732  23.465  48.778  1.00  0.75           H  
ATOM   1992 HH12 ARG A2381      56.534  24.438  47.296  1.00  0.75           H  
ATOM   1993 HH21 ARG A2381      58.216  22.161  45.204  1.00  0.75           H  
ATOM   1994 HH22 ARG A2381      57.353  23.718  45.320  1.00  0.75           H  
ATOM   1995  N   LEU A2382      61.435  18.385  49.874  1.00  0.79           N  
ATOM   1996  CA  LEU A2382      62.289  18.532  51.017  1.00  0.79           C  
ATOM   1997  C   LEU A2382      61.851  19.779  51.763  1.00  0.79           C  
ATOM   1998  O   LEU A2382      61.784  20.870  51.200  1.00  0.79           O  
ATOM   1999  CB  LEU A2382      63.744  18.733  50.530  1.00  0.79           C  
ATOM   2000  CG  LEU A2382      64.324  17.563  49.719  1.00  0.79           C  
ATOM   2001  CD1 LEU A2382      65.717  17.919  49.192  1.00  0.79           C  
ATOM   2002  CD2 LEU A2382      64.386  16.289  50.556  1.00  0.79           C  
ATOM   2003  H   LEU A2382      61.619  18.997  49.066  1.00  0.79           H  
ATOM   2004  HA  LEU A2382      62.231  17.653  51.659  1.00  0.79           H  
ATOM   2005  HB2 LEU A2382      64.367  18.840  51.418  1.00  0.79           H  
ATOM   2006  HB3 LEU A2382      63.737  19.597  49.866  1.00  0.79           H  
ATOM   2007  HG  LEU A2382      63.662  17.380  48.873  1.00  0.79           H  
ATOM   2008 HD11 LEU A2382      66.075  17.057  48.629  1.00  0.79           H  
ATOM   2009 HD12 LEU A2382      65.603  18.798  48.558  1.00  0.79           H  
ATOM   2010 HD13 LEU A2382      66.343  18.124  50.060  1.00  0.79           H  
ATOM   2011 HD21 LEU A2382      64.804  15.509  49.919  1.00  0.79           H  
ATOM   2012 HD22 LEU A2382      65.027  16.501  51.412  1.00  0.79           H  
ATOM   2013 HD23 LEU A2382      63.365  16.058  50.861  1.00  0.79           H  
ATOM   2014  N   PHE A2383      61.535  19.661  53.058  1.00  0.80           N  
ATOM   2015  CA  PHE A2383      61.198  20.807  53.879  1.00  0.80           C  
ATOM   2016  C   PHE A2383      62.304  20.956  54.893  1.00  0.80           C  
ATOM   2017  O   PHE A2383      62.449  20.115  55.775  1.00  0.80           O  
ATOM   2018  CB  PHE A2383      59.875  20.602  54.642  1.00  0.80           C  
ATOM   2019  CG  PHE A2383      58.723  20.476  53.694  1.00  0.80           C  
ATOM   2020  CD1 PHE A2383      58.273  19.209  53.288  1.00  0.80           C  
ATOM   2021  CD2 PHE A2383      58.044  21.620  53.244  1.00  0.80           C  
ATOM   2022  CE1 PHE A2383      57.149  19.086  52.465  1.00  0.80           C  
ATOM   2023  CE2 PHE A2383      56.905  21.499  52.440  1.00  0.80           C  
ATOM   2024  CZ  PHE A2383      56.458  20.230  52.054  1.00  0.80           C  
ATOM   2025  H   PHE A2383      61.531  18.724  53.486  1.00  0.80           H  
ATOM   2026  HA  PHE A2383      61.084  21.683  53.241  1.00  0.80           H  
ATOM   2027  HB2 PHE A2383      59.692  21.449  55.303  1.00  0.80           H  
ATOM   2028  HB3 PHE A2383      59.938  19.672  55.208  1.00  0.80           H  
ATOM   2029  HD1 PHE A2383      58.804  18.315  53.617  1.00  0.80           H  
ATOM   2030  HD2 PHE A2383      58.407  22.609  53.523  1.00  0.80           H  
ATOM   2031  HE1 PHE A2383      56.812  18.100  52.145  1.00  0.80           H  
ATOM   2032  HE2 PHE A2383      56.368  22.390  52.115  1.00  0.80           H  
ATOM   2033  HZ  PHE A2383      55.569  20.133  51.431  1.00  0.80           H  
ATOM   2034  N   GLY A2384      63.145  22.000  54.774  1.00  0.79           N  
ATOM   2035  CA  GLY A2384      64.361  22.139  55.574  1.00  0.79           C  
ATOM   2036  C   GLY A2384      64.298  23.305  56.498  1.00  0.79           C  
ATOM   2037  O   GLY A2384      63.511  24.222  56.295  1.00  0.79           O  
ATOM   2038  H   GLY A2384      62.922  22.735  54.088  1.00  0.79           H  
ATOM   2039  HA2 GLY A2384      65.188  22.299  54.883  1.00  0.79           H  
ATOM   2040  HA3 GLY A2384      64.485  21.230  56.162  1.00  0.79           H  
ATOM   2041  N   ASP A2385      65.140  23.317  57.548  1.00  0.73           N  
ATOM   2042  CA  ASP A2385      65.220  24.448  58.451  1.00  0.73           C  
ATOM   2043  C   ASP A2385      65.636  25.741  57.752  1.00  0.73           C  
ATOM   2044  O   ASP A2385      66.571  25.808  56.955  1.00  0.73           O  
ATOM   2045  CB  ASP A2385      66.091  24.128  59.698  1.00  0.73           C  
ATOM   2046  CG  ASP A2385      65.853  25.107  60.846  1.00  0.73           C  
ATOM   2047  OD1 ASP A2385      64.754  25.724  60.892  1.00  0.73           O  
ATOM   2048  OD2 ASP A2385      66.776  25.275  61.680  1.00  0.73           O1-
ATOM   2049  H   ASP A2385      65.744  22.500  57.714  1.00  0.73           H  
ATOM   2050  HA  ASP A2385      64.208  24.630  58.813  1.00  0.73           H  
ATOM   2051  HB2 ASP A2385      67.142  24.191  59.415  1.00  0.73           H  
ATOM   2052  HB3 ASP A2385      65.813  23.137  60.056  1.00  0.73           H  
ATOM   2053  N   LYS A2386      64.890  26.807  58.060  1.00  0.69           N  
ATOM   2054  CA  LYS A2386      64.952  28.130  57.483  1.00  0.69           C  
ATOM   2055  C   LYS A2386      66.282  28.822  57.696  1.00  0.69           C  
ATOM   2056  O   LYS A2386      66.698  29.652  56.889  1.00  0.69           O  
ATOM   2057  CB  LYS A2386      63.794  28.933  58.119  1.00  0.69           C  
ATOM   2058  CG  LYS A2386      63.772  30.458  57.943  1.00  0.69           C  
ATOM   2059  CD  LYS A2386      62.635  31.032  58.797  1.00  0.69           C  
ATOM   2060  CE  LYS A2386      62.607  32.556  58.917  1.00  0.69           C  
ATOM   2061  NZ  LYS A2386      61.580  32.966  59.883  1.00  0.69           N1+
ATOM   2062  H   LYS A2386      64.185  26.668  58.798  1.00  0.69           H  
ATOM   2063  HA  LYS A2386      64.854  28.061  56.400  1.00  0.69           H  
ATOM   2064  HB2 LYS A2386      63.887  28.773  59.193  1.00  0.69           H  
ATOM   2065  HB3 LYS A2386      62.894  28.582  57.614  1.00  0.69           H  
ATOM   2066  HG2 LYS A2386      63.612  30.709  56.894  1.00  0.69           H  
ATOM   2067  HG3 LYS A2386      64.724  30.882  58.261  1.00  0.69           H  
ATOM   2068  HD2 LYS A2386      62.775  30.644  59.806  1.00  0.69           H  
ATOM   2069  HD3 LYS A2386      61.704  30.744  58.308  1.00  0.69           H  
ATOM   2070  HE2 LYS A2386      62.395  33.017  57.953  1.00  0.69           H  
ATOM   2071  HE3 LYS A2386      63.570  32.903  59.293  1.00  0.69           H  
ATOM   2072  HZ1 LYS A2386      61.137  32.105  60.236  1.00  0.69           H  
ATOM   2073  HZ2 LYS A2386      62.061  33.483  60.633  1.00  0.69           H  
ATOM   2074  HZ3 LYS A2386      60.910  33.561  59.376  1.00  0.69           H  
ATOM   2075  N   SER A2387      66.974  28.510  58.810  1.00  0.70           N  
ATOM   2076  CA  SER A2387      68.206  29.180  59.189  1.00  0.70           C  
ATOM   2077  C   SER A2387      69.465  28.368  58.912  1.00  0.70           C  
ATOM   2078  O   SER A2387      70.559  28.785  59.285  1.00  0.70           O  
ATOM   2079  CB  SER A2387      68.182  29.710  60.658  1.00  0.70           C  
ATOM   2080  OG  SER A2387      68.103  28.723  61.694  1.00  0.70           O  
ATOM   2081  H   SER A2387      66.613  27.763  59.420  1.00  0.70           H  
ATOM   2082  HA  SER A2387      68.255  30.047  58.530  1.00  0.70           H  
ATOM   2083  HB2 SER A2387      67.320  30.362  60.803  1.00  0.70           H  
ATOM   2084  HB3 SER A2387      69.163  30.154  60.829  1.00  0.70           H  
ATOM   2085  HG  SER A2387      67.230  28.199  61.544  1.00  0.70           H  
ATOM   2086  N   LEU A2388      69.372  27.223  58.191  1.00  0.69           N  
ATOM   2087  CA  LEU A2388      70.530  26.388  57.888  1.00  0.69           C  
ATOM   2088  C   LEU A2388      70.977  26.444  56.437  1.00  0.69           C  
ATOM   2089  O   LEU A2388      70.189  26.526  55.497  1.00  0.69           O  
ATOM   2090  CB  LEU A2388      70.286  24.890  58.191  1.00  0.69           C  
ATOM   2091  CG  LEU A2388      70.134  24.539  59.681  1.00  0.69           C  
ATOM   2092  CD1 LEU A2388      69.919  23.029  59.806  1.00  0.69           C  
ATOM   2093  CD2 LEU A2388      71.332  24.977  60.536  1.00  0.69           C  
ATOM   2094  H   LEU A2388      68.447  26.931  57.843  1.00  0.69           H  
ATOM   2095  HA  LEU A2388      71.300  26.809  58.535  1.00  0.69           H  
ATOM   2096  HB2 LEU A2388      71.159  24.347  57.829  1.00  0.69           H  
ATOM   2097  HB3 LEU A2388      69.343  24.624  57.714  1.00  0.69           H  
ATOM   2098  HG  LEU A2388      69.275  25.089  60.065  1.00  0.69           H  
ATOM   2099 HD11 LEU A2388      69.815  22.809  60.868  1.00  0.69           H  
ATOM   2100 HD12 LEU A2388      69.012  22.789  59.252  1.00  0.69           H  
ATOM   2101 HD13 LEU A2388      70.796  22.546  59.376  1.00  0.69           H  
ATOM   2102 HD21 LEU A2388      71.117  24.680  61.562  1.00  0.69           H  
ATOM   2103 HD22 LEU A2388      72.209  24.464  60.142  1.00  0.69           H  
ATOM   2104 HD23 LEU A2388      71.416  26.059  60.436  1.00  0.69           H  
ATOM   2105  N   THR A2389      72.305  26.333  56.226  1.00  0.69           N  
ATOM   2106  CA  THR A2389      72.900  26.238  54.899  1.00  0.69           C  
ATOM   2107  C   THR A2389      72.989  24.783  54.479  1.00  0.69           C  
ATOM   2108  O   THR A2389      73.831  24.000  54.927  1.00  0.69           O  
ATOM   2109  CB  THR A2389      74.290  26.853  54.817  1.00  0.69           C  
ATOM   2110  OG1 THR A2389      74.254  28.210  55.243  1.00  0.69           O  
ATOM   2111  CG2 THR A2389      74.810  26.861  53.371  1.00  0.69           C  
ATOM   2112  H   THR A2389      72.930  26.314  57.044  1.00  0.69           H  
ATOM   2113  HA  THR A2389      72.250  26.803  54.231  1.00  0.69           H  
ATOM   2114  HB  THR A2389      74.940  26.252  55.453  1.00  0.69           H  
ATOM   2115 HG21 THR A2389      74.844  25.823  53.039  1.00  0.69           H  
ATOM   2116 HG22 THR A2389      74.108  27.452  52.783  1.00  0.69           H  
ATOM   2117 HG23 THR A2389      75.802  27.312  53.392  1.00  0.69           H  
ATOM   2118  HG1 THR A2389      73.906  28.212  56.212  1.00  0.69           H  
ATOM   2119  N   PHE A2390      72.083  24.356  53.584  1.00  0.69           N  
ATOM   2120  CA  PHE A2390      72.106  23.029  52.998  1.00  0.69           C  
ATOM   2121  C   PHE A2390      73.197  22.882  51.951  1.00  0.69           C  
ATOM   2122  O   PHE A2390      73.691  23.848  51.379  1.00  0.69           O  
ATOM   2123  CB  PHE A2390      70.735  22.640  52.398  1.00  0.69           C  
ATOM   2124  CG  PHE A2390      69.785  22.334  53.520  1.00  0.69           C  
ATOM   2125  CD1 PHE A2390      69.703  21.026  54.026  1.00  0.69           C  
ATOM   2126  CD2 PHE A2390      68.988  23.338  54.095  1.00  0.69           C  
ATOM   2127  CE1 PHE A2390      68.846  20.725  55.091  1.00  0.69           C  
ATOM   2128  CE2 PHE A2390      68.125  23.041  55.157  1.00  0.69           C  
ATOM   2129  CZ  PHE A2390      68.058  21.734  55.657  1.00  0.69           C  
ATOM   2130  H   PHE A2390      71.334  25.003  53.299  1.00  0.69           H  
ATOM   2131  HA  PHE A2390      72.330  22.342  53.814  1.00  0.69           H  
ATOM   2132  HB2 PHE A2390      70.826  21.772  51.745  1.00  0.69           H  
ATOM   2133  HB3 PHE A2390      70.335  23.473  51.820  1.00  0.69           H  
ATOM   2134  HD1 PHE A2390      70.313  20.238  53.585  1.00  0.69           H  
ATOM   2135  HD2 PHE A2390      69.042  24.357  53.711  1.00  0.69           H  
ATOM   2136  HE1 PHE A2390      68.792  19.708  55.479  1.00  0.69           H  
ATOM   2137  HE2 PHE A2390      67.507  23.825  55.594  1.00  0.69           H  
ATOM   2138  HZ  PHE A2390      67.391  21.503  56.488  1.00  0.69           H  
ATOM   2139  N   ASN A2391      73.640  21.639  51.690  1.00  0.72           N  
ATOM   2140  CA  ASN A2391      74.602  21.366  50.643  1.00  0.72           C  
ATOM   2141  C   ASN A2391      73.963  21.524  49.255  1.00  0.72           C  
ATOM   2142  O   ASN A2391      72.963  20.885  48.931  1.00  0.72           O  
ATOM   2143  CB  ASN A2391      75.187  19.947  50.879  1.00  0.72           C  
ATOM   2144  CG  ASN A2391      76.368  19.616  49.974  1.00  0.72           C  
ATOM   2145  OD1 ASN A2391      76.220  19.493  48.759  1.00  0.72           O  
ATOM   2146  ND2 ASN A2391      77.580  19.458  50.554  1.00  0.72           N  
ATOM   2147  H   ASN A2391      73.283  20.855  52.254  1.00  0.72           H  
ATOM   2148  HA  ASN A2391      75.418  22.088  50.676  1.00  0.72           H  
ATOM   2149  HB2 ASN A2391      74.404  19.217  50.675  1.00  0.72           H  
ATOM   2150  HB3 ASN A2391      75.559  19.913  51.903  1.00  0.72           H  
ATOM   2151 HD21 ASN A2391      78.402  19.234  49.976  1.00  0.72           H  
ATOM   2152 HD22 ASN A2391      77.680  19.562  51.574  1.00  0.72           H  
ATOM   2153  N   GLU A2392      74.538  22.391  48.400  1.00  0.68           N  
ATOM   2154  CA  GLU A2392      74.073  22.678  47.055  1.00  0.68           C  
ATOM   2155  C   GLU A2392      74.069  21.473  46.117  1.00  0.68           C  
ATOM   2156  O   GLU A2392      73.103  21.247  45.399  1.00  0.68           O  
ATOM   2157  CB  GLU A2392      74.777  23.941  46.491  1.00  0.68           C  
ATOM   2158  CG  GLU A2392      76.268  24.131  46.875  1.00  0.68           C  
ATOM   2159  CD  GLU A2392      76.730  25.574  46.651  1.00  0.68           C  
ATOM   2160  OE1 GLU A2392      76.128  26.481  47.281  1.00  0.68           O  
ATOM   2161  OE2 GLU A2392      77.719  25.766  45.901  1.00  0.68           O1-
ATOM   2162  H   GLU A2392      75.377  22.892  48.727  1.00  0.68           H  
ATOM   2163  HA  GLU A2392      73.012  22.916  47.125  1.00  0.68           H  
ATOM   2164  HB2 GLU A2392      74.246  24.796  46.910  1.00  0.68           H  
ATOM   2165  HB3 GLU A2392      74.755  23.840  45.406  1.00  0.68           H  
ATOM   2166  HG2 GLU A2392      76.879  23.474  46.256  1.00  0.68           H  
ATOM   2167  HG3 GLU A2392      76.382  23.904  47.935  1.00  0.68           H  
ATOM   2168  N   THR A2393      75.073  20.574  46.172  1.00  0.72           N  
ATOM   2169  CA  THR A2393      75.036  19.307  45.424  1.00  0.72           C  
ATOM   2170  C   THR A2393      73.848  18.428  45.809  1.00  0.72           C  
ATOM   2171  O   THR A2393      73.176  17.839  44.962  1.00  0.72           O  
ATOM   2172  CB  THR A2393      76.286  18.451  45.625  1.00  0.72           C  
ATOM   2173  OG1 THR A2393      77.459  19.161  45.258  1.00  0.72           O  
ATOM   2174  CG2 THR A2393      76.261  17.195  44.745  1.00  0.72           C  
ATOM   2175  H   THR A2393      75.894  20.781  46.758  1.00  0.72           H  
ATOM   2176  HA  THR A2393      74.960  19.627  44.385  1.00  0.72           H  
ATOM   2177  HB  THR A2393      76.295  18.186  46.682  1.00  0.72           H  
ATOM   2178 HG21 THR A2393      75.377  16.624  45.029  1.00  0.72           H  
ATOM   2179 HG22 THR A2393      76.210  17.532  43.710  1.00  0.72           H  
ATOM   2180 HG23 THR A2393      77.180  16.645  44.948  1.00  0.72           H  
ATOM   2181  HG1 THR A2393      77.492  20.010  45.841  1.00  0.72           H  
ATOM   2182  N   TYR A2394      73.533  18.336  47.121  1.00  0.73           N  
ATOM   2183  CA  TYR A2394      72.349  17.647  47.626  1.00  0.73           C  
ATOM   2184  C   TYR A2394      71.044  18.280  47.132  1.00  0.73           C  
ATOM   2185  O   TYR A2394      70.115  17.571  46.745  1.00  0.73           O  
ATOM   2186  CB  TYR A2394      72.381  17.575  49.182  1.00  0.73           C  
ATOM   2187  CG  TYR A2394      71.165  16.909  49.783  1.00  0.73           C  
ATOM   2188  CD1 TYR A2394      70.961  15.526  49.656  1.00  0.73           C  
ATOM   2189  CD2 TYR A2394      70.192  17.682  50.441  1.00  0.73           C  
ATOM   2190  CE1 TYR A2394      69.808  14.926  50.183  1.00  0.73           C  
ATOM   2191  CE2 TYR A2394      69.035  17.084  50.962  1.00  0.73           C  
ATOM   2192  CZ  TYR A2394      68.851  15.702  50.840  1.00  0.73           C  
ATOM   2193  OH  TYR A2394      67.705  15.076  51.368  1.00  0.73           O  
ATOM   2194  H   TYR A2394      74.165  18.778  47.804  1.00  0.73           H  
ATOM   2195  HA  TYR A2394      72.373  16.633  47.227  1.00  0.73           H  
ATOM   2196  HB2 TYR A2394      72.426  18.589  49.578  1.00  0.73           H  
ATOM   2197  HB3 TYR A2394      73.235  16.958  49.462  1.00  0.73           H  
ATOM   2198  HD1 TYR A2394      71.704  14.914  49.144  1.00  0.73           H  
ATOM   2199  HD2 TYR A2394      70.338  18.757  50.547  1.00  0.73           H  
ATOM   2200  HE1 TYR A2394      69.659  13.851  50.079  1.00  0.73           H  
ATOM   2201  HE2 TYR A2394      68.282  17.694  51.460  1.00  0.73           H  
ATOM   2202  HH  TYR A2394      67.134  15.813  51.806  1.00  0.73           H  
ATOM   2203  N   GLN A2395      70.951  19.629  47.114  1.00  0.71           N  
ATOM   2204  CA  GLN A2395      69.827  20.335  46.513  1.00  0.71           C  
ATOM   2205  C   GLN A2395      69.627  20.014  45.041  1.00  0.71           C  
ATOM   2206  O   GLN A2395      68.566  19.538  44.638  1.00  0.71           O  
ATOM   2207  CB  GLN A2395      70.008  21.876  46.605  1.00  0.71           C  
ATOM   2208  CG  GLN A2395      69.517  22.473  47.937  1.00  0.71           C  
ATOM   2209  CD  GLN A2395      69.517  24.005  47.961  1.00  0.71           C  
ATOM   2210  OE1 GLN A2395      69.870  24.616  48.968  1.00  0.71           O  
ATOM   2211  NE2 GLN A2395      69.064  24.644  46.857  1.00  0.71           N  
ATOM   2212  H   GLN A2395      71.707  20.181  47.544  1.00  0.71           H  
ATOM   2213  HA  GLN A2395      68.961  19.996  47.082  1.00  0.71           H  
ATOM   2214  HB2 GLN A2395      69.422  22.330  45.806  1.00  0.71           H  
ATOM   2215  HB3 GLN A2395      71.075  22.086  46.534  1.00  0.71           H  
ATOM   2216  HG2 GLN A2395      70.195  22.134  48.721  1.00  0.71           H  
ATOM   2217  HG3 GLN A2395      68.486  22.148  48.080  1.00  0.71           H  
ATOM   2218 HE21 GLN A2395      68.737  24.101  46.045  1.00  0.71           H  
ATOM   2219 HE22 GLN A2395      69.046  25.673  46.829  1.00  0.71           H  
ATOM   2220  N   ASP A2396      70.674  20.221  44.228  1.00  0.74           N  
ATOM   2221  CA  ASP A2396      70.621  20.087  42.790  1.00  0.74           C  
ATOM   2222  C   ASP A2396      70.322  18.663  42.340  1.00  0.74           C  
ATOM   2223  O   ASP A2396      69.487  18.425  41.471  1.00  0.74           O  
ATOM   2224  CB  ASP A2396      71.966  20.540  42.173  1.00  0.74           C  
ATOM   2225  CG  ASP A2396      72.251  22.025  42.369  1.00  0.74           C  
ATOM   2226  OD1 ASP A2396      71.479  22.727  43.068  1.00  0.74           O  
ATOM   2227  OD2 ASP A2396      73.278  22.458  41.786  1.00  0.74           O1-
ATOM   2228  H   ASP A2396      71.571  20.492  44.655  1.00  0.74           H  
ATOM   2229  HA  ASP A2396      69.804  20.720  42.444  1.00  0.74           H  
ATOM   2230  HB2 ASP A2396      71.929  20.351  41.100  1.00  0.74           H  
ATOM   2231  HB3 ASP A2396      72.761  19.994  42.681  1.00  0.74           H  
ATOM   2232  N   ILE A2397      70.970  17.645  42.947  1.00  0.74           N  
ATOM   2233  CA  ILE A2397      70.684  16.247  42.640  1.00  0.74           C  
ATOM   2234  C   ILE A2397      69.284  15.816  43.067  1.00  0.74           C  
ATOM   2235  O   ILE A2397      68.580  15.138  42.317  1.00  0.74           O  
ATOM   2236  CB  ILE A2397      71.761  15.295  43.152  1.00  0.74           C  
ATOM   2237  CG1 ILE A2397      73.089  15.601  42.417  1.00  0.74           C  
ATOM   2238  CG2 ILE A2397      71.335  13.829  42.920  1.00  0.74           C  
ATOM   2239  CD1 ILE A2397      74.261  14.722  42.864  1.00  0.74           C  
ATOM   2240  H   ILE A2397      71.690  17.863  43.650  1.00  0.74           H  
ATOM   2241  HA  ILE A2397      70.705  16.179  41.552  1.00  0.74           H  
ATOM   2242  HB  ILE A2397      71.899  15.438  44.224  1.00  0.74           H  
ATOM   2243 HG12 ILE A2397      73.358  16.635  42.632  1.00  0.74           H  
ATOM   2244 HG13 ILE A2397      72.928  15.399  41.358  1.00  0.74           H  
ATOM   2245 HG21 ILE A2397      72.138  13.199  43.303  1.00  0.74           H  
ATOM   2246 HG22 ILE A2397      70.405  13.677  43.467  1.00  0.74           H  
ATOM   2247 HG23 ILE A2397      71.198  13.703  41.846  1.00  0.74           H  
ATOM   2248 HD11 ILE A2397      75.130  15.029  42.282  1.00  0.74           H  
ATOM   2249 HD12 ILE A2397      74.404  14.900  43.930  1.00  0.74           H  
ATOM   2250 HD13 ILE A2397      73.980  13.689  42.660  1.00  0.74           H  
ATOM   2251  N   SER A2398      68.808  16.228  44.261  1.00  0.78           N  
ATOM   2252  CA  SER A2398      67.439  15.951  44.699  1.00  0.78           C  
ATOM   2253  C   SER A2398      66.386  16.562  43.794  1.00  0.78           C  
ATOM   2254  O   SER A2398      65.401  15.910  43.438  1.00  0.78           O  
ATOM   2255  CB  SER A2398      67.149  16.461  46.129  1.00  0.78           C  
ATOM   2256  OG  SER A2398      67.752  15.610  47.101  1.00  0.78           O  
ATOM   2257  H   SER A2398      69.431  16.757  44.887  1.00  0.78           H  
ATOM   2258  HA  SER A2398      67.376  14.863  44.664  1.00  0.78           H  
ATOM   2259  HB2 SER A2398      66.081  16.524  46.336  1.00  0.78           H  
ATOM   2260  HB3 SER A2398      67.625  17.434  46.255  1.00  0.78           H  
ATOM   2261  HG  SER A2398      68.766  15.619  46.921  1.00  0.78           H  
ATOM   2262  N   GLU A2399      66.589  17.820  43.361  1.00  0.72           N  
ATOM   2263  CA  GLU A2399      65.736  18.464  42.380  1.00  0.72           C  
ATOM   2264  C   GLU A2399      65.789  17.804  41.008  1.00  0.72           C  
ATOM   2265  O   GLU A2399      64.761  17.502  40.406  1.00  0.72           O  
ATOM   2266  CB  GLU A2399      66.078  19.965  42.270  1.00  0.72           C  
ATOM   2267  CG  GLU A2399      65.044  20.772  41.448  1.00  0.72           C  
ATOM   2268  CD  GLU A2399      65.282  22.279  41.526  1.00  0.72           C  
ATOM   2269  OE1 GLU A2399      66.453  22.703  41.644  1.00  0.72           O  
ATOM   2270  OE2 GLU A2399      64.267  23.024  41.472  1.00  0.72           O1-
ATOM   2271  H   GLU A2399      67.386  18.349  43.743  1.00  0.72           H  
ATOM   2272  HA  GLU A2399      64.713  18.348  42.738  1.00  0.72           H  
ATOM   2273  HB2 GLU A2399      67.038  20.045  41.760  1.00  0.72           H  
ATOM   2274  HB3 GLU A2399      66.090  20.374  43.280  1.00  0.72           H  
ATOM   2275  HG2 GLU A2399      64.050  20.568  41.846  1.00  0.72           H  
ATOM   2276  HG3 GLU A2399      65.144  20.480  40.403  1.00  0.72           H  
ATOM   2277  N   LEU A2400      66.994  17.497  40.493  1.00  0.74           N  
ATOM   2278  CA  LEU A2400      67.159  16.868  39.198  1.00  0.74           C  
ATOM   2279  C   LEU A2400      66.654  15.429  39.082  1.00  0.74           C  
ATOM   2280  O   LEU A2400      65.912  15.087  38.167  1.00  0.74           O  
ATOM   2281  CB  LEU A2400      68.666  16.901  38.842  1.00  0.74           C  
ATOM   2282  CG  LEU A2400      69.041  16.395  37.439  1.00  0.74           C  
ATOM   2283  CD1 LEU A2400      68.384  17.228  36.333  1.00  0.74           C  
ATOM   2284  CD2 LEU A2400      70.559  16.417  37.248  1.00  0.74           C  
ATOM   2285  H   LEU A2400      67.836  17.719  41.043  1.00  0.74           H  
ATOM   2286  HA  LEU A2400      66.538  17.438  38.507  1.00  0.74           H  
ATOM   2287  HB2 LEU A2400      69.167  16.240  39.549  1.00  0.74           H  
ATOM   2288  HB3 LEU A2400      68.964  17.949  38.872  1.00  0.74           H  
ATOM   2289  HG  LEU A2400      68.672  15.372  37.363  1.00  0.74           H  
ATOM   2290 HD11 LEU A2400      68.702  16.802  35.382  1.00  0.74           H  
ATOM   2291 HD12 LEU A2400      67.306  17.149  36.472  1.00  0.74           H  
ATOM   2292 HD13 LEU A2400      68.734  18.253  36.455  1.00  0.74           H  
ATOM   2293 HD21 LEU A2400      70.759  16.050  36.241  1.00  0.74           H  
ATOM   2294 HD22 LEU A2400      70.881  17.451  37.374  1.00  0.74           H  
ATOM   2295 HD23 LEU A2400      70.986  15.764  38.010  1.00  0.74           H  
ATOM   2296  N   VAL A2401      67.039  14.531  40.011  1.00  0.78           N  
ATOM   2297  CA  VAL A2401      66.753  13.104  39.901  1.00  0.78           C  
ATOM   2298  C   VAL A2401      65.347  12.756  40.358  1.00  0.78           C  
ATOM   2299  O   VAL A2401      64.651  11.923  39.771  1.00  0.78           O  
ATOM   2300  CB  VAL A2401      67.779  12.293  40.696  1.00  0.78           C  
ATOM   2301  CG1 VAL A2401      67.454  10.788  40.683  1.00  0.78           C  
ATOM   2302  CG2 VAL A2401      69.173  12.531  40.085  1.00  0.78           C  
ATOM   2303  H   VAL A2401      67.558  14.867  40.835  1.00  0.78           H  
ATOM   2304  HA  VAL A2401      66.823  12.846  38.844  1.00  0.78           H  
ATOM   2305  HB  VAL A2401      67.753  12.622  41.735  1.00  0.78           H  
ATOM   2306 HG11 VAL A2401      68.228  10.290  41.267  1.00  0.78           H  
ATOM   2307 HG12 VAL A2401      66.468  10.671  41.133  1.00  0.78           H  
ATOM   2308 HG13 VAL A2401      67.464  10.469  39.641  1.00  0.78           H  
ATOM   2309 HG21 VAL A2401      69.881  11.943  40.669  1.00  0.78           H  
ATOM   2310 HG22 VAL A2401      69.128  12.198  39.048  1.00  0.78           H  
ATOM   2311 HG23 VAL A2401      69.375  13.600  40.159  1.00  0.78           H  
ATOM   2312  N   TYR A2402      64.901  13.388  41.458  1.00  0.75           N  
ATOM   2313  CA  TYR A2402      63.684  12.993  42.140  1.00  0.75           C  
ATOM   2314  C   TYR A2402      62.616  14.068  42.084  1.00  0.75           C  
ATOM   2315  O   TYR A2402      61.514  13.874  42.596  1.00  0.75           O  
ATOM   2316  CB  TYR A2402      63.992  12.671  43.623  1.00  0.75           C  
ATOM   2317  CG  TYR A2402      64.900  11.477  43.718  1.00  0.75           C  
ATOM   2318  CD1 TYR A2402      64.375  10.183  43.570  1.00  0.75           C  
ATOM   2319  CD2 TYR A2402      66.275  11.630  43.964  1.00  0.75           C  
ATOM   2320  CE1 TYR A2402      65.209   9.061  43.660  1.00  0.75           C  
ATOM   2321  CE2 TYR A2402      67.113  10.509  44.053  1.00  0.75           C  
ATOM   2322  CZ  TYR A2402      66.578   9.225  43.889  1.00  0.75           C  
ATOM   2323  OH  TYR A2402      67.405   8.088  43.919  1.00  0.75           O  
ATOM   2324  H   TYR A2402      65.443  14.181  41.829  1.00  0.75           H  
ATOM   2325  HA  TYR A2402      63.303  12.111  41.626  1.00  0.75           H  
ATOM   2326  HB2 TYR A2402      63.069  12.461  44.164  1.00  0.75           H  
ATOM   2327  HB3 TYR A2402      64.507  13.520  44.072  1.00  0.75           H  
ATOM   2328  HD1 TYR A2402      63.309  10.050  43.383  1.00  0.75           H  
ATOM   2329  HD2 TYR A2402      66.694  12.629  44.087  1.00  0.75           H  
ATOM   2330  HE1 TYR A2402      64.790   8.060  43.551  1.00  0.75           H  
ATOM   2331  HE2 TYR A2402      68.178  10.637  44.249  1.00  0.75           H  
ATOM   2332  HH  TYR A2402      68.364   8.418  44.098  1.00  0.75           H  
ATOM   2333  N   GLY A2403      62.895  15.234  41.461  1.00  0.75           N  
ATOM   2334  CA  GLY A2403      61.927  16.323  41.336  1.00  0.75           C  
ATOM   2335  C   GLY A2403      61.735  17.124  42.605  1.00  0.75           C  
ATOM   2336  O   GLY A2403      60.804  17.918  42.729  1.00  0.75           O  
ATOM   2337  H   GLY A2403      63.833  15.362  41.055  1.00  0.75           H  
ATOM   2338  HA2 GLY A2403      60.973  15.848  41.107  1.00  0.75           H  
ATOM   2339  HA3 GLY A2403      62.290  16.989  40.553  1.00  0.75           H  
ATOM   2340  N   ALA A2404      62.593  16.898  43.614  1.00  0.77           N  
ATOM   2341  CA  ALA A2404      62.346  17.314  44.973  1.00  0.77           C  
ATOM   2342  C   ALA A2404      62.990  18.642  45.317  1.00  0.77           C  
ATOM   2343  O   ALA A2404      64.175  18.739  45.625  1.00  0.77           O  
ATOM   2344  CB  ALA A2404      62.843  16.228  45.942  1.00  0.77           C  
ATOM   2345  H   ALA A2404      63.472  16.402  43.407  1.00  0.77           H  
ATOM   2346  HA  ALA A2404      61.269  17.452  45.073  1.00  0.77           H  
ATOM   2347  HB1 ALA A2404      62.637  16.583  46.952  1.00  0.77           H  
ATOM   2348  HB2 ALA A2404      62.289  15.318  45.712  1.00  0.77           H  
ATOM   2349  HB3 ALA A2404      63.912  16.108  45.765  1.00  0.77           H  
ATOM   2350  N   LYS A2405      62.185  19.718  45.297  1.00  0.70           N  
ATOM   2351  CA  LYS A2405      62.620  21.043  45.691  1.00  0.70           C  
ATOM   2352  C   LYS A2405      62.731  21.209  47.195  1.00  0.70           C  
ATOM   2353  O   LYS A2405      62.020  20.565  47.967  1.00  0.70           O  
ATOM   2354  CB  LYS A2405      61.692  22.143  45.120  1.00  0.70           C  
ATOM   2355  CG  LYS A2405      61.779  22.192  43.590  1.00  0.70           C  
ATOM   2356  CD  LYS A2405      60.908  23.272  42.926  1.00  0.70           C  
ATOM   2357  CE  LYS A2405      61.100  23.271  41.401  1.00  0.70           C  
ATOM   2358  NZ  LYS A2405      60.244  24.274  40.728  1.00  0.70           N1+
ATOM   2359  H   LYS A2405      61.211  19.595  44.986  1.00  0.70           H  
ATOM   2360  HA  LYS A2405      63.618  21.157  45.268  1.00  0.70           H  
ATOM   2361  HB2 LYS A2405      61.996  23.111  45.520  1.00  0.70           H  
ATOM   2362  HB3 LYS A2405      60.663  21.913  45.398  1.00  0.70           H  
ATOM   2363  HG2 LYS A2405      61.421  21.229  43.225  1.00  0.70           H  
ATOM   2364  HG3 LYS A2405      62.815  22.421  43.340  1.00  0.70           H  
ATOM   2365  HD2 LYS A2405      61.201  24.247  43.315  1.00  0.70           H  
ATOM   2366  HD3 LYS A2405      59.861  23.063  43.147  1.00  0.70           H  
ATOM   2367  HE2 LYS A2405      60.849  22.289  41.000  1.00  0.70           H  
ATOM   2368  HE3 LYS A2405      62.132  23.551  41.190  1.00  0.70           H  
ATOM   2369  HZ1 LYS A2405      59.267  24.034  40.950  1.00  0.70           H  
ATOM   2370  HZ2 LYS A2405      60.507  25.196  41.105  1.00  0.70           H  
ATOM   2371  HZ3 LYS A2405      60.436  24.205  39.718  1.00  0.70           H  
ATOM   2372  N   LEU A2406      63.627  22.112  47.631  1.00  0.75           N  
ATOM   2373  CA  LEU A2406      63.813  22.449  49.026  1.00  0.75           C  
ATOM   2374  C   LEU A2406      62.980  23.673  49.383  1.00  0.75           C  
ATOM   2375  O   LEU A2406      63.153  24.755  48.826  1.00  0.75           O  
ATOM   2376  CB  LEU A2406      65.314  22.676  49.333  1.00  0.75           C  
ATOM   2377  CG  LEU A2406      65.775  22.324  50.765  1.00  0.75           C  
ATOM   2378  CD1 LEU A2406      67.268  22.622  50.920  1.00  0.75           C  
ATOM   2379  CD2 LEU A2406      65.013  23.042  51.882  1.00  0.75           C  
ATOM   2380  H   LEU A2406      64.214  22.591  46.933  1.00  0.75           H  
ATOM   2381  HA  LEU A2406      63.472  21.617  49.642  1.00  0.75           H  
ATOM   2382  HB2 LEU A2406      65.495  23.743  49.207  1.00  0.75           H  
ATOM   2383  HB3 LEU A2406      65.866  22.014  48.665  1.00  0.75           H  
ATOM   2384  HG  LEU A2406      65.561  21.261  50.879  1.00  0.75           H  
ATOM   2385 HD11 LEU A2406      67.541  22.358  51.942  1.00  0.75           H  
ATOM   2386 HD12 LEU A2406      67.793  22.008  50.188  1.00  0.75           H  
ATOM   2387 HD13 LEU A2406      67.402  23.686  50.727  1.00  0.75           H  
ATOM   2388 HD21 LEU A2406      65.438  22.703  52.827  1.00  0.75           H  
ATOM   2389 HD22 LEU A2406      65.161  24.111  51.732  1.00  0.75           H  
ATOM   2390 HD23 LEU A2406      63.965  22.760  51.785  1.00  0.75           H  
ATOM   2391  N   GLN A2407      62.039  23.526  50.332  1.00  0.74           N  
ATOM   2392  CA  GLN A2407      61.264  24.626  50.862  1.00  0.74           C  
ATOM   2393  C   GLN A2407      61.755  24.942  52.276  1.00  0.74           C  
ATOM   2394  O   GLN A2407      61.785  24.025  53.100  1.00  0.74           O  
ATOM   2395  CB  GLN A2407      59.761  24.266  50.887  1.00  0.74           C  
ATOM   2396  CG  GLN A2407      58.857  25.391  51.438  1.00  0.74           C  
ATOM   2397  CD  GLN A2407      57.381  25.037  51.266  1.00  0.74           C  
ATOM   2398  OE1 GLN A2407      56.990  24.245  50.403  1.00  0.74           O  
ATOM   2399  NE2 GLN A2407      56.518  25.661  52.097  1.00  0.74           N  
ATOM   2400  H   GLN A2407      61.861  22.581  50.701  1.00  0.74           H  
ATOM   2401  HA  GLN A2407      61.392  25.501  50.224  1.00  0.74           H  
ATOM   2402  HB2 GLN A2407      59.644  23.405  51.545  1.00  0.74           H  
ATOM   2403  HB3 GLN A2407      59.455  24.080  49.858  1.00  0.74           H  
ATOM   2404  HG2 GLN A2407      59.062  26.314  50.896  1.00  0.74           H  
ATOM   2405  HG3 GLN A2407      59.058  25.513  52.502  1.00  0.74           H  
ATOM   2406 HE21 GLN A2407      56.869  26.332  52.795  1.00  0.74           H  
ATOM   2407 HE22 GLN A2407      55.509  25.466  52.032  1.00  0.74           H  
ATOM   2408  N   PRO A2408      62.170  26.157  52.639  1.00  0.76           N  
ATOM   2409  CA  PRO A2408      62.570  26.466  54.006  1.00  0.76           C  
ATOM   2410  C   PRO A2408      61.363  26.612  54.922  1.00  0.76           C  
ATOM   2411  O   PRO A2408      60.379  27.235  54.528  1.00  0.76           O  
ATOM   2412  CB  PRO A2408      63.323  27.812  53.897  1.00  0.76           C  
ATOM   2413  CG  PRO A2408      63.311  28.204  52.411  1.00  0.76           C  
ATOM   2414  CD  PRO A2408      62.218  27.342  51.785  1.00  0.76           C  
ATOM   2415  HA  PRO A2408      63.181  25.672  54.434  1.00  0.76           H  
ATOM   2416  HB2 PRO A2408      64.344  27.722  54.267  1.00  0.76           H  
ATOM   2417  HB3 PRO A2408      62.838  28.579  54.501  1.00  0.76           H  
ATOM   2418  HG2 PRO A2408      64.278  28.038  51.936  1.00  0.76           H  
ATOM   2419  HG3 PRO A2408      63.109  29.266  52.275  1.00  0.76           H  
ATOM   2420  HD2 PRO A2408      61.252  27.846  51.773  1.00  0.76           H  
ATOM   2421  HD3 PRO A2408      62.397  27.090  50.740  1.00  0.76           H  
ATOM   2422  N   LEU A2409      61.431  26.084  56.157  1.00  0.77           N  
ATOM   2423  CA  LEU A2409      60.401  26.246  57.163  1.00  0.77           C  
ATOM   2424  C   LEU A2409      61.036  26.578  58.495  1.00  0.77           C  
ATOM   2425  O   LEU A2409      62.163  26.194  58.789  1.00  0.77           O  
ATOM   2426  CB  LEU A2409      59.564  24.968  57.380  1.00  0.77           C  
ATOM   2427  CG  LEU A2409      58.728  24.516  56.176  1.00  0.77           C  
ATOM   2428  CD1 LEU A2409      57.984  23.234  56.550  1.00  0.77           C  
ATOM   2429  CD2 LEU A2409      57.710  25.574  55.737  1.00  0.77           C  
ATOM   2430  H   LEU A2409      62.265  25.532  56.402  1.00  0.77           H  
ATOM   2431  HA  LEU A2409      59.751  27.043  56.802  1.00  0.77           H  
ATOM   2432  HB2 LEU A2409      58.860  25.184  58.184  1.00  0.77           H  
ATOM   2433  HB3 LEU A2409      60.271  24.163  57.581  1.00  0.77           H  
ATOM   2434  HG  LEU A2409      59.409  24.351  55.341  1.00  0.77           H  
ATOM   2435 HD11 LEU A2409      57.401  22.938  55.678  1.00  0.77           H  
ATOM   2436 HD12 LEU A2409      58.739  22.490  56.804  1.00  0.77           H  
ATOM   2437 HD13 LEU A2409      57.347  23.472  57.402  1.00  0.77           H  
ATOM   2438 HD21 LEU A2409      57.171  25.163  54.884  1.00  0.77           H  
ATOM   2439 HD22 LEU A2409      57.050  25.753  56.586  1.00  0.77           H  
ATOM   2440 HD23 LEU A2409      58.274  26.467  55.468  1.00  0.77           H  
ATOM   2441  N   ASP A2410      60.316  27.335  59.337  1.00  0.73           N  
ATOM   2442  CA  ASP A2410      60.774  27.776  60.626  1.00  0.73           C  
ATOM   2443  C   ASP A2410      60.619  26.650  61.660  1.00  0.73           C  
ATOM   2444  O   ASP A2410      59.714  26.627  62.491  1.00  0.73           O  
ATOM   2445  CB  ASP A2410      59.981  29.058  60.938  1.00  0.73           C  
ATOM   2446  CG  ASP A2410      60.836  29.976  61.819  1.00  0.73           C  
ATOM   2447  OD1 ASP A2410      61.171  29.576  62.958  1.00  0.73           O  
ATOM   2448  OD2 ASP A2410      61.150  31.096  61.353  1.00  0.73           O1-
ATOM   2449  H   ASP A2410      59.372  27.619  59.040  1.00  0.73           H  
ATOM   2450  HA  ASP A2410      61.838  28.011  60.650  1.00  0.73           H  
ATOM   2451  HB2 ASP A2410      59.059  28.804  61.460  1.00  0.73           H  
ATOM   2452  HB3 ASP A2410      59.735  29.572  60.009  1.00  0.73           H  
ATOM   2453  N   PHE A2411      61.461  25.596  61.592  1.00  0.71           N  
ATOM   2454  CA  PHE A2411      61.388  24.481  62.526  1.00  0.71           C  
ATOM   2455  C   PHE A2411      61.802  24.869  63.927  1.00  0.71           C  
ATOM   2456  O   PHE A2411      61.213  24.419  64.909  1.00  0.71           O  
ATOM   2457  CB  PHE A2411      62.252  23.280  62.079  1.00  0.71           C  
ATOM   2458  CG  PHE A2411      61.614  22.562  60.925  1.00  0.71           C  
ATOM   2459  CD1 PHE A2411      60.336  21.980  61.018  1.00  0.71           C  
ATOM   2460  CD2 PHE A2411      62.328  22.431  59.731  1.00  0.71           C  
ATOM   2461  CE1 PHE A2411      59.782  21.301  59.923  1.00  0.71           C  
ATOM   2462  CE2 PHE A2411      61.773  21.777  58.630  1.00  0.71           C  
ATOM   2463  CZ  PHE A2411      60.498  21.212  58.723  1.00  0.71           C  
ATOM   2464  H   PHE A2411      62.179  25.580  60.854  1.00  0.71           H  
ATOM   2465  HA  PHE A2411      60.338  24.189  62.530  1.00  0.71           H  
ATOM   2466  HB2 PHE A2411      62.371  22.579  62.905  1.00  0.71           H  
ATOM   2467  HB3 PHE A2411      63.220  23.651  61.742  1.00  0.71           H  
ATOM   2468  HD1 PHE A2411      59.773  22.058  61.948  1.00  0.71           H  
ATOM   2469  HD2 PHE A2411      63.333  22.846  59.658  1.00  0.71           H  
ATOM   2470  HE1 PHE A2411      58.796  20.844  60.006  1.00  0.71           H  
ATOM   2471  HE2 PHE A2411      62.334  21.707  57.698  1.00  0.71           H  
ATOM   2472  HZ  PHE A2411      60.062  20.703  57.863  1.00  0.71           H  
ATOM   2473  N   LYS A2412      62.837  25.720  64.035  1.00  0.67           N  
ATOM   2474  CA  LYS A2412      63.368  26.167  65.304  1.00  0.67           C  
ATOM   2475  C   LYS A2412      62.409  26.957  66.192  1.00  0.67           C  
ATOM   2476  O   LYS A2412      62.289  26.652  67.379  1.00  0.67           O  
ATOM   2477  CB  LYS A2412      64.631  27.024  65.050  1.00  0.67           C  
ATOM   2478  CG  LYS A2412      65.350  27.462  66.337  1.00  0.67           C  
ATOM   2479  CD  LYS A2412      66.535  28.392  66.058  1.00  0.67           C  
ATOM   2480  CE  LYS A2412      67.103  28.992  67.343  1.00  0.67           C  
ATOM   2481  NZ  LYS A2412      68.147  29.980  67.008  1.00  0.67           N1+
ATOM   2482  H   LYS A2412      63.274  26.071  63.171  1.00  0.67           H  
ATOM   2483  HA  LYS A2412      63.583  25.252  65.856  1.00  0.67           H  
ATOM   2484  HB2 LYS A2412      64.318  27.928  64.528  1.00  0.67           H  
ATOM   2485  HB3 LYS A2412      65.332  26.411  64.483  1.00  0.67           H  
ATOM   2486  HG2 LYS A2412      65.732  26.570  66.833  1.00  0.67           H  
ATOM   2487  HG3 LYS A2412      64.635  28.008  66.953  1.00  0.67           H  
ATOM   2488  HD2 LYS A2412      66.190  29.208  65.423  1.00  0.67           H  
ATOM   2489  HD3 LYS A2412      67.321  27.809  65.579  1.00  0.67           H  
ATOM   2490  HE2 LYS A2412      67.530  28.216  67.978  1.00  0.67           H  
ATOM   2491  HE3 LYS A2412      66.309  29.509  67.882  1.00  0.67           H  
ATOM   2492  HZ1 LYS A2412      68.880  29.478  66.486  1.00  0.67           H  
ATOM   2493  HZ2 LYS A2412      67.699  30.709  66.434  1.00  0.67           H  
ATOM   2494  HZ3 LYS A2412      68.501  30.358  67.898  1.00  0.67           H  
ATOM   2495  N   GLU A2413      61.705  27.982  65.663  1.00  0.63           N  
ATOM   2496  CA  GLU A2413      60.922  28.869  66.512  1.00  0.63           C  
ATOM   2497  C   GLU A2413      59.432  28.696  66.282  1.00  0.63           C  
ATOM   2498  O   GLU A2413      58.609  29.169  67.064  1.00  0.63           O  
ATOM   2499  CB  GLU A2413      61.385  30.340  66.306  1.00  0.63           C  
ATOM   2500  CG  GLU A2413      62.872  30.506  66.739  1.00  0.63           C  
ATOM   2501  CD  GLU A2413      63.548  31.865  66.543  1.00  0.63           C  
ATOM   2502  OE1 GLU A2413      64.812  31.860  66.670  1.00  0.63           O  
ATOM   2503  OE2 GLU A2413      62.861  32.883  66.290  1.00  0.63           O1-
ATOM   2504  H   GLU A2413      61.722  28.138  64.645  1.00  0.63           H  
ATOM   2505  HA  GLU A2413      61.098  28.602  67.554  1.00  0.63           H  
ATOM   2506  HB2 GLU A2413      60.762  30.996  66.914  1.00  0.63           H  
ATOM   2507  HB3 GLU A2413      61.290  30.598  65.251  1.00  0.63           H  
ATOM   2508  HG2 GLU A2413      63.442  29.815  66.118  1.00  0.63           H  
ATOM   2509  HG3 GLU A2413      62.870  30.360  67.819  1.00  0.63           H  
ATOM   2510  N   ASN A2414      59.019  27.939  65.243  1.00  0.69           N  
ATOM   2511  CA  ASN A2414      57.610  27.802  64.936  1.00  0.69           C  
ATOM   2512  C   ASN A2414      57.301  26.454  64.292  1.00  0.69           C  
ATOM   2513  O   ASN A2414      56.751  26.337  63.195  1.00  0.69           O  
ATOM   2514  CB  ASN A2414      57.166  28.991  64.053  1.00  0.69           C  
ATOM   2515  CG  ASN A2414      55.657  29.165  64.091  1.00  0.69           C  
ATOM   2516  OD1 ASN A2414      54.894  28.287  64.502  1.00  0.69           O  
ATOM   2517  ND2 ASN A2414      55.191  30.345  63.621  1.00  0.69           N  
ATOM   2518  H   ASN A2414      59.715  27.452  64.661  1.00  0.69           H  
ATOM   2519  HA  ASN A2414      57.037  27.826  65.863  1.00  0.69           H  
ATOM   2520  HB2 ASN A2414      57.471  28.810  63.022  1.00  0.69           H  
ATOM   2521  HB3 ASN A2414      57.620  29.903  64.441  1.00  0.69           H  
ATOM   2522 HD21 ASN A2414      54.178  30.534  63.616  1.00  0.69           H  
ATOM   2523 HD22 ASN A2414      55.849  31.055  63.268  1.00  0.69           H  
ATOM   2524  N   ALA A2415      57.609  25.362  65.016  1.00  0.75           N  
ATOM   2525  CA  ALA A2415      57.330  24.004  64.594  1.00  0.75           C  
ATOM   2526  C   ALA A2415      55.851  23.709  64.326  1.00  0.75           C  
ATOM   2527  O   ALA A2415      55.516  22.848  63.514  1.00  0.75           O  
ATOM   2528  CB  ALA A2415      57.889  23.015  65.633  1.00  0.75           C  
ATOM   2529  H   ALA A2415      58.071  25.500  65.926  1.00  0.75           H  
ATOM   2530  HA  ALA A2415      57.828  23.880  63.632  1.00  0.75           H  
ATOM   2531  HB1 ALA A2415      57.657  22.012  65.275  1.00  0.75           H  
ATOM   2532  HB2 ALA A2415      58.964  23.186  65.690  1.00  0.75           H  
ATOM   2533  HB3 ALA A2415      57.393  23.233  66.579  1.00  0.75           H  
ATOM   2534  N   GLU A2416      54.926  24.423  65.002  1.00  0.69           N  
ATOM   2535  CA  GLU A2416      53.497  24.348  64.747  1.00  0.69           C  
ATOM   2536  C   GLU A2416      53.070  24.809  63.356  1.00  0.69           C  
ATOM   2537  O   GLU A2416      52.422  24.070  62.611  1.00  0.69           O  
ATOM   2538  CB  GLU A2416      52.769  25.183  65.818  1.00  0.69           C  
ATOM   2539  CG  GLU A2416      51.225  25.092  65.774  1.00  0.69           C  
ATOM   2540  CD  GLU A2416      50.578  25.755  66.991  1.00  0.69           C  
ATOM   2541  OE1 GLU A2416      51.328  26.238  67.876  1.00  0.69           O  
ATOM   2542  OE2 GLU A2416      49.324  25.727  67.050  1.00  0.69           O1-
ATOM   2543  H   GLU A2416      55.253  25.059  65.743  1.00  0.69           H  
ATOM   2544  HA  GLU A2416      53.225  23.294  64.795  1.00  0.69           H  
ATOM   2545  HB2 GLU A2416      53.030  26.225  65.633  1.00  0.69           H  
ATOM   2546  HB3 GLU A2416      53.084  24.798  66.788  1.00  0.69           H  
ATOM   2547  HG2 GLU A2416      50.937  24.041  65.765  1.00  0.69           H  
ATOM   2548  HG3 GLU A2416      50.878  25.618  64.885  1.00  0.69           H  
ATOM   2549  N   GLN A2417      53.508  26.012  62.929  1.00  0.68           N  
ATOM   2550  CA  GLN A2417      53.247  26.541  61.600  1.00  0.68           C  
ATOM   2551  C   GLN A2417      53.951  25.753  60.505  1.00  0.68           C  
ATOM   2552  O   GLN A2417      53.443  25.585  59.395  1.00  0.68           O  
ATOM   2553  CB  GLN A2417      53.658  28.028  61.535  1.00  0.68           C  
ATOM   2554  CG  GLN A2417      53.277  28.788  60.243  1.00  0.68           C  
ATOM   2555  CD  GLN A2417      51.764  28.846  60.046  1.00  0.68           C  
ATOM   2556  NE2 GLN A2417      51.007  29.362  60.863  1.00  0.68           N  
ATOM   2557  OE1 GLN A2417      51.278  28.305  58.905  1.00  0.68           O  
ATOM   2558  H   GLN A2417      54.058  26.588  63.582  1.00  0.68           H  
ATOM   2559  HA  GLN A2417      52.176  26.445  61.420  1.00  0.68           H  
ATOM   2560  HB2 GLN A2417      54.747  28.043  61.587  1.00  0.68           H  
ATOM   2561  HB3 GLN A2417      53.129  28.525  62.348  1.00  0.68           H  
ATOM   2562  HG2 GLN A2417      53.715  28.272  59.388  1.00  0.68           H  
ATOM   2563  HG3 GLN A2417      53.642  29.812  60.327  1.00  0.68           H  
ATOM   2564 HE21 GLN A2417      50.013  29.385  60.686  1.00  0.68           H  
ATOM   2565 HE22 GLN A2417      51.378  29.764  61.712  1.00  0.68           H  
ATOM   2566  N   SER A2418      55.150  25.224  60.812  1.00  0.77           N  
ATOM   2567  CA  SER A2418      55.905  24.329  59.944  1.00  0.77           C  
ATOM   2568  C   SER A2418      55.195  23.027  59.610  1.00  0.77           C  
ATOM   2569  O   SER A2418      55.187  22.600  58.459  1.00  0.77           O  
ATOM   2570  CB  SER A2418      57.292  24.000  60.533  1.00  0.77           C  
ATOM   2571  OG  SER A2418      58.070  25.193  60.560  1.00  0.77           O  
ATOM   2572  H   SER A2418      55.563  25.469  61.723  1.00  0.77           H  
ATOM   2573  HA  SER A2418      56.010  24.888  59.014  1.00  0.77           H  
ATOM   2574  HB2 SER A2418      57.822  23.228  59.976  1.00  0.77           H  
ATOM   2575  HB3 SER A2418      57.184  23.671  61.567  1.00  0.77           H  
ATOM   2576  HG  SER A2418      57.566  25.868  61.154  1.00  0.77           H  
ATOM   2577  N   ARG A2419      54.521  22.370  60.582  1.00  0.69           N  
ATOM   2578  CA  ARG A2419      53.661  21.225  60.285  1.00  0.69           C  
ATOM   2579  C   ARG A2419      52.500  21.584  59.362  1.00  0.69           C  
ATOM   2580  O   ARG A2419      52.209  20.885  58.394  1.00  0.69           O  
ATOM   2581  CB  ARG A2419      53.067  20.587  61.566  1.00  0.69           C  
ATOM   2582  CG  ARG A2419      54.110  19.871  62.445  1.00  0.69           C  
ATOM   2583  CD  ARG A2419      53.507  19.049  63.593  1.00  0.69           C  
ATOM   2584  NE  ARG A2419      52.763  19.982  64.512  1.00  0.69           N  
ATOM   2585  CZ  ARG A2419      53.277  20.575  65.600  1.00  0.69           C  
ATOM   2586  NH1 ARG A2419      52.495  21.340  66.363  1.00  0.69           N  
ATOM   2587  NH2 ARG A2419      54.556  20.435  65.933  1.00  0.69           N1+
ATOM   2588  H   ARG A2419      54.616  22.685  61.558  1.00  0.69           H  
ATOM   2589  HA  ARG A2419      54.316  20.511  59.785  1.00  0.69           H  
ATOM   2590  HB2 ARG A2419      52.337  19.840  61.254  1.00  0.69           H  
ATOM   2591  HB3 ARG A2419      52.643  21.393  62.164  1.00  0.69           H  
ATOM   2592  HG2 ARG A2419      54.738  20.640  62.895  1.00  0.69           H  
ATOM   2593  HG3 ARG A2419      54.649  19.175  61.802  1.00  0.69           H  
ATOM   2594  HD2 ARG A2419      54.289  18.528  64.146  1.00  0.69           H  
ATOM   2595  HD3 ARG A2419      52.812  18.310  63.195  1.00  0.69           H  
ATOM   2596  HE  ARG A2419      51.778  20.181  64.286  1.00  0.69           H  
ATOM   2597 HH11 ARG A2419      52.882  21.799  67.200  1.00  0.69           H  
ATOM   2598 HH12 ARG A2419      51.504  21.472  66.115  1.00  0.69           H  
ATOM   2599 HH21 ARG A2419      55.180  19.859  65.350  1.00  0.69           H  
ATOM   2600 HH22 ARG A2419      54.923  20.902  66.774  1.00  0.69           H  
ATOM   2601  N   ALA A2420      51.850  22.739  59.610  1.00  0.79           N  
ATOM   2602  CA  ALA A2420      50.775  23.245  58.782  1.00  0.79           C  
ATOM   2603  C   ALA A2420      51.190  23.509  57.337  1.00  0.79           C  
ATOM   2604  O   ALA A2420      50.450  23.215  56.403  1.00  0.79           O  
ATOM   2605  CB  ALA A2420      50.203  24.534  59.402  1.00  0.79           C  
ATOM   2606  H   ALA A2420      52.133  23.291  60.432  1.00  0.79           H  
ATOM   2607  HA  ALA A2420      50.015  22.464  58.749  1.00  0.79           H  
ATOM   2608  HB1 ALA A2420      49.402  24.875  58.746  1.00  0.79           H  
ATOM   2609  HB2 ALA A2420      49.833  24.274  60.393  1.00  0.79           H  
ATOM   2610  HB3 ALA A2420      51.020  25.254  59.451  1.00  0.79           H  
ATOM   2611  N   ALA A2421      52.402  24.052  57.110  1.00  0.78           N  
ATOM   2612  CA  ALA A2421      52.975  24.224  55.788  1.00  0.78           C  
ATOM   2613  C   ALA A2421      53.194  22.915  55.028  1.00  0.78           C  
ATOM   2614  O   ALA A2421      52.865  22.813  53.845  1.00  0.78           O  
ATOM   2615  CB  ALA A2421      54.308  24.979  55.911  1.00  0.78           C  
ATOM   2616  H   ALA A2421      52.954  24.363  57.922  1.00  0.78           H  
ATOM   2617  HA  ALA A2421      52.250  24.793  55.206  1.00  0.78           H  
ATOM   2618  HB1 ALA A2421      54.706  25.089  54.902  1.00  0.78           H  
ATOM   2619  HB2 ALA A2421      54.087  25.944  56.366  1.00  0.78           H  
ATOM   2620  HB3 ALA A2421      54.960  24.374  56.541  1.00  0.78           H  
ATOM   2621  N   ILE A2422      53.711  21.867  55.708  1.00  0.77           N  
ATOM   2622  CA  ILE A2422      53.830  20.527  55.140  1.00  0.77           C  
ATOM   2623  C   ILE A2422      52.470  19.936  54.804  1.00  0.77           C  
ATOM   2624  O   ILE A2422      52.242  19.459  53.695  1.00  0.77           O  
ATOM   2625  CB  ILE A2422      54.591  19.570  56.067  1.00  0.77           C  
ATOM   2626  CG1 ILE A2422      56.031  20.092  56.267  1.00  0.77           C  
ATOM   2627  CG2 ILE A2422      54.602  18.135  55.485  1.00  0.77           C  
ATOM   2628  CD1 ILE A2422      56.881  19.268  57.239  1.00  0.77           C  
ATOM   2629  H   ILE A2422      54.037  22.021  56.673  1.00  0.77           H  
ATOM   2630  HA  ILE A2422      54.402  20.640  54.219  1.00  0.77           H  
ATOM   2631  HB  ILE A2422      54.087  19.530  57.033  1.00  0.77           H  
ATOM   2632 HG12 ILE A2422      55.956  21.096  56.684  1.00  0.77           H  
ATOM   2633 HG13 ILE A2422      56.526  20.037  55.297  1.00  0.77           H  
ATOM   2634 HG21 ILE A2422      55.154  17.511  56.187  1.00  0.77           H  
ATOM   2635 HG22 ILE A2422      53.562  17.820  55.394  1.00  0.77           H  
ATOM   2636 HG23 ILE A2422      55.096  18.188  54.515  1.00  0.77           H  
ATOM   2637 HD11 ILE A2422      57.861  19.742  57.286  1.00  0.77           H  
ATOM   2638 HD12 ILE A2422      56.374  19.290  58.204  1.00  0.77           H  
ATOM   2639 HD13 ILE A2422      56.938  18.257  56.834  1.00  0.77           H  
ATOM   2640  N   ASN A2423      51.495  19.995  55.733  1.00  0.73           N  
ATOM   2641  CA  ASN A2423      50.165  19.453  55.506  1.00  0.73           C  
ATOM   2642  C   ASN A2423      49.373  20.139  54.401  1.00  0.73           C  
ATOM   2643  O   ASN A2423      48.715  19.460  53.619  1.00  0.73           O  
ATOM   2644  CB  ASN A2423      49.335  19.379  56.811  1.00  0.73           C  
ATOM   2645  CG  ASN A2423      49.923  18.345  57.767  1.00  0.73           C  
ATOM   2646  ND2 ASN A2423      50.216  18.611  58.931  1.00  0.73           N  
ATOM   2647  OD1 ASN A2423      50.084  17.092  57.277  1.00  0.73           O  
ATOM   2648  H   ASN A2423      51.700  20.441  56.638  1.00  0.73           H  
ATOM   2649  HA  ASN A2423      50.350  18.440  55.149  1.00  0.73           H  
ATOM   2650  HB2 ASN A2423      48.310  19.096  56.573  1.00  0.73           H  
ATOM   2651  HB3 ASN A2423      49.363  20.352  57.301  1.00  0.73           H  
ATOM   2652 HD21 ASN A2423      50.582  17.891  59.537  1.00  0.73           H  
ATOM   2653 HD22 ASN A2423      50.090  19.550  59.281  1.00  0.73           H  
ATOM   2654  N   LYS A2424      49.454  21.479  54.271  1.00  0.72           N  
ATOM   2655  CA  LYS A2424      48.898  22.213  53.137  1.00  0.72           C  
ATOM   2656  C   LYS A2424      49.520  21.825  51.798  1.00  0.72           C  
ATOM   2657  O   LYS A2424      48.853  21.744  50.768  1.00  0.72           O  
ATOM   2658  CB  LYS A2424      49.086  23.741  53.312  1.00  0.72           C  
ATOM   2659  CG  LYS A2424      48.234  24.363  54.430  1.00  0.72           C  
ATOM   2660  CD  LYS A2424      48.593  25.843  54.651  1.00  0.72           C  
ATOM   2661  CE  LYS A2424      47.878  26.478  55.845  1.00  0.72           C  
ATOM   2662  NZ  LYS A2424      48.205  27.922  55.916  1.00  0.72           N1+
ATOM   2663  H   LYS A2424      49.933  22.013  55.010  1.00  0.72           H  
ATOM   2664  HA  LYS A2424      47.841  21.946  53.123  1.00  0.72           H  
ATOM   2665  HB2 LYS A2424      48.783  24.215  52.378  1.00  0.72           H  
ATOM   2666  HB3 LYS A2424      50.129  23.905  53.584  1.00  0.72           H  
ATOM   2667  HG2 LYS A2424      48.426  23.818  55.354  1.00  0.72           H  
ATOM   2668  HG3 LYS A2424      47.185  24.299  54.142  1.00  0.72           H  
ATOM   2669  HD2 LYS A2424      48.290  26.393  53.760  1.00  0.72           H  
ATOM   2670  HD3 LYS A2424      49.663  25.892  54.854  1.00  0.72           H  
ATOM   2671  HE2 LYS A2424      48.180  25.995  56.774  1.00  0.72           H  
ATOM   2672  HE3 LYS A2424      46.800  26.382  55.712  1.00  0.72           H  
ATOM   2673  HZ1 LYS A2424      49.227  27.994  56.026  1.00  0.72           H  
ATOM   2674  HZ2 LYS A2424      47.884  28.347  55.035  1.00  0.72           H  
ATOM   2675  HZ3 LYS A2424      47.704  28.305  56.731  1.00  0.72           H  
ATOM   2676  N   TRP A2425      50.843  21.572  51.762  1.00  0.75           N  
ATOM   2677  CA  TRP A2425      51.469  21.019  50.578  1.00  0.75           C  
ATOM   2678  C   TRP A2425      50.998  19.607  50.255  1.00  0.75           C  
ATOM   2679  O   TRP A2425      50.729  19.308  49.091  1.00  0.75           O  
ATOM   2680  CB  TRP A2425      53.011  21.034  50.695  1.00  0.75           C  
ATOM   2681  CG  TRP A2425      53.740  20.687  49.399  1.00  0.75           C  
ATOM   2682  CD1 TRP A2425      54.071  21.510  48.359  1.00  0.75           C  
ATOM   2683  CD2 TRP A2425      54.175  19.364  49.025  1.00  0.75           C  
ATOM   2684  NE1 TRP A2425      54.684  20.789  47.351  1.00  0.75           N  
ATOM   2685  CE2 TRP A2425      54.766  19.468  47.750  1.00  0.75           C  
ATOM   2686  CE3 TRP A2425      54.099  18.136  49.684  1.00  0.75           C  
ATOM   2687  CZ2 TRP A2425      55.304  18.353  47.117  1.00  0.75           C  
ATOM   2688  CZ3 TRP A2425      54.636  17.011  49.042  1.00  0.75           C  
ATOM   2689  CH2 TRP A2425      55.235  17.118  47.780  1.00  0.75           C  
ATOM   2690  H   TRP A2425      51.420  21.775  52.591  1.00  0.75           H  
ATOM   2691  HA  TRP A2425      51.160  21.665  49.757  1.00  0.75           H  
ATOM   2692  HB2 TRP A2425      53.295  20.285  51.434  1.00  0.75           H  
ATOM   2693  HB3 TRP A2425      53.304  22.051  50.955  1.00  0.75           H  
ATOM   2694  HD1 TRP A2425      53.879  22.583  48.329  1.00  0.75           H  
ATOM   2695  HE1 TRP A2425      55.022  21.171  46.456  1.00  0.75           H  
ATOM   2696  HE3 TRP A2425      53.636  18.054  50.668  1.00  0.75           H  
ATOM   2697  HZ2 TRP A2425      55.766  18.436  46.133  1.00  0.75           H  
ATOM   2698  HZ3 TRP A2425      54.587  16.039  49.532  1.00  0.75           H  
ATOM   2699  HH2 TRP A2425      55.653  16.230  47.307  1.00  0.75           H  
ATOM   2700  N   VAL A2426      50.883  18.727  51.280  1.00  0.72           N  
ATOM   2701  CA  VAL A2426      50.394  17.361  51.136  1.00  0.72           C  
ATOM   2702  C   VAL A2426      48.978  17.333  50.603  1.00  0.72           C  
ATOM   2703  O   VAL A2426      48.755  16.694  49.584  1.00  0.72           O  
ATOM   2704  CB  VAL A2426      50.499  16.544  52.431  1.00  0.72           C  
ATOM   2705  CG1 VAL A2426      49.818  15.164  52.315  1.00  0.72           C  
ATOM   2706  CG2 VAL A2426      51.984  16.311  52.759  1.00  0.72           C  
ATOM   2707  H   VAL A2426      51.159  19.044  52.221  1.00  0.72           H  
ATOM   2708  HA  VAL A2426      51.050  16.885  50.408  1.00  0.72           H  
ATOM   2709  HB  VAL A2426      49.995  17.112  53.212  1.00  0.72           H  
ATOM   2710 HG11 VAL A2426      49.945  14.664  53.275  1.00  0.72           H  
ATOM   2711 HG12 VAL A2426      48.767  15.345  52.088  1.00  0.72           H  
ATOM   2712 HG13 VAL A2426      50.320  14.628  51.510  1.00  0.72           H  
ATOM   2713 HG21 VAL A2426      52.019  15.730  53.681  1.00  0.72           H  
ATOM   2714 HG22 VAL A2426      52.414  15.765  51.919  1.00  0.72           H  
ATOM   2715 HG23 VAL A2426      52.441  17.293  52.881  1.00  0.72           H  
ATOM   2716  N   SER A2427      48.022  18.104  51.174  1.00  0.70           N  
ATOM   2717  CA  SER A2427      46.626  18.118  50.723  1.00  0.70           C  
ATOM   2718  C   SER A2427      46.482  18.522  49.271  1.00  0.70           C  
ATOM   2719  O   SER A2427      45.779  17.905  48.481  1.00  0.70           O  
ATOM   2720  CB  SER A2427      45.690  18.991  51.597  1.00  0.70           C  
ATOM   2721  OG  SER A2427      46.141  20.343  51.703  1.00  0.70           O  
ATOM   2722  H   SER A2427      48.288  18.710  51.963  1.00  0.70           H  
ATOM   2723  HA  SER A2427      46.307  17.082  50.834  1.00  0.70           H  
ATOM   2724  HB2 SER A2427      45.601  18.591  52.607  1.00  0.70           H  
ATOM   2725  HB3 SER A2427      44.729  19.059  51.087  1.00  0.70           H  
ATOM   2726  HG  SER A2427      47.078  20.315  52.132  1.00  0.70           H  
ATOM   2727  N   ASN A2428      47.268  19.511  48.824  1.00  0.72           N  
ATOM   2728  CA  ASN A2428      47.316  19.909  47.432  1.00  0.72           C  
ATOM   2729  C   ASN A2428      47.838  18.816  46.474  1.00  0.72           C  
ATOM   2730  O   ASN A2428      47.622  18.887  45.267  1.00  0.72           O  
ATOM   2731  CB  ASN A2428      48.178  21.197  47.354  1.00  0.72           C  
ATOM   2732  CG  ASN A2428      48.309  21.756  45.943  1.00  0.72           C  
ATOM   2733  OD1 ASN A2428      49.430  21.798  45.421  1.00  0.72           O  
ATOM   2734  ND2 ASN A2428      47.182  22.148  45.310  1.00  0.72           N  
ATOM   2735  H   ASN A2428      47.864  20.010  49.500  1.00  0.72           H  
ATOM   2736  HA  ASN A2428      46.297  20.090  47.088  1.00  0.72           H  
ATOM   2737  HB2 ASN A2428      49.182  20.958  47.706  1.00  0.72           H  
ATOM   2738  HB3 ASN A2428      47.679  21.962  47.949  1.00  0.72           H  
ATOM   2739 HD21 ASN A2428      46.270  22.064  45.782  1.00  0.72           H  
ATOM   2740 HD22 ASN A2428      47.234  22.531  44.355  1.00  0.72           H  
ATOM   2741  N   LYS A2429      48.546  17.780  46.970  1.00  0.71           N  
ATOM   2742  CA  LYS A2429      48.972  16.658  46.145  1.00  0.71           C  
ATOM   2743  C   LYS A2429      48.113  15.415  46.362  1.00  0.71           C  
ATOM   2744  O   LYS A2429      48.047  14.565  45.478  1.00  0.71           O  
ATOM   2745  CB  LYS A2429      50.459  16.288  46.418  1.00  0.71           C  
ATOM   2746  CG  LYS A2429      51.437  17.472  46.326  1.00  0.71           C  
ATOM   2747  CD  LYS A2429      51.442  18.195  44.967  1.00  0.71           C  
ATOM   2748  CE  LYS A2429      52.269  19.480  44.974  1.00  0.71           C  
ATOM   2749  NZ  LYS A2429      51.706  20.432  45.953  1.00  0.71           N1+
ATOM   2750  H   LYS A2429      48.794  17.783  47.970  1.00  0.71           H  
ATOM   2751  HA  LYS A2429      48.855  16.987  45.112  1.00  0.71           H  
ATOM   2752  HB2 LYS A2429      50.762  15.564  45.661  1.00  0.71           H  
ATOM   2753  HB3 LYS A2429      50.513  15.919  47.442  1.00  0.71           H  
ATOM   2754  HG2 LYS A2429      52.439  17.069  46.476  1.00  0.71           H  
ATOM   2755  HG3 LYS A2429      51.125  18.201  47.074  1.00  0.71           H  
ATOM   2756  HD2 LYS A2429      50.414  18.464  44.725  1.00  0.71           H  
ATOM   2757  HD3 LYS A2429      51.891  17.523  44.236  1.00  0.71           H  
ATOM   2758  HE2 LYS A2429      52.274  19.941  43.986  1.00  0.71           H  
ATOM   2759  HE3 LYS A2429      53.290  19.249  45.279  1.00  0.71           H  
ATOM   2760  HZ1 LYS A2429      50.738  20.627  45.661  1.00  0.71           H  
ATOM   2761  HZ2 LYS A2429      51.743  19.973  46.875  1.00  0.71           H  
ATOM   2762  HZ3 LYS A2429      52.293  21.278  45.922  1.00  0.71           H  
ATOM   2763  N   THR A2430      47.421  15.304  47.515  1.00  0.67           N  
ATOM   2764  CA  THR A2430      46.639  14.131  47.921  1.00  0.67           C  
ATOM   2765  C   THR A2430      45.143  14.309  47.764  1.00  0.67           C  
ATOM   2766  O   THR A2430      44.381  13.348  47.810  1.00  0.67           O  
ATOM   2767  CB  THR A2430      46.866  13.736  49.380  1.00  0.67           C  
ATOM   2768  OG1 THR A2430      46.550  14.777  50.300  1.00  0.67           O  
ATOM   2769  CG2 THR A2430      48.348  13.376  49.573  1.00  0.67           C  
ATOM   2770  H   THR A2430      47.444  16.106  48.161  1.00  0.67           H  
ATOM   2771  HA  THR A2430      46.999  13.356  47.245  1.00  0.67           H  
ATOM   2772  HB  THR A2430      46.204  12.894  49.584  1.00  0.67           H  
ATOM   2773 HG21 THR A2430      48.563  12.542  48.905  1.00  0.67           H  
ATOM   2774 HG22 THR A2430      48.928  14.262  49.314  1.00  0.67           H  
ATOM   2775 HG23 THR A2430      48.475  13.100  50.620  1.00  0.67           H  
ATOM   2776  HG1 THR A2430      47.164  15.573  50.077  1.00  0.67           H  
ATOM   2777  N   GLU A2431      44.666  15.541  47.507  1.00  0.56           N  
ATOM   2778  CA  GLU A2431      43.277  15.801  47.158  1.00  0.56           C  
ATOM   2779  C   GLU A2431      43.132  16.175  45.687  1.00  0.56           C  
ATOM   2780  O   GLU A2431      42.052  16.098  45.110  1.00  0.56           O  
ATOM   2781  CB  GLU A2431      42.716  16.928  48.054  1.00  0.56           C  
ATOM   2782  CG  GLU A2431      42.792  16.558  49.559  1.00  0.56           C  
ATOM   2783  CD  GLU A2431      42.463  17.710  50.504  1.00  0.56           C  
ATOM   2784  OE1 GLU A2431      42.087  18.811  50.031  1.00  0.56           O  
ATOM   2785  OE2 GLU A2431      42.642  17.501  51.735  1.00  0.56           O1-
ATOM   2786  H   GLU A2431      45.315  16.339  47.560  1.00  0.56           H  
ATOM   2787  HA  GLU A2431      42.707  14.887  47.325  1.00  0.56           H  
ATOM   2788  HB2 GLU A2431      41.669  17.082  47.791  1.00  0.56           H  
ATOM   2789  HB3 GLU A2431      43.311  17.826  47.888  1.00  0.56           H  
ATOM   2790  HG2 GLU A2431      43.814  16.247  49.776  1.00  0.56           H  
ATOM   2791  HG3 GLU A2431      42.042  15.788  49.739  1.00  0.56           H  
ATOM   2792  N   GLY A2432      44.253  16.496  45.001  1.00  0.44           N  
ATOM   2793  CA  GLY A2432      44.275  16.752  43.563  1.00  0.44           C  
ATOM   2794  C   GLY A2432      43.880  18.142  43.120  1.00  0.44           C  
ATOM   2795  O   GLY A2432      44.109  19.149  43.782  1.00  0.44           O  
ATOM   2796  H   GLY A2432      45.139  16.564  45.521  1.00  0.44           H  
ATOM   2797  HA2 GLY A2432      43.522  16.079  43.152  1.00  0.44           H  
ATOM   2798  HA3 GLY A2432      45.303  16.584  43.243  1.00  0.44           H  
ATOM   2799  N   ARG A2433      43.309  18.243  41.905  1.00  0.21           N  
ATOM   2800  CA  ARG A2433      42.740  19.478  41.397  1.00  0.21           C  
ATOM   2801  C   ARG A2433      41.323  19.673  41.922  1.00  0.21           C  
ATOM   2802  O   ARG A2433      40.710  18.747  42.429  1.00  0.21           O  
ATOM   2803  CB  ARG A2433      42.679  19.500  39.846  1.00  0.21           C  
ATOM   2804  CG  ARG A2433      44.045  19.356  39.147  1.00  0.21           C  
ATOM   2805  CD  ARG A2433      43.903  19.361  37.622  1.00  0.21           C  
ATOM   2806  NE  ARG A2433      45.292  19.344  37.053  1.00  0.21           N  
ATOM   2807  CZ  ARG A2433      45.560  19.454  35.745  1.00  0.21           C  
ATOM   2808  NH1 ARG A2433      46.822  19.599  35.343  1.00  0.21           N  
ATOM   2809  NH2 ARG A2433      44.598  19.436  34.829  1.00  0.21           N1+
ATOM   2810  H   ARG A2433      43.274  17.405  41.308  1.00  0.21           H  
ATOM   2811  HA  ARG A2433      43.393  20.280  41.742  1.00  0.21           H  
ATOM   2812  HB2 ARG A2433      42.272  20.468  39.552  1.00  0.21           H  
ATOM   2813  HB3 ARG A2433      42.080  18.643  39.539  1.00  0.21           H  
ATOM   2814  HG2 ARG A2433      44.492  18.408  39.448  1.00  0.21           H  
ATOM   2815  HG3 ARG A2433      44.668  20.203  39.432  1.00  0.21           H  
ATOM   2816  HD2 ARG A2433      43.354  20.236  37.274  1.00  0.21           H  
ATOM   2817  HD3 ARG A2433      43.351  18.484  37.283  1.00  0.21           H  
ATOM   2818  HE  ARG A2433      46.083  19.242  37.705  1.00  0.21           H  
ATOM   2819 HH11 ARG A2433      47.583  19.626  36.036  1.00  0.21           H  
ATOM   2820 HH12 ARG A2433      47.036  19.684  34.339  1.00  0.21           H  
ATOM   2821 HH21 ARG A2433      43.614  19.335  35.117  1.00  0.21           H  
ATOM   2822 HH22 ARG A2433      44.836  19.523  33.831  1.00  0.21           H  
ATOM   2823  N   ILE A2434      40.756  20.887  41.750  1.00  0.19           N  
ATOM   2824  CA  ILE A2434      39.429  21.319  42.205  1.00  0.19           C  
ATOM   2825  C   ILE A2434      38.290  20.316  42.011  1.00  0.19           C  
ATOM   2826  O   ILE A2434      37.502  20.068  42.919  1.00  0.19           O  
ATOM   2827  CB  ILE A2434      39.069  22.631  41.490  1.00  0.19           C  
ATOM   2828  CG1 ILE A2434      40.047  23.758  41.902  1.00  0.19           C  
ATOM   2829  CG2 ILE A2434      37.606  23.063  41.758  1.00  0.19           C  
ATOM   2830  CD1 ILE A2434      39.975  24.985  40.985  1.00  0.19           C  
ATOM   2831  H   ILE A2434      41.317  21.587  41.244  1.00  0.19           H  
ATOM   2832  HA  ILE A2434      39.518  21.434  43.285  1.00  0.19           H  
ATOM   2833  HB  ILE A2434      39.162  22.449  40.419  1.00  0.19           H  
ATOM   2834 HG12 ILE A2434      41.061  23.362  41.845  1.00  0.19           H  
ATOM   2835 HG13 ILE A2434      39.770  24.086  42.904  1.00  0.19           H  
ATOM   2836 HG21 ILE A2434      37.444  23.994  41.215  1.00  0.19           H  
ATOM   2837 HG22 ILE A2434      36.965  22.262  41.389  1.00  0.19           H  
ATOM   2838 HG23 ILE A2434      37.506  23.199  42.835  1.00  0.19           H  
ATOM   2839 HD11 ILE A2434      40.697  25.708  41.363  1.00  0.19           H  
ATOM   2840 HD12 ILE A2434      40.228  24.647  39.980  1.00  0.19           H  
ATOM   2841 HD13 ILE A2434      38.955  25.365  41.040  1.00  0.19           H  
ATOM   2842  N   THR A2435      38.167  19.729  40.806  1.00  0.20           N  
ATOM   2843  CA  THR A2435      37.124  18.763  40.488  1.00  0.20           C  
ATOM   2844  C   THR A2435      37.660  17.344  40.410  1.00  0.20           C  
ATOM   2845  O   THR A2435      36.893  16.392  40.276  1.00  0.20           O  
ATOM   2846  CB  THR A2435      36.494  19.051  39.130  1.00  0.20           C  
ATOM   2847  OG1 THR A2435      37.488  19.173  38.114  1.00  0.20           O  
ATOM   2848  CG2 THR A2435      35.753  20.396  39.187  1.00  0.20           C  
ATOM   2849  H   THR A2435      38.845  19.975  40.071  1.00  0.20           H  
ATOM   2850  HA  THR A2435      36.395  18.854  41.293  1.00  0.20           H  
ATOM   2851  HB  THR A2435      35.822  18.225  38.899  1.00  0.20           H  
ATOM   2852 HG21 THR A2435      34.987  20.305  39.957  1.00  0.20           H  
ATOM   2853 HG22 THR A2435      36.492  21.157  39.439  1.00  0.20           H  
ATOM   2854 HG23 THR A2435      35.319  20.563  38.201  1.00  0.20           H  
ATOM   2855  HG1 THR A2435      36.995  19.379  37.233  1.00  0.20           H  
ATOM   2856  N   ASP A2436      38.996  17.158  40.493  1.00  0.46           N  
ATOM   2857  CA  ASP A2436      39.619  15.849  40.532  1.00  0.46           C  
ATOM   2858  C   ASP A2436      39.289  15.135  41.845  1.00  0.46           C  
ATOM   2859  O   ASP A2436      39.271  15.709  42.926  1.00  0.46           O  
ATOM   2860  CB  ASP A2436      41.182  15.911  40.372  1.00  0.46           C  
ATOM   2861  CG  ASP A2436      41.749  15.522  39.009  1.00  0.46           C  
ATOM   2862  OD1 ASP A2436      40.978  15.311  38.052  1.00  0.46           O  
ATOM   2863  OD2 ASP A2436      42.975  15.198  38.954  1.00  0.46           O1-
ATOM   2864  H   ASP A2436      39.603  17.989  40.531  1.00  0.46           H  
ATOM   2865  HA  ASP A2436      39.214  15.296  39.685  1.00  0.46           H  
ATOM   2866  HB2 ASP A2436      41.608  15.206  41.086  1.00  0.46           H  
ATOM   2867  HB3 ASP A2436      41.454  16.959  40.496  1.00  0.46           H  
ATOM   2868  N   VAL A2437      39.062  13.816  41.777  1.00  0.51           N  
ATOM   2869  CA  VAL A2437      39.020  12.963  42.946  1.00  0.51           C  
ATOM   2870  C   VAL A2437      40.365  12.279  43.083  1.00  0.51           C  
ATOM   2871  O   VAL A2437      41.121  12.223  42.111  1.00  0.51           O  
ATOM   2872  CB  VAL A2437      37.911  11.927  42.823  1.00  0.51           C  
ATOM   2873  CG1 VAL A2437      36.569  12.681  42.762  1.00  0.51           C  
ATOM   2874  CG2 VAL A2437      38.090  11.044  41.570  1.00  0.51           C  
ATOM   2875  H   VAL A2437      38.911  13.390  40.852  1.00  0.51           H  
ATOM   2876  HA  VAL A2437      38.811  13.565  43.831  1.00  0.51           H  
ATOM   2877  HB  VAL A2437      37.941  11.259  43.684  1.00  0.51           H  
ATOM   2878 HG11 VAL A2437      35.785  11.929  42.674  1.00  0.51           H  
ATOM   2879 HG12 VAL A2437      36.482  13.252  43.687  1.00  0.51           H  
ATOM   2880 HG13 VAL A2437      36.608  13.330  41.887  1.00  0.51           H  
ATOM   2881 HG21 VAL A2437      37.261  10.336  41.558  1.00  0.51           H  
ATOM   2882 HG22 VAL A2437      38.068  11.708  40.706  1.00  0.51           H  
ATOM   2883 HG23 VAL A2437      39.052  10.541  41.670  1.00  0.51           H  
ATOM   2884  N   ILE A2438      40.721  11.736  44.269  1.00  0.62           N  
ATOM   2885  CA  ILE A2438      41.859  10.834  44.415  1.00  0.62           C  
ATOM   2886  C   ILE A2438      41.401   9.593  45.172  1.00  0.62           C  
ATOM   2887  O   ILE A2438      40.930   9.722  46.302  1.00  0.62           O  
ATOM   2888  CB  ILE A2438      43.084  11.477  45.040  1.00  0.62           C  
ATOM   2889  CG1 ILE A2438      43.546  12.565  44.051  1.00  0.62           C  
ATOM   2890  CG2 ILE A2438      44.195  10.432  45.315  1.00  0.62           C  
ATOM   2891  CD1 ILE A2438      44.876  13.183  44.407  1.00  0.62           C  
ATOM   2892  H   ILE A2438      40.166  11.969  45.105  1.00  0.62           H  
ATOM   2893  HA  ILE A2438      42.196  10.553  43.417  1.00  0.62           H  
ATOM   2894  HB  ILE A2438      42.851  11.912  46.012  1.00  0.62           H  
ATOM   2895 HG12 ILE A2438      42.805  13.364  44.051  1.00  0.62           H  
ATOM   2896 HG13 ILE A2438      43.676  12.088  43.079  1.00  0.62           H  
ATOM   2897 HG21 ILE A2438      45.033  10.968  45.760  1.00  0.62           H  
ATOM   2898 HG22 ILE A2438      43.776   9.694  46.000  1.00  0.62           H  
ATOM   2899 HG23 ILE A2438      44.461   9.989  44.355  1.00  0.62           H  
ATOM   2900 HD11 ILE A2438      45.095  13.930  43.644  1.00  0.62           H  
ATOM   2901 HD12 ILE A2438      44.765  13.633  45.394  1.00  0.62           H  
ATOM   2902 HD13 ILE A2438      45.611  12.378  44.409  1.00  0.62           H  
ATOM   2903  N   PRO A2439      41.493   8.387  44.599  1.00  0.75           N  
ATOM   2904  CA  PRO A2439      40.906   7.209  45.237  1.00  0.75           C  
ATOM   2905  C   PRO A2439      42.013   6.270  45.683  1.00  0.75           C  
ATOM   2906  O   PRO A2439      41.740   5.295  46.377  1.00  0.75           O  
ATOM   2907  CB  PRO A2439      40.074   6.594  44.105  1.00  0.75           C  
ATOM   2908  CG  PRO A2439      40.887   6.885  42.849  1.00  0.75           C  
ATOM   2909  CD  PRO A2439      41.528   8.232  43.133  1.00  0.75           C  
ATOM   2910  HA  PRO A2439      40.313   7.425  46.126  1.00  0.75           H  
ATOM   2911  HB2 PRO A2439      39.069   7.012  44.052  1.00  0.75           H  
ATOM   2912  HB3 PRO A2439      39.909   5.526  44.247  1.00  0.75           H  
ATOM   2913  HG2 PRO A2439      40.272   6.901  41.949  1.00  0.75           H  
ATOM   2914  HG3 PRO A2439      41.628   6.111  42.647  1.00  0.75           H  
ATOM   2915  HD2 PRO A2439      42.556   8.267  42.774  1.00  0.75           H  
ATOM   2916  HD3 PRO A2439      41.015   9.054  42.634  1.00  0.75           H  
ATOM   2917  N   SER A2440      43.271   6.499  45.281  1.00  0.87           N  
ATOM   2918  CA  SER A2440      44.367   5.623  45.651  1.00  0.87           C  
ATOM   2919  C   SER A2440      45.627   6.425  45.796  1.00  0.87           C  
ATOM   2920  O   SER A2440      45.997   7.165  44.883  1.00  0.87           O  
ATOM   2921  CB  SER A2440      44.613   4.537  44.574  1.00  0.87           C  
ATOM   2922  OG  SER A2440      45.714   3.675  44.875  1.00  0.87           O  
ATOM   2923  H   SER A2440      43.465   7.321  44.692  1.00  0.87           H  
ATOM   2924  HA  SER A2440      44.099   5.141  46.591  1.00  0.87           H  
ATOM   2925  HB2 SER A2440      44.812   4.989  43.602  1.00  0.87           H  
ATOM   2926  HB3 SER A2440      43.746   3.876  44.576  1.00  0.87           H  
ATOM   2927  HG  SER A2440      45.787   2.999  44.102  1.00  0.87           H  
ATOM   2928  N   GLU A2441      46.324   6.275  46.936  1.00  0.84           N  
ATOM   2929  CA  GLU A2441      47.538   7.009  47.185  1.00  0.84           C  
ATOM   2930  C   GLU A2441      48.409   6.413  48.261  1.00  0.84           C  
ATOM   2931  O   GLU A2441      48.029   5.502  48.997  1.00  0.84           O  
ATOM   2932  CB  GLU A2441      47.261   8.466  47.585  1.00  0.84           C  
ATOM   2933  CG  GLU A2441      46.796   8.680  49.045  1.00  0.84           C  
ATOM   2934  CD  GLU A2441      46.642  10.164  49.308  1.00  0.84           C  
ATOM   2935  OE1 GLU A2441      46.729  10.928  48.315  1.00  0.84           O  
ATOM   2936  OE2 GLU A2441      46.480  10.548  50.496  1.00  0.84           O1-
ATOM   2937  H   GLU A2441      45.981   5.617  47.651  1.00  0.84           H  
ATOM   2938  HA  GLU A2441      48.067   6.957  46.233  1.00  0.84           H  
ATOM   2939  HB2 GLU A2441      46.446   8.807  46.947  1.00  0.84           H  
ATOM   2940  HB3 GLU A2441      48.203   9.003  47.472  1.00  0.84           H  
ATOM   2941  HG2 GLU A2441      47.522   8.259  49.741  1.00  0.84           H  
ATOM   2942  HG3 GLU A2441      45.831   8.196  49.195  1.00  0.84           H  
ATOM   2943  N   ALA A2442      49.635   6.953  48.373  1.00  0.80           N  
ATOM   2944  CA  ALA A2442      50.512   6.721  49.485  1.00  0.80           C  
ATOM   2945  C   ALA A2442      51.392   7.929  49.756  1.00  0.80           C  
ATOM   2946  O   ALA A2442      51.904   8.577  48.842  1.00  0.80           O  
ATOM   2947  CB  ALA A2442      51.407   5.512  49.202  1.00  0.80           C  
ATOM   2948  H   ALA A2442      49.964   7.569  47.616  1.00  0.80           H  
ATOM   2949  HA  ALA A2442      49.892   6.534  50.361  1.00  0.80           H  
ATOM   2950  HB1 ALA A2442      52.050   5.380  50.073  1.00  0.80           H  
ATOM   2951  HB2 ALA A2442      50.749   4.656  49.051  1.00  0.80           H  
ATOM   2952  HB3 ALA A2442      51.982   5.744  48.305  1.00  0.80           H  
ATOM   2953  N   ILE A2443      51.598   8.222  51.050  1.00  0.74           N  
ATOM   2954  CA  ILE A2443      52.373   9.330  51.567  1.00  0.74           C  
ATOM   2955  C   ILE A2443      53.445   8.752  52.473  1.00  0.74           C  
ATOM   2956  O   ILE A2443      53.139   8.004  53.399  1.00  0.74           O  
ATOM   2957  CB  ILE A2443      51.535  10.288  52.414  1.00  0.74           C  
ATOM   2958  CG1 ILE A2443      50.233  10.710  51.698  1.00  0.74           C  
ATOM   2959  CG2 ILE A2443      52.393  11.518  52.789  1.00  0.74           C  
ATOM   2960  CD1 ILE A2443      49.236  11.384  52.646  1.00  0.74           C  
ATOM   2961  H   ILE A2443      51.162   7.597  51.743  1.00  0.74           H  
ATOM   2962  HA  ILE A2443      52.776   9.885  50.720  1.00  0.74           H  
ATOM   2963  HB  ILE A2443      51.230   9.769  53.323  1.00  0.74           H  
ATOM   2964 HG12 ILE A2443      49.760   9.816  51.292  1.00  0.74           H  
ATOM   2965 HG13 ILE A2443      50.493  11.432  50.924  1.00  0.74           H  
ATOM   2966 HG21 ILE A2443      51.764  12.174  53.390  1.00  0.74           H  
ATOM   2967 HG22 ILE A2443      53.249  11.149  53.354  1.00  0.74           H  
ATOM   2968 HG23 ILE A2443      52.697  11.991  51.855  1.00  0.74           H  
ATOM   2969 HD11 ILE A2443      48.358  11.643  52.054  1.00  0.74           H  
ATOM   2970 HD12 ILE A2443      48.999  10.661  53.426  1.00  0.74           H  
ATOM   2971 HD13 ILE A2443      49.728  12.269  53.049  1.00  0.74           H  
ATOM   2972  N   ASN A2444      54.724   9.100  52.243  1.00  0.89           N  
ATOM   2973  CA  ASN A2444      55.830   8.679  53.083  1.00  0.89           C  
ATOM   2974  C   ASN A2444      56.484   9.920  53.669  1.00  0.89           C  
ATOM   2975  O   ASN A2444      56.839  10.841  52.933  1.00  0.89           O  
ATOM   2976  CB  ASN A2444      56.861   7.883  52.241  1.00  0.89           C  
ATOM   2977  CG  ASN A2444      57.906   7.175  53.092  1.00  0.89           C  
ATOM   2978  OD1 ASN A2444      57.805   5.983  53.353  1.00  0.89           O  
ATOM   2979  ND2 ASN A2444      58.960   7.894  53.541  1.00  0.89           N  
ATOM   2980  H   ASN A2444      54.929   9.696  51.428  1.00  0.89           H  
ATOM   2981  HA  ASN A2444      55.468   8.034  53.884  1.00  0.89           H  
ATOM   2982  HB2 ASN A2444      57.384   8.580  51.586  1.00  0.89           H  
ATOM   2983  HB3 ASN A2444      56.318   7.110  51.696  1.00  0.89           H  
ATOM   2984 HD21 ASN A2444      59.040   8.893  53.305  1.00  0.89           H  
ATOM   2985 HD22 ASN A2444      59.683   7.442  54.119  1.00  0.89           H  
ATOM   2986  N   VAL A2445      56.675   9.956  55.002  1.00  0.90           N  
ATOM   2987  CA  VAL A2445      57.311  11.060  55.706  1.00  0.90           C  
ATOM   2988  C   VAL A2445      58.532  10.545  56.450  1.00  0.90           C  
ATOM   2989  O   VAL A2445      58.452   9.583  57.215  1.00  0.90           O  
ATOM   2990  CB  VAL A2445      56.370  11.734  56.706  1.00  0.90           C  
ATOM   2991  CG1 VAL A2445      57.078  12.887  57.447  1.00  0.90           C  
ATOM   2992  CG2 VAL A2445      55.147  12.288  55.953  1.00  0.90           C  
ATOM   2993  H   VAL A2445      56.351   9.152  55.558  1.00  0.90           H  
ATOM   2994  HA  VAL A2445      57.592  11.803  54.960  1.00  0.90           H  
ATOM   2995  HB  VAL A2445      56.059  10.993  57.442  1.00  0.90           H  
ATOM   2996 HG11 VAL A2445      56.351  13.316  58.137  1.00  0.90           H  
ATOM   2997 HG12 VAL A2445      57.929  12.453  57.972  1.00  0.90           H  
ATOM   2998 HG13 VAL A2445      57.393  13.606  56.691  1.00  0.90           H  
ATOM   2999 HG21 VAL A2445      54.502  12.759  56.695  1.00  0.90           H  
ATOM   3000 HG22 VAL A2445      55.520  13.008  55.225  1.00  0.90           H  
ATOM   3001 HG23 VAL A2445      54.659  11.441  55.471  1.00  0.90           H  
ATOM   3002  N   LEU A2446      59.702  11.188  56.250  1.00  0.89           N  
ATOM   3003  CA  LEU A2446      60.902  10.949  57.037  1.00  0.89           C  
ATOM   3004  C   LEU A2446      61.310  12.232  57.725  1.00  0.89           C  
ATOM   3005  O   LEU A2446      61.456  13.267  57.077  1.00  0.89           O  
ATOM   3006  CB  LEU A2446      62.115  10.518  56.172  1.00  0.89           C  
ATOM   3007  CG  LEU A2446      61.899   9.241  55.346  1.00  0.89           C  
ATOM   3008  CD1 LEU A2446      63.104   8.961  54.442  1.00  0.89           C  
ATOM   3009  CD2 LEU A2446      61.644   8.045  56.259  1.00  0.89           C  
ATOM   3010  H   LEU A2446      59.748  11.889  55.496  1.00  0.89           H  
ATOM   3011  HA  LEU A2446      60.655  10.150  57.736  1.00  0.89           H  
ATOM   3012  HB2 LEU A2446      62.942  10.317  56.853  1.00  0.89           H  
ATOM   3013  HB3 LEU A2446      62.294  11.321  55.457  1.00  0.89           H  
ATOM   3014  HG  LEU A2446      61.023   9.397  54.717  1.00  0.89           H  
ATOM   3015 HD11 LEU A2446      62.883   8.048  53.890  1.00  0.89           H  
ATOM   3016 HD12 LEU A2446      63.211   9.819  53.779  1.00  0.89           H  
ATOM   3017 HD13 LEU A2446      63.970   8.841  55.093  1.00  0.89           H  
ATOM   3018 HD21 LEU A2446      61.500   7.177  55.615  1.00  0.89           H  
ATOM   3019 HD22 LEU A2446      62.523   7.936  56.895  1.00  0.89           H  
ATOM   3020 HD23 LEU A2446      60.750   8.272  56.839  1.00  0.89           H  
ATOM   3021  N   VAL A2447      61.524  12.191  59.051  1.00  0.88           N  
ATOM   3022  CA  VAL A2447      61.931  13.343  59.838  1.00  0.88           C  
ATOM   3023  C   VAL A2447      63.394  13.181  60.215  1.00  0.88           C  
ATOM   3024  O   VAL A2447      63.783  12.227  60.885  1.00  0.88           O  
ATOM   3025  CB  VAL A2447      61.092  13.499  61.105  1.00  0.88           C  
ATOM   3026  CG1 VAL A2447      61.508  14.768  61.870  1.00  0.88           C  
ATOM   3027  CG2 VAL A2447      59.597  13.592  60.744  1.00  0.88           C  
ATOM   3028  H   VAL A2447      61.392  11.292  59.537  1.00  0.88           H  
ATOM   3029  HA  VAL A2447      61.781  14.239  59.236  1.00  0.88           H  
ATOM   3030  HB  VAL A2447      61.260  12.627  61.737  1.00  0.88           H  
ATOM   3031 HG11 VAL A2447      60.879  14.825  62.758  1.00  0.88           H  
ATOM   3032 HG12 VAL A2447      62.561  14.655  62.126  1.00  0.88           H  
ATOM   3033 HG13 VAL A2447      61.342  15.612  61.201  1.00  0.88           H  
ATOM   3034 HG21 VAL A2447      59.049  13.702  61.680  1.00  0.88           H  
ATOM   3035 HG22 VAL A2447      59.478  14.464  60.101  1.00  0.88           H  
ATOM   3036 HG23 VAL A2447      59.336  12.668  60.227  1.00  0.88           H  
ATOM   3037  N   LEU A2448      64.256  14.115  59.771  1.00  0.86           N  
ATOM   3038  CA  LEU A2448      65.676  14.121  60.061  1.00  0.86           C  
ATOM   3039  C   LEU A2448      65.948  15.186  61.100  1.00  0.86           C  
ATOM   3040  O   LEU A2448      65.523  16.338  60.986  1.00  0.86           O  
ATOM   3041  CB  LEU A2448      66.548  14.425  58.817  1.00  0.86           C  
ATOM   3042  CG  LEU A2448      66.867  13.215  57.918  1.00  0.86           C  
ATOM   3043  CD1 LEU A2448      65.623  12.573  57.294  1.00  0.86           C  
ATOM   3044  CD2 LEU A2448      67.835  13.641  56.810  1.00  0.86           C  
ATOM   3045  H   LEU A2448      63.881  14.876  59.186  1.00  0.86           H  
ATOM   3046  HA  LEU A2448      65.940  13.124  60.413  1.00  0.86           H  
ATOM   3047  HB2 LEU A2448      67.504  14.798  59.186  1.00  0.86           H  
ATOM   3048  HB3 LEU A2448      65.978  15.121  58.202  1.00  0.86           H  
ATOM   3049  HG  LEU A2448      67.320  12.459  58.559  1.00  0.86           H  
ATOM   3050 HD11 LEU A2448      65.967  11.737  56.686  1.00  0.86           H  
ATOM   3051 HD12 LEU A2448      64.989  12.242  58.116  1.00  0.86           H  
ATOM   3052 HD13 LEU A2448      65.137  13.340  56.691  1.00  0.86           H  
ATOM   3053 HD21 LEU A2448      68.032  12.758  56.202  1.00  0.86           H  
ATOM   3054 HD22 LEU A2448      67.339  14.425  56.238  1.00  0.86           H  
ATOM   3055 HD23 LEU A2448      68.738  14.006  57.299  1.00  0.86           H  
ATOM   3056  N   VAL A2449      66.668  14.802  62.161  1.00  0.79           N  
ATOM   3057  CA  VAL A2449      66.817  15.576  63.375  1.00  0.79           C  
ATOM   3058  C   VAL A2449      68.289  15.600  63.728  1.00  0.79           C  
ATOM   3059  O   VAL A2449      69.053  14.720  63.334  1.00  0.79           O  
ATOM   3060  CB  VAL A2449      65.998  14.945  64.498  1.00  0.79           C  
ATOM   3061  CG1 VAL A2449      65.992  15.759  65.791  1.00  0.79           C  
ATOM   3062  CG2 VAL A2449      64.531  14.899  64.071  1.00  0.79           C  
ATOM   3063  H   VAL A2449      67.149  13.893  62.110  1.00  0.79           H  
ATOM   3064  HA  VAL A2449      66.454  16.594  63.233  1.00  0.79           H  
ATOM   3065  HB  VAL A2449      66.452  13.971  64.678  1.00  0.79           H  
ATOM   3066 HG11 VAL A2449      65.381  15.212  66.509  1.00  0.79           H  
ATOM   3067 HG12 VAL A2449      67.028  15.842  66.120  1.00  0.79           H  
ATOM   3068 HG13 VAL A2449      65.563  16.732  65.553  1.00  0.79           H  
ATOM   3069 HG21 VAL A2449      63.975  14.445  64.891  1.00  0.79           H  
ATOM   3070 HG22 VAL A2449      64.219  15.928  63.890  1.00  0.79           H  
ATOM   3071 HG23 VAL A2449      64.482  14.296  63.165  1.00  0.79           H  
ATOM   3072  N   ASN A2450      68.732  16.647  64.449  1.00  0.71           N  
ATOM   3073  CA  ASN A2450      70.071  16.761  64.996  1.00  0.71           C  
ATOM   3074  C   ASN A2450      70.178  16.146  66.402  1.00  0.71           C  
ATOM   3075  O   ASN A2450      69.178  15.764  66.999  1.00  0.71           O  
ATOM   3076  CB  ASN A2450      70.520  18.246  64.962  1.00  0.71           C  
ATOM   3077  CG  ASN A2450      69.667  19.213  65.781  1.00  0.71           C  
ATOM   3078  OD1 ASN A2450      69.020  18.889  66.774  1.00  0.71           O  
ATOM   3079  ND2 ASN A2450      69.715  20.507  65.379  1.00  0.71           N  
ATOM   3080  H   ASN A2450      68.075  17.421  64.624  1.00  0.71           H  
ATOM   3081  HA  ASN A2450      70.753  16.182  64.373  1.00  0.71           H  
ATOM   3082  HB2 ASN A2450      70.455  18.578  63.926  1.00  0.71           H  
ATOM   3083  HB3 ASN A2450      71.515  18.278  65.406  1.00  0.71           H  
ATOM   3084 HD21 ASN A2450      70.298  20.775  64.574  1.00  0.71           H  
ATOM   3085 HD22 ASN A2450      69.168  21.222  65.879  1.00  0.71           H  
ATOM   3086  N   THR A2451      71.378  16.072  67.025  1.00  0.73           N  
ATOM   3087  CA  THR A2451      71.544  15.539  68.394  1.00  0.73           C  
ATOM   3088  C   THR A2451      70.851  16.322  69.502  1.00  0.73           C  
ATOM   3089  O   THR A2451      70.853  15.906  70.657  1.00  0.73           O  
ATOM   3090  CB  THR A2451      72.997  15.419  68.845  1.00  0.73           C  
ATOM   3091  OG1 THR A2451      73.746  16.558  68.439  1.00  0.73           O  
ATOM   3092  CG2 THR A2451      73.615  14.158  68.228  1.00  0.73           C  
ATOM   3093  H   THR A2451      72.214  16.402  66.522  1.00  0.73           H  
ATOM   3094  HA  THR A2451      71.072  14.564  68.275  1.00  0.73           H  
ATOM   3095  HB  THR A2451      73.022  15.356  69.933  1.00  0.73           H  
ATOM   3096 HG21 THR A2451      73.029  13.310  68.582  1.00  0.73           H  
ATOM   3097 HG22 THR A2451      73.554  14.270  67.146  1.00  0.73           H  
ATOM   3098 HG23 THR A2451      74.648  14.108  68.572  1.00  0.73           H  
ATOM   3099  HG1 THR A2451      73.702  16.596  67.411  1.00  0.73           H  
ATOM   3100  N   ARG A2452      70.237  17.476  69.194  1.00  0.37           N  
ATOM   3101  CA  ARG A2452      69.548  18.302  70.166  1.00  0.37           C  
ATOM   3102  C   ARG A2452      68.035  18.167  70.096  1.00  0.37           C  
ATOM   3103  O   ARG A2452      67.325  18.863  70.817  1.00  0.37           O  
ATOM   3104  CB  ARG A2452      69.887  19.791  69.929  1.00  0.37           C  
ATOM   3105  CG  ARG A2452      71.380  20.115  70.108  1.00  0.37           C  
ATOM   3106  CD  ARG A2452      71.666  21.605  69.938  1.00  0.37           C  
ATOM   3107  NE  ARG A2452      73.133  21.791  70.172  1.00  0.37           N  
ATOM   3108  CZ  ARG A2452      73.748  22.980  70.171  1.00  0.37           C  
ATOM   3109  NH1 ARG A2452      75.054  23.055  70.412  1.00  0.37           N  
ATOM   3110  NH2 ARG A2452      73.076  24.104  69.943  1.00  0.37           N1+
ATOM   3111  H   ARG A2452      70.257  17.791  68.214  1.00  0.37           H  
ATOM   3112  HA  ARG A2452      69.886  17.959  71.144  1.00  0.37           H  
ATOM   3113  HB2 ARG A2452      69.334  20.378  70.662  1.00  0.37           H  
ATOM   3114  HB3 ARG A2452      69.625  20.027  68.898  1.00  0.37           H  
ATOM   3115  HG2 ARG A2452      71.946  19.571  69.352  1.00  0.37           H  
ATOM   3116  HG3 ARG A2452      71.672  19.831  71.119  1.00  0.37           H  
ATOM   3117  HD2 ARG A2452      71.082  22.208  70.633  1.00  0.37           H  
ATOM   3118  HD3 ARG A2452      71.401  21.939  68.935  1.00  0.37           H  
ATOM   3119  HE  ARG A2452      73.705  20.952  70.345  1.00  0.37           H  
ATOM   3120 HH11 ARG A2452      75.526  23.970  70.411  1.00  0.37           H  
ATOM   3121 HH12 ARG A2452      75.593  22.198  70.600  1.00  0.37           H  
ATOM   3122 HH21 ARG A2452      73.569  25.008  69.947  1.00  0.37           H  
ATOM   3123 HH22 ARG A2452      72.062  24.070  69.763  1.00  0.37           H  
ATOM   3124  N   THR A2453      67.512  17.287  69.216  1.00  0.49           N  
ATOM   3125  CA  THR A2453      66.086  16.950  69.123  1.00  0.49           C  
ATOM   3126  C   THR A2453      65.332  18.003  68.307  1.00  0.49           C  
ATOM   3127  O   THR A2453      64.110  18.118  68.338  1.00  0.49           O  
ATOM   3128  CB  THR A2453      65.399  16.583  70.455  1.00  0.49           C  
ATOM   3129  OG1 THR A2453      66.217  15.683  71.194  1.00  0.49           O  
ATOM   3130  CG2 THR A2453      64.071  15.830  70.271  1.00  0.49           C  
ATOM   3131  H   THR A2453      68.158  16.819  68.564  1.00  0.49           H  
ATOM   3132  HA  THR A2453      66.040  16.008  68.577  1.00  0.49           H  
ATOM   3133  HB  THR A2453      65.230  17.537  70.955  1.00  0.49           H  
ATOM   3134 HG21 THR A2453      63.410  16.484  69.703  1.00  0.49           H  
ATOM   3135 HG22 THR A2453      64.297  14.912  69.728  1.00  0.49           H  
ATOM   3136 HG23 THR A2453      63.680  15.625  71.268  1.00  0.49           H  
ATOM   3137  HG1 THR A2453      67.123  16.151  71.341  1.00  0.49           H  
ATOM   3138  N   SER A2454      66.046  18.796  67.475  1.00  0.70           N  
ATOM   3139  CA  SER A2454      65.424  19.822  66.642  1.00  0.70           C  
ATOM   3140  C   SER A2454      65.378  19.397  65.194  1.00  0.70           C  
ATOM   3141  O   SER A2454      66.391  19.026  64.601  1.00  0.70           O  
ATOM   3142  CB  SER A2454      66.178  21.174  66.629  1.00  0.70           C  
ATOM   3143  OG  SER A2454      66.227  21.766  67.924  1.00  0.70           O  
ATOM   3144  H   SER A2454      67.067  18.671  67.427  1.00  0.70           H  
ATOM   3145  HA  SER A2454      64.436  19.946  67.086  1.00  0.70           H  
ATOM   3146  HB2 SER A2454      65.717  21.889  65.948  1.00  0.70           H  
ATOM   3147  HB3 SER A2454      67.218  20.979  66.369  1.00  0.70           H  
ATOM   3148  HG  SER A2454      66.718  21.102  68.540  1.00  0.70           H  
ATOM   3149  N   THR A2455      64.180  19.451  64.580  1.00  0.74           N  
ATOM   3150  CA  THR A2455      63.929  19.075  63.190  1.00  0.74           C  
ATOM   3151  C   THR A2455      64.783  19.829  62.194  1.00  0.74           C  
ATOM   3152  O   THR A2455      64.728  21.050  62.103  1.00  0.74           O  
ATOM   3153  CB  THR A2455      62.481  19.294  62.771  1.00  0.74           C  
ATOM   3154  OG1 THR A2455      61.597  18.725  63.724  1.00  0.74           O  
ATOM   3155  CG2 THR A2455      62.178  18.617  61.428  1.00  0.74           C  
ATOM   3156  H   THR A2455      63.378  19.783  65.134  1.00  0.74           H  
ATOM   3157  HA  THR A2455      64.182  18.015  63.169  1.00  0.74           H  
ATOM   3158  HB  THR A2455      62.339  20.372  62.693  1.00  0.74           H  
ATOM   3159 HG21 THR A2455      62.847  19.060  60.690  1.00  0.74           H  
ATOM   3160 HG22 THR A2455      62.367  17.551  61.558  1.00  0.74           H  
ATOM   3161 HG23 THR A2455      61.131  18.818  61.199  1.00  0.74           H  
ATOM   3162  HG1 THR A2455      60.639  18.922  63.401  1.00  0.74           H  
ATOM   3163  N   VAL A2456      65.608  19.109  61.417  1.00  0.76           N  
ATOM   3164  CA  VAL A2456      66.487  19.710  60.432  1.00  0.76           C  
ATOM   3165  C   VAL A2456      65.859  19.660  59.058  1.00  0.76           C  
ATOM   3166  O   VAL A2456      65.865  20.633  58.305  1.00  0.76           O  
ATOM   3167  CB  VAL A2456      67.829  18.984  60.392  1.00  0.76           C  
ATOM   3168  CG1 VAL A2456      68.730  19.578  59.294  1.00  0.76           C  
ATOM   3169  CG2 VAL A2456      68.501  19.128  61.769  1.00  0.76           C  
ATOM   3170  H   VAL A2456      65.617  18.085  61.525  1.00  0.76           H  
ATOM   3171  HA  VAL A2456      66.647  20.749  60.720  1.00  0.76           H  
ATOM   3172  HB  VAL A2456      67.672  17.930  60.163  1.00  0.76           H  
ATOM   3173 HG11 VAL A2456      69.667  19.022  59.315  1.00  0.76           H  
ATOM   3174 HG12 VAL A2456      68.205  19.451  58.347  1.00  0.76           H  
ATOM   3175 HG13 VAL A2456      68.878  20.630  59.538  1.00  0.76           H  
ATOM   3176 HG21 VAL A2456      69.455  18.603  61.715  1.00  0.76           H  
ATOM   3177 HG22 VAL A2456      68.636  20.195  61.948  1.00  0.76           H  
ATOM   3178 HG23 VAL A2456      67.830  18.676  62.500  1.00  0.76           H  
ATOM   3179  N   LEU A2457      65.313  18.491  58.684  1.00  0.78           N  
ATOM   3180  CA  LEU A2457      64.815  18.276  57.347  1.00  0.78           C  
ATOM   3181  C   LEU A2457      63.680  17.276  57.406  1.00  0.78           C  
ATOM   3182  O   LEU A2457      63.730  16.309  58.160  1.00  0.78           O  
ATOM   3183  CB  LEU A2457      65.966  17.760  56.438  1.00  0.78           C  
ATOM   3184  CG  LEU A2457      65.667  17.652  54.932  1.00  0.78           C  
ATOM   3185  CD1 LEU A2457      65.393  19.016  54.301  1.00  0.78           C  
ATOM   3186  CD2 LEU A2457      66.835  16.998  54.186  1.00  0.78           C  
ATOM   3187  H   LEU A2457      65.248  17.726  59.371  1.00  0.78           H  
ATOM   3188  HA  LEU A2457      64.443  19.210  56.925  1.00  0.78           H  
ATOM   3189  HB2 LEU A2457      66.190  16.747  56.772  1.00  0.78           H  
ATOM   3190  HB3 LEU A2457      66.767  18.495  56.524  1.00  0.78           H  
ATOM   3191  HG  LEU A2457      64.773  17.035  54.842  1.00  0.78           H  
ATOM   3192 HD11 LEU A2457      65.193  18.844  53.243  1.00  0.78           H  
ATOM   3193 HD12 LEU A2457      64.528  19.436  54.814  1.00  0.78           H  
ATOM   3194 HD13 LEU A2457      66.287  19.622  54.451  1.00  0.78           H  
ATOM   3195 HD21 LEU A2457      66.556  16.954  53.133  1.00  0.78           H  
ATOM   3196 HD22 LEU A2457      67.709  17.628  54.348  1.00  0.78           H  
ATOM   3197 HD23 LEU A2457      66.968  16.003  54.612  1.00  0.78           H  
ATOM   3198  N   VAL A2458      62.616  17.481  56.615  1.00  0.81           N  
ATOM   3199  CA  VAL A2458      61.532  16.527  56.471  1.00  0.81           C  
ATOM   3200  C   VAL A2458      61.442  16.155  55.002  1.00  0.81           C  
ATOM   3201  O   VAL A2458      61.309  17.018  54.134  1.00  0.81           O  
ATOM   3202  CB  VAL A2458      60.183  17.051  56.963  1.00  0.81           C  
ATOM   3203  CG1 VAL A2458      59.143  15.915  56.959  1.00  0.81           C  
ATOM   3204  CG2 VAL A2458      60.334  17.605  58.392  1.00  0.81           C  
ATOM   3205  H   VAL A2458      62.566  18.361  56.082  1.00  0.81           H  
ATOM   3206  HA  VAL A2458      61.755  15.663  57.097  1.00  0.81           H  
ATOM   3207  HB  VAL A2458      59.846  17.846  56.297  1.00  0.81           H  
ATOM   3208 HG11 VAL A2458      58.205  16.340  57.316  1.00  0.81           H  
ATOM   3209 HG12 VAL A2458      59.062  15.561  55.931  1.00  0.81           H  
ATOM   3210 HG13 VAL A2458      59.516  15.139  57.627  1.00  0.81           H  
ATOM   3211 HG21 VAL A2458      59.352  17.965  58.699  1.00  0.81           H  
ATOM   3212 HG22 VAL A2458      60.678  16.782  59.018  1.00  0.81           H  
ATOM   3213 HG23 VAL A2458      61.066  18.412  58.345  1.00  0.81           H  
ATOM   3214  N   LEU A2459      61.532  14.849  54.682  1.00  0.80           N  
ATOM   3215  CA  LEU A2459      61.405  14.338  53.326  1.00  0.80           C  
ATOM   3216  C   LEU A2459      59.994  13.822  53.173  1.00  0.80           C  
ATOM   3217  O   LEU A2459      59.559  12.946  53.920  1.00  0.80           O  
ATOM   3218  CB  LEU A2459      62.349  13.144  53.005  1.00  0.80           C  
ATOM   3219  CG  LEU A2459      63.816  13.486  52.677  1.00  0.80           C  
ATOM   3220  CD1 LEU A2459      64.544  14.232  53.796  1.00  0.80           C  
ATOM   3221  CD2 LEU A2459      64.599  12.223  52.308  1.00  0.80           C  
ATOM   3222  H   LEU A2459      61.700  14.174  55.441  1.00  0.80           H  
ATOM   3223  HA  LEU A2459      61.664  15.155  52.653  1.00  0.80           H  
ATOM   3224  HB2 LEU A2459      61.946  12.667  52.112  1.00  0.80           H  
ATOM   3225  HB3 LEU A2459      62.386  12.540  53.911  1.00  0.80           H  
ATOM   3226  HG  LEU A2459      63.773  14.163  51.824  1.00  0.80           H  
ATOM   3227 HD11 LEU A2459      65.561  14.415  53.448  1.00  0.80           H  
ATOM   3228 HD12 LEU A2459      64.000  15.161  53.966  1.00  0.80           H  
ATOM   3229 HD13 LEU A2459      64.526  13.586  54.674  1.00  0.80           H  
ATOM   3230 HD21 LEU A2459      65.621  12.534  52.089  1.00  0.80           H  
ATOM   3231 HD22 LEU A2459      64.554  11.557  53.170  1.00  0.80           H  
ATOM   3232 HD23 LEU A2459      64.112  11.790  51.435  1.00  0.80           H  
ATOM   3233  N   VAL A2460      59.247  14.351  52.189  1.00  0.80           N  
ATOM   3234  CA  VAL A2460      57.879  13.943  51.931  1.00  0.80           C  
ATOM   3235  C   VAL A2460      57.801  13.416  50.518  1.00  0.80           C  
ATOM   3236  O   VAL A2460      58.257  14.060  49.576  1.00  0.80           O  
ATOM   3237  CB  VAL A2460      56.888  15.083  52.102  1.00  0.80           C  
ATOM   3238  CG1 VAL A2460      55.448  14.595  51.852  1.00  0.80           C  
ATOM   3239  CG2 VAL A2460      57.006  15.619  53.539  1.00  0.80           C  
ATOM   3240  H   VAL A2460      59.664  15.079  51.591  1.00  0.80           H  
ATOM   3241  HA  VAL A2460      57.610  13.176  52.657  1.00  0.80           H  
ATOM   3242  HB  VAL A2460      57.113  15.869  51.381  1.00  0.80           H  
ATOM   3243 HG11 VAL A2460      54.792  15.454  51.990  1.00  0.80           H  
ATOM   3244 HG12 VAL A2460      55.412  14.217  50.830  1.00  0.80           H  
ATOM   3245 HG13 VAL A2460      55.246  13.810  52.581  1.00  0.80           H  
ATOM   3246 HG21 VAL A2460      56.287  16.433  53.636  1.00  0.80           H  
ATOM   3247 HG22 VAL A2460      56.773  14.791  54.208  1.00  0.80           H  
ATOM   3248 HG23 VAL A2460      58.031  15.966  53.666  1.00  0.80           H  
ATOM   3249  N   ASN A2461      57.236  12.205  50.351  1.00  0.79           N  
ATOM   3250  CA  ASN A2461      57.055  11.565  49.061  1.00  0.79           C  
ATOM   3251  C   ASN A2461      55.583  11.252  48.928  1.00  0.79           C  
ATOM   3252  O   ASN A2461      55.006  10.634  49.824  1.00  0.79           O  
ATOM   3253  CB  ASN A2461      57.753  10.181  48.947  1.00  0.79           C  
ATOM   3254  CG  ASN A2461      59.270  10.197  49.027  1.00  0.79           C  
ATOM   3255  OD1 ASN A2461      59.941   9.620  48.172  1.00  0.79           O  
ATOM   3256  ND2 ASN A2461      59.854  10.799  50.088  1.00  0.79           N  
ATOM   3257  H   ASN A2461      56.913  11.702  51.190  1.00  0.79           H  
ATOM   3258  HA  ASN A2461      57.467  12.241  48.312  1.00  0.79           H  
ATOM   3259  HB2 ASN A2461      57.501   9.768  47.970  1.00  0.79           H  
ATOM   3260  HB3 ASN A2461      57.423   9.599  49.807  1.00  0.79           H  
ATOM   3261 HD21 ASN A2461      59.272  11.233  50.819  1.00  0.79           H  
ATOM   3262 HD22 ASN A2461      60.881  10.823  50.166  1.00  0.79           H  
ATOM   3263  N   THR A2462      54.935  11.654  47.824  1.00  0.77           N  
ATOM   3264  CA  THR A2462      53.557  11.281  47.538  1.00  0.77           C  
ATOM   3265  C   THR A2462      53.484  10.572  46.204  1.00  0.77           C  
ATOM   3266  O   THR A2462      54.084  10.990  45.220  1.00  0.77           O  
ATOM   3267  CB  THR A2462      52.549  12.432  47.533  1.00  0.77           C  
ATOM   3268  OG1 THR A2462      52.825  13.404  46.538  1.00  0.77           O  
ATOM   3269  CG2 THR A2462      52.596  13.189  48.864  1.00  0.77           C  
ATOM   3270  H   THR A2462      55.434  12.252  47.150  1.00  0.77           H  
ATOM   3271  HA  THR A2462      53.269  10.633  48.366  1.00  0.77           H  
ATOM   3272  HB  THR A2462      51.582  11.965  47.347  1.00  0.77           H  
ATOM   3273 HG21 THR A2462      52.347  12.473  49.647  1.00  0.77           H  
ATOM   3274 HG22 THR A2462      53.609  13.575  48.975  1.00  0.77           H  
ATOM   3275 HG23 THR A2462      51.861  13.992  48.800  1.00  0.77           H  
ATOM   3276  HG1 THR A2462      53.759  13.787  46.742  1.00  0.77           H  
ATOM   3277  N   ILE A2463      52.739   9.454  46.140  1.00  0.77           N  
ATOM   3278  CA  ILE A2463      52.429   8.757  44.903  1.00  0.77           C  
ATOM   3279  C   ILE A2463      50.932   8.562  44.913  1.00  0.77           C  
ATOM   3280  O   ILE A2463      50.384   8.077  45.900  1.00  0.77           O  
ATOM   3281  CB  ILE A2463      53.146   7.406  44.769  1.00  0.77           C  
ATOM   3282  CG1 ILE A2463      54.652   7.653  44.506  1.00  0.77           C  
ATOM   3283  CG2 ILE A2463      52.516   6.549  43.644  1.00  0.77           C  
ATOM   3284  CD1 ILE A2463      55.472   6.388  44.233  1.00  0.77           C  
ATOM   3285  H   ILE A2463      52.366   9.069  47.020  1.00  0.77           H  
ATOM   3286  HA  ILE A2463      52.773   9.343  44.051  1.00  0.77           H  
ATOM   3287  HB  ILE A2463      53.033   6.848  45.698  1.00  0.77           H  
ATOM   3288 HG12 ILE A2463      55.068   8.112  45.403  1.00  0.77           H  
ATOM   3289 HG13 ILE A2463      54.720   8.265  43.606  1.00  0.77           H  
ATOM   3290 HG21 ILE A2463      53.072   5.612  43.608  1.00  0.77           H  
ATOM   3291 HG22 ILE A2463      51.471   6.390  43.912  1.00  0.77           H  
ATOM   3292 HG23 ILE A2463      52.615   7.116  42.718  1.00  0.77           H  
ATOM   3293 HD11 ILE A2463      56.502   6.705  44.067  1.00  0.77           H  
ATOM   3294 HD12 ILE A2463      55.381   5.753  45.114  1.00  0.77           H  
ATOM   3295 HD13 ILE A2463      55.045   5.917  43.348  1.00  0.77           H  
ATOM   3296  N   TYR A2464      50.222   8.916  43.822  1.00  0.72           N  
ATOM   3297  CA  TYR A2464      48.806   8.614  43.719  1.00  0.72           C  
ATOM   3298  C   TYR A2464      48.494   8.018  42.360  1.00  0.72           C  
ATOM   3299  O   TYR A2464      49.166   8.289  41.363  1.00  0.72           O  
ATOM   3300  CB  TYR A2464      47.873   9.793  44.171  1.00  0.72           C  
ATOM   3301  CG  TYR A2464      47.461  10.804  43.122  1.00  0.72           C  
ATOM   3302  CD1 TYR A2464      47.924  12.130  43.151  1.00  0.72           C  
ATOM   3303  CD2 TYR A2464      46.509  10.455  42.150  1.00  0.72           C  
ATOM   3304  CE1 TYR A2464      47.468  13.073  42.212  1.00  0.72           C  
ATOM   3305  CE2 TYR A2464      46.112  11.364  41.167  1.00  0.72           C  
ATOM   3306  CZ  TYR A2464      46.586  12.678  41.194  1.00  0.72           C  
ATOM   3307  OH  TYR A2464      46.073  13.575  40.225  1.00  0.72           O  
ATOM   3308  H   TYR A2464      50.692   9.409  43.049  1.00  0.72           H  
ATOM   3309  HA  TYR A2464      48.567   7.843  44.451  1.00  0.72           H  
ATOM   3310  HB2 TYR A2464      48.416  10.361  44.926  1.00  0.72           H  
ATOM   3311  HB3 TYR A2464      46.935   9.324  44.469  1.00  0.72           H  
ATOM   3312  HD1 TYR A2464      48.645  12.432  43.910  1.00  0.72           H  
ATOM   3313  HD2 TYR A2464      46.072   9.456  42.163  1.00  0.72           H  
ATOM   3314  HE1 TYR A2464      47.799  14.110  42.275  1.00  0.72           H  
ATOM   3315  HE2 TYR A2464      45.431  11.048  40.377  1.00  0.72           H  
ATOM   3316  HH  TYR A2464      45.198  13.962  40.606  1.00  0.72           H  
ATOM   3317  N   PHE A2465      47.457   7.161  42.309  1.00  0.76           N  
ATOM   3318  CA  PHE A2465      47.006   6.514  41.097  1.00  0.76           C  
ATOM   3319  C   PHE A2465      45.518   6.749  40.879  1.00  0.76           C  
ATOM   3320  O   PHE A2465      44.677   6.594  41.763  1.00  0.76           O  
ATOM   3321  CB  PHE A2465      47.351   5.004  41.135  1.00  0.76           C  
ATOM   3322  CG  PHE A2465      46.880   4.253  39.924  1.00  0.76           C  
ATOM   3323  CD1 PHE A2465      47.479   4.470  38.674  1.00  0.76           C  
ATOM   3324  CD2 PHE A2465      45.803   3.358  40.023  1.00  0.76           C  
ATOM   3325  CE1 PHE A2465      47.011   3.799  37.540  1.00  0.76           C  
ATOM   3326  CE2 PHE A2465      45.335   2.685  38.889  1.00  0.76           C  
ATOM   3327  CZ  PHE A2465      45.946   2.898  37.648  1.00  0.76           C  
ATOM   3328  H   PHE A2465      46.956   6.954  43.185  1.00  0.76           H  
ATOM   3329  HA  PHE A2465      47.529   6.954  40.248  1.00  0.76           H  
ATOM   3330  HB2 PHE A2465      46.873   4.555  42.005  1.00  0.76           H  
ATOM   3331  HB3 PHE A2465      48.437   4.916  41.144  1.00  0.76           H  
ATOM   3332  HD1 PHE A2465      48.314   5.165  38.586  1.00  0.76           H  
ATOM   3333  HD2 PHE A2465      45.328   3.186  40.989  1.00  0.76           H  
ATOM   3334  HE1 PHE A2465      47.476   3.978  36.571  1.00  0.76           H  
ATOM   3335  HE2 PHE A2465      44.495   1.995  38.972  1.00  0.76           H  
ATOM   3336  HZ  PHE A2465      45.593   2.363  36.767  1.00  0.76           H  
ATOM   3337  N   LYS A2466      45.163   7.125  39.646  1.00  0.72           N  
ATOM   3338  CA  LYS A2466      43.800   7.246  39.197  1.00  0.72           C  
ATOM   3339  C   LYS A2466      43.691   6.416  37.937  1.00  0.72           C  
ATOM   3340  O   LYS A2466      44.466   6.593  37.003  1.00  0.72           O  
ATOM   3341  CB  LYS A2466      43.499   8.732  38.913  1.00  0.72           C  
ATOM   3342  CG  LYS A2466      42.053   9.013  38.502  1.00  0.72           C  
ATOM   3343  CD  LYS A2466      41.753  10.490  38.185  1.00  0.72           C  
ATOM   3344  CE  LYS A2466      42.079  11.397  39.357  1.00  0.72           C  
ATOM   3345  NZ  LYS A2466      41.355  12.671  39.270  1.00  0.72           N1+
ATOM   3346  H   LYS A2466      45.913   7.342  38.974  1.00  0.72           H  
ATOM   3347  HA  LYS A2466      43.084   6.897  39.941  1.00  0.72           H  
ATOM   3348  HB2 LYS A2466      44.135   9.042  38.084  1.00  0.72           H  
ATOM   3349  HB3 LYS A2466      43.674   9.278  39.840  1.00  0.72           H  
ATOM   3350  HG2 LYS A2466      41.427   8.736  39.350  1.00  0.72           H  
ATOM   3351  HG3 LYS A2466      41.864   8.442  37.593  1.00  0.72           H  
ATOM   3352  HD2 LYS A2466      40.692  10.594  37.957  1.00  0.72           H  
ATOM   3353  HD3 LYS A2466      42.380  10.794  37.347  1.00  0.72           H  
ATOM   3354  HE2 LYS A2466      43.148  11.609  39.374  1.00  0.72           H  
ATOM   3355  HE3 LYS A2466      41.754  10.905  40.274  1.00  0.72           H  
ATOM   3356  HZ1 LYS A2466      41.644  13.122  38.390  1.00  0.72           H  
ATOM   3357  HZ2 LYS A2466      40.350  12.447  39.273  1.00  0.72           H  
ATOM   3358  HZ3 LYS A2466      41.626  13.228  40.093  1.00  0.72           H  
ATOM   3359  N   GLY A2467      42.764   5.451  37.863  1.00  0.78           N  
ATOM   3360  CA  GLY A2467      42.753   4.557  36.718  1.00  0.78           C  
ATOM   3361  C   GLY A2467      41.461   3.840  36.549  1.00  0.78           C  
ATOM   3362  O   GLY A2467      40.985   3.124  37.424  1.00  0.78           O  
ATOM   3363  H   GLY A2467      42.065   5.344  38.612  1.00  0.78           H  
ATOM   3364  HA2 GLY A2467      43.525   3.809  36.897  1.00  0.78           H  
ATOM   3365  HA3 GLY A2467      42.938   5.158  35.828  1.00  0.78           H  
ATOM   3366  N   LEU A2468      40.884   3.986  35.353  1.00  0.72           N  
ATOM   3367  CA  LEU A2468      39.665   3.326  34.955  1.00  0.72           C  
ATOM   3368  C   LEU A2468      39.983   1.905  34.513  1.00  0.72           C  
ATOM   3369  O   LEU A2468      40.973   1.679  33.815  1.00  0.72           O  
ATOM   3370  CB  LEU A2468      39.055   4.163  33.796  1.00  0.72           C  
ATOM   3371  CG  LEU A2468      37.534   4.402  33.814  1.00  0.72           C  
ATOM   3372  CD1 LEU A2468      37.045   4.956  35.153  1.00  0.72           C  
ATOM   3373  CD2 LEU A2468      37.180   5.436  32.736  1.00  0.72           C  
ATOM   3374  H   LEU A2468      41.339   4.610  34.671  1.00  0.72           H  
ATOM   3375  HA  LEU A2468      38.951   3.259  35.776  1.00  0.72           H  
ATOM   3376  HB2 LEU A2468      39.252   3.601  32.883  1.00  0.72           H  
ATOM   3377  HB3 LEU A2468      39.501   5.154  33.884  1.00  0.72           H  
ATOM   3378  HG  LEU A2468      37.055   3.439  33.637  1.00  0.72           H  
ATOM   3379 HD11 LEU A2468      35.967   5.090  35.068  1.00  0.72           H  
ATOM   3380 HD12 LEU A2468      37.303   4.221  35.915  1.00  0.72           H  
ATOM   3381 HD13 LEU A2468      37.560   5.903  35.313  1.00  0.72           H  
ATOM   3382 HD21 LEU A2468      36.100   5.581  32.776  1.00  0.72           H  
ATOM   3383 HD22 LEU A2468      37.721   6.350  32.981  1.00  0.72           H  
ATOM   3384 HD23 LEU A2468      37.498   5.021  31.780  1.00  0.72           H  
ATOM   3385  N   TRP A2469      39.176   0.893  34.900  1.00  0.73           N  
ATOM   3386  CA  TRP A2469      39.336  -0.474  34.426  1.00  0.73           C  
ATOM   3387  C   TRP A2469      39.222  -0.559  32.910  1.00  0.73           C  
ATOM   3388  O   TRP A2469      38.388   0.099  32.282  1.00  0.73           O  
ATOM   3389  CB  TRP A2469      38.276  -1.469  34.988  1.00  0.73           C  
ATOM   3390  CG  TRP A2469      38.333  -1.895  36.449  1.00  0.73           C  
ATOM   3391  CD1 TRP A2469      37.281  -1.944  37.316  1.00  0.73           C  
ATOM   3392  CD2 TRP A2469      39.454  -2.457  37.157  1.00  0.73           C  
ATOM   3393  NE1 TRP A2469      37.667  -2.447  38.535  1.00  0.73           N  
ATOM   3394  CE2 TRP A2469      38.997  -2.780  38.458  1.00  0.73           C  
ATOM   3395  CE3 TRP A2469      40.771  -2.698  36.777  1.00  0.73           C  
ATOM   3396  CZ2 TRP A2469      39.852  -3.333  39.398  1.00  0.73           C  
ATOM   3397  CZ3 TRP A2469      41.634  -3.250  37.732  1.00  0.73           C  
ATOM   3398  CH2 TRP A2469      41.180  -3.566  39.019  1.00  0.73           C  
ATOM   3399  H   TRP A2469      38.413   1.098  35.561  1.00  0.73           H  
ATOM   3400  HA  TRP A2469      40.328  -0.755  34.781  1.00  0.73           H  
ATOM   3401  HB2 TRP A2469      38.418  -2.394  34.429  1.00  0.73           H  
ATOM   3402  HB3 TRP A2469      37.331  -0.930  34.917  1.00  0.73           H  
ATOM   3403  HD1 TRP A2469      36.267  -1.626  37.074  1.00  0.73           H  
ATOM   3404  HE1 TRP A2469      37.064  -2.555  39.363  1.00  0.73           H  
ATOM   3405  HE3 TRP A2469      41.119  -2.465  35.771  1.00  0.73           H  
ATOM   3406  HZ2 TRP A2469      39.502  -3.579  40.401  1.00  0.73           H  
ATOM   3407  HZ3 TRP A2469      42.675  -3.437  37.470  1.00  0.73           H  
ATOM   3408  HH2 TRP A2469      41.873  -4.001  39.739  1.00  0.73           H  
ATOM   3409  N   LYS A2470      40.070  -1.391  32.276  1.00  0.73           N  
ATOM   3410  CA  LYS A2470      39.953  -1.674  30.861  1.00  0.73           C  
ATOM   3411  C   LYS A2470      38.688  -2.453  30.538  1.00  0.73           C  
ATOM   3412  O   LYS A2470      37.939  -2.116  29.625  1.00  0.73           O  
ATOM   3413  CB  LYS A2470      41.196  -2.456  30.398  1.00  0.73           C  
ATOM   3414  CG  LYS A2470      41.209  -2.791  28.903  1.00  0.73           C  
ATOM   3415  CD  LYS A2470      42.539  -3.436  28.505  1.00  0.73           C  
ATOM   3416  CE  LYS A2470      42.572  -3.932  27.061  1.00  0.73           C  
ATOM   3417  NZ  LYS A2470      43.907  -4.470  26.783  1.00  0.73           N1+
ATOM   3418  H   LYS A2470      40.825  -1.840  32.814  1.00  0.73           H  
ATOM   3419  HA  LYS A2470      39.889  -0.726  30.327  1.00  0.73           H  
ATOM   3420  HB2 LYS A2470      41.204  -3.402  30.939  1.00  0.73           H  
ATOM   3421  HB3 LYS A2470      42.063  -1.823  30.589  1.00  0.73           H  
ATOM   3422  HG2 LYS A2470      41.079  -1.871  28.334  1.00  0.73           H  
ATOM   3423  HG3 LYS A2470      40.401  -3.491  28.692  1.00  0.73           H  
ATOM   3424  HD2 LYS A2470      42.690  -4.301  29.151  1.00  0.73           H  
ATOM   3425  HD3 LYS A2470      43.313  -2.675  28.604  1.00  0.73           H  
ATOM   3426  HE2 LYS A2470      42.340  -3.133  26.357  1.00  0.73           H  
ATOM   3427  HE3 LYS A2470      41.845  -4.733  26.928  1.00  0.73           H  
ATOM   3428  HZ1 LYS A2470      44.577  -3.701  26.927  1.00  0.73           H  
ATOM   3429  HZ2 LYS A2470      44.064  -5.244  27.445  1.00  0.73           H  
ATOM   3430  HZ3 LYS A2470      43.903  -4.797  25.806  1.00  0.73           H  
ATOM   3431  N   SER A2471      38.404  -3.484  31.352  1.00  0.75           N  
ATOM   3432  CA  SER A2471      37.182  -4.264  31.281  1.00  0.75           C  
ATOM   3433  C   SER A2471      36.433  -3.976  32.559  1.00  0.75           C  
ATOM   3434  O   SER A2471      36.671  -4.600  33.588  1.00  0.75           O  
ATOM   3435  CB  SER A2471      37.481  -5.784  31.174  1.00  0.75           C  
ATOM   3436  OG  SER A2471      36.315  -6.565  30.887  1.00  0.75           O  
ATOM   3437  H   SER A2471      39.097  -3.736  32.071  1.00  0.75           H  
ATOM   3438  HA  SER A2471      36.606  -3.996  30.396  1.00  0.75           H  
ATOM   3439  HB2 SER A2471      37.913  -6.167  32.098  1.00  0.75           H  
ATOM   3440  HB3 SER A2471      38.127  -5.931  30.309  1.00  0.75           H  
ATOM   3441  HG  SER A2471      35.649  -6.407  31.657  1.00  0.75           H  
ATOM   3442  N   LYS A2472      35.554  -2.960  32.563  1.00  0.73           N  
ATOM   3443  CA  LYS A2472      34.852  -2.553  33.767  1.00  0.73           C  
ATOM   3444  C   LYS A2472      33.650  -3.413  34.136  1.00  0.73           C  
ATOM   3445  O   LYS A2472      33.000  -4.040  33.302  1.00  0.73           O  
ATOM   3446  CB  LYS A2472      34.494  -1.051  33.734  1.00  0.73           C  
ATOM   3447  CG  LYS A2472      33.467  -0.627  32.678  1.00  0.73           C  
ATOM   3448  CD  LYS A2472      33.095   0.862  32.810  1.00  0.73           C  
ATOM   3449  CE  LYS A2472      34.284   1.825  32.730  1.00  0.73           C  
ATOM   3450  NZ  LYS A2472      33.813   3.217  32.819  1.00  0.73           N1+
ATOM   3451  H   LYS A2472      35.372  -2.454  31.684  1.00  0.73           H  
ATOM   3452  HA  LYS A2472      35.565  -2.722  34.574  1.00  0.73           H  
ATOM   3453  HB2 LYS A2472      35.414  -0.516  33.498  1.00  0.73           H  
ATOM   3454  HB3 LYS A2472      34.043  -0.823  34.700  1.00  0.73           H  
ATOM   3455  HG2 LYS A2472      32.565  -1.221  32.824  1.00  0.73           H  
ATOM   3456  HG3 LYS A2472      33.902  -0.790  31.692  1.00  0.73           H  
ATOM   3457  HD2 LYS A2472      32.643   0.996  33.793  1.00  0.73           H  
ATOM   3458  HD3 LYS A2472      32.439   1.102  31.973  1.00  0.73           H  
ATOM   3459  HE2 LYS A2472      34.829   1.691  31.796  1.00  0.73           H  
ATOM   3460  HE3 LYS A2472      34.946   1.647  33.577  1.00  0.73           H  
ATOM   3461  HZ1 LYS A2472      33.173   3.370  32.027  1.00  0.73           H  
ATOM   3462  HZ2 LYS A2472      33.332   3.315  33.724  1.00  0.73           H  
ATOM   3463  HZ3 LYS A2472      34.645   3.821  32.761  1.00  0.73           H  
ATOM   3464  N   PHE A2473      33.336  -3.465  35.444  1.00  0.75           N  
ATOM   3465  CA  PHE A2473      32.212  -4.211  35.974  1.00  0.75           C  
ATOM   3466  C   PHE A2473      30.928  -3.408  35.771  1.00  0.75           C  
ATOM   3467  O   PHE A2473      30.956  -2.186  35.654  1.00  0.75           O  
ATOM   3468  CB  PHE A2473      32.380  -4.526  37.489  1.00  0.75           C  
ATOM   3469  CG  PHE A2473      33.598  -5.366  37.800  1.00  0.75           C  
ATOM   3470  CD1 PHE A2473      34.881  -4.805  37.936  1.00  0.75           C  
ATOM   3471  CD2 PHE A2473      33.445  -6.739  38.040  1.00  0.75           C  
ATOM   3472  CE1 PHE A2473      35.983  -5.607  38.272  1.00  0.75           C  
ATOM   3473  CE2 PHE A2473      34.532  -7.542  38.405  1.00  0.75           C  
ATOM   3474  CZ  PHE A2473      35.807  -6.976  38.507  1.00  0.75           C  
ATOM   3475  H   PHE A2473      33.929  -2.945  36.106  1.00  0.75           H  
ATOM   3476  HA  PHE A2473      32.163  -5.158  35.437  1.00  0.75           H  
ATOM   3477  HB2 PHE A2473      31.505  -5.080  37.830  1.00  0.75           H  
ATOM   3478  HB3 PHE A2473      32.523  -3.577  38.006  1.00  0.75           H  
ATOM   3479  HD1 PHE A2473      35.021  -3.736  37.779  1.00  0.75           H  
ATOM   3480  HD2 PHE A2473      32.458  -7.191  37.940  1.00  0.75           H  
ATOM   3481  HE1 PHE A2473      36.976  -5.164  38.350  1.00  0.75           H  
ATOM   3482  HE2 PHE A2473      34.386  -8.603  38.609  1.00  0.75           H  
ATOM   3483  HZ  PHE A2473      36.662  -7.599  38.769  1.00  0.75           H  
ATOM   3484  N   SER A2474      29.748  -4.062  35.733  1.00  0.72           N  
ATOM   3485  CA  SER A2474      28.483  -3.328  35.720  1.00  0.72           C  
ATOM   3486  C   SER A2474      27.980  -3.220  37.155  1.00  0.72           C  
ATOM   3487  O   SER A2474      27.850  -4.274  37.781  1.00  0.72           O  
ATOM   3488  CB  SER A2474      27.341  -3.978  34.879  1.00  0.72           C  
ATOM   3489  OG  SER A2474      26.206  -3.104  34.826  1.00  0.72           O  
ATOM   3490  H   SER A2474      29.738  -5.092  35.713  1.00  0.72           H  
ATOM   3491  HA  SER A2474      28.706  -2.368  35.254  1.00  0.72           H  
ATOM   3492  HB2 SER A2474      27.025  -4.943  35.275  1.00  0.72           H  
ATOM   3493  HB3 SER A2474      27.680  -4.087  33.849  1.00  0.72           H  
ATOM   3494  HG  SER A2474      25.486  -3.579  34.262  1.00  0.72           H  
ATOM   3495  N   PRO A2475      27.664  -2.047  37.721  1.00  0.70           N  
ATOM   3496  CA  PRO A2475      27.001  -1.888  39.021  1.00  0.70           C  
ATOM   3497  C   PRO A2475      25.711  -2.664  39.193  1.00  0.70           C  
ATOM   3498  O   PRO A2475      25.364  -3.016  40.315  1.00  0.70           O  
ATOM   3499  CB  PRO A2475      26.751  -0.375  39.119  1.00  0.70           C  
ATOM   3500  CG  PRO A2475      27.873   0.256  38.294  1.00  0.70           C  
ATOM   3501  CD  PRO A2475      28.095  -0.759  37.175  1.00  0.70           C  
ATOM   3502  HA  PRO A2475      27.630  -2.295  39.813  1.00  0.70           H  
ATOM   3503  HB2 PRO A2475      26.757  -0.024  40.151  1.00  0.70           H  
ATOM   3504  HB3 PRO A2475      25.767  -0.099  38.740  1.00  0.70           H  
ATOM   3505  HG2 PRO A2475      28.774   0.441  38.879  1.00  0.70           H  
ATOM   3506  HG3 PRO A2475      27.613   1.246  37.918  1.00  0.70           H  
ATOM   3507  HD2 PRO A2475      27.503  -0.515  36.293  1.00  0.70           H  
ATOM   3508  HD3 PRO A2475      29.129  -0.798  36.832  1.00  0.70           H  
ATOM   3509  N   GLU A2476      24.984  -2.948  38.099  1.00  0.65           N  
ATOM   3510  CA  GLU A2476      23.767  -3.741  38.089  1.00  0.65           C  
ATOM   3511  C   GLU A2476      24.001  -5.201  38.463  1.00  0.65           C  
ATOM   3512  O   GLU A2476      23.122  -5.889  38.977  1.00  0.65           O  
ATOM   3513  CB  GLU A2476      23.156  -3.695  36.672  1.00  0.65           C  
ATOM   3514  CG  GLU A2476      22.910  -2.258  36.157  1.00  0.65           C  
ATOM   3515  CD  GLU A2476      22.566  -2.232  34.665  1.00  0.65           C  
ATOM   3516  OE1 GLU A2476      23.310  -2.902  33.888  1.00  0.65           O  
ATOM   3517  OE2 GLU A2476      21.603  -1.508  34.299  1.00  0.65           O1-
ATOM   3518  H   GLU A2476      25.315  -2.575  37.198  1.00  0.65           H  
ATOM   3519  HA  GLU A2476      23.099  -3.313  38.836  1.00  0.65           H  
ATOM   3520  HB2 GLU A2476      22.190  -4.199  36.715  1.00  0.65           H  
ATOM   3521  HB3 GLU A2476      23.863  -4.172  35.993  1.00  0.65           H  
ATOM   3522  HG2 GLU A2476      23.819  -1.675  36.307  1.00  0.65           H  
ATOM   3523  HG3 GLU A2476      22.062  -1.842  36.701  1.00  0.65           H  
ATOM   3524  N   ASN A2477      25.233  -5.698  38.237  1.00  0.69           N  
ATOM   3525  CA  ASN A2477      25.602  -7.071  38.521  1.00  0.69           C  
ATOM   3526  C   ASN A2477      26.283  -7.186  39.880  1.00  0.69           C  
ATOM   3527  O   ASN A2477      26.685  -8.271  40.296  1.00  0.69           O  
ATOM   3528  CB  ASN A2477      26.602  -7.603  37.462  1.00  0.69           C  
ATOM   3529  CG  ASN A2477      25.974  -7.653  36.076  1.00  0.69           C  
ATOM   3530  OD1 ASN A2477      24.764  -7.723  35.886  1.00  0.69           O  
ATOM   3531  ND2 ASN A2477      26.841  -7.658  35.033  1.00  0.69           N  
ATOM   3532  H   ASN A2477      25.949  -5.071  37.843  1.00  0.69           H  
ATOM   3533  HA  ASN A2477      24.680  -7.653  38.507  1.00  0.69           H  
ATOM   3534  HB2 ASN A2477      26.913  -8.611  37.736  1.00  0.69           H  
ATOM   3535  HB3 ASN A2477      27.451  -6.921  37.417  1.00  0.69           H  
ATOM   3536 HD21 ASN A2477      27.856  -7.629  35.207  1.00  0.69           H  
ATOM   3537 HD22 ASN A2477      26.485  -7.691  34.067  1.00  0.69           H  
ATOM   3538  N   THR A2478      26.422  -6.068  40.614  1.00  0.70           N  
ATOM   3539  CA  THR A2478      27.032  -6.044  41.939  1.00  0.70           C  
ATOM   3540  C   THR A2478      25.999  -6.381  42.991  1.00  0.70           C  
ATOM   3541  O   THR A2478      24.889  -5.856  42.999  1.00  0.70           O  
ATOM   3542  CB  THR A2478      27.678  -4.702  42.284  1.00  0.70           C  
ATOM   3543  OG1 THR A2478      28.784  -4.466  41.423  1.00  0.70           O  
ATOM   3544  CG2 THR A2478      28.244  -4.645  43.714  1.00  0.70           C  
ATOM   3545  H   THR A2478      26.079  -5.180  40.219  1.00  0.70           H  
ATOM   3546  HA  THR A2478      27.826  -6.791  41.924  1.00  0.70           H  
ATOM   3547  HB  THR A2478      26.885  -3.962  42.177  1.00  0.70           H  
ATOM   3548 HG21 THR A2478      27.410  -4.819  44.394  1.00  0.70           H  
ATOM   3549 HG22 THR A2478      28.998  -5.428  43.790  1.00  0.70           H  
ATOM   3550 HG23 THR A2478      28.675  -3.653  43.847  1.00  0.70           H  
ATOM   3551  HG1 THR A2478      29.157  -3.536  41.660  1.00  0.70           H  
ATOM   3552  N   ARG A2479      26.325  -7.284  43.936  1.00  0.67           N  
ATOM   3553  CA  ARG A2479      25.363  -7.688  44.942  1.00  0.67           C  
ATOM   3554  C   ARG A2479      26.024  -7.986  46.276  1.00  0.67           C  
ATOM   3555  O   ARG A2479      27.204  -8.306  46.367  1.00  0.67           O  
ATOM   3556  CB  ARG A2479      24.500  -8.882  44.453  1.00  0.67           C  
ATOM   3557  CG  ARG A2479      25.287 -10.180  44.169  1.00  0.67           C  
ATOM   3558  CD  ARG A2479      24.486 -11.305  43.495  1.00  0.67           C  
ATOM   3559  NE  ARG A2479      23.238 -11.531  44.303  1.00  0.67           N  
ATOM   3560  CZ  ARG A2479      23.165 -12.333  45.373  1.00  0.67           C  
ATOM   3561  NH1 ARG A2479      22.060 -12.321  46.120  1.00  0.67           N  
ATOM   3562  NH2 ARG A2479      24.144 -13.146  45.740  1.00  0.67           N1+
ATOM   3563  H   ARG A2479      27.270  -7.693  43.944  1.00  0.67           H  
ATOM   3564  HA  ARG A2479      24.694  -6.842  45.103  1.00  0.67           H  
ATOM   3565  HB2 ARG A2479      24.040  -8.580  43.512  1.00  0.67           H  
ATOM   3566  HB3 ARG A2479      23.798  -9.113  45.254  1.00  0.67           H  
ATOM   3567  HG2 ARG A2479      25.614 -10.567  45.134  1.00  0.67           H  
ATOM   3568  HG3 ARG A2479      26.085  -9.914  43.476  1.00  0.67           H  
ATOM   3569  HD2 ARG A2479      25.070 -12.224  43.438  1.00  0.67           H  
ATOM   3570  HD3 ARG A2479      24.213 -11.018  42.479  1.00  0.67           H  
ATOM   3571  HE  ARG A2479      22.382 -11.036  44.014  1.00  0.67           H  
ATOM   3572 HH11 ARG A2479      21.277 -11.700  45.871  1.00  0.67           H  
ATOM   3573 HH12 ARG A2479      21.990 -12.933  46.946  1.00  0.67           H  
ATOM   3574 HH21 ARG A2479      25.016 -13.183  45.192  1.00  0.67           H  
ATOM   3575 HH22 ARG A2479      24.034 -13.742  46.573  1.00  0.67           H  
ATOM   3576  N   LYS A2480      25.270  -7.838  47.384  1.00  0.69           N  
ATOM   3577  CA  LYS A2480      25.762  -8.142  48.719  1.00  0.69           C  
ATOM   3578  C   LYS A2480      25.873  -9.644  48.977  1.00  0.69           C  
ATOM   3579  O   LYS A2480      24.892 -10.378  48.851  1.00  0.69           O  
ATOM   3580  CB  LYS A2480      24.862  -7.519  49.815  1.00  0.69           C  
ATOM   3581  CG  LYS A2480      24.860  -5.982  49.832  1.00  0.69           C  
ATOM   3582  CD  LYS A2480      23.952  -5.423  50.944  1.00  0.69           C  
ATOM   3583  CE  LYS A2480      23.941  -3.892  51.017  1.00  0.69           C  
ATOM   3584  NZ  LYS A2480      23.024  -3.433  52.088  1.00  0.69           N1+
ATOM   3585  H   LYS A2480      24.304  -7.495  47.281  1.00  0.69           H  
ATOM   3586  HA  LYS A2480      26.759  -7.704  48.768  1.00  0.69           H  
ATOM   3587  HB2 LYS A2480      25.245  -7.850  50.780  1.00  0.69           H  
ATOM   3588  HB3 LYS A2480      23.839  -7.833  49.608  1.00  0.69           H  
ATOM   3589  HG2 LYS A2480      24.481  -5.631  48.872  1.00  0.69           H  
ATOM   3590  HG3 LYS A2480      25.879  -5.640  50.015  1.00  0.69           H  
ATOM   3591  HD2 LYS A2480      24.331  -5.793  51.897  1.00  0.69           H  
ATOM   3592  HD3 LYS A2480      22.933  -5.743  50.725  1.00  0.69           H  
ATOM   3593  HE2 LYS A2480      23.616  -3.469  50.066  1.00  0.69           H  
ATOM   3594  HE3 LYS A2480      24.943  -3.542  51.266  1.00  0.69           H  
ATOM   3595  HZ1 LYS A2480      22.085  -3.786  51.853  1.00  0.69           H  
ATOM   3596  HZ2 LYS A2480      23.372  -3.830  52.973  1.00  0.69           H  
ATOM   3597  HZ3 LYS A2480      23.056  -2.404  52.091  1.00  0.69           H  
ATOM   3598  N   GLU A2481      27.076 -10.122  49.356  1.00  0.70           N  
ATOM   3599  CA  GLU A2481      27.353 -11.531  49.589  1.00  0.70           C  
ATOM   3600  C   GLU A2481      28.338 -11.692  50.729  1.00  0.70           C  
ATOM   3601  O   GLU A2481      28.907 -10.731  51.240  1.00  0.70           O  
ATOM   3602  CB  GLU A2481      27.955 -12.257  48.359  1.00  0.70           C  
ATOM   3603  CG  GLU A2481      27.038 -12.219  47.120  1.00  0.70           C  
ATOM   3604  CD  GLU A2481      27.489 -13.078  45.941  1.00  0.70           C  
ATOM   3605  OE1 GLU A2481      28.601 -13.655  45.968  1.00  0.70           O  
ATOM   3606  OE2 GLU A2481      26.658 -13.183  44.994  1.00  0.70           O1-
ATOM   3607  H   GLU A2481      27.845  -9.449  49.488  1.00  0.70           H  
ATOM   3608  HA  GLU A2481      26.387 -11.980  49.818  1.00  0.70           H  
ATOM   3609  HB2 GLU A2481      28.102 -13.303  48.628  1.00  0.70           H  
ATOM   3610  HB3 GLU A2481      28.881 -11.746  48.095  1.00  0.70           H  
ATOM   3611  HG2 GLU A2481      27.025 -11.188  46.766  1.00  0.70           H  
ATOM   3612  HG3 GLU A2481      26.074 -12.620  47.435  1.00  0.70           H  
ATOM   3613  N   LEU A2482      28.554 -12.938  51.188  1.00  0.69           N  
ATOM   3614  CA  LEU A2482      29.409 -13.199  52.327  1.00  0.69           C  
ATOM   3615  C   LEU A2482      30.885 -13.287  51.983  1.00  0.69           C  
ATOM   3616  O   LEU A2482      31.316 -14.048  51.116  1.00  0.69           O  
ATOM   3617  CB  LEU A2482      29.015 -14.493  53.079  1.00  0.69           C  
ATOM   3618  CG  LEU A2482      27.583 -14.505  53.646  1.00  0.69           C  
ATOM   3619  CD1 LEU A2482      27.363 -15.783  54.464  1.00  0.69           C  
ATOM   3620  CD2 LEU A2482      27.286 -13.275  54.516  1.00  0.69           C  
ATOM   3621  H   LEU A2482      28.097 -13.731  50.715  1.00  0.69           H  
ATOM   3622  HA  LEU A2482      29.254 -12.331  52.968  1.00  0.69           H  
ATOM   3623  HB2 LEU A2482      29.691 -14.586  53.929  1.00  0.69           H  
ATOM   3624  HB3 LEU A2482      29.070 -15.307  52.356  1.00  0.69           H  
ATOM   3625  HG  LEU A2482      26.897 -14.476  52.799  1.00  0.69           H  
ATOM   3626 HD11 LEU A2482      26.342 -15.747  54.843  1.00  0.69           H  
ATOM   3627 HD12 LEU A2482      27.515 -16.624  53.788  1.00  0.69           H  
ATOM   3628 HD13 LEU A2482      28.095 -15.775  55.271  1.00  0.69           H  
ATOM   3629 HD21 LEU A2482      26.259 -13.374  54.868  1.00  0.69           H  
ATOM   3630 HD22 LEU A2482      27.999 -13.288  55.340  1.00  0.69           H  
ATOM   3631 HD23 LEU A2482      27.415 -12.398  53.882  1.00  0.69           H  
ATOM   3632  N   PHE A2483      31.698 -12.518  52.725  1.00  0.71           N  
ATOM   3633  CA  PHE A2483      33.138 -12.583  52.704  1.00  0.71           C  
ATOM   3634  C   PHE A2483      33.570 -13.262  53.993  1.00  0.71           C  
ATOM   3635  O   PHE A2483      33.149 -12.882  55.084  1.00  0.71           O  
ATOM   3636  CB  PHE A2483      33.725 -11.157  52.601  1.00  0.71           C  
ATOM   3637  CG  PHE A2483      35.206 -11.168  52.348  1.00  0.71           C  
ATOM   3638  CD1 PHE A2483      36.112 -11.247  53.418  1.00  0.71           C  
ATOM   3639  CD2 PHE A2483      35.704 -11.089  51.037  1.00  0.71           C  
ATOM   3640  CE1 PHE A2483      37.491 -11.210  53.182  1.00  0.71           C  
ATOM   3641  CE2 PHE A2483      37.083 -11.031  50.801  1.00  0.71           C  
ATOM   3642  CZ  PHE A2483      37.975 -11.066  51.877  1.00  0.71           C  
ATOM   3643  H   PHE A2483      31.261 -11.831  53.356  1.00  0.71           H  
ATOM   3644  HA  PHE A2483      33.500 -13.146  51.844  1.00  0.71           H  
ATOM   3645  HB2 PHE A2483      33.546 -10.626  53.536  1.00  0.71           H  
ATOM   3646  HB3 PHE A2483      33.261 -10.661  51.748  1.00  0.71           H  
ATOM   3647  HD1 PHE A2483      35.739 -11.338  54.438  1.00  0.71           H  
ATOM   3648  HD2 PHE A2483      35.011 -11.073  50.196  1.00  0.71           H  
ATOM   3649  HE1 PHE A2483      38.189 -11.293  54.015  1.00  0.71           H  
ATOM   3650  HE2 PHE A2483      37.460 -10.959  49.781  1.00  0.71           H  
ATOM   3651  HZ  PHE A2483      39.047 -10.981  51.699  1.00  0.71           H  
ATOM   3652  N   TYR A2484      34.410 -14.300  53.888  1.00  0.67           N  
ATOM   3653  CA  TYR A2484      34.824 -15.148  54.987  1.00  0.67           C  
ATOM   3654  C   TYR A2484      36.178 -14.687  55.462  1.00  0.67           C  
ATOM   3655  O   TYR A2484      37.134 -14.639  54.699  1.00  0.67           O  
ATOM   3656  CB  TYR A2484      34.921 -16.630  54.546  1.00  0.67           C  
ATOM   3657  CG  TYR A2484      33.556 -17.127  54.163  1.00  0.67           C  
ATOM   3658  CD1 TYR A2484      32.734 -17.742  55.120  1.00  0.67           C  
ATOM   3659  CD2 TYR A2484      33.066 -16.949  52.857  1.00  0.67           C  
ATOM   3660  CE1 TYR A2484      31.441 -18.164  54.779  1.00  0.67           C  
ATOM   3661  CE2 TYR A2484      31.768 -17.351  52.519  1.00  0.67           C  
ATOM   3662  CZ  TYR A2484      30.960 -17.966  53.481  1.00  0.67           C  
ATOM   3663  OH  TYR A2484      29.658 -18.379  53.146  1.00  0.67           O  
ATOM   3664  H   TYR A2484      34.791 -14.511  52.955  1.00  0.67           H  
ATOM   3665  HA  TYR A2484      34.084 -15.076  55.785  1.00  0.67           H  
ATOM   3666  HB2 TYR A2484      35.320 -17.247  55.351  1.00  0.67           H  
ATOM   3667  HB3 TYR A2484      35.570 -16.708  53.674  1.00  0.67           H  
ATOM   3668  HD1 TYR A2484      33.103 -17.893  56.135  1.00  0.67           H  
ATOM   3669  HD2 TYR A2484      33.704 -16.493  52.100  1.00  0.67           H  
ATOM   3670  HE1 TYR A2484      30.811 -18.647  55.526  1.00  0.67           H  
ATOM   3671  HE2 TYR A2484      31.389 -17.185  51.511  1.00  0.67           H  
ATOM   3672  HH  TYR A2484      29.512 -18.141  52.154  1.00  0.67           H  
ATOM   3673  N   LYS A2485      36.292 -14.304  56.736  1.00  0.67           N  
ATOM   3674  CA  LYS A2485      37.485 -13.722  57.300  1.00  0.67           C  
ATOM   3675  C   LYS A2485      38.483 -14.771  57.780  1.00  0.67           C  
ATOM   3676  O   LYS A2485      38.239 -15.974  57.765  1.00  0.67           O  
ATOM   3677  CB  LYS A2485      37.079 -12.875  58.510  1.00  0.67           C  
ATOM   3678  CG  LYS A2485      36.227 -11.632  58.228  1.00  0.67           C  
ATOM   3679  CD  LYS A2485      35.711 -11.143  59.585  1.00  0.67           C  
ATOM   3680  CE  LYS A2485      35.236  -9.706  59.637  1.00  0.67           C  
ATOM   3681  NZ  LYS A2485      34.965  -9.394  61.052  1.00  0.67           N1+
ATOM   3682  H   LYS A2485      35.478 -14.432  57.354  1.00  0.67           H  
ATOM   3683  HA  LYS A2485      37.965 -13.133  56.519  1.00  0.67           H  
ATOM   3684  HB2 LYS A2485      38.009 -12.508  58.944  1.00  0.67           H  
ATOM   3685  HB3 LYS A2485      36.467 -13.523  59.137  1.00  0.67           H  
ATOM   3686  HG2 LYS A2485      35.401 -11.868  57.558  1.00  0.67           H  
ATOM   3687  HG3 LYS A2485      36.815 -10.859  57.733  1.00  0.67           H  
ATOM   3688  HD2 LYS A2485      36.545 -11.215  60.283  1.00  0.67           H  
ATOM   3689  HD3 LYS A2485      34.838 -11.753  59.818  1.00  0.67           H  
ATOM   3690  HE2 LYS A2485      34.344  -9.552  59.030  1.00  0.67           H  
ATOM   3691  HE3 LYS A2485      36.002  -9.032  59.252  1.00  0.67           H  
ATOM   3692  HZ1 LYS A2485      34.238 -10.050  61.371  1.00  0.67           H  
ATOM   3693  HZ2 LYS A2485      35.849  -9.524  61.564  1.00  0.67           H  
ATOM   3694  HZ3 LYS A2485      34.642  -8.417  61.088  1.00  0.67           H  
ATOM   3695  N   ALA A2486      39.668 -14.318  58.241  1.00  0.73           N  
ATOM   3696  CA  ALA A2486      40.687 -15.184  58.801  1.00  0.73           C  
ATOM   3697  C   ALA A2486      40.380 -15.660  60.227  1.00  0.73           C  
ATOM   3698  O   ALA A2486      40.955 -16.636  60.700  1.00  0.73           O  
ATOM   3699  CB  ALA A2486      42.041 -14.451  58.785  1.00  0.73           C  
ATOM   3700  H   ALA A2486      39.858 -13.307  58.193  1.00  0.73           H  
ATOM   3701  HA  ALA A2486      40.715 -16.077  58.177  1.00  0.73           H  
ATOM   3702  HB1 ALA A2486      42.777 -15.132  59.212  1.00  0.73           H  
ATOM   3703  HB2 ALA A2486      42.263 -14.215  57.744  1.00  0.73           H  
ATOM   3704  HB3 ALA A2486      41.923 -13.551  59.389  1.00  0.73           H  
ATOM   3705  N   ASP A2487      39.426 -15.005  60.925  1.00  0.68           N  
ATOM   3706  CA  ASP A2487      38.980 -15.357  62.263  1.00  0.68           C  
ATOM   3707  C   ASP A2487      38.029 -16.564  62.256  1.00  0.68           C  
ATOM   3708  O   ASP A2487      37.822 -17.224  63.272  1.00  0.68           O  
ATOM   3709  CB  ASP A2487      38.407 -14.091  62.999  1.00  0.68           C  
ATOM   3710  CG  ASP A2487      37.351 -13.309  62.226  1.00  0.68           C  
ATOM   3711  OD1 ASP A2487      36.672 -13.941  61.384  1.00  0.68           O  
ATOM   3712  OD2 ASP A2487      37.216 -12.067  62.425  1.00  0.68           O1-
ATOM   3713  H   ASP A2487      38.980 -14.193  60.474  1.00  0.68           H  
ATOM   3714  HA  ASP A2487      39.840 -15.690  62.844  1.00  0.68           H  
ATOM   3715  HB2 ASP A2487      39.234 -13.404  63.178  1.00  0.68           H  
ATOM   3716  HB3 ASP A2487      37.900 -14.454  63.893  1.00  0.68           H  
ATOM   3717  N   GLY A2488      37.489 -16.910  61.067  1.00  0.66           N  
ATOM   3718  CA  GLY A2488      36.548 -18.002  60.846  1.00  0.66           C  
ATOM   3719  C   GLY A2488      35.144 -17.510  60.641  1.00  0.66           C  
ATOM   3720  O   GLY A2488      34.282 -18.248  60.165  1.00  0.66           O  
ATOM   3721  H   GLY A2488      37.766 -16.354  60.245  1.00  0.66           H  
ATOM   3722  HA2 GLY A2488      36.562 -18.619  61.744  1.00  0.66           H  
ATOM   3723  HA3 GLY A2488      36.870 -18.552  59.962  1.00  0.66           H  
ATOM   3724  N   GLU A2489      34.899 -16.229  60.949  1.00  0.63           N  
ATOM   3725  CA  GLU A2489      33.610 -15.590  60.845  1.00  0.63           C  
ATOM   3726  C   GLU A2489      33.411 -14.996  59.459  1.00  0.63           C  
ATOM   3727  O   GLU A2489      34.274 -15.040  58.580  1.00  0.63           O  
ATOM   3728  CB  GLU A2489      33.461 -14.485  61.919  1.00  0.63           C  
ATOM   3729  CG  GLU A2489      33.666 -14.988  63.371  1.00  0.63           C  
ATOM   3730  CD  GLU A2489      32.603 -15.998  63.792  1.00  0.63           C  
ATOM   3731  OE1 GLU A2489      31.398 -15.676  63.613  1.00  0.63           O  
ATOM   3732  OE2 GLU A2489      32.976 -17.082  64.309  1.00  0.63           O1-
ATOM   3733  H   GLU A2489      35.689 -15.659  61.284  1.00  0.63           H  
ATOM   3734  HA  GLU A2489      32.845 -16.349  61.012  1.00  0.63           H  
ATOM   3735  HB2 GLU A2489      32.443 -14.102  61.849  1.00  0.63           H  
ATOM   3736  HB3 GLU A2489      34.229 -13.737  61.723  1.00  0.63           H  
ATOM   3737  HG2 GLU A2489      33.608 -14.135  64.048  1.00  0.63           H  
ATOM   3738  HG3 GLU A2489      34.631 -15.492  63.420  1.00  0.63           H  
ATOM   3739  N   SER A2490      32.229 -14.415  59.192  1.00  0.69           N  
ATOM   3740  CA  SER A2490      31.952 -13.813  57.901  1.00  0.69           C  
ATOM   3741  C   SER A2490      31.292 -12.461  58.044  1.00  0.69           C  
ATOM   3742  O   SER A2490      30.870 -12.033  59.118  1.00  0.69           O  
ATOM   3743  CB  SER A2490      31.143 -14.743  56.952  1.00  0.69           C  
ATOM   3744  OG  SER A2490      29.794 -14.940  57.381  1.00  0.69           O  
ATOM   3745  H   SER A2490      31.502 -14.397  59.921  1.00  0.69           H  
ATOM   3746  HA  SER A2490      32.922 -13.663  57.427  1.00  0.69           H  
ATOM   3747  HB2 SER A2490      31.607 -15.726  56.867  1.00  0.69           H  
ATOM   3748  HB3 SER A2490      31.050 -14.232  55.993  1.00  0.69           H  
ATOM   3749  HG  SER A2490      29.347 -15.564  56.694  1.00  0.69           H  
ATOM   3750  N   CYS A2491      31.243 -11.700  56.941  1.00  0.70           N  
ATOM   3751  CA  CYS A2491      30.599 -10.409  56.915  1.00  0.70           C  
ATOM   3752  C   CYS A2491      30.068 -10.143  55.529  1.00  0.70           C  
ATOM   3753  O   CYS A2491      30.419 -10.823  54.569  1.00  0.70           O  
ATOM   3754  CB  CYS A2491      31.537  -9.261  57.382  1.00  0.70           C  
ATOM   3755  SG  CYS A2491      33.115  -9.115  56.475  1.00  0.70           S  
ATOM   3756  H   CYS A2491      31.682 -12.051  56.078  1.00  0.70           H  
ATOM   3757  HA  CYS A2491      29.773 -10.433  57.626  1.00  0.70           H  
ATOM   3758  HB2 CYS A2491      31.803  -9.620  58.376  1.00  0.70           H  
ATOM   3759  HB3 CYS A2491      30.928  -8.357  57.356  1.00  0.70           H  
ATOM   3760  N   SER A2492      29.175  -9.146  55.398  1.00  0.72           N  
ATOM   3761  CA  SER A2492      28.546  -8.812  54.128  1.00  0.72           C  
ATOM   3762  C   SER A2492      29.404  -7.839  53.342  1.00  0.72           C  
ATOM   3763  O   SER A2492      29.701  -6.735  53.798  1.00  0.72           O  
ATOM   3764  CB  SER A2492      27.135  -8.203  54.331  1.00  0.72           C  
ATOM   3765  OG  SER A2492      26.405  -8.108  53.106  1.00  0.72           O  
ATOM   3766  H   SER A2492      28.925  -8.595  56.232  1.00  0.72           H  
ATOM   3767  HA  SER A2492      28.445  -9.742  53.568  1.00  0.72           H  
ATOM   3768  HB2 SER A2492      27.188  -7.205  54.767  1.00  0.72           H  
ATOM   3769  HB3 SER A2492      26.558  -8.893  54.947  1.00  0.72           H  
ATOM   3770  HG  SER A2492      25.488  -7.697  53.333  1.00  0.72           H  
ATOM   3771  N   ALA A2493      29.833  -8.252  52.140  1.00  0.77           N  
ATOM   3772  CA  ALA A2493      30.671  -7.492  51.250  1.00  0.77           C  
ATOM   3773  C   ALA A2493      29.916  -7.241  49.962  1.00  0.77           C  
ATOM   3774  O   ALA A2493      29.060  -8.020  49.549  1.00  0.77           O  
ATOM   3775  CB  ALA A2493      31.952  -8.279  50.914  1.00  0.77           C  
ATOM   3776  H   ALA A2493      29.539  -9.189  51.829  1.00  0.77           H  
ATOM   3777  HA  ALA A2493      30.939  -6.553  51.735  1.00  0.77           H  
ATOM   3778  HB1 ALA A2493      32.542  -7.656  50.241  1.00  0.77           H  
ATOM   3779  HB2 ALA A2493      32.470  -8.462  51.856  1.00  0.77           H  
ATOM   3780  HB3 ALA A2493      31.639  -9.208  50.437  1.00  0.77           H  
ATOM   3781  N   SER A2494      30.224  -6.130  49.272  1.00  0.75           N  
ATOM   3782  CA  SER A2494      29.619  -5.834  47.984  1.00  0.75           C  
ATOM   3783  C   SER A2494      30.418  -6.515  46.896  1.00  0.75           C  
ATOM   3784  O   SER A2494      31.508  -6.074  46.539  1.00  0.75           O  
ATOM   3785  CB  SER A2494      29.595  -4.317  47.678  1.00  0.75           C  
ATOM   3786  OG  SER A2494      28.748  -3.635  48.605  1.00  0.75           O  
ATOM   3787  H   SER A2494      30.908  -5.469  49.667  1.00  0.75           H  
ATOM   3788  HA  SER A2494      28.591  -6.195  48.018  1.00  0.75           H  
ATOM   3789  HB2 SER A2494      29.252  -4.104  46.666  1.00  0.75           H  
ATOM   3790  HB3 SER A2494      30.595  -3.911  47.834  1.00  0.75           H  
ATOM   3791  HG  SER A2494      29.133  -3.803  49.545  1.00  0.75           H  
ATOM   3792  N   MET A2495      29.906  -7.626  46.349  1.00  0.76           N  
ATOM   3793  CA  MET A2495      30.595  -8.427  45.363  1.00  0.76           C  
ATOM   3794  C   MET A2495      30.285  -7.966  43.960  1.00  0.76           C  
ATOM   3795  O   MET A2495      29.137  -7.965  43.523  1.00  0.76           O  
ATOM   3796  CB  MET A2495      30.193  -9.912  45.480  1.00  0.76           C  
ATOM   3797  CG  MET A2495      30.799 -10.624  46.705  1.00  0.76           C  
ATOM   3798  SD  MET A2495      32.613 -10.597  46.850  1.00  0.76           S  
ATOM   3799  CE  MET A2495      32.912 -11.312  45.215  1.00  0.76           C  
ATOM   3800  H   MET A2495      28.967  -7.926  46.649  1.00  0.76           H  
ATOM   3801  HA  MET A2495      31.661  -8.311  45.557  1.00  0.76           H  
ATOM   3802  HB2 MET A2495      30.564 -10.422  44.591  1.00  0.76           H  
ATOM   3803  HB3 MET A2495      29.109  -9.948  45.587  1.00  0.76           H  
ATOM   3804  HG2 MET A2495      30.552 -11.656  46.455  1.00  0.76           H  
ATOM   3805  HG3 MET A2495      30.284 -10.193  47.564  1.00  0.76           H  
ATOM   3806  HE1 MET A2495      33.993 -11.386  45.093  1.00  0.76           H  
ATOM   3807  HE2 MET A2495      32.434 -12.292  45.203  1.00  0.76           H  
ATOM   3808  HE3 MET A2495      32.467 -10.636  44.485  1.00  0.76           H  
ATOM   3809  N   MET A2496      31.328  -7.579  43.211  1.00  0.77           N  
ATOM   3810  CA  MET A2496      31.243  -7.219  41.818  1.00  0.77           C  
ATOM   3811  C   MET A2496      31.392  -8.453  40.954  1.00  0.77           C  
ATOM   3812  O   MET A2496      32.130  -9.382  41.285  1.00  0.77           O  
ATOM   3813  CB  MET A2496      32.375  -6.251  41.427  1.00  0.77           C  
ATOM   3814  CG  MET A2496      32.425  -4.995  42.300  1.00  0.77           C  
ATOM   3815  SD  MET A2496      33.530  -3.718  41.657  1.00  0.77           S  
ATOM   3816  CE  MET A2496      35.128  -4.560  41.678  1.00  0.77           C  
ATOM   3817  H   MET A2496      32.253  -7.536  43.662  1.00  0.77           H  
ATOM   3818  HA  MET A2496      30.274  -6.745  41.664  1.00  0.77           H  
ATOM   3819  HB2 MET A2496      32.202  -5.932  40.399  1.00  0.77           H  
ATOM   3820  HB3 MET A2496      33.320  -6.778  41.561  1.00  0.77           H  
ATOM   3821  HG2 MET A2496      32.892  -5.385  43.204  1.00  0.77           H  
ATOM   3822  HG3 MET A2496      31.393  -4.678  42.449  1.00  0.77           H  
ATOM   3823  HE1 MET A2496      35.866  -3.853  41.300  1.00  0.77           H  
ATOM   3824  HE2 MET A2496      35.327  -4.840  42.713  1.00  0.77           H  
ATOM   3825  HE3 MET A2496      35.036  -5.434  41.033  1.00  0.77           H  
ATOM   3826  N   TYR A2497      30.695  -8.479  39.808  1.00  0.79           N  
ATOM   3827  CA  TYR A2497      30.636  -9.635  38.943  1.00  0.79           C  
ATOM   3828  C   TYR A2497      30.848  -9.225  37.497  1.00  0.79           C  
ATOM   3829  O   TYR A2497      30.221  -8.291  36.993  1.00  0.79           O  
ATOM   3830  CB  TYR A2497      29.247 -10.309  39.100  1.00  0.79           C  
ATOM   3831  CG  TYR A2497      29.004 -11.425  38.115  1.00  0.79           C  
ATOM   3832  CD1 TYR A2497      28.287 -11.205  36.925  1.00  0.79           C  
ATOM   3833  CD2 TYR A2497      29.548 -12.690  38.349  1.00  0.79           C  
ATOM   3834  CE1 TYR A2497      28.112 -12.240  35.996  1.00  0.79           C  
ATOM   3835  CE2 TYR A2497      29.316 -13.744  37.455  1.00  0.79           C  
ATOM   3836  CZ  TYR A2497      28.618 -13.516  36.264  1.00  0.79           C  
ATOM   3837  OH  TYR A2497      28.409 -14.549  35.323  1.00  0.79           O  
ATOM   3838  H   TYR A2497      30.176  -7.633  39.531  1.00  0.79           H  
ATOM   3839  HA  TYR A2497      31.423 -10.335  39.222  1.00  0.79           H  
ATOM   3840  HB2 TYR A2497      28.474  -9.557  38.939  1.00  0.79           H  
ATOM   3841  HB3 TYR A2497      29.214 -10.763  40.090  1.00  0.79           H  
ATOM   3842  HD1 TYR A2497      27.864 -10.221  36.723  1.00  0.79           H  
ATOM   3843  HD2 TYR A2497      30.159 -12.859  39.236  1.00  0.79           H  
ATOM   3844  HE1 TYR A2497      27.581 -12.050  35.063  1.00  0.79           H  
ATOM   3845  HE2 TYR A2497      29.680 -14.744  37.688  1.00  0.79           H  
ATOM   3846  HH  TYR A2497      29.339 -14.875  35.023  1.00  0.79           H  
ATOM   3847  N   GLN A2498      31.718  -9.956  36.781  1.00  0.78           N  
ATOM   3848  CA  GLN A2498      31.798  -9.863  35.343  1.00  0.78           C  
ATOM   3849  C   GLN A2498      32.386 -11.139  34.793  1.00  0.78           C  
ATOM   3850  O   GLN A2498      32.865 -12.006  35.520  1.00  0.78           O  
ATOM   3851  CB  GLN A2498      32.615  -8.656  34.813  1.00  0.78           C  
ATOM   3852  CG  GLN A2498      34.147  -8.751  34.974  1.00  0.78           C  
ATOM   3853  CD  GLN A2498      34.794  -7.548  34.293  1.00  0.78           C  
ATOM   3854  OE1 GLN A2498      34.833  -7.465  33.064  1.00  0.78           O  
ATOM   3855  NE2 GLN A2498      35.325  -6.594  35.083  1.00  0.78           N  
ATOM   3856  H   GLN A2498      32.349 -10.604  37.274  1.00  0.78           H  
ATOM   3857  HA  GLN A2498      30.776  -9.706  34.999  1.00  0.78           H  
ATOM   3858  HB2 GLN A2498      32.300  -7.790  35.395  1.00  0.78           H  
ATOM   3859  HB3 GLN A2498      32.427  -8.607  33.740  1.00  0.78           H  
ATOM   3860  HG2 GLN A2498      34.516  -9.672  34.522  1.00  0.78           H  
ATOM   3861  HG3 GLN A2498      34.406  -8.747  36.033  1.00  0.78           H  
ATOM   3862 HE21 GLN A2498      35.285  -6.693  36.107  1.00  0.78           H  
ATOM   3863 HE22 GLN A2498      35.771  -5.766  34.662  1.00  0.78           H  
ATOM   3864  N   GLU A2499      32.359 -11.273  33.462  1.00  0.78           N  
ATOM   3865  CA  GLU A2499      32.859 -12.438  32.778  1.00  0.78           C  
ATOM   3866  C   GLU A2499      33.617 -11.962  31.560  1.00  0.78           C  
ATOM   3867  O   GLU A2499      33.123 -11.127  30.797  1.00  0.78           O  
ATOM   3868  CB  GLU A2499      31.646 -13.302  32.395  1.00  0.78           C  
ATOM   3869  CG  GLU A2499      31.972 -14.741  31.976  1.00  0.78           C  
ATOM   3870  CD  GLU A2499      30.721 -15.600  32.027  1.00  0.78           C  
ATOM   3871  OE1 GLU A2499      30.391 -16.106  33.133  1.00  0.78           O  
ATOM   3872  OE2 GLU A2499      30.118 -15.850  30.958  1.00  0.78           O1-
ATOM   3873  H   GLU A2499      31.962 -10.507  32.900  1.00  0.78           H  
ATOM   3874  HA  GLU A2499      33.532 -13.034  33.394  1.00  0.78           H  
ATOM   3875  HB2 GLU A2499      31.180 -12.824  31.533  1.00  0.78           H  
ATOM   3876  HB3 GLU A2499      31.020 -13.372  33.284  1.00  0.78           H  
ATOM   3877  HG2 GLU A2499      32.718 -15.157  32.654  1.00  0.78           H  
ATOM   3878  HG3 GLU A2499      32.351 -14.737  30.954  1.00  0.78           H  
ATOM   3879  N   GLY A2500      34.856 -12.430  31.339  1.00  0.80           N  
ATOM   3880  CA  GLY A2500      35.681 -11.827  30.304  1.00  0.80           C  
ATOM   3881  C   GLY A2500      36.981 -12.540  30.106  1.00  0.80           C  
ATOM   3882  O   GLY A2500      37.201 -13.624  30.638  1.00  0.80           O  
ATOM   3883  H   GLY A2500      35.221 -13.213  31.900  1.00  0.80           H  
ATOM   3884  HA2 GLY A2500      35.905 -10.813  30.635  1.00  0.80           H  
ATOM   3885  HA3 GLY A2500      35.117 -11.854  29.372  1.00  0.80           H  
ATOM   3886  N   LYS A2501      37.873 -11.924  29.309  1.00  0.77           N  
ATOM   3887  CA  LYS A2501      39.176 -12.464  28.977  1.00  0.77           C  
ATOM   3888  C   LYS A2501      40.222 -11.732  29.785  1.00  0.77           C  
ATOM   3889  O   LYS A2501      40.416 -10.529  29.619  1.00  0.77           O  
ATOM   3890  CB  LYS A2501      39.513 -12.277  27.471  1.00  0.77           C  
ATOM   3891  CG  LYS A2501      40.839 -12.940  27.066  1.00  0.77           C  
ATOM   3892  CD  LYS A2501      41.181 -12.835  25.568  1.00  0.77           C  
ATOM   3893  CE  LYS A2501      41.493 -11.404  25.112  1.00  0.77           C  
ATOM   3894  NZ  LYS A2501      42.482 -11.414  24.012  1.00  0.77           N1+
ATOM   3895  H   LYS A2501      37.613 -11.011  28.910  1.00  0.77           H  
ATOM   3896  HA  LYS A2501      39.165 -13.531  29.201  1.00  0.77           H  
ATOM   3897  HB2 LYS A2501      39.601 -11.209  27.271  1.00  0.77           H  
ATOM   3898  HB3 LYS A2501      38.722 -12.754  26.892  1.00  0.77           H  
ATOM   3899  HG2 LYS A2501      40.744 -14.001  27.296  1.00  0.77           H  
ATOM   3900  HG3 LYS A2501      41.630 -12.425  27.610  1.00  0.77           H  
ATOM   3901  HD2 LYS A2501      40.312 -13.177  25.005  1.00  0.77           H  
ATOM   3902  HD3 LYS A2501      42.074 -13.434  25.393  1.00  0.77           H  
ATOM   3903  HE2 LYS A2501      41.892 -10.819  25.940  1.00  0.77           H  
ATOM   3904  HE3 LYS A2501      40.580 -10.949  24.727  1.00  0.77           H  
ATOM   3905  HZ1 LYS A2501      43.333 -11.865  24.377  1.00  0.77           H  
ATOM   3906  HZ2 LYS A2501      42.066 -11.951  23.238  1.00  0.77           H  
ATOM   3907  HZ3 LYS A2501      42.651 -10.432  23.750  1.00  0.77           H  
ATOM   3908  N   PHE A2502      40.922 -12.440  30.684  1.00  0.81           N  
ATOM   3909  CA  PHE A2502      41.886 -11.819  31.570  1.00  0.81           C  
ATOM   3910  C   PHE A2502      43.107 -12.700  31.626  1.00  0.81           C  
ATOM   3911  O   PHE A2502      43.048 -13.879  31.289  1.00  0.81           O  
ATOM   3912  CB  PHE A2502      41.335 -11.675  33.007  1.00  0.81           C  
ATOM   3913  CG  PHE A2502      40.178 -10.720  33.043  1.00  0.81           C  
ATOM   3914  CD1 PHE A2502      40.413  -9.348  33.201  1.00  0.81           C  
ATOM   3915  CD2 PHE A2502      38.852 -11.170  32.923  1.00  0.81           C  
ATOM   3916  CE1 PHE A2502      39.346  -8.446  33.267  1.00  0.81           C  
ATOM   3917  CE2 PHE A2502      37.778 -10.282  33.024  1.00  0.81           C  
ATOM   3918  CZ  PHE A2502      38.031  -8.919  33.195  1.00  0.81           C  
ATOM   3919  H   PHE A2502      40.770 -13.457  30.746  1.00  0.81           H  
ATOM   3920  HA  PHE A2502      42.114 -10.825  31.186  1.00  0.81           H  
ATOM   3921  HB2 PHE A2502      42.116 -11.304  33.670  1.00  0.81           H  
ATOM   3922  HB3 PHE A2502      40.970 -12.646  33.341  1.00  0.81           H  
ATOM   3923  HD1 PHE A2502      41.437  -8.980  33.273  1.00  0.81           H  
ATOM   3924  HD2 PHE A2502      38.658 -12.228  32.748  1.00  0.81           H  
ATOM   3925  HE1 PHE A2502      39.538  -7.378  33.374  1.00  0.81           H  
ATOM   3926  HE2 PHE A2502      36.753 -10.649  32.970  1.00  0.81           H  
ATOM   3927  HZ  PHE A2502      37.199  -8.219  33.273  1.00  0.81           H  
ATOM   3928  N   ARG A2503      44.267 -12.163  32.055  1.00  0.77           N  
ATOM   3929  CA  ARG A2503      45.452 -12.982  32.215  1.00  0.77           C  
ATOM   3930  C   ARG A2503      45.410 -13.691  33.561  1.00  0.77           C  
ATOM   3931  O   ARG A2503      45.265 -13.073  34.615  1.00  0.77           O  
ATOM   3932  CB  ARG A2503      46.773 -12.198  32.053  1.00  0.77           C  
ATOM   3933  CG  ARG A2503      46.976 -11.559  30.667  1.00  0.77           C  
ATOM   3934  CD  ARG A2503      48.319 -10.823  30.526  1.00  0.77           C  
ATOM   3935  NE  ARG A2503      49.422 -11.849  30.522  1.00  0.77           N  
ATOM   3936  CZ  ARG A2503      50.540 -11.789  31.261  1.00  0.77           C  
ATOM   3937  NH1 ARG A2503      50.741 -10.906  32.231  1.00  0.77           N  
ATOM   3938  NH2 ARG A2503      51.495 -12.700  31.055  1.00  0.77           N1+
ATOM   3939  H   ARG A2503      44.312 -11.157  32.272  1.00  0.77           H  
ATOM   3940  HA  ARG A2503      45.440 -13.714  31.408  1.00  0.77           H  
ATOM   3941  HB2 ARG A2503      47.587 -12.909  32.197  1.00  0.77           H  
ATOM   3942  HB3 ARG A2503      46.748 -11.382  32.775  1.00  0.77           H  
ATOM   3943  HG2 ARG A2503      46.182 -10.826  30.522  1.00  0.77           H  
ATOM   3944  HG3 ARG A2503      46.963 -12.362  29.930  1.00  0.77           H  
ATOM   3945  HD2 ARG A2503      48.465 -10.120  31.346  1.00  0.77           H  
ATOM   3946  HD3 ARG A2503      48.343 -10.266  29.590  1.00  0.77           H  
ATOM   3947  HE  ARG A2503      49.309 -12.663  29.901  1.00  0.77           H  
ATOM   3948 HH11 ARG A2503      50.014 -10.212  32.454  1.00  0.77           H  
ATOM   3949 HH12 ARG A2503      51.624 -10.915  32.761  1.00  0.77           H  
ATOM   3950 HH21 ARG A2503      52.361 -12.673  31.611  1.00  0.77           H  
ATOM   3951 HH22 ARG A2503      51.365 -13.430  30.340  1.00  0.77           H  
ATOM   3952  N   TYR A2504      45.498 -15.029  33.539  1.00  0.81           N  
ATOM   3953  CA  TYR A2504      45.201 -15.861  34.680  1.00  0.81           C  
ATOM   3954  C   TYR A2504      46.165 -17.036  34.705  1.00  0.81           C  
ATOM   3955  O   TYR A2504      46.693 -17.480  33.684  1.00  0.81           O  
ATOM   3956  CB  TYR A2504      43.709 -16.314  34.595  1.00  0.81           C  
ATOM   3957  CG  TYR A2504      43.312 -17.368  35.599  1.00  0.81           C  
ATOM   3958  CD1 TYR A2504      42.895 -17.033  36.898  1.00  0.81           C  
ATOM   3959  CD2 TYR A2504      43.394 -18.723  35.238  1.00  0.81           C  
ATOM   3960  CE1 TYR A2504      42.564 -18.039  37.818  1.00  0.81           C  
ATOM   3961  CE2 TYR A2504      43.101 -19.728  36.166  1.00  0.81           C  
ATOM   3962  CZ  TYR A2504      42.681 -19.384  37.454  1.00  0.81           C  
ATOM   3963  OH  TYR A2504      42.326 -20.413  38.348  1.00  0.81           O  
ATOM   3964  H   TYR A2504      45.792 -15.486  32.664  1.00  0.81           H  
ATOM   3965  HA  TYR A2504      45.331 -15.313  35.613  1.00  0.81           H  
ATOM   3966  HB2 TYR A2504      43.534 -16.737  33.606  1.00  0.81           H  
ATOM   3967  HB3 TYR A2504      43.099 -15.442  34.832  1.00  0.81           H  
ATOM   3968  HD1 TYR A2504      42.828 -15.986  37.193  1.00  0.81           H  
ATOM   3969  HD2 TYR A2504      43.689 -18.994  34.224  1.00  0.81           H  
ATOM   3970  HE1 TYR A2504      42.216 -17.772  38.816  1.00  0.81           H  
ATOM   3971  HE2 TYR A2504      43.200 -20.777  35.885  1.00  0.81           H  
ATOM   3972  HH  TYR A2504      42.496 -21.306  37.863  1.00  0.81           H  
ATOM   3973  N   ARG A2505      46.426 -17.554  35.917  1.00  0.75           N  
ATOM   3974  CA  ARG A2505      47.125 -18.796  36.122  1.00  0.75           C  
ATOM   3975  C   ARG A2505      46.658 -19.403  37.437  1.00  0.75           C  
ATOM   3976  O   ARG A2505      46.429 -18.708  38.424  1.00  0.75           O  
ATOM   3977  CB  ARG A2505      48.649 -18.538  36.126  1.00  0.75           C  
ATOM   3978  CG  ARG A2505      49.575 -19.713  36.485  1.00  0.75           C  
ATOM   3979  CD  ARG A2505      49.563 -20.977  35.625  1.00  0.75           C  
ATOM   3980  NE  ARG A2505      49.627 -20.576  34.188  1.00  0.75           N  
ATOM   3981  CZ  ARG A2505      49.537 -21.447  33.181  1.00  0.75           C  
ATOM   3982  NH1 ARG A2505      49.377 -22.746  33.416  1.00  0.75           N  
ATOM   3983  NH2 ARG A2505      49.638 -21.000  31.934  1.00  0.75           N1+
ATOM   3984  H   ARG A2505      46.108 -17.033  36.747  1.00  0.75           H  
ATOM   3985  HA  ARG A2505      46.910 -19.498  35.316  1.00  0.75           H  
ATOM   3986  HB2 ARG A2505      48.819 -17.788  36.898  1.00  0.75           H  
ATOM   3987  HB3 ARG A2505      48.902 -18.277  35.099  1.00  0.75           H  
ATOM   3988  HG2 ARG A2505      49.238 -20.045  37.467  1.00  0.75           H  
ATOM   3989  HG3 ARG A2505      50.583 -19.315  36.366  1.00  0.75           H  
ATOM   3990  HD2 ARG A2505      48.661 -21.562  35.807  1.00  0.75           H  
ATOM   3991  HD3 ARG A2505      50.431 -21.594  35.860  1.00  0.75           H  
ATOM   3992  HE  ARG A2505      49.746 -19.578  33.963  1.00  0.75           H  
ATOM   3993 HH11 ARG A2505      49.321 -23.091  34.385  1.00  0.75           H  
ATOM   3994 HH12 ARG A2505      49.309 -23.407  32.629  1.00  0.75           H  
ATOM   3995 HH21 ARG A2505      49.783 -19.996  31.757  1.00  0.75           H  
ATOM   3996 HH22 ARG A2505      49.571 -21.658  31.144  1.00  0.75           H  
ATOM   3997  N   ARG A2506      46.520 -20.744  37.485  1.00  0.73           N  
ATOM   3998  CA  ARG A2506      46.338 -21.477  38.720  1.00  0.73           C  
ATOM   3999  C   ARG A2506      47.676 -22.133  38.998  1.00  0.73           C  
ATOM   4000  O   ARG A2506      48.151 -22.926  38.186  1.00  0.73           O  
ATOM   4001  CB  ARG A2506      45.236 -22.561  38.595  1.00  0.73           C  
ATOM   4002  CG  ARG A2506      44.615 -22.961  39.951  1.00  0.73           C  
ATOM   4003  CD  ARG A2506      43.887 -24.309  39.911  1.00  0.73           C  
ATOM   4004  NE  ARG A2506      43.180 -24.486  41.226  1.00  0.73           N  
ATOM   4005  CZ  ARG A2506      42.897 -25.670  41.788  1.00  0.73           C  
ATOM   4006  NH1 ARG A2506      43.331 -26.817  41.274  1.00  0.73           N  
ATOM   4007  NH2 ARG A2506      42.188 -25.708  42.915  1.00  0.73           N1+
ATOM   4008  H   ARG A2506      46.545 -21.272  36.601  1.00  0.73           H  
ATOM   4009  HA  ARG A2506      46.020 -20.809  39.521  1.00  0.73           H  
ATOM   4010  HB2 ARG A2506      45.694 -23.453  38.167  1.00  0.73           H  
ATOM   4011  HB3 ARG A2506      44.437 -22.148  37.980  1.00  0.73           H  
ATOM   4012  HG2 ARG A2506      43.883 -22.200  40.222  1.00  0.73           H  
ATOM   4013  HG3 ARG A2506      45.428 -23.054  40.671  1.00  0.73           H  
ATOM   4014  HD2 ARG A2506      44.586 -25.128  39.743  1.00  0.73           H  
ATOM   4015  HD3 ARG A2506      43.159 -24.323  39.100  1.00  0.73           H  
ATOM   4016  HE  ARG A2506      42.892 -23.636  41.732  1.00  0.73           H  
ATOM   4017 HH11 ARG A2506      43.095 -27.709  41.732  1.00  0.73           H  
ATOM   4018 HH12 ARG A2506      43.904 -26.814  40.418  1.00  0.73           H  
ATOM   4019 HH21 ARG A2506      41.966 -26.613  43.354  1.00  0.73           H  
ATOM   4020 HH22 ARG A2506      41.862 -24.832  43.348  1.00  0.73           H  
ATOM   4021  N   VAL A2507      48.326 -21.766  40.113  1.00  0.74           N  
ATOM   4022  CA  VAL A2507      49.671 -22.199  40.456  1.00  0.74           C  
ATOM   4023  C   VAL A2507      49.610 -23.242  41.560  1.00  0.74           C  
ATOM   4024  O   VAL A2507      48.562 -23.831  41.840  1.00  0.74           O  
ATOM   4025  CB  VAL A2507      50.590 -21.035  40.854  1.00  0.74           C  
ATOM   4026  CG1 VAL A2507      50.934 -20.209  39.610  1.00  0.74           C  
ATOM   4027  CG2 VAL A2507      49.931 -20.138  41.913  1.00  0.74           C  
ATOM   4028  H   VAL A2507      47.841 -21.137  40.768  1.00  0.74           H  
ATOM   4029  HA  VAL A2507      50.109 -22.640  39.561  1.00  0.74           H  
ATOM   4030  HB  VAL A2507      51.501 -21.449  41.287  1.00  0.74           H  
ATOM   4031 HG11 VAL A2507      51.585 -19.397  39.936  1.00  0.74           H  
ATOM   4032 HG12 VAL A2507      51.439 -20.878  38.913  1.00  0.74           H  
ATOM   4033 HG13 VAL A2507      49.993 -19.836  39.205  1.00  0.74           H  
ATOM   4034 HG21 VAL A2507      50.639 -19.342  42.142  1.00  0.74           H  
ATOM   4035 HG22 VAL A2507      49.012 -19.749  41.474  1.00  0.74           H  
ATOM   4036 HG23 VAL A2507      49.732 -20.765  42.782  1.00  0.74           H  
ATOM   4037  N   ALA A2508      50.775 -23.524  42.190  1.00  0.73           N  
ATOM   4038  CA  ALA A2508      50.981 -24.413  43.318  1.00  0.73           C  
ATOM   4039  C   ALA A2508      49.835 -24.514  44.312  1.00  0.73           C  
ATOM   4040  O   ALA A2508      49.369 -23.522  44.872  1.00  0.73           O  
ATOM   4041  CB  ALA A2508      52.255 -24.026  44.090  1.00  0.73           C  
ATOM   4042  H   ALA A2508      51.614 -23.051  41.825  1.00  0.73           H  
ATOM   4043  HA  ALA A2508      51.065 -25.395  42.853  1.00  0.73           H  
ATOM   4044  HB1 ALA A2508      52.351 -24.728  44.919  1.00  0.73           H  
ATOM   4045  HB2 ALA A2508      53.088 -24.107  43.392  1.00  0.73           H  
ATOM   4046  HB3 ALA A2508      52.117 -23.003  44.439  1.00  0.73           H  
ATOM   4047  N   GLU A2509      49.364 -25.758  44.519  1.00  0.70           N  
ATOM   4048  CA  GLU A2509      48.319 -26.152  45.438  1.00  0.70           C  
ATOM   4049  C   GLU A2509      47.079 -25.282  45.513  1.00  0.70           C  
ATOM   4050  O   GLU A2509      46.508 -25.072  46.574  1.00  0.70           O  
ATOM   4051  CB  GLU A2509      48.870 -26.557  46.822  1.00  0.70           C  
ATOM   4052  CG  GLU A2509      49.579 -25.439  47.619  1.00  0.70           C  
ATOM   4053  CD  GLU A2509      50.214 -26.010  48.878  1.00  0.70           C  
ATOM   4054  OE1 GLU A2509      50.979 -26.992  48.760  1.00  0.70           O  
ATOM   4055  OE2 GLU A2509      49.943 -25.446  49.970  1.00  0.70           O1-
ATOM   4056  H   GLU A2509      49.794 -26.511  43.963  1.00  0.70           H  
ATOM   4057  HA  GLU A2509      47.918 -27.047  44.962  1.00  0.70           H  
ATOM   4058  HB2 GLU A2509      49.620 -27.327  46.640  1.00  0.70           H  
ATOM   4059  HB3 GLU A2509      48.010 -26.862  47.418  1.00  0.70           H  
ATOM   4060  HG2 GLU A2509      48.856 -24.673  47.901  1.00  0.70           H  
ATOM   4061  HG3 GLU A2509      50.366 -25.006  47.002  1.00  0.70           H  
ATOM   4062  N   GLY A2510      46.568 -24.832  44.353  1.00  0.78           N  
ATOM   4063  CA  GLY A2510      45.235 -24.263  44.240  1.00  0.78           C  
ATOM   4064  C   GLY A2510      45.155 -22.769  44.256  1.00  0.78           C  
ATOM   4065  O   GLY A2510      44.083 -22.225  44.002  1.00  0.78           O  
ATOM   4066  H   GLY A2510      47.149 -24.893  43.505  1.00  0.78           H  
ATOM   4067  HA2 GLY A2510      44.704 -24.607  45.128  1.00  0.78           H  
ATOM   4068  HA3 GLY A2510      44.838 -24.603  43.283  1.00  0.78           H  
ATOM   4069  N   THR A2511      46.272 -22.071  44.525  1.00  0.81           N  
ATOM   4070  CA  THR A2511      46.347 -20.610  44.469  1.00  0.81           C  
ATOM   4071  C   THR A2511      46.069 -20.064  43.077  1.00  0.81           C  
ATOM   4072  O   THR A2511      46.599 -20.535  42.071  1.00  0.81           O  
ATOM   4073  CB  THR A2511      47.676 -20.072  44.999  1.00  0.81           C  
ATOM   4074  OG1 THR A2511      47.791 -20.355  46.387  1.00  0.81           O  
ATOM   4075  CG2 THR A2511      47.830 -18.550  44.862  1.00  0.81           C  
ATOM   4076  H   THR A2511      47.121 -22.593  44.785  1.00  0.81           H  
ATOM   4077  HA  THR A2511      45.556 -20.253  45.129  1.00  0.81           H  
ATOM   4078  HB  THR A2511      48.442 -20.561  44.397  1.00  0.81           H  
ATOM   4079 HG21 THR A2511      47.760 -18.317  43.800  1.00  0.81           H  
ATOM   4080 HG22 THR A2511      47.019 -18.095  45.431  1.00  0.81           H  
ATOM   4081 HG23 THR A2511      48.807 -18.291  45.270  1.00  0.81           H  
ATOM   4082  HG1 THR A2511      47.690 -21.374  46.496  1.00  0.81           H  
ATOM   4083  N   GLN A2512      45.204 -19.040  42.992  1.00  0.82           N  
ATOM   4084  CA  GLN A2512      44.784 -18.416  41.760  1.00  0.82           C  
ATOM   4085  C   GLN A2512      45.429 -17.048  41.644  1.00  0.82           C  
ATOM   4086  O   GLN A2512      45.351 -16.226  42.559  1.00  0.82           O  
ATOM   4087  CB  GLN A2512      43.242 -18.250  41.738  1.00  0.82           C  
ATOM   4088  CG  GLN A2512      42.483 -19.596  41.758  1.00  0.82           C  
ATOM   4089  CD  GLN A2512      40.962 -19.409  41.711  1.00  0.82           C  
ATOM   4090  OE1 GLN A2512      40.317 -19.075  42.707  1.00  0.82           O  
ATOM   4091  NE2 GLN A2512      40.363 -19.659  40.522  1.00  0.82           N  
ATOM   4092  H   GLN A2512      44.811 -18.673  43.871  1.00  0.82           H  
ATOM   4093  HA  GLN A2512      45.088 -19.047  40.925  1.00  0.82           H  
ATOM   4094  HB2 GLN A2512      42.976 -17.735  40.815  1.00  0.82           H  
ATOM   4095  HB3 GLN A2512      42.957 -17.700  42.635  1.00  0.82           H  
ATOM   4096  HG2 GLN A2512      42.731 -20.116  42.683  1.00  0.82           H  
ATOM   4097  HG3 GLN A2512      42.775 -20.161  40.873  1.00  0.82           H  
ATOM   4098 HE21 GLN A2512      40.927 -19.957  39.714  1.00  0.82           H  
ATOM   4099 HE22 GLN A2512      39.343 -19.551  40.426  1.00  0.82           H  
ATOM   4100  N   VAL A2513      46.084 -16.775  40.501  1.00  0.88           N  
ATOM   4101  CA  VAL A2513      46.708 -15.497  40.215  1.00  0.88           C  
ATOM   4102  C   VAL A2513      45.952 -14.903  39.045  1.00  0.88           C  
ATOM   4103  O   VAL A2513      45.723 -15.563  38.031  1.00  0.88           O  
ATOM   4104  CB  VAL A2513      48.196 -15.604  39.879  1.00  0.88           C  
ATOM   4105  CG1 VAL A2513      48.815 -14.198  39.745  1.00  0.88           C  
ATOM   4106  CG2 VAL A2513      48.925 -16.371  40.997  1.00  0.88           C  
ATOM   4107  H   VAL A2513      46.146 -17.516  39.788  1.00  0.88           H  
ATOM   4108  HA  VAL A2513      46.659 -14.871  41.106  1.00  0.88           H  
ATOM   4109  HB  VAL A2513      48.304 -16.136  38.934  1.00  0.88           H  
ATOM   4110 HG11 VAL A2513      49.870 -14.336  39.507  1.00  0.88           H  
ATOM   4111 HG12 VAL A2513      48.281 -13.690  38.942  1.00  0.88           H  
ATOM   4112 HG13 VAL A2513      48.678 -13.697  40.703  1.00  0.88           H  
ATOM   4113 HG21 VAL A2513      49.977 -16.422  40.715  1.00  0.88           H  
ATOM   4114 HG22 VAL A2513      48.779 -15.807  41.918  1.00  0.88           H  
ATOM   4115 HG23 VAL A2513      48.472 -17.361  41.052  1.00  0.88           H  
ATOM   4116  N   LEU A2514      45.506 -13.643  39.174  1.00  0.88           N  
ATOM   4117  CA  LEU A2514      44.661 -12.995  38.192  1.00  0.88           C  
ATOM   4118  C   LEU A2514      45.142 -11.579  37.992  1.00  0.88           C  
ATOM   4119  O   LEU A2514      45.421 -10.870  38.956  1.00  0.88           O  
ATOM   4120  CB  LEU A2514      43.192 -12.965  38.690  1.00  0.88           C  
ATOM   4121  CG  LEU A2514      42.182 -12.189  37.815  1.00  0.88           C  
ATOM   4122  CD1 LEU A2514      42.084 -12.743  36.390  1.00  0.88           C  
ATOM   4123  CD2 LEU A2514      40.795 -12.197  38.467  1.00  0.88           C  
ATOM   4124  H   LEU A2514      45.778 -13.111  40.013  1.00  0.88           H  
ATOM   4125  HA  LEU A2514      44.709 -13.548  37.254  1.00  0.88           H  
ATOM   4126  HB2 LEU A2514      43.208 -12.457  39.654  1.00  0.88           H  
ATOM   4127  HB3 LEU A2514      42.853 -14.001  38.690  1.00  0.88           H  
ATOM   4128  HG  LEU A2514      42.553 -11.167  37.743  1.00  0.88           H  
ATOM   4129 HD11 LEU A2514      41.353 -12.132  35.860  1.00  0.88           H  
ATOM   4130 HD12 LEU A2514      43.077 -12.661  35.947  1.00  0.88           H  
ATOM   4131 HD13 LEU A2514      41.761 -13.781  36.473  1.00  0.88           H  
ATOM   4132 HD21 LEU A2514      40.130 -11.638  37.808  1.00  0.88           H  
ATOM   4133 HD22 LEU A2514      40.492 -13.240  38.559  1.00  0.88           H  
ATOM   4134 HD23 LEU A2514      40.898 -11.718  39.441  1.00  0.88           H  
ATOM   4135  N   GLU A2515      45.252 -11.133  36.729  1.00  0.86           N  
ATOM   4136  CA  GLU A2515      45.660  -9.790  36.393  1.00  0.86           C  
ATOM   4137  C   GLU A2515      44.533  -9.026  35.715  1.00  0.86           C  
ATOM   4138  O   GLU A2515      43.998  -9.421  34.676  1.00  0.86           O  
ATOM   4139  CB  GLU A2515      46.900  -9.835  35.482  1.00  0.86           C  
ATOM   4140  CG  GLU A2515      47.482  -8.450  35.143  1.00  0.86           C  
ATOM   4141  CD  GLU A2515      48.876  -8.548  34.537  1.00  0.86           C  
ATOM   4142  OE1 GLU A2515      49.066  -9.277  33.526  1.00  0.86           O  
ATOM   4143  OE2 GLU A2515      49.793  -7.887  35.098  1.00  0.86           O1-
ATOM   4144  H   GLU A2515      45.034 -11.784  35.961  1.00  0.86           H  
ATOM   4145  HA  GLU A2515      45.910  -9.266  37.315  1.00  0.86           H  
ATOM   4146  HB2 GLU A2515      46.593 -10.294  34.542  1.00  0.86           H  
ATOM   4147  HB3 GLU A2515      47.673 -10.388  36.016  1.00  0.86           H  
ATOM   4148  HG2 GLU A2515      47.550  -7.866  36.061  1.00  0.86           H  
ATOM   4149  HG3 GLU A2515      46.832  -7.979  34.406  1.00  0.86           H  
ATOM   4150  N   LEU A2516      44.148  -7.883  36.313  1.00  0.86           N  
ATOM   4151  CA  LEU A2516      43.114  -6.997  35.827  1.00  0.86           C  
ATOM   4152  C   LEU A2516      43.777  -5.709  35.333  1.00  0.86           C  
ATOM   4153  O   LEU A2516      44.295  -4.940  36.148  1.00  0.86           O  
ATOM   4154  CB  LEU A2516      42.091  -6.658  36.946  1.00  0.86           C  
ATOM   4155  CG  LEU A2516      41.341  -7.867  37.550  1.00  0.86           C  
ATOM   4156  CD1 LEU A2516      40.323  -7.391  38.594  1.00  0.86           C  
ATOM   4157  CD2 LEU A2516      40.616  -8.699  36.489  1.00  0.86           C  
ATOM   4158  H   LEU A2516      44.628  -7.619  37.185  1.00  0.86           H  
ATOM   4159  HA  LEU A2516      42.574  -7.490  35.018  1.00  0.86           H  
ATOM   4160  HB2 LEU A2516      41.334  -6.016  36.496  1.00  0.86           H  
ATOM   4161  HB3 LEU A2516      42.660  -6.211  37.762  1.00  0.86           H  
ATOM   4162  HG  LEU A2516      42.095  -8.502  38.016  1.00  0.86           H  
ATOM   4163 HD11 LEU A2516      39.827  -8.280  38.984  1.00  0.86           H  
ATOM   4164 HD12 LEU A2516      40.882  -6.866  39.369  1.00  0.86           H  
ATOM   4165 HD13 LEU A2516      39.625  -6.730  38.080  1.00  0.86           H  
ATOM   4166 HD21 LEU A2516      40.123  -9.520  37.010  1.00  0.86           H  
ATOM   4167 HD22 LEU A2516      39.899  -8.039  36.002  1.00  0.86           H  
ATOM   4168 HD23 LEU A2516      41.374  -9.058  35.793  1.00  0.86           H  
ATOM   4169  N   PRO A2517      43.833  -5.416  34.038  1.00  0.83           N  
ATOM   4170  CA  PRO A2517      44.495  -4.213  33.549  1.00  0.83           C  
ATOM   4171  C   PRO A2517      43.594  -2.995  33.602  1.00  0.83           C  
ATOM   4172  O   PRO A2517      42.375  -3.079  33.424  1.00  0.83           O  
ATOM   4173  CB  PRO A2517      44.903  -4.570  32.111  1.00  0.83           C  
ATOM   4174  CG  PRO A2517      43.883  -5.619  31.675  1.00  0.83           C  
ATOM   4175  CD  PRO A2517      43.602  -6.385  32.964  1.00  0.83           C  
ATOM   4176  HA  PRO A2517      45.350  -3.936  34.166  1.00  0.83           H  
ATOM   4177  HB2 PRO A2517      45.925  -4.944  32.052  1.00  0.83           H  
ATOM   4178  HB3 PRO A2517      44.894  -3.699  31.455  1.00  0.83           H  
ATOM   4179  HG2 PRO A2517      44.253  -6.261  30.876  1.00  0.83           H  
ATOM   4180  HG3 PRO A2517      42.984  -5.179  31.243  1.00  0.83           H  
ATOM   4181  HD2 PRO A2517      42.576  -6.750  33.001  1.00  0.83           H  
ATOM   4182  HD3 PRO A2517      44.222  -7.274  33.082  1.00  0.83           H  
ATOM   4183  N   PHE A2518      44.196  -1.822  33.849  1.00  0.78           N  
ATOM   4184  CA  PHE A2518      43.527  -0.547  33.716  1.00  0.78           C  
ATOM   4185  C   PHE A2518      43.652  -0.082  32.274  1.00  0.78           C  
ATOM   4186  O   PHE A2518      44.386  -0.655  31.468  1.00  0.78           O  
ATOM   4187  CB  PHE A2518      44.110   0.527  34.667  1.00  0.78           C  
ATOM   4188  CG  PHE A2518      43.960   0.099  36.102  1.00  0.78           C  
ATOM   4189  CD1 PHE A2518      42.804   0.415  36.831  1.00  0.78           C  
ATOM   4190  CD2 PHE A2518      44.985  -0.612  36.742  1.00  0.78           C  
ATOM   4191  CE1 PHE A2518      42.685   0.043  38.176  1.00  0.78           C  
ATOM   4192  CE2 PHE A2518      44.876  -0.990  38.084  1.00  0.78           C  
ATOM   4193  CZ  PHE A2518      43.723  -0.656  38.803  1.00  0.78           C  
ATOM   4194  H   PHE A2518      45.182  -1.830  34.148  1.00  0.78           H  
ATOM   4195  HA  PHE A2518      42.481  -0.681  33.991  1.00  0.78           H  
ATOM   4196  HB2 PHE A2518      43.591   1.475  34.525  1.00  0.78           H  
ATOM   4197  HB3 PHE A2518      45.175   0.639  34.463  1.00  0.78           H  
ATOM   4198  HD1 PHE A2518      41.991   0.955  36.346  1.00  0.78           H  
ATOM   4199  HD2 PHE A2518      45.883  -0.875  36.183  1.00  0.78           H  
ATOM   4200  HE1 PHE A2518      41.784   0.298  38.734  1.00  0.78           H  
ATOM   4201  HE2 PHE A2518      45.683  -1.541  38.566  1.00  0.78           H  
ATOM   4202  HZ  PHE A2518      43.633  -0.940  39.851  1.00  0.78           H  
ATOM   4203  N   LYS A2519      42.913   0.968  31.875  1.00  0.70           N  
ATOM   4204  CA  LYS A2519      43.071   1.535  30.549  1.00  0.70           C  
ATOM   4205  C   LYS A2519      44.483   2.052  30.267  1.00  0.70           C  
ATOM   4206  O   LYS A2519      45.105   2.740  31.077  1.00  0.70           O  
ATOM   4207  CB  LYS A2519      42.067   2.672  30.265  1.00  0.70           C  
ATOM   4208  CG  LYS A2519      40.596   2.236  30.252  1.00  0.70           C  
ATOM   4209  CD  LYS A2519      39.692   3.357  29.715  1.00  0.70           C  
ATOM   4210  CE  LYS A2519      38.227   2.944  29.576  1.00  0.70           C  
ATOM   4211  NZ  LYS A2519      37.491   3.999  28.841  1.00  0.70           N1+
ATOM   4212  H   LYS A2519      42.223   1.377  32.522  1.00  0.70           H  
ATOM   4213  HA  LYS A2519      42.871   0.697  29.881  1.00  0.70           H  
ATOM   4214  HB2 LYS A2519      42.292   3.061  29.272  1.00  0.70           H  
ATOM   4215  HB3 LYS A2519      42.172   3.398  31.071  1.00  0.70           H  
ATOM   4216  HG2 LYS A2519      40.293   2.003  31.273  1.00  0.70           H  
ATOM   4217  HG3 LYS A2519      40.496   1.365  29.605  1.00  0.70           H  
ATOM   4218  HD2 LYS A2519      40.052   3.627  28.722  1.00  0.70           H  
ATOM   4219  HD3 LYS A2519      39.730   4.179  30.429  1.00  0.70           H  
ATOM   4220  HE2 LYS A2519      37.771   2.795  30.555  1.00  0.70           H  
ATOM   4221  HE3 LYS A2519      38.161   2.018  29.005  1.00  0.70           H  
ATOM   4222  HZ1 LYS A2519      37.576   4.865  29.392  1.00  0.70           H  
ATOM   4223  HZ2 LYS A2519      37.936   4.088  27.916  1.00  0.70           H  
ATOM   4224  HZ3 LYS A2519      36.512   3.687  28.767  1.00  0.70           H  
ATOM   4225  N   GLY A2520      45.008   1.696  29.079  1.00  0.69           N  
ATOM   4226  CA  GLY A2520      46.377   1.972  28.671  1.00  0.69           C  
ATOM   4227  C   GLY A2520      47.289   0.778  28.788  1.00  0.69           C  
ATOM   4228  O   GLY A2520      48.370   0.802  28.214  1.00  0.69           O  
ATOM   4229  H   GLY A2520      44.400   1.195  28.415  1.00  0.69           H  
ATOM   4230  HA2 GLY A2520      46.748   2.736  29.355  1.00  0.69           H  
ATOM   4231  HA3 GLY A2520      46.350   2.298  27.631  1.00  0.69           H  
ATOM   4232  N   ASP A2521      46.882  -0.288  29.519  1.00  0.76           N  
ATOM   4233  CA  ASP A2521      47.578  -1.570  29.650  1.00  0.76           C  
ATOM   4234  C   ASP A2521      48.962  -1.551  30.340  1.00  0.76           C  
ATOM   4235  O   ASP A2521      49.378  -2.559  30.909  1.00  0.76           O  
ATOM   4236  CB  ASP A2521      47.598  -2.341  28.301  1.00  0.76           C  
ATOM   4237  CG  ASP A2521      46.223  -2.867  27.963  1.00  0.76           C  
ATOM   4238  OD1 ASP A2521      45.773  -3.837  28.632  1.00  0.76           O  
ATOM   4239  OD2 ASP A2521      45.558  -2.394  27.003  1.00  0.76           O1-
ATOM   4240  H   ASP A2521      45.995  -0.187  30.033  1.00  0.76           H  
ATOM   4241  HA  ASP A2521      46.970  -2.120  30.369  1.00  0.76           H  
ATOM   4242  HB2 ASP A2521      48.290  -3.181  28.362  1.00  0.76           H  
ATOM   4243  HB3 ASP A2521      47.893  -1.654  27.508  1.00  0.76           H  
ATOM   4244  N   ASP A2522      49.672  -0.396  30.386  1.00  0.75           N  
ATOM   4245  CA  ASP A2522      50.931  -0.197  31.093  1.00  0.75           C  
ATOM   4246  C   ASP A2522      50.807  -0.506  32.602  1.00  0.75           C  
ATOM   4247  O   ASP A2522      51.703  -1.097  33.200  1.00  0.75           O  
ATOM   4248  CB  ASP A2522      51.518   1.229  30.848  1.00  0.75           C  
ATOM   4249  CG  ASP A2522      52.269   1.387  29.533  1.00  0.75           C  
ATOM   4250  OD1 ASP A2522      52.291   0.507  28.642  1.00  0.75           O  
ATOM   4251  OD2 ASP A2522      52.881   2.482  29.416  1.00  0.75           O1-
ATOM   4252  H   ASP A2522      49.287   0.412  29.876  1.00  0.75           H  
ATOM   4253  HA  ASP A2522      51.638  -0.915  30.677  1.00  0.75           H  
ATOM   4254  HB2 ASP A2522      52.227   1.445  31.647  1.00  0.75           H  
ATOM   4255  HB3 ASP A2522      50.673   1.916  30.794  1.00  0.75           H  
ATOM   4256  N   ILE A2523      49.669  -0.174  33.259  1.00  0.79           N  
ATOM   4257  CA  ILE A2523      49.447  -0.446  34.683  1.00  0.79           C  
ATOM   4258  C   ILE A2523      48.356  -1.493  34.874  1.00  0.79           C  
ATOM   4259  O   ILE A2523      47.294  -1.458  34.246  1.00  0.79           O  
ATOM   4260  CB  ILE A2523      49.156   0.826  35.494  1.00  0.79           C  
ATOM   4261  CG1 ILE A2523      50.409   1.732  35.445  1.00  0.79           C  
ATOM   4262  CG2 ILE A2523      48.783   0.497  36.961  1.00  0.79           C  
ATOM   4263  CD1 ILE A2523      50.242   3.097  36.118  1.00  0.79           C  
ATOM   4264  H   ILE A2523      48.920   0.295  32.730  1.00  0.79           H  
ATOM   4265  HA  ILE A2523      50.380  -0.850  35.076  1.00  0.79           H  
ATOM   4266  HB  ILE A2523      48.300   1.339  35.057  1.00  0.79           H  
ATOM   4267 HG12 ILE A2523      50.631   1.922  34.395  1.00  0.79           H  
ATOM   4268 HG13 ILE A2523      51.196   1.213  35.992  1.00  0.79           H  
ATOM   4269 HG21 ILE A2523      48.594   1.446  37.462  1.00  0.79           H  
ATOM   4270 HG22 ILE A2523      47.892  -0.130  36.930  1.00  0.79           H  
ATOM   4271 HG23 ILE A2523      49.633  -0.028  37.396  1.00  0.79           H  
ATOM   4272 HD11 ILE A2523      51.190   3.624  36.010  1.00  0.79           H  
ATOM   4273 HD12 ILE A2523      49.432   3.610  35.600  1.00  0.79           H  
ATOM   4274 HD13 ILE A2523      50.000   2.909  37.164  1.00  0.79           H  
ATOM   4275  N   THR A2524      48.600  -2.476  35.772  1.00  0.86           N  
ATOM   4276  CA  THR A2524      47.675  -3.566  36.073  1.00  0.86           C  
ATOM   4277  C   THR A2524      47.494  -3.766  37.566  1.00  0.86           C  
ATOM   4278  O   THR A2524      48.324  -3.364  38.382  1.00  0.86           O  
ATOM   4279  CB  THR A2524      48.080  -4.918  35.470  1.00  0.86           C  
ATOM   4280  OG1 THR A2524      49.280  -5.448  36.031  1.00  0.86           O  
ATOM   4281  CG2 THR A2524      48.329  -4.745  33.968  1.00  0.86           C  
ATOM   4282  H   THR A2524      49.498  -2.454  36.277  1.00  0.86           H  
ATOM   4283  HA  THR A2524      46.741  -3.246  35.611  1.00  0.86           H  
ATOM   4284  HB  THR A2524      47.262  -5.606  35.685  1.00  0.86           H  
ATOM   4285 HG21 THR A2524      47.397  -4.389  33.529  1.00  0.86           H  
ATOM   4286 HG22 THR A2524      49.132  -4.016  33.860  1.00  0.86           H  
ATOM   4287 HG23 THR A2524      48.613  -5.722  33.577  1.00  0.86           H  
ATOM   4288  HG1 THR A2524      49.458  -6.349  35.565  1.00  0.86           H  
ATOM   4289  N   MET A2525      46.381  -4.420  37.966  1.00  0.88           N  
ATOM   4290  CA  MET A2525      46.187  -4.930  39.310  1.00  0.88           C  
ATOM   4291  C   MET A2525      46.305  -6.440  39.274  1.00  0.88           C  
ATOM   4292  O   MET A2525      45.611  -7.114  38.519  1.00  0.88           O  
ATOM   4293  CB  MET A2525      44.809  -4.547  39.919  1.00  0.88           C  
ATOM   4294  CG  MET A2525      44.546  -5.165  41.318  1.00  0.88           C  
ATOM   4295  SD  MET A2525      43.070  -4.573  42.204  1.00  0.88           S  
ATOM   4296  CE  MET A2525      43.649  -2.874  42.451  1.00  0.88           C  
ATOM   4297  H   MET A2525      45.628  -4.564  37.278  1.00  0.88           H  
ATOM   4298  HA  MET A2525      46.951  -4.478  39.943  1.00  0.88           H  
ATOM   4299  HB2 MET A2525      44.039  -4.927  39.247  1.00  0.88           H  
ATOM   4300  HB3 MET A2525      44.797  -3.464  40.037  1.00  0.88           H  
ATOM   4301  HG2 MET A2525      45.392  -4.750  41.867  1.00  0.88           H  
ATOM   4302  HG3 MET A2525      44.551  -6.243  41.158  1.00  0.88           H  
ATOM   4303  HE1 MET A2525      42.863  -2.344  42.989  1.00  0.88           H  
ATOM   4304  HE2 MET A2525      44.569  -2.932  43.032  1.00  0.88           H  
ATOM   4305  HE3 MET A2525      43.821  -2.449  41.462  1.00  0.88           H  
ATOM   4306  N   VAL A2526      47.185  -7.013  40.113  1.00  0.92           N  
ATOM   4307  CA  VAL A2526      47.340  -8.452  40.243  1.00  0.92           C  
ATOM   4308  C   VAL A2526      46.732  -8.869  41.558  1.00  0.92           C  
ATOM   4309  O   VAL A2526      46.974  -8.248  42.592  1.00  0.92           O  
ATOM   4310  CB  VAL A2526      48.790  -8.925  40.190  1.00  0.92           C  
ATOM   4311  CG1 VAL A2526      48.878 -10.464  40.274  1.00  0.92           C  
ATOM   4312  CG2 VAL A2526      49.394  -8.455  38.861  1.00  0.92           C  
ATOM   4313  H   VAL A2526      47.779  -6.402  40.692  1.00  0.92           H  
ATOM   4314  HA  VAL A2526      46.839  -8.912  39.391  1.00  0.92           H  
ATOM   4315  HB  VAL A2526      49.335  -8.510  41.038  1.00  0.92           H  
ATOM   4316 HG11 VAL A2526      49.935 -10.726  40.231  1.00  0.92           H  
ATOM   4317 HG12 VAL A2526      48.426 -10.758  41.222  1.00  0.92           H  
ATOM   4318 HG13 VAL A2526      48.327 -10.862  39.422  1.00  0.92           H  
ATOM   4319 HG21 VAL A2526      50.427  -8.801  38.841  1.00  0.92           H  
ATOM   4320 HG22 VAL A2526      48.800  -8.904  38.065  1.00  0.92           H  
ATOM   4321 HG23 VAL A2526      49.331  -7.367  38.849  1.00  0.92           H  
ATOM   4322  N   LEU A2527      45.921  -9.939  41.545  1.00  0.92           N  
ATOM   4323  CA  LEU A2527      45.350 -10.532  42.731  1.00  0.92           C  
ATOM   4324  C   LEU A2527      45.928 -11.903  42.947  1.00  0.92           C  
ATOM   4325  O   LEU A2527      46.139 -12.657  41.997  1.00  0.92           O  
ATOM   4326  CB  LEU A2527      43.834 -10.750  42.618  1.00  0.92           C  
ATOM   4327  CG  LEU A2527      43.045  -9.488  42.274  1.00  0.92           C  
ATOM   4328  CD1 LEU A2527      41.563  -9.845  42.249  1.00  0.92           C  
ATOM   4329  CD2 LEU A2527      43.302  -8.344  43.258  1.00  0.92           C  
ATOM   4330  H   LEU A2527      45.693 -10.362  40.634  1.00  0.92           H  
ATOM   4331  HA  LEU A2527      45.573  -9.838  43.542  1.00  0.92           H  
ATOM   4332  HB2 LEU A2527      43.481 -11.096  43.590  1.00  0.92           H  
ATOM   4333  HB3 LEU A2527      43.670 -11.459  41.806  1.00  0.92           H  
ATOM   4334  HG  LEU A2527      43.374  -9.130  41.299  1.00  0.92           H  
ATOM   4335 HD11 LEU A2527      41.020  -8.933  42.002  1.00  0.92           H  
ATOM   4336 HD12 LEU A2527      41.433 -10.613  41.486  1.00  0.92           H  
ATOM   4337 HD13 LEU A2527      41.307 -10.213  43.243  1.00  0.92           H  
ATOM   4338 HD21 LEU A2527      42.699  -7.498  42.928  1.00  0.92           H  
ATOM   4339 HD22 LEU A2527      43.000  -8.698  44.244  1.00  0.92           H  
ATOM   4340 HD23 LEU A2527      44.368  -8.122  43.217  1.00  0.92           H  
ATOM   4341  N   ILE A2528      46.185 -12.265  44.215  1.00  0.90           N  
ATOM   4342  CA  ILE A2528      46.630 -13.600  44.572  1.00  0.90           C  
ATOM   4343  C   ILE A2528      45.667 -14.147  45.604  1.00  0.90           C  
ATOM   4344  O   ILE A2528      45.585 -13.657  46.731  1.00  0.90           O  
ATOM   4345  CB  ILE A2528      48.065 -13.625  45.088  1.00  0.90           C  
ATOM   4346  CG1 ILE A2528      48.991 -12.936  44.054  1.00  0.90           C  
ATOM   4347  CG2 ILE A2528      48.487 -15.080  45.392  1.00  0.90           C  
ATOM   4348  CD1 ILE A2528      50.485 -13.007  44.372  1.00  0.90           C  
ATOM   4349  H   ILE A2528      46.061 -11.568  44.963  1.00  0.90           H  
ATOM   4350  HA  ILE A2528      46.632 -14.225  43.679  1.00  0.90           H  
ATOM   4351  HB  ILE A2528      48.146 -13.070  46.022  1.00  0.90           H  
ATOM   4352 HG12 ILE A2528      48.725 -11.879  44.034  1.00  0.90           H  
ATOM   4353 HG13 ILE A2528      48.856 -13.465  43.111  1.00  0.90           H  
ATOM   4354 HG21 ILE A2528      49.514 -15.045  45.756  1.00  0.90           H  
ATOM   4355 HG22 ILE A2528      47.801 -15.459  46.150  1.00  0.90           H  
ATOM   4356 HG23 ILE A2528      48.407 -15.637  44.458  1.00  0.90           H  
ATOM   4357 HD11 ILE A2528      51.007 -12.487  43.569  1.00  0.90           H  
ATOM   4358 HD12 ILE A2528      50.630 -12.515  45.334  1.00  0.90           H  
ATOM   4359 HD13 ILE A2528      50.752 -14.063  44.412  1.00  0.90           H  
ATOM   4360  N   LEU A2529      44.897 -15.182  45.222  1.00  0.88           N  
ATOM   4361  CA  LEU A2529      43.821 -15.730  46.021  1.00  0.88           C  
ATOM   4362  C   LEU A2529      44.097 -17.206  46.300  1.00  0.88           C  
ATOM   4363  O   LEU A2529      44.125 -17.995  45.352  1.00  0.88           O  
ATOM   4364  CB  LEU A2529      42.498 -15.593  45.234  1.00  0.88           C  
ATOM   4365  CG  LEU A2529      41.233 -16.111  45.937  1.00  0.88           C  
ATOM   4366  CD1 LEU A2529      40.821 -15.248  47.134  1.00  0.88           C  
ATOM   4367  CD2 LEU A2529      40.089 -16.182  44.922  1.00  0.88           C  
ATOM   4368  H   LEU A2529      45.084 -15.611  44.305  1.00  0.88           H  
ATOM   4369  HA  LEU A2529      43.748 -15.193  46.966  1.00  0.88           H  
ATOM   4370  HB2 LEU A2529      42.612 -16.194  44.332  1.00  0.88           H  
ATOM   4371  HB3 LEU A2529      42.342 -14.525  45.085  1.00  0.88           H  
ATOM   4372  HG  LEU A2529      41.457 -17.102  46.331  1.00  0.88           H  
ATOM   4373 HD11 LEU A2529      39.923 -15.698  47.557  1.00  0.88           H  
ATOM   4374 HD12 LEU A2529      41.652 -15.263  47.839  1.00  0.88           H  
ATOM   4375 HD13 LEU A2529      40.631 -14.244  46.753  1.00  0.88           H  
ATOM   4376 HD21 LEU A2529      39.213 -16.552  45.455  1.00  0.88           H  
ATOM   4377 HD22 LEU A2529      39.936 -15.172  44.543  1.00  0.88           H  
ATOM   4378 HD23 LEU A2529      40.404 -16.867  44.135  1.00  0.88           H  
ATOM   4379  N   PRO A2530      44.324 -17.667  47.528  1.00  0.86           N  
ATOM   4380  CA  PRO A2530      44.542 -19.082  47.803  1.00  0.86           C  
ATOM   4381  C   PRO A2530      43.240 -19.863  47.778  1.00  0.86           C  
ATOM   4382  O   PRO A2530      42.155 -19.282  47.802  1.00  0.86           O  
ATOM   4383  CB  PRO A2530      45.182 -19.078  49.198  1.00  0.86           C  
ATOM   4384  CG  PRO A2530      44.623 -17.830  49.885  1.00  0.86           C  
ATOM   4385  CD  PRO A2530      44.409 -16.842  48.737  1.00  0.86           C  
ATOM   4386  HA  PRO A2530      45.168 -19.569  47.056  1.00  0.86           H  
ATOM   4387  HB2 PRO A2530      46.271 -19.058  49.146  1.00  0.86           H  
ATOM   4388  HB3 PRO A2530      44.944 -19.984  49.755  1.00  0.86           H  
ATOM   4389  HG2 PRO A2530      45.298 -17.439  50.647  1.00  0.86           H  
ATOM   4390  HG3 PRO A2530      43.702 -18.036  50.431  1.00  0.86           H  
ATOM   4391  HD2 PRO A2530      43.488 -16.273  48.865  1.00  0.86           H  
ATOM   4392  HD3 PRO A2530      45.200 -16.096  48.658  1.00  0.86           H  
ATOM   4393  N   LYS A2531      43.314 -21.203  47.711  1.00  0.80           N  
ATOM   4394  CA  LYS A2531      42.192 -22.105  47.924  1.00  0.80           C  
ATOM   4395  C   LYS A2531      41.577 -21.971  49.330  1.00  0.80           C  
ATOM   4396  O   LYS A2531      42.305 -21.563  50.236  1.00  0.80           O  
ATOM   4397  CB  LYS A2531      42.634 -23.563  47.647  1.00  0.80           C  
ATOM   4398  CG  LYS A2531      43.756 -24.047  48.574  1.00  0.80           C  
ATOM   4399  CD  LYS A2531      44.127 -25.516  48.346  1.00  0.80           C  
ATOM   4400  CE  LYS A2531      45.260 -25.971  49.266  1.00  0.80           C  
ATOM   4401  NZ  LYS A2531      45.606 -27.370  48.967  1.00  0.80           N1+
ATOM   4402  H   LYS A2531      44.230 -21.621  47.493  1.00  0.80           H  
ATOM   4403  HA  LYS A2531      41.407 -21.824  47.222  1.00  0.80           H  
ATOM   4404  HB2 LYS A2531      43.009 -23.611  46.625  1.00  0.80           H  
ATOM   4405  HB3 LYS A2531      41.772 -24.206  47.823  1.00  0.80           H  
ATOM   4406  HG2 LYS A2531      43.406 -23.948  49.601  1.00  0.80           H  
ATOM   4407  HG3 LYS A2531      44.641 -23.445  48.367  1.00  0.80           H  
ATOM   4408  HD2 LYS A2531      44.460 -25.629  47.314  1.00  0.80           H  
ATOM   4409  HD3 LYS A2531      43.250 -26.126  48.562  1.00  0.80           H  
ATOM   4410  HE2 LYS A2531      44.970 -25.886  50.313  1.00  0.80           H  
ATOM   4411  HE3 LYS A2531      46.144 -25.360  49.081  1.00  0.80           H  
ATOM   4412  HZ1 LYS A2531      44.758 -27.931  49.130  1.00  0.80           H  
ATOM   4413  HZ2 LYS A2531      45.903 -27.403  47.981  1.00  0.80           H  
ATOM   4414  HZ3 LYS A2531      46.369 -27.635  49.606  1.00  0.80           H  
ATOM   4415  N   PRO A2532      40.289 -22.235  49.588  1.00  0.73           N  
ATOM   4416  CA  PRO A2532      39.661 -22.112  50.914  1.00  0.73           C  
ATOM   4417  C   PRO A2532      40.419 -22.732  52.080  1.00  0.73           C  
ATOM   4418  O   PRO A2532      40.499 -22.128  53.147  1.00  0.73           O  
ATOM   4419  CB  PRO A2532      38.263 -22.727  50.727  1.00  0.73           C  
ATOM   4420  CG  PRO A2532      37.976 -22.572  49.232  1.00  0.73           C  
ATOM   4421  CD  PRO A2532      39.352 -22.797  48.610  1.00  0.73           C  
ATOM   4422  HA  PRO A2532      39.642 -21.065  51.216  1.00  0.73           H  
ATOM   4423  HB2 PRO A2532      37.509 -22.235  51.342  1.00  0.73           H  
ATOM   4424  HB3 PRO A2532      38.229 -23.770  51.041  1.00  0.73           H  
ATOM   4425  HG2 PRO A2532      37.543 -21.605  48.975  1.00  0.73           H  
ATOM   4426  HG3 PRO A2532      37.223 -23.270  48.866  1.00  0.73           H  
ATOM   4427  HD2 PRO A2532      39.559 -23.854  48.446  1.00  0.73           H  
ATOM   4428  HD3 PRO A2532      39.467 -22.343  47.626  1.00  0.73           H  
ATOM   4429  N   GLU A2533      40.980 -23.928  51.874  1.00  0.70           N  
ATOM   4430  CA  GLU A2533      41.712 -24.724  52.828  1.00  0.70           C  
ATOM   4431  C   GLU A2533      43.214 -24.412  52.885  1.00  0.70           C  
ATOM   4432  O   GLU A2533      43.984 -25.104  53.551  1.00  0.70           O  
ATOM   4433  CB  GLU A2533      41.485 -26.222  52.472  1.00  0.70           C  
ATOM   4434  CG  GLU A2533      41.840 -26.637  51.013  1.00  0.70           C  
ATOM   4435  CD  GLU A2533      40.801 -26.342  49.916  1.00  0.70           C  
ATOM   4436  OE1 GLU A2533      41.082 -26.725  48.750  1.00  0.70           O  
ATOM   4437  OE2 GLU A2533      39.772 -25.690  50.210  1.00  0.70           O1-
ATOM   4438  H   GLU A2533      40.878 -24.325  50.929  1.00  0.70           H  
ATOM   4439  HA  GLU A2533      41.334 -24.483  53.821  1.00  0.70           H  
ATOM   4440  HB2 GLU A2533      40.417 -26.407  52.592  1.00  0.70           H  
ATOM   4441  HB3 GLU A2533      42.144 -26.795  53.124  1.00  0.70           H  
ATOM   4442  HG2 GLU A2533      41.953 -27.721  51.026  1.00  0.70           H  
ATOM   4443  HG3 GLU A2533      42.713 -26.043  50.744  1.00  0.70           H  
ATOM   4444  N   LYS A2534      43.689 -23.321  52.242  1.00  0.76           N  
ATOM   4445  CA  LYS A2534      45.026 -22.800  52.478  1.00  0.76           C  
ATOM   4446  C   LYS A2534      44.945 -21.390  53.014  1.00  0.76           C  
ATOM   4447  O   LYS A2534      44.448 -20.469  52.375  1.00  0.76           O  
ATOM   4448  CB  LYS A2534      45.952 -22.819  51.233  1.00  0.76           C  
ATOM   4449  CG  LYS A2534      47.354 -22.226  51.487  1.00  0.76           C  
ATOM   4450  CD  LYS A2534      48.415 -22.692  50.477  1.00  0.76           C  
ATOM   4451  CE  LYS A2534      49.835 -22.244  50.861  1.00  0.76           C  
ATOM   4452  NZ  LYS A2534      50.868 -22.932  50.071  1.00  0.76           N1+
ATOM   4453  H   LYS A2534      43.082 -22.842  51.561  1.00  0.76           H  
ATOM   4454  HA  LYS A2534      45.476 -23.473  53.207  1.00  0.76           H  
ATOM   4455  HB2 LYS A2534      45.478 -22.211  50.462  1.00  0.76           H  
ATOM   4456  HB3 LYS A2534      46.092 -23.862  50.949  1.00  0.76           H  
ATOM   4457  HG2 LYS A2534      47.677 -22.557  52.474  1.00  0.76           H  
ATOM   4458  HG3 LYS A2534      47.272 -21.143  51.392  1.00  0.76           H  
ATOM   4459  HD2 LYS A2534      48.174 -22.250  49.510  1.00  0.76           H  
ATOM   4460  HD3 LYS A2534      48.401 -23.782  50.455  1.00  0.76           H  
ATOM   4461  HE2 LYS A2534      50.020 -22.454  51.915  1.00  0.76           H  
ATOM   4462  HE3 LYS A2534      49.929 -21.183  50.630  1.00  0.76           H  
ATOM   4463  HZ1 LYS A2534      50.766 -23.940  50.255  1.00  0.76           H  
ATOM   4464  HZ2 LYS A2534      50.693 -22.703  49.082  1.00  0.76           H  
ATOM   4465  HZ3 LYS A2534      51.780 -22.575  50.391  1.00  0.76           H  
ATOM   4466  N   SER A2535      45.479 -21.181  54.237  1.00  0.78           N  
ATOM   4467  CA  SER A2535      45.614 -19.855  54.824  1.00  0.78           C  
ATOM   4468  C   SER A2535      46.475 -18.916  53.996  1.00  0.78           C  
ATOM   4469  O   SER A2535      47.532 -19.283  53.478  1.00  0.78           O  
ATOM   4470  CB  SER A2535      46.182 -19.891  56.276  1.00  0.78           C  
ATOM   4471  OG  SER A2535      46.301 -18.583  56.852  1.00  0.78           O  
ATOM   4472  H   SER A2535      45.805 -21.995  54.778  1.00  0.78           H  
ATOM   4473  HA  SER A2535      44.594 -19.471  54.845  1.00  0.78           H  
ATOM   4474  HB2 SER A2535      47.166 -20.359  56.310  1.00  0.78           H  
ATOM   4475  HB3 SER A2535      45.454 -20.403  56.905  1.00  0.78           H  
ATOM   4476  HG  SER A2535      46.680 -18.706  57.802  1.00  0.78           H  
ATOM   4477  N   LEU A2536      46.043 -17.643  53.924  1.00  0.81           N  
ATOM   4478  CA  LEU A2536      46.762 -16.558  53.291  1.00  0.81           C  
ATOM   4479  C   LEU A2536      48.125 -16.336  53.926  1.00  0.81           C  
ATOM   4480  O   LEU A2536      49.110 -16.110  53.232  1.00  0.81           O  
ATOM   4481  CB  LEU A2536      45.926 -15.258  53.327  1.00  0.81           C  
ATOM   4482  CG  LEU A2536      46.573 -14.053  52.614  1.00  0.81           C  
ATOM   4483  CD1 LEU A2536      46.966 -14.369  51.168  1.00  0.81           C  
ATOM   4484  CD2 LEU A2536      45.633 -12.850  52.608  1.00  0.81           C  
ATOM   4485  H   LEU A2536      45.132 -17.425  54.352  1.00  0.81           H  
ATOM   4486  HA  LEU A2536      46.929 -16.839  52.251  1.00  0.81           H  
ATOM   4487  HB2 LEU A2536      45.812 -14.982  54.375  1.00  0.81           H  
ATOM   4488  HB3 LEU A2536      44.992 -15.468  52.806  1.00  0.81           H  
ATOM   4489  HG  LEU A2536      47.477 -13.821  53.178  1.00  0.81           H  
ATOM   4490 HD11 LEU A2536      47.410 -13.464  50.753  1.00  0.81           H  
ATOM   4491 HD12 LEU A2536      47.681 -15.191  51.204  1.00  0.81           H  
ATOM   4492 HD13 LEU A2536      46.052 -14.649  50.643  1.00  0.81           H  
ATOM   4493 HD21 LEU A2536      46.152 -12.042  52.092  1.00  0.81           H  
ATOM   4494 HD22 LEU A2536      44.730 -13.154  52.079  1.00  0.81           H  
ATOM   4495 HD23 LEU A2536      45.428 -12.600  53.649  1.00  0.81           H  
ATOM   4496  N   ALA A2537      48.231 -16.494  55.262  1.00  0.81           N  
ATOM   4497  CA  ALA A2537      49.461 -16.364  56.020  1.00  0.81           C  
ATOM   4498  C   ALA A2537      50.577 -17.299  55.554  1.00  0.81           C  
ATOM   4499  O   ALA A2537      51.755 -16.954  55.568  1.00  0.81           O  
ATOM   4500  CB  ALA A2537      49.166 -16.646  57.505  1.00  0.81           C  
ATOM   4501  H   ALA A2537      47.373 -16.724  55.783  1.00  0.81           H  
ATOM   4502  HA  ALA A2537      49.817 -15.346  55.862  1.00  0.81           H  
ATOM   4503  HB1 ALA A2537      50.108 -16.540  58.043  1.00  0.81           H  
ATOM   4504  HB2 ALA A2537      48.430 -15.911  57.829  1.00  0.81           H  
ATOM   4505  HB3 ALA A2537      48.777 -17.663  57.565  1.00  0.81           H  
ATOM   4506  N   LYS A2538      50.236 -18.528  55.103  1.00  0.78           N  
ATOM   4507  CA  LYS A2538      51.204 -19.391  54.441  1.00  0.78           C  
ATOM   4508  C   LYS A2538      51.686 -18.823  53.110  1.00  0.78           C  
ATOM   4509  O   LYS A2538      52.885 -18.728  52.881  1.00  0.78           O  
ATOM   4510  CB  LYS A2538      50.664 -20.825  54.222  1.00  0.78           C  
ATOM   4511  CG  LYS A2538      50.439 -21.614  55.523  1.00  0.78           C  
ATOM   4512  CD  LYS A2538      50.053 -23.076  55.232  1.00  0.78           C  
ATOM   4513  CE  LYS A2538      49.691 -23.923  56.458  1.00  0.78           C  
ATOM   4514  NZ  LYS A2538      50.867 -24.094  57.339  1.00  0.78           N1+
ATOM   4515  H   LYS A2538      49.270 -18.861  55.231  1.00  0.78           H  
ATOM   4516  HA  LYS A2538      52.054 -19.438  55.122  1.00  0.78           H  
ATOM   4517  HB2 LYS A2538      51.406 -21.369  53.638  1.00  0.78           H  
ATOM   4518  HB3 LYS A2538      49.694 -20.734  53.733  1.00  0.78           H  
ATOM   4519  HG2 LYS A2538      49.626 -21.144  56.076  1.00  0.78           H  
ATOM   4520  HG3 LYS A2538      51.365 -21.607  56.097  1.00  0.78           H  
ATOM   4521  HD2 LYS A2538      50.926 -23.545  54.779  1.00  0.78           H  
ATOM   4522  HD3 LYS A2538      49.159 -23.042  54.609  1.00  0.78           H  
ATOM   4523  HE2 LYS A2538      49.336 -24.906  56.149  1.00  0.78           H  
ATOM   4524  HE3 LYS A2538      48.925 -23.402  57.033  1.00  0.78           H  
ATOM   4525  HZ1 LYS A2538      51.594 -24.567  56.783  1.00  0.78           H  
ATOM   4526  HZ2 LYS A2538      51.162 -23.152  57.633  1.00  0.78           H  
ATOM   4527  HZ3 LYS A2538      50.563 -24.667  58.139  1.00  0.78           H  
ATOM   4528  N   VAL A2539      50.771 -18.336  52.244  1.00  0.84           N  
ATOM   4529  CA  VAL A2539      51.122 -17.710  50.969  1.00  0.84           C  
ATOM   4530  C   VAL A2539      51.994 -16.476  51.143  1.00  0.84           C  
ATOM   4531  O   VAL A2539      52.968 -16.289  50.423  1.00  0.84           O  
ATOM   4532  CB  VAL A2539      49.891 -17.333  50.143  1.00  0.84           C  
ATOM   4533  CG1 VAL A2539      50.287 -16.698  48.792  1.00  0.84           C  
ATOM   4534  CG2 VAL A2539      49.060 -18.597  49.879  1.00  0.84           C  
ATOM   4535  H   VAL A2539      49.775 -18.409  52.494  1.00  0.84           H  
ATOM   4536  HA  VAL A2539      51.690 -18.469  50.432  1.00  0.84           H  
ATOM   4537  HB  VAL A2539      49.313 -16.601  50.706  1.00  0.84           H  
ATOM   4538 HG11 VAL A2539      49.361 -16.460  48.268  1.00  0.84           H  
ATOM   4539 HG12 VAL A2539      50.866 -15.803  49.018  1.00  0.84           H  
ATOM   4540 HG13 VAL A2539      50.879 -17.438  48.253  1.00  0.84           H  
ATOM   4541 HG21 VAL A2539      48.195 -18.292  49.291  1.00  0.84           H  
ATOM   4542 HG22 VAL A2539      49.699 -19.290  49.331  1.00  0.84           H  
ATOM   4543 HG23 VAL A2539      48.769 -18.996  50.851  1.00  0.84           H  
ATOM   4544  N   GLU A2540      51.701 -15.611  52.135  1.00  0.81           N  
ATOM   4545  CA  GLU A2540      52.525 -14.454  52.450  1.00  0.81           C  
ATOM   4546  C   GLU A2540      53.950 -14.819  52.862  1.00  0.81           C  
ATOM   4547  O   GLU A2540      54.919 -14.225  52.394  1.00  0.81           O  
ATOM   4548  CB  GLU A2540      51.871 -13.586  53.554  1.00  0.81           C  
ATOM   4549  CG  GLU A2540      50.487 -13.033  53.138  1.00  0.81           C  
ATOM   4550  CD  GLU A2540      49.876 -12.071  54.148  1.00  0.81           C  
ATOM   4551  OE1 GLU A2540      49.966 -12.297  55.376  1.00  0.81           O  
ATOM   4552  OE2 GLU A2540      49.261 -11.064  53.709  1.00  0.81           O1-
ATOM   4553  H   GLU A2540      50.854 -15.777  52.696  1.00  0.81           H  
ATOM   4554  HA  GLU A2540      52.592 -13.882  51.525  1.00  0.81           H  
ATOM   4555  HB2 GLU A2540      52.527 -12.737  53.745  1.00  0.81           H  
ATOM   4556  HB3 GLU A2540      51.729 -14.214  54.433  1.00  0.81           H  
ATOM   4557  HG2 GLU A2540      49.804 -13.877  53.041  1.00  0.81           H  
ATOM   4558  HG3 GLU A2540      50.628 -12.469  52.216  1.00  0.81           H  
ATOM   4559  N   LYS A2541      54.121 -15.852  53.710  1.00  0.79           N  
ATOM   4560  CA  LYS A2541      55.421 -16.404  54.069  1.00  0.79           C  
ATOM   4561  C   LYS A2541      56.174 -17.063  52.914  1.00  0.79           C  
ATOM   4562  O   LYS A2541      57.387 -16.920  52.783  1.00  0.79           O  
ATOM   4563  CB  LYS A2541      55.280 -17.395  55.246  1.00  0.79           C  
ATOM   4564  CG  LYS A2541      54.859 -16.669  56.531  1.00  0.79           C  
ATOM   4565  CD  LYS A2541      54.665 -17.593  57.739  1.00  0.79           C  
ATOM   4566  CE  LYS A2541      54.229 -16.782  58.964  1.00  0.79           C  
ATOM   4567  NZ  LYS A2541      54.127 -17.647  60.156  1.00  0.79           N1+
ATOM   4568  H   LYS A2541      53.282 -16.277  54.130  1.00  0.79           H  
ATOM   4569  HA  LYS A2541      56.027 -15.548  54.366  1.00  0.79           H  
ATOM   4570  HB2 LYS A2541      56.241 -17.880  55.418  1.00  0.79           H  
ATOM   4571  HB3 LYS A2541      54.511 -18.126  54.996  1.00  0.79           H  
ATOM   4572  HG2 LYS A2541      53.899 -16.192  56.333  1.00  0.79           H  
ATOM   4573  HG3 LYS A2541      55.659 -15.973  56.784  1.00  0.79           H  
ATOM   4574  HD2 LYS A2541      55.608 -18.093  57.960  1.00  0.79           H  
ATOM   4575  HD3 LYS A2541      53.894 -18.327  57.506  1.00  0.79           H  
ATOM   4576  HE2 LYS A2541      53.260 -16.316  58.785  1.00  0.79           H  
ATOM   4577  HE3 LYS A2541      54.988 -16.029  59.174  1.00  0.79           H  
ATOM   4578  HZ1 LYS A2541      53.426 -18.371  59.944  1.00  0.79           H  
ATOM   4579  HZ2 LYS A2541      55.060 -18.053  60.315  1.00  0.79           H  
ATOM   4580  HZ3 LYS A2541      53.832 -17.047  60.939  1.00  0.79           H  
ATOM   4581  N   GLU A2542      55.468 -17.791  52.031  1.00  0.79           N  
ATOM   4582  CA  GLU A2542      56.044 -18.449  50.869  1.00  0.79           C  
ATOM   4583  C   GLU A2542      56.374 -17.486  49.724  1.00  0.79           C  
ATOM   4584  O   GLU A2542      57.116 -17.831  48.804  1.00  0.79           O  
ATOM   4585  CB  GLU A2542      55.060 -19.523  50.329  1.00  0.79           C  
ATOM   4586  CG  GLU A2542      54.756 -20.695  51.307  1.00  0.79           C  
ATOM   4587  CD  GLU A2542      53.454 -21.420  50.972  1.00  0.79           C  
ATOM   4588  OE1 GLU A2542      52.921 -22.184  51.823  1.00  0.79           O  
ATOM   4589  OE2 GLU A2542      52.913 -21.235  49.850  1.00  0.79           O1-
ATOM   4590  H   GLU A2542      54.455 -17.889  52.188  1.00  0.79           H  
ATOM   4591  HA  GLU A2542      56.978 -18.896  51.209  1.00  0.79           H  
ATOM   4592  HB2 GLU A2542      55.531 -19.963  49.450  1.00  0.79           H  
ATOM   4593  HB3 GLU A2542      54.114 -19.015  50.143  1.00  0.79           H  
ATOM   4594  HG2 GLU A2542      54.665 -20.293  52.316  1.00  0.79           H  
ATOM   4595  HG3 GLU A2542      55.561 -21.424  51.216  1.00  0.79           H  
ATOM   4596  N   LEU A2543      55.829 -16.249  49.736  1.00  0.81           N  
ATOM   4597  CA  LEU A2543      55.948 -15.290  48.648  1.00  0.81           C  
ATOM   4598  C   LEU A2543      57.313 -14.631  48.496  1.00  0.81           C  
ATOM   4599  O   LEU A2543      57.523 -13.449  48.773  1.00  0.81           O  
ATOM   4600  CB  LEU A2543      54.874 -14.181  48.739  1.00  0.81           C  
ATOM   4601  CG  LEU A2543      54.671 -13.400  47.426  1.00  0.81           C  
ATOM   4602  CD1 LEU A2543      54.000 -14.268  46.355  1.00  0.81           C  
ATOM   4603  CD2 LEU A2543      53.840 -12.143  47.679  1.00  0.81           C  
ATOM   4604  H   LEU A2543      55.294 -15.967  50.570  1.00  0.81           H  
ATOM   4605  HA  LEU A2543      55.798 -15.906  47.761  1.00  0.81           H  
ATOM   4606  HB2 LEU A2543      55.204 -13.467  49.493  1.00  0.81           H  
ATOM   4607  HB3 LEU A2543      53.927 -14.666  48.975  1.00  0.81           H  
ATOM   4608  HG  LEU A2543      55.655 -13.110  47.057  1.00  0.81           H  
ATOM   4609 HD11 LEU A2543      53.892 -13.649  45.464  1.00  0.81           H  
ATOM   4610 HD12 LEU A2543      54.656 -15.121  46.179  1.00  0.81           H  
ATOM   4611 HD13 LEU A2543      53.033 -14.576  46.754  1.00  0.81           H  
ATOM   4612 HD21 LEU A2543      53.730 -11.635  46.721  1.00  0.81           H  
ATOM   4613 HD22 LEU A2543      52.879 -12.471  48.076  1.00  0.81           H  
ATOM   4614 HD23 LEU A2543      54.390 -11.537  48.398  1.00  0.81           H  
ATOM   4615  N   THR A2544      58.300 -15.394  48.009  1.00  0.81           N  
ATOM   4616  CA  THR A2544      59.605 -14.876  47.651  1.00  0.81           C  
ATOM   4617  C   THR A2544      59.535 -14.009  46.388  1.00  0.81           C  
ATOM   4618  O   THR A2544      58.625 -14.177  45.569  1.00  0.81           O  
ATOM   4619  CB  THR A2544      60.692 -15.948  47.545  1.00  0.81           C  
ATOM   4620  OG1 THR A2544      60.507 -16.797  46.426  1.00  0.81           O  
ATOM   4621  CG2 THR A2544      60.662 -16.834  48.800  1.00  0.81           C  
ATOM   4622  H   THR A2544      58.122 -16.401  47.882  1.00  0.81           H  
ATOM   4623  HA  THR A2544      59.909 -14.241  48.483  1.00  0.81           H  
ATOM   4624  HB  THR A2544      61.642 -15.423  47.439  1.00  0.81           H  
ATOM   4625 HG21 THR A2544      60.846 -16.183  49.654  1.00  0.81           H  
ATOM   4626 HG22 THR A2544      59.673 -17.291  48.844  1.00  0.81           H  
ATOM   4627 HG23 THR A2544      61.448 -17.580  48.683  1.00  0.81           H  
ATOM   4628  HG1 THR A2544      59.594 -17.257  46.545  1.00  0.81           H  
ATOM   4629  N   PRO A2545      60.433 -13.050  46.179  1.00  0.79           N  
ATOM   4630  CA  PRO A2545      60.599 -12.324  44.914  1.00  0.79           C  
ATOM   4631  C   PRO A2545      60.610 -13.179  43.653  1.00  0.79           C  
ATOM   4632  O   PRO A2545      59.931 -12.843  42.683  1.00  0.79           O  
ATOM   4633  CB  PRO A2545      61.936 -11.591  45.076  1.00  0.79           C  
ATOM   4634  CG  PRO A2545      62.152 -11.478  46.587  1.00  0.79           C  
ATOM   4635  CD  PRO A2545      61.429 -12.667  47.177  1.00  0.79           C  
ATOM   4636  HA  PRO A2545      59.738 -11.675  44.757  1.00  0.79           H  
ATOM   4637  HB2 PRO A2545      61.919 -10.611  44.598  1.00  0.79           H  
ATOM   4638  HB3 PRO A2545      62.751 -12.131  44.594  1.00  0.79           H  
ATOM   4639  HG2 PRO A2545      61.775 -10.537  46.988  1.00  0.79           H  
ATOM   4640  HG3 PRO A2545      63.211 -11.492  46.845  1.00  0.79           H  
ATOM   4641  HD2 PRO A2545      62.111 -13.496  47.366  1.00  0.79           H  
ATOM   4642  HD3 PRO A2545      60.967 -12.447  48.139  1.00  0.79           H  
ATOM   4643  N   GLU A2546      61.397 -14.272  43.650  1.00  0.77           N  
ATOM   4644  CA  GLU A2546      61.521 -15.221  42.553  1.00  0.77           C  
ATOM   4645  C   GLU A2546      60.217 -15.955  42.250  1.00  0.77           C  
ATOM   4646  O   GLU A2546      59.810 -16.018  41.092  1.00  0.77           O  
ATOM   4647  CB  GLU A2546      62.725 -16.205  42.715  1.00  0.77           C  
ATOM   4648  CG  GLU A2546      63.369 -16.273  44.123  1.00  0.77           C  
ATOM   4649  CD  GLU A2546      64.117 -15.002  44.518  1.00  0.77           C  
ATOM   4650  OE1 GLU A2546      65.022 -14.575  43.752  1.00  0.77           O  
ATOM   4651  OE2 GLU A2546      63.788 -14.417  45.577  1.00  0.77           O1-
ATOM   4652  H   GLU A2546      61.958 -14.452  44.495  1.00  0.77           H  
ATOM   4653  HA  GLU A2546      61.746 -14.612  41.678  1.00  0.77           H  
ATOM   4654  HB2 GLU A2546      63.506 -15.855  42.040  1.00  0.77           H  
ATOM   4655  HB3 GLU A2546      62.331 -17.202  42.520  1.00  0.77           H  
ATOM   4656  HG2 GLU A2546      64.091 -17.090  44.125  1.00  0.77           H  
ATOM   4657  HG3 GLU A2546      62.562 -16.400  44.845  1.00  0.77           H  
ATOM   4658  N   VAL A2547      59.486 -16.445  43.282  1.00  0.83           N  
ATOM   4659  CA  VAL A2547      58.170 -17.069  43.117  1.00  0.83           C  
ATOM   4660  C   VAL A2547      57.153 -16.092  42.549  1.00  0.83           C  
ATOM   4661  O   VAL A2547      56.371 -16.408  41.654  1.00  0.83           O  
ATOM   4662  CB  VAL A2547      57.630 -17.622  44.438  1.00  0.83           C  
ATOM   4663  CG1 VAL A2547      56.184 -18.134  44.294  1.00  0.83           C  
ATOM   4664  CG2 VAL A2547      58.508 -18.802  44.885  1.00  0.83           C  
ATOM   4665  H   VAL A2547      59.877 -16.375  44.233  1.00  0.83           H  
ATOM   4666  HA  VAL A2547      58.314 -17.892  42.417  1.00  0.83           H  
ATOM   4667  HB  VAL A2547      57.646 -16.812  45.168  1.00  0.83           H  
ATOM   4668 HG11 VAL A2547      55.879 -18.507  45.272  1.00  0.83           H  
ATOM   4669 HG12 VAL A2547      55.576 -17.287  43.976  1.00  0.83           H  
ATOM   4670 HG13 VAL A2547      56.199 -18.926  43.545  1.00  0.83           H  
ATOM   4671 HG21 VAL A2547      58.095 -19.168  45.825  1.00  0.83           H  
ATOM   4672 HG22 VAL A2547      58.455 -19.555  44.098  1.00  0.83           H  
ATOM   4673 HG23 VAL A2547      59.520 -18.417  45.010  1.00  0.83           H  
ATOM   4674  N   LEU A2548      57.153 -14.832  43.034  1.00  0.81           N  
ATOM   4675  CA  LEU A2548      56.263 -13.807  42.511  1.00  0.81           C  
ATOM   4676  C   LEU A2548      56.504 -13.536  41.021  1.00  0.81           C  
ATOM   4677  O   LEU A2548      55.570 -13.513  40.223  1.00  0.81           O  
ATOM   4678  CB  LEU A2548      56.414 -12.492  43.323  1.00  0.81           C  
ATOM   4679  CG  LEU A2548      55.179 -11.556  43.406  1.00  0.81           C  
ATOM   4680  CD1 LEU A2548      55.638 -10.129  43.721  1.00  0.81           C  
ATOM   4681  CD2 LEU A2548      54.273 -11.508  42.172  1.00  0.81           C  
ATOM   4682  H   LEU A2548      57.802 -14.589  43.796  1.00  0.81           H  
ATOM   4683  HA  LEU A2548      55.245 -14.182  42.616  1.00  0.81           H  
ATOM   4684  HB2 LEU A2548      57.185 -11.916  42.810  1.00  0.81           H  
ATOM   4685  HB3 LEU A2548      56.616 -12.802  44.348  1.00  0.81           H  
ATOM   4686  HG  LEU A2548      54.569 -11.992  44.197  1.00  0.81           H  
ATOM   4687 HD11 LEU A2548      54.742  -9.510  43.770  1.00  0.81           H  
ATOM   4688 HD12 LEU A2548      56.158 -10.165  44.678  1.00  0.81           H  
ATOM   4689 HD13 LEU A2548      56.300  -9.821  42.912  1.00  0.81           H  
ATOM   4690 HD21 LEU A2548      53.465 -10.812  42.397  1.00  0.81           H  
ATOM   4691 HD22 LEU A2548      54.886 -11.162  41.340  1.00  0.81           H  
ATOM   4692 HD23 LEU A2548      53.902 -12.520  42.009  1.00  0.81           H  
ATOM   4693  N   GLN A2549      57.777 -13.397  40.592  1.00  0.76           N  
ATOM   4694  CA  GLN A2549      58.128 -13.199  39.193  1.00  0.76           C  
ATOM   4695  C   GLN A2549      57.693 -14.351  38.293  1.00  0.76           C  
ATOM   4696  O   GLN A2549      57.067 -14.138  37.257  1.00  0.76           O  
ATOM   4697  CB  GLN A2549      59.655 -12.967  39.071  1.00  0.76           C  
ATOM   4698  CG  GLN A2549      60.174 -12.747  37.630  1.00  0.76           C  
ATOM   4699  CD  GLN A2549      59.494 -11.565  36.932  1.00  0.76           C  
ATOM   4700  OE1 GLN A2549      59.266 -10.498  37.512  1.00  0.76           O  
ATOM   4701  NE2 GLN A2549      59.180 -11.751  35.633  1.00  0.76           N  
ATOM   4702  H   GLN A2549      58.536 -13.433  41.288  1.00  0.76           H  
ATOM   4703  HA  GLN A2549      57.584 -12.320  38.847  1.00  0.76           H  
ATOM   4704  HB2 GLN A2549      60.141 -13.868  39.445  1.00  0.76           H  
ATOM   4705  HB3 GLN A2549      59.879 -12.056  39.626  1.00  0.76           H  
ATOM   4706  HG2 GLN A2549      59.964 -13.645  37.049  1.00  0.76           H  
ATOM   4707  HG3 GLN A2549      61.239 -12.524  37.688  1.00  0.76           H  
ATOM   4708 HE21 GLN A2549      59.400 -12.646  35.173  1.00  0.76           H  
ATOM   4709 HE22 GLN A2549      58.721 -10.998  35.101  1.00  0.76           H  
ATOM   4710  N   GLU A2550      57.929 -15.602  38.739  1.00  0.77           N  
ATOM   4711  CA  GLU A2550      57.533 -16.828  38.064  1.00  0.77           C  
ATOM   4712  C   GLU A2550      56.030 -16.886  37.807  1.00  0.77           C  
ATOM   4713  O   GLU A2550      55.564 -17.113  36.691  1.00  0.77           O  
ATOM   4714  CB  GLU A2550      57.982 -17.988  38.987  1.00  0.77           C  
ATOM   4715  CG  GLU A2550      57.828 -19.442  38.478  1.00  0.77           C  
ATOM   4716  CD  GLU A2550      58.421 -20.440  39.485  1.00  0.77           C  
ATOM   4717  OE1 GLU A2550      58.879 -19.995  40.572  1.00  0.77           O  
ATOM   4718  OE2 GLU A2550      58.437 -21.658  39.172  1.00  0.77           O1-
ATOM   4719  H   GLU A2550      58.432 -15.697  39.633  1.00  0.77           H  
ATOM   4720  HA  GLU A2550      57.999 -16.890  37.081  1.00  0.77           H  
ATOM   4721  HB2 GLU A2550      57.334 -17.923  39.861  1.00  0.77           H  
ATOM   4722  HB3 GLU A2550      59.054 -17.846  39.120  1.00  0.77           H  
ATOM   4723  HG2 GLU A2550      58.355 -19.545  37.530  1.00  0.77           H  
ATOM   4724  HG3 GLU A2550      56.767 -19.661  38.358  1.00  0.77           H  
ATOM   4725  N   TRP A2551      55.221 -16.551  38.832  1.00  0.79           N  
ATOM   4726  CA  TRP A2551      53.776 -16.460  38.731  1.00  0.79           C  
ATOM   4727  C   TRP A2551      53.270 -15.416  37.738  1.00  0.79           C  
ATOM   4728  O   TRP A2551      52.312 -15.659  37.009  1.00  0.79           O  
ATOM   4729  CB  TRP A2551      53.168 -16.182  40.130  1.00  0.79           C  
ATOM   4730  CG  TRP A2551      53.298 -17.326  41.127  1.00  0.79           C  
ATOM   4731  CD1 TRP A2551      53.819 -18.580  40.951  1.00  0.79           C  
ATOM   4732  CD2 TRP A2551      52.836 -17.271  42.489  1.00  0.79           C  
ATOM   4733  NE1 TRP A2551      53.655 -19.332  42.095  1.00  0.79           N  
ATOM   4734  CE2 TRP A2551      53.061 -18.546  43.053  1.00  0.79           C  
ATOM   4735  CE3 TRP A2551      52.269 -16.245  43.238  1.00  0.79           C  
ATOM   4736  CZ2 TRP A2551      52.705 -18.820  44.367  1.00  0.79           C  
ATOM   4737  CZ3 TRP A2551      51.939 -16.517  44.575  1.00  0.79           C  
ATOM   4738  CH2 TRP A2551      52.143 -17.786  45.130  1.00  0.79           C  
ATOM   4739  H   TRP A2551      55.655 -16.347  39.743  1.00  0.79           H  
ATOM   4740  HA  TRP A2551      53.448 -17.425  38.343  1.00  0.79           H  
ATOM   4741  HB2 TRP A2551      52.101 -16.002  39.995  1.00  0.79           H  
ATOM   4742  HB3 TRP A2551      53.726 -15.347  40.555  1.00  0.79           H  
ATOM   4743  HD1 TRP A2551      54.296 -18.933  40.037  1.00  0.79           H  
ATOM   4744  HE1 TRP A2551      53.931 -20.317  42.212  1.00  0.79           H  
ATOM   4745  HE3 TRP A2551      52.087 -15.263  42.801  1.00  0.79           H  
ATOM   4746  HZ2 TRP A2551      52.858 -19.811  44.794  1.00  0.79           H  
ATOM   4747  HZ3 TRP A2551      51.516 -15.725  45.193  1.00  0.79           H  
ATOM   4748  HH2 TRP A2551      51.862 -17.972  46.167  1.00  0.79           H  
ATOM   4749  N   LEU A2552      53.898 -14.223  37.673  1.00  0.80           N  
ATOM   4750  CA  LEU A2552      53.559 -13.185  36.706  1.00  0.80           C  
ATOM   4751  C   LEU A2552      53.847 -13.560  35.254  1.00  0.80           C  
ATOM   4752  O   LEU A2552      53.069 -13.243  34.348  1.00  0.80           O  
ATOM   4753  CB  LEU A2552      54.281 -11.854  37.027  1.00  0.80           C  
ATOM   4754  CG  LEU A2552      53.926 -11.254  38.400  1.00  0.80           C  
ATOM   4755  CD1 LEU A2552      54.809 -10.035  38.695  1.00  0.80           C  
ATOM   4756  CD2 LEU A2552      52.440 -10.898  38.530  1.00  0.80           C  
ATOM   4757  H   LEU A2552      54.658 -14.035  38.343  1.00  0.80           H  
ATOM   4758  HA  LEU A2552      52.480 -13.067  36.804  1.00  0.80           H  
ATOM   4759  HB2 LEU A2552      53.976 -11.129  36.272  1.00  0.80           H  
ATOM   4760  HB3 LEU A2552      55.350 -12.065  37.041  1.00  0.80           H  
ATOM   4761  HG  LEU A2552      54.123 -12.026  39.144  1.00  0.80           H  
ATOM   4762 HD11 LEU A2552      54.513  -9.656  39.673  1.00  0.80           H  
ATOM   4763 HD12 LEU A2552      55.842 -10.381  38.690  1.00  0.80           H  
ATOM   4764 HD13 LEU A2552      54.622  -9.307  37.905  1.00  0.80           H  
ATOM   4765 HD21 LEU A2552      52.297 -10.485  39.529  1.00  0.80           H  
ATOM   4766 HD22 LEU A2552      52.219 -10.166  37.754  1.00  0.80           H  
ATOM   4767 HD23 LEU A2552      51.878 -11.821  38.389  1.00  0.80           H  
ATOM   4768  N   ASP A2553      54.979 -14.244  35.009  1.00  0.78           N  
ATOM   4769  CA  ASP A2553      55.369 -14.764  33.711  1.00  0.78           C  
ATOM   4770  C   ASP A2553      54.430 -15.860  33.190  1.00  0.78           C  
ATOM   4771  O   ASP A2553      54.057 -15.866  32.020  1.00  0.78           O  
ATOM   4772  CB  ASP A2553      56.841 -15.253  33.762  1.00  0.78           C  
ATOM   4773  CG  ASP A2553      57.799 -14.085  33.954  1.00  0.78           C  
ATOM   4774  OD1 ASP A2553      57.452 -12.948  33.542  1.00  0.78           O  
ATOM   4775  OD2 ASP A2553      58.909 -14.300  34.510  1.00  0.78           O1-
ATOM   4776  H   ASP A2553      55.616 -14.411  35.801  1.00  0.78           H  
ATOM   4777  HA  ASP A2553      55.286 -13.946  32.995  1.00  0.78           H  
ATOM   4778  HB2 ASP A2553      57.089 -15.758  32.828  1.00  0.78           H  
ATOM   4779  HB3 ASP A2553      56.956 -15.925  34.613  1.00  0.78           H  
ATOM   4780  N   GLU A2554      53.966 -16.788  34.057  1.00  0.75           N  
ATOM   4781  CA  GLU A2554      53.069 -17.876  33.672  1.00  0.75           C  
ATOM   4782  C   GLU A2554      51.630 -17.467  33.340  1.00  0.75           C  
ATOM   4783  O   GLU A2554      50.828 -18.286  32.871  1.00  0.75           O  
ATOM   4784  CB  GLU A2554      52.922 -18.925  34.795  1.00  0.75           C  
ATOM   4785  CG  GLU A2554      54.162 -19.782  35.124  1.00  0.75           C  
ATOM   4786  CD  GLU A2554      53.787 -20.919  36.081  1.00  0.75           C  
ATOM   4787  OE1 GLU A2554      52.614 -20.951  36.543  1.00  0.75           O  
ATOM   4788  OE2 GLU A2554      54.648 -21.800  36.309  1.00  0.75           O1-
ATOM   4789  H   GLU A2554      54.261 -16.725  35.042  1.00  0.75           H  
ATOM   4790  HA  GLU A2554      53.556 -18.260  32.776  1.00  0.75           H  
ATOM   4791  HB2 GLU A2554      52.161 -19.625  34.450  1.00  0.75           H  
ATOM   4792  HB3 GLU A2554      52.704 -18.360  35.701  1.00  0.75           H  
ATOM   4793  HG2 GLU A2554      54.918 -19.155  35.597  1.00  0.75           H  
ATOM   4794  HG3 GLU A2554      54.550 -20.214  34.202  1.00  0.75           H  
ATOM   4795  N   LEU A2555      51.237 -16.212  33.629  1.00  0.79           N  
ATOM   4796  CA  LEU A2555      49.920 -15.677  33.333  1.00  0.79           C  
ATOM   4797  C   LEU A2555      49.567 -15.684  31.850  1.00  0.79           C  
ATOM   4798  O   LEU A2555      50.230 -15.057  31.028  1.00  0.79           O  
ATOM   4799  CB  LEU A2555      49.804 -14.214  33.823  1.00  0.79           C  
ATOM   4800  CG  LEU A2555      49.788 -14.002  35.342  1.00  0.79           C  
ATOM   4801  CD1 LEU A2555      49.790 -12.500  35.656  1.00  0.79           C  
ATOM   4802  CD2 LEU A2555      48.570 -14.668  35.979  1.00  0.79           C  
ATOM   4803  H   LEU A2555      51.916 -15.590  34.091  1.00  0.79           H  
ATOM   4804  HA  LEU A2555      49.227 -16.337  33.855  1.00  0.79           H  
ATOM   4805  HB2 LEU A2555      48.849 -13.840  33.455  1.00  0.79           H  
ATOM   4806  HB3 LEU A2555      50.697 -13.703  33.463  1.00  0.79           H  
ATOM   4807  HG  LEU A2555      50.682 -14.463  35.762  1.00  0.79           H  
ATOM   4808 HD11 LEU A2555      49.778 -12.401  36.741  1.00  0.79           H  
ATOM   4809 HD12 LEU A2555      50.699 -12.085  35.221  1.00  0.79           H  
ATOM   4810 HD13 LEU A2555      48.894 -12.078  35.201  1.00  0.79           H  
ATOM   4811 HD21 LEU A2555      48.626 -14.476  37.051  1.00  0.79           H  
ATOM   4812 HD22 LEU A2555      47.687 -14.212  35.531  1.00  0.79           H  
ATOM   4813 HD23 LEU A2555      48.635 -15.732  35.754  1.00  0.79           H  
ATOM   4814  N   GLU A2556      48.466 -16.354  31.479  1.00  0.75           N  
ATOM   4815  CA  GLU A2556      48.049 -16.437  30.093  1.00  0.75           C  
ATOM   4816  C   GLU A2556      46.631 -15.958  29.969  1.00  0.75           C  
ATOM   4817  O   GLU A2556      45.859 -16.038  30.923  1.00  0.75           O  
ATOM   4818  CB  GLU A2556      48.193 -17.870  29.519  1.00  0.75           C  
ATOM   4819  CG  GLU A2556      49.642 -18.166  29.065  1.00  0.75           C  
ATOM   4820  CD  GLU A2556      50.085 -17.237  27.928  1.00  0.75           C  
ATOM   4821  OE1 GLU A2556      51.315 -17.183  27.683  1.00  0.75           O  
ATOM   4822  OE2 GLU A2556      49.206 -16.574  27.313  1.00  0.75           O1-
ATOM   4823  H   GLU A2556      47.900 -16.823  32.200  1.00  0.75           H  
ATOM   4824  HA  GLU A2556      48.707 -15.797  29.505  1.00  0.75           H  
ATOM   4825  HB2 GLU A2556      47.538 -17.961  28.653  1.00  0.75           H  
ATOM   4826  HB3 GLU A2556      47.930 -18.580  30.303  1.00  0.75           H  
ATOM   4827  HG2 GLU A2556      49.692 -19.194  28.706  1.00  0.75           H  
ATOM   4828  HG3 GLU A2556      50.307 -18.000  29.913  1.00  0.75           H  
ATOM   4829  N   GLU A2557      46.255 -15.397  28.799  1.00  0.75           N  
ATOM   4830  CA  GLU A2557      44.894 -14.934  28.558  1.00  0.75           C  
ATOM   4831  C   GLU A2557      43.883 -16.068  28.561  1.00  0.75           C  
ATOM   4832  O   GLU A2557      43.996 -17.045  27.825  1.00  0.75           O  
ATOM   4833  CB  GLU A2557      44.691 -14.172  27.227  1.00  0.75           C  
ATOM   4834  CG  GLU A2557      45.356 -12.781  27.123  1.00  0.75           C  
ATOM   4835  CD  GLU A2557      44.785 -12.021  25.933  1.00  0.75           C  
ATOM   4836  OE1 GLU A2557      44.343 -10.855  26.101  1.00  0.75           O  
ATOM   4837  OE2 GLU A2557      44.667 -12.605  24.821  1.00  0.75           O1-
ATOM   4838  H   GLU A2557      46.955 -15.293  28.051  1.00  0.75           H  
ATOM   4839  HA  GLU A2557      44.730 -14.248  29.389  1.00  0.75           H  
ATOM   4840  HB2 GLU A2557      43.618 -14.002  27.135  1.00  0.75           H  
ATOM   4841  HB3 GLU A2557      45.153 -14.786  26.454  1.00  0.75           H  
ATOM   4842  HG2 GLU A2557      46.432 -12.894  26.994  1.00  0.75           H  
ATOM   4843  HG3 GLU A2557      45.148 -12.215  28.031  1.00  0.75           H  
ATOM   4844  N   MET A2558      42.835 -15.947  29.391  1.00  0.72           N  
ATOM   4845  CA  MET A2558      41.893 -17.017  29.578  1.00  0.72           C  
ATOM   4846  C   MET A2558      40.508 -16.443  29.804  1.00  0.72           C  
ATOM   4847  O   MET A2558      40.335 -15.419  30.462  1.00  0.72           O  
ATOM   4848  CB  MET A2558      42.377 -17.878  30.768  1.00  0.72           C  
ATOM   4849  CG  MET A2558      41.939 -19.352  30.713  1.00  0.72           C  
ATOM   4850  SD  MET A2558      43.122 -20.502  31.488  1.00  0.72           S  
ATOM   4851  CE  MET A2558      44.395 -20.404  30.187  1.00  0.72           C  
ATOM   4852  H   MET A2558      42.702 -15.065  29.907  1.00  0.72           H  
ATOM   4853  HA  MET A2558      41.832 -17.652  28.694  1.00  0.72           H  
ATOM   4854  HB2 MET A2558      41.943 -17.451  31.672  1.00  0.72           H  
ATOM   4855  HB3 MET A2558      43.467 -17.873  30.741  1.00  0.72           H  
ATOM   4856  HG2 MET A2558      41.987 -19.540  29.640  1.00  0.72           H  
ATOM   4857  HG3 MET A2558      40.929 -19.387  31.122  1.00  0.72           H  
ATOM   4858  HE1 MET A2558      45.214 -21.055  30.493  1.00  0.72           H  
ATOM   4859  HE2 MET A2558      43.931 -20.743  29.261  1.00  0.72           H  
ATOM   4860  HE3 MET A2558      44.708 -19.362  30.125  1.00  0.72           H  
ATOM   4861  N   MET A2559      39.468 -17.077  29.223  1.00  0.72           N  
ATOM   4862  CA  MET A2559      38.084 -16.709  29.463  1.00  0.72           C  
ATOM   4863  C   MET A2559      37.581 -17.291  30.772  1.00  0.72           C  
ATOM   4864  O   MET A2559      37.607 -18.504  30.986  1.00  0.72           O  
ATOM   4865  CB  MET A2559      37.143 -17.196  28.333  1.00  0.72           C  
ATOM   4866  CG  MET A2559      37.197 -16.357  27.040  1.00  0.72           C  
ATOM   4867  SD  MET A2559      36.761 -14.600  27.208  1.00  0.72           S  
ATOM   4868  CE  MET A2559      35.198 -14.773  28.100  1.00  0.72           C  
ATOM   4869  H   MET A2559      39.665 -17.857  28.580  1.00  0.72           H  
ATOM   4870  HA  MET A2559      38.068 -15.620  29.500  1.00  0.72           H  
ATOM   4871  HB2 MET A2559      36.124 -17.126  28.713  1.00  0.72           H  
ATOM   4872  HB3 MET A2559      37.463 -18.203  28.066  1.00  0.72           H  
ATOM   4873  HG2 MET A2559      36.370 -16.807  26.491  1.00  0.72           H  
ATOM   4874  HG3 MET A2559      38.193 -16.526  26.630  1.00  0.72           H  
ATOM   4875  HE1 MET A2559      34.816 -13.767  28.271  1.00  0.72           H
[truncated: 149,580 more chars]
