# Supplementary material for: Variations of VEGFR2 Chemical Space: Stimulator and Inhibitory Peptides
Source: Int J Mol Sci. 2024 Jul 16;25(14):7787. doi: 10.3390/ijms25147787 (PMC11276785; doi:10.3390/ijms25147787)
Supplement: Supplementary file 1 [file ijms-25-07787-s001.zip › Supplimental material -chimeric model -S2/CHIMERIC MODEL STIMULANT.pdb]

HEADER                                                        Nona
REMARK   6
REMARK   6  PDB written by MVD (www.molegro.com)
ATOM      1  N   PRO A1185      39.413   1.634 -32.543  1.00  0.58
ATOM      2  CA  PRO A1185      39.004   2.156 -31.196  1.00  0.58
ATOM      3  C   PRO A1185      37.768   1.375 -30.829  1.00  0.58
ATOM      4  O   PRO A1185      36.845   1.349 -31.629  1.00  0.58
ATOM      5  CB  PRO A1185      38.765   3.669 -31.408  1.00  0.58
ATOM      6  CG  PRO A1185      39.218   3.981 -32.845  1.00  0.58
ATOM      7  CD  PRO A1185      39.060   2.655 -33.588  1.00  0.58
ATOM      8  H   PRO A1185      39.724   2.041 -30.385  1.00  0.00
ATOM      9  H   PRO A1185      39.323   4.263 -30.684  1.00  0.00
ATOM     10  H   PRO A1185      37.714   3.923 -31.268  1.00  0.00
ATOM     11  H   PRO A1185      40.241   4.354 -32.885  1.00  0.00
ATOM     12  H   PRO A1185      38.623   4.774 -33.299  1.00  0.00
ATOM     13  H   PRO A1185      38.053   2.509 -33.980  1.00  0.00
ATOM     14  H   PRO A1185      39.685   2.581 -34.478  1.00  0.00
ATOM     15  N   PHE A1186      37.741   0.678 -29.674  1.00  0.68
ATOM     16  CA  PHE A1186      36.590  -0.138 -29.322  1.00  0.68
ATOM     17  C   PHE A1186      35.434   0.685 -28.823  1.00  0.68
ATOM     18  O   PHE A1186      35.565   1.432 -27.860  1.00  0.68
ATOM     19  CB  PHE A1186      36.877  -1.129 -28.174  1.00  0.68
ATOM     20  CG  PHE A1186      37.868  -2.194 -28.516  1.00  0.68
ATOM     21  CD1 PHE A1186      38.006  -2.737 -29.805  1.00  0.68
ATOM     22  CD2 PHE A1186      38.628  -2.729 -27.466  1.00  0.68
ATOM     23  CE1 PHE A1186      38.898  -3.790 -30.037  1.00  0.68
ATOM     24  CE2 PHE A1186      39.511  -3.788 -27.690  1.00  0.68
ATOM     25  CZ  PHE A1186      39.652  -4.312 -28.978  1.00  0.68
ATOM     26  H   PHE A1186      38.546   0.725 -29.033  1.00  0.00
ATOM     27  H   PHE A1186      36.357  -0.658 -30.251  1.00  0.00
ATOM     28  H   PHE A1186      35.946  -1.630 -27.909  1.00  0.00
ATOM     29  H   PHE A1186      37.325  -0.557 -27.361  1.00  0.00
ATOM     30  H   PHE A1186      37.415  -2.336 -30.628  1.00  0.00
ATOM     31  H   PHE A1186      38.529  -2.314 -26.463  1.00  0.00
ATOM     32  H   PHE A1186      39.006  -4.203 -31.040  1.00  0.00
ATOM     33  H   PHE A1186      40.088  -4.204 -26.864  1.00  0.00
ATOM     34  H   PHE A1186      40.350  -5.129 -29.159  1.00  0.00
ATOM     35  N   ARG A1187      34.269   0.541 -29.455  1.00  0.73
ATOM     36  CA  ARG A1187      33.127   1.361 -29.138  1.00  0.73
ATOM     37  C   ARG A1187      32.222   0.728 -28.094  1.00  0.73
ATOM     38  O   ARG A1187      31.555   1.405 -27.320  1.00  0.73
ATOM     39  CB  ARG A1187      32.332   1.511 -30.447  1.00  0.73
ATOM     40  CG  ARG A1187      33.124   2.265 -31.535  1.00  0.73
ATOM     41  CD  ARG A1187      32.551   2.101 -32.943  1.00  0.73
ATOM     42  NE  ARG A1187      32.734   0.672 -33.318  1.00  0.73
ATOM     43  CZ  ARG A1187      32.274   0.069 -34.408  1.00  0.73
ATOM     44  NH1 ARG A1187      31.385   0.660 -35.218  1.00  0.73
ATOM     45  NH2 ARG A1187      32.689  -1.154 -34.701  1.00  0.73
ATOM     46  H   ARG A1187      34.183  -0.176 -30.190  1.00  0.00
ATOM     47  H   ARG A1187      33.469   2.311 -28.728  1.00  0.00
ATOM     48  H   ARG A1187      31.431   2.085 -30.228  1.00  0.00
ATOM     49  H   ARG A1187      32.109   0.512 -30.822  1.00  0.00
ATOM     50  H   ARG A1187      34.136   1.861 -31.548  1.00  0.00
ATOM     51  H   ARG A1187      33.076   3.327 -31.294  1.00  0.00
ATOM     52  H   ARG A1187      33.044   2.756 -33.661  1.00  0.00
ATOM     53  H   ARG A1187      31.491   2.354 -32.962  1.00  0.00
ATOM     54  H   ARG A1187      33.275   0.089 -32.663  1.00  0.00
ATOM     55  H   ARG A1187      31.046   0.168 -36.057  1.00  0.00
ATOM     56  H   ARG A1187      31.041   1.606 -35.002  1.00  0.00
ATOM     57  H   ARG A1187      32.337  -1.629 -35.545  1.00  0.00
ATOM     58  H   ARG A1187      33.364  -1.630 -34.085  1.00  0.00
ATOM     59  N   ASP A1188      32.214  -0.612 -28.052  1.00  0.87
ATOM     60  CA  ASP A1188      31.251  -1.384 -27.308  1.00  0.87
ATOM     61  C   ASP A1188      31.833  -2.769 -27.075  1.00  0.87
ATOM     62  O   ASP A1188      32.922  -3.101 -27.527  1.00  0.87
ATOM     63  CB  ASP A1188      29.867  -1.438 -28.021  1.00  0.87
ATOM     64  CG  ASP A1188      29.989  -1.877 -29.464  1.00  0.87
ATOM     65  OD1 ASP A1188      29.349  -1.241 -30.342  1.00  0.87
ATOM     66  OD2 ASP A1188      30.692  -2.878 -29.740  1.00  0.87
ATOM     67  H   ASP A1188      32.938  -1.119 -28.582  1.00  0.00
ATOM     68  H   ASP A1188      31.061  -0.904 -26.348  1.00  0.00
ATOM     69  H   ASP A1188      29.411  -0.448 -28.004  1.00  0.00
ATOM     70  H   ASP A1188      29.251  -2.180 -27.513  1.00  0.00
ATOM     71  N   CYS A1189      31.103  -3.637 -26.348  1.00  0.91
ATOM     72  CA  CYS A1189      31.544  -4.997 -26.096  1.00  0.91
ATOM     73  C   CYS A1189      31.456  -5.916 -27.306  1.00  0.91
ATOM     74  O   CYS A1189      32.043  -6.998 -27.323  1.00  0.91
ATOM     75  CB  CYS A1189      30.696  -5.632 -24.981  1.00  0.91
ATOM     76  SG  CYS A1189      30.946  -4.838 -23.370  1.00  0.91
ATOM     77  H   CYS A1189      30.202  -3.325 -25.958  1.00  0.00
ATOM     78  H   CYS A1189      32.593  -4.905 -25.816  1.00  0.00
ATOM     79  H   CYS A1189      31.133  -6.628 -24.915  1.00  0.00
ATOM     80  H   CYS A1189      29.665  -5.646 -25.335  1.00  0.00
ATOM     81  N   ALA A1190      30.730  -5.520 -28.367  1.00  0.93
ATOM     82  CA  ALA A1190      30.723  -6.242 -29.615  1.00  0.93
ATOM     83  C   ALA A1190      32.067  -6.148 -30.321  1.00  0.93
ATOM     84  O   ALA A1190      32.629  -7.153 -30.743  1.00  0.93
ATOM     85  CB  ALA A1190      29.560  -5.757 -30.487  1.00  0.93
ATOM     86  H   ALA A1190      30.157  -4.668 -28.285  1.00  0.00
ATOM     87  H   ALA A1190      30.567  -7.302 -29.413  1.00  0.00
ATOM     88  H   ALA A1190      29.597  -6.329 -31.414  1.00  0.00
ATOM     89  H   ALA A1190      28.643  -5.947 -29.930  1.00  0.00
ATOM     90  H   ALA A1190      29.715  -4.692 -30.661  1.00  0.00
ATOM     91  N   ASP A1191      32.657  -4.935 -30.347  1.00  0.88
ATOM     92  CA  ASP A1191      34.023  -4.724 -30.783  1.00  0.88
ATOM     93  C   ASP A1191      35.035  -5.513 -29.948  1.00  0.88
ATOM     94  O   ASP A1191      35.926  -6.163 -30.486  1.00  0.88
ATOM     95  CB  ASP A1191      34.376  -3.221 -30.700  1.00  0.88
ATOM     96  CG  ASP A1191      33.688  -2.375 -31.748  1.00  0.88
ATOM     97  OD1 ASP A1191      32.974  -2.893 -32.647  1.00  0.88
ATOM     98  OD2 ASP A1191      33.904  -1.133 -31.705  1.00  0.88
ATOM     99  H   ASP A1191      32.109  -4.118 -30.042  1.00  0.00
ATOM    100  H   ASP A1191      34.084  -5.080 -31.812  1.00  0.00
ATOM    101  H   ASP A1191      35.450  -3.113 -30.849  1.00  0.00
ATOM    102  H   ASP A1191      34.028  -2.858 -29.733  1.00  0.00
ATOM    103  N   VAL A1192      34.875  -5.529 -28.602  1.00  0.90
ATOM    104  CA  VAL A1192      35.738  -6.293 -27.700  1.00  0.90
ATOM    105  C   VAL A1192      35.703  -7.789 -27.995  1.00  0.90
ATOM    106  O   VAL A1192      36.735  -8.454 -28.086  1.00  0.90
ATOM    107  CB  VAL A1192      35.367  -6.059 -26.233  1.00  0.90
ATOM    108  CG1 VAL A1192      36.160  -6.964 -25.272  1.00  0.90
ATOM    109  CG2 VAL A1192      35.632  -4.591 -25.858  1.00  0.90
ATOM    110  H   VAL A1192      34.108  -4.976 -28.194  1.00  0.00
ATOM    111  H   VAL A1192      36.751  -5.930 -27.876  1.00  0.00
ATOM    112  H   VAL A1192      34.309  -6.302 -26.130  1.00  0.00
ATOM    113  H   VAL A1192      35.828  -6.725 -24.262  1.00  0.00
ATOM    114  H   VAL A1192      35.929  -7.995 -25.541  1.00  0.00
ATOM    115  H   VAL A1192      37.216  -6.735 -25.417  1.00  0.00
ATOM    116  H   VAL A1192      35.354  -4.475 -24.810  1.00  0.00
ATOM    117  H   VAL A1192      36.695  -4.408 -26.018  1.00  0.00
ATOM    118  H   VAL A1192      35.012  -3.978 -26.512  1.00  0.00
ATOM    119  N   TYR A1193      34.499  -8.355 -28.215  1.00  0.84
ATOM    120  CA  TYR A1193      34.342  -9.752 -28.577  1.00  0.84
ATOM    121  C   TYR A1193      34.995 -10.098 -29.914  1.00  0.84
ATOM    122  O   TYR A1193      35.702 -11.095 -30.039  1.00  0.84
ATOM    123  CB  TYR A1193      32.834 -10.120 -28.601  1.00  0.84
ATOM    124  CG  TYR A1193      32.624 -11.608 -28.723  1.00  0.84
ATOM    125  CD1 TYR A1193      32.531 -12.412 -27.576  1.00  0.84
ATOM    126  CD2 TYR A1193      32.557 -12.222 -29.985  1.00  0.84
ATOM    127  CE1 TYR A1193      32.377 -13.800 -27.683  1.00  0.84
ATOM    128  CE2 TYR A1193      32.414 -13.613 -30.097  1.00  0.84
ATOM    129  CZ  TYR A1193      32.332 -14.400 -28.943  1.00  0.84
ATOM    130  OH  TYR A1193      32.220 -15.799 -29.045  1.00  0.84
ATOM    131  H   TYR A1193      33.655  -7.772 -28.122  1.00  0.00
ATOM    132  H   TYR A1193      34.857 -10.342 -27.819  1.00  0.00
ATOM    133  H   TYR A1193      32.353  -9.635 -29.451  1.00  0.00
ATOM    134  H   TYR A1193      32.390  -9.809 -27.655  1.00  0.00
ATOM    135  H   TYR A1193      32.579 -11.950 -26.590  1.00  0.00
ATOM    136  H   TYR A1193      32.617 -11.611 -30.886  1.00  0.00
ATOM    137  H   TYR A1193      32.292 -14.411 -26.784  1.00  0.00
ATOM    138  H   TYR A1193      32.367 -14.080 -31.081  1.00  0.00
ATOM    139  H   TYR A1193      32.188 -16.169 -28.084  1.00  0.00
ATOM    140  N   GLN A1194      34.816  -9.249 -30.946  1.00  0.84
ATOM    141  CA  GLN A1194      35.326  -9.502 -32.284  1.00  0.84
ATOM    142  C   GLN A1194      36.835  -9.352 -32.397  1.00  0.84
ATOM    143  O   GLN A1194      37.446  -9.829 -33.348  1.00  0.84
ATOM    144  CB  GLN A1194      34.618  -8.600 -33.318  1.00  0.84
ATOM    145  CG  GLN A1194      33.146  -9.021 -33.547  1.00  0.84
ATOM    146  CD  GLN A1194      32.420  -8.076 -34.509  1.00  0.84
ATOM    147  OE1 GLN A1194      33.017  -7.324 -35.277  1.00  0.84
ATOM    148  NE2 GLN A1194      31.065  -8.128 -34.481  1.00  0.84
ATOM    149  H   GLN A1194      34.292  -8.378 -30.778  1.00  0.00
ATOM    150  H   GLN A1194      35.103 -10.547 -32.499  1.00  0.00
ATOM    151  H   GLN A1194      35.149  -8.691 -34.266  1.00  0.00
ATOM    152  H   GLN A1194      34.626  -7.578 -32.940  1.00  0.00
ATOM    153  H   GLN A1194      32.625  -8.999 -32.590  1.00  0.00
ATOM    154  H   GLN A1194      33.142 -10.016 -33.993  1.00  0.00
ATOM    155  H   GLN A1194      30.513  -7.519 -35.102  1.00  0.00
ATOM    156  H   GLN A1194      30.588  -8.776 -33.839  1.00  0.00
ATOM    157  N   ALA A1195      37.478  -8.744 -31.382  1.00  0.91
ATOM    158  CA  ALA A1195      38.917  -8.687 -31.273  1.00  0.91
ATOM    159  C   ALA A1195      39.478  -9.850 -30.461  1.00  0.91
ATOM    160  O   ALA A1195      40.679  -9.930 -30.216  1.00  0.91
ATOM    161  CB  ALA A1195      39.312  -7.361 -30.608  1.00  0.91
ATOM    162  H   ALA A1195      36.914  -8.296 -30.645  1.00  0.00
ATOM    163  H   ALA A1195      39.336  -8.757 -32.277  1.00  0.00
ATOM    164  H   ALA A1195      40.400  -7.350 -30.541  1.00  0.00
ATOM    165  H   ALA A1195      38.937  -6.561 -31.246  1.00  0.00
ATOM    166  H   ALA A1195      38.845  -7.347 -29.623  1.00  0.00
ATOM    167  N   GLY A1196      38.620 -10.818 -30.072  1.00  0.86
ATOM    168  CA  GLY A1196      39.053 -12.102 -29.534  1.00  0.86
ATOM    169  C   GLY A1196      38.969 -12.252 -28.044  1.00  0.86
ATOM    170  O   GLY A1196      39.328 -13.295 -27.506  1.00  0.86
ATOM    171  H   GLY A1196      37.609 -10.640 -30.160  1.00  0.00
ATOM    172  H   GLY A1196      40.110 -12.175 -29.790  1.00  0.00
ATOM    173  H   GLY A1196      38.401 -12.855 -29.977  1.00  0.00
ATOM    174  N   PHE A1197      38.467 -11.247 -27.309  1.00  0.80
ATOM    175  CA  PHE A1197      38.322 -11.367 -25.869  1.00  0.80
ATOM    176  C   PHE A1197      36.975 -11.996 -25.529  1.00  0.80
ATOM    177  O   PHE A1197      35.957 -11.323 -25.388  1.00  0.80
ATOM    178  CB  PHE A1197      38.450  -9.997 -25.160  1.00  0.80
ATOM    179  CG  PHE A1197      39.749  -9.320 -25.498  1.00  0.80
ATOM    180  CD1 PHE A1197      40.943  -9.693 -24.859  1.00  0.80
ATOM    181  CD2 PHE A1197      39.786  -8.295 -26.458  1.00  0.80
ATOM    182  CE1 PHE A1197      42.153  -9.063 -25.183  1.00  0.80
ATOM    183  CE2 PHE A1197      40.992  -7.666 -26.787  1.00  0.80
ATOM    184  CZ  PHE A1197      42.177  -8.051 -26.150  1.00  0.80
ATOM    185  H   PHE A1197      38.179 -10.375 -27.775  1.00  0.00
ATOM    186  H   PHE A1197      39.129 -12.006 -25.511  1.00  0.00
ATOM    187  H   PHE A1197      38.405 -10.137 -24.080  1.00  0.00
ATOM    188  H   PHE A1197      37.647  -9.350 -25.513  1.00  0.00
ATOM    189  H   PHE A1197      40.929 -10.479 -24.104  1.00  0.00
ATOM    190  H   PHE A1197      38.865  -7.986 -26.952  1.00  0.00
ATOM    191  H   PHE A1197      43.074  -9.361 -24.682  1.00  0.00
ATOM    192  H   PHE A1197      41.008  -6.877 -27.539  1.00  0.00
ATOM    193  H   PHE A1197      43.118  -7.564 -26.406  1.00  0.00
ATOM    194  N   ASN A1198      36.931 -13.338 -25.384  1.00  0.83
ATOM    195  CA  ASN A1198      35.685 -14.079 -25.273  1.00  0.83
ATOM    196  C   ASN A1198      35.240 -14.339 -23.838  1.00  0.83
ATOM    197  O   ASN A1198      34.302 -15.090 -23.593  1.00  0.83
ATOM    198  CB  ASN A1198      35.796 -15.426 -26.042  1.00  0.83
ATOM    199  CG  ASN A1198      36.811 -16.378 -25.405  1.00  0.83
ATOM    200  OD1 ASN A1198      38.017 -16.146 -25.416  1.00  0.83
ATOM    201  ND2 ASN A1198      36.303 -17.473 -24.791  1.00  0.83
ATOM    202  H   ASN A1198      37.819 -13.859 -25.351  1.00  0.00
ATOM    203  H   ASN A1198      34.919 -13.445 -25.719  1.00  0.00
ATOM    204  H   ASN A1198      36.120 -15.221 -27.062  1.00  0.00
ATOM    205  H   ASN A1198      34.823 -15.916 -26.007  1.00  0.00
ATOM    206  H   ASN A1198      36.935 -18.152 -24.343  1.00  0.00
ATOM    207  H   ASN A1198      35.285 -17.627 -24.772  1.00  0.00
ATOM    208  N   LYS A1199      35.918 -13.733 -22.853  1.00  0.79
ATOM    209  CA  LYS A1199      35.663 -13.980 -21.454  1.00  0.79
ATOM    210  C   LYS A1199      34.866 -12.837 -20.865  1.00  0.79
ATOM    211  O   LYS A1199      35.237 -11.672 -20.993  1.00  0.79
ATOM    212  CB  LYS A1199      37.004 -14.109 -20.689  1.00  0.79
ATOM    213  CG  LYS A1199      36.863 -14.490 -19.206  1.00  0.79
ATOM    214  CD  LYS A1199      38.216 -14.533 -18.474  1.00  0.79
ATOM    215  CE  LYS A1199      38.046 -14.627 -16.953  1.00  0.79
ATOM    216  NZ  LYS A1199      39.358 -14.621 -16.263  1.00  0.79
ATOM    217  H   LYS A1199      36.655 -13.060 -23.106  1.00  0.00
ATOM    218  H   LYS A1199      35.097 -14.907 -21.359  1.00  0.00
ATOM    219  H   LYS A1199      37.490 -13.134 -20.721  1.00  0.00
ATOM    220  H   LYS A1199      37.565 -14.913 -21.165  1.00  0.00
ATOM    221  H   LYS A1199      36.424 -15.486 -19.157  1.00  0.00
ATOM    222  H   LYS A1199      36.244 -13.734 -18.723  1.00  0.00
ATOM    223  H   LYS A1199      38.757 -13.614 -18.700  1.00  0.00
ATOM    224  H   LYS A1199      38.756 -15.419 -18.809  1.00  0.00
ATOM    225  H   LYS A1199      37.522 -15.547 -16.693  1.00  0.00
ATOM    226  H   LYS A1199      37.498 -13.749 -16.611  1.00  0.00
ATOM    227  H   LYS A1199      39.167 -14.686 -15.253  1.00  0.00
ATOM    228  H   LYS A1199      39.883 -15.438 -16.607  1.00  0.00
ATOM    229  H   LYS A1199      39.823 -13.736 -16.509  1.00  0.00
ATOM    230  N   SER A1200      33.745 -13.136 -20.188  1.00  0.87
ATOM    231  CA  SER A1200      32.992 -12.131 -19.455  1.00  0.87
ATOM    232  C   SER A1200      33.760 -11.447 -18.341  1.00  0.87
ATOM    233  O   SER A1200      34.591 -12.034 -17.649  1.00  0.87
ATOM    234  CB  SER A1200      31.662 -12.687 -18.888  1.00  0.87
ATOM    235  OG  SER A1200      30.789 -13.056 -19.954  1.00  0.87
ATOM    236  H   SER A1200      33.408 -14.109 -20.188  1.00  0.00
ATOM    237  H   SER A1200      32.782 -11.373 -20.210  1.00  0.00
ATOM    238  H   SER A1200      31.150 -11.972 -18.244  1.00  0.00
ATOM    239  H   SER A1200      31.868 -13.606 -18.340  1.00  0.00
ATOM    240  H   SER A1200      29.925 -13.417 -19.525  1.00  0.00
ATOM    241  N   GLY A1201      33.522 -10.137 -18.164  1.00  0.89
ATOM    242  CA  GLY A1201      34.285  -9.357 -17.205  1.00  0.89
ATOM    243  C   GLY A1201      34.215  -7.879 -17.459  1.00  0.89
ATOM    244  O   GLY A1201      33.484  -7.392 -18.318  1.00  0.89
ATOM    245  H   GLY A1201      32.785  -9.677 -18.718  1.00  0.00
ATOM    246  H   GLY A1201      35.325  -9.663 -17.319  1.00  0.00
ATOM    247  H   GLY A1201      33.884  -9.568 -16.214  1.00  0.00
ATOM    248  N   ILE A1202      34.998  -7.117 -16.679  1.00  0.85
ATOM    249  CA  ILE A1202      35.125  -5.678 -16.823  1.00  0.85
ATOM    250  C   ILE A1202      36.072  -5.337 -17.956  1.00  0.85
ATOM    251  O   ILE A1202      37.215  -5.788 -17.989  1.00  0.85
ATOM    252  CB  ILE A1202      35.616  -5.017 -15.538  1.00  0.85
ATOM    253  CG1 ILE A1202      34.566  -5.186 -14.422  1.00  0.85
ATOM    254  CG2 ILE A1202      35.932  -3.516 -15.754  1.00  0.85
ATOM    255  CD1 ILE A1202      35.159  -5.780 -13.145  1.00  0.85
ATOM    256  H   ILE A1202      35.540  -7.580 -15.935  1.00  0.00
ATOM    257  H   ILE A1202      34.130  -5.292 -17.047  1.00  0.00
ATOM    258  H   ILE A1202      36.541  -5.511 -15.240  1.00  0.00
ATOM    259  H   ILE A1202      33.791  -5.864 -14.780  1.00  0.00
ATOM    260  H   ILE A1202      34.175  -4.199 -14.176  1.00  0.00
ATOM    261  H   ILE A1202      36.274  -3.121 -14.797  1.00  0.00
ATOM    262  H   ILE A1202      36.709  -3.460 -16.516  1.00  0.00
ATOM    263  H   ILE A1202      35.008  -3.040 -16.082  1.00  0.00
ATOM    264  H   ILE A1202      34.346  -5.859 -12.423  1.00  0.00
ATOM    265  H   ILE A1202      35.565  -6.757 -13.407  1.00  0.00
ATOM    266  H   ILE A1202      35.936  -5.095 -12.806  1.00  0.00
ATOM    267  N   TYR A1203      35.618  -4.491 -18.894  1.00  0.86
ATOM    268  CA  TYR A1203      36.442  -4.010 -19.979  1.00  0.86
ATOM    269  C   TYR A1203      36.290  -2.506 -20.045  1.00  0.86
ATOM    270  O   TYR A1203      35.359  -1.917 -19.494  1.00  0.86
ATOM    271  CB  TYR A1203      36.032  -4.611 -21.350  1.00  0.86
ATOM    272  CG  TYR A1203      36.375  -6.075 -21.432  1.00  0.86
ATOM    273  CD1 TYR A1203      37.609  -6.495 -21.957  1.00  0.86
ATOM    274  CD2 TYR A1203      35.455  -7.048 -21.013  1.00  0.86
ATOM    275  CE1 TYR A1203      37.913  -7.861 -22.058  1.00  0.86
ATOM    276  CE2 TYR A1203      35.750  -8.414 -21.123  1.00  0.86
ATOM    277  CZ  TYR A1203      36.984  -8.819 -21.643  1.00  0.86
ATOM    278  OH  TYR A1203      37.294 -10.189 -21.748  1.00  0.86
ATOM    279  H   TYR A1203      34.641  -4.171 -18.838  1.00  0.00
ATOM    280  H   TYR A1203      37.471  -4.312 -19.785  1.00  0.00
ATOM    281  H   TYR A1203      36.552  -4.088 -22.153  1.00  0.00
ATOM    282  H   TYR A1203      34.951  -4.525 -21.456  1.00  0.00
ATOM    283  H   TYR A1203      38.336  -5.754 -22.288  1.00  0.00
ATOM    284  H   TYR A1203      34.497  -6.737 -20.596  1.00  0.00
ATOM    285  H   TYR A1203      38.876  -8.176 -22.461  1.00  0.00
ATOM    286  H   TYR A1203      35.020  -9.158 -20.804  1.00  0.00
ATOM    287  H   TYR A1203      38.240 -10.254 -22.150  1.00  0.00
ATOM    288  N   THR A1204      37.233  -1.842 -20.730  1.00  0.84
ATOM    289  CA  THR A1204      37.201  -0.404 -20.938  1.00  0.84
ATOM    290  C   THR A1204      36.815  -0.173 -22.376  1.00  0.84
ATOM    291  O   THR A1204      37.434  -0.716 -23.288  1.00  0.84
ATOM    292  CB  THR A1204      38.545   0.279 -20.722  1.00  0.84
ATOM    293  OG1 THR A1204      38.976   0.151 -19.371  1.00  0.84
ATOM    294  CG2 THR A1204      38.441   1.785 -20.993  1.00  0.84
ATOM    295  H   THR A1204      38.018  -2.377 -21.128  1.00  0.00
ATOM    296  H   THR A1204      36.501   0.015 -20.215  1.00  0.00
ATOM    297  H   THR A1204      39.246  -0.201 -21.404  1.00  0.00
ATOM    298  H   THR A1204      39.051  -0.857 -19.173  1.00  0.00
ATOM    299  H   THR A1204      39.430   2.209 -20.821  1.00  0.00
ATOM    300  H   THR A1204      38.125   1.901 -22.030  1.00  0.00
ATOM    301  H   THR A1204      37.703   2.184 -20.297  1.00  0.00
ATOM    302  N   ILE A1205      35.775   0.642 -22.622  1.00  0.80
ATOM    303  CA  ILE A1205      35.340   0.960 -23.969  1.00  0.80
ATOM    304  C   ILE A1205      35.466   2.451 -24.208  1.00  0.80
ATOM    305  O   ILE A1205      35.445   3.273 -23.288  1.00  0.80
ATOM    306  CB  ILE A1205      33.943   0.440 -24.308  1.00  0.80
ATOM    307  CG1 ILE A1205      32.833   1.128 -23.481  1.00  0.80
ATOM    308  CG2 ILE A1205      33.942  -1.091 -24.100  1.00  0.80
ATOM    309  CD1 ILE A1205      31.422   0.623 -23.809  1.00  0.80
ATOM    310  H   ILE A1205      35.269   1.056 -21.826  1.00  0.00
ATOM    311  H   ILE A1205      36.002   0.430 -24.654  1.00  0.00
ATOM    312  H   ILE A1205      33.716   0.680 -25.347  1.00  0.00
ATOM    313  H   ILE A1205      32.860   2.194 -23.709  1.00  0.00
ATOM    314  H   ILE A1205      33.019   0.902 -22.431  1.00  0.00
ATOM    315  H   ILE A1205      32.941  -1.445 -24.345  1.00  0.00
ATOM    316  H   ILE A1205      34.694  -1.504 -24.772  1.00  0.00
ATOM    317  H   ILE A1205      34.190  -1.271 -23.054  1.00  0.00
ATOM    318  H   ILE A1205      30.730   1.174 -23.172  1.00  0.00
ATOM    319  H   ILE A1205      31.249   0.826 -24.866  1.00  0.00
ATOM    320  H   ILE A1205      31.408  -0.445 -23.594  1.00  0.00
ATOM    321  N   TYR A1206      35.656   2.829 -25.482  1.00  0.74
ATOM    322  CA  TYR A1206      35.998   4.170 -25.900  1.00  0.74
ATOM    323  C   TYR A1206      34.880   4.661 -26.797  1.00  0.74
ATOM    324  O   TYR A1206      34.857   4.458 -28.010  1.00  0.74
ATOM    325  CB  TYR A1206      37.331   4.183 -26.693  1.00  0.74
ATOM    326  CG  TYR A1206      38.476   3.760 -25.813  1.00  0.74
ATOM    327  CD1 TYR A1206      38.845   2.406 -25.693  1.00  0.74
ATOM    328  CD2 TYR A1206      39.186   4.721 -25.081  1.00  0.74
ATOM    329  CE1 TYR A1206      39.883   2.021 -24.830  1.00  0.74
ATOM    330  CE2 TYR A1206      40.233   4.338 -24.233  1.00  0.74
ATOM    331  CZ  TYR A1206      40.571   2.990 -24.095  1.00  0.74
ATOM    332  OH  TYR A1206      41.599   2.626 -23.205  1.00  0.74
ATOM    333  H   TYR A1206      35.551   2.112 -26.214  1.00  0.00
ATOM    334  H   TYR A1206      36.122   4.809 -25.026  1.00  0.00
ATOM    335  H   TYR A1206      37.531   5.184 -27.074  1.00  0.00
ATOM    336  H   TYR A1206      37.261   3.467 -27.512  1.00  0.00
ATOM    337  H   TYR A1206      38.319   1.650 -26.276  1.00  0.00
ATOM    338  H   TYR A1206      38.922   5.775 -25.172  1.00  0.00
ATOM    339  H   TYR A1206      40.152   0.969 -24.733  1.00  0.00
ATOM    340  H   TYR A1206      40.787   5.096 -23.678  1.00  0.00
ATOM    341  H   TYR A1206      41.684   1.600 -23.246  1.00  0.00
ATOM    342  N   ILE A1207      33.883   5.327 -26.199  1.00  0.67
ATOM    343  CA  ILE A1207      32.665   5.683 -26.896  1.00  0.67
ATOM    344  C   ILE A1207      32.887   6.924 -27.744  1.00  0.67
ATOM    345  O   ILE A1207      33.387   7.940 -27.269  1.00  0.67
ATOM    346  CB  ILE A1207      31.508   5.894 -25.930  1.00  0.67
ATOM    347  CG1 ILE A1207      31.351   4.688 -24.974  1.00  0.67
ATOM    348  CG2 ILE A1207      30.202   6.101 -26.724  1.00  0.67
ATOM    349  CD1 ILE A1207      30.567   5.037 -23.707  1.00  0.67
ATOM    350  H   ILE A1207      33.987   5.595 -25.210  1.00  0.00
ATOM    351  H   ILE A1207      32.399   4.852 -27.549  1.00  0.00
ATOM    352  H   ILE A1207      31.720   6.779 -25.330  1.00  0.00
ATOM    353  H   ILE A1207      32.345   4.358 -24.672  1.00  0.00
ATOM    354  H   ILE A1207      30.793   3.914 -25.501  1.00  0.00
ATOM    355  H   ILE A1207      29.405   6.247 -25.995  1.00  0.00
ATOM    356  H   ILE A1207      30.346   6.982 -27.350  1.00  0.00
ATOM    357  H   ILE A1207      30.046   5.202 -27.320  1.00  0.00
ATOM    358  H   ILE A1207      30.512   4.129 -23.106  1.00  0.00
ATOM    359  H   ILE A1207      31.119   5.827 -23.198  1.00  0.00
ATOM    360  H   ILE A1207      29.580   5.372 -24.025  1.00  0.00
ATOM    361  N   ASN A1208      32.528   6.877 -29.047  1.00  0.75
ATOM    362  CA  ASN A1208      32.706   7.992 -29.966  1.00  0.75
ATOM    363  C   ASN A1208      32.023   9.262 -29.469  1.00  0.75
ATOM    364  O   ASN A1208      30.865   9.246 -29.061  1.00  0.75
ATOM    365  CB  ASN A1208      32.160   7.708 -31.393  1.00  0.75
ATOM    366  CG  ASN A1208      32.873   6.543 -32.068  1.00  0.75
ATOM    367  OD1 ASN A1208      34.014   6.185 -31.798  1.00  0.75
ATOM    368  ND2 ASN A1208      32.150   5.890 -33.014  1.00  0.75
ATOM    369  H   ASN A1208      32.107   6.009 -29.407  1.00  0.00
ATOM    370  H   ASN A1208      33.787   8.128 -30.012  1.00  0.00
ATOM    371  H   ASN A1208      32.307   8.595 -32.009  1.00  0.00
ATOM    372  H   ASN A1208      31.109   7.433 -31.303  1.00  0.00
ATOM    373  H   ASN A1208      32.562   5.091 -33.516  1.00  0.00
ATOM    374  H   ASN A1208      31.190   6.194 -33.229  1.00  0.00
ATOM    375  N   ASN A1209      32.774  10.380 -29.476  1.00  0.66
ATOM    376  CA  ASN A1209      32.349  11.703 -29.047  1.00  0.66
ATOM    377  C   ASN A1209      32.254  11.865 -27.533  1.00  0.66
ATOM    378  O   ASN A1209      31.880  12.929 -27.048  1.00  0.66
ATOM    379  CB  ASN A1209      31.035  12.207 -29.707  1.00  0.66
ATOM    380  CG  ASN A1209      31.129  12.198 -31.227  1.00  0.66
ATOM    381  OD1 ASN A1209      32.185  12.065 -31.844  1.00  0.66
ATOM    382  ND2 ASN A1209      29.953  12.358 -31.880  1.00  0.66
ATOM    383  H   ASN A1209      33.741  10.289 -29.818  1.00  0.00
ATOM    384  H   ASN A1209      33.161  12.335 -29.407  1.00  0.00
ATOM    385  H   ASN A1209      30.839  13.228 -29.381  1.00  0.00
ATOM    386  H   ASN A1209      30.228  11.532 -29.424  1.00  0.00
ATOM    387  H   ASN A1209      29.932  12.363 -32.910  1.00  0.00
ATOM    388  H   ASN A1209      29.080  12.474 -31.347  1.00  0.00
ATOM    389  N   MET A1210      32.638  10.844 -26.740  1.00  0.61
ATOM    390  CA  MET A1210      32.743  10.974 -25.302  1.00  0.61
ATOM    391  C   MET A1210      34.162  11.350 -24.912  1.00  0.61
ATOM    392  O   MET A1210      35.111  10.862 -25.525  1.00  0.61
ATOM    393  CB  MET A1210      32.309   9.695 -24.554  1.00  0.61
ATOM    394  CG  MET A1210      30.782   9.476 -24.543  1.00  0.61
ATOM    395  SD  MET A1210      29.822  10.638 -23.511  1.00  0.61
ATOM    396  CE  MET A1210      29.340  11.846 -24.786  1.00  0.61
ATOM    397  H   MET A1210      32.865   9.938 -27.174  1.00  0.00
ATOM    398  H   MET A1210      32.057  11.767 -25.004  1.00  0.00
ATOM    399  H   MET A1210      32.633   9.795 -23.518  1.00  0.00
ATOM    400  H   MET A1210      32.757   8.846 -25.070  1.00  0.00
ATOM    401  H   MET A1210      30.734   8.519 -24.023  1.00  0.00
ATOM    402  H   MET A1210      30.485   9.460 -25.592  1.00  0.00
ATOM    403  H   MET A1210      28.746  12.614 -24.290  1.00  0.00
ATOM    404  H   MET A1210      30.261  12.253 -25.204  1.00  0.00
ATOM    405  H   MET A1210      28.760  11.306 -25.534  1.00  0.00
ATOM    406  N   PRO A1211      34.367  12.224 -23.924  1.00  0.61
ATOM    407  CA  PRO A1211      35.684  12.779 -23.635  1.00  0.61
ATOM    408  C   PRO A1211      36.586  11.783 -22.946  1.00  0.61
ATOM    409  O   PRO A1211      37.801  11.884 -23.097  1.00  0.61
ATOM    410  CB  PRO A1211      35.390  13.979 -22.712  1.00  0.61
ATOM    411  CG  PRO A1211      34.028  13.661 -22.087  1.00  0.61
ATOM    412  CD  PRO A1211      33.305  12.943 -23.216  1.00  0.61
ATOM    413  H   PRO A1211      36.212  13.058 -24.547  1.00  0.00
ATOM    414  H   PRO A1211      35.378  14.924 -23.255  1.00  0.00
ATOM    415  H   PRO A1211      36.162  14.108 -21.953  1.00  0.00
ATOM    416  H   PRO A1211      33.498  14.546 -21.736  1.00  0.00
ATOM    417  H   PRO A1211      34.104  13.056 -21.183  1.00  0.00
ATOM    418  H   PRO A1211      32.551  12.249 -22.845  1.00  0.00
ATOM    419  H   PRO A1211      32.752  13.612 -23.875  1.00  0.00
ATOM    420  N   GLU A1212      36.023  10.852 -22.158  1.00  0.67
ATOM    421  CA  GLU A1212      36.803   9.961 -21.330  1.00  0.67
ATOM    422  C   GLU A1212      36.379   8.512 -21.538  1.00  0.67
ATOM    423  O   GLU A1212      35.228   8.261 -21.911  1.00  0.67
ATOM    424  CB  GLU A1212      36.694  10.329 -19.832  1.00  0.67
ATOM    425  CG  GLU A1212      37.092  11.797 -19.540  1.00  0.67
ATOM    426  CD  GLU A1212      37.705  11.976 -18.152  1.00  0.67
ATOM    427  OE1 GLU A1212      37.015  11.636 -17.157  1.00  0.67
ATOM    428  OE2 GLU A1212      38.866  12.459 -18.086  1.00  0.67
ATOM    429  H   GLU A1212      34.996  10.770 -22.143  1.00  0.00
ATOM    430  H   GLU A1212      37.844  10.074 -21.634  1.00  0.00
ATOM    431  H   GLU A1212      37.378   9.683 -19.282  1.00  0.00
ATOM    432  H   GLU A1212      35.654  10.200 -19.533  1.00  0.00
ATOM    433  H   GLU A1212      36.195  12.415 -19.592  1.00  0.00
ATOM    434  H   GLU A1212      37.847  12.090 -20.269  1.00  0.00
ATOM    435  N   PRO A1213      37.258   7.517 -21.352  1.00  0.79
ATOM    436  CA  PRO A1213      36.892   6.101 -21.391  1.00  0.79
ATOM    437  C   PRO A1213      35.824   5.699 -20.391  1.00  0.79
ATOM    438  O   PRO A1213      35.605   6.394 -19.403  1.00  0.79
ATOM    439  CB  PRO A1213      38.214   5.368 -21.100  1.00  0.79
ATOM    440  CG  PRO A1213      39.304   6.371 -21.472  1.00  0.79
ATOM    441  CD  PRO A1213      38.684   7.698 -21.059  1.00  0.79
ATOM    442  H   PRO A1213      36.446   5.851 -22.354  1.00  0.00
ATOM    443  H   PRO A1213      38.304   4.441 -21.666  1.00  0.00
ATOM    444  H   PRO A1213      38.289   5.063 -20.056  1.00  0.00
ATOM    445  H   PRO A1213      39.578   6.337 -22.527  1.00  0.00
ATOM    446  H   PRO A1213      40.254   6.173 -20.976  1.00  0.00
ATOM    447  H   PRO A1213      38.843   7.922 -20.004  1.00  0.00
ATOM    448  H   PRO A1213      39.108   8.562 -21.570  1.00  0.00
ATOM    449  N   LYS A1214      35.154   4.555 -20.603  1.00  0.77
ATOM    450  CA  LYS A1214      34.123   4.112 -19.690  1.00  0.77
ATOM    451  C   LYS A1214      34.302   2.635 -19.420  1.00  0.77
ATOM    452  O   LYS A1214      34.516   1.834 -20.327  1.00  0.77
ATOM    453  CB  LYS A1214      32.724   4.399 -20.284  1.00  0.77
ATOM    454  CG  LYS A1214      31.516   4.141 -19.366  1.00  0.77
ATOM    455  CD  LYS A1214      31.448   5.035 -18.110  1.00  0.77
ATOM    456  CE  LYS A1214      30.029   5.044 -17.527  1.00  0.77
ATOM    457  NZ  LYS A1214      29.937   5.575 -16.145  1.00  0.77
ATOM    458  H   LYS A1214      35.378   3.983 -21.430  1.00  0.00
ATOM    459  H   LYS A1214      34.206   4.657 -18.750  1.00  0.00
ATOM    460  H   LYS A1214      32.608   3.721 -21.130  1.00  0.00
ATOM    461  H   LYS A1214      32.705   5.466 -20.505  1.00  0.00
ATOM    462  H   LYS A1214      31.604   3.113 -19.016  1.00  0.00
ATOM    463  H   LYS A1214      30.623   4.353 -19.954  1.00  0.00
ATOM    464  H   LYS A1214      31.724   6.054 -18.382  1.00  0.00
ATOM    465  H   LYS A1214      32.131   4.639 -17.358  1.00  0.00
ATOM    466  H   LYS A1214      29.660   4.019 -17.500  1.00  0.00
ATOM    467  H   LYS A1214      29.436   5.721 -18.142  1.00  0.00
ATOM    468  H   LYS A1214      28.945   5.529 -15.870  1.00  0.00
ATOM    469  H   LYS A1214      30.527   4.974 -15.552  1.00  0.00
ATOM    470  H   LYS A1214      30.282   6.545 -16.171  1.00  0.00
ATOM    471  N   LYS A1215      34.242   2.228 -18.137  1.00  0.80
ATOM    472  CA  LYS A1215      34.299   0.827 -17.787  1.00  0.80
ATOM    473  C   LYS A1215      32.913   0.227 -17.822  1.00  0.80
ATOM    474  O   LYS A1215      31.954   0.831 -17.339  1.00  0.80
ATOM    475  CB  LYS A1215      34.901   0.578 -16.387  1.00  0.80
ATOM    476  CG  LYS A1215      36.248   1.276 -16.178  1.00  0.80
ATOM    477  CD  LYS A1215      37.065   0.650 -15.042  1.00  0.80
ATOM    478  CE  LYS A1215      38.546   1.009 -15.163  1.00  0.80
ATOM    479  NZ  LYS A1215      39.339   0.255 -14.169  1.00  0.80
ATOM    480  H   LYS A1215      34.154   2.931 -17.389  1.00  0.00
ATOM    481  H   LYS A1215      34.950   0.355 -18.523  1.00  0.00
ATOM    482  H   LYS A1215      35.063  -0.494 -16.276  1.00  0.00
ATOM    483  H   LYS A1215      34.207   0.985 -15.651  1.00  0.00
ATOM    484  H   LYS A1215      36.050   2.315 -15.916  1.00  0.00
ATOM    485  H   LYS A1215      36.823   1.179 -17.099  1.00  0.00
ATOM    486  H   LYS A1215      36.964  -0.434 -15.095  1.00  0.00
ATOM    487  H   LYS A1215      36.692   1.035 -14.093  1.00  0.00
ATOM    488  H   LYS A1215      38.694   2.077 -15.000  1.00  0.00
ATOM    489  H   LYS A1215      38.901   0.726 -16.154  1.00  0.00
ATOM    490  H   LYS A1215      40.323   0.534 -14.294  1.00  0.00
ATOM    491  H   LYS A1215      38.983   0.516 -13.239  1.00  0.00
ATOM    492  H   LYS A1215      39.196  -0.746 -14.367  1.00  0.00
ATOM    493  N   VAL A1216      32.782  -0.976 -18.401  1.00  0.87
ATOM    494  CA  VAL A1216      31.518  -1.669 -18.501  1.00  0.87
ATOM    495  C   VAL A1216      31.765  -3.114 -18.163  1.00  0.87
ATOM    496  O   VAL A1216      32.886  -3.610 -18.265  1.00  0.87
ATOM    497  CB  VAL A1216      30.886  -1.603 -19.896  1.00  0.87
ATOM    498  CG1 VAL A1216      30.659  -0.132 -20.276  1.00  0.87
ATOM    499  CG2 VAL A1216      31.766  -2.292 -20.959  1.00  0.87
ATOM    500  H   VAL A1216      33.621  -1.427 -18.792  1.00  0.00
ATOM    501  H   VAL A1216      30.822  -1.183 -17.817  1.00  0.00
ATOM    502  H   VAL A1216      29.935  -2.136 -19.866  1.00  0.00
ATOM    503  H   VAL A1216      30.210  -0.125 -21.269  1.00  0.00
ATOM    504  H   VAL A1216      29.990   0.291 -19.526  1.00  0.00
ATOM    505  H   VAL A1216      31.635   0.353 -20.269  1.00  0.00
ATOM    506  H   VAL A1216      31.246  -2.199 -21.912  1.00  0.00
ATOM    507  H   VAL A1216      32.723  -1.771 -20.967  1.00  0.00
ATOM    508  H   VAL A1216      31.874  -3.334 -20.657  1.00  0.00
ATOM    509  N   PHE A1217      30.713  -3.852 -17.773  1.00  0.87
ATOM    510  CA  PHE A1217      30.765  -5.293 -17.768  1.00  0.87
ATOM    511  C   PHE A1217      30.361  -5.772 -19.153  1.00  0.87
ATOM    512  O   PHE A1217      29.318  -5.396 -19.692  1.00  0.87
ATOM    513  CB  PHE A1217      29.843  -5.885 -16.675  1.00  0.87
ATOM    514  CG  PHE A1217      30.096  -7.354 -16.458  1.00  0.87
ATOM    515  CD1 PHE A1217      30.996  -7.777 -15.466  1.00  0.87
ATOM    516  CD2 PHE A1217      29.426  -8.322 -17.224  1.00  0.87
ATOM    517  CE1 PHE A1217      31.219  -9.141 -15.240  1.00  0.87
ATOM    518  CE2 PHE A1217      29.658  -9.687 -17.012  1.00  0.87
ATOM    519  CZ  PHE A1217      30.558 -10.096 -16.021  1.00  0.87
ATOM    520  H   PHE A1217      29.850  -3.378 -17.471  1.00  0.00
ATOM    521  H   PHE A1217      31.774  -5.632 -17.534  1.00  0.00
ATOM    522  H   PHE A1217      28.802  -5.759 -16.973  1.00  0.00
ATOM    523  H   PHE A1217      30.062  -5.379 -15.734  1.00  0.00
ATOM    524  H   PHE A1217      31.526  -7.037 -14.867  1.00  0.00
ATOM    525  H   PHE A1217      28.718  -8.008 -17.991  1.00  0.00
ATOM    526  H   PHE A1217      31.907  -9.459 -14.456  1.00  0.00
ATOM    527  H   PHE A1217      29.139 -10.430 -17.618  1.00  0.00
ATOM    528  H   PHE A1217      30.744 -11.158 -15.858  1.00  0.00
ATOM    529  N   CYS A1218      31.197  -6.617 -19.774  1.00  0.90
ATOM    530  CA  CYS A1218      30.847  -7.249 -21.023  1.00  0.90
ATOM    531  C   CYS A1218      30.427  -8.661 -20.723  1.00  0.90
ATOM    532  O   CYS A1218      31.169  -9.434 -20.121  1.00  0.90
ATOM    533  CB  CYS A1218      32.001  -7.337 -22.044  1.00  0.90
ATOM    534  SG  CYS A1218      32.604  -5.734 -22.648  1.00  0.90
ATOM    535  H   CYS A1218      32.113  -6.820 -19.348  1.00  0.00
ATOM    536  H   CYS A1218      30.064  -6.634 -21.467  1.00  0.00
ATOM    537  H   CYS A1218      31.489  -7.802 -22.887  1.00  0.00
ATOM    538  H   CYS A1218      32.767  -7.957 -21.578  1.00  0.00
ATOM    539  N   ASN A1219      29.211  -9.031 -21.154  1.00  0.89
ATOM    540  CA  ASN A1219      28.710 -10.374 -20.999  1.00  0.89
ATOM    541  C   ASN A1219      28.918 -11.108 -22.319  1.00  0.89
ATOM    542  O   ASN A1219      28.237 -10.869 -23.316  1.00  0.89
ATOM    543  CB  ASN A1219      27.218 -10.326 -20.575  1.00  0.89
ATOM    544  CG  ASN A1219      26.625 -11.691 -20.237  1.00  0.89
ATOM    545  OD1 ASN A1219      26.143 -11.917 -19.132  1.00  0.89
ATOM    546  ND2 ASN A1219      26.631 -12.622 -21.218  1.00  0.89
ATOM    547  H   ASN A1219      28.613  -8.329 -21.613  1.00  0.00
ATOM    548  H   ASN A1219      29.244 -10.912 -20.216  1.00  0.00
ATOM    549  H   ASN A1219      26.644  -9.922 -21.409  1.00  0.00
ATOM    550  H   ASN A1219      27.159  -9.728 -19.666  1.00  0.00
ATOM    551  H   ASN A1219      26.242 -13.559 -21.041  1.00  0.00
ATOM    552  H   ASN A1219      27.024 -12.394 -22.142  1.00  0.00
ATOM    553  N   MET A1220      29.837 -12.082 -22.335  1.00  0.84
ATOM    554  CA  MET A1220      30.236 -12.768 -23.538  1.00  0.84
ATOM    555  C   MET A1220      29.579 -14.140 -23.663  1.00  0.84
ATOM    556  O   MET A1220      29.722 -14.810 -24.677  1.00  0.84
ATOM    557  CB  MET A1220      31.777 -12.851 -23.624  1.00  0.84
ATOM    558  CG  MET A1220      32.498 -11.479 -23.595  1.00  0.84
ATOM    559  SD  MET A1220      31.759 -10.193 -24.659  1.00  0.84
ATOM    560  CE  MET A1220      33.264  -9.198 -24.815  1.00  0.84
ATOM    561  H   MET A1220      30.280 -12.354 -21.445  1.00  0.00
ATOM    562  H   MET A1220      29.882 -12.186 -24.389  1.00  0.00
ATOM    563  H   MET A1220      32.016 -13.317 -24.580  1.00  0.00
ATOM    564  H   MET A1220      32.115 -13.410 -22.751  1.00  0.00
ATOM    565  H   MET A1220      33.445 -11.744 -24.065  1.00  0.00
ATOM    566  H   MET A1220      32.566 -11.202 -22.543  1.00  0.00
ATOM    567  H   MET A1220      33.017  -8.343 -25.444  1.00  0.00
ATOM    568  H   MET A1220      33.549  -8.892 -23.809  1.00  0.00
ATOM    569  H   MET A1220      34.020  -9.834 -25.275  1.00  0.00
ATOM    570  N   ASP A1221      28.756 -14.542 -22.671  1.00  0.80
ATOM    571  CA  ASP A1221      28.204 -15.883 -22.611  1.00  0.80
ATOM    572  C   ASP A1221      26.780 -16.059 -23.168  1.00  0.80
ATOM    573  O   ASP A1221      26.401 -17.151 -23.569  1.00  0.80
ATOM    574  CB  ASP A1221      28.176 -16.319 -21.123  1.00  0.80
ATOM    575  CG  ASP A1221      29.506 -16.040 -20.434  1.00  0.80
ATOM    576  OD1 ASP A1221      30.544 -16.646 -20.783  1.00  0.80
ATOM    577  OD2 ASP A1221      29.479 -15.139 -19.551  1.00  0.80
ATOM    578  H   ASP A1221      28.511 -13.872 -21.929  1.00  0.00
ATOM    579  H   ASP A1221      28.849 -16.488 -23.248  1.00  0.00
ATOM    580  H   ASP A1221      27.976 -17.389 -21.067  1.00  0.00
ATOM    581  H   ASP A1221      27.408 -15.741 -20.609  1.00  0.00
ATOM    582  N   VAL A1222      25.929 -15.004 -23.222  1.00  0.77
ATOM    583  CA  VAL A1222      24.471 -15.191 -23.341  1.00  0.77
ATOM    584  C   VAL A1222      23.920 -15.680 -24.693  1.00  0.77
ATOM    585  O   VAL A1222      23.557 -16.841 -24.821  1.00  0.77
ATOM    586  CB  VAL A1222      23.701 -14.005 -22.737  1.00  0.77
ATOM    587  CG1 VAL A1222      22.229 -13.903 -23.182  1.00  0.77
ATOM    588  CG2 VAL A1222      23.707 -14.182 -21.206  1.00  0.77
ATOM    589  H   VAL A1222      26.311 -14.048 -23.179  1.00  0.00
ATOM    590  H   VAL A1222      24.274 -16.071 -22.728  1.00  0.00
ATOM    591  H   VAL A1222      24.199 -13.099 -23.082  1.00  0.00
ATOM    592  H   VAL A1222      21.806 -13.029 -22.686  1.00  0.00
ATOM    593  H   VAL A1222      22.231 -13.792 -24.266  1.00  0.00
ATOM    594  H   VAL A1222      21.737 -14.824 -22.870  1.00  0.00
ATOM    595  H   VAL A1222      23.160 -13.338 -20.785  1.00  0.00
ATOM    596  H   VAL A1222      23.215 -15.131 -20.993  1.00  0.00
ATOM    597  H   VAL A1222      24.750 -14.187 -20.890  1.00  0.00
ATOM    598  N   ASN A1223      23.785 -14.834 -25.745  1.00  0.78
ATOM    599  CA  ASN A1223      23.201 -15.280 -27.000  1.00  0.78
ATOM    600  C   ASN A1223      24.298 -15.835 -27.890  1.00  0.78
ATOM    601  O   ASN A1223      24.191 -16.855 -28.531  1.00  0.78
ATOM    602  CB  ASN A1223      22.432 -14.117 -27.656  1.00  0.78
ATOM    603  CG  ASN A1223      21.493 -14.551 -28.796  1.00  0.78
ATOM    604  OD1 ASN A1223      20.289 -14.436 -28.667  1.00  0.78
ATOM    605  ND2 ASN A1223      22.069 -14.885 -29.992  1.00  0.78
ATOM    606  H   ASN A1223      24.102 -13.858 -25.653  1.00  0.00
ATOM    607  H   ASN A1223      22.482 -16.081 -26.828  1.00  0.00
ATOM    608  H   ASN A1223      23.171 -13.441 -28.086  1.00  0.00
ATOM    609  H   ASN A1223      21.812 -13.663 -26.883  1.00  0.00
ATOM    610  H   ASN A1223      21.479 -15.181 -30.783  1.00  0.00
ATOM    611  H   ASN A1223      23.092 -14.840 -30.101  1.00  0.00
ATOM    612  N   GLY A1224      25.398 -15.078 -27.998  1.00  0.87
ATOM    613  CA  GLY A1224      26.634 -15.516 -28.635  1.00  0.87
ATOM    614  C   GLY A1224      27.638 -14.505 -28.213  1.00  0.87
ATOM    615  O   GLY A1224      28.520 -14.107 -28.965  1.00  0.87
ATOM    616  H   GLY A1224      25.369 -14.126 -27.606  1.00  0.00
ATOM    617  H   GLY A1224      26.529 -15.564 -29.719  1.00  0.00
ATOM    618  H   GLY A1224      26.907 -16.532 -28.348  1.00  0.00
ATOM    619  N   GLY A1225      27.448 -14.007 -26.981  1.00  0.90
ATOM    620  CA  GLY A1225      28.167 -12.872 -26.440  1.00  0.90
ATOM    621  C   GLY A1225      27.977 -11.532 -27.094  1.00  0.90
ATOM    622  O   GLY A1225      26.957 -11.247 -27.724  1.00  0.90
ATOM    623  H   GLY A1225      26.745 -14.462 -26.381  1.00  0.00
ATOM    624  H   GLY A1225      29.214 -13.126 -26.608  1.00  0.00
ATOM    625  H   GLY A1225      27.818 -12.776 -25.412  1.00  0.00
ATOM    626  N   GLY A1226      28.973 -10.651 -26.870  1.00  0.92
ATOM    627  CA  GLY A1226      29.019  -9.295 -27.408  1.00  0.92
ATOM    628  C   GLY A1226      28.242  -8.244 -26.659  1.00  0.92
ATOM    629  O   GLY A1226      28.068  -7.137 -27.156  1.00  0.92
ATOM    630  H   GLY A1226      29.757 -10.957 -26.277  1.00  0.00
ATOM    631  H   GLY A1226      28.551  -9.372 -28.389  1.00  0.00
ATOM    632  H   GLY A1226      30.068  -9.000 -27.388  1.00  0.00
ATOM    633  N   TRP A1227      27.724  -8.543 -25.456  1.00  0.91
ATOM    634  CA  TRP A1227      26.746  -7.690 -24.804  1.00  0.91
ATOM    635  C   TRP A1227      27.347  -6.670 -23.838  1.00  0.91
ATOM    636  O   TRP A1227      27.999  -7.026 -22.858  1.00  0.91
ATOM    637  CB  TRP A1227      25.749  -8.559 -24.004  1.00  0.91
ATOM    638  CG  TRP A1227      24.891  -9.499 -24.832  1.00  0.91
ATOM    639  CD1 TRP A1227      25.031 -10.841 -25.053  1.00  0.91
ATOM    640  CD2 TRP A1227      23.686  -9.099 -25.501  1.00  0.91
ATOM    641  NE1 TRP A1227      23.995 -11.302 -25.842  1.00  0.91
ATOM    642  CE2 TRP A1227      23.159 -10.251 -26.127  1.00  0.91
ATOM    643  CE3 TRP A1227      23.042  -7.873 -25.600  1.00  0.91
ATOM    644  CZ2 TRP A1227      21.992 -10.186 -26.871  1.00  0.91
ATOM    645  CZ3 TRP A1227      21.858  -7.807 -26.344  1.00  0.91
ATOM    646  CH2 TRP A1227      21.344  -8.947 -26.978  1.00  0.91
ATOM    647  H   TRP A1227      28.030  -9.404 -24.981  1.00  0.00
ATOM    648  H   TRP A1227      26.262  -7.137 -25.609  1.00  0.00
ATOM    649  H   TRP A1227      25.064  -7.881 -23.495  1.00  0.00
ATOM    650  H   TRP A1227      26.347  -9.198 -23.354  1.00  0.00
ATOM    651  H   TRP A1227      25.842 -11.457 -24.664  1.00  0.00
ATOM    652  H   TRP A1227      23.870 -12.273 -26.163  1.00  0.00
ATOM    653  H   TRP A1227      23.447  -6.986 -25.112  1.00  0.00
ATOM    654  H   TRP A1227      21.589 -11.073 -27.359  1.00  0.00
ATOM    655  H   TRP A1227      21.329  -6.858 -26.431  1.00  0.00
ATOM    656  H   TRP A1227      20.427  -8.869 -27.563  1.00  0.00
ATOM    657  N   THR A1228      27.090  -5.363 -24.069  1.00  0.90
ATOM    658  CA  THR A1228      27.445  -4.282 -23.146  1.00  0.90
ATOM    659  C   THR A1228      26.385  -4.131 -22.081  1.00  0.90
ATOM    660  O   THR A1228      25.246  -3.772 -22.368  1.00  0.90
ATOM    661  CB  THR A1228      27.570  -2.913 -23.819  1.00  0.90
ATOM    662  OG1 THR A1228      28.483  -2.945 -24.910  1.00  0.90
ATOM    663  CG2 THR A1228      28.101  -1.847 -22.846  1.00  0.90
ATOM    664  H   THR A1228      26.615  -5.112 -24.948  1.00  0.00
ATOM    665  H   THR A1228      28.413  -4.570 -22.737  1.00  0.00
ATOM    666  H   THR A1228      26.564  -2.664 -24.159  1.00  0.00
ATOM    667  H   THR A1228      28.138  -3.656 -25.570  1.00  0.00
ATOM    668  H   THR A1228      28.159  -0.910 -23.400  1.00  0.00
ATOM    669  H   THR A1228      27.391  -1.786 -22.021  1.00  0.00
ATOM    670  H   THR A1228      29.083  -2.182 -22.511  1.00  0.00
ATOM    671  N   VAL A1229      26.719  -4.392 -20.803  1.00  0.91
ATOM    672  CA  VAL A1229      25.781  -4.241 -19.700  1.00  0.91
ATOM    673  C   VAL A1229      25.555  -2.766 -19.392  1.00  0.91
ATOM    674  O   VAL A1229      26.500  -2.008 -19.164  1.00  0.91
ATOM    675  CB  VAL A1229      26.238  -5.009 -18.462  1.00  0.91
ATOM    676  CG1 VAL A1229      25.332  -4.741 -17.243  1.00  0.91
ATOM    677  CG2 VAL A1229      26.286  -6.517 -18.786  1.00  0.91
ATOM    678  H   VAL A1229      27.676  -4.711 -20.598  1.00  0.00
ATOM    679  H   VAL A1229      24.828  -4.674 -20.006  1.00  0.00
ATOM    680  H   VAL A1229      27.235  -4.659 -18.194  1.00  0.00
ATOM    681  H   VAL A1229      25.731  -5.326 -16.414  1.00  0.00
ATOM    682  H   VAL A1229      25.376  -3.671 -17.042  1.00  0.00
ATOM    683  H   VAL A1229      24.327  -5.061 -17.517  1.00  0.00
ATOM    684  H   VAL A1229      26.615  -7.027 -17.881  1.00  0.00
ATOM    685  H   VAL A1229      25.277  -6.813 -19.074  1.00  0.00
ATOM    686  H   VAL A1229      26.995  -6.645 -19.604  1.00  0.00
ATOM    687  N   ILE A1230      24.285  -2.305 -19.395  1.00  0.89
ATOM    688  CA  ILE A1230      23.955  -0.922 -19.088  1.00  0.89
ATOM    689  C   ILE A1230      23.366  -0.773 -17.691  1.00  0.89
ATOM    690  O   ILE A1230      23.361   0.318 -17.121  1.00  0.89
ATOM    691  CB  ILE A1230      23.036  -0.271 -20.123  1.00  0.89
ATOM    692  CG1 ILE A1230      21.624  -0.896 -20.187  1.00  0.89
ATOM    693  CG2 ILE A1230      23.744  -0.317 -21.494  1.00  0.89
ATOM    694  CD1 ILE A1230      20.673  -0.156 -21.135  1.00  0.89
ATOM    695  H   ILE A1230      23.522  -2.958 -19.623  1.00  0.00
ATOM    696  H   ILE A1230      24.905  -0.388 -19.125  1.00  0.00
ATOM    697  H   ILE A1230      22.861   0.761 -19.819  1.00  0.00
ATOM    698  H   ILE A1230      21.192  -0.851 -19.187  1.00  0.00
ATOM    699  H   ILE A1230      21.731  -1.912 -20.566  1.00  0.00
ATOM    700  H   ILE A1230      23.073   0.151 -22.215  1.00  0.00
ATOM    701  H   ILE A1230      24.677   0.237 -21.390  1.00  0.00
ATOM    702  H   ILE A1230      23.920  -1.367 -21.727  1.00  0.00
ATOM    703  H   ILE A1230      19.717  -0.679 -21.100  1.00  0.00
ATOM    704  H   ILE A1230      20.589   0.867 -20.768  1.00  0.00
ATOM    705  H   ILE A1230      21.120  -0.194 -22.128  1.00  0.00
ATOM    706  N   GLN A1231      22.912  -1.881 -17.070  1.00  0.87
ATOM    707  CA  GLN A1231      22.605  -1.898 -15.653  1.00  0.87
ATOM    708  C   GLN A1231      22.634  -3.323 -15.155  1.00  0.87
ATOM    709  O   GLN A1231      22.312  -4.264 -15.882  1.00  0.87
ATOM    710  CB  GLN A1231      21.243  -1.241 -15.278  1.00  0.87
ATOM    711  CG  GLN A1231      19.976  -2.102 -15.468  1.00  0.87
ATOM    712  CD  GLN A1231      19.453  -2.771 -14.194  1.00  0.87
ATOM    713  OE1 GLN A1231      18.840  -2.156 -13.331  1.00  0.87
ATOM    714  NE2 GLN A1231      19.636  -4.117 -14.127  1.00  0.87
ATOM    715  H   GLN A1231      22.779  -2.742 -17.620  1.00  0.00
ATOM    716  H   GLN A1231      23.370  -1.291 -15.169  1.00  0.00
ATOM    717  H   GLN A1231      21.124  -0.385 -15.942  1.00  0.00
ATOM    718  H   GLN A1231      21.296  -1.034 -14.209  1.00  0.00
ATOM    719  H   GLN A1231      20.232  -2.903 -16.162  1.00  0.00
ATOM    720  H   GLN A1231      19.188  -1.432 -15.811  1.00  0.00
ATOM    721  H   GLN A1231      19.311  -4.640 -13.301  1.00  0.00
ATOM    722  H   GLN A1231      20.099  -4.613 -14.902  1.00  0.00
ATOM    723  N   HIS A1232      22.968  -3.503 -13.872  1.00  0.86
ATOM    724  CA  HIS A1232      22.984  -4.803 -13.246  1.00  0.86
ATOM    725  C   HIS A1232      22.557  -4.644 -11.806  1.00  0.86
ATOM    726  O   HIS A1232      22.909  -3.663 -11.155  1.00  0.86
ATOM    727  CB  HIS A1232      24.383  -5.440 -13.287  1.00  0.86
ATOM    728  CG  HIS A1232      24.377  -6.832 -12.757  1.00  0.86
ATOM    729  ND1 HIS A1232      25.071  -7.102 -11.605  1.00  0.86
ATOM    730  CD2 HIS A1232      23.675  -7.921 -13.155  1.00  0.86
ATOM    731  CE1 HIS A1232      24.788  -8.357 -11.318  1.00  0.86
ATOM    732  NE2 HIS A1232      23.940  -8.899 -12.226  1.00  0.86
ATOM    733  H   HIS A1232      23.224  -2.680 -13.308  1.00  0.00
ATOM    734  H   HIS A1232      22.303  -5.457 -13.791  1.00  0.00
ATOM    735  H   HIS A1232      25.071  -4.849 -12.683  1.00  0.00
ATOM    736  H   HIS A1232      24.700  -5.498 -14.328  1.00  0.00
ATOM    737  H   HIS A1232      25.682  -6.462 -11.078  1.00  0.00
ATOM    738  H   HIS A1232      23.032  -8.004 -14.032  1.00  0.00
ATOM    739  H   HIS A1232      25.187  -8.893 -10.457  1.00  0.00
ATOM    740  N   ARG A1233      21.755  -5.599 -11.302  1.00  0.75
ATOM    741  CA  ARG A1233      21.308  -5.632  -9.928  1.00  0.75
ATOM    742  C   ARG A1233      21.184  -7.075  -9.498  1.00  0.75
ATOM    743  O   ARG A1233      20.786  -7.924 -10.289  1.00  0.75
ATOM    744  CB  ARG A1233      19.930  -4.965  -9.741  1.00  0.75
ATOM    745  CG  ARG A1233      19.901  -3.525 -10.272  1.00  0.75
ATOM    746  CD  ARG A1233      18.626  -2.776  -9.953  1.00  0.75
ATOM    747  NE  ARG A1233      18.647  -2.545  -8.484  1.00  0.75
ATOM    748  CZ  ARG A1233      17.674  -1.871  -7.872  1.00  0.75
ATOM    749  NH1 ARG A1233      16.578  -1.512  -8.525  1.00  0.75
ATOM    750  NH2 ARG A1233      17.782  -1.554  -6.582  1.00  0.75
ATOM    751  H   ARG A1233      21.441  -6.351 -11.932  1.00  0.00
ATOM    752  H   ARG A1233      22.038  -5.085  -9.331  1.00  0.00
ATOM    753  H   ARG A1233      19.707  -4.936  -8.674  1.00  0.00
ATOM    754  H   ARG A1233      19.196  -5.543 -10.303  1.00  0.00
ATOM    755  H   ARG A1233      19.987  -3.567 -11.358  1.00  0.00
ATOM    756  H   ARG A1233      20.711  -2.984  -9.783  1.00  0.00
ATOM    757  H   ARG A1233      17.739  -3.334 -10.253  1.00  0.00
ATOM    758  H   ARG A1233      18.578  -1.829 -10.490  1.00  0.00
ATOM    759  H   ARG A1233      19.431  -2.914  -7.927  1.00  0.00
ATOM    760  H   ARG A1233      15.835  -0.991  -8.037  1.00  0.00
ATOM    761  H   ARG A1233      16.469  -1.754  -9.520  1.00  0.00
ATOM    762  H   ARG A1233      17.026  -1.033  -6.115  1.00  0.00
ATOM    763  H   ARG A1233      18.621  -1.830  -6.052  1.00  0.00
ATOM    764  N   GLU A1234      21.511  -7.379  -8.227  1.00  0.77
ATOM    765  CA  GLU A1234      21.553  -8.746  -7.750  1.00  0.77
ATOM    766  C   GLU A1234      21.629  -8.917  -6.243  1.00  0.77
ATOM    767  O   GLU A1234      21.468 -10.045  -5.760  1.00  0.77
ATOM    768  CB  GLU A1234      22.773  -9.507  -8.322  1.00  0.77
ATOM    769  CG  GLU A1234      24.157  -8.949  -7.903  1.00  0.77
ATOM    770  CD  GLU A1234      25.302  -9.829  -8.404  1.00  0.77
ATOM    771  OE1 GLU A1234      25.016 -10.828  -9.123  1.00  0.77
ATOM    772  OE2 GLU A1234      26.472  -9.491  -8.105  1.00  0.77
ATOM    773  H   GLU A1234      21.738  -6.616  -7.574  1.00  0.00
ATOM    774  H   GLU A1234      20.600  -9.146  -8.096  1.00  0.00
ATOM    775  H   GLU A1234      22.715  -9.417  -9.407  1.00  0.00
ATOM    776  H   GLU A1234      22.715 -10.525  -7.936  1.00  0.00
ATOM    777  H   GLU A1234      24.207  -8.911  -6.815  1.00  0.00
ATOM    778  H   GLU A1234      24.277  -7.962  -8.350  1.00  0.00
ATOM    779  N   ASP A1235      21.803  -7.840  -5.454  1.00  0.77
ATOM    780  CA  ASP A1235      21.899  -7.986  -4.018  1.00  0.77
ATOM    781  C   ASP A1235      21.292  -6.835  -3.235  1.00  0.77
ATOM    782  O   ASP A1235      20.927  -6.992  -2.070  1.00  0.77
ATOM    783  CB  ASP A1235      23.360  -8.290  -3.565  1.00  0.77
ATOM    784  CG  ASP A1235      24.392  -7.168  -3.659  1.00  0.77
ATOM    785  OD1 ASP A1235      24.092  -6.062  -4.177  1.00  0.77
ATOM    786  OD2 ASP A1235      25.513  -7.400  -3.141  1.00  0.77
ATOM    787  H   ASP A1235      21.868  -6.903  -5.877  1.00  0.00
ATOM    788  H   ASP A1235      21.284  -8.853  -3.774  1.00  0.00
ATOM    789  H   ASP A1235      23.727  -9.074  -4.227  1.00  0.00
ATOM    790  H   ASP A1235      23.291  -8.507  -2.499  1.00  0.00
ATOM    791  N   GLY A1236      21.111  -5.664  -3.873  1.00  0.77
ATOM    792  CA  GLY A1236      20.627  -4.470  -3.210  1.00  0.77
ATOM    793  C   GLY A1236      21.662  -3.703  -2.452  1.00  0.77
ATOM    794  O   GLY A1236      21.319  -2.825  -1.663  1.00  0.77
ATOM    795  H   GLY A1236      21.326  -5.614  -4.879  1.00  0.00
ATOM    796  H   GLY A1236      19.898  -4.819  -2.479  1.00  0.00
ATOM    797  H   GLY A1236      20.226  -3.820  -3.988  1.00  0.00
ATOM    798  N   SER A1237      22.957  -3.992  -2.665  1.00  0.82
ATOM    799  CA  SER A1237      24.035  -3.227  -2.089  1.00  0.82
ATOM    800  C   SER A1237      24.121  -1.803  -2.600  1.00  0.82
ATOM    801  O   SER A1237      24.571  -0.896  -1.900  1.00  0.82
ATOM    802  CB  SER A1237      25.411  -3.922  -2.285  1.00  0.82
ATOM    803  OG  SER A1237      25.800  -4.131  -3.649  1.00  0.82
ATOM    804  H   SER A1237      23.190  -4.795  -3.266  1.00  0.00
ATOM    805  H   SER A1237      23.795  -3.180  -1.027  1.00  0.00
ATOM    806  H   SER A1237      25.409  -4.903  -1.811  1.00  0.00
ATOM    807  H   SER A1237      26.164  -3.228  -1.911  1.00  0.00
ATOM    808  H   SER A1237      26.720  -4.594  -3.632  1.00  0.00
ATOM    809  N   LEU A1238      23.642  -1.565  -3.837  1.00  0.86
ATOM    810  CA  LEU A1238      23.605  -0.244  -4.422  1.00  0.86
ATOM    811  C   LEU A1238      22.213   0.380  -4.376  1.00  0.86
ATOM    812  O   LEU A1238      21.240  -0.116  -4.923  1.00  0.86
ATOM    813  CB  LEU A1238      24.058  -0.300  -5.897  1.00  0.86
ATOM    814  CG  LEU A1238      24.277   1.047  -6.611  1.00  0.86
ATOM    815  CD1 LEU A1238      25.421   1.841  -5.968  1.00  0.86
ATOM    816  CD2 LEU A1238      24.574   0.772  -8.087  1.00  0.86
ATOM    817  H   LEU A1238      23.287  -2.359  -4.389  1.00  0.00
ATOM    818  H   LEU A1238      24.281   0.373  -3.829  1.00  0.00
ATOM    819  H   LEU A1238      23.254  -0.798  -6.439  1.00  0.00
ATOM    820  H   LEU A1238      25.030  -0.794  -5.892  1.00  0.00
ATOM    821  H   LEU A1238      23.376   1.653  -6.519  1.00  0.00
ATOM    822  H   LEU A1238      25.514   2.774  -6.524  1.00  0.00
ATOM    823  H   LEU A1238      25.143   2.015  -4.928  1.00  0.00
ATOM    824  H   LEU A1238      26.319   1.229  -6.050  1.00  0.00
ATOM    825  H   LEU A1238      24.724   1.739  -8.567  1.00  0.00
ATOM    826  H   LEU A1238      25.474   0.158  -8.122  1.00  0.00
ATOM    827  H   LEU A1238      23.709   0.248  -8.494  1.00  0.00
ATOM    828  N   ASP A1239      22.081   1.559  -3.721  1.00  0.87
ATOM    829  CA  ASP A1239      20.902   2.392  -3.866  1.00  0.87
ATOM    830  C   ASP A1239      20.701   2.901  -5.296  1.00  0.87
ATOM    831  O   ASP A1239      21.646   3.216  -6.022  1.00  0.87
ATOM    832  CB  ASP A1239      20.888   3.551  -2.835  1.00  0.87
ATOM    833  CG  ASP A1239      19.622   4.370  -2.984  1.00  0.87
ATOM    834  OD1 ASP A1239      18.505   3.788  -2.946  1.00  0.87
ATOM    835  OD2 ASP A1239      19.766   5.569  -3.314  1.00  0.87
ATOM    836  H   ASP A1239      22.841   1.873  -3.101  1.00  0.00
ATOM    837  H   ASP A1239      20.048   1.750  -3.651  1.00  0.00
ATOM    838  H   ASP A1239      21.751   4.199  -2.989  1.00  0.00
ATOM    839  H   ASP A1239      20.905   3.133  -1.829  1.00  0.00
ATOM    840  N   PHE A1240      19.418   3.013  -5.687  1.00  0.86
ATOM    841  CA  PHE A1240      19.000   3.529  -6.968  1.00  0.86
ATOM    842  C   PHE A1240      18.137   4.779  -6.798  1.00  0.86
ATOM    843  O   PHE A1240      17.683   5.357  -7.783  1.00  0.86
ATOM    844  CB  PHE A1240      18.254   2.438  -7.789  1.00  0.86
ATOM    845  CG  PHE A1240      19.226   1.564  -8.547  1.00  0.86
ATOM    846  CD1 PHE A1240      20.060   0.653  -7.880  1.00  0.86
ATOM    847  CD2 PHE A1240      19.310   1.634  -9.948  1.00  0.86
ATOM    848  CE1 PHE A1240      20.970  -0.148  -8.582  1.00  0.86
ATOM    849  CE2 PHE A1240      20.219   0.840 -10.658  1.00  0.86
ATOM    850  CZ  PHE A1240      21.058  -0.045  -9.974  1.00  0.86
ATOM    851  H   PHE A1240      18.686   2.710  -5.028  1.00  0.00
ATOM    852  H   PHE A1240      19.892   3.814  -7.525  1.00  0.00
ATOM    853  H   PHE A1240      17.580   2.910  -8.504  1.00  0.00
ATOM    854  H   PHE A1240      17.708   1.796  -7.098  1.00  0.00
ATOM    855  H   PHE A1240      19.998   0.567  -6.795  1.00  0.00
ATOM    856  H   PHE A1240      18.657   2.317 -10.491  1.00  0.00
ATOM    857  H   PHE A1240      21.608  -0.850  -8.045  1.00  0.00
ATOM    858  H   PHE A1240      20.273   0.912 -11.744  1.00  0.00
ATOM    859  H   PHE A1240      21.778  -0.652 -10.523  1.00  0.00
ATOM    860  N   GLN A1241      17.938   5.310  -5.572  1.00  0.80
ATOM    861  CA  GLN A1241      17.126   6.490  -5.307  1.00  0.80
ATOM    862  C   GLN A1241      17.867   7.800  -5.561  1.00  0.80
ATOM    863  O   GLN A1241      17.945   8.706  -4.728  1.00  0.80
ATOM    864  CB  GLN A1241      16.619   6.484  -3.850  1.00  0.80
ATOM    865  CG  GLN A1241      15.650   5.326  -3.562  1.00  0.80
ATOM    866  CD  GLN A1241      15.348   5.250  -2.063  1.00  0.80
ATOM    867  OE1 GLN A1241      14.355   5.777  -1.577  1.00  0.80
ATOM    868  NE2 GLN A1241      16.238   4.546  -1.320  1.00  0.80
ATOM    869  H   GLN A1241      18.391   4.849  -4.770  1.00  0.00
ATOM    870  H   GLN A1241      16.290   6.438  -6.005  1.00  0.00
ATOM    871  H   GLN A1241      16.085   7.418  -3.675  1.00  0.00
ATOM    872  H   GLN A1241      17.483   6.364  -3.196  1.00  0.00
ATOM    873  H   GLN A1241      16.104   4.388  -3.882  1.00  0.00
ATOM    874  H   GLN A1241      14.719   5.497  -4.102  1.00  0.00
ATOM    875  H   GLN A1241      16.100   4.452  -0.304  1.00  0.00
ATOM    876  H   GLN A1241      17.052   4.106  -1.772  1.00  0.00
ATOM    877  N   ARG A1242      18.409   7.939  -6.779  1.00  0.79
ATOM    878  CA  ARG A1242      19.256   9.034  -7.172  1.00  0.79
ATOM    879  C   ARG A1242      18.497  10.084  -7.961  1.00  0.79
ATOM    880  O   ARG A1242      17.371   9.881  -8.412  1.00  0.79
ATOM    881  CB  ARG A1242      20.444   8.546  -8.019  1.00  0.79
ATOM    882  CG  ARG A1242      21.604   7.937  -7.214  1.00  0.79
ATOM    883  CD  ARG A1242      21.340   6.582  -6.559  1.00  0.79
ATOM    884  NE  ARG A1242      22.584   5.786  -6.284  1.00  0.79
ATOM    885  CZ  ARG A1242      23.777   6.204  -5.849  1.00  0.79
ATOM    886  NH1 ARG A1242      24.113   7.472  -5.658  1.00  0.79
ATOM    887  NH2 ARG A1242      24.692   5.278  -5.550  1.00  0.79
ATOM    888  H   ARG A1242      18.206   7.213  -7.481  1.00  0.00
ATOM    889  H   ARG A1242      19.623   9.481  -6.248  1.00  0.00
ATOM    890  H   ARG A1242      20.843   9.418  -8.537  1.00  0.00
ATOM    891  H   ARG A1242      20.065   7.759  -8.671  1.00  0.00
ATOM    892  H   ARG A1242      21.811   8.631  -6.400  1.00  0.00
ATOM    893  H   ARG A1242      22.412   7.770  -7.927  1.00  0.00
ATOM    894  H   ARG A1242      20.723   5.994  -7.238  1.00  0.00
ATOM    895  H   ARG A1242      20.874   6.775  -5.593  1.00  0.00
ATOM    896  H   ARG A1242      22.507   4.773  -6.455  1.00  0.00
ATOM    897  H   ARG A1242      25.056   7.709  -5.320  1.00  0.00
ATOM    898  H   ARG A1242      23.431   8.220  -5.848  1.00  0.00
ATOM    899  H   ARG A1242      25.622   5.563  -5.212  1.00  0.00
ATOM    900  H   ARG A1242      24.467   4.279  -5.657  1.00  0.00
ATOM    901  N   GLY A1243      19.111  11.281  -8.085  1.00  0.85
ATOM    902  CA  GLY A1243      18.620  12.351  -8.941  1.00  0.85
ATOM    903  C   GLY A1243      19.064  12.234 -10.378  1.00  0.85
ATOM    904  O   GLY A1243      19.786  11.317 -10.777  1.00  0.85
ATOM    905  H   GLY A1243      19.973  11.445  -7.545  1.00  0.00
ATOM    906  H   GLY A1243      19.048  13.271  -8.543  1.00  0.00
ATOM    907  H   GLY A1243      17.531  12.321  -8.905  1.00  0.00
ATOM    908  N   TRP A1244      18.656  13.222 -11.189  1.00  0.79
ATOM    909  CA  TRP A1244      18.824  13.280 -12.626  1.00  0.79
ATOM    910  C   TRP A1244      20.279  13.222 -13.047  1.00  0.79
ATOM    911  O   TRP A1244      20.661  12.469 -13.935  1.00  0.79
ATOM    912  CB  TRP A1244      18.164  14.581 -13.163  1.00  0.79
ATOM    913  CG  TRP A1244      18.265  14.805 -14.667  1.00  0.79
ATOM    914  CD1 TRP A1244      19.135  15.588 -15.376  1.00  0.79
ATOM    915  CD2 TRP A1244      17.429  14.154 -15.633  1.00  0.79
ATOM    916  NE1 TRP A1244      18.900  15.468 -16.729  1.00  0.79
ATOM    917  CE2 TRP A1244      17.834  14.610 -16.907  1.00  0.79
ATOM    918  CE3 TRP A1244      16.390  13.244 -15.486  1.00  0.79
ATOM    919  CZ2 TRP A1244      17.185  14.174 -18.057  1.00  0.79
ATOM    920  CZ3 TRP A1244      15.740  12.808 -16.642  1.00  0.79
ATOM    921  CH2 TRP A1244      16.123  13.267 -17.909  1.00  0.79
ATOM    922  H   TRP A1244      18.176  14.018 -10.745  1.00  0.00
ATOM    923  H   TRP A1244      18.339  12.402 -13.053  1.00  0.00
ATOM    924  H   TRP A1244      18.675  15.421 -12.692  1.00  0.00
ATOM    925  H   TRP A1244      17.098  14.495 -12.951  1.00  0.00
ATOM    926  H   TRP A1244      19.906  16.218 -14.933  1.00  0.00
ATOM    927  H   TRP A1244      19.429  15.938 -17.478  1.00  0.00
ATOM    928  H   TRP A1244      16.092  12.883 -14.502  1.00  0.00
ATOM    929  H   TRP A1244      17.491  14.525 -19.042  1.00  0.00
ATOM    930  H   TRP A1244      14.919  12.097 -16.557  1.00  0.00
ATOM    931  H   TRP A1244      15.589  12.915 -18.792  1.00  0.00
ATOM    932  N   LYS A1245      21.147  13.994 -12.370  1.00  0.81
ATOM    933  CA  LYS A1245      22.565  14.056 -12.673  1.00  0.81
ATOM    934  C   LYS A1245      23.328  12.757 -12.470  1.00  0.81
ATOM    935  O   LYS A1245      24.174  12.384 -13.283  1.00  0.81
ATOM    936  CB  LYS A1245      23.219  15.224 -11.906  1.00  0.81
ATOM    937  CG  LYS A1245      22.876  16.558 -12.586  1.00  0.81
ATOM    938  CD  LYS A1245      23.419  17.797 -11.859  1.00  0.81
ATOM    939  CE  LYS A1245      22.895  19.090 -12.497  1.00  0.81
ATOM    940  NZ  LYS A1245      23.771  20.241 -12.179  1.00  0.81
ATOM    941  H   LYS A1245      20.787  14.571 -11.597  1.00  0.00
ATOM    942  H   LYS A1245      22.630  14.235 -13.746  1.00  0.00
ATOM    943  H   LYS A1245      24.301  15.092 -11.901  1.00  0.00
ATOM    944  H   LYS A1245      22.840  15.239 -10.884  1.00  0.00
ATOM    945  H   LYS A1245      21.789  16.643 -12.596  1.00  0.00
ATOM    946  H   LYS A1245      23.334  16.541 -13.575  1.00  0.00
ATOM    947  H   LYS A1245      24.507  17.792 -11.927  1.00  0.00
ATOM    948  H   LYS A1245      23.088  17.764 -10.821  1.00  0.00
ATOM    949  H   LYS A1245      21.892  19.307 -12.130  1.00  0.00
ATOM    950  H   LYS A1245      22.904  18.970 -13.580  1.00  0.00
ATOM    951  H   LYS A1245      23.360  21.067 -12.637  1.00  0.00
ATOM    952  H   LYS A1245      23.782  20.337 -11.154  1.00  0.00
ATOM    953  H   LYS A1245      24.705  20.021 -12.553  1.00  0.00
ATOM    954  N   GLU A1246      23.037  12.010 -11.397  1.00  0.85
ATOM    955  CA  GLU A1246      23.607  10.694 -11.213  1.00  0.85
ATOM    956  C   GLU A1246      23.081   9.683 -12.211  1.00  0.85
ATOM    957  O   GLU A1246      23.833   8.896 -12.774  1.00  0.85
ATOM    958  CB  GLU A1246      23.367  10.172  -9.798  1.00  0.85
ATOM    959  CG  GLU A1246      23.927  11.102  -8.704  1.00  0.85
ATOM    960  CD  GLU A1246      24.016  10.362  -7.378  1.00  0.85
ATOM    961  OE1 GLU A1246      23.128  10.583  -6.514  1.00  0.85
ATOM    962  OE2 GLU A1246      24.926   9.504  -7.232  1.00  0.85
ATOM    963  H   GLU A1246      22.392  12.382 -10.686  1.00  0.00
ATOM    964  H   GLU A1246      24.678  10.812 -11.380  1.00  0.00
ATOM    965  H   GLU A1246      23.883   9.216  -9.714  1.00  0.00
ATOM    966  H   GLU A1246      22.289  10.093  -9.654  1.00  0.00
ATOM    967  H   GLU A1246      23.272  11.965  -8.587  1.00  0.00
ATOM    968  H   GLU A1246      24.929  11.424  -8.989  1.00  0.00
ATOM    969  N   TYR A1247      21.766   9.704 -12.516  1.00  0.88
ATOM    970  CA  TYR A1247      21.210   8.889 -13.582  1.00  0.88
ATOM    971  C   TYR A1247      21.797   9.214 -14.951  1.00  0.88
ATOM    972  O   TYR A1247      21.997   8.339 -15.788  1.00  0.88
ATOM    973  CB  TYR A1247      19.664   8.959 -13.613  1.00  0.88
ATOM    974  CG  TYR A1247      19.102   7.869 -12.744  1.00  0.88
ATOM    975  CD1 TYR A1247      19.073   6.552 -13.228  1.00  0.88
ATOM    976  CD2 TYR A1247      18.620   8.123 -11.450  1.00  0.88
ATOM    977  CE1 TYR A1247      18.603   5.503 -12.431  1.00  0.88
ATOM    978  CE2 TYR A1247      18.144   7.075 -10.647  1.00  0.88
ATOM    979  CZ  TYR A1247      18.152   5.765 -11.137  1.00  0.88
ATOM    980  OH  TYR A1247      17.685   4.703 -10.346  1.00  0.88
ATOM    981  H   TYR A1247      21.138  10.317 -11.976  1.00  0.00
ATOM    982  H   TYR A1247      21.499   7.864 -13.352  1.00  0.00
ATOM    983  H   TYR A1247      19.292   8.843 -14.631  1.00  0.00
ATOM    984  H   TYR A1247      19.334   9.920 -13.217  1.00  0.00
ATOM    985  H   TYR A1247      19.422   6.344 -14.239  1.00  0.00
ATOM    986  H   TYR A1247      18.615   9.143 -11.066  1.00  0.00
ATOM    987  H   TYR A1247      18.589   4.485 -12.819  1.00  0.00
ATOM    988  H   TYR A1247      17.769   7.281  -9.644  1.00  0.00
ATOM    989  H   TYR A1247      17.766   3.847 -10.913  1.00  0.00
ATOM    990  N   LYS A1248      22.111  10.491 -15.216  1.00  0.87
ATOM    991  CA  LYS A1248      22.850  10.908 -16.383  1.00  0.87
ATOM    992  C   LYS A1248      24.283  10.382 -16.476  1.00  0.87
ATOM    993  O   LYS A1248      24.679   9.845 -17.511  1.00  0.87
ATOM    994  CB  LYS A1248      22.876  12.448 -16.428  1.00  0.87
ATOM    995  CG  LYS A1248      23.653  13.004 -17.619  1.00  0.87
ATOM    996  CD  LYS A1248      23.624  14.530 -17.708  1.00  0.87
ATOM    997  CE  LYS A1248      24.437  15.013 -18.910  1.00  0.87
ATOM    998  NZ  LYS A1248      24.357  16.477 -19.070  1.00  0.87
ATOM    999  H   LYS A1248      21.807  11.215 -14.549  1.00  0.00
ATOM   1000  H   LYS A1248      22.327  10.474 -17.235  1.00  0.00
ATOM   1001  H   LYS A1248      23.365  12.803 -15.521  1.00  0.00
ATOM   1002  H   LYS A1248      21.846  12.792 -16.525  1.00  0.00
ATOM   1003  H   LYS A1248      23.186  12.614 -18.524  1.00  0.00
ATOM   1004  H   LYS A1248      24.694  12.702 -17.501  1.00  0.00
ATOM   1005  H   LYS A1248      24.057  14.945 -16.798  1.00  0.00
ATOM   1006  H   LYS A1248      22.591  14.858 -17.824  1.00  0.00
ATOM   1007  H   LYS A1248      24.063  14.548 -19.822  1.00  0.00
ATOM   1008  H   LYS A1248      25.485  14.770 -18.734  1.00  0.00
ATOM   1009  H   LYS A1248      24.926  16.721 -19.893  1.00  0.00
ATOM   1010  H   LYS A1248      23.363  16.711 -19.208  1.00  0.00
ATOM   1011  H   LYS A1248      24.733  16.895 -18.207  1.00  0.00
ATOM   1012  N   MET A1249      25.092  10.495 -15.400  1.00  0.82
ATOM   1013  CA  MET A1249      26.520  10.201 -15.486  1.00  0.82
ATOM   1014  C   MET A1249      26.869   8.781 -15.052  1.00  0.82
ATOM   1015  O   MET A1249      27.955   8.261 -15.325  1.00  0.82
ATOM   1016  CB  MET A1249      27.345  11.204 -14.640  1.00  0.82
ATOM   1017  CG  MET A1249      27.256  12.664 -15.137  1.00  0.82
ATOM   1018  SD  MET A1249      27.721  12.901 -16.885  1.00  0.82
ATOM   1019  CE  MET A1249      29.513  12.646 -16.710  1.00  0.82
ATOM   1020  H   MET A1249      24.693  10.795 -14.499  1.00  0.00
ATOM   1021  H   MET A1249      26.777  10.299 -16.541  1.00  0.00
ATOM   1022  H   MET A1249      28.391  10.903 -14.704  1.00  0.00
ATOM   1023  H   MET A1249      26.941  11.184 -13.628  1.00  0.00
ATOM   1024  H   MET A1249      28.051  13.124 -14.550  1.00  0.00
ATOM   1025  H   MET A1249      26.252  13.006 -14.887  1.00  0.00
ATOM   1026  H   MET A1249      29.949  12.759 -17.702  1.00  0.00
ATOM   1027  H   MET A1249      29.877  13.406 -16.018  1.00  0.00
ATOM   1028  H   MET A1249      29.655  11.639 -16.317  1.00  0.00
ATOM   1029  N   GLY A1250      25.910   8.084 -14.427  1.00  0.90
ATOM   1030  CA  GLY A1250      26.073   6.716 -13.967  1.00  0.90
ATOM   1031  C   GLY A1250      26.559   6.600 -12.553  1.00  0.90
ATOM   1032  O   GLY A1250      27.199   7.487 -11.998  1.00  0.90
ATOM   1033  H   GLY A1250      25.004   8.546 -14.263  1.00  0.00
ATOM   1034  H   GLY A1250      26.837   6.275 -14.607  1.00  0.00
ATOM   1035  H   GLY A1250      25.098   6.233 -14.040  1.00  0.00
ATOM   1036  N   PHE A1251      26.264   5.452 -11.928  1.00  0.88
ATOM   1037  CA  PHE A1251      26.591   5.227 -10.540  1.00  0.88
ATOM   1038  C   PHE A1251      26.751   3.738 -10.278  1.00  0.88
ATOM   1039  O   PHE A1251      26.209   2.898 -10.996  1.00  0.88
ATOM   1040  CB  PHE A1251      25.567   5.896  -9.568  1.00  0.88
ATOM   1041  CG  PHE A1251      24.149   5.427  -9.772  1.00  0.88
ATOM   1042  CD1 PHE A1251      23.679   4.285  -9.105  1.00  0.88
ATOM   1043  CD2 PHE A1251      23.272   6.123 -10.622  1.00  0.88
ATOM   1044  CE1 PHE A1251      22.373   3.824  -9.306  1.00  0.88
ATOM   1045  CE2 PHE A1251      21.960   5.675 -10.815  1.00  0.88
ATOM   1046  CZ  PHE A1251      21.513   4.522 -10.161  1.00  0.88
ATOM   1047  H   PHE A1251      25.788   4.706 -12.455  1.00  0.00
ATOM   1048  H   PHE A1251      27.545   5.713 -10.335  1.00  0.00
ATOM   1049  H   PHE A1251      25.580   6.974  -9.726  1.00  0.00
ATOM   1050  H   PHE A1251      25.838   5.601  -8.554  1.00  0.00
ATOM   1051  H   PHE A1251      24.339   3.751  -8.422  1.00  0.00
ATOM   1052  H   PHE A1251      23.617   7.020 -11.136  1.00  0.00
ATOM   1053  H   PHE A1251      22.027   2.924  -8.798  1.00  0.00
ATOM   1054  H   PHE A1251      21.287   6.224 -11.474  1.00  0.00
ATOM   1055  H   PHE A1251      20.494   4.167 -10.318  1.00  0.00
ATOM   1056  N   GLY A1252      27.527   3.369  -9.234  1.00  0.91
ATOM   1057  CA  GLY A1252      27.814   1.971  -8.920  1.00  0.91
ATOM   1058  C   GLY A1252      29.112   1.510  -9.509  1.00  0.91
ATOM   1059  O   GLY A1252      29.988   2.308  -9.821  1.00  0.91
ATOM   1060  H   GLY A1252      27.932   4.103  -8.636  1.00  0.00
ATOM   1061  H   GLY A1252      27.014   1.375  -9.358  1.00  0.00
ATOM   1062  H   GLY A1252      27.859   1.871  -7.836  1.00  0.00
ATOM   1063  N   ASN A1253      29.291   0.185  -9.647  1.00  0.86
ATOM   1064  CA  ASN A1253      30.575  -0.367 -10.020  1.00  0.86
ATOM   1065  C   ASN A1253      30.404  -1.544 -10.969  1.00  0.86
ATOM   1066  O   ASN A1253      29.571  -2.389 -10.671  1.00  0.86
ATOM   1067  CB  ASN A1253      31.253  -0.873  -8.728  1.00  0.86
ATOM   1068  CG  ASN A1253      32.739  -0.577  -8.754  1.00  0.86
ATOM   1069  OD1 ASN A1253      33.504  -1.131  -9.537  1.00  0.86
ATOM   1070  ND2 ASN A1253      33.165   0.355  -7.866  1.00  0.86
ATOM   1071  H   ASN A1253      28.497  -0.451  -9.484  1.00  0.00
ATOM   1072  H   ASN A1253      31.171   0.397 -10.520  1.00  0.00
ATOM   1073  H   ASN A1253      31.109  -1.949  -8.635  1.00  0.00
ATOM   1074  H   ASN A1253      30.818  -0.353  -7.874  1.00  0.00
ATOM   1075  H   ASN A1253      34.162   0.609  -7.825  1.00  0.00
ATOM   1076  H   ASN A1253      32.491   0.809  -7.233  1.00  0.00
ATOM   1077  N   PRO A1254      31.121  -1.709 -12.083  1.00  0.90
ATOM   1078  CA  PRO A1254      30.848  -2.771 -13.044  1.00  0.90
ATOM   1079  C   PRO A1254      31.263  -4.145 -12.560  1.00  0.90
ATOM   1080  O   PRO A1254      31.074  -5.118 -13.280  1.00  0.90
ATOM   1081  CB  PRO A1254      31.594  -2.344 -14.321  1.00  0.90
ATOM   1082  CG  PRO A1254      32.173  -0.954 -14.022  1.00  0.90
ATOM   1083  CD  PRO A1254      32.267  -0.909 -12.503  1.00  0.90
ATOM   1084  H   PRO A1254      29.777  -2.883 -13.213  1.00  0.00
ATOM   1085  H   PRO A1254      30.927  -2.319 -15.183  1.00  0.00
ATOM   1086  H   PRO A1254      32.382  -3.053 -14.576  1.00  0.00
ATOM   1087  H   PRO A1254      31.555  -0.150 -14.420  1.00  0.00
ATOM   1088  H   PRO A1254      33.144  -0.802 -14.494  1.00  0.00
ATOM   1089  H   PRO A1254      33.200  -1.326 -12.124  1.00  0.00
ATOM   1090  H   PRO A1254      32.260   0.095 -12.079  1.00  0.00
ATOM   1091  N   SER A1255      31.855  -4.250 -11.361  1.00  0.86
ATOM   1092  CA  SER A1255      32.135  -5.504 -10.695  1.00  0.86
ATOM   1093  C   SER A1255      30.956  -6.010  -9.879  1.00  0.86
ATOM   1094  O   SER A1255      30.998  -7.123  -9.365  1.00  0.86
ATOM   1095  CB  SER A1255      33.321  -5.314  -9.716  1.00  0.86
ATOM   1096  OG  SER A1255      33.116  -4.160  -8.894  1.00  0.86
ATOM   1097  H   SER A1255      32.129  -3.380 -10.882  1.00  0.00
ATOM   1098  H   SER A1255      32.360  -6.229 -11.477  1.00  0.00
ATOM   1099  H   SER A1255      34.273  -5.208 -10.237  1.00  0.00
ATOM   1100  H   SER A1255      33.350  -6.163  -9.033  1.00  0.00
ATOM   1101  H   SER A1255      33.931  -4.087  -8.269  1.00  0.00
ATOM   1102  N   GLY A1256      29.884  -5.205  -9.746  1.00  0.88
ATOM   1103  CA  GLY A1256      28.672  -5.598  -9.043  1.00  0.88
ATOM   1104  C   GLY A1256      27.517  -4.821  -9.609  1.00  0.88
ATOM   1105  O   GLY A1256      27.459  -4.538 -10.798  1.00  0.88
ATOM   1106  H   GLY A1256      29.924  -4.264 -10.163  1.00  0.00
ATOM   1107  H   GLY A1256      28.792  -5.366  -7.985  1.00  0.00
ATOM   1108  H   GLY A1256      28.514  -6.671  -9.147  1.00  0.00
ATOM   1109  N   GLU A1257      26.556  -4.410  -8.752  1.00  0.82
ATOM   1110  CA  GLU A1257      25.461  -3.562  -9.188  1.00  0.82
ATOM   1111  C   GLU A1257      25.885  -2.209  -9.776  1.00  0.82
ATOM   1112  O   GLU A1257      26.790  -1.531  -9.282  1.00  0.82
ATOM   1113  CB  GLU A1257      24.416  -3.305  -8.072  1.00  0.82
ATOM   1114  CG  GLU A1257      23.919  -4.571  -7.333  1.00  0.82
ATOM   1115  CD  GLU A1257      22.625  -4.332  -6.552  1.00  0.82
ATOM   1116  OE1 GLU A1257      22.441  -3.235  -5.966  1.00  0.82
ATOM   1117  OE2 GLU A1257      21.755  -5.252  -6.571  1.00  0.82
ATOM   1118  H   GLU A1257      26.602  -4.705  -7.766  1.00  0.00
ATOM   1119  H   GLU A1257      25.012  -4.146  -9.991  1.00  0.00
ATOM   1120  H   GLU A1257      23.545  -2.860  -8.553  1.00  0.00
ATOM   1121  H   GLU A1257      24.903  -2.678  -7.325  1.00  0.00
ATOM   1122  H   GLU A1257      24.687  -4.876  -6.622  1.00  0.00
ATOM   1123  H   GLU A1257      23.710  -5.335  -8.082  1.00  0.00
ATOM   1124  N   TYR A1258      25.199  -1.770 -10.856  1.00  0.87
ATOM   1125  CA  TYR A1258      25.447  -0.463 -11.444  1.00  0.87
ATOM   1126  C   TYR A1258      24.350   0.046 -12.357  1.00  0.87
ATOM   1127  O   TYR A1258      23.504  -0.700 -12.838  1.00  0.87
ATOM   1128  CB  TYR A1258      26.837  -0.297 -12.140  1.00  0.87
ATOM   1129  CG  TYR A1258      27.014  -0.930 -13.495  1.00  0.87
ATOM   1130  CD1 TYR A1258      27.253  -2.305 -13.610  1.00  0.87
ATOM   1131  CD2 TYR A1258      27.083  -0.127 -14.649  1.00  0.87
ATOM   1132  CE1 TYR A1258      27.612  -2.863 -14.846  1.00  0.87
ATOM   1133  CE2 TYR A1258      27.412  -0.687 -15.890  1.00  0.87
ATOM   1134  CZ  TYR A1258      27.710  -2.048 -15.980  1.00  0.87
ATOM   1135  OH  TYR A1258      28.175  -2.572 -17.201  1.00  0.87
ATOM   1136  H   TYR A1258      24.481  -2.379 -11.274  1.00  0.00
ATOM   1137  H   TYR A1258      25.454   0.168 -10.555  1.00  0.00
ATOM   1138  H   TYR A1258      27.580  -0.769 -11.497  1.00  0.00
ATOM   1139  H   TYR A1258      26.944   0.771 -12.331  1.00  0.00
ATOM   1140  H   TYR A1258      27.159  -2.946 -12.733  1.00  0.00
ATOM   1141  H   TYR A1258      26.878   0.941 -14.576  1.00  0.00
ATOM   1142  H   TYR A1258      27.815  -3.931 -14.923  1.00  0.00
ATOM   1143  H   TYR A1258      27.435  -0.062 -16.783  1.00  0.00
ATOM   1144  H   TYR A1258      28.387  -3.567 -17.040  1.00  0.00
ATOM   1145  N   TRP A1259      24.397   1.368 -12.629  1.00  0.89
ATOM   1146  CA  TRP A1259      23.697   2.025 -13.713  1.00  0.89
ATOM   1147  C   TRP A1259      24.757   2.726 -14.546  1.00  0.89
ATOM   1148  O   TRP A1259      25.566   3.495 -14.031  1.00  0.89
ATOM   1149  CB  TRP A1259      22.681   3.074 -13.189  1.00  0.89
ATOM   1150  CG  TRP A1259      21.932   3.844 -14.267  1.00  0.89
ATOM   1151  CD1 TRP A1259      22.119   5.128 -14.698  1.00  0.89
ATOM   1152  CD2 TRP A1259      20.887   3.294 -15.085  1.00  0.89
ATOM   1153  NE1 TRP A1259      21.288   5.403 -15.766  1.00  0.89
ATOM   1154  CE2 TRP A1259      20.519   4.285 -16.012  1.00  0.89
ATOM   1155  CE3 TRP A1259      20.265   2.052 -15.074  1.00  0.89
ATOM   1156  CZ2 TRP A1259      19.521   4.048 -16.950  1.00  0.89
ATOM   1157  CZ3 TRP A1259      19.262   1.810 -16.024  1.00  0.89
ATOM   1158  CH2 TRP A1259      18.897   2.792 -16.951  1.00  0.89
ATOM   1159  H   TRP A1259      24.978   1.957 -12.015  1.00  0.00
ATOM   1160  H   TRP A1259      23.133   1.292 -14.290  1.00  0.00
ATOM   1161  H   TRP A1259      23.238   3.810 -12.609  1.00  0.00
ATOM   1162  H   TRP A1259      21.922   2.524 -12.633  1.00  0.00
ATOM   1163  H   TRP A1259      22.824   5.835 -14.260  1.00  0.00
ATOM   1164  H   TRP A1259      21.249   6.290 -16.289  1.00  0.00
ATOM   1165  H   TRP A1259      20.548   1.289 -14.349  1.00  0.00
ATOM   1166  H   TRP A1259      19.231   4.818 -17.665  1.00  0.00
ATOM   1167  H   TRP A1259      18.760   0.843 -16.040  1.00  0.00
ATOM   1168  H   TRP A1259      18.118   2.578 -17.683  1.00  0.00
ATOM   1169  N   LEU A1260      24.805   2.462 -15.870  1.00  0.87
ATOM   1170  CA  LEU A1260      25.849   2.972 -16.744  1.00  0.87
ATOM   1171  C   LEU A1260      25.873   4.479 -16.857  1.00  0.87
ATOM   1172  O   LEU A1260      26.938   5.102 -16.862  1.00  0.87
ATOM   1173  CB  LEU A1260      25.713   2.384 -18.164  1.00  0.87
ATOM   1174  CG  LEU A1260      26.863   2.739 -19.125  1.00  0.87
ATOM   1175  CD1 LEU A1260      28.169   2.054 -18.722  1.00  0.87
ATOM   1176  CD2 LEU A1260      26.527   2.325 -20.557  1.00  0.87
ATOM   1177  H   LEU A1260      24.067   1.872 -16.280  1.00  0.00
ATOM   1178  H   LEU A1260      26.783   2.658 -16.278  1.00  0.00
ATOM   1179  H   LEU A1260      24.802   2.801 -18.594  1.00  0.00
ATOM   1180  H   LEU A1260      25.715   1.299 -18.058  1.00  0.00
ATOM   1181  H   LEU A1260      26.991   3.820 -19.069  1.00  0.00
ATOM   1182  H   LEU A1260      28.924   2.356 -19.448  1.00  0.00
ATOM   1183  H   LEU A1260      28.412   2.398 -17.717  1.00  0.00
ATOM   1184  H   LEU A1260      27.987   0.980 -18.750  1.00  0.00
ATOM   1185  H   LEU A1260      27.378   2.604 -21.178  1.00  0.00
ATOM   1186  H   LEU A1260      26.368   1.247 -20.548  1.00  0.00
ATOM   1187  H   LEU A1260      25.624   2.865 -20.841  1.00  0.00
ATOM   1188  N   GLY A1261      24.670   5.074 -16.931  1.00  0.89
ATOM   1189  CA  GLY A1261      24.472   6.499 -17.112  1.00  0.89
ATOM   1190  C   GLY A1261      23.831   6.798 -18.430  1.00  0.89
ATOM   1191  O   GLY A1261      24.286   6.358 -19.479  1.00  0.89
ATOM   1192  H   GLY A1261      23.833   4.478 -16.854  1.00  0.00
ATOM   1193  H   GLY A1261      25.456   6.967 -17.092  1.00  0.00
ATOM   1194  H   GLY A1261      23.841   6.866 -16.303  1.00  0.00
ATOM   1195  N   ASN A1262      22.751   7.600 -18.414  1.00  0.89
ATOM   1196  CA  ASN A1262      21.949   7.917 -19.582  1.00  0.89
ATOM   1197  C   ASN A1262      22.717   8.601 -20.698  1.00  0.89
ATOM   1198  O   ASN A1262      22.507   8.296 -21.867  1.00  0.89
ATOM   1199  CB  ASN A1262      20.734   8.800 -19.227  1.00  0.89
ATOM   1200  CG  ASN A1262      19.664   7.997 -18.505  1.00  0.89
ATOM   1201  OD1 ASN A1262      19.441   6.829 -18.817  1.00  0.89
ATOM   1202  ND2 ASN A1262      18.945   8.637 -17.557  1.00  0.89
ATOM   1203  H   ASN A1262      22.475   8.017 -17.513  1.00  0.00
ATOM   1204  H   ASN A1262      21.621   6.943 -19.944  1.00  0.00
ATOM   1205  H   ASN A1262      20.305   9.207 -20.143  1.00  0.00
ATOM   1206  H   ASN A1262      21.065   9.596 -18.560  1.00  0.00
ATOM   1207  H   ASN A1262      18.209   8.134 -17.041  1.00  0.00
ATOM   1208  H   ASN A1262      19.133   9.628 -17.350  1.00  0.00
ATOM   1209  N   GLU A1263      23.652   9.513 -20.366  1.00  0.82
ATOM   1210  CA  GLU A1263      24.492  10.172 -21.351  1.00  0.82
ATOM   1211  C   GLU A1263      25.369   9.191 -22.109  1.00  0.82
ATOM   1212  O   GLU A1263      25.482   9.220 -23.330  1.00  0.82
ATOM   1213  CB  GLU A1263      25.342  11.260 -20.656  1.00  0.82
ATOM   1214  CG  GLU A1263      26.090  12.248 -21.588  1.00  0.82
ATOM   1215  CD  GLU A1263      25.183  13.191 -22.395  1.00  0.82
ATOM   1216  OE1 GLU A1263      23.957  12.917 -22.536  1.00  0.82
ATOM   1217  OE2 GLU A1263      25.717  14.239 -22.837  1.00  0.82
ATOM   1218  H   GLU A1263      23.776   9.753 -19.372  1.00  0.00
ATOM   1219  H   GLU A1263      23.844  10.639 -22.093  1.00  0.00
ATOM   1220  H   GLU A1263      26.112  10.729 -20.097  1.00  0.00
ATOM   1221  H   GLU A1263      24.646  11.860 -20.070  1.00  0.00
ATOM   1222  H   GLU A1263      26.646  11.651 -22.311  1.00  0.00
ATOM   1223  H   GLU A1263      26.703  12.883 -20.948  1.00  0.00
ATOM   1224  N   PHE A1264      25.955   8.219 -21.387  1.00  0.82
ATOM   1225  CA  PHE A1264      26.681   7.107 -21.969  1.00  0.82
ATOM   1226  C   PHE A1264      25.806   6.145 -22.768  1.00  0.82
ATOM   1227  O   PHE A1264      26.197   5.693 -23.840  1.00  0.82
ATOM   1228  CB  PHE A1264      27.464   6.324 -20.892  1.00  0.82
ATOM   1229  CG  PHE A1264      28.454   7.229 -20.214  1.00  0.82
ATOM   1230  CD1 PHE A1264      28.139   7.855 -18.996  1.00  0.82
ATOM   1231  CD2 PHE A1264      29.707   7.474 -20.798  1.00  0.82
ATOM   1232  CE1 PHE A1264      29.060   8.707 -18.375  1.00  0.82
ATOM   1233  CE2 PHE A1264      30.631   8.326 -20.178  1.00  0.82
ATOM   1234  CZ  PHE A1264      30.306   8.943 -18.965  1.00  0.82
ATOM   1235  H   PHE A1264      25.884   8.268 -20.361  1.00  0.00
ATOM   1236  H   PHE A1264      27.377   7.561 -22.675  1.00  0.00
ATOM   1237  H   PHE A1264      27.996   5.487 -21.345  1.00  0.00
ATOM   1238  H   PHE A1264      26.767   5.960 -20.137  1.00  0.00
ATOM   1239  H   PHE A1264      27.170   7.676 -18.531  1.00  0.00
ATOM   1240  H   PHE A1264      29.964   6.997 -21.744  1.00  0.00
ATOM   1241  H   PHE A1264      28.806   9.187 -17.430  1.00  0.00
ATOM   1242  H   PHE A1264      31.601   8.508 -20.640  1.00  0.00
ATOM   1243  H   PHE A1264      31.023   9.606 -18.481  1.00  0.00
ATOM   1244  N   ILE A1265      24.585   5.819 -22.287  1.00  0.84
ATOM   1245  CA  ILE A1265      23.613   5.013 -23.022  1.00  0.84
ATOM   1246  C   ILE A1265      23.206   5.672 -24.342  1.00  0.84
ATOM   1247  O   ILE A1265      23.178   5.026 -25.388  1.00  0.84
ATOM   1248  CB  ILE A1265      22.377   4.690 -22.172  1.00  0.84
ATOM   1249  CG1 ILE A1265      22.744   3.820 -20.942  1.00  0.84
ATOM   1250  CG2 ILE A1265      21.305   3.970 -23.024  1.00  0.84
ATOM   1251  CD1 ILE A1265      21.597   3.657 -19.934  1.00  0.84
ATOM   1252  H   ILE A1265      24.326   6.158 -21.350  1.00  0.00
ATOM   1253  H   ILE A1265      24.108   4.072 -23.259  1.00  0.00
ATOM   1254  H   ILE A1265      21.972   5.636 -21.811  1.00  0.00
ATOM   1255  H   ILE A1265      23.567   4.310 -20.422  1.00  0.00
ATOM   1256  H   ILE A1265      22.988   2.823 -21.310  1.00  0.00
ATOM   1257  H   ILE A1265      20.458   3.769 -22.368  1.00  0.00
ATOM   1258  H   ILE A1265      21.037   4.646 -23.836  1.00  0.00
ATOM   1259  H   ILE A1265      21.757   3.050 -23.395  1.00  0.00
ATOM   1260  H   ILE A1265      21.972   3.033 -19.123  1.00  0.00
ATOM   1261  H   ILE A1265      21.333   4.656 -19.588  1.00  0.00
ATOM   1262  H   ILE A1265      20.772   3.181 -20.464  1.00  0.00
ATOM   1263  N   PHE A1266      22.934   6.992 -24.333  1.00  0.84
ATOM   1264  CA  PHE A1266      22.701   7.797 -25.518  1.00  0.84
ATOM   1265  C   PHE A1266      23.916   7.820 -26.441  1.00  0.84
ATOM   1266  O   PHE A1266      23.800   7.637 -27.651  1.00  0.84
ATOM   1267  CB  PHE A1266      22.280   9.230 -25.059  1.00  0.84
ATOM   1268  CG  PHE A1266      22.437  10.291 -26.114  1.00  0.84
ATOM   1269  CD1 PHE A1266      21.662  10.260 -27.282  1.00  0.84
ATOM   1270  CD2 PHE A1266      23.457  11.249 -25.990  1.00  0.84
ATOM   1271  CE1 PHE A1266      21.920  11.158 -28.324  1.00  0.84
ATOM   1272  CE2 PHE A1266      23.721  12.143 -27.035  1.00  0.84
ATOM   1273  CZ  PHE A1266      22.959  12.089 -28.208  1.00  0.84
ATOM   1274  H   PHE A1266      22.888   7.464 -23.419  1.00  0.00
ATOM   1275  H   PHE A1266      21.898   7.356 -26.108  1.00  0.00
ATOM   1276  H   PHE A1266      22.904   9.524 -24.215  1.00  0.00
ATOM   1277  H   PHE A1266      21.213   9.194 -24.839  1.00  0.00
ATOM   1278  H   PHE A1266      20.855   9.533 -27.379  1.00  0.00
ATOM   1279  H   PHE A1266      24.047  11.297 -25.075  1.00  0.00
ATOM   1280  H   PHE A1266      21.311  11.132 -29.228  1.00  0.00
ATOM   1281  H   PHE A1266      24.518  12.880 -26.935  1.00  0.00
ATOM   1282  H   PHE A1266      23.174  12.771 -29.030  1.00  0.00
ATOM   1283  N   ALA A1267      25.125   8.026 -25.890  1.00  0.83
ATOM   1284  CA  ALA A1267      26.340   8.068 -26.666  1.00  0.83
ATOM   1285  C   ALA A1267      26.668   6.758 -27.361  1.00  0.83
ATOM   1286  O   ALA A1267      27.048   6.764 -28.527  1.00  0.83
ATOM   1287  CB  ALA A1267      27.502   8.545 -25.784  1.00  0.83
ATOM   1288  H   ALA A1267      25.186   8.159 -24.871  1.00  0.00
ATOM   1289  H   ALA A1267      26.179   8.783 -27.473  1.00  0.00
ATOM   1290  H   ALA A1267      28.393   8.560 -26.412  1.00  0.00
ATOM   1291  H   ALA A1267      27.242   9.541 -25.425  1.00  0.00
ATOM   1292  H   ALA A1267      27.595   7.831 -24.966  1.00  0.00
ATOM   1293  N   ILE A1268      26.487   5.602 -26.685  1.00  0.80
ATOM   1294  CA  ILE A1268      26.618   4.294 -27.315  1.00  0.80
ATOM   1295  C   ILE A1268      25.554   4.061 -28.379  1.00  0.80
ATOM   1296  O   ILE A1268      25.854   3.676 -29.506  1.00  0.80
ATOM   1297  CB  ILE A1268      26.593   3.155 -26.301  1.00  0.80
ATOM   1298  CG1 ILE A1268      27.803   3.237 -25.353  1.00  0.80
ATOM   1299  CG2 ILE A1268      26.652   1.793 -27.025  1.00  0.80
ATOM   1300  CD1 ILE A1268      27.557   2.500 -24.035  1.00  0.80
ATOM   1301  H   ILE A1268      26.247   5.647 -25.684  1.00  0.00
ATOM   1302  H   ILE A1268      27.595   4.297 -27.798  1.00  0.00
ATOM   1303  H   ILE A1268      25.668   3.246 -25.731  1.00  0.00
ATOM   1304  H   ILE A1268      27.990   4.286 -25.125  1.00  0.00
ATOM   1305  H   ILE A1268      28.652   2.765 -25.846  1.00  0.00
ATOM   1306  H   ILE A1268      26.631   1.022 -26.255  1.00  0.00
ATOM   1307  H   ILE A1268      25.779   1.740 -27.676  1.00  0.00
ATOM   1308  H   ILE A1268      27.582   1.774 -27.593  1.00  0.00
ATOM   1309  H   ILE A1268      28.460   2.612 -23.434  1.00  0.00
ATOM   1310  H   ILE A1268      26.695   2.971 -23.563  1.00  0.00
ATOM   1311  H   ILE A1268      27.363   1.457 -24.285  1.00  0.00
ATOM   1312  N   THR A1269      24.265   4.353 -28.086  1.00  0.85
ATOM   1313  CA  THR A1269      23.183   4.037 -29.019  1.00  0.85
ATOM   1314  C   THR A1269      23.102   4.978 -30.204  1.00  0.85
ATOM   1315  O   THR A1269      22.482   4.669 -31.216  1.00  0.85
ATOM   1316  CB  THR A1269      21.803   3.804 -28.414  1.00  0.85
ATOM   1317  OG1 THR A1269      21.259   4.941 -27.749  1.00  0.85
ATOM   1318  CG2 THR A1269      21.874   2.682 -27.368  1.00  0.85
ATOM   1319  H   THR A1269      24.042   4.807 -27.189  1.00  0.00
ATOM   1320  H   THR A1269      23.497   3.058 -29.380  1.00  0.00
ATOM   1321  H   THR A1269      21.162   3.556 -29.260  1.00  0.00
ATOM   1322  H   THR A1269      21.207   5.700 -28.443  1.00  0.00
ATOM   1323  H   THR A1269      20.868   2.555 -26.968  1.00  0.00
ATOM   1324  H   THR A1269      22.221   1.787 -27.884  1.00  0.00
ATOM   1325  H   THR A1269      22.577   3.006 -26.601  1.00  0.00
ATOM   1326  N   SER A1270      23.802   6.126 -30.148  1.00  0.79
ATOM   1327  CA  SER A1270      24.039   6.977 -31.307  1.00  0.79
ATOM   1328  C   SER A1270      25.101   6.449 -32.274  1.00  0.79
ATOM   1329  O   SER A1270      25.194   6.912 -33.408  1.00  0.79
ATOM   1330  CB  SER A1270      24.512   8.393 -30.885  1.00  0.79
ATOM   1331  OG  SER A1270      23.444   9.206 -30.377  1.00  0.79
ATOM   1332  H   SER A1270      24.190   6.418 -29.240  1.00  0.00
ATOM   1333  H   SER A1270      23.072   6.996 -31.810  1.00  0.00
ATOM   1334  H   SER A1270      24.962   8.925 -31.723  1.00  0.00
ATOM   1335  H   SER A1270      25.196   8.276 -30.044  1.00  0.00
ATOM   1336  H   SER A1270      23.853  10.118 -30.126  1.00  0.00
ATOM   1337  N   GLN A1271      25.965   5.487 -31.874  1.00  0.72
ATOM   1338  CA  GLN A1271      27.068   5.018 -32.709  1.00  0.72
ATOM   1339  C   GLN A1271      26.655   4.122 -33.864  1.00  0.72
ATOM   1340  O   GLN A1271      27.285   4.113 -34.920  1.00  0.72
ATOM   1341  CB  GLN A1271      28.129   4.235 -31.893  1.00  0.72
ATOM   1342  CG  GLN A1271      28.693   5.024 -30.699  1.00  0.72
ATOM   1343  CD  GLN A1271      29.735   4.222 -29.927  1.00  0.72
ATOM   1344  OE1 GLN A1271      29.461   3.343 -29.122  1.00  0.72
ATOM   1345  NE2 GLN A1271      31.025   4.549 -30.180  1.00  0.72
ATOM   1346  H   GLN A1271      25.839   5.068 -30.942  1.00  0.00
ATOM   1347  H   GLN A1271      27.478   5.944 -33.113  1.00  0.00
ATOM   1348  H   GLN A1271      28.962   4.010 -32.559  1.00  0.00
ATOM   1349  H   GLN A1271      27.641   3.348 -31.489  1.00  0.00
ATOM   1350  H   GLN A1271      27.874   5.261 -30.021  1.00  0.00
ATOM   1351  H   GLN A1271      29.178   5.922 -31.082  1.00  0.00
ATOM   1352  H   GLN A1271      31.787   4.052 -29.697  1.00  0.00
ATOM   1353  H   GLN A1271      31.244   5.295 -30.855  1.00  0.00
ATOM   1354  N   ARG A1272      25.622   3.298 -33.640  1.00  0.76
ATOM   1355  CA  ARG A1272      25.061   2.389 -34.611  1.00  0.76
ATOM   1356  C   ARG A1272      23.709   1.944 -34.087  1.00  0.76
ATOM   1357  O   ARG A1272      23.288   2.351 -33.015  1.00  0.76
ATOM   1358  CB  ARG A1272      25.970   1.184 -34.992  1.00  0.76
ATOM   1359  CG  ARG A1272      26.904   0.635 -33.893  1.00  0.76
ATOM   1360  CD  ARG A1272      27.643  -0.621 -34.370  1.00  0.76
ATOM   1361  NE  ARG A1272      28.658  -1.032 -33.346  1.00  0.76
ATOM   1362  CZ  ARG A1272      29.564  -2.003 -33.536  1.00  0.76
ATOM   1363  NH1 ARG A1272      29.657  -2.685 -34.672  1.00  0.76
ATOM   1364  NH2 ARG A1272      30.354  -2.347 -32.533  1.00  0.76
ATOM   1365  H   ARG A1272      25.195   3.315 -32.703  1.00  0.00
ATOM   1366  H   ARG A1272      24.962   2.924 -35.556  1.00  0.00
ATOM   1367  H   ARG A1272      26.624   1.537 -35.789  1.00  0.00
ATOM   1368  H   ARG A1272      25.292   0.365 -35.233  1.00  0.00
ATOM   1369  H   ARG A1272      26.306   0.376 -33.019  1.00  0.00
ATOM   1370  H   ARG A1272      27.644   1.398 -33.652  1.00  0.00
ATOM   1371  H   ARG A1272      28.146  -0.426 -35.317  1.00  0.00
ATOM   1372  H   ARG A1272      26.928  -1.435 -34.492  1.00  0.00
ATOM   1373  H   ARG A1272      28.660  -0.539 -32.442  1.00  0.00
ATOM   1374  H   ARG A1272      30.369  -3.423 -34.773  1.00  0.00
ATOM   1375  H   ARG A1272      29.017  -2.476 -35.452  1.00  0.00
ATOM   1376  H   ARG A1272      31.055  -3.090 -32.661  1.00  0.00
ATOM   1377  H   ARG A1272      30.268  -1.871 -31.623  1.00  0.00
ATOM   1378  N   GLN A1273      22.952   1.129 -34.846  1.00  0.80
ATOM   1379  CA  GLN A1273      21.696   0.568 -34.382  1.00  0.80
ATOM   1380  C   GLN A1273      21.896  -0.612 -33.429  1.00  0.80
ATOM   1381  O   GLN A1273      22.501  -1.620 -33.786  1.00  0.80
ATOM   1382  CB  GLN A1273      20.853   0.130 -35.602  1.00  0.80
ATOM   1383  CG  GLN A1273      19.976   1.272 -36.167  1.00  0.80
ATOM   1384  CD  GLN A1273      19.541   1.003 -37.612  1.00  0.80
ATOM   1385  OE1 GLN A1273      20.014   0.124 -38.305  1.00  0.80
ATOM   1386  NE2 GLN A1273      18.511   1.767 -38.075  1.00  0.80
ATOM   1387  H   GLN A1273      23.277   0.894 -35.795  1.00  0.00
ATOM   1388  H   GLN A1273      21.174   1.342 -33.819  1.00  0.00
ATOM   1389  H   GLN A1273      20.189  -0.671 -35.278  1.00  0.00
ATOM   1390  H   GLN A1273      21.541  -0.182 -36.388  1.00  0.00
ATOM   1391  H   GLN A1273      20.556   2.195 -36.153  1.00  0.00
ATOM   1392  H   GLN A1273      19.076   1.344 -35.556  1.00  0.00
ATOM   1393  H   GLN A1273      18.167   1.639 -39.038  1.00  0.00
ATOM   1394  H   GLN A1273      18.077   2.472 -37.462  1.00  0.00
ATOM   1395  N   TYR A1274      21.363  -0.513 -32.189  1.00  0.87
ATOM   1396  CA  TYR A1274      21.535  -1.524 -31.156  1.00  0.87
ATOM   1397  C   TYR A1274      20.233  -2.267 -30.919  1.00  0.87
ATOM   1398  O   TYR A1274      19.139  -1.718 -31.052  1.00  0.87
ATOM   1399  CB  TYR A1274      22.005  -0.946 -29.779  1.00  0.87
ATOM   1400  CG  TYR A1274      23.452  -0.520 -29.835  1.00  0.87
ATOM   1401  CD1 TYR A1274      23.801   0.648 -30.516  1.00  0.87
ATOM   1402  CD2 TYR A1274      24.481  -1.281 -29.255  1.00  0.87
ATOM   1403  CE1 TYR A1274      25.141   0.990 -30.719  1.00  0.87
ATOM   1404  CE2 TYR A1274      25.833  -0.946 -29.456  1.00  0.87
ATOM   1405  CZ  TYR A1274      26.161   0.183 -30.218  1.00  0.87
ATOM   1406  OH  TYR A1274      27.494   0.546 -30.512  1.00  0.87
ATOM   1407  H   TYR A1274      20.805   0.323 -31.964  1.00  0.00
ATOM   1408  H   TYR A1274      22.315  -2.186 -31.532  1.00  0.00
ATOM   1409  H   TYR A1274      21.893  -1.697 -28.997  1.00  0.00
ATOM   1410  H   TYR A1274      21.416  -0.057 -29.555  1.00  0.00
ATOM   1411  H   TYR A1274      23.017   1.303 -30.895  1.00  0.00
ATOM   1412  H   TYR A1274      24.228  -2.144 -28.640  1.00  0.00
ATOM   1413  H   TYR A1274      25.390   1.895 -31.273  1.00  0.00
ATOM   1414  H   TYR A1274      26.621  -1.561 -29.021  1.00  0.00
ATOM   1415  H   TYR A1274      27.454   1.402 -31.083  1.00  0.00
ATOM   1416  N   MET A1275      20.341  -3.552 -30.538  1.00  0.84
ATOM   1417  CA  MET A1275      19.256  -4.319 -29.971  1.00  0.84
ATOM   1418  C   MET A1275      19.433  -4.336 -28.455  1.00  0.84
ATOM   1419  O   MET A1275      20.541  -4.164 -27.943  1.00  0.84
ATOM   1420  CB  MET A1275      19.200  -5.754 -30.562  1.00  0.84
ATOM   1421  CG  MET A1275      20.102  -6.800 -29.877  1.00  0.84
ATOM   1422  SD  MET A1275      20.023  -8.460 -30.613  1.00  0.84
ATOM   1423  CE  MET A1275      21.229  -8.089 -31.912  1.00  0.84
ATOM   1424  H   MET A1275      21.252  -4.017 -30.658  1.00  0.00
ATOM   1425  H   MET A1275      18.303  -3.855 -30.224  1.00  0.00
ATOM   1426  H   MET A1275      19.544  -5.681 -31.594  1.00  0.00
ATOM   1427  H   MET A1275      18.176  -6.103 -30.425  1.00  0.00
ATOM   1428  H   MET A1275      19.617  -6.878 -28.904  1.00  0.00
ATOM   1429  H   MET A1275      21.101  -6.366 -29.850  1.00  0.00
ATOM   1430  H   MET A1275      21.344  -8.994 -32.508  1.00  0.00
ATOM   1431  H   MET A1275      20.822  -7.266 -32.499  1.00  0.00
ATOM   1432  H   MET A1275      22.158  -7.811 -31.414  1.00  0.00
ATOM   1433  N   LEU A1276      18.345  -4.548 -27.692  1.00  0.89
ATOM   1434  CA  LEU A1276      18.377  -4.564 -26.237  1.00  0.89
ATOM   1435  C   LEU A1276      17.905  -5.917 -25.738  1.00  0.89
ATOM   1436  O   LEU A1276      16.925  -6.476 -26.219  1.00  0.89
ATOM   1437  CB  LEU A1276      17.489  -3.426 -25.669  1.00  0.89
ATOM   1438  CG  LEU A1276      17.186  -3.408 -24.154  1.00  0.89
ATOM   1439  CD1 LEU A1276      18.391  -3.026 -23.286  1.00  0.89
ATOM   1440  CD2 LEU A1276      16.044  -2.424 -23.861  1.00  0.89
ATOM   1441  H   LEU A1276      17.443  -4.707 -28.162  1.00  0.00
ATOM   1442  H   LEU A1276      19.398  -4.398 -25.893  1.00  0.00
ATOM   1443  H   LEU A1276      16.519  -3.552 -26.151  1.00  0.00
ATOM   1444  H   LEU A1276      18.050  -2.510 -25.854  1.00  0.00
ATOM   1445  H   LEU A1276      16.909  -4.430 -23.894  1.00  0.00
ATOM   1446  H   LEU A1276      18.056  -3.048 -22.249  1.00  0.00
ATOM   1447  H   LEU A1276      19.168  -3.766 -23.477  1.00  0.00
ATOM   1448  H   LEU A1276      18.699  -2.026 -23.591  1.00  0.00
ATOM   1449  H   LEU A1276      15.870  -2.449 -22.785  1.00  0.00
ATOM   1450  H   LEU A1276      16.376  -1.441 -24.195  1.00  0.00
ATOM   1451  H   LEU A1276      15.174  -2.769 -24.420  1.00  0.00
ATOM   1452  N   ARG A1277      18.603  -6.505 -24.753  1.00  0.85
ATOM   1453  CA  ARG A1277      18.136  -7.694 -24.073  1.00  0.85
ATOM   1454  C   ARG A1277      18.086  -7.394 -22.590  1.00  0.85
ATOM   1455  O   ARG A1277      18.956  -6.730 -22.028  1.00  0.85
ATOM   1456  CB  ARG A1277      19.019  -8.935 -24.357  1.00  0.85
ATOM   1457  CG  ARG A1277      18.569 -10.223 -23.637  1.00  0.85
ATOM   1458  CD  ARG A1277      19.566 -11.382 -23.737  1.00  0.85
ATOM   1459  NE  ARG A1277      19.129 -12.296 -24.848  1.00  0.85
ATOM   1460  CZ  ARG A1277      18.732 -13.566 -24.676  1.00  0.85
ATOM   1461  NH1 ARG A1277      18.730 -14.187 -23.508  1.00  0.85
ATOM   1462  NH2 ARG A1277      18.320 -14.254 -25.742  1.00  0.85
ATOM   1463  H   ARG A1277      19.505  -6.094 -24.471  1.00  0.00
ATOM   1464  H   ARG A1277      17.145  -7.946 -24.449  1.00  0.00
ATOM   1465  H   ARG A1277      20.022  -8.704 -23.998  1.00  0.00
ATOM   1466  H   ARG A1277      18.953  -9.134 -25.427  1.00  0.00
ATOM   1467  H   ARG A1277      17.644 -10.554 -24.109  1.00  0.00
ATOM   1468  H   ARG A1277      18.471  -9.981 -22.579  1.00  0.00
ATOM   1469  H   ARG A1277      19.610 -11.934 -22.798  1.00  0.00
ATOM   1470  H   ARG A1277      20.561 -10.997 -23.961  1.00  0.00
ATOM   1471  H   ARG A1277      19.135 -11.921 -25.807  1.00  0.00
ATOM   1472  H   ARG A1277      18.412 -15.165 -23.445  1.00  0.00
ATOM   1473  H   ARG A1277      19.046 -13.693 -22.661  1.00  0.00
ATOM   1474  H   ARG A1277      18.010 -15.231 -25.636  1.00  0.00
ATOM   1475  H   ARG A1277      18.312 -13.809 -26.671  1.00  0.00
ATOM   1476  N   ILE A1278      17.026  -7.865 -21.924  1.00  0.89
ATOM   1477  CA  ILE A1278      16.824  -7.683 -20.507  1.00  0.89
ATOM   1478  C   ILE A1278      16.704  -9.069 -19.905  1.00  0.89
ATOM   1479  O   ILE A1278      15.762  -9.799 -20.202  1.00  0.89
ATOM   1480  CB  ILE A1278      15.586  -6.829 -20.246  1.00  0.89
ATOM   1481  CG1 ILE A1278      15.818  -5.414 -20.832  1.00  0.89
ATOM   1482  CG2 ILE A1278      15.281  -6.795 -18.735  1.00  0.89
ATOM   1483  CD1 ILE A1278      14.641  -4.449 -20.698  1.00  0.89
ATOM   1484  H   ILE A1278      16.313  -8.388 -22.453  1.00  0.00
ATOM   1485  H   ILE A1278      17.656  -7.149 -20.048  1.00  0.00
ATOM   1486  H   ILE A1278      14.714  -7.259 -20.738  1.00  0.00
ATOM   1487  H   ILE A1278      16.003  -5.534 -21.900  1.00  0.00
ATOM   1488  H   ILE A1278      16.636  -4.972 -20.263  1.00  0.00
ATOM   1489  H   ILE A1278      14.394  -6.176 -18.603  1.00  0.00
ATOM   1490  H   ILE A1278      15.107  -7.824 -18.422  1.00  0.00
ATOM   1491  H   ILE A1278      16.153  -6.363 -18.244  1.00  0.00
ATOM   1492  H   ILE A1278      14.949  -3.506 -21.150  1.00  0.00
ATOM   1493  H   ILE A1278      13.800  -4.897 -21.228  1.00  0.00
ATOM   1494  H   ILE A1278      14.438  -4.341 -19.633  1.00  0.00
ATOM   1495  N   GLU A1279      17.673  -9.460 -19.057  1.00  0.86
ATOM   1496  CA  GLU A1279      17.705 -10.728 -18.350  1.00  0.86
ATOM   1497  C   GLU A1279      17.119 -10.546 -16.965  1.00  0.86
ATOM   1498  O   GLU A1279      17.433  -9.583 -16.264  1.00  0.86
ATOM   1499  CB  GLU A1279      19.153 -11.242 -18.157  1.00  0.86
ATOM   1500  CG  GLU A1279      19.835 -11.784 -19.433  1.00  0.86
ATOM   1501  CD  GLU A1279      19.282 -13.136 -19.872  1.00  0.86
ATOM   1502  OE1 GLU A1279      18.900 -13.966 -19.011  1.00  0.86
ATOM   1503  OE2 GLU A1279      19.266 -13.355 -21.112  1.00  0.86
ATOM   1504  H   GLU A1279      18.454  -8.808 -18.897  1.00  0.00
ATOM   1505  H   GLU A1279      17.137 -11.442 -18.946  1.00  0.00
ATOM   1506  H   GLU A1279      19.101 -12.073 -17.453  1.00  0.00
ATOM   1507  H   GLU A1279      19.746 -10.389 -17.826  1.00  0.00
ATOM   1508  H   GLU A1279      20.898 -11.910 -19.227  1.00  0.00
ATOM   1509  H   GLU A1279      19.641 -11.078 -20.240  1.00  0.00
ATOM   1510  N   LEU A1280      16.247 -11.473 -16.531  1.00  0.88
ATOM   1511  CA  LEU A1280      15.507 -11.340 -15.295  1.00  0.88
ATOM   1512  C   LEU A1280      15.452 -12.669 -14.564  1.00  0.88
ATOM   1513  O   LEU A1280      15.418 -13.746 -15.160  1.00  0.88
ATOM   1514  CB  LEU A1280      14.045 -10.901 -15.563  1.00  0.88
ATOM   1515  CG  LEU A1280      13.894  -9.568 -16.322  1.00  0.88
ATOM   1516  CD1 LEU A1280      12.435  -9.349 -16.721  1.00  0.88
ATOM   1517  CD2 LEU A1280      14.385  -8.365 -15.514  1.00  0.88
ATOM   1518  H   LEU A1280      16.099 -12.316 -17.104  1.00  0.00
ATOM   1519  H   LEU A1280      16.021 -10.588 -14.696  1.00  0.00
ATOM   1520  H   LEU A1280      13.569 -10.766 -14.592  1.00  0.00
ATOM   1521  H   LEU A1280      13.596 -11.669 -16.193  1.00  0.00
ATOM   1522  H   LEU A1280      14.521  -9.644 -17.211  1.00  0.00
ATOM   1523  H   LEU A1280      12.389  -8.398 -17.251  1.00  0.00
ATOM   1524  H   LEU A1280      12.151 -10.184 -17.362  1.00  0.00
ATOM   1525  H   LEU A1280      11.852  -9.329 -15.800  1.00  0.00
ATOM   1526  H   LEU A1280      14.235  -7.482 -16.135  1.00  0.00
ATOM   1527  H   LEU A1280      13.786  -8.327 -14.604  1.00  0.00
ATOM   1528  H   LEU A1280      15.440  -8.535 -15.298  1.00  0.00
ATOM   1529  N   MET A1281      15.425 -12.627 -13.220  1.00  0.82
ATOM   1530  CA  MET A1281      15.344 -13.834 -12.429  1.00  0.82
ATOM   1531  C   MET A1281      14.510 -13.574 -11.195  1.00  0.82
ATOM   1532  O   MET A1281      14.563 -12.495 -10.599  1.00  0.82
ATOM   1533  CB  MET A1281      16.757 -14.326 -12.031  1.00  0.82
ATOM   1534  CG  MET A1281      16.801 -15.702 -11.335  1.00  0.82
ATOM   1535  SD  MET A1281      18.452 -16.420 -11.047  1.00  0.82
ATOM   1536  CE  MET A1281      19.471 -14.923 -10.935  1.00  0.82
ATOM   1537  H   MET A1281      15.463 -11.714 -12.744  1.00  0.00
ATOM   1538  H   MET A1281      14.871 -14.615 -13.025  1.00  0.00
ATOM   1539  H   MET A1281      17.155 -13.602 -11.319  1.00  0.00
ATOM   1540  H   MET A1281      17.325 -14.428 -12.956  1.00  0.00
ATOM   1541  H   MET A1281      16.361 -16.316 -12.121  1.00  0.00
ATOM   1542  H   MET A1281      16.213 -15.576 -10.426  1.00  0.00
ATOM   1543  H   MET A1281      20.497 -15.248 -10.760  1.00  0.00
ATOM   1544  H   MET A1281      19.369 -14.396 -11.884  1.00  0.00
ATOM   1545  H   MET A1281      19.084 -14.336 -10.102  1.00  0.00
ATOM   1546  N   ASP A1282      13.694 -14.561 -10.789  1.00  0.85
ATOM   1547  CA  ASP A1282      12.889 -14.487  -9.594  1.00  0.85
ATOM   1548  C   ASP A1282      13.603 -15.115  -8.400  1.00  0.85
ATOM   1549  O   ASP A1282      14.785 -15.453  -8.450  1.00  0.85
ATOM   1550  CB  ASP A1282      11.476 -15.060  -9.872  1.00  0.85
ATOM   1551  CG  ASP A1282      11.400 -16.573  -9.989  1.00  0.85
ATOM   1552  OD1 ASP A1282      12.421 -17.268  -9.789  1.00  0.85
ATOM   1553  OD2 ASP A1282      10.287 -17.071 -10.272  1.00  0.85
ATOM   1554  H   ASP A1282      13.640 -15.416 -11.361  1.00  0.00
ATOM   1555  H   ASP A1282      12.746 -13.444  -9.312  1.00  0.00
ATOM   1556  H   ASP A1282      11.141 -14.656 -10.827  1.00  0.00
ATOM   1557  H   ASP A1282      10.859 -14.798  -9.013  1.00  0.00
ATOM   1558  N   TRP A1283      12.893 -15.274  -7.271  1.00  0.82
ATOM   1559  CA  TRP A1283      13.477 -15.847  -6.075  1.00  0.82
ATOM   1560  C   TRP A1283      13.206 -17.335  -5.970  1.00  0.82
ATOM   1561  O   TRP A1283      13.628 -17.988  -5.018  1.00  0.82
ATOM   1562  CB  TRP A1283      12.928 -15.140  -4.817  1.00  0.82
ATOM   1563  CG  TRP A1283      13.364 -13.693  -4.739  1.00  0.82
ATOM   1564  CD1 TRP A1283      12.773 -12.591  -5.284  1.00  0.82
ATOM   1565  CD2 TRP A1283      14.589 -13.240  -4.137  1.00  0.82
ATOM   1566  NE1 TRP A1283      13.523 -11.467  -5.018  1.00  0.82
ATOM   1567  CE2 TRP A1283      14.643 -11.844  -4.320  1.00  0.82
ATOM   1568  CE3 TRP A1283      15.619 -13.922  -3.492  1.00  0.82
ATOM   1569  CZ2 TRP A1283      15.722 -11.105  -3.860  1.00  0.82
ATOM   1570  CZ3 TRP A1283      16.725 -13.176  -3.055  1.00  0.82
ATOM   1571  CH2 TRP A1283      16.776 -11.787  -3.235  1.00  0.82
ATOM   1572  H   TRP A1283      11.906 -14.980  -7.255  1.00  0.00
ATOM   1573  H   TRP A1283      14.555 -15.700  -6.142  1.00  0.00
ATOM   1574  H   TRP A1283      13.300 -15.654  -3.931  1.00  0.00
ATOM   1575  H   TRP A1283      11.839 -15.148  -4.871  1.00  0.00
ATOM   1576  H   TRP A1283      11.841 -12.599  -5.849  1.00  0.00
ATOM   1577  H   TRP A1283      13.284 -10.505  -5.296  1.00  0.00
ATOM   1578  H   TRP A1283      15.568 -14.999  -3.332  1.00  0.00
ATOM   1579  H   TRP A1283      15.750 -10.022  -3.981  1.00  0.00
ATOM   1580  H   TRP A1283      17.557 -13.685  -2.568  1.00  0.00
ATOM   1581  H   TRP A1283      17.645 -11.230  -2.885  1.00  0.00
ATOM   1582  N   GLU A1284      12.538 -17.915  -6.981  1.00  0.82
ATOM   1583  CA  GLU A1284      12.153 -19.303  -7.005  1.00  0.82
ATOM   1584  C   GLU A1284      13.024 -20.060  -8.010  1.00  0.82
ATOM   1585  O   GLU A1284      12.841 -21.248  -8.263  1.00  0.82
ATOM   1586  CB  GLU A1284      10.647 -19.431  -7.373  1.00  0.82
ATOM   1587  CG  GLU A1284       9.635 -18.855  -6.331  1.00  0.82
ATOM   1588  CD  GLU A1284       9.115 -17.429  -6.564  1.00  0.82
ATOM   1589  OE1 GLU A1284       8.553 -17.116  -7.650  1.00  0.82
ATOM   1590  OE2 GLU A1284       9.213 -16.603  -5.610  1.00  0.82
ATOM   1591  H   GLU A1284      12.285 -17.330  -7.790  1.00  0.00
ATOM   1592  H   GLU A1284      12.301 -19.739  -6.017  1.00  0.00
ATOM   1593  H   GLU A1284      10.442 -20.499  -7.440  1.00  0.00
ATOM   1594  H   GLU A1284      10.507 -18.858  -8.290  1.00  0.00
ATOM   1595  H   GLU A1284      10.160 -18.824  -5.376  1.00  0.00
ATOM   1596  H   GLU A1284       8.751 -19.490  -6.397  1.00  0.00
ATOM   1597  N   GLY A1285      14.047 -19.381  -8.577  1.00  0.87
ATOM   1598  CA  GLY A1285      15.024 -19.979  -9.480  1.00  0.87
ATOM   1599  C   GLY A1285      14.719 -19.848 -10.948  1.00  0.87
ATOM   1600  O   GLY A1285      15.477 -20.330 -11.788  1.00  0.87
ATOM   1601  H   GLY A1285      14.142 -18.379  -8.357  1.00  0.00
ATOM   1602  H   GLY A1285      15.005 -21.045  -9.255  1.00  0.00
ATOM   1603  H   GLY A1285      15.971 -19.474  -9.289  1.00  0.00
ATOM   1604  N   ASN A1286      13.623 -19.173 -11.321  1.00  0.84
ATOM   1605  CA  ASN A1286      13.192 -19.073 -12.697  1.00  0.84
ATOM   1606  C   ASN A1286      13.875 -17.920 -13.408  1.00  0.84
ATOM   1607  O   ASN A1286      13.977 -16.809 -12.890  1.00  0.84
ATOM   1608  CB  ASN A1286      11.671 -18.838 -12.809  1.00  0.84
ATOM   1609  CG  ASN A1286      10.933 -19.980 -12.129  1.00  0.84
ATOM   1610  OD1 ASN A1286      10.927 -21.109 -12.622  1.00  0.84
ATOM   1611  ND2 ASN A1286      10.278 -19.688 -10.987  1.00  0.84
ATOM   1612  H   ASN A1286      13.063 -18.705 -10.595  1.00  0.00
ATOM   1613  H   ASN A1286      13.459 -20.023 -13.160  1.00  0.00
ATOM   1614  H   ASN A1286      11.376 -18.786 -13.857  1.00  0.00
ATOM   1615  H   ASN A1286      11.409 -17.903 -12.313  1.00  0.00
ATOM   1616  H   ASN A1286       9.762 -20.425 -10.486  1.00  0.00
ATOM   1617  H   ASN A1286      10.294 -18.727 -10.615  1.00  0.00
ATOM   1618  N   ARG A1287      14.330 -18.158 -14.652  1.00  0.79
ATOM   1619  CA  ARG A1287      14.910 -17.132 -15.491  1.00  0.79
ATOM   1620  C   ARG A1287      14.010 -16.862 -16.670  1.00  0.79
ATOM   1621  O   ARG A1287      13.404 -17.759 -17.253  1.00  0.79
ATOM   1622  CB  ARG A1287      16.311 -17.496 -16.045  1.00  0.79
ATOM   1623  CG  ARG A1287      17.442 -17.216 -15.045  1.00  0.79
ATOM   1624  CD  ARG A1287      18.812 -17.113 -15.724  1.00  0.79
ATOM   1625  NE  ARG A1287      19.828 -16.775 -14.676  1.00  0.79
ATOM   1626  CZ  ARG A1287      20.347 -17.658 -13.813  1.00  0.79
ATOM   1627  NH1 ARG A1287      19.968 -18.932 -13.803  1.00  0.79
ATOM   1628  NH2 ARG A1287      21.266 -17.256 -12.936  1.00  0.79
ATOM   1629  H   ARG A1287      14.262 -19.116 -15.024  1.00  0.00
ATOM   1630  H   ARG A1287      15.018 -16.257 -14.851  1.00  0.00
ATOM   1631  H   ARG A1287      16.494 -16.889 -16.932  1.00  0.00
ATOM   1632  H   ARG A1287      16.318 -18.566 -16.253  1.00  0.00
ATOM   1633  H   ARG A1287      17.479 -18.043 -14.336  1.00  0.00
ATOM   1634  H   ARG A1287      17.235 -16.261 -14.561  1.00  0.00
ATOM   1635  H   ARG A1287      18.807 -16.349 -16.502  1.00  0.00
ATOM   1636  H   ARG A1287      19.075 -18.065 -16.185  1.00  0.00
ATOM   1637  H   ARG A1287      20.149 -15.798 -14.615  1.00  0.00
ATOM   1638  H   ARG A1287      20.385 -19.588 -13.127  1.00  0.00
ATOM   1639  H   ARG A1287      19.257 -19.263 -14.471  1.00  0.00
ATOM   1640  H   ARG A1287      21.670 -17.929 -12.269  1.00  0.00
ATOM   1641  H   ARG A1287      21.572 -16.273 -12.925  1.00  0.00
ATOM   1642  N   ALA A1288      13.926 -15.583 -17.054  1.00  0.87
ATOM   1643  CA  ALA A1288      13.184 -15.177 -18.213  1.00  0.87
ATOM   1644  C   ALA A1288      13.878 -13.978 -18.813  1.00  0.87
ATOM   1645  O   ALA A1288      14.661 -13.299 -18.153  1.00  0.87
ATOM   1646  CB  ALA A1288      11.728 -14.838 -17.846  1.00  0.87
ATOM   1647  H   ALA A1288      14.411 -14.864 -16.498  1.00  0.00
ATOM   1648  H   ALA A1288      13.149 -15.992 -18.936  1.00  0.00
ATOM   1649  H   ALA A1288      11.228 -14.540 -18.768  1.00  0.00
ATOM   1650  H   ALA A1288      11.288 -15.740 -17.420  1.00  0.00
ATOM   1651  H   ALA A1288      11.763 -14.024 -17.122  1.00  0.00
ATOM   1652  N   TYR A1289      13.617 -13.686 -20.096  1.00  0.88
ATOM   1653  CA  TYR A1289      14.242 -12.547 -20.726  1.00  0.88
ATOM   1654  C   TYR A1289      13.256 -11.830 -21.627  1.00  0.88
ATOM   1655  O   TYR A1289      12.304 -12.422 -22.136  1.00  0.88
ATOM   1656  CB  TYR A1289      15.554 -12.938 -21.480  1.00  0.88
ATOM   1657  CG  TYR A1289      15.304 -13.674 -22.771  1.00  0.88
ATOM   1658  CD1 TYR A1289      15.074 -15.058 -22.784  1.00  0.88
ATOM   1659  CD2 TYR A1289      15.253 -12.961 -23.981  1.00  0.88
ATOM   1660  CE1 TYR A1289      14.769 -15.713 -23.987  1.00  0.88
ATOM   1661  CE2 TYR A1289      14.935 -13.610 -25.179  1.00  0.88
ATOM   1662  CZ  TYR A1289      14.688 -14.983 -25.180  1.00  0.88
ATOM   1663  OH  TYR A1289      14.334 -15.614 -26.387  1.00  0.88
ATOM   1664  H   TYR A1289      12.968 -14.277 -20.634  1.00  0.00
ATOM   1665  H   TYR A1289      14.541 -11.853 -19.941  1.00  0.00
ATOM   1666  H   TYR A1289      16.152 -13.588 -20.842  1.00  0.00
ATOM   1667  H   TYR A1289      16.063 -12.014 -21.753  1.00  0.00
ATOM   1668  H   TYR A1289      15.132 -15.627 -21.856  1.00  0.00
ATOM   1669  H   TYR A1289      15.463 -11.891 -23.986  1.00  0.00
ATOM   1670  H   TYR A1289      14.595 -16.789 -23.993  1.00  0.00
ATOM   1671  H   TYR A1289      14.880 -13.044 -26.109  1.00  0.00
ATOM   1672  H   TYR A1289      14.177 -16.609 -26.172  1.00  0.00
ATOM   1673  N   SER A1290      13.493 -10.530 -21.858  1.00  0.90
ATOM   1674  CA  SER A1290      12.827  -9.773 -22.908  1.00  0.90
ATOM   1675  C   SER A1290      13.886  -9.306 -23.864  1.00  0.90
ATOM   1676  O   SER A1290      15.018  -9.015 -23.477  1.00  0.90
ATOM   1677  CB  SER A1290      12.082  -8.498 -22.446  1.00  0.90
ATOM   1678  OG  SER A1290      10.896  -8.821 -21.722  1.00  0.90
ATOM   1679  H   SER A1290      14.179 -10.044 -21.264  1.00  0.00
ATOM   1680  H   SER A1290      12.080 -10.447 -23.328  1.00  0.00
ATOM   1681  H   SER A1290      11.807  -7.860 -23.286  1.00  0.00
ATOM   1682  H   SER A1290      12.717  -7.969 -21.735  1.00  0.00
ATOM   1683  H   SER A1290      10.457  -7.930 -21.449  1.00  0.00
ATOM   1684  N   GLN A1291      13.558  -9.225 -25.156  1.00  0.85
ATOM   1685  CA  GLN A1291      14.500  -8.793 -26.155  1.00  0.85
ATOM   1686  C   GLN A1291      13.825  -7.884 -27.146  1.00  0.85
ATOM   1687  O   GLN A1291      12.655  -8.058 -27.459  1.00  0.85
ATOM   1688  CB  GLN A1291      15.123 -10.004 -26.878  1.00  0.85
ATOM   1689  CG  GLN A1291      16.395  -9.648 -27.674  1.00  0.85
ATOM   1690  CD  GLN A1291      17.145 -10.907 -28.104  1.00  0.85
ATOM   1691  OE1 GLN A1291      16.627 -11.791 -28.770  1.00  0.85
ATOM   1692  NE2 GLN A1291      18.439 -11.024 -27.688  1.00  0.85
ATOM   1693  H   GLN A1291      12.603  -9.479 -25.446  1.00  0.00
ATOM   1694  H   GLN A1291      15.299  -8.242 -25.659  1.00  0.00
ATOM   1695  H   GLN A1291      14.385 -10.381 -27.586  1.00  0.00
ATOM   1696  H   GLN A1291      15.402 -10.734 -26.119  1.00  0.00
ATOM   1697  H   GLN A1291      17.053  -9.048 -27.045  1.00  0.00
ATOM   1698  H   GLN A1291      16.104  -9.101 -28.571  1.00  0.00
ATOM   1699  H   GLN A1291      18.991 -11.853 -27.950  1.00  0.00
ATOM   1700  H   GLN A1291      18.864 -10.283 -27.112  1.00  0.00
ATOM   1701  N   TYR A1292      14.550  -6.857 -27.619  1.00  0.84
ATOM   1702  CA  TYR A1292      14.021  -5.851 -28.508  1.00  0.84
ATOM   1703  C   TYR A1292      14.961  -5.683 -29.673  1.00  0.84
ATOM   1704  O   TYR A1292      16.135  -5.369 -29.473  1.00  0.84
ATOM   1705  CB  TYR A1292      13.903  -4.463 -27.830  1.00  0.84
ATOM   1706  CG  TYR A1292      13.065  -4.555 -26.592  1.00  0.84
ATOM   1707  CD1 TYR A1292      13.632  -4.893 -25.350  1.00  0.84
ATOM   1708  CD2 TYR A1292      11.688  -4.324 -26.673  1.00  0.84
ATOM   1709  CE1 TYR A1292      12.827  -5.028 -24.212  1.00  0.84
ATOM   1710  CE2 TYR A1292      10.886  -4.455 -25.536  1.00  0.84
ATOM   1711  CZ  TYR A1292      11.450  -4.810 -24.306  1.00  0.84
ATOM   1712  OH  TYR A1292      10.610  -4.949 -23.185  1.00  0.84
ATOM   1713  H   TYR A1292      15.536  -6.784 -27.332  1.00  0.00
ATOM   1714  H   TYR A1292      13.030  -6.187 -28.812  1.00  0.00
ATOM   1715  H   TYR A1292      13.449  -3.745 -28.512  1.00  0.00
ATOM   1716  H   TYR A1292      14.897  -4.129 -27.532  1.00  0.00
ATOM   1717  H   TYR A1292      14.708  -5.051 -25.273  1.00  0.00
ATOM   1718  H   TYR A1292      11.239  -4.041 -27.625  1.00  0.00
ATOM   1719  H   TYR A1292      13.273  -5.302 -23.256  1.00  0.00
ATOM   1720  H   TYR A1292       9.813  -4.279 -25.608  1.00  0.00
ATOM   1721  H   TYR A1292      11.209  -5.218 -22.391  1.00  0.00
ATOM   1722  N   ASP A1293      14.460  -5.844 -30.914  1.00  0.84
ATOM   1723  CA  ASP A1293      15.223  -5.680 -32.139  1.00  0.84
ATOM   1724  C   ASP A1293      15.895  -4.313 -32.270  1.00  0.84
ATOM   1725  O   ASP A1293      17.028  -4.188 -32.727  1.00  0.84
ATOM   1726  CB  ASP A1293      14.301  -5.817 -33.378  1.00  0.84
ATOM   1727  CG  ASP A1293      13.670  -7.197 -33.498  1.00  0.84
ATOM   1728  OD1 ASP A1293      14.329  -8.194 -33.118  1.00  0.84
ATOM   1729  OD2 ASP A1293      12.522  -7.243 -34.015  1.00  0.84
ATOM   1730  H   ASP A1293      13.466  -6.101 -31.000  1.00  0.00
ATOM   1731  H   ASP A1293      15.986  -6.457 -32.093  1.00  0.00
ATOM   1732  H   ASP A1293      14.897  -5.645 -34.274  1.00  0.00
ATOM   1733  H   ASP A1293      13.486  -5.102 -33.266  1.00  0.00
ATOM   1734  N   ARG A1294      15.188  -3.234 -31.886  1.00  0.75
ATOM   1735  CA  ARG A1294      15.728  -1.891 -31.929  1.00  0.75
ATOM   1736  C   ARG A1294      15.595  -1.211 -30.584  1.00  0.75
ATOM   1737  O   ARG A1294      14.555  -1.274 -29.935  1.00  0.75
ATOM   1738  CB  ARG A1294      15.018  -0.994 -32.975  1.00  0.75
ATOM   1739  CG  ARG A1294      15.277  -1.384 -34.441  1.00  0.75
ATOM   1740  CD  ARG A1294      16.634  -0.880 -34.983  1.00  0.75
ATOM   1741  NE  ARG A1294      16.734  -0.828 -36.507  1.00  0.75
ATOM   1742  CZ  ARG A1294      16.244  -1.708 -37.401  1.00  0.75
ATOM   1743  NH1 ARG A1294      15.564  -2.795 -37.041  1.00  0.75
ATOM   1744  NH2 ARG A1294      16.451  -1.499 -38.701  1.00  0.75
ATOM   1745  H   ARG A1294      14.224  -3.369 -31.548  1.00  0.00
ATOM   1746  H   ARG A1294      16.776  -2.006 -32.207  1.00  0.00
ATOM   1747  H   ARG A1294      15.401   0.018 -32.844  1.00  0.00
ATOM   1748  H   ARG A1294      13.946  -1.102 -32.809  1.00  0.00
ATOM   1749  H   ARG A1294      14.493  -0.924 -35.042  1.00  0.00
ATOM   1750  H   ARG A1294      15.283  -2.473 -34.494  1.00  0.00
ATOM   1751  H   ARG A1294      17.401  -1.574 -34.639  1.00  0.00
ATOM   1752  H   ARG A1294      16.755   0.144 -34.631  1.00  0.00
ATOM   1753  H   ARG A1294      17.239  -0.020 -36.899  1.00  0.00
ATOM   1754  H   ARG A1294      15.208  -3.441 -37.760  1.00  0.00
ATOM   1755  H   ARG A1294      15.395  -2.990 -36.044  1.00  0.00
ATOM   1756  H   ARG A1294      16.081  -2.165 -39.395  1.00  0.00
ATOM   1757  H   ARG A1294      16.980  -0.672 -39.012  1.00  0.00
ATOM   1758  N   PHE A1295      16.664  -0.513 -30.166  1.00  0.83
ATOM   1759  CA  PHE A1295      16.687   0.313 -28.982  1.00  0.83
ATOM   1760  C   PHE A1295      17.548   1.530 -29.268  1.00  0.83
ATOM   1761  O   PHE A1295      18.666   1.417 -29.765  1.00  0.83
ATOM   1762  CB  PHE A1295      17.275  -0.511 -27.795  1.00  0.83
ATOM   1763  CG  PHE A1295      17.695   0.288 -26.577  1.00  0.83
ATOM   1764  CD1 PHE A1295      16.769   1.000 -25.800  1.00  0.83
ATOM   1765  CD2 PHE A1295      19.052   0.334 -26.217  1.00  0.83
ATOM   1766  CE1 PHE A1295      17.184   1.716 -24.668  1.00  0.83
ATOM   1767  CE2 PHE A1295      19.469   1.046 -25.083  1.00  0.83
ATOM   1768  CZ  PHE A1295      18.533   1.730 -24.303  1.00  0.83
ATOM   1769  H   PHE A1295      17.525  -0.571 -30.728  1.00  0.00
ATOM   1770  H   PHE A1295      15.681   0.636 -28.714  1.00  0.00
ATOM   1771  H   PHE A1295      18.172  -1.014 -28.156  1.00  0.00
ATOM   1772  H   PHE A1295      16.472  -1.161 -27.446  1.00  0.00
ATOM   1773  H   PHE A1295      15.715   0.997 -26.079  1.00  0.00
ATOM   1774  H   PHE A1295      19.789  -0.190 -26.826  1.00  0.00
ATOM   1775  H   PHE A1295      16.453   2.263 -24.072  1.00  0.00
ATOM   1776  H   PHE A1295      20.524   1.066 -24.810  1.00  0.00
ATOM   1777  H   PHE A1295      18.854   2.272 -23.413  1.00  0.00
ATOM   1778  N   HIS A1296      17.052   2.726 -28.907  1.00  0.81
ATOM   1779  CA  HIS A1296      17.917   3.860 -28.647  1.00  0.81
ATOM   1780  C   HIS A1296      17.175   4.780 -27.709  1.00  0.81
ATOM   1781  O   HIS A1296      16.013   4.546 -27.374  1.00  0.81
ATOM   1782  CB  HIS A1296      18.479   4.623 -29.890  1.00  0.81
ATOM   1783  CG  HIS A1296      17.693   5.776 -30.434  1.00  0.81
ATOM   1784  ND1 HIS A1296      16.486   5.571 -31.070  1.00  0.81
ATOM   1785  CD2 HIS A1296      17.997   7.100 -30.409  1.00  0.81
ATOM   1786  CE1 HIS A1296      16.076   6.774 -31.417  1.00  0.81
ATOM   1787  NE2 HIS A1296      16.952   7.737 -31.041  1.00  0.81
ATOM   1788  H   HIS A1296      16.033   2.840 -28.813  1.00  0.00
ATOM   1789  H   HIS A1296      18.831   3.464 -28.204  1.00  0.00
ATOM   1790  H   HIS A1296      18.534   3.905 -30.709  1.00  0.00
ATOM   1791  H   HIS A1296      19.402   5.088 -29.544  1.00  0.00
ATOM   1792  H   HIS A1296      16.009   4.673 -31.237  1.00  0.00
ATOM   1793  H   HIS A1296      18.885   7.563 -29.978  1.00  0.00
ATOM   1794  H   HIS A1296      15.143   6.971 -31.944  1.00  0.00
ATOM   1795  N   ILE A1297      17.850   5.834 -27.217  1.00  0.82
ATOM   1796  CA  ILE A1297      17.209   6.823 -26.376  1.00  0.82
ATOM   1797  C   ILE A1297      17.570   8.188 -26.927  1.00  0.82
ATOM   1798  O   ILE A1297      18.624   8.369 -27.535  1.00  0.82
ATOM   1799  CB  ILE A1297      17.571   6.732 -24.886  1.00  0.82
ATOM   1800  CG1 ILE A1297      19.059   7.029 -24.598  1.00  0.82
ATOM   1801  CG2 ILE A1297      17.174   5.345 -24.342  1.00  0.82
ATOM   1802  CD1 ILE A1297      19.404   7.032 -23.105  1.00  0.82
ATOM   1803  H   ILE A1297      18.849   5.940 -27.444  1.00  0.00
ATOM   1804  H   ILE A1297      16.135   6.638 -26.406  1.00  0.00
ATOM   1805  H   ILE A1297      17.007   7.509 -24.370  1.00  0.00
ATOM   1806  H   ILE A1297      19.282   8.022 -24.988  1.00  0.00
ATOM   1807  H   ILE A1297      19.647   6.237 -25.062  1.00  0.00
ATOM   1808  H   ILE A1297      17.448   5.326 -23.287  1.00  0.00
ATOM   1809  H   ILE A1297      16.098   5.243 -24.483  1.00  0.00
ATOM   1810  H   ILE A1297      17.730   4.606 -24.918  1.00  0.00
ATOM   1811  H   ILE A1297      20.469   7.250 -23.024  1.00  0.00
ATOM   1812  H   ILE A1297      18.795   7.807 -22.639  1.00  0.00
ATOM   1813  H   ILE A1297      19.163   6.041 -22.720  1.00  0.00
ATOM   1814  N   GLY A1298      16.688   9.195 -26.758  1.00  0.87
ATOM   1815  CA  GLY A1298      16.999  10.580 -27.106  1.00  0.87
ATOM   1816  C   GLY A1298      18.108  11.197 -26.284  1.00  0.87
ATOM   1817  O   GLY A1298      18.621  10.612 -25.336  1.00  0.87
ATOM   1818  H   GLY A1298      15.759   8.979 -26.369  1.00  0.00
ATOM   1819  H   GLY A1298      16.092  11.147 -26.895  1.00  0.00
ATOM   1820  H   GLY A1298      17.300  10.586 -28.154  1.00  0.00
ATOM   1821  N   ASN A1299      18.489  12.448 -26.600  1.00  0.84
ATOM   1822  CA  ASN A1299      19.486  13.168 -25.820  1.00  0.84
ATOM   1823  C   ASN A1299      18.877  13.760 -24.549  1.00  0.84
ATOM   1824  O   ASN A1299      17.678  13.644 -24.313  1.00  0.84
ATOM   1825  CB  ASN A1299      20.285  14.203 -26.661  1.00  0.84
ATOM   1826  CG  ASN A1299      19.452  15.370 -27.181  1.00  0.84
ATOM   1827  OD1 ASN A1299      18.571  15.912 -26.520  1.00  0.84
ATOM   1828  ND2 ASN A1299      19.781  15.841 -28.407  1.00  0.84
ATOM   1829  H   ASN A1299      18.064  12.910 -27.417  1.00  0.00
ATOM   1830  H   ASN A1299      20.230  12.438 -25.500  1.00  0.00
ATOM   1831  H   ASN A1299      20.690  13.686 -27.531  1.00  0.00
ATOM   1832  H   ASN A1299      21.039  14.635 -26.003  1.00  0.00
ATOM   1833  H   ASN A1299      19.256  16.628 -28.814  1.00  0.00
ATOM   1834  H   ASN A1299      20.556  15.412 -28.932  1.00  0.00
ATOM   1835  N   GLU A1300      19.686  14.433 -23.694  1.00  0.81
ATOM   1836  CA  GLU A1300      19.205  15.057 -22.464  1.00  0.81
ATOM   1837  C   GLU A1300      18.065  16.041 -22.665  1.00  0.81
ATOM   1838  O   GLU A1300      17.141  16.132 -21.864  1.00  0.81
ATOM   1839  CB  GLU A1300      20.347  15.784 -21.717  1.00  0.81
ATOM   1840  CG  GLU A1300      19.918  16.514 -20.415  1.00  0.81
ATOM   1841  CD  GLU A1300      21.127  16.871 -19.533  1.00  0.81
ATOM   1842  OE1 GLU A1300      22.121  17.452 -20.081  1.00  0.81
ATOM   1843  OE2 GLU A1300      21.102  16.538 -18.314  1.00  0.81
ATOM   1844  H   GLU A1300      20.687  14.508 -23.923  1.00  0.00
ATOM   1845  H   GLU A1300      18.823  14.225 -21.872  1.00  0.00
ATOM   1846  H   GLU A1300      20.727  16.548 -22.396  1.00  0.00
ATOM   1847  H   GLU A1300      21.072  15.022 -21.431  1.00  0.00
ATOM   1848  H   GLU A1300      19.262  15.856 -19.846  1.00  0.00
ATOM   1849  H   GLU A1300      19.420  17.443 -20.692  1.00  0.00
ATOM   1850  N   LYS A1301      18.056  16.765 -23.799  1.00  0.76
ATOM   1851  CA  LYS A1301      17.051  17.770 -24.078  1.00  0.76
ATOM   1852  C   LYS A1301      15.747  17.149 -24.551  1.00  0.76
ATOM   1853  O   LYS A1301      14.713  17.803 -24.618  1.00  0.76
ATOM   1854  CB  LYS A1301      17.542  18.791 -25.134  1.00  0.76
ATOM   1855  CG  LYS A1301      19.044  19.107 -25.057  1.00  0.76
ATOM   1856  CD  LYS A1301      19.342  20.607 -25.171  1.00  0.76
ATOM   1857  CE  LYS A1301      20.838  20.928 -25.240  1.00  0.76
ATOM   1858  NZ  LYS A1301      21.401  20.520 -26.548  1.00  0.76
ATOM   1859  H   LYS A1301      18.794  16.598 -24.498  1.00  0.00
ATOM   1860  H   LYS A1301      16.871  18.291 -23.137  1.00  0.00
ATOM   1861  H   LYS A1301      17.008  19.725 -24.958  1.00  0.00
ATOM   1862  H   LYS A1301      17.363  18.350 -26.114  1.00  0.00
ATOM   1863  H   LYS A1301      19.536  18.605 -25.890  1.00  0.00
ATOM   1864  H   LYS A1301      19.407  18.769 -24.086  1.00  0.00
ATOM   1865  H   LYS A1301      18.944  21.090 -24.279  1.00  0.00
ATOM   1866  H   LYS A1301      18.888  20.962 -26.096  1.00  0.00
ATOM   1867  H   LYS A1301      21.373  20.404 -24.448  1.00  0.00
ATOM   1868  H   LYS A1301      20.971  22.006 -25.147  1.00  0.00
ATOM   1869  H   LYS A1301      22.402  20.760 -26.533  1.00  0.00
ATOM   1870  H   LYS A1301      21.252  19.505 -26.636  1.00  0.00
ATOM   1871  H   LYS A1301      20.892  21.046 -27.272  1.00  0.00
ATOM   1872  N   GLN A1302      15.788  15.845 -24.874  1.00  0.79
ATOM   1873  CA  GLN A1302      14.653  15.016 -25.207  1.00  0.79
ATOM   1874  C   GLN A1302      14.356  14.108 -24.022  1.00  0.79
ATOM   1875  O   GLN A1302      13.743  13.051 -24.160  1.00  0.79
ATOM   1876  CB  GLN A1302      14.994  14.175 -26.463  1.00  0.79
ATOM   1877  CG  GLN A1302      15.098  15.042 -27.740  1.00  0.79
ATOM   1878  CD  GLN A1302      15.745  14.291 -28.904  1.00  0.79
ATOM   1879  OE1 GLN A1302      16.647  13.467 -28.736  1.00  0.79
ATOM   1880  NE2 GLN A1302      15.301  14.614 -30.143  1.00  0.79
ATOM   1881  H   GLN A1302      16.715  15.395 -24.885  1.00  0.00
ATOM   1882  H   GLN A1302      13.776  15.627 -25.422  1.00  0.00
ATOM   1883  H   GLN A1302      14.195  13.448 -26.612  1.00  0.00
ATOM   1884  H   GLN A1302      15.961  13.699 -26.299  1.00  0.00
ATOM   1885  H   GLN A1302      15.714  15.913 -27.517  1.00  0.00
ATOM   1886  H   GLN A1302      14.088  15.314 -28.046  1.00  0.00
ATOM   1887  H   GLN A1302      15.696  14.144 -30.970  1.00  0.00
ATOM   1888  H   GLN A1302      14.569  15.329 -30.257  1.00  0.00
ATOM   1889  N   ASN A1303      14.855  14.490 -22.822  1.00  0.85
ATOM   1890  CA  ASN A1303      14.684  13.818 -21.548  1.00  0.85
ATOM   1891  C   ASN A1303      15.076  12.352 -21.563  1.00  0.85
ATOM   1892  O   ASN A1303      14.504  11.533 -20.850  1.00  0.85
ATOM   1893  CB  ASN A1303      13.239  13.953 -21.031  1.00  0.85
ATOM   1894  CG  ASN A1303      12.902  15.396 -20.681  1.00  0.85
ATOM   1895  OD1 ASN A1303      13.735  16.173 -20.214  1.00  0.85
ATOM   1896  ND2 ASN A1303      11.610  15.746 -20.852  1.00  0.85
ATOM   1897  H   ASN A1303      15.418  15.353 -22.813  1.00  0.00
ATOM   1898  H   ASN A1303      15.371  14.326 -20.872  1.00  0.00
ATOM   1899  H   ASN A1303      13.127  13.345 -20.133  1.00  0.00
ATOM   1900  H   ASN A1303      12.559  13.631 -21.820  1.00  0.00
ATOM   1901  H   ASN A1303      11.304  16.705 -20.637  1.00  0.00
ATOM   1902  H   ASN A1303      10.930  15.054 -21.198  1.00  0.00
ATOM   1903  N   TYR A1304      16.067  11.985 -22.400  1.00  0.85
ATOM   1904  CA  TYR A1304      16.488  10.614 -22.618  1.00  0.85
ATOM   1905  C   TYR A1304      15.352   9.672 -23.008  1.00  0.85
ATOM   1906  O   TYR A1304      15.312   8.513 -22.597  1.00  0.85
ATOM   1907  CB  TYR A1304      17.290  10.066 -21.411  1.00  0.85
ATOM   1908  CG  TYR A1304      18.562  10.841 -21.223  1.00  0.85
ATOM   1909  CD1 TYR A1304      18.765  11.614 -20.067  1.00  0.85
ATOM   1910  CD2 TYR A1304      19.586  10.772 -22.185  1.00  0.85
ATOM   1911  CE1 TYR A1304      19.961  12.316 -19.882  1.00  0.85
ATOM   1912  CE2 TYR A1304      20.788  11.470 -22.002  1.00  0.85
ATOM   1913  CZ  TYR A1304      20.963  12.241 -20.850  1.00  0.85
ATOM   1914  OH  TYR A1304      22.149  12.954 -20.639  1.00  0.85
ATOM   1915  H   TYR A1304      16.558  12.727 -22.919  1.00  0.00
ATOM   1916  H   TYR A1304      17.151  10.647 -23.483  1.00  0.00
ATOM   1917  H   TYR A1304      17.538   9.016 -21.570  1.00  0.00
ATOM   1918  H   TYR A1304      16.693  10.189 -20.507  1.00  0.00
ATOM   1919  H   TYR A1304      17.984  11.667 -19.308  1.00  0.00
ATOM   1920  H   TYR A1304      19.443  10.170 -23.082  1.00  0.00
ATOM   1921  H   TYR A1304      20.109  12.919 -18.986  1.00  0.00
ATOM   1922  H   TYR A1304      21.578  11.412 -22.751  1.00  0.00
ATOM   1923  H   TYR A1304      22.052  13.440 -19.736  1.00  0.00
ATOM   1924  N   ARG A1305      14.397  10.163 -23.832  1.00  0.79
ATOM   1925  CA  ARG A1305      13.208   9.426 -24.222  1.00  0.79
ATOM   1926  C   ARG A1305      13.486   8.096 -24.902  1.00  0.79
ATOM   1927  O   ARG A1305      14.245   8.001 -25.862  1.00  0.79
ATOM   1928  CB  ARG A1305      12.272  10.303 -25.100  1.00  0.79
ATOM   1929  CG  ARG A1305      11.109   9.538 -25.766  1.00  0.79
ATOM   1930  CD  ARG A1305      10.057  10.396 -26.477  1.00  0.79
ATOM   1931  NE  ARG A1305       9.136  10.932 -25.445  1.00  0.79
ATOM   1932  CZ  ARG A1305       7.806  11.005 -25.517  1.00  0.79
ATOM   1933  NH1 ARG A1305       7.115  10.696 -26.612  1.00  0.79
ATOM   1934  NH2 ARG A1305       7.160  11.419 -24.431  1.00  0.79
ATOM   1935  H   ARG A1305      14.521  11.115 -24.204  1.00  0.00
ATOM   1936  H   ARG A1305      12.706   9.179 -23.287  1.00  0.00
ATOM   1937  H   ARG A1305      12.880  10.719 -25.904  1.00  0.00
ATOM   1938  H   ARG A1305      11.820  11.044 -24.440  1.00  0.00
ATOM   1939  H   ARG A1305      10.585   9.012 -24.968  1.00  0.00
ATOM   1940  H   ARG A1305      11.557   8.913 -26.538  1.00  0.00
ATOM   1941  H   ARG A1305       9.501   9.819 -27.216  1.00  0.00
ATOM   1942  H   ARG A1305      10.535  11.228 -26.994  1.00  0.00
ATOM   1943  H   ARG A1305       9.570  11.286 -24.580  1.00  0.00
ATOM   1944  H   ARG A1305       6.088  10.771 -26.611  1.00  0.00
ATOM   1945  H   ARG A1305       7.608  10.382 -27.460  1.00  0.00
ATOM   1946  H   ARG A1305       6.133  11.491 -24.439  1.00  0.00
ATOM   1947  H   ARG A1305       7.687  11.667 -23.582  1.00  0.00
ATOM   1948  N   LEU A1306      12.844   7.037 -24.383  1.00  0.83
ATOM   1949  CA  LEU A1306      12.925   5.678 -24.866  1.00  0.83
ATOM   1950  C   LEU A1306      12.288   5.467 -26.231  1.00  0.83
ATOM   1951  O   LEU A1306      11.142   5.856 -26.452  1.00  0.83
ATOM   1952  CB  LEU A1306      12.175   4.765 -23.866  1.00  0.83
ATOM   1953  CG  LEU A1306      12.807   3.413 -23.487  1.00  0.83
ATOM   1954  CD1 LEU A1306      11.676   2.460 -23.084  1.00  0.83
ATOM   1955  CD2 LEU A1306      13.681   2.781 -24.570  1.00  0.83
ATOM   1956  H   LEU A1306      12.239   7.209 -23.567  1.00  0.00
ATOM   1957  H   LEU A1306      13.985   5.443 -24.958  1.00  0.00
ATOM   1958  H   LEU A1306      11.234   4.512 -24.355  1.00  0.00
ATOM   1959  H   LEU A1306      12.142   5.330 -22.934  1.00  0.00
ATOM   1960  H   LEU A1306      13.494   3.600 -22.662  1.00  0.00
ATOM   1961  H   LEU A1306      12.139   1.510 -22.819  1.00  0.00
ATOM   1962  H   LEU A1306      11.165   2.913 -22.234  1.00  0.00
ATOM   1963  H   LEU A1306      11.018   2.363 -23.947  1.00  0.00
ATOM   1964  H   LEU A1306      14.057   1.840 -24.167  1.00  0.00
ATOM   1965  H   LEU A1306      13.045   2.624 -25.441  1.00  0.00
ATOM   1966  H   LEU A1306      14.488   3.484 -24.779  1.00  0.00
ATOM   1967  N   TYR A1307      12.982   4.781 -27.154  1.00  0.80
ATOM   1968  CA  TYR A1307      12.361   4.280 -28.360  1.00  0.80
ATOM   1969  C   TYR A1307      12.729   2.810 -28.544  1.00  0.80
ATOM   1970  O   TYR A1307      13.900   2.432 -28.513  1.00  0.80
ATOM   1971  CB  TYR A1307      12.816   5.101 -29.592  1.00  0.80
ATOM   1972  CG  TYR A1307      12.305   6.520 -29.522  1.00  0.80
ATOM   1973  CD1 TYR A1307      13.165   7.596 -29.233  1.00  0.80
ATOM   1974  CD2 TYR A1307      10.948   6.789 -29.765  1.00  0.80
ATOM   1975  CE1 TYR A1307      12.680   8.913 -29.201  1.00  0.80
ATOM   1976  CE2 TYR A1307      10.464   8.104 -29.750  1.00  0.80
ATOM   1977  CZ  TYR A1307      11.334   9.166 -29.487  1.00  0.80
ATOM   1978  OH  TYR A1307      10.851  10.488 -29.544  1.00  0.80
ATOM   1979  H   TYR A1307      13.985   4.607 -26.998  1.00  0.00
ATOM   1980  H   TYR A1307      11.279   4.377 -28.268  1.00  0.00
ATOM   1981  H   TYR A1307      12.434   4.639 -30.502  1.00  0.00
ATOM   1982  H   TYR A1307      13.905   5.143 -29.598  1.00  0.00
ATOM   1983  H   TYR A1307      14.219   7.405 -29.032  1.00  0.00
ATOM   1984  H   TYR A1307      10.263   5.965 -29.968  1.00  0.00
ATOM   1985  H   TYR A1307      13.350   9.736 -28.954  1.00  0.00
ATOM   1986  H   TYR A1307       9.409   8.299 -29.943  1.00  0.00
ATOM   1987  H   TYR A1307      11.649  11.109 -29.346  1.00  0.00
ATOM   1988  N   LEU A1308      11.715   1.932 -28.721  1.00  0.81
ATOM   1989  CA  LEU A1308      11.917   0.499 -28.856  1.00  0.81
ATOM   1990  C   LEU A1308      11.082  -0.070 -29.993  1.00  0.81
ATOM   1991  O   LEU A1308      10.043   0.457 -30.373  1.00  0.81
ATOM   1992  CB  LEU A1308      11.469  -0.271 -27.582  1.00  0.81
ATOM   1993  CG  LEU A1308      12.365  -0.086 -26.351  1.00  0.81
ATOM   1994  CD1 LEU A1308      11.647  -0.548 -25.077  1.00  0.81
ATOM   1995  CD2 LEU A1308      13.683  -0.846 -26.510  1.00  0.81
ATOM   1996  H   LEU A1308      10.753   2.297 -28.762  1.00  0.00
ATOM   1997  H   LEU A1308      12.984   0.372 -29.036  1.00  0.00
ATOM   1998  H   LEU A1308      11.490  -1.333 -27.825  1.00  0.00
ATOM   1999  H   LEU A1308      10.493   0.127 -27.306  1.00  0.00
ATOM   2000  H   LEU A1308      12.586   0.978 -26.263  1.00  0.00
ATOM   2001  H   LEU A1308      12.336  -0.389 -24.247  1.00  0.00
ATOM   2002  H   LEU A1308      10.748   0.061 -24.979  1.00  0.00
ATOM   2003  H   LEU A1308      11.409  -1.603 -25.210  1.00  0.00
ATOM   2004  H   LEU A1308      14.264  -0.670 -25.605  1.00  0.00
ATOM   2005  H   LEU A1308      13.431  -1.899 -26.631  1.00  0.00
ATOM   2006  H   LEU A1308      14.178  -0.444 -27.394  1.00  0.00
ATOM   2007  N   LYS A1309      11.508  -1.220 -30.550  1.00  0.78
ATOM   2008  CA  LYS A1309      10.692  -1.957 -31.491  1.00  0.78
ATOM   2009  C   LYS A1309      11.094  -3.419 -31.420  1.00  0.78
ATOM   2010  O   LYS A1309      12.238  -3.728 -31.101  1.00  0.78
ATOM   2011  CB  LYS A1309      10.848  -1.436 -32.948  1.00  0.78
ATOM   2012  CG  LYS A1309       9.647  -1.744 -33.861  1.00  0.78
ATOM   2013  CD  LYS A1309       9.941  -1.494 -35.350  1.00  0.78
ATOM   2014  CE  LYS A1309       8.713  -1.714 -36.241  1.00  0.78
ATOM   2015  NZ  LYS A1309       9.028  -1.402 -37.656  1.00  0.78
ATOM   2016  H   LYS A1309      12.438  -1.584 -30.300  1.00  0.00
ATOM   2017  H   LYS A1309       9.645  -1.823 -31.221  1.00  0.00
ATOM   2018  H   LYS A1309      11.717  -1.930 -33.383  1.00  0.00
ATOM   2019  H   LYS A1309      10.931  -0.350 -32.894  1.00  0.00
ATOM   2020  H   LYS A1309       8.830  -1.084 -33.569  1.00  0.00
ATOM   2021  H   LYS A1309       9.405  -2.800 -33.745  1.00  0.00
ATOM   2022  H   LYS A1309      10.712  -2.197 -35.664  1.00  0.00
ATOM   2023  H   LYS A1309      10.249  -0.454 -35.460  1.00  0.00
ATOM   2024  H   LYS A1309       7.892  -1.076 -35.915  1.00  0.00
ATOM   2025  H   LYS A1309       8.428  -2.765 -36.193  1.00  0.00
ATOM   2026  H   LYS A1309       8.169  -1.568 -38.199  1.00  0.00
ATOM   2027  H   LYS A1309       9.317  -0.414 -37.689  1.00  0.00
ATOM   2028  H   LYS A1309       9.790  -2.034 -37.941  1.00  0.00
ATOM   2029  N   GLY A1310      10.161  -4.349 -31.734  1.00  0.83
ATOM   2030  CA  GLY A1310      10.486  -5.770 -31.865  1.00  0.83
ATOM   2031  C   GLY A1310      10.618  -6.560 -30.589  1.00  0.83
ATOM   2032  O   GLY A1310      11.593  -7.272 -30.401  1.00  0.83
ATOM   2033  H   GLY A1310       9.188  -4.046 -31.886  1.00  0.00
ATOM   2034  H   GLY A1310      11.473  -5.786 -32.328  1.00  0.00
ATOM   2035  H   GLY A1310       9.667  -6.211 -32.433  1.00  0.00
ATOM   2036  N   HIS A1311       9.652  -6.443 -29.653  1.00  0.82
ATOM   2037  CA  HIS A1311       9.637  -7.251 -28.435  1.00  0.82
ATOM   2038  C   HIS A1311       9.451  -8.751 -28.665  1.00  0.82
ATOM   2039  O   HIS A1311       8.453  -9.181 -29.239  1.00  0.82
ATOM   2040  CB  HIS A1311       8.517  -6.789 -27.467  1.00  0.82
ATOM   2041  CG  HIS A1311       8.369  -7.617 -26.219  1.00  0.82
ATOM   2042  ND1 HIS A1311       9.335  -7.567 -25.235  1.00  0.82
ATOM   2043  CD2 HIS A1311       7.431  -8.551 -25.911  1.00  0.82
ATOM   2044  CE1 HIS A1311       8.970  -8.481 -24.354  1.00  0.82
ATOM   2045  NE2 HIS A1311       7.822  -9.101 -24.711  1.00  0.82
ATOM   2046  H   HIS A1311       8.897  -5.758 -29.803  1.00  0.00
ATOM   2047  H   HIS A1311      10.628  -7.096 -28.008  1.00  0.00
ATOM   2048  H   HIS A1311       7.567  -6.850 -27.997  1.00  0.00
ATOM   2049  H   HIS A1311       8.792  -5.792 -27.123  1.00  0.00
ATOM   2050  H   HIS A1311      10.160  -6.952 -25.196  1.00  0.00
ATOM   2051  H   HIS A1311       6.549  -8.812 -26.495  1.00  0.00
ATOM   2052  H   HIS A1311       9.528  -8.709 -23.446  1.00  0.00
ATOM   2053  N   THR A1312      10.389  -9.577 -28.166  1.00  0.84
ATOM   2054  CA  THR A1312      10.278 -11.032 -28.122  1.00  0.84
ATOM   2055  C   THR A1312      10.782 -11.501 -26.769  1.00  0.84
ATOM   2056  O   THR A1312      11.372 -10.738 -26.007  1.00  0.84
ATOM   2057  CB  THR A1312      11.025 -11.812 -29.227  1.00  0.84
ATOM   2058  OG1 THR A1312      12.444 -11.818 -29.088  1.00  0.84
ATOM   2059  CG2 THR A1312      10.713 -11.253 -30.622  1.00  0.84
ATOM   2060  H   THR A1312      11.247  -9.152 -27.788  1.00  0.00
ATOM   2061  H   THR A1312       9.224 -11.248 -28.295  1.00  0.00
ATOM   2062  H   THR A1312      10.661 -12.833 -29.113  1.00  0.00
ATOM   2063  H   THR A1312      12.653 -12.193 -28.152  1.00  0.00
ATOM   2064  H   THR A1312      11.274 -11.853 -31.339  1.00  0.00
ATOM   2065  H   THR A1312       9.637 -11.347 -30.770  1.00  0.00
ATOM   2066  H   THR A1312      11.034 -10.211 -30.627  1.00  0.00
ATOM   2067  N   GLY A1313      10.572 -12.788 -26.413  1.00  0.87
ATOM   2068  CA  GLY A1313      11.191 -13.369 -25.231  1.00  0.87
ATOM   2069  C   GLY A1313      10.240 -14.198 -24.429  1.00  0.87
ATOM   2070  O   GLY A1313       9.172 -14.602 -24.882  1.00  0.87
ATOM   2071  H   GLY A1313       9.956 -13.374 -26.995  1.00  0.00
ATOM   2072  H   GLY A1313      11.518 -12.537 -24.607  1.00  0.00
ATOM   2073  H   GLY A1313      12.018 -13.998 -25.562  1.00  0.00
ATOM   2074  N   THR A1314      10.653 -14.516 -23.195  1.00  0.85
ATOM   2075  CA  THR A1314       9.935 -15.404 -22.299  1.00  0.85
ATOM   2076  C   THR A1314       9.403 -14.659 -21.094  1.00  0.85
ATOM   2077  O   THR A1314       8.607 -15.185 -20.325  1.00  0.85
ATOM   2078  CB  THR A1314      10.819 -16.543 -21.803  1.00  0.85
ATOM   2079  OG1 THR A1314      12.055 -16.067 -21.278  1.00  0.85
ATOM   2080  CG2 THR A1314      11.165 -17.458 -22.989  1.00  0.85
ATOM   2081  H   THR A1314      11.536 -14.104 -22.861  1.00  0.00
ATOM   2082  H   THR A1314       9.106 -15.813 -22.877  1.00  0.00
ATOM   2083  H   THR A1314      10.268 -17.065 -21.021  1.00  0.00
ATOM   2084  H   THR A1314      11.828 -15.453 -20.483  1.00  0.00
ATOM   2085  H   THR A1314      11.795 -18.258 -22.601  1.00  0.00
ATOM   2086  H   THR A1314      10.223 -17.839 -23.383  1.00  0.00
ATOM   2087  H   THR A1314      11.692 -16.846 -23.721  1.00  0.00
ATOM   2088  N   ALA A1315       9.774 -13.373 -20.930  1.00  0.90
ATOM   2089  CA  ALA A1315       9.344 -12.526 -19.835  1.00  0.90
ATOM   2090  C   ALA A1315       8.036 -11.791 -20.119  1.00  0.90
ATOM   2091  O   ALA A1315       7.876 -10.612 -19.807  1.00  0.90
ATOM   2092  CB  ALA A1315      10.464 -11.525 -19.508  1.00  0.90
ATOM   2093  H   ALA A1315      10.407 -12.964 -21.632  1.00  0.00
ATOM   2094  H   ALA A1315       9.146 -13.170 -18.978  1.00  0.00
ATOM   2095  H   ALA A1315      10.108 -10.907 -18.684  1.00  0.00
ATOM   2096  H   ALA A1315      11.341 -12.108 -19.228  1.00  0.00
ATOM   2097  H   ALA A1315      10.639 -10.937 -20.409  1.00  0.00
ATOM   2098  N   GLY A1316       7.055 -12.515 -20.694  1.00  0.84
ATOM   2099  CA  GLY A1316       5.747 -11.984 -21.049  1.00  0.84
ATOM   2100  C   GLY A1316       5.587 -11.697 -22.517  1.00  0.84
ATOM   2101  O   GLY A1316       6.515 -11.311 -23.221  1.00  0.84
ATOM   2102  H   GLY A1316       7.243 -13.508 -20.895  1.00  0.00
ATOM   2103  H   GLY A1316       5.655 -11.035 -20.521  1.00  0.00
ATOM   2104  H   GLY A1316       5.005 -12.725 -20.754  1.00  0.00
ATOM   2105  N   LYS A1317       4.355 -11.909 -23.024  1.00  0.75
ATOM   2106  CA  LYS A1317       3.993 -11.688 -24.417  1.00  0.75
ATOM   2107  C   LYS A1317       3.899 -10.214 -24.769  1.00  0.75
ATOM   2108  O   LYS A1317       4.322  -9.788 -25.838  1.00  0.75
ATOM   2109  CB  LYS A1317       2.658 -12.385 -24.797  1.00  0.75
ATOM   2110  CG  LYS A1317       2.747 -13.904 -25.064  1.00  0.75
ATOM   2111  CD  LYS A1317       3.026 -14.753 -23.810  1.00  0.75
ATOM   2112  CE  LYS A1317       2.201 -16.044 -23.740  1.00  0.75
ATOM   2113  NZ  LYS A1317       2.168 -16.569 -22.351  1.00  0.75
ATOM   2114  H   LYS A1317       3.623 -12.249 -22.384  1.00  0.00
ATOM   2115  H   LYS A1317       4.803 -12.134 -24.995  1.00  0.00
ATOM   2116  H   LYS A1317       2.320 -11.928 -25.727  1.00  0.00
ATOM   2117  H   LYS A1317       1.993 -12.265 -23.942  1.00  0.00
ATOM   2118  H   LYS A1317       3.579 -14.063 -25.750  1.00  0.00
ATOM   2119  H   LYS A1317       1.778 -14.219 -25.452  1.00  0.00
ATOM   2120  H   LYS A1317       2.762 -14.151 -22.941  1.00  0.00
ATOM   2121  H   LYS A1317       4.076 -15.043 -23.841  1.00  0.00
ATOM   2122  H   LYS A1317       2.632 -16.803 -24.393  1.00  0.00
ATOM   2123  H   LYS A1317       1.175 -15.823 -24.033  1.00  0.00
ATOM   2124  H   LYS A1317       1.603 -17.430 -22.368  1.00  0.00
ATOM   2125  H   LYS A1317       3.143 -16.756 -22.076  1.00  0.00
ATOM   2126  H   LYS A1317       1.737 -15.840 -21.764  1.00  0.00
ATOM   2127  N   GLN A1318       3.335  -9.386 -23.874  1.00  0.76
ATOM   2128  CA  GLN A1318       3.430  -7.949 -24.005  1.00  0.76
ATOM   2129  C   GLN A1318       4.721  -7.443 -23.387  1.00  0.76
ATOM   2130  O   GLN A1318       5.259  -8.005 -22.437  1.00  0.76
ATOM   2131  CB  GLN A1318       2.232  -7.240 -23.339  1.00  0.76
ATOM   2132  CG  GLN A1318       0.976  -7.222 -24.238  1.00  0.76
ATOM   2133  CD  GLN A1318      -0.272  -7.641 -23.462  1.00  0.76
ATOM   2134  OE1 GLN A1318      -0.350  -8.754 -22.939  1.00  0.76
ATOM   2135  NE2 GLN A1318      -1.282  -6.744 -23.396  1.00  0.76
ATOM   2136  H   GLN A1318       2.822  -9.785 -23.075  1.00  0.00
ATOM   2137  H   GLN A1318       3.420  -7.719 -25.070  1.00  0.00
ATOM   2138  H   GLN A1318       2.520  -6.207 -23.146  1.00  0.00
ATOM   2139  H   GLN A1318       1.985  -7.785 -22.428  1.00  0.00
ATOM   2140  H   GLN A1318       1.121  -7.920 -25.063  1.00  0.00
ATOM   2141  H   GLN A1318       0.824  -6.205 -24.599  1.00  0.00
ATOM   2142  H   GLN A1318      -2.145  -6.977 -22.885  1.00  0.00
ATOM   2143  H   GLN A1318      -1.188  -5.828 -23.857  1.00  0.00
ATOM   2144  N   SER A1319       5.252  -6.335 -23.934  1.00  0.83
ATOM   2145  CA  SER A1319       6.415  -5.663 -23.378  1.00  0.83
ATOM   2146  C   SER A1319       6.103  -4.951 -22.077  1.00  0.83
ATOM   2147  O   SER A1319       5.200  -4.123 -22.009  1.00  0.83
ATOM   2148  CB  SER A1319       6.984  -4.601 -24.347  1.00  0.83
ATOM   2149  OG  SER A1319       8.122  -3.917 -23.808  1.00  0.83
ATOM   2150  H   SER A1319       4.816  -5.946 -24.783  1.00  0.00
ATOM   2151  H   SER A1319       7.143  -6.456 -23.206  1.00  0.00
ATOM   2152  H   SER A1319       6.233  -3.851 -24.595  1.00  0.00
ATOM   2153  H   SER A1319       7.362  -5.123 -25.226  1.00  0.00
ATOM   2154  H   SER A1319       8.428  -3.236 -24.518  1.00  0.00
ATOM   2155  N   SER A1320       6.879  -5.213 -21.008  1.00  0.87
ATOM   2156  CA  SER A1320       6.711  -4.477 -19.762  1.00  0.87
ATOM   2157  C   SER A1320       7.324  -3.083 -19.794  1.00  0.87
ATOM   2158  O   SER A1320       7.001  -2.220 -18.988  1.00  0.87
ATOM   2159  CB  SER A1320       7.310  -5.216 -18.549  1.00  0.87
ATOM   2160  OG  SER A1320       6.768  -6.531 -18.375  1.00  0.87
ATOM   2161  H   SER A1320       7.602  -5.944 -21.072  1.00  0.00
ATOM   2162  H   SER A1320       5.629  -4.394 -19.655  1.00  0.00
ATOM   2163  H   SER A1320       7.132  -4.661 -17.628  1.00  0.00
ATOM   2164  H   SER A1320       8.370  -5.375 -18.750  1.00  0.00
ATOM   2165  H   SER A1320       7.227  -6.939 -17.548  1.00  0.00
ATOM   2166  N   LEU A1321       8.223  -2.788 -20.748  1.00  0.82
ATOM   2167  CA  LEU A1321       8.616  -1.422 -21.058  1.00  0.82
ATOM   2168  C   LEU A1321       7.679  -0.870 -22.114  1.00  0.82
ATOM   2169  O   LEU A1321       7.348  -1.551 -23.080  1.00  0.82
ATOM   2170  CB  LEU A1321      10.050  -1.361 -21.627  1.00  0.82
ATOM   2171  CG  LEU A1321      11.153  -1.159 -20.578  1.00  0.82
ATOM   2172  CD1 LEU A1321      12.523  -1.401 -21.224  1.00  0.82
ATOM   2173  CD2 LEU A1321      11.107   0.262 -20.007  1.00  0.82
ATOM   2174  H   LEU A1321       8.651  -3.559 -21.281  1.00  0.00
ATOM   2175  H   LEU A1321       8.572  -0.843 -20.136  1.00  0.00
ATOM   2176  H   LEU A1321      10.092  -0.503 -22.298  1.00  0.00
ATOM   2177  H   LEU A1321      10.243  -2.324 -22.101  1.00  0.00
ATOM   2178  H   LEU A1321      10.992  -1.868 -19.766  1.00  0.00
ATOM   2179  H   LEU A1321      13.273  -1.248 -20.448  1.00  0.00
ATOM   2180  H   LEU A1321      12.525  -2.427 -21.592  1.00  0.00
ATOM   2181  H   LEU A1321      12.625  -0.679 -22.034  1.00  0.00
ATOM   2182  H   LEU A1321      11.910   0.337 -19.274  1.00  0.00
ATOM   2183  H   LEU A1321      11.256   0.946 -20.842  1.00  0.00
ATOM   2184  H   LEU A1321      10.127   0.390 -19.548  1.00  0.00
ATOM   2185  N   ILE A1322       7.195   0.378 -21.986  1.00  0.73
ATOM   2186  CA  ILE A1322       6.369   0.938 -23.041  1.00  0.73
ATOM   2187  C   ILE A1322       7.149   1.155 -24.332  1.00  0.73
ATOM   2188  O   ILE A1322       8.257   1.686 -24.349  1.00  0.73
ATOM   2189  CB  ILE A1322       5.552   2.160 -22.660  1.00  0.73
ATOM   2190  CG1 ILE A1322       6.345   3.462 -22.463  1.00  0.73
ATOM   2191  CG2 ILE A1322       4.682   1.840 -21.427  1.00  0.73
ATOM   2192  CD1 ILE A1322       5.438   4.673 -22.723  1.00  0.73
ATOM   2193  H   ILE A1322       7.409   0.933 -21.145  1.00  0.00
ATOM   2194  H   ILE A1322       5.622   0.165 -23.220  1.00  0.00
ATOM   2195  H   ILE A1322       4.925   2.371 -23.526  1.00  0.00
ATOM   2196  H   ILE A1322       7.181   3.483 -23.162  1.00  0.00
ATOM   2197  H   ILE A1322       6.715   3.505 -21.439  1.00  0.00
ATOM   2198  H   ILE A1322       4.117   2.742 -21.193  1.00  0.00
ATOM   2199  H   ILE A1322       4.028   1.013 -21.704  1.00  0.00
ATOM   2200  H   ILE A1322       5.362   1.566 -20.620  1.00  0.00
ATOM   2201  H   ILE A1322       6.046   5.565 -22.571  1.00  0.00
ATOM   2202  H   ILE A1322       5.087   4.593 -23.752  1.00  0.00
ATOM   2203  H   ILE A1322       4.617   4.615 -22.009  1.00  0.00
ATOM   2204  N   LEU A1323       6.589   0.676 -25.456  1.00  0.65
ATOM   2205  CA  LEU A1323       7.242   0.734 -26.748  1.00  0.65
ATOM   2206  C   LEU A1323       7.063   2.094 -27.388  1.00  0.65
ATOM   2207  O   LEU A1323       7.915   2.587 -28.119  1.00  0.65
ATOM   2208  CB  LEU A1323       6.654  -0.335 -27.695  1.00  0.65
ATOM   2209  CG  LEU A1323       6.761  -1.784 -27.183  1.00  0.65
ATOM   2210  CD1 LEU A1323       5.937  -2.701 -28.093  1.00  0.65
ATOM   2211  CD2 LEU A1323       8.210  -2.282 -27.110  1.00  0.65
ATOM   2212  H   LEU A1323       5.654   0.249 -25.396  1.00  0.00
ATOM   2213  H   LEU A1323       8.304   0.548 -26.587  1.00  0.00
ATOM   2214  H   LEU A1323       7.224  -0.285 -28.623  1.00  0.00
ATOM   2215  H   LEU A1323       5.591  -0.116 -27.797  1.00  0.00
ATOM   2216  H   LEU A1323       6.370  -1.804 -26.166  1.00  0.00
ATOM   2217  H   LEU A1323       6.037  -3.713 -27.700  1.00  0.00
ATOM   2218  H   LEU A1323       4.906  -2.350 -28.050  1.00  0.00
ATOM   2219  H   LEU A1323       6.354  -2.612 -29.096  1.00  0.00
ATOM   2220  H   LEU A1323       8.177  -3.307 -26.740  1.00  0.00
ATOM   2221  H   LEU A1323       8.616  -2.229 -28.120  1.00  0.00
ATOM   2222  H   LEU A1323       8.740  -1.621 -26.425  1.00  0.00
ATOM   2223  N   HIS A1324       5.922   2.748 -27.095  1.00  0.78
ATOM   2224  CA  HIS A1324       5.449   3.921 -27.798  1.00  0.78
ATOM   2225  C   HIS A1324       6.151   5.220 -27.430  1.00  0.78
ATOM   2226  O   HIS A1324       5.988   6.232 -28.109  1.00  0.78
ATOM   2227  CB  HIS A1324       3.912   4.056 -27.631  1.00  0.78
ATOM   2228  CG  HIS A1324       3.378   3.898 -26.230  1.00  0.78
ATOM   2229  ND1 HIS A1324       3.264   2.629 -25.685  1.00  0.78
ATOM   2230  CD2 HIS A1324       2.888   4.826 -25.363  1.00  0.78
ATOM   2231  CE1 HIS A1324       2.698   2.818 -24.503  1.00  0.78
ATOM   2232  NE2 HIS A1324       2.455   4.126 -24.256  1.00  0.78
ATOM   2233  H   HIS A1324       5.348   2.389 -26.319  1.00  0.00
ATOM   2234  H   HIS A1324       5.703   3.758 -28.845  1.00  0.00
ATOM   2235  H   HIS A1324       3.448   3.268 -28.224  1.00  0.00
ATOM   2236  H   HIS A1324       3.665   5.079 -27.913  1.00  0.00
ATOM   2237  H   HIS A1324       3.555   1.736 -26.107  1.00  0.00
ATOM   2238  H   HIS A1324       2.846   5.905 -25.513  1.00  0.00
ATOM   2239  H   HIS A1324       2.456   2.013 -23.809  1.00  0.00
ATOM   2240  N   GLY A1325       6.983   5.213 -26.372  1.00  0.79
ATOM   2241  CA  GLY A1325       7.852   6.334 -26.043  1.00  0.79
ATOM   2242  C   GLY A1325       7.494   7.058 -24.778  1.00  0.79
ATOM   2243  O   GLY A1325       6.517   7.785 -24.693  1.00  0.79
ATOM   2244  H   GLY A1325       7.006   4.378 -25.769  1.00  0.00
ATOM   2245  H   GLY A1325       7.733   7.047 -26.859  1.00  0.00
ATOM   2246  H   GLY A1325       8.859   5.931 -25.931  1.00  0.00
ATOM   2247  N   ALA A1326       8.372   6.916 -23.772  1.00  0.89
ATOM   2248  CA  ALA A1326       8.315   7.658 -22.536  1.00  0.89
ATOM   2249  C   ALA A1326       9.616   8.372 -22.290  1.00  0.89
ATOM   2250  O   ALA A1326      10.685   7.896 -22.661  1.00  0.89
ATOM   2251  CB  ALA A1326       8.095   6.716 -21.342  1.00  0.89
ATOM   2252  H   ALA A1326       9.135   6.234 -23.890  1.00  0.00
ATOM   2253  H   ALA A1326       7.490   8.365 -22.627  1.00  0.00
ATOM   2254  H   ALA A1326       8.062   7.338 -20.447  1.00  0.00
ATOM   2255  H   ALA A1326       7.150   6.201 -21.512  1.00  0.00
ATOM   2256  H   ALA A1326       8.936   6.023 -21.323  1.00  0.00
ATOM   2257  N   ASP A1327       9.539   9.546 -21.644  1.00  0.85
ATOM   2258  CA  ASP A1327      10.669  10.310 -21.171  1.00  0.85
ATOM   2259  C   ASP A1327      11.258   9.614 -19.951  1.00  0.85
ATOM   2260  O   ASP A1327      10.613   8.791 -19.309  1.00  0.85
ATOM   2261  CB  ASP A1327      10.230  11.743 -20.789  1.00  0.85
ATOM   2262  CG  ASP A1327       9.809  12.582 -21.991  1.00  0.85
ATOM   2263  OD1 ASP A1327       9.151  12.027 -22.910  1.00  0.85
ATOM   2264  OD2 ASP A1327      10.142  13.793 -22.018  1.00  0.85
ATOM   2265  H   ASP A1327       8.600   9.932 -21.472  1.00  0.00
ATOM   2266  H   ASP A1327      11.416  10.376 -21.962  1.00  0.00
ATOM   2267  H   ASP A1327      11.075  12.244 -20.316  1.00  0.00
ATOM   2268  H   ASP A1327       9.361  11.660 -20.137  1.00  0.00
ATOM   2269  N   PHE A1328      12.523   9.893 -19.602  1.00  0.84
ATOM   2270  CA  PHE A1328      13.081   9.386 -18.366  1.00  0.84
ATOM   2271  C   PHE A1328      12.719  10.342 -17.232  1.00  0.84
ATOM   2272  O   PHE A1328      12.758  11.560 -17.400  1.00  0.84
ATOM   2273  CB  PHE A1328      14.615   9.248 -18.521  1.00  0.84
ATOM   2274  CG  PHE A1328      15.244   8.372 -17.477  1.00  0.84
ATOM   2275  CD1 PHE A1328      15.284   6.983 -17.667  1.00  0.84
ATOM   2276  CD2 PHE A1328      15.834   8.915 -16.326  1.00  0.84
ATOM   2277  CE1 PHE A1328      15.929   6.149 -16.750  1.00  0.84
ATOM   2278  CE2 PHE A1328      16.475   8.084 -15.400  1.00  0.84
ATOM   2279  CZ  PHE A1328      16.536   6.703 -15.622  1.00  0.84
ATOM   2280  H   PHE A1328      13.105  10.475 -20.221  1.00  0.00
ATOM   2281  H   PHE A1328      12.673   8.403 -18.132  1.00  0.00
ATOM   2282  H   PHE A1328      15.068  10.236 -18.436  1.00  0.00
ATOM   2283  H   PHE A1328      14.805   8.765 -19.479  1.00  0.00
ATOM   2284  H   PHE A1328      14.805   6.547 -18.544  1.00  0.00
ATOM   2285  H   PHE A1328      15.793   9.990 -16.152  1.00  0.00
ATOM   2286  H   PHE A1328      15.958   5.072 -16.915  1.00  0.00
ATOM   2287  H   PHE A1328      16.927   8.512 -14.505  1.00  0.00
ATOM   2288  H   PHE A1328      17.058   6.060 -14.913  1.00  0.00
ATOM   2289  N   SER A1329      12.367   9.808 -16.046  1.00  0.87
ATOM   2290  CA  SER A1329      12.018  10.613 -14.884  1.00  0.87
ATOM   2291  C   SER A1329      12.760  10.121 -13.667  1.00  0.87
ATOM   2292  O   SER A1329      13.071   8.939 -13.546  1.00  0.87
ATOM   2293  CB  SER A1329      10.518  10.545 -14.514  1.00  0.87
ATOM   2294  OG  SER A1329       9.725  11.143 -15.529  1.00  0.87
ATOM   2295  H   SER A1329      12.344   8.782 -15.957  1.00  0.00
ATOM   2296  H   SER A1329      12.282  11.634 -15.159  1.00  0.00
ATOM   2297  H   SER A1329      10.300  11.036 -13.566  1.00  0.00
ATOM   2298  H   SER A1329      10.213   9.499 -14.484  1.00  0.00
ATOM   2299  H   SER A1329       8.743  11.067 -15.228  1.00  0.00
ATOM   2300  N   THR A1330      13.031  11.032 -12.722  1.00  0.85
ATOM   2301  CA  THR A1330      13.752  10.797 -11.476  1.00  0.85
ATOM   2302  C   THR A1330      13.068  11.651 -10.441  1.00  0.85
ATOM   2303  O   THR A1330      12.143  12.393 -10.748  1.00  0.85
ATOM   2304  CB  THR A1330      15.228  11.167 -11.488  1.00  0.85
ATOM   2305  OG1 THR A1330      15.403  12.460 -12.051  1.00  0.85
ATOM   2306  CG2 THR A1330      15.975  10.223 -12.420  1.00  0.85
ATOM   2307  H   THR A1330      12.698  11.992 -12.892  1.00  0.00
ATOM   2308  H   THR A1330      13.728   9.725 -11.283  1.00  0.00
ATOM   2309  H   THR A1330      15.593  11.119 -10.462  1.00  0.00
ATOM   2310  H   THR A1330      14.907  13.124 -11.440  1.00  0.00
ATOM   2311  H   THR A1330      17.024  10.520 -12.401  1.00  0.00
ATOM   2312  H   THR A1330      15.832   9.214 -12.033  1.00  0.00
ATOM   2313  H   THR A1330      15.538  10.342 -13.412  1.00  0.00
ATOM   2314  N   LYS A1331      13.468  11.569  -9.158  1.00  0.80
ATOM   2315  CA  LYS A1331      12.801  12.293  -8.086  1.00  0.80
ATOM   2316  C   LYS A1331      12.799  13.817  -8.215  1.00  0.80
ATOM   2317  O   LYS A1331      11.911  14.500  -7.716  1.00  0.80
ATOM   2318  CB  LYS A1331      13.394  11.903  -6.710  1.00  0.80
ATOM   2319  CG  LYS A1331      14.923  12.005  -6.624  1.00  0.80
ATOM   2320  CD  LYS A1331      15.447  11.882  -5.185  1.00  0.80
ATOM   2321  CE  LYS A1331      16.961  11.684  -5.183  1.00  0.80
ATOM   2322  NZ  LYS A1331      17.516  11.570  -3.816  1.00  0.80
ATOM   2323  H   LYS A1331      14.275  10.972  -8.927  1.00  0.00
ATOM   2324  H   LYS A1331      11.758  11.986  -8.170  1.00  0.00
ATOM   2325  H   LYS A1331      13.133  10.861  -6.526  1.00  0.00
ATOM   2326  H   LYS A1331      12.993  12.605  -5.979  1.00  0.00
ATOM   2327  H   LYS A1331      15.214  12.985  -7.003  1.00  0.00
ATOM   2328  H   LYS A1331      15.346  11.186  -7.206  1.00  0.00
ATOM   2329  H   LYS A1331      14.977  11.024  -4.704  1.00  0.00
ATOM   2330  H   LYS A1331      15.213  12.799  -4.643  1.00  0.00
ATOM   2331  H   LYS A1331      17.436  12.537  -5.668  1.00  0.00
ATOM   2332  H   LYS A1331      17.177  10.742  -5.688  1.00  0.00
ATOM   2333  H   LYS A1331      18.533  11.440  -3.914  1.00  0.00
ATOM   2334  H   LYS A1331      17.287  12.446  -3.324  1.00  0.00
ATOM   2335  H   LYS A1331      17.066  10.755  -3.375  1.00  0.00
ATOM   2336  N   ASP A1332      13.812  14.365  -8.893  1.00  0.82
ATOM   2337  CA  ASP A1332      14.046  15.760  -9.166  1.00  0.82
ATOM   2338  C   ASP A1332      13.674  16.157 -10.595  1.00  0.82
ATOM   2339  O   ASP A1332      13.676  17.339 -10.934  1.00  0.82
ATOM   2340  CB  ASP A1332      15.564  16.066  -8.926  1.00  0.82
ATOM   2341  CG  ASP A1332      16.533  15.094  -9.593  1.00  0.82
ATOM   2342  OD1 ASP A1332      16.063  14.058 -10.145  1.00  0.82
ATOM   2343  OD2 ASP A1332      17.770  15.317  -9.526  1.00  0.82
ATOM   2344  H   ASP A1332      14.512  13.709  -9.267  1.00  0.00
ATOM   2345  H   ASP A1332      13.410  16.340  -8.497  1.00  0.00
ATOM   2346  H   ASP A1332      15.752  16.009  -7.854  1.00  0.00
ATOM   2347  H   ASP A1332      15.764  17.037  -9.379  1.00  0.00
ATOM   2348  N   ALA A1333      13.312  15.192 -11.463  1.00  0.87
ATOM   2349  CA  ALA A1333      12.923  15.489 -12.824  1.00  0.87
ATOM   2350  C   ALA A1333      11.662  14.740 -13.183  1.00  0.87
ATOM   2351  O   ALA A1333      11.658  13.535 -13.432  1.00  0.87
ATOM   2352  CB  ALA A1333      14.026  15.132 -13.831  1.00  0.87
ATOM   2353  H   ALA A1333      13.312  14.212 -11.147  1.00  0.00
ATOM   2354  H   ALA A1333      12.748  16.563 -12.879  1.00  0.00
ATOM   2355  H   ALA A1333      13.648  15.387 -14.821  1.00  0.00
ATOM   2356  H   ALA A1333      14.903  15.724 -13.567  1.00  0.00
ATOM   2357  H   ALA A1333      14.214  14.063 -13.732  1.00  0.00
ATOM   2358  N   ASP A1334      10.559  15.493 -13.211  1.00  0.82
ATOM   2359  CA  ASP A1334       9.213  15.026 -13.359  1.00  0.82
ATOM   2360  C   ASP A1334       8.771  15.115 -14.814  1.00  0.82
ATOM   2361  O   ASP A1334       8.258  16.130 -15.267  1.00  0.82
ATOM   2362  CB  ASP A1334       8.419  15.975 -12.434  1.00  0.82
ATOM   2363  CG  ASP A1334       6.994  15.492 -12.120  1.00  0.82
ATOM   2364  OD1 ASP A1334       6.776  14.256 -12.031  1.00  0.82
ATOM   2365  OD2 ASP A1334       6.172  16.407 -11.790  1.00  0.82
ATOM   2366  H   ASP A1334      10.689  16.510 -13.117  1.00  0.00
ATOM   2367  H   ASP A1334       9.071  13.978 -13.094  1.00  0.00
ATOM   2368  H   ASP A1334       8.331  16.933 -12.946  1.00  0.00
ATOM   2369  H   ASP A1334       8.955  16.027 -11.486  1.00  0.00
ATOM   2370  N   ASN A1335       9.017  14.039 -15.592  1.00  0.84
ATOM   2371  CA  ASN A1335       8.824  14.054 -17.031  1.00  0.84
ATOM   2372  C   ASN A1335       7.882  12.949 -17.473  1.00  0.84
ATOM   2373  O   ASN A1335       7.817  12.607 -18.651  1.00  0.84
ATOM   2374  CB  ASN A1335      10.160  13.801 -17.772  1.00  0.84
ATOM   2375  CG  ASN A1335      11.199  14.873 -17.481  1.00  0.84
ATOM   2376  OD1 ASN A1335      10.938  16.076 -17.499  1.00  0.84
ATOM   2377  ND2 ASN A1335      12.460  14.427 -17.263  1.00  0.84
ATOM   2378  H   ASN A1335       9.355  13.174 -15.147  1.00  0.00
ATOM   2379  H   ASN A1335       8.416  15.036 -17.272  1.00  0.00
ATOM   2380  H   ASN A1335       9.970  13.799 -18.845  1.00  0.00
ATOM   2381  H   ASN A1335      10.566  12.853 -17.419  1.00  0.00
ATOM   2382  H   ASN A1335      13.215  15.097 -17.060  1.00  0.00
ATOM   2383  H   ASN A1335      12.663  13.418 -17.300  1.00  0.00
ATOM   2384  N   ASP A1336       7.136  12.324 -16.544  1.00  0.76
ATOM   2385  CA  ASP A1336       6.309  11.189 -16.882  1.00  0.76
ATOM   2386  C   ASP A1336       4.970  11.634 -17.467  1.00  0.76
ATOM   2387  O   ASP A1336       4.736  12.808 -17.741  1.00  0.76
ATOM   2388  CB  ASP A1336       6.241  10.137 -15.746  1.00  0.76
ATOM   2389  CG  ASP A1336       5.584  10.635 -14.474  1.00  0.76
ATOM   2390  OD1 ASP A1336       4.398  11.027 -14.563  1.00  0.76
ATOM   2391  OD2 ASP A1336       6.244  10.536 -13.402  1.00  0.76
ATOM   2392  H   ASP A1336       7.155  12.662 -15.571  1.00  0.00
ATOM   2393  H   ASP A1336       6.790  10.638 -17.690  1.00  0.00
ATOM   2394  H   ASP A1336       7.261   9.850 -15.489  1.00  0.00
ATOM   2395  H   ASP A1336       5.622   9.315 -16.106  1.00  0.00
ATOM   2396  N   ASN A1337       4.076  10.678 -17.784  1.00  0.69
ATOM   2397  CA  ASN A1337       2.820  11.007 -18.437  1.00  0.69
ATOM   2398  C   ASN A1337       1.663  11.012 -17.444  1.00  0.69
ATOM   2399  O   ASN A1337       0.493  10.962 -17.819  1.00  0.69
ATOM   2400  CB  ASN A1337       2.550  10.110 -19.676  1.00  0.69
ATOM   2401  CG  ASN A1337       3.692  10.200 -20.691  1.00  0.69
ATOM   2402  OD1 ASN A1337       4.209   9.209 -21.198  1.00  0.69
ATOM   2403  ND2 ASN A1337       4.123  11.442 -21.026  1.00  0.69
ATOM   2404  H   ASN A1337       4.286   9.695 -17.559  1.00  0.00
ATOM   2405  H   ASN A1337       2.907  12.023 -18.821  1.00  0.00
ATOM   2406  H   ASN A1337       1.630  10.438 -20.160  1.00  0.00
ATOM   2407  H   ASN A1337       2.478   9.074 -19.344  1.00  0.00
ATOM   2408  H   ASN A1337       4.889  11.556 -21.705  1.00  0.00
ATOM   2409  H   ASN A1337       3.684  12.271 -20.601  1.00  0.00
ATOM   2410  N   CYS A1338       1.971  11.106 -16.136  1.00  0.71
ATOM   2411  CA  CYS A1338       0.996  11.207 -15.077  1.00  0.71
ATOM   2412  C   CYS A1338       0.764  12.647 -14.641  1.00  0.71
ATOM   2413  O   CYS A1338       1.466  13.585 -14.999  1.00  0.71
ATOM   2414  CB  CYS A1338       1.473  10.374 -13.858  1.00  0.71
ATOM   2415  SG  CYS A1338       0.156   9.756 -12.757  1.00  0.71
ATOM   2416  H   CYS A1338       2.967  11.106 -15.875  1.00  0.00
ATOM   2417  H   CYS A1338       0.052  10.822 -15.461  1.00  0.00
ATOM   2418  H   CYS A1338       1.990  11.146 -13.288  1.00  0.00
ATOM   2419  H   CYS A1338       2.105   9.589 -14.272  1.00  0.00
ATOM   2420  N   MET A1339      -0.301  12.854 -13.841  1.00  0.52
ATOM   2421  CA  MET A1339      -0.485  14.061 -13.054  1.00  0.52
ATOM   2422  C   MET A1339       0.094  13.860 -11.657  1.00  0.52
ATOM   2423  O   MET A1339       0.437  14.792 -10.935  1.00  0.52
ATOM   2424  CB  MET A1339      -2.004  14.326 -12.953  1.00  0.52
ATOM   2425  CG  MET A1339      -2.400  15.632 -12.239  1.00  0.52
ATOM   2426  SD  MET A1339      -4.184  15.988 -12.273  1.00  0.52
ATOM   2427  CE  MET A1339      -4.294  16.315 -14.056  1.00  0.52
ATOM   2428  H   MET A1339      -1.021  12.119 -13.785  1.00  0.00
ATOM   2429  H   MET A1339       0.023  14.904 -13.522  1.00  0.00
ATOM   2430  H   MET A1339      -2.427  13.510 -12.367  1.00  0.00
ATOM   2431  H   MET A1339      -2.375  14.408 -13.975  1.00  0.00
ATOM   2432  H   MET A1339      -1.930  16.370 -12.889  1.00  0.00
ATOM   2433  H   MET A1339      -1.966  15.576 -11.241  1.00  0.00
ATOM   2434  H   MET A1339      -5.335  16.556 -14.272  1.00  0.00
ATOM   2435  H   MET A1339      -3.631  17.154 -14.268  1.00  0.00
ATOM   2436  H   MET A1339      -3.974  15.407 -14.567  1.00  0.00
ATOM   2437  N   CYS A1340       0.253  12.580 -11.271  1.00  0.72
ATOM   2438  CA  CYS A1340       1.066  12.123 -10.171  1.00  0.72
ATOM   2439  C   CYS A1340       2.551  12.255 -10.484  1.00  0.72
ATOM   2440  O   CYS A1340       2.920  12.630 -11.584  1.00  0.72
ATOM   2441  CB  CYS A1340       0.695  10.663  -9.795  1.00  0.72
ATOM   2442  SG  CYS A1340       1.146   9.366 -11.017  1.00  0.72
ATOM   2443  H   CYS A1340      -0.252  11.862 -11.810  1.00  0.00
ATOM   2444  H   CYS A1340       0.862  12.760  -9.310  1.00  0.00
ATOM   2445  H   CYS A1340      -0.392  10.733  -9.844  1.00  0.00
ATOM   2446  H   CYS A1340       1.125  10.507  -8.806  1.00  0.00
ATOM   2447  N   LYS A1341       3.445  11.958  -9.519  1.00  0.72
ATOM   2448  CA  LYS A1341       4.872  11.921  -9.806  1.00  0.72
ATOM   2449  C   LYS A1341       5.377  10.503  -9.588  1.00  0.72
ATOM   2450  O   LYS A1341       5.507  10.032  -8.455  1.00  0.72
ATOM   2451  CB  LYS A1341       5.642  12.886  -8.872  1.00  0.72
ATOM   2452  CG  LYS A1341       5.158  14.333  -9.019  1.00  0.72
ATOM   2453  CD  LYS A1341       6.027  15.354  -8.269  1.00  0.72
ATOM   2454  CE  LYS A1341       5.503  16.793  -8.326  1.00  0.72
ATOM   2455  NZ  LYS A1341       5.016  17.143  -9.671  1.00  0.72
ATOM   2456  H   LYS A1341       3.114  11.754  -8.565  1.00  0.00
ATOM   2457  H   LYS A1341       5.037  12.231 -10.838  1.00  0.00
ATOM   2458  H   LYS A1341       6.700  12.852  -9.131  1.00  0.00
ATOM   2459  H   LYS A1341       5.465  12.578  -7.842  1.00  0.00
ATOM   2460  H   LYS A1341       4.155  14.384  -8.595  1.00  0.00
ATOM   2461  H   LYS A1341       5.198  14.584 -10.079  1.00  0.00
ATOM   2462  H   LYS A1341       7.008  15.352  -8.743  1.00  0.00
ATOM   2463  H   LYS A1341       6.034  15.059  -7.220  1.00  0.00
ATOM   2464  H   LYS A1341       6.297  17.490  -8.057  1.00  0.00
ATOM   2465  H   LYS A1341       4.650  16.874  -7.652  1.00  0.00
ATOM   2466  H   LYS A1341       4.684  18.117  -9.627  1.00  0.00
ATOM   2467  H   LYS A1341       5.812  17.039 -10.316  1.00  0.00
ATOM   2468  H   LYS A1341       4.253  16.488  -9.895  1.00  0.00
ATOM   2469  N   CYS A1342       5.662   9.756 -10.674  1.00  0.82
ATOM   2470  CA  CYS A1342       5.898   8.320 -10.594  1.00  0.82
ATOM   2471  C   CYS A1342       7.173   7.926  -9.896  1.00  0.82
ATOM   2472  O   CYS A1342       7.215   6.947  -9.155  1.00  0.82
ATOM   2473  CB  CYS A1342       5.898   7.658 -11.979  1.00  0.82
ATOM   2474  SG  CYS A1342       4.243   7.643 -12.716  1.00  0.82
ATOM   2475  H   CYS A1342       5.715  10.217 -11.594  1.00  0.00
ATOM   2476  H   CYS A1342       5.063   7.963  -9.992  1.00  0.00
ATOM   2477  H   CYS A1342       6.158   6.627 -11.738  1.00  0.00
ATOM   2478  H   CYS A1342       6.673   8.142 -12.573  1.00  0.00
ATOM   2479  N   ALA A1343       8.254   8.694 -10.106  1.00  0.89
ATOM   2480  CA  ALA A1343       9.529   8.455  -9.466  1.00  0.89
ATOM   2481  C   ALA A1343       9.467   8.572  -7.949  1.00  0.89
ATOM   2482  O   ALA A1343      10.127   7.837  -7.222  1.00  0.89
ATOM   2483  CB  ALA A1343      10.588   9.401 -10.046  1.00  0.89
ATOM   2484  H   ALA A1343       8.172   9.491 -10.753  1.00  0.00
ATOM   2485  H   ALA A1343       9.808   7.423  -9.677  1.00  0.00
ATOM   2486  H   ALA A1343      11.525   9.183  -9.534  1.00  0.00
ATOM   2487  H   ALA A1343      10.651   9.192 -11.114  1.00  0.00
ATOM   2488  H   ALA A1343      10.248  10.418  -9.852  1.00  0.00
ATOM   2489  N   LEU A1344       8.637   9.494  -7.424  1.00  0.80
ATOM   2490  CA  LEU A1344       8.351   9.564  -6.005  1.00  0.80
ATOM   2491  C   LEU A1344       7.568   8.362  -5.478  1.00  0.80
ATOM   2492  O   LEU A1344       7.883   7.821  -4.424  1.00  0.80
ATOM   2493  CB  LEU A1344       7.619  10.877  -5.641  1.00  0.80
ATOM   2494  CG  LEU A1344       8.354  12.175  -6.048  1.00  0.80
ATOM   2495  CD1 LEU A1344       7.614  13.394  -5.482  1.00  0.80
ATOM   2496  CD2 LEU A1344       9.815  12.230  -5.584  1.00  0.80
ATOM   2497  H   LEU A1344       8.189  10.174  -8.054  1.00  0.00
ATOM   2498  H   LEU A1344       9.323   9.547  -5.513  1.00  0.00
ATOM   2499  H   LEU A1344       7.530  10.895  -4.555  1.00  0.00
ATOM   2500  H   LEU A1344       6.674  10.869  -6.184  1.00  0.00
ATOM   2501  H   LEU A1344       8.360  12.186  -7.138  1.00  0.00
ATOM   2502  H   LEU A1344       8.169  14.278  -5.796  1.00  0.00
ATOM   2503  H   LEU A1344       6.608  13.378  -5.900  1.00  0.00
ATOM   2504  H   LEU A1344       7.604  13.285  -4.397  1.00  0.00
ATOM   2505  H   LEU A1344      10.223  13.181  -5.926  1.00  0.00
ATOM   2506  H   LEU A1344       9.807  12.161  -4.496  1.00  0.00
ATOM   2507  H   LEU A1344      10.326  11.382  -6.040  1.00  0.00
ATOM   2508  N   MET A1345       6.531   7.897  -6.208  1.00  0.75
ATOM   2509  CA  MET A1345       5.764   6.726  -5.811  1.00  0.75
ATOM   2510  C   MET A1345       6.525   5.406  -5.871  1.00  0.75
ATOM   2511  O   MET A1345       6.444   4.574  -4.968  1.00  0.75
ATOM   2512  CB  MET A1345       4.529   6.547  -6.725  1.00  0.75
ATOM   2513  CG  MET A1345       3.495   7.682  -6.659  1.00  0.75
ATOM   2514  SD  MET A1345       2.168   7.516  -7.897  1.00  0.75
ATOM   2515  CE  MET A1345       1.591   5.833  -7.516  1.00  0.75
ATOM   2516  H   MET A1345       6.274   8.389  -7.076  1.00  0.00
ATOM   2517  H   MET A1345       5.502   6.929  -4.773  1.00  0.00
ATOM   2518  H   MET A1345       4.020   5.641  -6.397  1.00  0.00
ATOM   2519  H   MET A1345       4.899   6.527  -7.750  1.00  0.00
ATOM   2520  H   MET A1345       4.100   8.536  -6.962  1.00  0.00
ATOM   2521  H   MET A1345       3.160   7.740  -5.623  1.00  0.00
ATOM   2522  H   MET A1345       0.777   5.611  -8.207  1.00  0.00
ATOM   2523  H   MET A1345       2.440   5.165  -7.661  1.00  0.00
ATOM   2524  H   MET A1345       1.253   5.839  -6.480  1.00  0.00
ATOM   2525  N   LEU A1346       7.264   5.167  -6.971  1.00  0.83
ATOM   2526  CA  LEU A1346       7.801   3.853  -7.267  1.00  0.83
ATOM   2527  C   LEU A1346       9.296   3.743  -7.067  1.00  0.83
ATOM   2528  O   LEU A1346       9.854   2.664  -7.252  1.00  0.83
ATOM   2529  CB  LEU A1346       7.531   3.479  -8.740  1.00  0.83
ATOM   2530  CG  LEU A1346       6.048   3.375  -9.134  1.00  0.83
ATOM   2531  CD1 LEU A1346       5.979   3.001 -10.617  1.00  0.83
ATOM   2532  CD2 LEU A1346       5.268   2.375  -8.269  1.00  0.83
ATOM   2533  H   LEU A1346       7.454   5.942  -7.623  1.00  0.00
ATOM   2534  H   LEU A1346       7.299   3.184  -6.568  1.00  0.00
ATOM   2535  H   LEU A1346       7.965   2.491  -8.897  1.00  0.00
ATOM   2536  H   LEU A1346       7.956   4.279  -9.347  1.00  0.00
ATOM   2537  H   LEU A1346       5.569   4.339  -8.961  1.00  0.00
ATOM   2538  H   LEU A1346       4.923   2.932 -10.879  1.00  0.00
ATOM   2539  H   LEU A1346       6.483   3.794 -11.169  1.00  0.00
ATOM   2540  H   LEU A1346       6.488   2.044 -10.728  1.00  0.00
ATOM   2541  H   LEU A1346       4.239   2.378  -8.628  1.00  0.00
ATOM   2542  H   LEU A1346       5.741   1.402  -8.402  1.00  0.00
ATOM   2543  H   LEU A1346       5.339   2.722  -7.238  1.00  0.00
ATOM   2544  N   THR A1347       9.939   4.857  -6.674  1.00  0.85
ATOM   2545  CA  THR A1347      11.378   5.031  -6.495  1.00  0.85
ATOM   2546  C   THR A1347      12.254   4.868  -7.734  1.00  0.85
ATOM   2547  O   THR A1347      11.892   4.279  -8.750  1.00  0.85
ATOM   2548  CB  THR A1347      12.011   4.318  -5.298  1.00  0.85
ATOM   2549  OG1 THR A1347      12.253   2.938  -5.534  1.00  0.85
ATOM   2550  CG2 THR A1347      11.103   4.423  -4.066  1.00  0.85
ATOM   2551  H   THR A1347       9.351   5.679  -6.477  1.00  0.00
ATOM   2552  H   THR A1347      11.374   6.096  -6.261  1.00  0.00
ATOM   2553  H   THR A1347      12.966   4.817  -5.132  1.00  0.00
ATOM   2554  H   THR A1347      12.863   2.876  -6.362  1.00  0.00
ATOM   2555  H   THR A1347      11.607   3.899  -3.253  1.00  0.00
ATOM   2556  H   THR A1347      10.981   5.484  -3.850  1.00  0.00
ATOM   2557  H   THR A1347      10.156   3.951  -4.327  1.00  0.00
ATOM   2558  N   GLY A1348      13.482   5.430  -7.678  1.00  0.89
ATOM   2559  CA  GLY A1348      14.459   5.265  -8.744  1.00  0.89
ATOM   2560  C   GLY A1348      14.320   6.233  -9.884  1.00  0.89
ATOM   2561  O   GLY A1348      13.755   7.319  -9.770  1.00  0.89
ATOM   2562  H   GLY A1348      13.735   5.994  -6.854  1.00  0.00
ATOM   2563  H   GLY A1348      14.280   4.270  -9.152  1.00  0.00
ATOM   2564  H   GLY A1348      15.442   5.407  -8.295  1.00  0.00
ATOM   2565  N   GLY A1349      14.907   5.854 -11.027  1.00  0.89
ATOM   2566  CA  GLY A1349      14.828   6.588 -12.272  1.00  0.89
ATOM   2567  C   GLY A1349      14.405   5.618 -13.320  1.00  0.89
ATOM   2568  O   GLY A1349      14.940   4.519 -13.400  1.00  0.89
ATOM   2569  H   GLY A1349      15.452   4.980 -11.019  1.00  0.00
ATOM   2570  H   GLY A1349      15.803   7.013 -12.510  1.00  0.00
ATOM   2571  H   GLY A1349      14.132   7.422 -12.185  1.00  0.00
ATOM   2572  N   TRP A1350      13.420   5.980 -14.150  1.00  0.83
ATOM   2573  CA  TRP A1350      12.899   5.048 -15.120  1.00  0.83
ATOM   2574  C   TRP A1350      12.098   5.779 -16.181  1.00  0.83
ATOM   2575  O   TRP A1350      11.706   6.934 -16.027  1.00  0.83
ATOM   2576  CB  TRP A1350      11.996   3.983 -14.438  1.00  0.83
ATOM   2577  CG  TRP A1350      11.702   2.738 -15.245  1.00  0.83
ATOM   2578  CD1 TRP A1350      10.512   2.306 -15.759  1.00  0.83
ATOM   2579  CD2 TRP A1350      12.687   1.764 -15.630  1.00  0.83
ATOM   2580  NE1 TRP A1350      10.695   1.132 -16.453  1.00  0.83
ATOM   2581  CE2 TRP A1350      12.018   0.783 -16.383  1.00  0.83
ATOM   2582  CE3 TRP A1350      14.053   1.673 -15.377  1.00  0.83
ATOM   2583  CZ2 TRP A1350      12.697  -0.306 -16.906  1.00  0.83
ATOM   2584  CZ3 TRP A1350      14.746   0.586 -15.926  1.00  0.83
ATOM   2585  CH2 TRP A1350      14.078  -0.380 -16.692  1.00  0.83
ATOM   2586  H   TRP A1350      13.031   6.932 -14.096  1.00  0.00
ATOM   2587  H   TRP A1350      13.747   4.546 -15.587  1.00  0.00
ATOM   2588  H   TRP A1350      11.032   4.452 -14.242  1.00  0.00
ATOM   2589  H   TRP A1350      12.548   3.631 -13.566  1.00  0.00
ATOM   2590  H   TRP A1350       9.557   2.817 -15.637  1.00  0.00
ATOM   2591  H   TRP A1350       9.960   0.603 -16.944  1.00  0.00
ATOM   2592  H   TRP A1350      14.566   2.421 -14.773  1.00  0.00
ATOM   2593  H   TRP A1350      12.172  -1.080 -17.466  1.00  0.00
ATOM   2594  H   TRP A1350      15.818   0.490 -15.755  1.00  0.00
ATOM   2595  H   TRP A1350      14.644  -1.203 -17.128  1.00  0.00
ATOM   2596  N   TRP A1351      11.812   5.086 -17.298  1.00  0.82
ATOM   2597  CA  TRP A1351      10.893   5.518 -18.333  1.00  0.82
ATOM   2598  C   TRP A1351       9.442   5.260 -17.943  1.00  0.82
ATOM   2599  O   TRP A1351       8.756   4.389 -18.477  1.00  0.82
ATOM   2600  CB  TRP A1351      11.248   4.824 -19.664  1.00  0.82
ATOM   2601  CG  TRP A1351      12.638   5.195 -20.156  1.00  0.82
ATOM   2602  CD1 TRP A1351      13.027   6.353 -20.767  1.00  0.82
ATOM   2603  CD2 TRP A1351      13.820   4.394 -20.008  1.00  0.82
ATOM   2604  NE1 TRP A1351      14.363   6.300 -21.078  1.00  0.82
ATOM   2605  CE2 TRP A1351      14.886   5.124 -20.600  1.00  0.82
ATOM   2606  CE3 TRP A1351      14.044   3.153 -19.424  1.00  0.82
ATOM   2607  CZ2 TRP A1351      16.177   4.627 -20.598  1.00  0.82
ATOM   2608  CZ3 TRP A1351      15.354   2.659 -19.415  1.00  0.82
ATOM   2609  CH2 TRP A1351      16.408   3.384 -19.996  1.00  0.82
ATOM   2610  H   TRP A1351      12.282   4.179 -17.428  1.00  0.00
ATOM   2611  H   TRP A1351      10.996   6.596 -18.458  1.00  0.00
ATOM   2612  H   TRP A1351      10.528   5.133 -20.422  1.00  0.00
ATOM   2613  H   TRP A1351      11.237   3.747 -19.497  1.00  0.00
ATOM   2614  H   TRP A1351      12.371   7.198 -20.977  1.00  0.00
ATOM   2615  H   TRP A1351      14.888   7.025 -21.587  1.00  0.00
ATOM   2616  H   TRP A1351      13.225   2.582 -18.986  1.00  0.00
ATOM   2617  H   TRP A1351      16.993   5.188 -21.053  1.00  0.00
ATOM   2618  H   TRP A1351      15.560   1.695 -18.949  1.00  0.00
ATOM   2619  H   TRP A1351      17.418   2.974 -19.978  1.00  0.00
ATOM   2620  N   PHE A1352       8.951   6.004 -16.936  1.00  0.79
ATOM   2621  CA  PHE A1352       7.594   5.899 -16.450  1.00  0.79
ATOM   2622  C   PHE A1352       6.579   6.514 -17.427  1.00  0.79
ATOM   2623  O   PHE A1352       6.772   7.603 -17.953  1.00  0.79
ATOM   2624  CB  PHE A1352       7.436   6.561 -15.052  1.00  0.79
ATOM   2625  CG  PHE A1352       8.333   5.981 -13.980  1.00  0.79
ATOM   2626  CD1 PHE A1352       8.112   4.704 -13.433  1.00  0.79
ATOM   2627  CD2 PHE A1352       9.365   6.766 -13.436  1.00  0.79
ATOM   2628  CE1 PHE A1352       8.899   4.238 -12.368  1.00  0.79
ATOM   2629  CE2 PHE A1352      10.150   6.308 -12.372  1.00  0.79
ATOM   2630  CZ  PHE A1352       9.909   5.043 -11.830  1.00  0.79
ATOM   2631  H   PHE A1352       9.577   6.687 -16.486  1.00  0.00
ATOM   2632  H   PHE A1352       7.384   4.833 -16.364  1.00  0.00
ATOM   2633  H   PHE A1352       6.408   6.416 -14.721  1.00  0.00
ATOM   2634  H   PHE A1352       7.733   7.605 -15.158  1.00  0.00
ATOM   2635  H   PHE A1352       7.323   4.071 -13.839  1.00  0.00
ATOM   2636  H   PHE A1352       9.558   7.754 -13.853  1.00  0.00
ATOM   2637  H   PHE A1352       8.722   3.244 -11.958  1.00  0.00
ATOM   2638  H   PHE A1352      10.945   6.935 -11.968  1.00  0.00
ATOM   2639  H   PHE A1352      10.506   4.685 -10.991  1.00  0.00
ATOM   2640  N   ASP A1353       5.451   5.809 -17.659  1.00  0.77
ATOM   2641  CA  ASP A1353       4.265   6.286 -18.355  1.00  0.77
ATOM   2642  C   ASP A1353       3.333   6.991 -17.346  1.00  0.77
ATOM   2643  O   ASP A1353       3.769   7.802 -16.539  1.00  0.77
ATOM   2644  CB  ASP A1353       3.679   5.025 -19.047  1.00  0.77
ATOM   2645  CG  ASP A1353       2.585   5.276 -20.087  1.00  0.77
ATOM   2646  OD1 ASP A1353       1.951   6.359 -20.041  1.00  0.77
ATOM   2647  OD2 ASP A1353       2.353   4.342 -20.903  1.00  0.77
ATOM   2648  H   ASP A1353       5.428   4.840 -17.310  1.00  0.00
ATOM   2649  H   ASP A1353       4.449   7.044 -19.116  1.00  0.00
ATOM   2650  H   ASP A1353       3.224   4.417 -18.265  1.00  0.00
ATOM   2651  H   ASP A1353       4.503   4.565 -19.592  1.00  0.00
ATOM   2652  N   ALA A1354       2.022   6.679 -17.299  1.00  0.75
ATOM   2653  CA  ALA A1354       1.145   6.981 -16.177  1.00  0.75
ATOM   2654  C   ALA A1354       1.345   5.900 -15.115  1.00  0.75
ATOM   2655  O   ALA A1354       0.468   5.113 -14.785  1.00  0.75
ATOM   2656  CB  ALA A1354      -0.313   7.109 -16.650  1.00  0.75
ATOM   2657  H   ALA A1354       1.614   6.195 -18.111  1.00  0.00
ATOM   2658  H   ALA A1354       1.394   7.945 -15.733  1.00  0.00
ATOM   2659  H   ALA A1354      -0.915   7.334 -15.770  1.00  0.00
ATOM   2660  H   ALA A1354      -0.342   7.919 -17.378  1.00  0.00
ATOM   2661  H   ALA A1354      -0.588   6.153 -17.096  1.00  0.00
ATOM   2662  N   CYS A1355       2.597   5.842 -14.623  1.00  0.75
ATOM   2663  CA  CYS A1355       3.320   4.717 -14.058  1.00  0.75
ATOM   2664  C   CYS A1355       3.079   3.357 -14.696  1.00  0.75
ATOM   2665  O   CYS A1355       2.196   2.595 -14.331  1.00  0.75
ATOM   2666  CB  CYS A1355       3.395   4.662 -12.515  1.00  0.75
ATOM   2667  SG  CYS A1355       3.174   6.256 -11.658  1.00  0.75
ATOM   2668  H   CYS A1355       3.120   6.729 -14.652  1.00  0.00
ATOM   2669  H   CYS A1355       4.331   4.974 -14.373  1.00  0.00
ATOM   2670  H   CYS A1355       4.446   4.404 -12.384  1.00  0.00
ATOM   2671  H   CYS A1355       2.681   3.895 -12.216  1.00  0.00
ATOM   2672  N   GLY A1356       3.902   3.039 -15.719  1.00  0.80
ATOM   2673  CA  GLY A1356       3.703   1.870 -16.576  1.00  0.80
ATOM   2674  C   GLY A1356       4.105   0.516 -16.005  1.00  0.80
ATOM   2675  O   GLY A1356       4.260   0.357 -14.791  1.00  0.80
ATOM   2676  H   GLY A1356       4.710   3.650 -15.905  1.00  0.00
ATOM   2677  H   GLY A1356       4.368   2.044 -17.422  1.00  0.00
ATOM   2678  H   GLY A1356       2.634   1.835 -16.786  1.00  0.00
ATOM   2679  N   PRO A1357       4.334  -0.496 -16.859  1.00  0.86
ATOM   2680  CA  PRO A1357       4.334  -1.892 -16.432  1.00  0.86
ATOM   2681  C   PRO A1357       5.703  -2.375 -15.984  1.00  0.86
ATOM   2682  O   PRO A1357       5.918  -3.575 -15.813  1.00  0.86
ATOM   2683  CB  PRO A1357       3.873  -2.700 -17.666  1.00  0.86
ATOM   2684  CG  PRO A1357       3.569  -1.683 -18.772  1.00  0.86
ATOM   2685  CD  PRO A1357       4.247  -0.394 -18.317  1.00  0.86
ATOM   2686  H   PRO A1357       3.680  -2.017 -15.569  1.00  0.00
ATOM   2687  H   PRO A1357       2.992  -3.299 -17.437  1.00  0.00
ATOM   2688  H   PRO A1357       4.650  -3.394 -17.988  1.00  0.00
ATOM   2689  H   PRO A1357       2.497  -1.547 -18.918  1.00  0.00
ATOM   2690  H   PRO A1357       3.944  -2.014 -19.740  1.00  0.00
ATOM   2691  H   PRO A1357       5.245  -0.295 -18.744  1.00  0.00
ATOM   2692  H   PRO A1357       3.712   0.504 -18.624  1.00  0.00
ATOM   2693  N   SER A1358       6.659  -1.469 -15.763  1.00  0.87
ATOM   2694  CA  SER A1358       7.958  -1.849 -15.274  1.00  0.87
ATOM   2695  C   SER A1358       8.570  -0.814 -14.365  1.00  0.87
ATOM   2696  O   SER A1358       8.136   0.333 -14.269  1.00  0.87
ATOM   2697  CB  SER A1358       8.951  -2.172 -16.417  1.00  0.87
ATOM   2698  OG  SER A1358       9.125  -1.082 -17.325  1.00  0.87
ATOM   2699  H   SER A1358       6.462  -0.475 -15.947  1.00  0.00
ATOM   2700  H   SER A1358       7.781  -2.755 -14.694  1.00  0.00
ATOM   2701  H   SER A1358       8.620  -3.034 -16.996  1.00  0.00
ATOM   2702  H   SER A1358       9.934  -2.316 -15.969  1.00  0.00
ATOM   2703  H   SER A1358       9.797  -1.392 -18.042  1.00  0.00
ATOM   2704  N   ASN A1359       9.608  -1.265 -13.645  1.00  0.87
ATOM   2705  CA  ASN A1359      10.584  -0.437 -12.981  1.00  0.87
ATOM   2706  C   ASN A1359      11.656  -1.391 -12.501  1.00  0.87
ATOM   2707  O   ASN A1359      11.484  -2.100 -11.515  1.00  0.87
ATOM   2708  CB  ASN A1359      10.047   0.360 -11.758  1.00  0.87
ATOM   2709  CG  ASN A1359      11.114   1.332 -11.249  1.00  0.87
ATOM   2710  OD1 ASN A1359      12.202   1.431 -11.815  1.00  0.87
ATOM   2711  ND2 ASN A1359      10.808   2.043 -10.143  1.00  0.87
ATOM   2712  H   ASN A1359       9.717  -2.286 -13.560  1.00  0.00
ATOM   2713  H   ASN A1359      10.927   0.321 -13.685  1.00  0.00
ATOM   2714  H   ASN A1359       9.782  -0.330 -10.957  1.00  0.00
ATOM   2715  H   ASN A1359       9.174   0.936 -12.064  1.00  0.00
ATOM   2716  H   ASN A1359      11.489   2.712  -9.756  1.00  0.00
ATOM   2717  H   ASN A1359       9.894   1.916  -9.686  1.00  0.00
ATOM   2718  N   LEU A1360      12.814  -1.417 -13.177  1.00  0.89
ATOM   2719  CA  LEU A1360      13.914  -2.273 -12.779  1.00  0.89
ATOM   2720  C   LEU A1360      14.857  -1.509 -11.861  1.00  0.89
ATOM   2721  O   LEU A1360      15.814  -2.047 -11.303  1.00  0.89
ATOM   2722  CB  LEU A1360      14.661  -2.775 -14.038  1.00  0.89
ATOM   2723  CG  LEU A1360      14.255  -4.170 -14.578  1.00  0.89
ATOM   2724  CD1 LEU A1360      12.831  -4.640 -14.243  1.00  0.89
ATOM   2725  CD2 LEU A1360      14.492  -4.256 -16.092  1.00  0.89
ATOM   2726  H   LEU A1360      12.925  -0.811 -14.003  1.00  0.00
ATOM   2727  H   LEU A1360      13.528  -3.135 -12.235  1.00  0.00
ATOM   2728  H   LEU A1360      15.709  -2.858 -13.751  1.00  0.00
ATOM   2729  H   LEU A1360      14.425  -2.065 -14.830  1.00  0.00
ATOM   2730  H   LEU A1360      14.908  -4.858 -14.041  1.00  0.00
ATOM   2731  H   LEU A1360      12.707  -5.626 -14.690  1.00  0.00
ATOM   2732  H   LEU A1360      12.755  -4.676 -13.156  1.00  0.00
ATOM   2733  H   LEU A1360      12.145  -3.911 -14.674  1.00  0.00
ATOM   2734  H   LEU A1360      14.188  -5.255 -16.406  1.00  0.00
ATOM   2735  H   LEU A1360      13.880  -3.482 -16.555  1.00  0.00
ATOM   2736  H   LEU A1360      15.556  -4.085 -16.258  1.00  0.00
ATOM   2737  N   ASN A1361      14.576  -0.220 -11.621  1.00  0.88
ATOM   2738  CA  ASN A1361      15.395   0.646 -10.801  1.00  0.88
ATOM   2739  C   ASN A1361      14.684   1.007  -9.492  1.00  0.88
ATOM   2740  O   ASN A1361      15.132   1.872  -8.745  1.00  0.88
ATOM   2741  CB  ASN A1361      15.819   1.881 -11.629  1.00  0.88
ATOM   2742  CG  ASN A1361      16.857   1.566 -12.717  1.00  0.88
ATOM   2743  OD1 ASN A1361      17.199   2.418 -13.533  1.00  0.88
ATOM   2744  ND2 ASN A1361      17.415   0.335 -12.759  1.00  0.88
ATOM   2745  H   ASN A1361      13.726   0.177 -12.046  1.00  0.00
ATOM   2746  H   ASN A1361      16.303   0.122 -10.503  1.00  0.00
ATOM   2747  H   ASN A1361      16.271   2.599 -10.945  1.00  0.00
ATOM   2748  H   ASN A1361      14.929   2.258 -12.133  1.00  0.00
ATOM   2749  H   ASN A1361      18.112   0.110 -13.483  1.00  0.00
ATOM   2750  H   ASN A1361      17.143  -0.378 -12.067  1.00  0.00
ATOM   2751  N   GLY A1362      13.597   0.274  -9.150  1.00  0.89
ATOM   2752  CA  GLY A1362      12.880   0.359  -7.873  1.00  0.89
ATOM   2753  C   GLY A1362      13.638  -0.188  -6.684  1.00  0.89
ATOM   2754  O   GLY A1362      14.824  -0.520  -6.748  1.00  0.89
ATOM   2755  H   GLY A1362      13.244  -0.399  -9.845  1.00  0.00
ATOM   2756  H   GLY A1362      11.991  -0.260  -7.994  1.00  0.00
ATOM   2757  H   GLY A1362      12.679   1.415  -7.693  1.00  0.00
ATOM   2758  N   MET A1363      12.969  -0.306  -5.527  1.00  0.84
ATOM   2759  CA  MET A1363      13.568  -0.825  -4.312  1.00  0.84
ATOM   2760  C   MET A1363      13.927  -2.306  -4.385  1.00  0.84
ATOM   2761  O   MET A1363      13.143  -3.143  -4.828  1.00  0.84
ATOM   2762  CB  MET A1363      12.657  -0.600  -3.082  1.00  0.84
ATOM   2763  CG  MET A1363      12.259   0.866  -2.839  1.00  0.84
ATOM   2764  SD  MET A1363      13.669   1.991  -2.602  1.00  0.84
ATOM   2765  CE  MET A1363      13.841   1.674  -0.825  1.00  0.84
ATOM   2766  H   MET A1363      11.982  -0.014  -5.500  1.00  0.00
ATOM   2767  H   MET A1363      14.494  -0.260  -4.203  1.00  0.00
ATOM   2768  H   MET A1363      13.214  -0.928  -2.204  1.00  0.00
ATOM   2769  H   MET A1363      11.734  -1.149  -3.265  1.00  0.00
ATOM   2770  H   MET A1363      11.768   0.785  -1.869  1.00  0.00
ATOM   2771  H   MET A1363      11.591   1.139  -3.656  1.00  0.00
ATOM   2772  H   MET A1363      14.673   2.283  -0.472  1.00  0.00
ATOM   2773  H   MET A1363      12.900   1.964  -0.357  1.00  0.00
ATOM   2774  H   MET A1363      14.040   0.609  -0.709  1.00  0.00
ATOM   2775  N   PHE A1364      15.134  -2.682  -3.914  1.00  0.85
ATOM   2776  CA  PHE A1364      15.527  -4.077  -3.846  1.00  0.85
ATOM   2777  C   PHE A1364      14.975  -4.678  -2.563  1.00  0.85
ATOM   2778  O   PHE A1364      15.194  -4.171  -1.468  1.00  0.85
ATOM   2779  CB  PHE A1364      17.069  -4.246  -3.927  1.00  0.85
ATOM   2780  CG  PHE A1364      17.484  -5.684  -4.146  1.00  0.85
ATOM   2781  CD1 PHE A1364      17.806  -6.151  -5.431  1.00  0.85
ATOM   2782  CD2 PHE A1364      17.608  -6.572  -3.062  1.00  0.85
ATOM   2783  CE1 PHE A1364      18.191  -7.480  -5.642  1.00  0.85
ATOM   2784  CE2 PHE A1364      18.005  -7.900  -3.268  1.00  0.85
ATOM   2785  CZ  PHE A1364      18.286  -8.358  -4.559  1.00  0.85
ATOM   2786  H   PHE A1364      15.794  -1.959  -3.594  1.00  0.00
ATOM   2787  H   PHE A1364      15.113  -4.605  -4.705  1.00  0.00
ATOM   2788  H   PHE A1364      17.514  -3.907  -2.992  1.00  0.00
ATOM   2789  H   PHE A1364      17.424  -3.680  -4.788  1.00  0.00
ATOM   2790  H   PHE A1364      17.755  -5.467  -6.278  1.00  0.00
ATOM   2791  H   PHE A1364      17.393  -6.224  -2.052  1.00  0.00
ATOM   2792  H   PHE A1364      18.416  -7.830  -6.650  1.00  0.00
ATOM   2793  H   PHE A1364      18.095  -8.578  -2.419  1.00  0.00
ATOM   2794  H   PHE A1364      18.578  -9.396  -4.720  1.00  0.00
ATOM   2795  N   TYR A1365      14.226  -5.783  -2.696  1.00  0.78
ATOM   2796  CA  TYR A1365      13.635  -6.482  -1.581  1.00  0.78
ATOM   2797  C   TYR A1365      14.197  -7.887  -1.644  1.00  0.78
ATOM   2798  O   TYR A1365      14.222  -8.514  -2.700  1.00  0.78
ATOM   2799  CB  TYR A1365      12.086  -6.524  -1.665  1.00  0.78
ATOM   2800  CG  TYR A1365      11.460  -5.184  -1.361  1.00  0.78
ATOM   2801  CD1 TYR A1365      11.397  -4.725  -0.035  1.00  0.78
ATOM   2802  CD2 TYR A1365      10.894  -4.386  -2.374  1.00  0.78
ATOM   2803  CE1 TYR A1365      10.785  -3.502   0.274  1.00  0.78
ATOM   2804  CE2 TYR A1365      10.268  -3.168  -2.066  1.00  0.78
ATOM   2805  CZ  TYR A1365      10.206  -2.731  -0.740  1.00  0.78
ATOM   2806  OH  TYR A1365       9.524  -1.544  -0.406  1.00  0.78
ATOM   2807  H   TYR A1365      14.064  -6.152  -3.644  1.00  0.00
ATOM   2808  H   TYR A1365      13.869  -5.975  -0.645  1.00  0.00
ATOM   2809  H   TYR A1365      11.706  -7.246  -0.942  1.00  0.00
ATOM   2810  H   TYR A1365      11.810  -6.779  -2.688  1.00  0.00
ATOM   2811  H   TYR A1365      11.829  -5.327   0.764  1.00  0.00
ATOM   2812  H   TYR A1365      10.943  -4.719  -3.411  1.00  0.00
ATOM   2813  H   TYR A1365      10.760  -3.151   1.306  1.00  0.00
ATOM   2814  H   TYR A1365       9.831  -2.563  -2.860  1.00  0.00
ATOM   2815  H   TYR A1365       9.577  -1.444   0.618  1.00  0.00
ATOM   2816  N   THR A1366      14.712  -8.383  -0.510  1.00  0.77
ATOM   2817  CA  THR A1366      15.446  -9.629  -0.397  1.00  0.77
ATOM   2818  C   THR A1366      14.525 -10.833  -0.258  1.00  0.77
ATOM   2819  O   THR A1366      13.304 -10.725  -0.269  1.00  0.77
ATOM   2820  CB  THR A1366      16.439  -9.606   0.764  1.00  0.77
ATOM   2821  OG1 THR A1366      15.811  -9.130   1.943  1.00  0.77
ATOM   2822  CG2 THR A1366      17.578  -8.618   0.482  1.00  0.77
ATOM   2823  H   THR A1366      14.575  -7.835   0.351  1.00  0.00
ATOM   2824  H   THR A1366      16.002  -9.729  -1.329  1.00  0.00
ATOM   2825  H   THR A1366      16.809 -10.624   0.883  1.00  0.00
ATOM   2826  H   THR A1366      15.039  -9.778   2.156  1.00  0.00
ATOM   2827  H   THR A1366      18.247  -8.649   1.342  1.00  0.00
ATOM   2828  H   THR A1366      18.073  -8.954  -0.429  1.00  0.00
ATOM   2829  H   THR A1366      17.124  -7.635   0.357  1.00  0.00
ATOM   2830  N   ALA A1367      15.119 -12.047  -0.188  1.00  0.76
ATOM   2831  CA  ALA A1367      14.436 -13.327  -0.142  1.00  0.76
ATOM   2832  C   ALA A1367      13.305 -13.442   0.878  1.00  0.76
ATOM   2833  O   ALA A1367      13.515 -13.421   2.086  1.00  0.76
ATOM   2834  CB  ALA A1367      15.464 -14.449   0.128  1.00  0.76
ATOM   2835  H   ALA A1367      16.149 -12.064  -0.165  1.00  0.00
ATOM   2836  H   ALA A1367      13.960 -13.424  -1.118  1.00  0.00
ATOM   2837  H   ALA A1367      14.911 -15.388   0.154  1.00  0.00
ATOM   2838  H   ALA A1367      16.184 -14.425  -0.690  1.00  0.00
ATOM   2839  H   ALA A1367      15.933 -14.228   1.087  1.00  0.00
ATOM   2840  N   GLY A1368      12.056 -13.572   0.387  1.00  0.67
ATOM   2841  CA  GLY A1368      10.855 -13.681   1.204  1.00  0.67
ATOM   2842  C   GLY A1368      10.146 -12.362   1.369  1.00  0.67
ATOM   2843  O   GLY A1368       8.944 -12.318   1.615  1.00  0.67
ATOM   2844  H   GLY A1368      11.943 -13.596  -0.637  1.00  0.00
ATOM   2845  H   GLY A1368      11.179 -14.013   2.190  1.00  0.00
ATOM   2846  H   GLY A1368      10.185 -14.393   0.722  1.00  0.00
ATOM   2847  N   GLN A1369      10.854 -11.233   1.160  1.00  0.63
ATOM   2848  CA  GLN A1369      10.272  -9.906   1.175  1.00  0.63
ATOM   2849  C   GLN A1369       9.742  -9.530  -0.196  1.00  0.63
ATOM   2850  O   GLN A1369       9.038  -8.538  -0.345  1.00  0.63
ATOM   2851  CB  GLN A1369      11.303  -8.818   1.592  1.00  0.63
ATOM   2852  CG  GLN A1369      11.233  -8.391   3.078  1.00  0.63
ATOM   2853  CD  GLN A1369      12.317  -9.019   3.959  1.00  0.63
ATOM   2854  OE1 GLN A1369      13.360  -9.484   3.517  1.00  0.63
ATOM   2855  NE2 GLN A1369      12.082  -8.975   5.293  1.00  0.63
ATOM   2856  H   GLN A1369      11.864 -11.319   0.980  1.00  0.00
ATOM   2857  H   GLN A1369       9.464  -9.941   1.905  1.00  0.00
ATOM   2858  H   GLN A1369      11.089  -7.930   0.998  1.00  0.00
ATOM   2859  H   GLN A1369      12.294  -9.245   1.437  1.00  0.00
ATOM   2860  H   GLN A1369      10.269  -8.715   3.471  1.00  0.00
ATOM   2861  H   GLN A1369      11.385  -7.312   3.112  1.00  0.00
ATOM   2862  H   GLN A1369      12.766  -9.377   5.950  1.00  0.00
ATOM   2863  H   GLN A1369      11.220  -8.539   5.650  1.00  0.00
ATOM   2864  N   ASN A1370      10.051 -10.326  -1.231  1.00  0.70
ATOM   2865  CA  ASN A1370       9.691 -10.096  -2.615  1.00  0.70
ATOM   2866  C   ASN A1370       8.206 -10.106  -2.966  1.00  0.70
ATOM   2867  O   ASN A1370       7.849  -9.823  -4.106  1.00  0.70
ATOM   2868  CB  ASN A1370      10.448 -11.087  -3.526  1.00  0.70
ATOM   2869  CG  ASN A1370      10.340 -12.536  -3.062  1.00  0.70
ATOM   2870  OD1 ASN A1370      10.939 -12.932  -2.062  1.00  0.70
ATOM   2871  ND2 ASN A1370       9.581 -13.368  -3.807  1.00  0.70
ATOM   2872  H   ASN A1370      10.593 -11.177  -1.023  1.00  0.00
ATOM   2873  H   ASN A1370       9.991  -9.063  -2.789  1.00  0.00
ATOM   2874  H   ASN A1370      11.504 -10.816  -3.518  1.00  0.00
ATOM   2875  H   ASN A1370       9.997 -11.034  -4.517  1.00  0.00
ATOM   2876  H   ASN A1370       9.478 -14.356  -3.533  1.00  0.00
ATOM   2877  H   ASN A1370       9.105 -13.015  -4.649  1.00  0.00
ATOM   2878  N   HIS A1371       7.319 -10.405  -2.003  1.00  0.63
ATOM   2879  CA  HIS A1371       5.889 -10.515  -2.207  1.00  0.63
ATOM   2880  C   HIS A1371       5.144  -9.329  -1.613  1.00  0.63
ATOM   2881  O   HIS A1371       5.349  -8.952  -0.461  1.00  0.63
ATOM   2882  CB  HIS A1371       5.352 -11.796  -1.528  1.00  0.63
ATOM   2883  CG  HIS A1371       5.795 -13.042  -2.227  1.00  0.63
ATOM   2884  ND1 HIS A1371       5.261 -13.335  -3.466  1.00  0.63
ATOM   2885  CD2 HIS A1371       6.676 -14.007  -1.853  1.00  0.63
ATOM   2886  CE1 HIS A1371       5.823 -14.472  -3.822  1.00  0.63
ATOM   2887  NE2 HIS A1371       6.690 -14.923  -2.884  1.00  0.63
ATOM   2888  H   HIS A1371       7.681 -10.568  -1.052  1.00  0.00
ATOM   2889  H   HIS A1371       5.722 -10.545  -3.284  1.00  0.00
ATOM   2890  H   HIS A1371       4.262 -11.778  -1.532  1.00  0.00
ATOM   2891  H   HIS A1371       5.764 -11.840  -0.520  1.00  0.00
ATOM   2892  H   HIS A1371       4.572 -12.784  -3.997  1.00  0.00
ATOM   2893  H   HIS A1371       7.253 -14.048  -0.929  1.00  0.00
ATOM   2894  H   HIS A1371       5.615 -14.988  -4.759  1.00  0.00
ATOM   2895  N   GLY A1372       4.235  -8.702  -2.394  1.00  0.71
ATOM   2896  CA  GLY A1372       3.369  -7.637  -1.887  1.00  0.71
ATOM   2897  C   GLY A1372       3.996  -6.269  -1.896  1.00  0.71
ATOM   2898  O   GLY A1372       3.659  -5.414  -1.083  1.00  0.71
ATOM   2899  H   GLY A1372       4.149  -8.984  -3.381  1.00  0.00
ATOM   2900  H   GLY A1372       3.165  -7.888  -0.846  1.00  0.00
ATOM   2901  H   GLY A1372       2.486  -7.612  -2.525  1.00  0.00
ATOM   2902  N   LYS A1373       4.949  -6.013  -2.807  1.00  0.71
ATOM   2903  CA  LYS A1373       5.734  -4.796  -2.773  1.00  0.71
ATOM   2904  C   LYS A1373       5.516  -3.965  -4.016  1.00  0.71
ATOM   2905  O   LYS A1373       5.843  -4.353  -5.130  1.00  0.71
ATOM   2906  CB  LYS A1373       7.237  -5.115  -2.649  1.00  0.71
ATOM   2907  CG  LYS A1373       7.586  -5.941  -1.402  1.00  0.71
ATOM   2908  CD  LYS A1373       7.358  -5.200  -0.073  1.00  0.71
ATOM   2909  CE  LYS A1373       7.620  -6.086   1.148  1.00  0.71
ATOM   2910  NZ  LYS A1373       7.511  -5.280   2.385  1.00  0.71
ATOM   2911  H   LYS A1373       5.127  -6.702  -3.552  1.00  0.00
ATOM   2912  H   LYS A1373       5.405  -4.230  -1.901  1.00  0.00
ATOM   2913  H   LYS A1373       7.771  -4.168  -2.575  1.00  0.00
ATOM   2914  H   LYS A1373       7.520  -5.706  -3.520  1.00  0.00
ATOM   2915  H   LYS A1373       8.648  -6.178  -1.461  1.00  0.00
ATOM   2916  H   LYS A1373       6.934  -6.815  -1.401  1.00  0.00
ATOM   2917  H   LYS A1373       6.317  -4.880  -0.038  1.00  0.00
ATOM   2918  H   LYS A1373       8.056  -4.363  -0.032  1.00  0.00
ATOM   2919  H   LYS A1373       8.614  -6.531   1.095  1.00  0.00
ATOM   2920  H   LYS A1373       6.866  -6.871   1.191  1.00  0.00
ATOM   2921  H   LYS A1373       7.694  -5.915   3.175  1.00  0.00
ATOM   2922  H   LYS A1373       8.218  -4.534   2.322  1.00  0.00
ATOM   2923  H   LYS A1373       6.554  -4.900   2.413  1.00  0.00
ATOM   2924  N   LEU A1374       4.957  -2.755  -3.848  1.00  0.73
ATOM   2925  CA  LEU A1374       4.466  -1.976  -4.969  1.00  0.73
ATOM   2926  C   LEU A1374       5.510  -1.061  -5.598  1.00  0.73
ATOM   2927  O   LEU A1374       5.344  -0.580  -6.717  1.00  0.73
ATOM   2928  CB  LEU A1374       3.268  -1.145  -4.461  1.00  0.73
ATOM   2929  CG  LEU A1374       2.084  -2.034  -4.024  1.00  0.73
ATOM   2930  CD1 LEU A1374       1.152  -1.285  -3.067  1.00  0.73
ATOM   2931  CD2 LEU A1374       1.281  -2.570  -5.219  1.00  0.73
ATOM   2932  H   LEU A1374       4.875  -2.370  -2.896  1.00  0.00
ATOM   2933  H   LEU A1374       4.181  -2.668  -5.762  1.00  0.00
ATOM   2934  H   LEU A1374       2.929  -0.506  -5.276  1.00  0.00
ATOM   2935  H   LEU A1374       3.597  -0.570  -3.596  1.00  0.00
ATOM   2936  H   LEU A1374       2.518  -2.888  -3.504  1.00  0.00
ATOM   2937  H   LEU A1374       0.347  -1.971  -2.804  1.00  0.00
ATOM   2938  H   LEU A1374       1.746  -1.005  -2.197  1.00  0.00
ATOM   2939  H   LEU A1374       0.781  -0.411  -3.602  1.00  0.00
ATOM   2940  H   LEU A1374       0.474  -3.180  -4.813  1.00  0.00
ATOM   2941  H   LEU A1374       0.900  -1.704  -5.761  1.00  0.00
ATOM   2942  H   LEU A1374       1.968  -3.159  -5.827  1.00  0.00
ATOM   2943  N   ASN A1375       6.647  -0.843  -4.910  1.00  0.82
ATOM   2944  CA  ASN A1375       7.749  -0.014  -5.373  1.00  0.82
ATOM   2945  C   ASN A1375       9.009  -0.840  -5.566  1.00  0.82
ATOM   2946  O   ASN A1375      10.122  -0.321  -5.566  1.00  0.82
ATOM   2947  CB  ASN A1375       7.998   1.199  -4.434  1.00  0.82
ATOM   2948  CG  ASN A1375       8.276   0.821  -2.980  1.00  0.82
ATOM   2949  OD1 ASN A1375       8.339  -0.342  -2.567  1.00  0.82
ATOM   2950  ND2 ASN A1375       8.448   1.873  -2.144  1.00  0.82
ATOM   2951  H   ASN A1375       6.743  -1.296  -3.990  1.00  0.00
ATOM   2952  H   ASN A1375       7.466   0.393  -6.344  1.00  0.00
ATOM   2953  H   ASN A1375       7.099   1.815  -4.439  1.00  0.00
ATOM   2954  H   ASN A1375       8.892   1.707  -4.796  1.00  0.00
ATOM   2955  H   ASN A1375       8.640   1.711  -1.145  1.00  0.00
ATOM   2956  H   ASN A1375       8.387   2.835  -2.507  1.00  0.00
ATOM   2957  N   GLY A1376       8.851  -2.171  -5.709  1.00  0.87
ATOM   2958  CA  GLY A1376       9.956  -3.085  -5.972  1.00  0.87
ATOM   2959  C   GLY A1376      10.509  -3.076  -7.381  1.00  0.87
ATOM   2960  O   GLY A1376      10.157  -2.271  -8.242  1.00  0.87
ATOM   2961  H   GLY A1376       7.902  -2.562  -5.628  1.00  0.00
ATOM   2962  H   GLY A1376       9.535  -4.078  -5.818  1.00  0.00
ATOM   2963  H   GLY A1376      10.759  -2.793  -5.296  1.00  0.00
ATOM   2964  N   ILE A1377      11.402  -4.042  -7.650  1.00  0.84
ATOM   2965  CA  ILE A1377      12.018  -4.263  -8.945  1.00  0.84
ATOM   2966  C   ILE A1377      11.082  -5.136  -9.755  1.00  0.84
ATOM   2967  O   ILE A1377      11.029  -6.350  -9.584  1.00  0.84
ATOM   2968  CB  ILE A1377      13.380  -4.935  -8.806  1.00  0.84
ATOM   2969  CG1 ILE A1377      14.328  -4.014  -8.016  1.00  0.84
ATOM   2970  CG2 ILE A1377      13.978  -5.289 -10.184  1.00  0.84
ATOM   2971  CD1 ILE A1377      15.662  -4.678  -7.683  1.00  0.84
ATOM   2972  H   ILE A1377      11.669  -4.672  -6.881  1.00  0.00
ATOM   2973  H   ILE A1377      12.183  -3.307  -9.441  1.00  0.00
ATOM   2974  H   ILE A1377      13.253  -5.871  -8.262  1.00  0.00
ATOM   2975  H   ILE A1377      13.842  -3.754  -7.076  1.00  0.00
ATOM   2976  H   ILE A1377      14.542  -3.145  -8.638  1.00  0.00
ATOM   2977  H   ILE A1377      14.943  -5.762 -10.001  1.00  0.00
ATOM   2978  H   ILE A1377      13.279  -5.970 -10.669  1.00  0.00
ATOM   2979  H   ILE A1377      14.083  -4.355 -10.736  1.00  0.00
ATOM   2980  H   ILE A1377      16.252  -3.948  -7.129  1.00  0.00
ATOM   2981  H   ILE A1377      15.438  -5.559  -7.081  1.00  0.00
ATOM   2982  H   ILE A1377      16.131  -4.943  -8.630  1.00  0.00
ATOM   2983  N   LYS A1378      10.287  -4.523 -10.647  1.00  0.82
ATOM   2984  CA  LYS A1378       9.110  -5.160 -11.196  1.00  0.82
ATOM   2985  C   LYS A1378       9.034  -5.142 -12.706  1.00  0.82
ATOM   2986  O   LYS A1378       9.397  -4.183 -13.388  1.00  0.82
ATOM   2987  CB  LYS A1378       7.821  -4.567 -10.589  1.00  0.82
ATOM   2988  CG  LYS A1378       7.538  -3.101 -10.948  1.00  0.82
ATOM   2989  CD  LYS A1378       6.718  -2.431  -9.839  1.00  0.82
ATOM   2990  CE  LYS A1378       6.518  -0.924 -10.012  1.00  0.82
ATOM   2991  NZ  LYS A1378       5.316  -0.612 -10.823  1.00  0.82
ATOM   2992  H   LYS A1378      10.523  -3.567 -10.950  1.00  0.00
ATOM   2993  H   LYS A1378       9.200  -6.209 -10.913  1.00  0.00
ATOM   2994  H   LYS A1378       7.936  -4.606  -9.506  1.00  0.00
ATOM   2995  H   LYS A1378       6.991  -5.148 -10.992  1.00  0.00
ATOM   2996  H   LYS A1378       6.974  -3.064 -11.880  1.00  0.00
ATOM   2997  H   LYS A1378       8.485  -2.572 -11.058  1.00  0.00
ATOM   2998  H   LYS A1378       7.266  -2.573  -8.908  1.00  0.00
ATOM   2999  H   LYS A1378       5.727  -2.885  -9.859  1.00  0.00
ATOM   3000  H   LYS A1378       7.387  -0.497 -10.513  1.00  0.00
ATOM   3001  H   LYS A1378       6.358  -0.487  -9.026  1.00  0.00
ATOM   3002  H   LYS A1378       5.256   0.414 -10.890  1.00  0.00
ATOM   3003  H   LYS A1378       5.454  -1.049 -11.746  1.00  0.00
ATOM   3004  H   LYS A1378       4.506  -1.011 -10.327  1.00  0.00
ATOM   3005  N   TRP A1379       8.538  -6.259 -13.263  1.00  0.76
ATOM   3006  CA  TRP A1379       8.322  -6.430 -14.679  1.00  0.76
ATOM   3007  C   TRP A1379       6.977  -7.122 -14.817  1.00  0.76
ATOM   3008  O   TRP A1379       6.847  -8.324 -14.577  1.00  0.76
ATOM   3009  CB  TRP A1379       9.486  -7.276 -15.250  1.00  0.76
ATOM   3010  CG  TRP A1379       9.629  -7.331 -16.758  1.00  0.76
ATOM   3011  CD1 TRP A1379       9.265  -8.316 -17.632  1.00  0.76
ATOM   3012  CD2 TRP A1379      10.291  -6.324 -17.536  1.00  0.76
ATOM   3013  NE1 TRP A1379       9.655  -7.992 -18.911  1.00  0.76
ATOM   3014  CE2 TRP A1379      10.297  -6.777 -18.877  1.00  0.76
ATOM   3015  CE3 TRP A1379      10.839  -5.094 -17.188  1.00  0.76
ATOM   3016  CZ2 TRP A1379      10.844  -5.996 -19.883  1.00  0.76
ATOM   3017  CZ3 TRP A1379      11.379  -4.305 -18.210  1.00  0.76
ATOM   3018  CH2 TRP A1379      11.373  -4.748 -19.538  1.00  0.76
ATOM   3019  H   TRP A1379       8.297  -7.043 -12.640  1.00  0.00
ATOM   3020  H   TRP A1379       8.305  -5.492 -15.233  1.00  0.00
ATOM   3021  H   TRP A1379       9.310  -8.304 -14.932  1.00  0.00
ATOM   3022  H   TRP A1379      10.400  -6.795 -14.901  1.00  0.00
ATOM   3023  H   TRP A1379       8.740  -9.230 -17.355  1.00  0.00
ATOM   3024  H   TRP A1379       9.493  -8.564 -19.752  1.00  0.00
ATOM   3025  H   TRP A1379      10.848  -4.755 -16.152  1.00  0.00
ATOM   3026  H   TRP A1379      10.861  -6.345 -20.915  1.00  0.00
ATOM   3027  H   TRP A1379      11.810  -3.333 -17.969  1.00  0.00
ATOM   3028  H   TRP A1379      11.788  -4.109 -20.317  1.00  0.00
ATOM   3029  N   HIS A1380       5.919  -6.355 -15.156  1.00  0.77
ATOM   3030  CA  HIS A1380       4.538  -6.766 -14.949  1.00  0.77
ATOM   3031  C   HIS A1380       4.116  -8.001 -15.711  1.00  0.77
ATOM   3032  O   HIS A1380       3.375  -8.823 -15.187  1.00  0.77
ATOM   3033  CB  HIS A1380       3.522  -5.639 -15.227  1.00  0.77
ATOM   3034  CG  HIS A1380       3.553  -4.539 -14.206  1.00  0.77
ATOM   3035  ND1 HIS A1380       2.480  -3.676 -14.133  1.00  0.77
ATOM   3036  CD2 HIS A1380       4.464  -4.229 -13.248  1.00  0.77
ATOM   3037  CE1 HIS A1380       2.752  -2.856 -13.143  1.00  0.77
ATOM   3038  NE2 HIS A1380       3.945  -3.148 -12.562  1.00  0.77
ATOM   3039  H   HIS A1380       6.098  -5.434 -15.582  1.00  0.00
ATOM   3040  H   HIS A1380       4.524  -7.017 -13.888  1.00  0.00
ATOM   3041  H   HIS A1380       2.519  -6.065 -15.219  1.00  0.00
ATOM   3042  H   HIS A1380       3.793  -5.182 -16.179  1.00  0.00
ATOM   3043  H   HIS A1380       1.641  -3.674 -14.730  1.00  0.00
ATOM   3044  H   HIS A1380       5.413  -4.731 -13.059  1.00  0.00
ATOM   3045  H   HIS A1380       2.100  -2.041 -12.827  1.00  0.00
ATOM   3046  N   TYR A1381       4.603  -8.203 -16.946  1.00  0.76
ATOM   3047  CA  TYR A1381       4.131  -9.325 -17.740  1.00  0.76
ATOM   3048  C   TYR A1381       4.963 -10.586 -17.506  1.00  0.76
ATOM   3049  O   TYR A1381       4.700 -11.627 -18.103  1.00  0.76
ATOM   3050  CB  TYR A1381       4.080  -8.974 -19.250  1.00  0.76
ATOM   3051  CG  TYR A1381       3.110  -7.852 -19.512  1.00  0.76
ATOM   3052  CD1 TYR A1381       1.722  -8.041 -19.389  1.00  0.76
ATOM   3053  CD2 TYR A1381       3.584  -6.593 -19.908  1.00  0.76
ATOM   3054  CE1 TYR A1381       0.834  -6.986 -19.651  1.00  0.76
ATOM   3055  CE2 TYR A1381       2.703  -5.537 -20.171  1.00  0.76
ATOM   3056  CZ  TYR A1381       1.326  -5.736 -20.042  1.00  0.76
ATOM   3057  OH  TYR A1381       0.441  -4.678 -20.325  1.00  0.76
ATOM   3058  H   TYR A1381       5.312  -7.562 -17.331  1.00  0.00
ATOM   3059  H   TYR A1381       3.115  -9.536 -17.407  1.00  0.00
ATOM   3060  H   TYR A1381       3.767  -9.847 -19.824  1.00  0.00
ATOM   3061  H   TYR A1381       5.067  -8.633 -19.562  1.00  0.00
ATOM   3062  H   TYR A1381       1.333  -9.014 -19.088  1.00  0.00
ATOM   3063  H   TYR A1381       4.657  -6.434 -20.013  1.00  0.00
ATOM   3064  H   TYR A1381      -0.240  -7.141 -19.550  1.00  0.00
ATOM   3065  H   TYR A1381       3.090  -4.564 -20.475  1.00  0.00
ATOM   3066  H   TYR A1381      -0.514  -5.038 -20.183  1.00  0.00
ATOM   3067  N   PHE A1382       5.944 -10.540 -16.572  1.00  0.84
ATOM   3068  CA  PHE A1382       6.631 -11.729 -16.092  1.00  0.84
ATOM   3069  C   PHE A1382       6.057 -12.171 -14.745  1.00  0.84
ATOM   3070  O   PHE A1382       5.500 -13.258 -14.636  1.00  0.84
ATOM   3071  CB  PHE A1382       8.173 -11.486 -16.020  1.00  0.84
ATOM   3072  CG  PHE A1382       9.007 -12.622 -15.461  1.00  0.84
ATOM   3073  CD1 PHE A1382       8.686 -13.973 -15.679  1.00  0.84
ATOM   3074  CD2 PHE A1382      10.156 -12.321 -14.709  1.00  0.84
ATOM   3075  CE1 PHE A1382       9.473 -14.997 -15.131  1.00  0.84
ATOM   3076  CE2 PHE A1382      10.948 -13.340 -14.163  1.00  0.84
ATOM   3077  CZ  PHE A1382      10.607 -14.681 -14.372  1.00  0.84
ATOM   3078  H   PHE A1382       6.215  -9.624 -16.186  1.00  0.00
ATOM   3079  H   PHE A1382       6.466 -12.541 -16.800  1.00  0.00
ATOM   3080  H   PHE A1382       8.340 -10.635 -15.360  1.00  0.00
ATOM   3081  H   PHE A1382       8.510 -11.372 -17.050  1.00  0.00
ATOM   3082  H   PHE A1382       7.814 -14.228 -16.282  1.00  0.00
ATOM   3083  H   PHE A1382      10.435 -11.280 -14.548  1.00  0.00
ATOM   3084  H   PHE A1382       9.202 -16.040 -15.296  1.00  0.00
ATOM   3085  H   PHE A1382      11.830 -13.088 -13.575  1.00  0.00
ATOM   3086  H   PHE A1382      11.220 -15.475 -13.947  1.00  0.00
ATOM   3087  N   LYS A1383       6.177 -11.345 -13.678  1.00  0.80
ATOM   3088  CA  LYS A1383       5.728 -11.751 -12.352  1.00  0.80
ATOM   3089  C   LYS A1383       4.685 -10.828 -11.737  1.00  0.80
ATOM   3090  O   LYS A1383       4.225 -11.052 -10.629  1.00  0.80
ATOM   3091  CB  LYS A1383       6.886 -11.845 -11.323  1.00  0.80
ATOM   3092  CG  LYS A1383       7.923 -12.951 -11.560  1.00  0.80
ATOM   3093  CD  LYS A1383       7.303 -14.346 -11.768  1.00  0.80
ATOM   3094  CE  LYS A1383       8.017 -15.507 -11.064  1.00  0.80
ATOM   3095  NZ  LYS A1383       7.664 -15.636  -9.629  1.00  0.80
ATOM   3096  H   LYS A1383       6.594 -10.412 -13.806  1.00  0.00
ATOM   3097  H   LYS A1383       5.289 -12.731 -12.539  1.00  0.00
ATOM   3098  H   LYS A1383       6.428 -12.062 -10.358  1.00  0.00
ATOM   3099  H   LYS A1383       7.435 -10.907 -11.400  1.00  0.00
ATOM   3100  H   LYS A1383       8.550 -13.002 -10.670  1.00  0.00
ATOM   3101  H   LYS A1383       8.471 -12.696 -12.467  1.00  0.00
ATOM   3102  H   LYS A1383       7.358 -14.554 -12.837  1.00  0.00
ATOM   3103  H   LYS A1383       6.300 -14.303 -11.343  1.00  0.00
ATOM   3104  H   LYS A1383       9.094 -15.347 -11.123  1.00  0.00
ATOM   3105  H   LYS A1383       7.688 -16.430 -11.540  1.00  0.00
ATOM   3106  H   LYS A1383       8.194 -16.438  -9.259  1.00  0.00
ATOM   3107  H   LYS A1383       7.935 -14.754  -9.172  1.00  0.00
ATOM   3108  H   LYS A1383       6.647 -15.795  -9.582  1.00  0.00
ATOM   3109  N   GLY A1384       4.242  -9.782 -12.458  1.00  0.80
ATOM   3110  CA  GLY A1384       3.178  -8.923 -11.956  1.00  0.80
ATOM   3111  C   GLY A1384       3.644  -7.677 -11.241  1.00  0.80
ATOM   3112  O   GLY A1384       4.836  -7.374 -11.156  1.00  0.80
ATOM   3113  H   GLY A1384       4.661  -9.586 -13.378  1.00  0.00
ATOM   3114  H   GLY A1384       2.647  -9.526 -11.220  1.00  0.00
ATOM   3115  H   GLY A1384       2.586  -8.621 -12.820  1.00  0.00
ATOM   3116  N   PRO A1385       2.697  -6.887 -10.749  1.00  0.72
ATOM   3117  CA  PRO A1385       2.994  -5.528 -10.323  1.00  0.72
ATOM   3118  C   PRO A1385       3.499  -5.451  -8.908  1.00  0.72
ATOM   3119  O   PRO A1385       3.980  -4.388  -8.523  1.00  0.72
ATOM   3120  CB  PRO A1385       1.652  -4.793 -10.471  1.00  0.72
ATOM   3121  CG  PRO A1385       0.598  -5.888 -10.334  1.00  0.72
ATOM   3122  CD  PRO A1385       1.269  -7.057 -11.045  1.00  0.72
ATOM   3123  H   PRO A1385       3.795  -5.091 -10.919  1.00  0.00
ATOM   3124  H   PRO A1385       1.572  -4.266 -11.422  1.00  0.00
ATOM   3125  H   PRO A1385       1.527  -4.016  -9.717  1.00  0.00
ATOM   3126  H   PRO A1385      -0.368  -5.617 -10.761  1.00  0.00
ATOM   3127  H   PRO A1385       0.331  -6.106  -9.300  1.00  0.00
ATOM   3128  H   PRO A1385       0.911  -8.020 -10.680  1.00  0.00
ATOM   3129  H   PRO A1385       1.073  -7.087 -12.117  1.00  0.00
ATOM   3130  N   SER A1386       3.365  -6.525  -8.115  1.00  0.75
ATOM   3131  CA  SER A1386       3.731  -6.513  -6.713  1.00  0.75
ATOM   3132  C   SER A1386       4.814  -7.510  -6.358  1.00  0.75
ATOM   3133  O   SER A1386       5.081  -7.743  -5.178  1.00  0.75
ATOM   3134  CB  SER A1386       2.494  -6.799  -5.835  1.00  0.75
ATOM   3135  OG  SER A1386       1.911  -8.063  -6.168  1.00  0.75
ATOM   3136  H   SER A1386       2.987  -7.393  -8.519  1.00  0.00
ATOM   3137  H   SER A1386       4.127  -5.516  -6.521  1.00  0.00
ATOM   3138  H   SER A1386       1.732  -6.027  -5.941  1.00  0.00
ATOM   3139  H   SER A1386       2.818  -6.887  -4.798  1.00  0.00
ATOM   3140  H   SER A1386       1.097  -8.191  -5.550  1.00  0.00
ATOM   3141  N   TYR A1387       5.484  -8.106  -7.362  1.00  0.72
ATOM   3142  CA  TYR A1387       6.590  -9.015  -7.132  1.00  0.72
ATOM   3143  C   TYR A1387       7.892  -8.260  -7.357  1.00  0.72
ATOM   3144  O   TYR A1387       8.086  -7.618  -8.388  1.00  0.72
ATOM   3145  CB  TYR A1387       6.496 -10.232  -8.091  1.00  0.72
ATOM   3146  CG  TYR A1387       7.422 -11.371  -7.727  1.00  0.72
ATOM   3147  CD1 TYR A1387       8.761 -11.348  -8.146  1.00  0.72
ATOM   3148  CD2 TYR A1387       6.959 -12.488  -7.008  1.00  0.72
ATOM   3149  CE1 TYR A1387       9.631 -12.393  -7.823  1.00  0.72
ATOM   3150  CE2 TYR A1387       7.826 -13.551  -6.697  1.00  0.72
ATOM   3151  CZ  TYR A1387       9.169 -13.481  -7.087  1.00  0.72
ATOM   3152  OH  TYR A1387      10.101 -14.469  -6.742  1.00  0.72
ATOM   3153  H   TYR A1387       5.200  -7.908  -8.332  1.00  0.00
ATOM   3154  H   TYR A1387       6.554  -9.390  -6.109  1.00  0.00
ATOM   3155  H   TYR A1387       6.767  -9.902  -9.094  1.00  0.00
ATOM   3156  H   TYR A1387       5.483 -10.627  -8.015  1.00  0.00
ATOM   3157  H   TYR A1387       9.127 -10.504  -8.731  1.00  0.00
ATOM   3158  H   TYR A1387       5.918 -12.530  -6.689  1.00  0.00
ATOM   3159  H   TYR A1387      10.671 -12.356  -8.147  1.00  0.00
ATOM   3160  H   TYR A1387       7.455 -14.422  -6.157  1.00  0.00
ATOM   3161  H   TYR A1387      11.009 -14.174  -7.129  1.00  0.00
ATOM   3162  N   SER A1388       8.832  -8.334  -6.396  1.00  0.85
ATOM   3163  CA  SER A1388      10.151  -7.734  -6.555  1.00  0.85
ATOM   3164  C   SER A1388      11.192  -8.770  -6.956  1.00  0.85
ATOM   3165  O   SER A1388      11.452  -9.736  -6.245  1.00  0.85
ATOM   3166  CB  SER A1388      10.625  -7.017  -5.273  1.00  0.85
ATOM   3167  OG  SER A1388      11.657  -6.065  -5.558  1.00  0.85
ATOM   3168  H   SER A1388       8.612  -8.830  -5.521  1.00  0.00
ATOM   3169  H   SER A1388      10.050  -6.996  -7.351  1.00  0.00
ATOM   3170  H   SER A1388      11.004  -7.723  -4.534  1.00  0.00
ATOM   3171  H   SER A1388       9.792  -6.436  -4.877  1.00  0.00
ATOM   3172  H   SER A1388      11.921  -5.630  -4.663  1.00  0.00
ATOM   3173  N   LEU A1389      11.793  -8.611  -8.146  1.00  0.84
ATOM   3174  CA  LEU A1389      12.760  -9.522  -8.735  1.00  0.84
ATOM   3175  C   LEU A1389      14.097  -9.664  -8.003  1.00  0.84
ATOM   3176  O   LEU A1389      14.565  -8.782  -7.288  1.00  0.84
ATOM   3177  CB  LEU A1389      13.007  -9.189 -10.226  1.00  0.84
ATOM   3178  CG  LEU A1389      11.756  -9.281 -11.126  1.00  0.84
ATOM   3179  CD1 LEU A1389      12.056  -8.670 -12.500  1.00  0.84
ATOM   3180  CD2 LEU A1389      11.247 -10.723 -11.275  1.00  0.84
ATOM   3181  H   LEU A1389      11.547  -7.771  -8.688  1.00  0.00
ATOM   3182  H   LEU A1389      12.282 -10.496  -8.631  1.00  0.00
ATOM   3183  H   LEU A1389      13.721  -9.922 -10.602  1.00  0.00
ATOM   3184  H   LEU A1389      13.348  -8.155 -10.267  1.00  0.00
ATOM   3185  H   LEU A1389      10.960  -8.714 -10.642  1.00  0.00
ATOM   3186  H   LEU A1389      11.146  -8.759 -13.094  1.00  0.00
ATOM   3187  H   LEU A1389      12.330  -7.628 -12.333  1.00  0.00
ATOM   3188  H   LEU A1389      12.879  -9.241 -12.930  1.00  0.00
ATOM   3189  H   LEU A1389      10.370 -10.686 -11.921  1.00  0.00
ATOM   3190  H   LEU A1389      12.056 -11.302 -11.721  1.00  0.00
ATOM   3191  H   LEU A1389      10.999 -11.078 -10.275  1.00  0.00
ATOM   3192  N   ARG A1390      14.743 -10.838  -8.175  1.00  0.70
ATOM   3193  CA  ARG A1390      15.948 -11.231  -7.469  1.00  0.70
ATOM   3194  C   ARG A1390      17.224 -10.795  -8.160  1.00  0.70
ATOM   3195  O   ARG A1390      18.301 -10.774  -7.567  1.00  0.70
ATOM   3196  CB  ARG A1390      15.944 -12.778  -7.373  1.00  0.70
ATOM   3197  CG  ARG A1390      17.104 -13.456  -6.610  1.00  0.70
ATOM   3198  CD  ARG A1390      18.188 -14.003  -7.538  1.00  0.70
ATOM   3199  NE  ARG A1390      19.369 -14.412  -6.711  1.00  0.70
ATOM   3200  CZ  ARG A1390      20.403 -13.598  -6.439  1.00  0.70
ATOM   3201  NH1 ARG A1390      20.419 -12.330  -6.817  1.00  0.70
ATOM   3202  NH2 ARG A1390      21.456 -14.081  -5.782  1.00  0.70
ATOM   3203  H   ARG A1390      14.351 -11.503  -8.857  1.00  0.00
ATOM   3204  H   ARG A1390      15.938 -10.744  -6.494  1.00  0.00
ATOM   3205  H   ARG A1390      16.023 -13.136  -8.400  1.00  0.00
ATOM   3206  H   ARG A1390      15.044 -13.032  -6.814  1.00  0.00
ATOM   3207  H   ARG A1390      16.696 -14.294  -6.045  1.00  0.00
ATOM   3208  H   ARG A1390      17.570 -12.702  -5.976  1.00  0.00
ATOM   3209  H   ARG A1390      18.489 -13.248  -8.264  1.00  0.00
ATOM   3210  H   ARG A1390      17.811 -14.874  -8.074  1.00  0.00
ATOM   3211  H   ARG A1390      19.389 -15.369  -6.330  1.00  0.00
ATOM   3212  H   ARG A1390      21.229 -11.735  -6.591  1.00  0.00
ATOM   3213  H   ARG A1390      19.621 -11.938  -7.337  1.00  0.00
ATOM   3214  H   ARG A1390      22.255 -13.467  -5.567  1.00  0.00
ATOM   3215  H   ARG A1390      21.471 -15.068  -5.488  1.00  0.00
ATOM   3216  N   SER A1391      17.139 -10.442  -9.448  1.00  0.85
ATOM   3217  CA  SER A1391      18.295 -10.103 -10.255  1.00  0.85
ATOM   3218  C   SER A1391      17.785  -9.589 -11.570  1.00  0.85
ATOM   3219  O   SER A1391      16.781 -10.076 -12.092  1.00  0.85
ATOM   3220  CB  SER A1391      19.225 -11.319 -10.518  1.00  0.85
ATOM   3221  OG  SER A1391      20.321 -11.027 -11.385  1.00  0.85
ATOM   3222  H   SER A1391      16.208 -10.410  -9.887  1.00  0.00
ATOM   3223  H   SER A1391      18.887  -9.362  -9.718  1.00  0.00
ATOM   3224  H   SER A1391      18.673 -12.145 -10.966  1.00  0.00
ATOM   3225  H   SER A1391      19.699 -11.572  -9.570  1.00  0.00
ATOM   3226  H   SER A1391      20.864 -11.896 -11.487  1.00  0.00
ATOM   3227  N   THR A1392      18.461  -8.560 -12.109  1.00  0.88
ATOM   3228  CA  THR A1392      18.112  -7.937 -13.373  1.00  0.88
ATOM   3229  C   THR A1392      19.393  -7.549 -14.080  1.00  0.88
ATOM   3230  O   THR A1392      20.303  -6.981 -13.480  1.00  0.88
ATOM   3231  CB  THR A1392      17.191  -6.708 -13.265  1.00  0.88
ATOM   3232  OG1 THR A1392      17.742  -5.627 -12.517  1.00  0.88
ATOM   3233  CG2 THR A1392      15.910  -7.107 -12.525  1.00  0.88
ATOM   3234  H   THR A1392      19.274  -8.192 -11.595  1.00  0.00
ATOM   3235  H   THR A1392      17.536  -8.675 -13.932  1.00  0.00
ATOM   3236  H   THR A1392      17.028  -6.379 -14.291  1.00  0.00
ATOM   3237  H   THR A1392      18.607  -5.340 -12.996  1.00  0.00
ATOM   3238  H   THR A1392      15.285  -6.216 -12.467  1.00  0.00
ATOM   3239  H   THR A1392      15.437  -7.897 -13.109  1.00  0.00
ATOM   3240  H   THR A1392      16.209  -7.457 -11.537  1.00  0.00
ATOM   3241  N   THR A1393      19.504  -7.831 -15.394  1.00  0.90
ATOM   3242  CA  THR A1393      20.622  -7.351 -16.210  1.00  0.90
ATOM   3243  C   THR A1393      20.042  -6.734 -17.462  1.00  0.90
ATOM   3244  O   THR A1393      19.262  -7.364 -18.164  1.00  0.90
ATOM   3245  CB  THR A1393      21.631  -8.406 -16.673  1.00  0.90
ATOM   3246  OG1 THR A1393      21.928  -9.342 -15.646  1.00  0.90
ATOM   3247  CG2 THR A1393      22.964  -7.732 -17.033  1.00  0.90
ATOM   3248  H   THR A1393      18.775  -8.406 -15.841  1.00  0.00
ATOM   3249  H   THR A1393      21.171  -6.666 -15.564  1.00  0.00
ATOM   3250  H   THR A1393      21.180  -8.912 -17.527  1.00  0.00
ATOM   3251  H   THR A1393      21.042  -9.803 -15.393  1.00  0.00
ATOM   3252  H   THR A1393      23.644  -8.521 -17.354  1.00  0.00
ATOM   3253  H   THR A1393      22.757  -7.024 -17.835  1.00  0.00
ATOM   3254  H   THR A1393      23.321  -7.231 -16.133  1.00  0.00
ATOM   3255  N   MET A1394      20.397  -5.482 -17.809  1.00  0.87
ATOM   3256  CA  MET A1394      19.974  -4.888 -19.069  1.00  0.87
ATOM   3257  C   MET A1394      21.211  -4.668 -19.901  1.00  0.87
ATOM   3258  O   MET A1394      22.204  -4.129 -19.425  1.00  0.87
ATOM   3259  CB  MET A1394      19.285  -3.517 -18.904  1.00  0.87
ATOM   3260  CG  MET A1394      18.009  -3.554 -18.057  1.00  0.87
ATOM   3261  SD  MET A1394      17.312  -1.904 -17.739  1.00  0.87
ATOM   3262  CE  MET A1394      16.802  -1.421 -19.409  1.00  0.87
ATOM   3263  H   MET A1394      20.983  -4.930 -17.166  1.00  0.00
ATOM   3264  H   MET A1394      19.253  -5.567 -19.525  1.00  0.00
ATOM   3265  H   MET A1394      19.001  -3.171 -19.898  1.00  0.00
ATOM   3266  H   MET A1394      19.988  -2.863 -18.388  1.00  0.00
ATOM   3267  H   MET A1394      18.399  -3.917 -17.106  1.00  0.00
ATOM   3268  H   MET A1394      17.333  -4.259 -18.541  1.00  0.00
ATOM   3269  H   MET A1394      16.362  -0.427 -19.333  1.00  0.00
ATOM   3270  H   MET A1394      17.699  -1.421 -20.029  1.00  0.00
ATOM   3271  H   MET A1394      16.076  -2.161 -19.747  1.00  0.00
ATOM   3272  N   MET A1395      21.185  -5.092 -21.173  1.00  0.89
ATOM   3273  CA  MET A1395      22.384  -5.142 -21.966  1.00  0.89
ATOM   3274  C   MET A1395      22.088  -4.905 -23.428  1.00  0.89
ATOM   3275  O   MET A1395      21.012  -5.218 -23.928  1.00  0.89
ATOM   3276  CB  MET A1395      23.090  -6.509 -21.783  1.00  0.89
ATOM   3277  CG  MET A1395      22.184  -7.733 -22.052  1.00  0.89
ATOM   3278  SD  MET A1395      22.957  -9.374 -21.888  1.00  0.89
ATOM   3279  CE  MET A1395      23.598  -9.176 -20.206  1.00  0.89
ATOM   3280  H   MET A1395      20.290  -5.387 -21.590  1.00  0.00
ATOM   3281  H   MET A1395      23.045  -4.346 -21.622  1.00  0.00
ATOM   3282  H   MET A1395      23.411  -6.570 -20.743  1.00  0.00
ATOM   3283  H   MET A1395      23.904  -6.549 -22.506  1.00  0.00
ATOM   3284  H   MET A1395      22.018  -7.605 -23.122  1.00  0.00
ATOM   3285  H   MET A1395      21.320  -7.592 -21.403  1.00  0.00
ATOM   3286  H   MET A1395      24.107 -10.105 -19.948  1.00  0.00
ATOM   3287  H   MET A1395      24.284  -8.329 -20.224  1.00  0.00
ATOM   3288  H   MET A1395      22.741  -8.990 -19.558  1.00  0.00
ATOM   3289  N   ILE A1396      23.056  -4.315 -24.153  1.00  0.91
ATOM   3290  CA  ILE A1396      22.874  -3.950 -25.545  1.00  0.91
ATOM   3291  C   ILE A1396      23.976  -4.505 -26.412  1.00  0.91
ATOM   3292  O   ILE A1396      25.105  -4.718 -25.975  1.00  0.91
ATOM   3293  CB  ILE A1396      22.819  -2.441 -25.758  1.00  0.91
ATOM   3294  CG1 ILE A1396      24.118  -1.743 -25.296  1.00  0.91
ATOM   3295  CG2 ILE A1396      21.587  -1.903 -25.013  1.00  0.91
ATOM   3296  CD1 ILE A1396      24.088  -0.220 -25.415  1.00  0.91
ATOM   3297  H   ILE A1396      23.960  -4.115 -23.702  1.00  0.00
ATOM   3298  H   ILE A1396      21.915  -4.382 -25.831  1.00  0.00
ATOM   3299  H   ILE A1396      22.732  -2.224 -26.823  1.00  0.00
ATOM   3300  H   ILE A1396      24.928  -2.099 -25.932  1.00  0.00
ATOM   3301  H   ILE A1396      24.247  -1.971 -24.238  1.00  0.00
ATOM   3302  H   ILE A1396      21.562  -0.825 -25.175  1.00  0.00
ATOM   3303  H   ILE A1396      20.715  -2.397 -25.441  1.00  0.00
ATOM   3304  H   ILE A1396      21.718  -2.152 -23.960  1.00  0.00
ATOM   3305  H   ILE A1396      25.052   0.146 -25.062  1.00  0.00
ATOM   3306  H   ILE A1396      23.927   0.014 -26.467  1.00  0.00
ATOM   3307  H   ILE A1396      23.267   0.132 -24.791  1.00  0.00
ATOM   3308  N   ARG A1397      23.669  -4.726 -27.700  1.00  0.84
ATOM   3309  CA  ARG A1397      24.699  -4.963 -28.685  1.00  0.84
ATOM   3310  C   ARG A1397      24.147  -4.583 -30.049  1.00  0.84
ATOM   3311  O   ARG A1397      22.933  -4.438 -30.165  1.00  0.84
ATOM   3312  CB  ARG A1397      25.246  -6.412 -28.682  1.00  0.84
ATOM   3313  CG  ARG A1397      24.279  -7.500 -29.173  1.00  0.84
ATOM   3314  CD  ARG A1397      24.993  -8.802 -29.523  1.00  0.84
ATOM   3315  NE  ARG A1397      23.938  -9.660 -30.144  1.00  0.84
ATOM   3316  CZ  ARG A1397      23.780 -10.964 -29.966  1.00  0.84
ATOM   3317  NH1 ARG A1397      24.572 -11.695 -29.168  1.00  0.84
ATOM   3318  NH2 ARG A1397      22.811 -11.617 -30.613  1.00  0.84
ATOM   3319  H   ARG A1397      22.681  -4.727 -27.991  1.00  0.00
ATOM   3320  H   ARG A1397      25.559  -4.343 -28.431  1.00  0.00
ATOM   3321  H   ARG A1397      25.478  -6.655 -27.645  1.00  0.00
ATOM   3322  H   ARG A1397      26.086  -6.423 -29.377  1.00  0.00
ATOM   3323  H   ARG A1397      23.784  -7.136 -30.073  1.00  0.00
ATOM   3324  H   ARG A1397      23.577  -7.714 -28.367  1.00  0.00
ATOM   3325  H   ARG A1397      25.445  -9.280 -28.654  1.00  0.00
ATOM   3326  H   ARG A1397      25.821  -8.638 -30.212  1.00  0.00
ATOM   3327  H   ARG A1397      23.268  -9.192 -30.771  1.00  0.00
ATOM   3328  H   ARG A1397      24.406 -12.706 -29.064  1.00  0.00
ATOM   3329  H   ARG A1397      25.346 -11.245 -28.659  1.00  0.00
ATOM   3330  H   ARG A1397      22.690 -12.630 -30.473  1.00  0.00
ATOM   3331  H   ARG A1397      22.184 -11.107 -31.252  1.00  0.00
ATOM   3332  N   PRO A1398      24.942  -4.348 -31.080  1.00  0.92
ATOM   3333  CA  PRO A1398      24.459  -4.060 -32.430  1.00  0.92
ATOM   3334  C   PRO A1398      23.571  -5.115 -33.047  1.00  0.92
ATOM   3335  O   PRO A1398      23.624  -6.267 -32.623  1.00  0.92
ATOM   3336  CB  PRO A1398      25.742  -3.931 -33.243  1.00  0.92
ATOM   3337  CG  PRO A1398      26.776  -3.475 -32.230  1.00  0.92
ATOM   3338  CD  PRO A1398      26.390  -4.230 -30.982  1.00  0.92
ATOM   3339  H   PRO A1398      23.822  -3.176 -32.410  1.00  0.00
ATOM   3340  H   PRO A1398      25.640  -3.231 -34.072  1.00  0.00
ATOM   3341  H   PRO A1398      26.023  -4.869 -33.722  1.00  0.00
ATOM   3342  H   PRO A1398      26.780  -2.395 -32.084  1.00  0.00
ATOM   3343  H   PRO A1398      27.797  -3.687 -32.546  1.00  0.00
ATOM   3344  H   PRO A1398      26.859  -5.212 -30.931  1.00  0.00
ATOM   3345  H   PRO A1398      26.704  -3.742 -30.059  1.00  0.00
ATOM   3346  N   LEU A1399      22.784  -4.738 -34.076  1.00  0.80
ATOM   3347  CA  LEU A1399      22.067  -5.664 -34.941  1.00  0.80
ATOM   3348  C   LEU A1399      22.985  -6.597 -35.714  1.00  0.80
ATOM   3349  O   LEU A1399      22.734  -7.784 -35.862  1.00  0.80
ATOM   3350  CB  LEU A1399      21.258  -4.899 -36.015  1.00  0.80
ATOM   3351  CG  LEU A1399      20.013  -4.147 -35.531  1.00  0.80
ATOM   3352  CD1 LEU A1399      19.580  -3.173 -36.633  1.00  0.80
ATOM   3353  CD2 LEU A1399      18.869  -5.119 -35.217  1.00  0.80
ATOM   3354  H   LEU A1399      22.684  -3.730 -34.262  1.00  0.00
ATOM   3355  H   LEU A1399      21.431  -6.237 -34.266  1.00  0.00
ATOM   3356  H   LEU A1399      20.901  -5.647 -36.723  1.00  0.00
ATOM   3357  H   LEU A1399      21.928  -4.135 -36.409  1.00  0.00
ATOM   3358  H   LEU A1399      20.252  -3.607 -34.615  1.00  0.00
ATOM   3359  H   LEU A1399      18.696  -2.651 -36.268  1.00  0.00
ATOM   3360  H   LEU A1399      20.413  -2.490 -36.800  1.00  0.00
ATOM   3361  H   LEU A1399      19.361  -3.770 -37.518  1.00  0.00
ATOM   3362  H   LEU A1399      18.024  -4.518 -34.881  1.00  0.00
ATOM   3363  H   LEU A1399      18.644  -5.655 -36.139  1.00  0.00
ATOM   3364  H   LEU A1399      19.226  -5.789 -34.435  1.00  0.00
ATOM   3365  N   ASP A1400      24.075  -6.021 -36.234  1.00  0.66
ATOM   3366  CA  ASP A1400      25.094  -6.615 -37.044  1.00  0.66
ATOM   3367  C   ASP A1400      26.194  -7.250 -36.186  1.00  0.66
ATOM   3368  O   ASP A1400      27.380  -6.942 -36.264  1.00  0.66
ATOM   3369  CB  ASP A1400      25.592  -5.539 -38.064  1.00  0.66
ATOM   3370  CG  ASP A1400      25.866  -4.130 -37.510  1.00  0.66
ATOM   3371  OD1 ASP A1400      25.634  -3.864 -36.301  1.00  0.66
ATOM   3372  OD2 ASP A1400      26.296  -3.268 -38.319  1.00  0.66
ATOM   3373  H   ASP A1400      24.196  -5.020 -36.024  1.00  0.00
ATOM   3374  H   ASP A1400      24.700  -7.452 -37.620  1.00  0.00
ATOM   3375  H   ASP A1400      24.800  -5.420 -38.803  1.00  0.00
ATOM   3376  H   ASP A1400      26.556  -5.896 -38.427  1.00  0.00
ATOM   3377  N   PHE A1401      25.758  -8.189 -35.324  1.00  0.74
ATOM   3378  CA  PHE A1401      26.589  -9.070 -34.540  1.00  0.74
ATOM   3379  C   PHE A1401      26.110 -10.536 -34.788  1.00  0.74
ATOM   3380  O   PHE A1401      24.877 -10.744 -34.972  1.00  0.74
ATOM   3381  CB  PHE A1401      26.439  -8.743 -33.034  1.00  0.74
ATOM   3382  CG  PHE A1401      27.411  -9.534 -32.203  1.00  0.74
ATOM   3383  CD1 PHE A1401      28.703  -9.046 -31.966  1.00  0.74
ATOM   3384  CD2 PHE A1401      27.054 -10.790 -31.687  1.00  0.74
ATOM   3385  CE1 PHE A1401      29.621  -9.789 -31.213  1.00  0.74
ATOM   3386  CE2 PHE A1401      27.968 -11.540 -30.943  1.00  0.74
ATOM   3387  CZ  PHE A1401      29.249 -11.037 -30.698  1.00  0.74
ATOM   3388  OXT PHE A1401      26.981 -11.459 -34.717  1.00  0.74
ATOM   3389  H   PHE A1401      24.738  -8.287 -35.215  1.00  0.00
ATOM   3390  H   PHE A1401      27.633  -8.946 -34.828  1.00  0.00
ATOM   3391  H   PHE A1401      25.428  -8.981 -32.704  1.00  0.00
ATOM   3392  H   PHE A1401      26.667  -7.688 -32.884  1.00  0.00
ATOM   3393  H   PHE A1401      28.997  -8.078 -32.372  1.00  0.00
ATOM   3394  H   PHE A1401      26.054 -11.184 -31.869  1.00  0.00
ATOM   3395  H   PHE A1401      30.621  -9.397 -31.029  1.00  0.00
ATOM   3396  H   PHE A1401      27.682 -12.517 -30.554  1.00  0.00
ATOM   3397  H   PHE A1401      29.958 -11.616 -30.106  1.00  0.00
TER    3398      PHE A1401
END
