# Supplementary material for: Variations of VEGFR2 Chemical Space: Stimulator and Inhibitory Peptides
Source: Int J Mol Sci. 2024 Jul 16;25(14):7787. doi: 10.3390/ijms25147787 (PMC11276785; doi:10.3390/ijms25147787)
Supplement: Supplementary file 1 [file ijms-25-07787-s001.zip › Supplmental material-chemical spaces- S4.xlsx]

## Sheet: Sheet1
		Supplimetnal material S4
		Chimeric model
			Inhibitor
		Mol Weight	47698.4
		Number of H Bond Acceptors	688
		Number of H Bond Donors	668
		Polar Surface Area	19421.9
		Shape attribute	3348
		Sum of Degrees	6836
		Sum of Valence degrees	11735
			Stimulant
		Mol Weight	24986.3
		Number of H Bond Acceptors	362
		Number of H Bond Donors	355
		Polar Surface Area	10049.9
		Shape attribute	1754
		Sum of Degrees	3612
		Sum of Valence degrees	6266.11
				inhibitors
		Mol Weight	Number of HBond Acceptors	Number of HBond Donors	Polar Surface Area	Shape Attribute	Sum Of Degrees	Sum Of Valence Degrees
		15919	239	237	6587.02	1342	2186	4057.67
		47863.6	723	689	19839.3	3346	6798	11850
		43345.6	704	683	19508.1	3326	5924	10864.8
		42452.7	651	621	18053.6	2980	5994	10507.6
		36472.4	860	821	24823.7	2445	4252	9005.33
		20421.7	378	365	10563	1414	2728	5084
		15220.2	347	332	10105.9	1016	1786	3730.67
		47055.8	717	694	20503	3280	6616	11592
		74369.6	1136	1076	32378.3	5918	10100	19177.9
		88351.4	1271	1209	35517.7	6203	12616	21884
		6812.91	101	98	2872.67	472.002	954	1660.44
					stimulators
		Mol Weight	Number of HBond Acceptors	Number of HBond Donors	Polar Surface Area	Shape Attribute	Sum Of Degrees	Sum Of Valence Degrees
		6283.29	88	83	2448.92	435.002	898	1534.67
		15387.4	263	247	6763.76	1068	2170	3808.44
		81845.1	1340	1270	36995.5	5692	11398	20183.3
		10163.6	149	141	4072.6	702.001	1442	2497.33
		26368.9	362	339	9910.44	2176	3712	6678.11
		29282.8	432	411	11899.4	2033	4146	7037.33
		28569.8	581	570	16952.5	1954	3582	7119.33
		21576.5	371	357	10518.4	1472	2858	5220.89
		5587.52	84	81	2245.33	402.002	800	1404
		140101	2308	2169	61102.7	9718	19520	34346.7
		12815.4	214	195	-999.999	885.001	1794	3159.78
		10382.3	253	246	7481.36	691.001	1142	2484.67
		99149.5	2090	2017	59483.5	6730	12164	23878.7
		26546.6	445	435	12756.3	1841	3628	6615.78
		22789.6	336	324	8984.44	1830	3200	5828
		29080	508	492	14656.7	2342	3508	7042.33
		20269.7	301	285	8400.3	1429	2934	5133.33
		7215.73	94	92	2562.98	507.002	1040	1736.67
		19876.1	308	297	8481.22	1403	2874	5055.11
